# Supplementary material for: Spatial maps of prostate cancer transcriptomes reveal an unexplored landscape of heterogeneity
Source: Nat Commun. 2018 Jun 20;9:2419. doi: 10.1038/s41467-018-04724-5 (PMC6010471; doi:10.1038/s41467-018-04724-5)
Supplement: Supplementary file 13 — Supplementary Data 10 [file 41467_2018_4724_MOESM13_ESM.zip › Supplementary Dataset 5/experiment0000-feature-gamma.tsv]

	Factor 1	Factor 2	Factor 3	Factor 4	Factor 5	Factor 6	Factor 7	Factor 8
A1BG ENSG00000121410	0.755405	1.24457	1.22466	1.07319	1.26977	0.825046	1.13439	0.998627
A1CF ENSG00000148584	1.05067	0.960295	0.734889	0.91001	1.08601	0.83143	1.08923	0.976446
A2M ENSG00000175899	1.31487	0.640896	0.655193	1.14669	1.1205	1.7604	0.565816	1.0393
A2ML1 ENSG00000166535	1.11975	0.588398	1.02605	0.92993	1.12742	0.912315	1.08679	0.685973
A4GALT ENSG00000128274	0.952937	1.1439	0.875013	1.26086	1.13704	1.14308	0.923252	0.806169
AAAS ENSG00000094914	0.894232	1.0213	0.897415	0.801706	1.15759	1.02382	1.27022	0.991982
AACS ENSG00000081760	0.955947	1.30033	1.01497	1.19882	0.935606	1.15886	0.963465	0.86721
AADAC ENSG00000114771	1.01938	0.833007	1.06053	1.00146	1.18423	0.74762	1.19644	1.36766
AADACL4 ENSG00000204518	0.795077	0.910583	0.802459	0.826081	1.03138	0.927673	1.3298	0.862642
AADAT ENSG00000109576	0.88839	0.888358	0.911484	0.901918	1.18763	1.17061	0.776728	1.02493
AAED1 ENSG00000158122	1.15851	1.19468	1.00028	1.11701	1.06895	1.08619	0.937367	0.990909
AAGAB ENSG00000103591	1.06445	0.930506	0.82685	1.02047	0.939575	0.953743	1.10448	0.930186
AAK1 ENSG00000115977	0.915851	1.01246	0.820656	0.843154	1.14734	1.24969	0.743029	0.782188
AAMDC ENSG00000087884	1.2191	1.01857	0.987544	0.918949	0.735139	0.829694	1.18682	1.01696
AAMP ENSG00000127837	0.75752	0.954861	0.986427	1.22547	1.36515	1.13604	1.01829	1.12744
AAR2 ENSG00000131043	1.12484	0.849136	0.822497	0.774876	0.999073	1.01133	0.953918	0.964818
AARD ENSG00000205002	1.0647	0.840272	0.90456	0.923968	0.971281	0.856056	1.08268	0.873329
AARS ENSG00000090861	0.906818	1.28488	0.922338	0.857046	1.00594	1.03139	1.00598	1.08363
AARSD1 ENSG00000266967	0.976405	1.05088	1.16046	0.716499	1.16567	1.02027	1.05148	0.734404
AASDH ENSG00000157426	0.902345	1.06007	1.00719	1.20796	1.12804	1.39877	0.671298	0.987843
AASDHPPT ENSG00000149313	0.882583	0.67056	0.933529	1.27644	1.07658	0.844819	0.843653	1.28139
AASS ENSG00000008311	0.821405	0.854264	1.06253	0.929614	1.2142	1.07832	0.970548	0.929434
AATF ENSG00000275700	0.941585	0.972848	1.04822	0.940016	0.893208	1.07504	1.09371	0.786259
AATK ENSG00000181409	0.976081	1.03915	1.06618	1.02869	0.921443	1.09347	1.06314	1.08892
ABAT ENSG00000183044	0.909591	1.17658	1.12107	1.28373	1.09251	1.13779	1.06143	0.956687
ABC13-47488600E17.1 ENSG00000283199	1.01406	1.13817	0.963743	0.850059	1.19336	1.17736	0.905797	1.06423
ABC13-47656900H15.1 ENSG00000283566	1.07298	0.848096	0.881549	0.897566	1.32273	1.05473	0.800736	1.1064
ABCA1 ENSG00000165029	1.04653	0.624816	1.07495	1.07506	0.821268	1.12703	1.03018	1.02714
ABCA10 ENSG00000154263	0.857374	0.990647	1.17903	0.99996	1.00942	1.14091	1.15253	1.04834
ABCA12 ENSG00000144452	0.971258	1.15468	1.19895	0.81338	0.784632	1.0241	0.983054	0.820903
ABCA13 ENSG00000179869	1.03154	1.04164	1.09057	0.907063	1.11554	1.10269	0.808871	0.936017
ABCA2 ENSG00000107331	0.881838	0.914342	1.03967	1.08158	0.965062	1.48939	1.22282	0.83591
ABCA3 ENSG00000167972	1.00823	0.808412	1.16574	1.10395	0.865455	0.868192	0.998427	1.19506
ABCA4 ENSG00000198691	1.18793	1.12947	1.08581	1.56871	0.884133	0.952716	0.965077	0.930051
ABCA5 ENSG00000154265	1.05932	1.0066	1.14452	1.23199	1.01293	0.848686	1.0448	1.18224
ABCA6 ENSG00000154262	1.09289	1.18122	0.928932	0.986186	1.02531	0.935188	0.930947	0.967519
ABCA7 ENSG00000064687	0.849945	0.854656	1.00367	0.922424	1.12393	0.9052	1.04276	1.0935
ABCA8 ENSG00000141338	1.12457	1.51177	0.800979	1.00822	1.04733	1.02951	0.758897	0.992467
ABCA9 ENSG00000154258	0.994349	1.11583	1.11447	1.01253	1.28181	1.02768	0.901855	1.25614
ABCB1 ENSG00000085563	0.767007	0.857489	1.00314	0.860469	0.679055	0.810217	0.786076	1.11465
ABCB10 ENSG00000135776	0.743633	0.788469	0.736617	0.870144	1.005	0.819144	0.922716	0.741046
ABCB11 ENSG00000073734	1.09254	0.764941	0.848359	0.943426	1.09994	1.06038	0.888892	1.36427
ABCB4 ENSG00000005471	0.833099	1.06727	1.23263	0.830277	0.791887	1.14874	0.907086	0.766509
ABCB5 ENSG00000004846	1.01105	0.764743	0.896452	0.815552	0.776083	1.05279	1.05137	1.20963
ABCB6 ENSG00000115657	0.944096	0.76742	0.992474	0.916022	1.05355	0.909268	0.880674	0.954851
ABCB7 ENSG00000131269	0.949004	0.978574	0.873356	1.12785	1.16357	0.743327	0.994561	0.797454
ABCB8 ENSG00000197150	1.43877	1.07974	1.09375	1.16496	1.03011	0.901354	1.04985	0.995871
ABCB9 ENSG00000150967	0.818346	0.881698	1.07552	1.11663	1.02376	0.937568	1.04525	1.12639
ABCC1 ENSG00000103222	0.720523	0.784202	1.24375	0.967295	1.04951	1.01362	1.30534	1.10175
ABCC10 ENSG00000124574	0.986996	0.914065	1.35163	0.790514	0.972637	0.938887	0.955708	0.727861
ABCC11 ENSG00000121270	0.927019	1.06061	1.11542	1.12862	0.944055	0.807705	1.19158	0.897832
ABCC3 ENSG00000108846	1.18485	0.900132	0.770818	0.982571	0.927874	0.822089	0.889995	0.889197
ABCC4 ENSG00000125257	0.960773	0.776181	1.15929	1.31905	0.897959	1.22281	0.715855	0.924031
ABCC5 ENSG00000114770	0.979601	0.986595	1.03586	0.820992	1.33795	0.950676	0.860463	1.00248
ABCC6 ENSG00000091262	0.772906	0.872278	0.923147	1.09449	0.916763	0.987945	0.955937	1.09841
ABCC8 ENSG00000006071	0.670837	0.729439	0.819709	0.986532	0.89308	0.938923	0.886756	1.02322
ABCC9 ENSG00000069431	1.21472	0.632262	1.17344	1.05253	0.716477	1.14071	1.02029	0.839072
ABCD1 ENSG00000101986	1.04287	0.989691	1.00269	1.08801	0.91412	1.10121	1.01071	0.958515
ABCD2 ENSG00000173208	1.21243	0.975886	1.10185	0.757914	0.917364	0.898877	0.942604	0.869529
ABCD3 ENSG00000117528	1.15067	0.975521	1.18493	0.777129	0.850879	0.891985	0.918456	1.23606
ABCD4 ENSG00000119688	1.04223	1.01942	1.02214	0.831529	1.22558	1.04589	1.11665	0.967252
ABCE1 ENSG00000164163	0.955489	1.08851	0.74931	1.02523	1.09258	1.17179	1.01819	0.980592
ABCF1 ENSG00000204574	0.876663	0.846498	0.884576	1.25468	0.836039	1.17159	1.07654	1.12881
ABCF2 ENSG00000033050	0.960206	1.17714	0.911986	0.894574	0.746808	1.18226	1.19607	0.891791
ABCF3 ENSG00000161204	1.04352	0.903423	1.06156	0.911181	1.37123	0.684824	1.17039	0.766658
ABCG1 ENSG00000160179	0.818534	1.0184	0.845587	1.05879	1.08367	0.831258	0.938663	0.917441
ABCG2 ENSG00000118777	0.815902	0.861037	0.794724	1.20306	1.02956	0.975362	0.92613	0.857327
ABCG4 ENSG00000172350	1.06069	1.04194	0.984051	1.14005	1.14494	1.03862	0.921242	1.27841
ABCG5 ENSG00000138075	0.704141	0.899252	1.3428	0.965219	0.976305	0.822395	0.842443	1.1509
ABHD1 ENSG00000143994	0.96831	1.41115	0.909377	1.19483	0.740429	0.866644	0.998477	0.799687
ABHD10 ENSG00000144827	1.00453	0.765183	0.909834	0.723915	1.01846	0.758968	1.13859	1.00695
ABHD11 ENSG00000106077	1.14841	1.15351	1.00418	0.794521	1.06058	1.01148	1.21091	1.02108
ABHD12 ENSG00000100997	0.84244	1.143	0.866654	0.872298	0.908404	0.928927	0.949932	0.935096
ABHD13 ENSG00000139826	0.87629	1.13405	0.722021	0.781383	1.06137	1.06089	0.911546	1.10799
ABHD14A ENSG00000248487	0.806459	1.09999	1.07642	1.15174	1.38443	1.09095	1.15037	1.02517
ABHD14B ENSG00000114779	1.01443	0.763352	0.917192	1.4161	0.874812	1.06675	1.04941	1.25289
ABHD15 ENSG00000168792	1.19797	0.890261	0.893318	1.18375	0.767701	1.01853	1.07129	1.01102
ABHD16A ENSG00000204427	0.831491	0.943419	0.884235	1.07692	1.23524	0.94807	1.05879	1.14176
ABHD17A ENSG00000129968	1.03104	0.931572	0.814986	1.05613	0.93644	0.922445	0.89704	0.885889
ABHD17B ENSG00000107362	1.2637	1.01734	0.782205	1.04532	0.92877	1.03521	1.0103	1.1712
ABHD17C ENSG00000136379	1.10449	0.938413	0.819375	1.08502	0.921846	0.968838	1.22577	1.03749
ABHD18 ENSG00000164074	0.730986	0.679393	0.860529	0.747746	0.857402	1.16998	1.01695	1.04725
ABHD2 ENSG00000140526	1.1701	0.947324	0.897126	1.05458	1.09289	1.28658	0.660735	0.901419
ABHD3 ENSG00000158201	0.871631	1.07035	0.974356	0.963481	1.1176	1.03692	0.702567	1.16666
ABHD4 ENSG00000100439	1.05874	1.24225	1.01612	1.27187	1.13101	0.865991	0.767374	0.81682
ABHD5 ENSG00000011198	1.17231	1.24688	1.06505	1.02825	1.06432	0.926113	1.02925	0.713841
ABHD6 ENSG00000163686	1.02768	1.00354	0.793666	1.13684	0.979883	1.1205	0.981642	1.18159
ABHD8 ENSG00000127220	1.03144	1.14737	0.863204	0.799433	1.0258	0.966561	0.893748	1.21429
ABI1 ENSG00000136754	1.21965	0.910021	0.943844	1.07972	0.894697	0.942997	1.05565	0.803756
ABI2 ENSG00000138443	0.78723	1.03089	1.0705	1.11264	1.10368	1.3416	1.16038	1.00432
ABI3 ENSG00000108798	1.11692	1.35835	0.839544	0.755538	1.04446	0.943605	0.895155	0.757901
ABI3BP ENSG00000154175	0.875214	0.88641	1.13775	0.989156	1.02022	0.91523	0.869572	0.956723
ABL1 ENSG00000097007	1.05079	1.18465	1.1616	0.998292	0.980673	0.7885	0.798321	1.08805
ABL2 ENSG00000143322	0.835767	0.876298	0.822144	0.926415	1.07209	0.799395	1.02638	0.818182
ABLIM1 ENSG00000099204	1.04546	0.961307	0.980932	0.888794	1.06941	0.7995	0.972408	0.625987
ABLIM2 ENSG00000163995	1.0312	0.92291	1.01665	0.794799	0.80267	1.08069	0.770158	1.21508
ABLIM3 ENSG00000173210	1.03382	0.994977	1.07337	1.21006	1.17181	1.23317	1.22769	0.898102
ABO ENSG00000175164	0.727953	0.984323	1.03539	0.939975	0.824046	1.23664	1.06701	0.823946
ABR ENSG00000159842	0.868596	0.888381	0.787678	1.3099	0.949447	0.70711	0.824603	0.99808
ABRA ENSG00000174429	1.10496	0.844966	1.01408	0.774059	1.02352	1.04771	0.986949	0.802724
ABRACL ENSG00000146386	1.089	1.04618	0.951788	1.34866	1.18026	1.06616	1.0409	0.630367
ABT1 ENSG00000146109	0.971068	0.925247	1.29655	1.07544	1.00214	0.96983	1.04679	0.816297
ABTB1 ENSG00000114626	1.32023	0.792646	0.867925	0.969519	1.02199	1.15616	0.835008	1.25685
ABTB2 ENSG00000166016	0.915227	1.01669	0.677174	1.0349	0.953821	0.895923	1.17876	0.913805
AC004158.1 ENSG00000280264	1.03889	1.2825	1.24092	0.827146	0.731988	0.922687	0.997984	1.2233
AC004381.6 ENSG00000005189	1.109	1.10207	1.17994	1.06164	0.927299	1.05104	1.02252	0.951998
AC004754.3 ENSG00000269881	1.09695	1.02391	1.2193	1.044	0.88292	1.19319	0.95215	1.084
AC004813.1 ENSG00000279777	0.78605	0.871992	0.635606	1.10225	0.889649	1.08015	0.921413	1.02966
AC004824.1 ENSG00000280226	1.13309	1.05013	1.11451	1.006	1.08965	0.973067	0.977776	0.841718
AC005281.1 ENSG00000226690	0.907743	0.90064	0.943676	0.955519	1.17876	1.02254	0.891896	0.90093
AC005477.1 ENSG00000280188	0.969876	1.02462	1.12057	1.08094	0.952325	0.850762	1.2209	0.968907
AC005480.1 ENSG00000279461	0.953637	0.977992	1.16597	1.04062	1.05038	0.853585	0.891929	1.01298
AC006116.20 ENSG00000267710	0.860943	0.887375	0.905704	0.870953	1.18419	1.18732	0.988768	0.883569
AC006386.1 ENSG00000279115	0.938031	1.11079	1.14643	1.10409	1.08061	0.857709	0.738575	0.734086
AC006994.3 ENSG00000279317	0.902743	1.16469	1.04662	0.806604	0.925777	1.02032	0.859818	0.964851
AC007906.1 ENSG00000279018	1.11342	0.768775	0.937221	0.938959	0.86071	1.0784	0.767029	0.963605
AC008074.1 ENSG00000279644	0.781163	0.928591	1.04213	1.02235	1.11099	1.12436	1.0281	0.926215
AC008522.1 ENSG00000279232	1.03353	1.08111	1.07599	1.04448	0.833888	1.19841	1.27658	1.01547
AC008686.1 ENSG00000280221	0.990898	0.925207	1.24994	0.941313	1.08337	0.801064	0.859767	0.956732
AC008759.1 ENSG00000279471	1.13555	0.800411	0.85606	1.11514	1.0077	0.979008	0.948393	1.14002
AC008914.1 ENSG00000279768	0.916059	0.81528	0.869342	0.843392	0.901974	1.02862	1.03784	1.21935
AC009014.3 ENSG00000271824	0.873733	1.14447	1.32591	1.1733	1.02816	1.09568	1.28827	0.710854
AC010731.4 ENSG00000235118	0.813479	0.877295	0.876711	1.10714	0.733595	1.14666	0.827469	1.19868
AC012005.1 ENSG00000279274	0.841088	0.859756	0.957879	0.954956	0.899192	0.962385	0.857727	0.919288
AC013461.1 ENSG00000091436	0.745449	0.961967	0.804238	1.34576	1.20688	0.929092	1.06636	1.02832
AC016549.1 ENSG00000281325	0.903626	1.0053	0.936802	1.02977	1.05152	1.25299	0.905187	1.16365
AC021106.1 ENSG00000279386	0.855217	0.968138	0.872522	0.890003	1.03114	0.979438	1.0996	1.15455
AC024060.1 ENSG00000281584	0.945249	1.10024	0.773409	0.897426	1.03651	1.07276	1.06885	1.17052
AC025335.1 ENSG00000179859	0.571708	0.941123	1.28906	1.02308	0.860346	1.31682	0.746908	0.995241
AC069063.2 ENSG00000279380	0.893523	0.988202	1.00731	1.37052	0.743045	0.937043	0.864662	0.96335
AC073657.1 ENSG00000279937	1.04698	1.02557	1.04426	0.839332	1.18695	0.935614	0.847851	1.13969
AC074033.1 ENSG00000281137	1.25036	1.02145	1.01005	1.12874	0.985174	0.879493	0.854959	0.922191
AC087350.1 ENSG00000281527	0.98587	0.724638	1.16461	1.00411	1.06052	0.914188	1.08863	0.904155
AC090498.1 ENSG00000279483	1.0181	1.15783	1.12136	0.964475	1.10651	1.18632	0.902884	0.712556
AC104981.1 ENSG00000278938	1.41619	0.910145	1.07596	1.16297	1.26989	1.01916	1.04004	1.03601
AC105009.1 ENSG00000281855	0.629258	0.659612	1.01078	0.754375	1.18996	0.900121	0.756445	1.07532
AC105052.1 ENSG00000279168	0.962101	0.75995	0.998688	0.815637	0.956382	0.975111	0.807174	0.920346
AC110615.1 ENSG00000279909	1.00441	1.05255	1.01328	0.868848	0.917662	1.10452	0.882079	0.946523
AC113404.1 ENSG00000254893	0.914248	0.69826	0.955301	1.07996	1.06947	1.27812	0.96724	1.0422
AC118758.1 ENSG00000268187	0.932133	0.941837	0.906491	1.0374	1.19961	0.803733	1.24542	0.97449
AC131097.4 ENSG00000216921	1.28759	0.819386	0.890446	1.16397	0.882026	1.12026	0.913595	1.27382
AC131263.1 ENSG00000280550	1.06668	0.931899	1.00038	0.942904	1.03791	1.22492	0.909159	0.778073
AC138517.6 ENSG00000283288	1.22746	1.45937	0.916678	1.06059	1.00107	0.976302	1.1272	0.858584
AC138969.4 ENSG00000183889	1.03969	0.92367	0.904483	1.15271	0.673485	0.798169	1.09851	1.12274
AC241377.1 ENSG00000281741	0.929901	0.828597	0.931149	1.02995	0.966851	0.963402	0.989131	0.896021
AC241585.1 ENSG00000281571	1.26673	0.932578	0.855118	0.910612	1.03352	1.06523	1.36061	1.12155
AC242988.1 ENSG00000278939	0.753137	1.18948	1.13516	0.988669	0.887776	0.908687	0.952317	0.792841
AC243756.1 ENSG00000270339	1.01076	1.10653	0.973629	1.13373	0.930594	1.02203	0.874212	0.883528
AC245100.1 ENSG00000280649	0.990838	0.793883	0.809547	1.14814	1.06998	1.11309	1.08368	1.28433
ACAA1 ENSG00000060971	1.31713	1.14359	1.50426	0.794264	1.02826	1.13648	1.05138	0.795864
ACAA2 ENSG00000167315	1.07565	0.995974	1.29559	0.923985	1.10682	1.05802	0.9265	0.9847
ACACA ENSG00000278540	0.89752	0.973862	1.0517	1.06779	1.05337	1.16789	1.26981	0.857063
ACACB ENSG00000076555	0.748558	0.864259	1.21816	1.02697	0.965111	0.977338	1.10668	0.910812
ACAD10 ENSG00000111271	1.00988	0.970828	1.22088	1.1783	1.00009	0.973194	1.16606	1.28476
ACAD11 ENSG00000240303	1.1139	0.814403	0.878071	0.799992	0.848405	1.13602	1.08701	0.834691
ACAD8 ENSG00000151498	1.03376	1.09777	1.03697	0.88261	0.957211	1.06618	1.14678	1.02812
ACAD9 ENSG00000177646	1.10964	0.982909	0.940968	1.02618	0.943232	0.873453	0.940572	0.81704
ACADL ENSG00000115361	1.21148	0.935748	0.962935	0.991726	0.793764	1.18161	0.781166	1.22001
ACADM ENSG00000117054	0.833816	0.870886	0.786338	1.14732	0.970481	1.14502	1.06106	1.16589
ACADS ENSG00000122971	1.1005	1.17274	0.934945	0.86353	1.03662	1.12447	0.68801	1.18951
ACADSB ENSG00000196177	0.836135	1.05022	0.895414	1.00486	1.13202	0.92532	1.0301	1.01271
ACADVL ENSG00000072778	0.897127	0.914058	0.937491	1.3413	1.44095	0.740002	1.50065	0.978998
ACAN ENSG00000157766	0.825234	1.04984	1.16357	0.868546	0.854078	0.950605	1.00056	1.13348
ACAP1 ENSG00000072818	0.990671	1.04597	1.11851	0.992014	0.996615	0.785142	0.793021	1.05419
ACAP2 ENSG00000114331	1.08527	0.905139	1.21319	1.05133	0.764778	0.919348	1.15187	0.811361
ACAP3 ENSG00000131584	1.0179	0.646517	1.10315	0.917146	1.18254	1.30465	0.971741	0.804332
ACAT1 ENSG00000075239	0.969354	0.879589	1.07625	0.901447	1.12809	0.634741	1.00926	1.07473
ACAT2 ENSG00000120437	1.08201	1.34682	0.757656	0.922144	1.15035	0.86609	1.00342	1.14794
ACBD3 ENSG00000182827	1.19066	1.1117	1.18189	0.807945	0.902932	1.03525	1.20725	1.2574
ACBD4 ENSG00000181513	1.06428	1.39184	0.935335	0.780701	0.967289	1.09399	1.04523	0.822848
ACBD5 ENSG00000107897	0.983194	0.889208	1.21068	1.03086	1.00564	1.03414	0.880356	0.881094
ACBD6 ENSG00000230124	1.34763	1.04701	1.17578	1.20778	1.04801	1.06306	0.93442	0.985158
ACCS ENSG00000110455	0.981928	1.12401	0.868284	0.840445	1.11238	0.87277	0.894143	1.11003
ACCSL ENSG00000205126	1.24764	1.26871	1.24861	0.817101	1.11708	0.997261	0.990258	0.922575
ACD ENSG00000102977	0.936329	1.23206	1.03509	0.877152	1.30187	0.970105	0.939762	1.19139
ACE ENSG00000159640	0.908187	1.00153	1.3255	0.863499	1.00047	0.836053	0.830355	0.804259
ACE2 ENSG00000130234	0.887916	0.971451	1.08089	1.06485	0.959574	1.08909	1.00062	1.15848
ACER1 ENSG00000167769	0.96109	0.815261	0.920541	1.25171	1.22974	1.09209	1.13205	0.863947
ACER2 ENSG00000177076	0.91761	0.988347	1.03186	1.1309	0.9115	0.763642	1.04474	1.03089
ACER3 ENSG00000078124	0.988478	1.18987	1.04442	1.32872	0.910095	0.833434	1.15326	1.14582
ACHE ENSG00000087085	0.776942	0.960955	1.15783	1.11257	0.928032	0.86798	0.843918	0.994796
ACIN1 ENSG00000100813	0.78761	1.1688	0.939421	0.605095	0.967581	1.2475	1.02283	1.12715
ACKR1 ENSG00000213088	1.45855	1.24354	0.748232	0.902951	1.0786	1.21165	1.04225	0.832782
ACKR2 ENSG00000144648	0.85209	0.812344	0.912073	0.867149	0.961318	1.0488	0.762253	1.19596
ACKR3 ENSG00000144476	0.947402	0.95369	0.934788	0.93259	1.02568	1.15115	0.897827	1.02993
ACKR4 ENSG00000129048	1.03964	1.06323	0.985323	1.2254	0.989086	0.947249	1.18668	0.951733
ACLY ENSG00000131473	0.986967	0.982215	1.13015	1.54653	0.753678	0.88129	1.2054	1.04909
ACMSD ENSG00000153086	1.01631	1.01046	0.991673	0.977778	1.04397	0.919057	0.939876	0.759773
ACO1 ENSG00000122729	0.771711	0.789221	0.835104	0.957431	1.12655	1.00659	0.91562	1.16033
ACO2 ENSG00000100412	1.07017	1.03351	0.942526	0.822948	0.782182	1.12325	0.980316	0.964634
ACOD1 ENSG00000102794	0.850648	0.866283	1.25816	0.866511	0.847886	0.832335	0.854676	1.15679
ACOT1 ENSG00000184227	0.897161	0.981323	0.774891	1.14577	1.09436	0.925559	1.01806	0.901384
ACOT11 ENSG00000162390	1.02526	0.743164	0.790047	0.927493	0.868855	0.913744	0.889288	0.771988
ACOT12 ENSG00000172497	0.864105	1.02255	1.02615	0.903076	1.16527	0.835306	0.80117	1.03949
ACOT13 ENSG00000112304	0.94301	0.9395	1.21503	1.35762	1.14731	1.14061	0.914591	0.869475
ACOT2 ENSG00000119673	0.989925	1.14962	0.758112	1.09745	1.11097	1.09046	1.25213	1.16832
ACOT4 ENSG00000177465	0.994964	1.37359	0.986096	0.84088	0.924954	1.00035	1.07454	0.834044
ACOT7 ENSG00000097021	1.06357	0.837768	1.09331	0.905565	1.0759	1.11296	1.24838	1.02377
ACOT8 ENSG00000101473	0.939179	1.27678	1.05438	1.3797	0.79424	0.954952	1.21727	1.10212
ACOT9 ENSG00000123130	1.56074	1.24802	1.15142	1.13372	1.04049	1.00858	1.26923	0.939585
ACOX1 ENSG00000161533	1.17112	1.18499	0.745117	0.941533	1.01382	0.953109	1.00155	1.1351
ACOX2 ENSG00000168306	0.847071	0.877163	0.993877	0.920128	1.03782	0.734397	0.88312	0.842828
ACOX3 ENSG00000087008	1.1487	1.01954	1.0833	1.17518	0.737937	1.16124	0.994327	0.787458
ACOXL ENSG00000153093	0.870516	1.02247	0.656117	1.15417	0.919106	0.754274	0.788128	1.05289
ACP1 ENSG00000143727	0.893018	0.837951	1.27309	1.27246	0.818802	0.879487	1.22959	1.1098
ACP2 ENSG00000134575	1.20771	1.1165	0.941411	1.02073	1.28733	1.02534	0.914392	1.14447
ACP5 ENSG00000102575	1.06513	1.01554	0.989688	0.859553	0.999071	1.0287	0.921064	0.862594
ACP6 ENSG00000162836	1.06735	0.808766	0.877232	1.23854	0.958733	1.20675	0.762634	0.93184
ACP7 ENSG00000183760	1.15695	0.976956	1.32037	1.11783	0.813168	0.891991	0.819662	0.712788
ACPP ENSG00000014257	0.747292	1.06403	2.25435	0.855711	0.980216	0.841041	1.9616	0.844818
ACPT ENSG00000142513	0.919115	0.766641	0.866883	0.870949	0.767844	1.21032	0.807422	0.926819
ACR ENSG00000100312	0.957216	1.18707	0.907938	1.01865	0.843603	0.870084	1.05491	1.09969
ACRBP ENSG00000111644	0.701247	1.14807	1.2183	1.01356	0.972179	0.8589	1.11694	1.04844
ACRC ENSG00000147174	0.996607	0.904692	0.94166	1.15471	0.946714	1.03393	1.04119	1.01307
ACSBG1 ENSG00000103740	1.36272	1.01107	1.38334	0.86409	0.95751	0.772995	0.838757	0.787133
ACSBG2 ENSG00000130377	1.06234	1.0765	0.933721	1.02499	0.892955	0.912881	1.31563	0.901407
ACSF2 ENSG00000167107	0.713635	0.990801	1.17019	0.873837	1.45057	0.96768	0.963055	1.25186
ACSF3 ENSG00000176715	1.01959	1.2253	1.08946	0.987715	0.707399	1.13235	0.923067	1.16753
ACSL1 ENSG00000151726	0.999688	0.928426	1.08397	1.24655	0.866713	0.850029	0.931493	0.915763
ACSL3 ENSG00000123983	0.919576	1.08992	0.844812	1.10577	1.0724	1.15548	0.779239	0.997249
ACSL4 ENSG00000068366	1.14841	0.778923	0.853884	0.889668	1.02259	1.25017	1.02425	0.913753
ACSL5 ENSG00000197142	0.928474	0.951524	0.680558	1.01445	1.13313	0.882071	0.833012	0.88337
ACSL6 ENSG00000164398	1.34965	0.975937	0.879957	0.84823	0.99372	1.16928	1.06594	1.12694
ACSM1 ENSG00000166743	0.871181	1.12926	0.942	0.829986	0.901991	0.83757	1.08575	1.10529
ACSM2A ENSG00000183747	0.960391	0.91112	0.716442	1.02305	0.878671	0.785903	1.33942	1.05037
ACSM2B ENSG00000066813	0.793878	1.16444	0.988245	0.758845	0.942296	0.961929	0.961138	0.963342
ACSM3 ENSG00000005187	1.477	0.915668	1.11731	1.27231	1.02893	0.895576	0.915355	0.876881
ACSM4 ENSG00000215009	0.969118	0.795143	1.00343	1.07843	1.09335	1.13385	1.11278	0.744692
ACSM5 ENSG00000183549	0.896034	1.1788	0.921208	1.01845	0.870033	1.00932	0.880308	0.959111
ACSM6 ENSG00000173124	1.31619	1.13245	1.06336	0.914369	1.16861	1.02095	1.00921	1.00242
ACSS1 ENSG00000154930	0.895365	1.09593	0.833854	0.786481	1.09375	1.60818	0.838064	1.0535
ACSS2 ENSG00000131069	0.858262	1.0443	0.860129	0.948844	0.860301	1.02311	0.908825	1.28356
ACSS3 ENSG00000111058	0.907778	0.975214	0.807592	1.17539	0.892236	0.845409	1.00351	1.07041
ACTA1 ENSG00000143632	1.10564	0.809432	0.970266	1.05027	0.944598	0.85284	1.26119	1.01079
ACTA2 ENSG00000107796	1.07027	1.7859	0.8951	1.0069	0.958499	1.30111	0.916478	1.0769
ACTB ENSG00000075624	1.84968	1.61552	1.11554	1.217	1.00574	1.07038	0.828253	1.00979
ACTBL2 ENSG00000169067	0.814939	1.14308	1.19168	0.760579	0.823853	1.02471	1.10112	1.20577
ACTC1 ENSG00000159251	0.866564	1.10301	0.886678	0.727911	0.881351	0.775206	1.06889	0.977807
ACTG1 ENSG00000184009	0.862874	1.1537	1.11352	1.6376	0.692271	1.1237	0.686607	0.931602
ACTG2 ENSG00000163017	1.28283	1.62606	0.839434	0.946685	1.01926	1.19697	0.838278	0.988617
ACTL10 ENSG00000182584	0.873726	0.951164	0.831297	1.00139	0.777693	1.14357	1.13984	0.988046
ACTL6A ENSG00000136518	1.0679	0.967857	0.734408	1.29266	1.17928	1.15252	1.00254	1.11396
ACTL6B ENSG00000077080	1.04086	0.787893	1.22531	1.00653	0.82986	0.939103	1.17938	0.824279
ACTN1 ENSG00000072110	1.82436	1.08687	0.800049	0.744878	0.865688	0.81198	1.13894	1.07869
ACTN2 ENSG00000077522	1.14891	0.89507	0.946523	0.933233	0.924229	0.890723	0.878413	1.06548
ACTN3 ENSG00000248746	1.17573	0.81169	1.20371	0.951958	0.948484	1.0803	0.917385	1.13714
ACTN4 ENSG00000130402	0.805135	0.82445	0.634593	1.55956	0.815017	0.97726	0.738926	1.26574
ACTR10 ENSG00000131966	0.766828	0.936231	1.0273	0.835044	1.0203	1.047	1.06125	1.21067
ACTR1A ENSG00000138107	0.925365	1.21104	0.818135	0.895893	0.75787	1.13947	0.795019	0.940028
ACTR1B ENSG00000115073	1.14826	0.997697	1.36478	0.961545	0.841506	1.34207	1.02237	0.962543
ACTR2 ENSG00000138071	0.985781	1.06426	0.742087	1.34727	0.82919	0.790943	0.844519	1.09914
ACTR3 ENSG00000115091	0.968577	1.00881	1.02414	1.05365	0.885382	0.964998	1.368	1.15753
ACTR3B ENSG00000133627	0.853924	1.33494	0.88744	0.975928	1.18629	1.15222	0.900837	1.02001
ACTR3C ENSG00000106526	0.877784	0.940662	0.946417	0.842399	1.09392	0.918253	1.53428	0.938284
ACTR5 ENSG00000101442	1.28937	0.963629	0.910077	1.06875	0.932894	0.770605	1.13949	0.907667
ACTR6 ENSG00000075089	1.04189	0.773964	0.737505	0.95136	1.18589	1.025	1.09437	1.17839
ACTR8 ENSG00000113812	1.15854	1.238	0.939438	1.12949	0.931856	1.0928	0.970891	1.06263
ACTRT3 ENSG00000184378	1.07647	0.906758	0.964276	0.991738	0.784313	0.728348	0.900024	0.922262
ACVR1 ENSG00000115170	0.938989	1.21862	0.864265	0.965245	1.12344	0.92323	0.99939	1.15931
ACVR1B ENSG00000135503	0.769274	1.12169	0.8091	1.09163	1.11437	0.84929	0.94233	1.00535
ACVR1C ENSG00000123612	0.906093	0.872791	1.00814	0.910808	0.928976	0.919558	1.11464	0.863834
ACVR2A ENSG00000121989	1.0548	0.934667	1.2108	1.08226	0.848595	0.943005	1.32328	1.11313
ACVR2B ENSG00000114739	0.958363	0.821866	0.714457	1.20308	1.10114	1.02054	1.08853	0.99596
ACVRL1 ENSG00000139567	1.02804	0.88525	0.818168	0.976854	0.695901	1.10074	0.977513	0.908835
ACY1 ENSG00000243989	0.948623	0.889275	1.25682	0.91156	0.991547	0.801934	0.813522	0.955096
ACY3 ENSG00000132744	0.855353	1.08305	0.915782	0.687174	1.1311	1.16711	1.01672	1.00427
ACYP1 ENSG00000119640	0.83449	0.968127	0.94331	0.893272	0.903142	1.0616	1.14311	1.15495
ACYP2 ENSG00000170634	0.846063	1.04876	1.09567	1.22008	0.993458	0.995455	1.23413	0.752828
ADA ENSG00000196839	0.87911	0.905315	1.00064	0.74433	0.781798	0.893528	0.950674	1.09566
ADAD1 ENSG00000164113	1.05522	1.00203	0.855026	0.962225	1.13662	1.00951	0.980415	0.650411
ADAD2 ENSG00000140955	0.912876	0.903537	0.854854	1.04207	1.22662	1.23771	1.17182	0.819775
ADAL ENSG00000168803	0.982571	0.915064	0.840438	0.841178	1.03733	1.11744	1.11356	0.84623
ADAM10 ENSG00000137845	0.893784	0.963747	0.914611	1.35328	1.26914	1.05407	1.07586	1.11878
ADAM11 ENSG00000073670	1.06387	1.05675	0.828409	1.26027	0.85853	0.568272	0.934661	0.809788
ADAM12 ENSG00000148848	0.81979	1.01296	0.804804	1.06461	0.74602	1.1441	0.881105	0.997046
ADAM15 ENSG00000143537	1.17154	0.773011	0.893043	1.00277	1.10149	1.34503	0.820388	1.02317
ADAM17 ENSG00000151694	0.997751	1.03023	1.23572	0.96988	1.02183	1.1112	0.751662	0.998163
ADAM18 ENSG00000168619	1.17418	1.14569	1.06432	0.903024	0.815368	1.12556	1.0346	1.00495
ADAM19 ENSG00000135074	0.737532	0.877361	0.847975	1.02167	0.902402	0.893089	0.850576	0.947602
ADAM2 ENSG00000104755	0.84964	1.04588	0.951674	1.08605	1.22559	1.04791	1.21931	0.835418
ADAM20 ENSG00000134007	1.0176	1.02161	0.840324	0.889378	1.03291	1.07244	0.94657	0.923492
ADAM22 ENSG00000008277	0.760047	0.993702	0.850823	0.917695	1.06467	0.814516	0.946451	1.18713
ADAM23 ENSG00000114948	1.10844	0.846112	1.0214	1.27509	1.13461	0.973951	1.1603	0.930251
ADAM28 ENSG00000042980	0.639091	0.931736	1.07532	1.06279	1.30375	0.871692	1.22123	1.0522
ADAM29 ENSG00000168594	0.965773	0.773467	1.0339	0.929601	1.01874	1.16968	0.807851	0.943292
ADAM32 ENSG00000197140	0.960338	0.816684	0.906231	1.04236	0.926309	1.0023	0.922861	0.968
ADAM33 ENSG00000149451	1.02966	0.90884	0.986882	1.08898	0.871733	1.23825	0.690736	0.742093
ADAM7 ENSG00000069206	1.04227	1.01664	1.07611	0.890105	0.803941	1.33967	1.17625	1.07621
ADAM8 ENSG00000151651	0.922354	1.10276	0.81948	1.11975	1.13908	1.43122	0.930435	1.04207
ADAM9 ENSG00000168615	1.25085	1.0229	0.582442	1.15823	0.854649	1.17833	0.90133	0.929138
ADAMDEC1 ENSG00000134028	0.974172	1.03354	1.02036	0.992652	0.862119	1.01394	1.0883	1.29047
ADAMTS1 ENSG00000154734	1.1553	0.805343	1.06069	1.27977	0.939159	1.02406	0.960222	0.971989
ADAMTS10 ENSG00000142303	0.829231	0.943343	1.05136	1.10344	0.972962	1.41895	0.841559	0.809512
ADAMTS12 ENSG00000151388	0.884086	1.27325	1.17542	0.79449	0.811182	1.06663	1.07029	1.20028
ADAMTS13 ENSG00000160323	0.970899	1.05749	0.933594	0.848738	1.13857	1.16404	1.16086	1.02805
ADAMTS14 ENSG00000138316	0.997885	0.777503	1.12658	0.790264	0.99238	0.761243	0.956386	1.23226
ADAMTS15 ENSG00000166106	0.894742	1.02518	0.932725	0.819279	0.910605	1.03279	0.959656	0.945329
ADAMTS16 ENSG00000145536	0.778504	0.906703	1.03602	1.13979	0.920954	1.37187	1.039	1.19864
ADAMTS17 ENSG00000140470	1.30778	0.693946	1.03232	1.02172	0.895695	0.886082	0.950367	1.1677
ADAMTS18 ENSG00000140873	1.01704	1.06729	1.05085	0.97214	1.32271	1.03959	1.06989	1.17347
ADAMTS19 ENSG00000145808	0.93311	1.13973	0.961956	0.712005	1.07246	0.763264	1.247	0.992504
ADAMTS2 ENSG00000087116	1.27902	0.844088	0.91898	1.0823	0.854066	1.16306	1.03034	0.838661
ADAMTS20 ENSG00000173157	0.920002	1.19584	0.822547	0.944047	1.22638	0.973042	0.739292	1.01124
ADAMTS3 ENSG00000156140	1.04481	0.872157	0.681297	1.08364	0.837384	0.937533	1.03574	0.856422
ADAMTS4 ENSG00000158859	1.14428	0.877999	1.03519	1.12794	1.11757	0.958588	0.985114	1.04776
ADAMTS5 ENSG00000154736	0.637253	1.06249	1.05155	1.01724	1.28528	0.654572	0.886614	0.952714
ADAMTS6 ENSG00000049192	0.987344	1.11373	0.983533	0.919281	1.13671	0.95163	0.86875	0.978343
ADAMTS7 ENSG00000136378	0.93451	0.956947	0.984524	0.868418	1.0013	0.844301	1.09598	1.18818
ADAMTS8 ENSG00000134917	0.66105	0.987844	1.30887	1.00146	1.019	0.988617	0.975352	1.18279
ADAMTS9 ENSG00000163638	1.00657	1.16064	0.962032	1.07631	0.755648	0.883777	0.907143	0.984396
ADAMTSL1 ENSG00000178031	0.866527	1.04245	1.04846	1.96061	1.02404	0.954115	1.07831	1.06143
ADAMTSL2 ENSG00000197859	0.867788	1.06894	1.12541	0.684185	1.02536	0.97849	1.13683	1.13142
ADAMTSL3 ENSG00000156218	0.862695	0.870872	0.988331	1.0553	0.994007	0.826534	1.28209	0.956371
ADAMTSL4 ENSG00000143382	0.906032	0.797219	1.12487	0.840763	0.884063	1.12393	0.883985	0.946352
ADAMTSL5 ENSG00000185761	1.00589	1.01872	0.805574	0.808821	0.992653	1.11152	0.78468	0.95492
ADAP1 ENSG00000105963	1.07188	0.997231	1.02558	0.93462	1.01612	1.14873	1.21232	0.837667
ADAP2 ENSG00000184060	1.45423	0.902008	1.08459	1.26229	1.11958	1.11407	0.690348	0.840827
ADAR ENSG00000160710	0.802557	1.45516	0.792203	1.00938	0.787773	0.946192	0.431067	1.13971
ADARB1 ENSG00000197381	0.801555	0.960614	0.734131	1.30479	1.21714	1.08743	0.838437	1.08722
ADARB2 ENSG00000185736	0.890548	1.05954	1.11488	1.24052	1.10593	1.05539	0.752236	0.853595
ADAT1 ENSG00000065457	0.852006	0.919957	0.94212	0.830241	0.870346	1.03503	1.11245	0.96533
ADAT2 ENSG00000189007	0.943031	0.89233	1.07494	1.14773	1.00402	1.16282	0.871267	1.0953
ADAT3 ENSG00000213638	0.874871	1.14403	0.605199	1.04346	1.09271	0.915529	0.902233	0.962763
ADCK1 ENSG00000063761	1.42962	0.97526	0.999088	0.779634	1.02606	1.00031	1.29765	0.987333
ADCK2 ENSG00000133597	0.833874	1.16218	0.978219	0.937798	0.937603	0.8092	0.965378	0.902374
ADCK3 ENSG00000163050	0.93312	1.15301	1.06028	0.924069	1.09175	1.17443	0.946743	1.00165
ADCK4 ENSG00000123815	1.04526	0.955364	1.14437	0.847304	1.26913	0.772661	0.950887	0.911131
ADCK5 ENSG00000173137	1.04046	0.972553	0.899911	0.853705	0.940485	0.843245	0.953715	1.06906
ADCY1 ENSG00000164742	1.12842	1.25814	0.972924	1.08981	1.00194	0.924883	0.949451	1.12594
ADCY10 ENSG00000143199	0.839978	1.10316	1.2754	0.9368	1.08658	1.23989	0.92237	1.01048
ADCY2 ENSG00000078295	1.17295	0.83278	0.913154	1.25351	1.12102	0.647599	0.885023	1.034
ADCY3 ENSG00000138031	1.25437	1.08735	1.00184	1.02314	1.51787	0.770982	1.04257	0.944866
ADCY4 ENSG00000129467	0.775451	0.965978	0.852759	1.39459	1.02772	1.09723	0.812171	1.00175
ADCY5 ENSG00000173175	0.930445	0.909003	0.82462	1.07631	1.15305	0.875183	0.936616	1.12598
ADCY6 ENSG00000174233	0.821906	1.20934	1.0428	0.882366	1.10324	0.83514	1.00003	0.867837
ADCY7 ENSG00000121281	1.10103	0.98552	0.974142	1.09635	0.940626	1.3026	0.952139	1.07821
ADCY9 ENSG00000162104	0.758798	0.866667	0.941398	1.08888	0.829827	0.906017	0.87961	1.17379
ADCYAP1 ENSG00000141433	0.870927	1.13435	0.88901	1.13775	1.06415	0.842468	0.715075	0.966244
ADCYAP1R1 ENSG00000078549	0.851915	1.24854	0.8665	1.03856	1.029	0.865827	0.981477	0.848033
ADD1 ENSG00000087274	1.2292	0.863609	0.856234	1.19628	1.09715	1.16664	1.02134	1.12934
ADD2 ENSG00000075340	1.10205	0.929662	0.599088	0.955078	0.874988	0.971084	0.937529	0.807473
ADD3 ENSG00000148700	1.0018	0.995594	0.920111	1.07812	0.816895	0.969782	1.15506	1.16559
ADGB ENSG00000118492	0.943375	1.08745	1.24476	1.1392	1.01619	1.23774	1.09226	1.13093
ADGRA1 ENSG00000197177	0.824424	0.977172	0.958189	1.08444	1.05251	0.85066	1.03914	0.945824
ADGRA2 ENSG00000020181	0.815252	1.01627	0.666545	1.16766	1.20399	1.17711	0.968458	0.676971
ADGRA3 ENSG00000152990	0.94698	0.898124	0.978103	0.883559	0.989649	0.905503	1.18024	0.870757
ADGRB1 ENSG00000181790	1.14456	0.897299	1.10974	0.818678	1.0196	0.819654	1.23515	0.802444
ADGRB2 ENSG00000121753	1.08687	0.75695	1.08033	1.07638	0.934092	0.961035	1.29653	0.995691
ADGRB3 ENSG00000135298	1.22109	0.951386	0.96389	0.956227	0.879787	1.05741	0.962972	1.14799
ADGRD1 ENSG00000111452	0.864169	0.910125	1.06972	0.645831	1.04312	1.00076	1.13088	0.854636
ADGRD2 ENSG00000180264	0.957514	0.929663	0.991706	1.15576	0.926023	0.925446	0.968409	0.961958
ADGRE1 ENSG00000174837	1.01659	0.913926	0.899437	0.873725	1.1239	0.970456	0.883152	0.992338
ADGRE2 ENSG00000127507	0.97866	0.967343	0.650281	0.87584	1.12254	0.745505	1.0429	0.848279
ADGRE3 ENSG00000131355	0.771307	1.04881	0.945151	0.924734	1.12432	0.860986	1.31967	1.21729
ADGRE5 ENSG00000123146	1.07681	0.779835	0.729069	0.849741	1.06835	1.35066	0.942307	0.774069
ADGRF1 ENSG00000153292	1.10367	1.12277	0.921187	1.03097	0.952622	1.06973	1.14381	0.889518
ADGRF2 ENSG00000164393	1.38204	0.940292	1.0847	0.856236	1.08332	0.902934	1.33383	0.777432
ADGRF3 ENSG00000173567	0.926733	1.20991	1.19678	0.757167	1.03435	1.19812	1.16219	1.0727
ADGRF4 ENSG00000153294	0.931501	1.21394	1.09825	1.29837	1.07114	1.09983	0.878264	1.0002
ADGRF5 ENSG00000069122	0.9191	1.42932	0.912714	1.07099	1.23741	1.05021	0.833484	1.00311
ADGRG1 ENSG00000205336	1.05598	1.12506	1.21116	0.740054	1.17048	1.18414	1.22974	1.18368
ADGRG2 ENSG00000173698	1.18243	1.16967	0.999023	1.034	0.891517	1.00989	1.06748	0.981629
ADGRG3 ENSG00000182885	1.25817	0.79536	0.91448	1.01702	0.91355	0.954569	1.23968	1.06272
ADGRG4 ENSG00000156920	0.903984	0.853404	1.08791	0.968476	0.928928	0.882654	0.755856	1.01446
ADGRG5 ENSG00000159618	0.986439	0.985406	0.939595	1.0541	1.03656	1.21124	0.869647	0.903668
ADGRG6 ENSG00000112414	0.852904	1.45503	0.789972	0.756549	1.25542	1.13299	0.857255	1.16963
ADGRL1 ENSG00000072071	0.728119	0.999178	0.890201	0.964843	1.14724	0.962276	1.0755	0.943475
ADGRL2 ENSG00000117114	1.02133	0.902119	0.862799	1.12436	0.918396	0.987095	1.1965	1.1043
ADGRL3 ENSG00000150471	1.03303	0.920936	1.03999	0.871838	1.31548	1.46754	0.908759	1.20134
ADGRL4 ENSG00000162618	1.0301	0.86677	0.998378	0.843623	0.821217	1.10794	0.890223	1.48557
ADGRV1 ENSG00000164199	0.870967	1.07908	0.77694	0.921622	0.928042	1.03198	0.955844	0.906121
ADH1B ENSG00000196616	0.990089	1.07268	0.914654	1.03537	0.926032	1.03079	0.989418	1.02596
ADH1C ENSG00000248144	1.02779	0.947462	0.790622	0.997232	0.930884	0.882636	0.802615	1.10143
ADH4 ENSG00000198099	0.747345	1.00002	0.776614	1.1379	1.02004	1.04094	1.26335	1.05401
ADH5 ENSG00000197894	0.834906	1.52804	0.942982	0.832488	0.742371	0.918286	1.01081	0.941653
ADH6 ENSG00000172955	0.704346	1.07297	1.00468	0.75893	0.864729	0.836706	1.04394	0.918638
ADH7 ENSG00000196344	0.801285	1.04622	0.850096	0.968009	1.28118	0.887407	1.11214	1.06124
ADHFE1 ENSG00000147576	0.704298	0.825867	0.774915	1.01178	1.0592	1.14972	0.954713	1.12765
ADI1 ENSG00000182551	1.22914	1.2927	0.938295	1.14389	1.2412	1.02555	1.29873	1.13747
ADIPOQ ENSG00000181092	0.883466	1.09075	1.06466	1.48733	1.35859	1.19854	1.08043	0.945598
ADIPOR1 ENSG00000159346	1.11252	0.981213	1.05175	0.958115	0.912719	0.970925	1.26015	1.2529
ADIPOR2 ENSG00000006831	1.07081	1.05963	1.25255	0.920988	1.12348	0.871086	0.922772	1.49861
ADIRF ENSG00000148671	0.812685	0.979341	0.808202	1.65928	1.23612	0.912822	1.10696	1.14958
ADK ENSG00000156110	0.715484	1.0952	1.19926	1.1241	1.02911	1.02828	1.02649	0.849796
ADM ENSG00000148926	0.760723	0.767423	0.81094	1.17539	0.863186	0.976179	1.14015	1.02814
ADM2 ENSG00000128165	1.0781	0.87008	0.990428	0.816261	1.00461	1.25959	1.01173	0.76166
ADM5 ENSG00000224420	1.00662	0.83608	1.03131	1.04152	1.15154	1.11361	1.18513	0.951139
ADNP ENSG00000101126	1.16552	1.19136	0.944486	0.925899	1.49577	0.938698	1.0996	0.813606
ADNP2 ENSG00000101544	1.0065	0.834109	0.920396	1.16953	0.887711	0.97815	0.82577	0.851902
ADO ENSG00000181915	1.28251	0.955359	1.21446	0.679448	0.903177	0.886604	1.11076	1.07571
ADORA1 ENSG00000163485	0.880048	0.828467	1.00053	1.22537	0.997324	1.34259	1.02743	1.28956
ADORA2B ENSG00000170425	1.30181	0.862495	0.909308	1.1071	0.828325	1.01765	1.26379	1.21148
ADORA3 ENSG00000282608	1.09342	0.965704	0.802308	0.865463	1.22049	1.03818	0.959852	1.02709
ADPGK ENSG00000159322	0.91034	0.978829	1.08352	1.39892	1.03872	0.912216	1.11389	1.01037
ADPRH ENSG00000144843	0.764867	0.909862	0.762892	1.01271	0.823484	0.879542	0.81458	0.925348
ADPRHL1 ENSG00000153531	0.795016	0.970671	1.15101	0.761177	1.16582	1.0126	0.926195	1.33192
ADPRHL2 ENSG00000116863	0.971704	0.832427	1.08938	0.975985	0.816787	0.568793	1.53001	0.892421
ADPRM ENSG00000170222	1.08274	0.860419	1.11695	1.26834	0.821427	0.901515	1.10978	0.750353
ADRA1A ENSG00000120907	1.05629	1.31259	1.14368	1.06206	0.965281	1.14322	1.0575	0.964745
ADRA1B ENSG00000170214	1.18468	0.888381	0.997601	1.13731	1.21187	1.06834	0.997049	0.839163
ADRA1D ENSG00000171873	1.14635	1.15234	1.14628	0.899705	1.10899	0.876636	1.02849	0.851318
ADRA2A ENSG00000150594	0.862315	0.89565	0.879206	1.09397	0.971675	1.09891	1.12568	0.965504
ADRA2B ENSG00000274286	1.22747	1.33622	1.00492	1.0195	1.25564	1.13187	1.23849	0.967094
ADRA2C ENSG00000184160	1.16396	1.0137	0.886526	0.94426	0.85104	0.670085	1.00901	1.13361
ADRB1 ENSG00000043591	1.08337	0.748291	1.1618	0.819948	1.02952	1.07596	1.13429	1.05418
ADRB2 ENSG00000169252	0.918566	1.127	1.06296	1.25123	0.931265	1.07358	0.904484	1.2312
ADRB3 ENSG00000188778	0.679861	0.955633	1.05426	1.21595	1.09475	1.04858	1.08182	0.825551
ADRM1 ENSG00000130706	0.934094	0.80592	1.03545	1.03774	1.03622	1.24831	0.839956	1.11586
ADSL ENSG00000239900	1.16177	1.07417	0.96053	1.12813	0.968116	0.832197	0.934576	0.927319
ADSS ENSG00000035687	0.839641	0.891004	1.02046	0.97005	0.945349	1.0572	1.00802	0.735892
ADSSL1 ENSG00000185100	0.960747	1.31042	0.890906	0.919059	1.08002	0.824187	1.19715	1.03723
ADTRP ENSG00000111863	1.11187	0.981985	0.938163	0.985055	0.822049	0.928679	0.960032	0.780167
AEBP1 ENSG00000106624	1.12807	1.28878	1.04482	1.11735	1.0105	0.901714	0.992877	0.586318
AEBP2 ENSG00000139154	0.842601	0.919032	0.986799	1.04063	0.975617	0.877937	1.17695	1.01883
AEN ENSG00000181026	0.856865	0.915294	0.922383	1.0199	0.969203	1.06086	1.05426	0.855411
AES ENSG00000104964	1.11745	1.0399	0.940381	1.32921	0.886084	0.841074	1.24756	1.3998
AF011889.5 ENSG00000241489	1.27014	1.30484	0.683909	0.934016	1.10632	0.808878	1.18804	1.09791
AF111168.1 ENSG00000280308	0.826239	0.956974	1.13845	1.12042	1.26061	0.941022	0.807788	0.70604
AFAP1 ENSG00000196526	1.12488	0.909959	1.00868	0.925623	1.10621	1.03604	1.3951	0.875127
AFAP1L1 ENSG00000157510	1.02477	1.06909	0.910465	1.04327	0.858782	0.856191	0.95496	1.10011
AFAP1L2 ENSG00000169129	1.01933	0.968693	1.1133	1.10451	0.915801	1.11715	0.876918	0.840495
AFF1 ENSG00000172493	1.02253	1.05325	0.893844	1.08156	0.887799	1.10529	0.793969	0.84951
AFF2 ENSG00000155966	1.35284	0.939743	0.708812	0.882131	1.03184	0.898207	1.05688	0.973164
AFF3 ENSG00000144218	0.898177	1.16557	1.2756	1.38006	1.01056	0.983726	0.871645	1.08827
AFF4 ENSG00000072364	0.878849	0.689554	1.06345	0.794807	0.713251	0.969051	0.790348	0.967672
AFG3L2 ENSG00000141385	0.964766	1.10562	0.72028	0.937304	0.923613	1.33131	1.10189	1.07762
AFM ENSG00000079557	1.00646	1.009	1.13042	0.979224	1.1032	0.784162	1.05084	1.00294
AFMID ENSG00000183077	0.983464	0.960487	1.19522	0.842256	0.857224	0.949936	0.918162	1.21934
AFP ENSG00000081051	0.931043	1.06243	1.04698	0.938456	1.08969	1.12088	0.959775	1.0724
AFTPH ENSG00000119844	1.05118	1.09597	0.781107	1.52563	0.859238	1.04828	0.533844	0.889881
AGA ENSG00000038002	0.857867	1.01787	0.974869	1.00781	1.04418	0.974462	1.19988	1.00224
AGAP1 ENSG00000157985	0.906408	0.866949	1.49139	1.12698	1.0663	0.90784	0.988542	1.24605
AGAP14P ENSG00000279058	0.969763	1.16967	0.816739	0.863694	0.862283	0.738386	0.939646	0.962421
AGAP2 ENSG00000135439	1.11091	0.82369	1.0262	0.817357	0.948886	0.944714	0.838304	0.969205
AGAP3 ENSG00000133612	1.08575	0.741843	1.02308	0.710564	1.12869	1.00344	1.12863	1.26245
AGAP4 ENSG00000188234	1.13162	1.16432	0.992175	1.1189	1.06253	0.980244	1.13657	0.9304
AGAP5 ENSG00000172650	0.965953	0.996016	0.982351	0.908042	1.30917	0.871366	1.11389	0.926287
AGAP6 ENSG00000204149	0.667662	1.07485	1.0991	1.06049	0.70124	1.28638	1.19616	1.04311
AGAP9 ENSG00000204172	0.864996	0.829123	1.0982	0.783229	0.926441	0.886758	1.03552	1.07582
AGBL1 ENSG00000273540	0.984435	0.703145	0.871959	1.12768	1.11211	0.910492	0.796396	0.967778
AGBL2 ENSG00000165923	0.732586	1.01865	1.16526	0.917404	1.00906	0.85716	1.05196	0.772944
AGBL3 ENSG00000146856	0.896896	0.819588	0.700338	1.1764	1.24006	0.848006	0.823806	0.97693
AGBL4 ENSG00000186094	1.08701	1.05692	1.15439	1.07694	0.93177	0.764404	0.990719	1.04384
AGBL5 ENSG00000084693	0.704652	1.11536	1.03207	0.875365	1.06151	0.967064	1.27356	1.18158
AGER ENSG00000204305	0.788833	0.760155	0.921462	0.836301	1.11489	1.33676	0.908727	0.838245
AGFG1 ENSG00000173744	0.923439	1.04077	0.980557	1.04857	0.846015	1.05586	1.03968	0.944453
AGFG2 ENSG00000106351	0.851003	0.780285	0.746925	1.31953	1.00894	1.30546	0.838065	1.00154
AGGF1 ENSG00000164252	1.10542	1.04594	1.16953	0.974112	1.0572	1.1329	1.18245	0.843718
AGK ENSG00000006530	0.838926	0.836386	0.867387	0.919377	1.14469	1.01965	0.791623	0.820933
AGL ENSG00000162688	0.732036	0.809909	1.08324	1.09114	0.902143	1.02661	1.13786	1.21544
AGMAT ENSG00000116771	1.25284	0.888056	0.969036	0.898112	0.942533	0.718499	1.02499	0.703629
AGMO ENSG00000187546	1.09105	1.03436	0.87123	0.96047	1.128	0.860801	1.04801	1.02218
AGO1 ENSG00000092847	1.10979	1.1583	1.01607	0.754793	0.962945	1.07913	1.01792	1.06145
AGO2 ENSG00000123908	1.01547	1.05774	1.13115	0.679455	0.955972	0.920243	1.02773	0.891313
AGO3 ENSG00000126070	0.827028	0.969197	1.20838	0.880972	1.12806	0.760287	1.12226	0.997295
AGO4 ENSG00000134698	0.801036	1.03093	1.0723	0.669959	0.976976	0.918742	1.14729	0.757767
AGPAT1 ENSG00000204310	1.02354	0.714393	0.92771	1.184	1.18952	1.25649	0.801694	0.756142
AGPAT2 ENSG00000169692	1.13308	0.971423	1.07089	0.637918	1.21247	1.02701	1.32611	1.14616
AGPAT3 ENSG00000160216	0.886128	0.755488	1.02199	0.826441	1.06523	1.03036	0.918975	1.12943
AGPAT4 ENSG00000026652	0.821909	0.875018	0.8753	1.02048	0.989047	0.928648	0.671952	1.11785
AGPAT5 ENSG00000155189	0.945866	0.817885	0.904276	0.941721	1.14745	0.840251	1.04535	0.806848
AGPS ENSG00000018510	1.07905	1.22164	0.959705	0.817678	0.799762	0.798677	1.06649	0.914711
AGR2 ENSG00000106541	0.925306	0.939757	0.748653	0.829325	0.795693	1.15259	0.772032	1.44516
AGR3 ENSG00000173467	0.956248	0.876917	0.695592	1.17634	1.21856	0.916366	0.840013	0.934292
AGRN ENSG00000188157	1.23124	0.856794	0.868558	1.01336	1.00351	0.968455	1.08651	1.15814
AGT ENSG00000135744	0.79288	1.27199	0.677021	0.974594	1.23472	0.891277	1.15498	1.19153
AGTPBP1 ENSG00000135049	0.606675	0.951145	1.01714	0.804153	1.13451	1.19566	1.08559	1.1764
AGTR1 ENSG00000144891	0.960981	0.890447	0.833411	0.859502	0.966148	0.973608	0.879902	0.90586
AGTRAP ENSG00000177674	1.07318	0.73822	1.20876	1.06474	1.05757	0.954728	1.37897	1.07009
AHCTF1 ENSG00000153207	0.910277	0.942773	0.80306	1.17709	1.06945	0.906581	1.37865	0.987402
AHCY ENSG00000101444	1.07204	1.40546	0.874406	0.968275	1.15277	0.899813	1.19603	0.878378
AHCYL1 ENSG00000168710	1.00868	1.01891	0.805516	0.857476	1.0895	0.900978	0.857151	0.827342
AHCYL2 ENSG00000158467	0.938679	1.02576	0.984316	0.910809	1.01499	1.03143	1.39366	0.933974
AHDC1 ENSG00000126705	0.869155	1.31188	0.701653	1.41978	0.859547	0.842202	0.881107	1.0323
AHI1 ENSG00000135541	0.950346	0.945613	0.964553	1.05815	0.944616	1.10326	0.778915	1.08354
AHNAK ENSG00000124942	0.471471	1.05279	0.693644	1.28662	0.961705	1.16151	1.82676	0.760349
AHNAK2 ENSG00000185567	1.19916	1.01817	1.1752	0.744803	1.00411	0.916801	1.08138	1.0618
AHR ENSG00000106546	1.06666	1.08883	0.635166	0.981657	0.991695	1.08663	0.746909	0.962365
AHRR ENSG00000063438	0.937975	1.00431	1.2902	0.971796	0.96389	1.24863	0.870217	0.926032
AHSA1 ENSG00000100591	1.00353	1.11224	1.0181	0.894978	1.01119	1.04189	0.893969	0.782847
AHSA2 ENSG00000173209	1.12092	1.09514	0.705058	1.37988	0.885489	0.567984	1.22718	0.972228
AHSG ENSG00000145192	1.17351	0.993734	0.918782	1.00335	0.987181	1.34126	0.81438	1.23891
AIDA ENSG00000186063	0.814014	0.980937	0.82726	0.945556	1.0786	1.14743	0.807738	0.84434
AIF1 ENSG00000204472	0.972414	1.03327	0.973728	0.904009	0.898955	0.988011	1.27265	0.892066
AIF1L ENSG00000126878	0.995979	1.02684	0.781212	1.00609	0.784225	0.921198	1.02294	0.988594
AIFM1 ENSG00000156709	0.992106	1.20138	0.644122	1.05486	0.90469	1.04752	0.919261	0.958713
AIFM2 ENSG00000042286	0.95093	0.85148	1.21222	0.976855	1.1793	1.12093	0.978494	1.04055
AIFM3 ENSG00000183773	1.0919	1.29187	0.689364	0.672059	0.986151	1.19315	0.996948	0.991218
AIG1 ENSG00000146416	1.10748	0.519189	0.828612	1.01917	1.31185	0.960498	1.15668	1.00606
AIM1 ENSG00000112297	0.762408	0.870712	1.2816	1.43398	0.906971	0.910147	0.964981	1.05704
AIM1L ENSG00000176092	0.990059	0.775877	0.903507	1.00588	1.26093	0.836482	1.27551	0.890323
AIM2 ENSG00000163568	0.996436	1.12887	1.09565	0.820069	1.15165	0.888723	0.988507	0.941215
AIMP1 ENSG00000164022	0.857831	1.00675	0.972753	0.978798	1.01685	1.1293	1.0676	0.934433
AIMP2 ENSG00000106305	0.988207	0.966259	0.947869	0.932953	0.771702	0.833323	1.04233	0.774912
AIP ENSG00000110711	0.901162	0.94941	1.0138	1.13227	1.00691	1.01723	1.18582	0.744907
AIPL1 ENSG00000129221	1.07152	1.00326	0.800842	0.978493	0.910544	0.960722	1.26328	1.05702
AIRE ENSG00000160224	1.18433	1.00024	0.972099	0.945531	0.976917	1.13469	0.954707	1.10205
AJ239318.1 ENSG00000280108	0.856145	1.10622	1.3671	0.870935	0.699491	0.894844	0.922297	0.95942
AJAP1 ENSG00000196581	0.828146	1.12451	1.01367	1.16284	1.3623	0.930439	0.957385	1.16206
AJUBA ENSG00000129474	0.994632	0.851729	0.712075	0.736734	0.621551	0.880821	1.14365	0.88474
AK1 ENSG00000106992	1.15698	0.97666	1.0025	0.84745	1.20679	1.03989	0.89978	1.11341
AK2 ENSG00000004455	0.931722	1.09272	1.28017	0.666073	0.604898	1.10303	1.08972	0.826282
AK3 ENSG00000147853	0.825129	0.806068	1.34312	1.17631	1.05637	1.19955	0.972194	0.85918
AK4 ENSG00000162433	1.03943	1.01139	1.19942	1.0247	0.740683	1.20573	0.802511	0.759653
AK5 ENSG00000154027	0.796951	0.760354	1.14005	0.809961	0.899204	0.743496	1.14631	0.979306
AK6 ENSG00000085231	1.04419	0.841766	0.814172	0.92901	0.921907	1.00358	1.01073	1.05973
AK7 ENSG00000140057	1.04834	1.02924	0.956485	0.930274	0.72277	0.961897	1.0436	1.00337
AK8 ENSG00000165695	0.952514	1.06254	0.839255	0.910919	0.849979	1.10949	0.84495	0.946169
AK9 ENSG00000155085	1.21518	0.892637	1.0449	0.900547	1.0258	0.967447	0.676108	0.784559
AKAP1 ENSG00000121057	1.43428	0.920258	0.970146	0.878284	0.733482	0.978604	1.06403	0.991066
AKAP10 ENSG00000108599	0.8243	0.774418	0.995675	0.750333	0.897724	0.908634	1.26026	1.16505
AKAP11 ENSG00000023516	1.00879	1.15207	1.04319	1.10366	0.913708	1.04245	0.776403	0.938709
AKAP12 ENSG00000131016	0.741926	0.971515	0.716296	0.886274	0.917804	1.00403	0.883674	0.890149
AKAP13 ENSG00000170776	0.826594	0.97779	0.815501	0.86746	0.981836	0.969512	1.0968	0.735796
AKAP14 ENSG00000186471	1.07925	1.05353	0.901592	1.27688	0.877429	0.856087	0.992949	1.1584
AKAP17A ENSG00000197976	1.09312	0.95833	1.34077	1.01697	0.973895	0.952105	1.11056	0.857426
AKAP3 ENSG00000111254	1.01855	0.843659	1.07048	0.727895	0.875955	1.08467	0.918969	0.907868
AKAP4 ENSG00000147081	1.24397	0.990818	0.811151	0.7064	0.74658	0.855177	0.971204	0.967721
AKAP5 ENSG00000179841	0.777884	0.962441	1.00667	1.0523	0.851794	0.966959	1.12766	0.88907
AKAP6 ENSG00000151320	0.730169	0.852132	1.05654	0.995488	1.38983	1.0651	1.10383	0.905853
AKAP7 ENSG00000118507	0.753657	0.97255	0.990526	0.698019	1.02802	1.14226	0.957868	0.905469
AKAP8 ENSG00000105127	1.08017	0.788207	0.905885	0.959573	0.89141	1.24145	0.99674	0.682123
AKAP8L ENSG00000011243	1.15319	0.914228	1.16143	0.748846	1.04955	0.738617	1.32552	1.18814
AKAP9 ENSG00000127914	0.892103	1.1418	1.00381	1.2336	0.955664	1.12099	0.833549	0.921916
AKIP1 ENSG00000166452	1.07007	1.07309	0.980449	0.899836	1.02592	1.10187	0.778561	0.837422
AKIRIN1 ENSG00000174574	0.878118	1.10853	0.887887	1.4023	0.665281	0.978525	1.00891	1.20114
AKIRIN2 ENSG00000135334	0.975142	0.953555	1.08364	0.905351	1.12907	1.3065	0.967797	1.3248
AKNA ENSG00000106948	1.02757	0.735383	1.01766	1.17421	1.04451	1.32058	1.09263	1.15818
AKNAD1 ENSG00000162641	1.15573	0.80477	1.21109	0.840291	0.957541	0.836395	1.19186	1.04703
AKR1A1 ENSG00000117448	1.0348	1.28079	1.27161	0.924489	1.00304	1.13698	1.26224	0.918827
AKR1B1 ENSG00000085662	0.916632	1.31184	0.704947	0.994068	1.21576	0.899307	0.913186	0.922707
AKR1B15 ENSG00000227471	1.0017	1.0077	0.901762	1.0633	0.935599	1.06617	0.893334	0.947831
AKR1C1 ENSG00000187134	1.32374	0.991275	1.05693	1.01145	0.944449	0.866101	0.943963	0.77349
AKR1C2 ENSG00000151632	0.901413	0.850414	1.01974	0.894147	0.94435	1.34651	1.04562	0.864546
AKR1C3 ENSG00000196139	0.614707	0.931107	0.975845	0.996205	0.953391	0.752855	0.97413	0.931074
AKR1D1 ENSG00000122787	0.837184	1.00817	0.916845	1.13941	1.17772	1.28704	1.03713	0.998442
AKR1E2 ENSG00000165568	0.754394	0.996429	1.09504	1.2845	1.11486	1.08387	0.9422	0.904775
AKR7A2 ENSG00000053371	1.16051	0.872898	1.13789	0.957026	1.0693	0.888095	1.00719	0.945079
AKR7A3 ENSG00000162482	1.31055	1.17307	1.12738	0.950023	0.749954	1.03361	0.825042	1.25159
AKR7L ENSG00000211454	0.903488	1.06648	1.06523	1.10482	1.05092	0.750639	0.916587	1.09623
AKT1 ENSG00000142208	0.781808	1.09181	1.09135	1.29166	0.685577	0.878588	1.11364	1.35375
AKT1S1 ENSG00000204673	1.12843	1.0214	0.852751	0.96595	1.1606	0.848129	0.985702	0.748874
AKT2 ENSG00000105221	0.867564	1.13701	0.871213	1.03435	1.05243	1.02899	0.939488	0.937026
AKT3 ENSG00000117020	1.29318	0.896876	0.79127	1.03583	1.08885	0.993918	0.90713	1.16566
AKTIP ENSG00000166971	0.96862	1.15607	0.796388	0.918183	0.960035	1.08182	1.0659	1.13111
AL023806.1 ENSG00000280184	0.653684	1.10728	1.03287	1.39604	1.07863	0.786334	1.22114	0.968742
AL049794.1 ENSG00000280240	0.912787	0.93269	0.757676	0.996777	0.784591	1.26844	0.913236	1.00161
AL133475.1 ENSG00000281602	0.977296	0.83681	0.924386	1.35378	0.79776	1.00082	1.24234	1.02742
AL354828.1 ENSG00000279282	1.01069	1.18796	1.07889	1.24709	1.01556	1.2765	1.10941	0.928064
AL354828.2 ENSG00000280175	0.835715	0.876289	1.02895	1.01091	0.861671	1.10458	1.10634	0.916932
AL356053.1 ENSG00000150076	0.679724	0.994326	1.19509	0.937444	0.859315	0.951135	0.851693	0.865338
AL356585.1 ENSG00000279081	0.871772	0.911274	1.04064	0.9986	1.27945	1.08054	1.0116	1.10706
AL358852.1 ENSG00000278899	1.11741	0.981661	0.804572	1.03105	0.707749	1.02682	1.04822	1.04085
AL365181.1 ENSG00000280316	0.903531	1.04731	0.932637	0.887137	0.828495	0.671333	0.852977	0.853787
AL513523.2 ENSG00000279767	1.09994	0.856859	1.00612	1.22119	1.07483	1.0171	0.857994	0.908618
AL589743.1 ENSG00000279508	1.05989	1.1707	0.842703	1.20316	1.07151	1.18758	1.25864	1.10758
ALAD ENSG00000148218	0.981966	1.07962	1.0728	0.955115	0.905262	1.11637	0.893892	0.967775
ALAS1 ENSG00000023330	0.8258	1.04611	1.06379	0.930275	1.04187	0.950261	0.933523	1.17606
ALAS2 ENSG00000158578	0.955218	0.935938	0.925221	0.872547	0.981193	0.7481	1.03907	0.95117
ALB ENSG00000163631	1.0835	1.18676	0.922398	1.01683	1.09631	1.2541	0.922569	1.14898
ALCAM ENSG00000170017	1.11084	0.904073	0.853022	1.38488	0.814361	1.03286	1.17072	0.783728
ALDH16A1 ENSG00000161618	1.18604	1.32285	1.11386	1.01843	0.9062	1.01576	0.899758	0.88889
ALDH18A1 ENSG00000059573	1.12583	1.20771	1.08034	0.908603	0.789783	0.871155	0.876856	0.864628
ALDH1A1 ENSG00000165092	0.917672	1.00589	0.755203	1.01953	0.912952	1.10517	0.99267	1.02328
ALDH1A2 ENSG00000128918	0.992789	1.07387	1.29145	0.979155	1.07173	0.998717	1.02455	1.23718
ALDH1A3 ENSG00000184254	0.939763	0.822953	0.994136	1.1641	0.984466	1.11025	0.908115	1.20022
ALDH1B1 ENSG00000137124	1.20035	1.38551	1.37646	1.1608	1.04931	0.591885	0.943496	0.800553
ALDH1L1 ENSG00000144908	0.989528	1.18345	0.884812	0.980652	1.02516	1.07677	1.01366	1.24924
ALDH1L2 ENSG00000136010	0.917403	0.855872	1.0256	1.17172	1.17351	1.02992	0.828177	1.0303
ALDH3A1 ENSG00000108602	0.991215	1.00611	0.77651	0.93738	1.13834	1.13659	1.07833	1.00284
ALDH3A2 ENSG00000072210	0.909551	1.05444	0.737967	1.29301	1.08107	1.31454	1.04329	0.862876
ALDH3B1 ENSG00000006534	0.913103	1.01161	0.971782	0.961034	1.55833	0.943005	1.10638	0.72995
ALDH3B2 ENSG00000132746	1.03973	1.0598	0.888988	0.869894	1.12139	0.941445	0.734622	0.994135
ALDH4A1 ENSG00000159423	0.871105	0.977139	1.31211	1.12561	0.969667	1.15476	1.23866	0.916734
ALDH5A1 ENSG00000112294	0.938702	0.950271	1.06652	1.05345	0.725095	1.05144	1.02445	1.15138
ALDH6A1 ENSG00000119711	0.957487	0.8749	0.959989	0.876586	0.872771	0.852437	0.932552	1.18512
ALDH7A1 ENSG00000164904	0.850082	0.713331	1.09507	0.879376	1.00054	0.759242	0.832834	0.986558
ALDH8A1 ENSG00000118514	0.719398	1.01307	1.26098	1.2306	1.11511	1.21796	1.2248	1.03297
ALDH9A1 ENSG00000143149	1.01151	1.02736	1.09177	0.854287	0.941653	1.09297	1.02538	1.1328
ALDOA ENSG00000149925	1.41809	0.997073	1.12138	1.13176	0.821675	1.45599	0.905473	1.11534
ALDOC ENSG00000109107	0.737553	1.03959	0.871924	1.06519	0.980102	1.08001	0.869513	1.14899
ALG1 ENSG00000033011	1.23917	0.890131	1.20106	0.832758	1.04459	1.02498	0.704407	0.948704
ALG10 ENSG00000139133	0.851778	0.732221	1.10697	1.18284	0.987544	0.944986	0.960154	1.07616
ALG10B ENSG00000175548	0.892458	1.29863	0.880183	0.719842	1.2155	0.759042	0.974616	1.21111
ALG11 ENSG00000253710	1.10591	0.914421	0.974268	0.885604	1.06529	1.08433	1.34102	1.09016
ALG12 ENSG00000182858	1.04382	1.14676	1.15443	1.14134	0.702649	0.63316	1.00279	1.10434
ALG13 ENSG00000101901	0.928371	1.03622	1.26941	0.827394	0.862183	1.12933	0.76762	0.953269
ALG14 ENSG00000172339	1.02009	0.78625	0.818669	1.0146	1.05313	1.05227	0.930219	0.948913
ALG1L ENSG00000189366	1.14618	0.987674	0.858366	1.22343	0.920101	1.04171	0.811176	0.813502
ALG1L2 ENSG00000251287	1.29007	0.953452	1.24106	0.990217	1.05256	0.784326	1.28231	1.11901
ALG2 ENSG00000119523	0.892377	1.13102	0.856389	1.14618	0.846388	0.625189	1.04667	0.979804
ALG3 ENSG00000214160	1.0075	1.06315	1.17937	1.01416	0.99616	1.05399	0.888655	0.836543
ALG5 ENSG00000120697	0.922302	1.05213	1.02597	1.33967	1.09616	1.20945	0.942526	0.999113
ALG6 ENSG00000088035	0.876053	1.07984	1.03227	1.05856	0.867032	0.862243	1.31395	0.997925
ALG8 ENSG00000159063	0.80832	0.935876	0.974628	0.763049	1.12023	1.05076	1.27353	1.30598
ALG9 ENSG00000086848	1.05369	1.14994	0.776092	1.02829	0.985321	0.944195	0.920578	1.01077
ALK ENSG00000171094	0.902353	0.93506	0.893647	1.0568	0.8494	1.06912	0.75463	0.781358
ALKBH1 ENSG00000100601	1.10396	1.18989	1.07702	0.93972	1.06613	0.75725	0.795401	1.00194
ALKBH2 ENSG00000189046	1.05922	1.2333	0.991327	0.975261	0.981696	1.34143	1.04166	0.7733
ALKBH3 ENSG00000166199	0.970612	1.02363	0.968116	0.990909	1.15287	1.00468	1.01535	1.41593
ALKBH4 ENSG00000160993	1.43726	0.998679	1.24268	1.05205	1.13424	1.01812	1.19926	1.3037
ALKBH5 ENSG00000091542	1.68719	0.815397	1.11001	0.950568	0.91821	1.00756	1.12108	0.622951
ALKBH6 ENSG00000239382	0.856676	0.577746	1.00708	1.23707	1.03481	0.831928	0.976447	1.16821
ALKBH7 ENSG00000125652	1.22794	1.11152	0.776712	1.37301	1.07127	0.911249	1.22306	0.808965
ALKBH8 ENSG00000137760	0.724981	1.07839	0.816917	0.798559	1.03285	1.14212	1.04312	0.947093
ALLC ENSG00000151360	1.09405	0.712782	0.943886	1.13605	0.968959	1.11359	0.756913	0.906032
ALMS1 ENSG00000116127	0.830764	0.919551	1.08291	1.00964	0.9582	0.602625	1.0679	1.13739
ALOX12 ENSG00000108839	0.904791	0.976952	1.03624	0.97014	0.863912	0.795231	0.763107	0.924098
ALOX12B ENSG00000179477	1.02653	0.994232	1.12898	1.10492	0.771227	0.884363	1.08076	0.774781
ALOX15 ENSG00000161905	1.2054	1.03739	1.06459	1.15287	1.01338	0.852924	1.12334	1.1484
ALOX15B ENSG00000179593	1.02541	1.47649	1.73312	0.792435	0.752488	1.19747	1.15219	0.928858
ALOX5 ENSG00000012779	1.12802	0.929519	0.927053	0.764142	1.10435	0.770115	0.961636	1.20056
ALOX5AP ENSG00000132965	0.922516	0.861302	1.10614	0.81675	1.07903	0.860625	1.20574	0.893751
ALPK1 ENSG00000073331	0.883071	1.1144	1.24769	0.927794	0.935854	1.01056	1.08661	1.13709
ALPK2 ENSG00000198796	0.937081	0.693421	1.15807	0.76694	0.951827	1.12775	1.04343	1.02713
ALPK3 ENSG00000136383	0.759648	1.05448	0.905609	1.09317	0.93557	0.938656	1.18721	0.842327
ALPL ENSG00000162551	0.997038	1.26099	1.25445	1.18443	0.923439	1.0677	1.05652	1.2734
ALPP ENSG00000163283	1.25711	0.883139	0.927226	1.23692	0.923065	0.878043	0.880996	0.914841
ALS2 ENSG00000003393	1.20775	1.122	1.09388	0.878428	1.1121	0.978272	1.00376	0.86766
ALS2CL ENSG00000178038	0.90235	1.0122	1.12493	1.31238	0.992253	0.956537	0.858475	1.03708
ALS2CR11 ENSG00000155754	0.987336	1.3279	0.976635	1.05995	0.868179	0.909998	1.05493	1.33709
ALS2CR12 ENSG00000155749	1.14251	0.952801	0.991874	0.958737	1.00905	1.11097	0.954482	1.05157
ALX3 ENSG00000156150	0.965121	0.975624	0.948492	0.840331	0.931112	1.05151	0.956623	0.985585
ALYREF ENSG00000183684	0.943667	0.970911	1.10736	0.969357	1.08613	1.07378	0.933688	1.10902
AMACR ENSG00000242110	1.1275	0.910319	1.00875	0.808693	0.772157	0.923567	1.14857	0.75584
AMBN ENSG00000178522	0.929427	0.673016	1.01704	0.953824	1.13318	1.09693	1.1015	1.15139
AMBP ENSG00000106927	1.15281	0.956554	1.01297	0.89499	0.822737	1.1381	0.952726	0.942188
AMBRA1 ENSG00000110497	0.780768	0.970445	0.890943	0.837936	1.06726	1.01842	0.882294	0.936717
AMD1 ENSG00000123505	1.13467	1.1271	1.07528	0.792709	1.10822	1.00897	1.00893	1.51702
AMDHD1 ENSG00000139344	0.822071	1.24289	0.913267	1.0334	0.743139	1.08491	1.25131	1.22141
AMDHD2 ENSG00000162066	1.11558	1.08011	0.860817	1.19374	1.11219	1.14798	1.09963	1.05212
AMELX ENSG00000125363	0.848419	0.929473	0.916542	0.918614	0.868226	1.01236	1.07465	0.741206
AMER1 ENSG00000184675	1.2118	0.938723	0.953135	0.979334	1.0316	0.985445	1.17499	1.02861
AMER2 ENSG00000165566	0.726517	1.02171	1.25051	1.13892	1.03436	0.981836	1.01315	0.984925
AMFR ENSG00000159461	1.04433	0.969999	1.03467	0.921539	1.08579	1.0736	0.98845	1.04288
AMH ENSG00000104899	0.866001	1.16601	0.913082	1.07725	1.03765	1.03767	0.846738	0.91596
AMHR2 ENSG00000135409	1.19027	1.14091	0.792892	1.08559	0.861435	1.04757	0.80254	1.13801
AMIGO1 ENSG00000181754	0.951467	0.96758	0.924373	0.996692	0.765878	0.949278	1.24177	0.871893
AMIGO2 ENSG00000139211	0.720214	0.97973	0.758198	0.993398	1.07923	1.07678	0.882155	1.03276
AMIGO3 ENSG00000176020	1.26137	1.05133	0.909393	0.742065	1.03757	0.979921	0.906287	1.09354
AMMECR1 ENSG00000101935	1.18632	1.19012	1.2081	1.13054	0.784542	1.14613	0.942078	0.933695
AMMECR1L ENSG00000144233	0.963348	1.10026	1.12237	0.995605	1.00675	1.16413	0.822039	0.853045
AMN ENSG00000166126	1.19457	0.914231	0.960891	1.003	0.967866	0.801924	1.08595	0.767327
AMN1 ENSG00000151743	1.05035	0.916981	0.896646	0.938265	0.91053	1.23719	1.05845	0.778678
AMOT ENSG00000126016	0.809875	1.11308	0.999424	1.11205	0.995652	0.99721	1.17964	0.849472
AMOTL1 ENSG00000166025	1.06109	0.801692	0.959957	1.08889	0.933406	0.905003	1.19502	1.12708
AMOTL2 ENSG00000114019	1.20316	0.761206	0.979236	1.0528	0.908222	0.800437	0.971487	1.30001
AMPD1 ENSG00000116748	1.11075	0.914395	1.11529	0.982857	1.03556	1.06643	0.957548	0.917362
AMPD2 ENSG00000116337	1.29532	0.707383	0.935482	0.74867	1.15252	1.03477	0.914372	0.902283
AMPD3 ENSG00000133805	0.897156	0.730856	1.1047	0.831225	1.02319	0.847653	0.757089	0.77109
AMPH ENSG00000078053	1.09693	1.16536	1.30167	0.785362	1.24935	1.05442	1.01614	0.903598
AMT ENSG00000145020	0.866426	1.11985	1.16908	1.08282	0.830167	1.00965	1.0481	0.960641
AMY1A ENSG00000237763	0.936028	0.911947	0.768591	0.886546	0.822197	1.15334	1.03054	1.02664
AMY1B ENSG00000174876	0.92095	0.93976	0.924835	0.900275	1.08191	1.00253	1.1045	0.977845
AMY1C ENSG00000187733	1.04055	1.03953	1.07555	0.857077	1.17054	1.21274	0.927924	1.02768
AMY2B ENSG00000240038	0.669627	1.34628	0.913044	0.741938	1.00698	0.962402	0.978723	1.11329
AMZ1 ENSG00000174945	1.05323	1.07885	0.931783	1.08014	0.858165	0.812513	1.01343	1.12222
AMZ2 ENSG00000196704	0.593218	1.15586	0.816103	0.944209	0.91492	0.914507	1.04474	1.2721
ANAPC1 ENSG00000153107	0.940358	0.782729	1.36415	1.14119	1.05501	0.839498	0.952354	0.859678
ANAPC10 ENSG00000164162	1.1507	1.07108	1.17148	0.938934	0.906045	0.895447	1.08785	1.11641
ANAPC11 ENSG00000141552	1.25109	0.677545	0.951212	1.19565	0.844875	1.49565	0.969326	0.965032
ANAPC13 ENSG00000129055	0.923968	1.13993	0.712094	1.01378	0.970397	0.802583	1.14412	0.98826
ANAPC15 ENSG00000110200	1.29956	0.915882	1.06737	1.12881	0.963211	0.923407	1.12653	1.02077
ANAPC16 ENSG00000166295	1.34499	0.893981	0.939669	1.09209	1.00745	1.04808	0.764226	1.00902
ANAPC2 ENSG00000176248	0.935234	0.743388	0.979728	0.886701	0.801212	1.12375	0.980386	1.03241
ANAPC4 ENSG00000053900	1.05913	1.10342	0.89311	0.940274	1.01832	0.856209	0.691195	1.00027
ANAPC5 ENSG00000089053	1.19431	0.821981	1.32641	0.982561	0.992603	1.11415	0.840191	1.19623
ANAPC7 ENSG00000196510	0.935204	0.986308	0.952989	0.951157	1.10472	0.910606	0.885126	1.05356
ANG ENSG00000214274	1.14542	0.795821	0.785771	0.8414	0.852073	0.732859	1.37184	1.00047
ANGEL1 ENSG00000013523	0.952223	1.10415	1.23515	1.11288	0.991743	1.07663	0.830009	0.901619
ANGEL2 ENSG00000174606	0.911286	1.00547	0.943252	1.13342	1.09423	1.25169	0.840409	0.812272
ANGPT1 ENSG00000154188	0.730831	1.00601	0.952369	1.09947	1.11643	1.00529	0.949529	0.968286
ANGPT2 ENSG00000091879	1.33319	0.845866	0.948767	0.985628	0.869508	1.00404	0.714575	0.86671
ANGPT4 ENSG00000101280	0.847665	1.23936	1.13249	0.837797	1.34659	1.16867	0.877211	0.864305
ANGPTL1 ENSG00000116194	1.05496	1.02042	0.853	1.03553	0.990109	0.831283	0.971313	0.92438
ANGPTL2 ENSG00000136859	0.983103	1.02844	1.42487	1.08146	0.906028	1.11275	1.06475	0.964714
ANGPTL3 ENSG00000132855	0.81318	1.1734	0.793246	1.03569	1.0158	1.01589	0.91284	0.89613
ANGPTL4 ENSG00000167772	0.978057	0.941866	0.862669	1.17148	1.20993	0.924231	0.839593	0.869575
ANGPTL6 ENSG00000130812	0.82649	1.01893	1.04643	1.12588	0.856804	1.01859	1.00334	0.84537
ANGPTL7 ENSG00000171819	1.2232	0.783358	0.932316	0.941374	1.03053	0.668435	0.96042	0.878208
ANGPTL8 ENSG00000130173	0.97572	0.965055	0.812969	0.872988	0.889058	0.951211	1.16465	0.989566
ANHX ENSG00000227059	1.06529	0.853806	0.792976	0.864498	1.18822	1.10306	1.3051	0.943491
ANK1 ENSG00000029534	1.04672	1.08839	0.816223	0.899317	0.859623	1.03916	0.924521	0.849069
ANK2 ENSG00000145362	0.756786	0.88577	1.14855	1.1369	0.885794	0.993709	0.96417	1.20488
ANK3 ENSG00000151150	0.989688	0.870357	1.23031	0.925133	0.653709	1.21348	1.18292	1.0056
ANKAR ENSG00000151687	0.963256	0.804661	1.07287	1.13136	1.11368	0.95251	0.873351	1.02891
ANKDD1A ENSG00000166839	0.876471	0.743409	0.827234	0.864543	0.846226	1.1315	1.07745	0.8352
ANKDD1B ENSG00000189045	0.993768	1.3471	1.05198	0.926108	0.914047	1.03638	0.943151	0.949939
ANKEF1 ENSG00000132623	0.926025	0.80263	0.984258	0.683366	0.953664	0.909719	1.01602	1.04349
ANKFN1 ENSG00000153930	0.954773	0.928558	0.963639	0.9959	0.900377	0.994942	1.22873	1.04009
ANKFY1 ENSG00000185722	0.871176	0.80186	0.890675	0.963626	0.88859	1.22127	1.41735	0.847145
ANKH ENSG00000154122	1.37745	1.21843	0.853348	0.782938	0.918283	0.903181	1.17304	0.70482
ANKHD1 ENSG00000131503	1.00387	0.976717	1.06543	0.952009	0.837819	0.88205	1.03383	0.942526
ANKHD1-EIF4EBP3 ENSG00000254996	1.21388	0.910808	1.17664	0.871235	0.970114	0.869878	1.08867	0.908007
ANKIB1 ENSG00000001629	0.915216	0.83258	0.997981	1.08189	0.995607	0.945085	1.10415	1.09238
ANKK1 ENSG00000170209	1.06029	1.0083	1.04916	0.949019	1.03764	0.874956	1.02647	1.066
ANKLE1 ENSG00000160117	1.09071	1.12034	0.84203	0.759885	0.770533	1.10925	0.986214	0.980974
ANKLE2 ENSG00000176915	0.949384	0.953271	0.805244	1.04619	1.02824	1.14958	0.728263	1.14724
ANKMY1 ENSG00000144504	1.02334	1.15858	0.883754	1.04852	1.39135	1.08253	0.849169	0.792329
ANKMY2 ENSG00000106524	0.789772	0.842537	1.1997	0.92812	1.24696	0.891645	0.973609	1.02529
ANKRA2 ENSG00000164331	1.13047	0.865891	0.955566	1.16438	0.93007	1.08663	0.728085	0.944179
ANKRD1 ENSG00000148677	0.967414	0.927156	0.883139	0.940624	1.13859	1.16966	1.10052	0.99238
ANKRD10 ENSG00000088448	1.03371	0.773072	0.814513	0.93484	0.757488	1.01373	0.965806	1.05549
ANKRD11 ENSG00000167522	0.946033	1.34302	1.24395	1.04209	0.99371	1.0025	0.951103	0.917349
ANKRD12 ENSG00000101745	0.820026	0.879387	0.986207	1.16288	0.678793	0.919023	0.95275	1.12126
ANKRD13A ENSG00000076513	0.768321	0.903736	0.970114	0.908603	1.25743	0.948119	0.955666	0.93718
ANKRD13B ENSG00000198720	0.856224	0.858713	1.1209	0.987458	1.05511	0.854546	1.22475	0.990812
ANKRD13C ENSG00000118454	0.763948	1.11131	0.773012	1.11901	0.870038	1.01444	0.770852	0.923784
ANKRD13D ENSG00000172932	1.06047	0.813093	0.891903	1.07946	1.27211	0.902141	1.43373	1.03083
ANKRD16 ENSG00000134461	1.11616	0.962384	1.04165	1.0368	1.14004	0.934829	0.990854	0.914134
ANKRD17 ENSG00000132466	1.00355	0.833066	1.22628	0.929038	1.20878	0.810192	0.654989	1.10566
ANKRD18A ENSG00000180071	0.969165	0.776431	1.15793	0.799391	1.19421	0.905403	1.16272	0.950294
ANKRD18B ENSG00000230453	1.12236	1.12572	0.833297	1.10595	1.16232	1.02625	1.01232	0.991241
ANKRD2 ENSG00000165887	1.07115	0.794437	1.15717	0.900734	0.82444	0.802547	0.893408	1.36023
ANKRD20A1 ENSG00000260691	0.976695	0.900919	1.08033	1.08469	1.04938	1.04719	0.987709	0.831236
ANKRD20A2 ENSG00000183148	1.34281	0.744477	0.964747	0.836792	1.01451	0.957263	1.0348	0.938192
ANKRD20A3 ENSG00000276203	0.868048	0.834396	0.856594	1.10535	0.966623	0.921758	0.922227	0.955214
ANKRD20A4 ENSG00000172014	0.729009	1.16145	0.973224	0.722521	0.632036	0.940159	0.805704	0.825609
ANKRD22 ENSG00000152766	1.23109	0.934953	1.0607	1.08061	1.03164	1.12701	1.1598	1.04854
ANKRD23 ENSG00000163126	0.933818	1.02572	0.84804	1.07109	1.00835	1.01382	0.874224	1.1271
ANKRD24 ENSG00000089847	0.9717	0.912701	1.16228	0.990693	0.942185	1.04859	1.03806	1.23737
ANKRD26 ENSG00000107890	0.875058	1.34805	0.954294	1.09737	1.24222	1.02364	0.498495	0.950472
ANKRD27 ENSG00000105186	0.756578	0.972046	0.791743	0.713527	0.942876	1.10875	0.754887	0.894927
ANKRD28 ENSG00000206560	0.869399	1.06978	1.04541	0.955004	0.930963	0.849486	0.927905	1.0147
ANKRD29 ENSG00000154065	1.1381	0.97516	0.979156	0.83915	1.11179	0.860688	1.10526	1.21973
ANKRD30A ENSG00000148513	0.996742	0.890271	1.01756	0.698215	0.885985	1.22946	1.0378	1.08423
ANKRD30B ENSG00000180777	0.796446	0.999423	1.27189	0.979306	1.07757	1.04245	1.1274	1.0188
ANKRD30BL ENSG00000163046	1.10852	0.968128	0.855858	0.953823	1.23035	0.99483	0.918171	0.921206
ANKRD31 ENSG00000145700	1.25488	1.13238	0.957733	0.964825	0.998673	1.0373	0.831567	0.837141
ANKRD33 ENSG00000167612	0.920385	1.096	1.34572	0.96985	1.08261	0.848029	0.950188	1.10693
ANKRD33B ENSG00000164236	0.91155	1.03121	0.861458	1.0663	0.903476	1.13888	1.08795	1.01843
ANKRD34A ENSG00000272031	0.898417	0.761789	1.07087	1.17327	0.875307	0.915117	0.982193	1.04832
ANKRD34B ENSG00000189127	1.00453	1.136	0.857931	0.93981	0.99035	1.12878	1.16196	1.16859
ANKRD35 ENSG00000198483	0.895294	0.882695	1.03467	1.17929	1.0599	0.900353	1.00599	0.735438
ANKRD36 ENSG00000135976	0.736497	1.25902	0.787594	1.06753	1.09216	1.09013	0.914607	0.881687
ANKRD36B ENSG00000196912	0.885327	1.33428	1.00896	1.35185	1.03748	1.04851	1.00246	1.06387
ANKRD36C ENSG00000174501	0.981489	0.979702	0.942885	0.897249	1.09785	0.620246	0.793009	1.07949
ANKRD37 ENSG00000186352	0.973471	0.938285	1.40762	1.00912	1.14459	0.949717	0.970389	0.871567
ANKRD39 ENSG00000213337	1.37834	0.835043	1.07173	1.0749	1.03265	0.952491	0.976916	1.08752
ANKRD40 ENSG00000154945	0.928683	1.15225	0.992951	0.890899	1.0966	1.16877	1.02617	1.07233
ANKRD42 ENSG00000137494	1.03078	1.14641	0.894498	0.876438	1.05929	0.677851	1.34498	0.800929
ANKRD44 ENSG00000065413	0.862243	1.01601	0.918116	0.808622	0.800154	0.930881	1.13064	1.22247
ANKRD45 ENSG00000183831	0.898855	0.817831	0.733182	1.01053	0.701999	1.11543	0.976557	0.723823
ANKRD46 ENSG00000186106	0.842523	0.906932	0.991292	1.07982	1.37204	1.22331	1.03402	0.79111
ANKRD49 ENSG00000168876	1.02523	1.0242	0.88836	0.959866	0.963462	1.15529	1.05901	0.971707
ANKRD50 ENSG00000151458	0.653412	1.02167	0.76036	0.83582	1.0114	0.802449	0.770676	0.939574
ANKRD52 ENSG00000139645	0.915684	1.14751	1.13575	0.743856	1.04262	1.0622	1.13554	0.761641
ANKRD53 ENSG00000144031	1.04446	0.965575	0.841461	0.907896	0.84029	0.744946	0.77309	1.03997
ANKRD54 ENSG00000100124	0.909796	0.818191	0.875605	0.683687	1.18918	1.16243	1.16645	1.00394
ANKRD6 ENSG00000135299	0.723117	1.19933	0.917469	1.02775	0.771878	0.849891	1.08723	0.874624
ANKRD62 ENSG00000181626	0.96387	1.07399	1.15738	1.08678	0.992956	0.767377	1.07816	1.02996
ANKRD65 ENSG00000235098	1.03337	1.31313	1.3838	0.993856	1.0339	1.09731	1.26194	0.812404
ANKRD7 ENSG00000106013	1.11986	1.12918	1.00086	1.00695	1.12769	0.899579	1.02683	1.07957
ANKRD9 ENSG00000156381	1.02125	1.14282	1.13805	0.767398	1.07055	0.665093	1.12725	1.34483
ANKS1A ENSG00000064999	1.11723	0.956902	0.899268	1.07519	0.817219	0.824201	1.09385	1.30044
ANKS1B ENSG00000185046	1.06616	1.02559	1.28539	1.19514	1.07984	0.924825	1.06645	1.05328
ANKS3 ENSG00000168096	0.942966	1.13657	1.01595	1.00562	0.92431	0.881129	1.11715	0.874679
ANKS4B ENSG00000175311	0.879298	0.963775	0.961887	0.97582	0.828752	0.913924	0.992876	1.09672
ANKS6 ENSG00000165138	0.845145	0.914848	1.04563	0.817646	0.975949	1.08764	1.11805	0.975855
ANKUB1 ENSG00000206199	0.830583	1.12469	0.982399	1.10013	0.872649	0.890463	0.756209	1.14842
ANKZF1 ENSG00000163516	0.623108	1.07105	1.16174	1.50916	1.05153	1.14241	1.20102	0.980335
ANLN ENSG00000011426	1.14998	1.0225	0.757455	0.988747	0.904099	0.925137	1.01755	1.02678
ANO1 ENSG00000131620	1.1025	1.03315	0.731621	1.20861	0.869644	0.937809	1.03789	0.905718
ANO10 ENSG00000160746	0.842775	1.27696	1.11427	1.0052	0.77817	0.779194	0.984243	1.09312
ANO2 ENSG00000047617	1.03747	1.20047	1.14644	0.77929	1.07709	1.00044	0.927951	1.07426
ANO3 ENSG00000134343	0.955288	0.773137	1.27002	1.13456	0.953109	1.19458	0.77341	0.961872
ANO4 ENSG00000151572	0.922059	1.31983	0.725171	0.887062	1.0864	0.869038	1.07127	0.987422
ANO5 ENSG00000171714	0.967124	0.95808	1.25098	1.15807	0.848333	0.93856	1.0775	0.81277
ANO6 ENSG00000177119	1.00038	0.838156	0.80312	1.1266	1.01747	0.951341	0.98496	0.948439
ANO7 ENSG00000146205	0.915246	1.25527	0.887023	0.825815	0.807577	1.03327	1.64504	0.800543
ANO8 ENSG00000074855	0.996863	0.76979	0.91735	0.913851	0.969611	0.876107	0.895594	1.09097
ANO9 ENSG00000185101	1.15818	0.985708	0.83672	1.0633	1.261	1.01946	1.08953	1.05492
ANOS1 ENSG00000011201	0.854668	0.91321	0.857934	0.989899	0.874225	0.960119	1.06728	0.732429
ANP32A ENSG00000140350	0.732395	1.25632	1.14844	0.70726	0.875448	0.854683	1.09928	0.858898
ANP32B ENSG00000136938	1.16817	0.883804	0.742592	1.01509	1.14633	1.27325	0.837101	0.96137
ANP32E ENSG00000143401	0.984006	1.05456	0.912003	0.755326	0.941116	0.894512	0.912548	0.848457
ANPEP ENSG00000166825	0.813381	1.13494	1.16986	1.55785	0.954088	0.811602	1.04618	1.06268
ANTXR1 ENSG00000169604	0.940373	1.09892	0.97798	0.954335	1.18305	0.93438	0.766052	1.10934
ANTXR2 ENSG00000163297	1.18861	0.956002	1.02048	1.15156	1.25567	1.1466	1.34803	0.81236
ANXA1 ENSG00000135046	0.888203	1.07876	0.779197	1.31269	0.991594	1.28355	0.887091	0.729076
ANXA11 ENSG00000122359	1.45298	1.04748	1.10199	0.825453	1.04099	1.04738	0.788499	1.21238
ANXA13 ENSG00000104537	1.02407	0.91935	0.970293	1.10295	0.892087	1.11351	0.904202	0.952521
ANXA2 ENSG00000182718	0.920632	0.937638	0.719483	0.71716	1.21109	1.29643	1.06607	1.05812
ANXA2R ENSG00000177721	0.771793	0.947376	0.885484	0.992771	0.955231	0.883286	0.96437	1.04498
ANXA3 ENSG00000138772	0.805795	1.09904	1.06872	1.32102	0.796014	0.802938	0.764557	1.0917
ANXA4 ENSG00000196975	0.965057	0.907733	1.11907	0.836597	1.00416	0.809328	0.976979	0.899874
ANXA5 ENSG00000164111	0.967442	0.964455	0.718098	1.28998	0.878781	1.05919	0.859082	0.898789
ANXA6 ENSG00000197043	1.17185	0.97696	0.891655	1.10317	0.765354	1.1078	0.832477	1.04287
ANXA7 ENSG00000138279	0.908127	1.17342	0.669521	1.02888	1.00028	0.907903	0.761457	1.25994
ANXA8 ENSG00000265190	0.93048	0.945088	0.841088	0.929864	1.38062	0.801701	0.518773	0.942412
ANXA8L1 ENSG00000264230	1.00064	0.956024	0.718069	0.915903	0.990327	1.18863	1.14654	1.1772
ANXA9 ENSG00000143412	1.06146	0.806857	0.82404	0.976205	0.991212	0.903098	0.614853	0.763112
AOAH ENSG00000136250	1.12506	1.18652	0.967963	0.887507	0.807393	1.42421	0.76085	1.16776
AOC1 ENSG00000002726	0.876487	0.915381	0.993604	1.2387	1.05671	0.952774	1.15614	0.853393
AOC2 ENSG00000131480	0.879728	0.793547	0.802623	1.16847	1.04301	1.16945	0.965243	0.883797
AOC3 ENSG00000131471	1.02027	0.879733	0.834621	1.08043	1.34969	0.909746	0.792387	1.04218
AOX1 ENSG00000138356	0.782443	0.872493	0.955068	0.836827	1.0537	0.945837	1.23764	1.03122
AP000295.9 ENSG00000249624	0.900062	1.04011	1.01823	0.657613	1.17387	0.892	0.800424	1.02631
AP000304.12 ENSG00000249209	1.32401	0.90968	0.901542	1.0181	0.958289	0.962694	0.931837	0.966555
AP000349.2 ENSG00000280178	1.04356	0.921757	0.895731	1.1476	0.907453	1.15773	1.16647	0.778635
AP000350.10 ENSG00000251357	1.11099	0.936115	1.12131	0.968532	1.03248	0.897374	0.813895	1.01867
AP000721.4 ENSG00000256100	1.09732	0.805948	1.02872	0.980634	0.95795	1.08825	0.967072	1.03133
AP000769.1 ENSG00000279576	1.35297	1.28283	0.750579	1.03083	0.818309	1.06131	0.95659	0.763352
AP000866.1 ENSG00000279342	0.931376	0.940577	1.10771	0.972901	1.01483	0.850534	0.82093	0.758965
AP006285.2 ENSG00000278919	0.967507	0.981403	1.03922	0.92619	1.19579	0.82491	0.827375	0.935364
AP1AR ENSG00000138660	1.06078	0.967728	1.19091	1.08096	1.14367	0.953783	0.949006	0.85372
AP1B1 ENSG00000100280	0.928438	1.00667	0.905948	1.36882	0.979834	0.926879	0.930826	0.834317
AP1G1 ENSG00000166747	1.21069	0.90558	0.782656	1.56342	1.26353	0.935494	0.984888	0.840452
AP1G2 ENSG00000213983	1.1215	1.02364	1.13142	1.17009	1.2311	0.943202	0.865074	0.887535
AP1M1 ENSG00000072958	1.05568	0.815134	0.879342	1.08172	1.2681	0.755328	1.04681	0.996866
AP1M2 ENSG00000129354	1.0261	1.00017	0.851431	1.256	1.03758	0.963776	1.1021	0.778908
AP1S1 ENSG00000106367	1.14021	1.21708	1.15761	0.93565	1.21348	0.964082	1.09022	0.852642
AP1S2 ENSG00000182287	0.937424	0.876155	1.02556	0.945871	1.10027	1.02949	0.967376	1.04569
AP1S3 ENSG00000152056	1.00722	0.990068	0.80772	1.13078	0.931769	0.977751	0.696006	0.932097
AP2A1 ENSG00000196961	0.945424	0.923126	0.969702	0.764983	0.948417	1.07199	0.726394	0.955941
AP2A2 ENSG00000183020	0.788741	0.949411	0.822486	1.18385	0.89349	0.910085	0.932114	1.06703
AP2B1 ENSG00000006125	0.740143	1.08086	1.08399	0.947127	1.06185	1.28294	1.20246	1.03311
AP2M1 ENSG00000161203	1.15899	1.07549	0.979625	1.34736	1.01655	0.969797	1.09127	0.876413
AP2S1 ENSG00000042753	1.23229	1.07556	0.96056	1.49132	0.985708	0.846889	0.915938	0.640875
AP3B1 ENSG00000132842	0.807202	1.14324	0.976392	1.02879	0.985222	0.986913	1.03164	0.764423
AP3B2 ENSG00000103723	0.898053	0.86101	0.924827	0.949159	1.03377	1.01618	1.10724	0.99216
AP3D1 ENSG00000065000	0.752421	1.10935	1.23143	1.06816	0.912247	0.85619	0.910772	0.725615
AP3M1 ENSG00000185009	0.931196	0.972101	0.969781	0.942401	1.0615	1.15031	0.775604	1.31798
AP3M2 ENSG00000070718	0.941509	0.930106	0.816418	0.941886	0.829638	1.1991	1.06028	1.00131
AP3S1 ENSG00000177879	0.935622	0.996875	1.01318	1.04292	1.05299	1.03226	1.30656	1.2162
AP3S2 ENSG00000157823	1.12828	0.98583	0.940874	1.10889	0.892272	1.22992	1.01276	1.22956
AP4B1 ENSG00000134262	1.0938	0.699721	0.854852	0.927981	0.751351	0.980052	1.15177	1.07501
AP4E1 ENSG00000081014	1.04963	1.08559	0.99276	0.747233	0.764719	0.80294	0.791458	0.716405
AP4M1 ENSG00000221838	1.14946	1.17664	0.842577	0.855976	0.853034	0.980945	1.05613	1.28283
AP4S1 ENSG00000100478	0.812693	0.927246	0.934344	1.13454	1.00466	1.06071	1.18264	0.851061
AP5B1 ENSG00000254470	0.967122	1.17179	0.997105	0.921949	0.929307	0.934492	0.92593	0.946812
AP5M1 ENSG00000053770	0.942965	0.901376	0.879572	0.764432	1.13802	0.816131	1.10939	0.748837
AP5S1 ENSG00000125843	0.912825	0.860631	1.26469	0.988734	0.776257	0.887637	0.951079	0.789681
AP5Z1 ENSG00000242802	1.2667	1.24137	1.09991	1.18339	0.634606	1.03935	0.867526	1.2512
APAF1 ENSG00000120868	1.1274	1.03456	0.862325	1.12538	0.834638	1.02194	1.04278	1.07505
APBA1 ENSG00000107282	1.02362	1.06685	1.21979	0.839297	0.662969	1.12823	0.832226	0.883227
APBA2 ENSG00000034053	0.859085	1.1519	0.863829	0.868398	0.758878	0.844758	0.897803	0.693937
APBA3 ENSG00000011132	0.990044	0.831316	1.11852	0.873326	0.978789	1.20105	1.09197	1.23378
APBB1 ENSG00000166313	1.09819	1.30291	1.021	1.04298	1.24957	1.08853	1.08606	0.977387
APBB1IP ENSG00000077420	0.955449	0.826484	0.990284	1.19545	0.918558	0.939367	0.903911	0.986354
APBB2 ENSG00000163697	1.14473	0.801731	0.952009	1.15077	1.09289	0.848984	0.900517	0.905612
APBB3 ENSG00000113108	1.06424	1.03971	0.932379	1.29696	0.857784	1.12156	1.42605	1.04782
APC ENSG00000134982	0.867318	0.688538	1.11415	1.27544	1.01619	1.09667	0.963137	1.02481
APC2 ENSG00000115266	1.08534	1.02026	1.01309	0.948047	0.795862	1.18676	0.841289	1.25418
APCDD1 ENSG00000154856	1.04583	0.875886	0.9	1.15499	0.894844	0.920147	0.795023	1.37071
APCDD1L ENSG00000198768	1.21016	1.09078	0.980768	0.879293	1.02797	0.930585	1.0296	1.19865
APEH ENSG00000164062	0.846607	1.18036	1.02083	1.00273	1.01085	1.12653	0.935187	1.04094
APELA ENSG00000248329	1.06662	0.770149	0.878094	0.812314	1.03209	0.910471	0.976999	1.07711
APEX1 ENSG00000100823	1.05436	1.07965	0.964039	0.844126	0.894347	1.16646	1.28006	0.888148
APEX2 ENSG00000169188	0.934008	1.318	0.92595	0.841957	1.1989	1.01685	1.18397	0.856032
APH1A ENSG00000117362	0.868041	0.995469	0.754787	1.57798	0.825091	0.543439	0.873057	1.09472
APH1B ENSG00000138613	0.963384	0.954814	1.02203	0.957208	1.05762	0.952877	1.23864	1.11674
API5 ENSG00000166181	1.11039	1.11854	0.762906	1.15271	1.20684	0.867093	0.760492	1.44838
APIP ENSG00000149089	1.01525	0.950977	1.03871	0.722692	0.869869	0.768904	1.22533	0.895539
APITD1 ENSG00000175279	0.984932	1.43635	0.975026	0.961715	1.08167	1.00724	1.21231	0.948786
APLF ENSG00000169621	1.22347	1.25384	1.07337	0.878183	0.892549	0.890529	1.41804	1.01635
APLN ENSG00000171388	0.967491	0.808533	1.01285	1.15257	1.19901	0.776912	0.881158	0.848906
APLNR ENSG00000134817	1.0963	1.00334	1.18333	1.08907	0.989536	1.01486	0.982035	0.994227
APLP1 ENSG00000105290	0.736848	0.978706	1.11093	1.18926	1.04582	0.813528	0.718356	1.05055
APLP2 ENSG00000084234	1.02292	1.06721	1.25183	0.848634	1.00351	0.954207	1.15111	1.33546
APMAP ENSG00000101474	1.03523	1.13204	1.08657	0.961671	1.57386	0.961318	1.10561	0.922884
APOA1 ENSG00000118137	0.984317	1.23366	0.77004	1.07641	1.13151	0.838881	1.00314	0.875323
APOA2 ENSG00000158874	0.912229	0.910767	0.99603	1.13713	0.962249	0.904319	0.995779	1.03786
APOB ENSG00000084674	0.929606	1.14612	0.823031	1.00493	1.38477	0.80536	1.05632	0.948661
APOBEC3A ENSG00000128383	0.956083	0.998999	0.884748	0.949992	1.03152	1.01966	1.07822	0.982785
APOBEC3B ENSG00000179750	0.982248	1.16694	1.07366	0.960643	0.932191	0.844986	0.870487	0.914262
APOBEC3C ENSG00000244509	0.98476	1.04308	1.03887	1.05019	1.19394	1.01983	0.89494	0.933317
APOBEC3D ENSG00000243811	0.860474	0.922572	0.977396	1.06878	0.770256	0.953028	0.87181	0.836872
APOBEC3F ENSG00000128394	0.954153	1.03262	0.965103	0.800866	0.952577	0.931984	0.808939	0.867504
APOBEC3G ENSG00000239713	0.764669	0.879928	1.01207	1.01833	1.15693	1.03742	0.801737	0.841211
APOBEC3H ENSG00000100298	1.01127	0.9195	0.713563	1.26506	1.13403	0.823137	0.996683	0.766049
APOBEC4 ENSG00000173627	0.833501	1.19866	0.915622	0.870121	1.07197	0.855786	1.15902	0.964109
APOBR ENSG00000184730	0.978924	1.07226	1.08877	0.952135	0.740904	0.819889	1.07268	1.01042
APOC1 ENSG00000130208	1.01353	0.992602	0.854886	0.887581	1.01942	0.94011	1.35146	0.8586
APOC2 ENSG00000234906	0.836286	1.02913	1.04157	1.04936	1.00512	1.03404	0.742224	1.11454
APOC3 ENSG00000110245	1.21925	0.880827	1.02371	1.20075	0.941819	1.30095	1.02608	0.696985
APOD ENSG00000189058	1.02307	1.13132	0.866526	0.526517	0.91247	1.26685	0.995603	0.912364
APOE ENSG00000130203	0.984178	0.298155	0.93297	0.972396	0.80741	1.9509	1.05832	0.937344
APOF ENSG00000175336	1.00437	0.829641	1.42872	1.14548	1.11938	1.13736	1.11784	0.878197
APOH ENSG00000091583	1.16694	0.917456	0.778038	0.894268	1.29336	1.05153	0.981873	1.18717
APOL1 ENSG00000100342	0.992199	0.865674	1.10762	1.06012	1.09745	0.765333	0.91604	0.852804
APOL2 ENSG00000128335	0.961505	0.953944	0.81665	1.13923	0.87765	0.943399	1.01682	0.891734
APOL3 ENSG00000128284	1.06718	0.975615	0.995093	1.02215	0.828404	1.00956	0.829466	0.690064
APOL4 ENSG00000100336	0.99867	0.966072	0.992306	0.882626	1.1619	1.07961	1.02188	1.13152
APOL6 ENSG00000221963	1.06423	1.05511	0.977329	0.879135	1.07129	1.03337	0.965465	0.848125
APOLD1 ENSG00000178878	1.06219	1.13256	1.23095	1.00314	1.10131	1.03832	1.00888	0.811601
APOM ENSG00000204444	1.00889	0.788646	0.985066	0.859295	0.722754	1.14736	0.928909	1.01663
APOO ENSG00000184831	0.932318	0.717163	1.07579	0.8403	0.976301	0.954325	1.06299	1.01604
APOOL ENSG00000155008	0.867736	1.0808	0.919908	1.15304	0.845521	1.13141	1.06415	0.920289
APP ENSG00000142192	0.819826	1.25708	0.752979	1.21832	0.95124	1.18099	0.867385	0.983935
APPBP2 ENSG00000062725	0.756204	0.988955	1.13292	1.38638	1.13536	1.23253	1.22664	0.979698
APPL1 ENSG00000157500	0.879882	0.889081	1.11381	0.589897	0.951727	1.07212	1.163	1.02398
APPL2 ENSG00000136044	1.15513	1.18889	1.40676	0.849781	0.972838	0.923295	1.10467	1.26154
APRT ENSG00000198931	1.00642	0.796721	0.946412	1.05338	0.998836	1.10293	0.999787	0.992797
APTX ENSG00000137074	1.03081	1.0449	1.03089	1.11681	0.900539	0.881273	0.937652	0.842241
AQP1 ENSG00000240583	0.973887	0.826674	0.837896	0.900682	1.29172	1.06843	0.944532	0.984083
AQP10 ENSG00000143595	1.1879	1.22143	0.815693	0.81879	0.965809	1.18172	0.809371	0.894502
AQP11 ENSG00000178301	0.896948	0.957637	1.10571	1.10748	0.952659	1.05556	1.13746	0.870677
AQP12A ENSG00000184945	0.896092	1.14159	0.927838	0.991841	1.02122	0.992299	1.03954	1.03695
AQP12B ENSG00000185176	0.877747	0.901172	0.873554	0.729494	1.01674	1.09831	1.12434	0.834664
AQP2 ENSG00000167580	1.0106	0.796423	0.968405	1.11764	0.883961	1.46713	0.842617	0.78036
AQP3 ENSG00000165272	0.974175	0.825629	0.914006	1.0207	0.986555	1.27245	1.2841	1.02613
AQP4 ENSG00000171885	1.07758	0.958234	0.992369	0.994406	0.922103	0.957355	0.966766	0.986902
AQP5 ENSG00000161798	0.849985	1.16219	1.02762	0.938543	0.982339	0.995204	0.911707	0.978319
AQP6 ENSG00000086159	0.776103	1.11931	1.08761	1.01991	0.965782	0.742752	0.940226	1.02193
AQP7 ENSG00000165269	1.20351	0.731392	1.06665	0.966195	0.956041	1.15023	0.924754	0.952579
AQR ENSG00000021776	0.893544	0.931536	0.907751	0.9783	1.019	0.893985	1.05674	0.810668
AR ENSG00000169083	1.01311	0.954416	0.838573	1.02822	0.969878	1.10289	0.989388	1.24531
ARAF ENSG00000078061	0.919935	0.830341	0.964931	0.767401	0.916598	1.19747	0.969479	1.03163
ARAP1 ENSG00000186635	1.10409	1.03282	0.787152	0.873554	0.955502	0.862287	0.992113	0.919726
ARAP2 ENSG00000047365	0.954056	0.89533	0.738359	0.910904	0.842457	1.02083	1.01907	1.25349
ARAP3 ENSG00000120318	1.11659	0.824596	1.0191	1.18808	0.936989	1.08978	1.04023	0.820754
ARC ENSG00000198576	0.922035	0.998015	1.12911	1.25488	1.0284	0.922951	0.987989	1.17096
ARCN1 ENSG00000095139	0.877211	1.33119	0.996632	1.02379	0.933954	1.0202	1.49787	0.740426
AREG ENSG00000109321	1.02528	0.986525	0.712062	1.10156	1.14583	1.17952	0.94776	0.7818
AREL1 ENSG00000119682	1.05559	0.935702	1.36206	1.246	0.882908	0.977534	0.953237	1.02077
ARF1 ENSG00000143761	0.829653	0.930932	1.10632	1.0981	0.902583	1.18595	0.808014	1.01272
ARF3 ENSG00000134287	1.20506	0.991746	0.971402	0.762289	1.27196	1.01114	1.13307	0.694018
ARF4 ENSG00000168374	0.983939	1.04766	0.866361	1.2979	1.03297	0.823493	1.03111	0.903348
ARF5 ENSG00000004059	0.953069	1.44316	0.91873	0.906216	1.01152	1.03767	1.0941	0.920349
ARF6 ENSG00000165527	1.15347	0.875143	1.08163	1.15031	1.09244	0.782131	1.04721	0.921236
ARFGAP1 ENSG00000101199	0.766973	0.660307	0.875859	1.42901	1.09501	0.799009	0.893501	1.011
ARFGAP2 ENSG00000149182	1.09836	1.28658	0.964717	1.08961	0.871703	0.876148	1.00851	1.00434
ARFGAP3 ENSG00000242247	0.878698	1.11231	0.735029	1.38102	1.07271	1.06832	0.846129	1.0383
ARFGEF1 ENSG00000066777	0.796505	1.24395	1.02332	0.822275	0.978136	0.82266	0.934327	1.17908
ARFGEF2 ENSG00000124198	1.14541	0.817562	1.02331	1.29852	1.22908	0.914826	1.1232	0.912307
ARFGEF3 ENSG00000112379	0.909377	0.903771	0.944038	0.985232	1.20247	1.09262	0.958066	1.14839
ARFIP1 ENSG00000164144	0.973707	0.825705	1.02241	0.8117	0.999772	1.02745	0.700738	0.77899
ARFIP2 ENSG00000132254	0.959985	1.03143	1.24727	0.847647	1.13508	0.854549	0.736635	0.900484
ARFRP1 ENSG00000101246	0.739952	1.13243	1.048	0.97699	1.06835	0.878714	1.06579	1.06831
ARG1 ENSG00000118520	0.984553	1.18499	0.969645	1.42004	1.07843	0.815824	1.23675	0.973309
ARG2 ENSG00000081181	1.08947	1.23913	1.04408	1.47979	1.12842	0.872959	0.989445	1.01103
ARGLU1 ENSG00000134884	0.799579	0.84999	0.796316	1.10176	0.769599	0.822589	0.923803	1.44209
ARHGAP1 ENSG00000175220	1.12189	0.8312	0.826547	0.997412	1.18561	1.20166	1.1104	1.19105
ARHGAP10 ENSG00000071205	0.86816	1.05063	1.0261	1.00399	0.931856	1.25355	1.05963	0.713606
ARHGAP11A ENSG00000198826	1.02705	0.802589	0.9006	1.2292	0.782793	0.979792	1.35834	0.880449
ARHGAP11B ENSG00000187951	0.930864	1.10716	1.1191	0.983747	1.2297	0.810621	0.953441	1.16606
ARHGAP12 ENSG00000165322	0.847043	1.14153	0.783754	1.12377	0.842811	1.23938	1.0496	0.871509
ARHGAP15 ENSG00000075884	1.03445	1.03204	0.962887	1.24516	1.07134	0.731904	0.951913	0.934596
ARHGAP17 ENSG00000140750	1.08359	1.10086	0.675198	1.1059	0.881868	0.860555	1.11621	1.02568
ARHGAP18 ENSG00000146376	1.29576	0.959204	1.11006	1.00995	0.82399	0.905769	0.763792	1.27411
ARHGAP19 ENSG00000213390	1.09076	1.3089	0.983729	1.04714	1.01711	1.08501	1.07021	1.0313
ARHGAP20 ENSG00000137727	0.991877	1.04539	0.807495	1.03833	0.814485	1.06795	1.22321	0.774891
ARHGAP21 ENSG00000107863	1.04435	1.01141	0.659915	1.24845	0.85268	1.00644	1.18193	0.877407
ARHGAP22 ENSG00000128805	1.15097	0.788942	1.22918	1.04014	0.851888	0.987897	1.07625	0.962117
ARHGAP23 ENSG00000275832	1.11621	0.705225	1.31074	0.918672	0.826513	1.06602	0.974381	1.2783
ARHGAP24 ENSG00000138639	0.857479	0.87944	1.00535	1.01751	1.15031	0.98578	1.09599	0.822024
ARHGAP25 ENSG00000163219	0.901156	0.850705	0.99893	0.992823	1.14901	1.05105	1.01106	1.27065
ARHGAP26 ENSG00000145819	1.07727	0.983954	0.975613	0.914475	1.1424	0.749445	1.0889	1.00641
ARHGAP27 ENSG00000159314	1.00817	0.954863	0.811796	1.15031	0.915876	1.0713	0.982787	1.18578
ARHGAP28 ENSG00000088756	0.852762	1.01926	0.788027	1.11117	1.12712	1.11797	0.879955	1.32977
ARHGAP29 ENSG00000137962	1.02461	0.837315	1.043	0.971323	0.848648	1.02503	1.10059	1.1393
ARHGAP30 ENSG00000186517	0.916133	1.05661	0.890427	1.18432	0.771828	0.831327	1.21241	0.686045
ARHGAP31 ENSG00000031081	0.979446	1.18867	1.12048	0.987039	0.837218	0.811324	1.38411	0.763758
ARHGAP32 ENSG00000134909	1.00475	1.37955	0.89839	1.28895	0.854013	0.961284	1.16405	0.73478
ARHGAP33 ENSG00000004777	1.15704	1.29609	0.903368	0.981698	0.787932	1.02539	1.07237	0.841489
ARHGAP35 ENSG00000160007	1.11724	0.84529	1.00967	0.928388	0.74487	0.887936	1.10236	0.977236
ARHGAP36 ENSG00000147256	0.87674	1.23976	1.04131	0.885855	0.861482	1.16044	1.30421	1.26504
ARHGAP39 ENSG00000147799	1.01954	1.21212	0.972973	0.847585	0.814403	0.953336	1.06135	1.25981
ARHGAP4 ENSG00000089820	1.18679	0.819086	1.01339	1.02059	1.03922	1.65162	0.559415	0.815597
ARHGAP40 ENSG00000124143	0.968518	0.764138	0.841089	0.876047	1.02878	1.00043	0.850336	1.07659
ARHGAP42 ENSG00000165895	1.27403	1.01006	1.1075	0.932967	1.25249	1.19611	1.07545	1.10385
ARHGAP44 ENSG00000006740	0.952601	0.754704	0.953134	0.904088	0.88241	1.1301	1.11646	1.02085
ARHGAP45 ENSG00000180448	1.01337	0.830261	0.939169	1.1388	1.09178	1.2559	1.11911	0.848062
ARHGAP5 ENSG00000100852	1.0797	0.896745	0.945764	0.947385	1.10185	0.969835	1.02411	1.01973
ARHGAP6 ENSG00000047648	1.29691	0.755753	0.881471	1.02189	0.929062	0.787078	1.01366	1.0012
ARHGAP8 ENSG00000241484	0.96609	0.916614	0.871787	1.086	0.937258	0.878922	1.20203	1.21364
ARHGAP9 ENSG00000123329	0.987556	1.21077	0.963542	0.901482	0.949161	1.15204	1.24121	0.866184
ARHGDIA ENSG00000141522	1.54248	0.997862	0.955032	1.03064	0.727096	1.0505	1.06588	0.825879
ARHGDIB ENSG00000111348	1.02842	1.0407	0.722578	1.24796	1.21389	1.02859	0.899301	1.25772
ARHGDIG ENSG00000242173	0.963528	0.838797	0.911702	0.919353	1.39797	1.18564	0.950557	1.02771
ARHGEF1 ENSG00000076928	1.06041	0.84852	1.02386	0.719124	0.889462	0.777343	1.21813	1.12543
ARHGEF10 ENSG00000104728	1.04688	1.00405	1.0535	1.03966	1.04837	0.710767	0.957162	0.854083
ARHGEF10L ENSG00000074964	1.06309	0.929231	0.918091	0.948871	1.18854	1.20878	0.825233	1.31631
ARHGEF11 ENSG00000132694	1.04583	0.989865	0.896774	1.01085	1.11334	0.836283	0.885933	1.17696
ARHGEF12 ENSG00000196914	0.832184	0.974933	0.998311	1.09502	0.831205	1.25149	1.20443	0.924405
ARHGEF15 ENSG00000198844	0.880494	1.19493	1.06101	1.17078	1.23763	1.33702	1.15123	1.02345
ARHGEF16 ENSG00000130762	1.21091	0.832351	1.37112	1.08142	1.10416	0.965448	0.917888	0.740397
ARHGEF17 ENSG00000110237	0.978485	0.949873	1.02915	0.986939	0.992737	1.41374	1.20986	1.07583
ARHGEF18 ENSG00000104880	1.00322	1.01902	1.1241	1.03118	1.11821	1.28862	1.3542	0.865934
ARHGEF19 ENSG00000142632	0.969432	1.12914	0.790153	1.0548	0.935038	0.896301	0.898261	1.13749
ARHGEF2 ENSG00000116584	0.899056	1.65649	1.11642	1.03957	0.879014	0.669491	0.774733	0.921517
ARHGEF25 ENSG00000240771	0.890276	1.13686	1.07575	0.883311	1.07894	1.27771	0.904122	0.922107
ARHGEF26 ENSG00000114790	0.988202	1.07061	1.33065	0.757217	1.15565	1.07475	0.968655	0.96598
ARHGEF28 ENSG00000214944	0.857178	0.771052	0.975976	0.939162	1.06097	1.02105	0.989252	0.980632
ARHGEF3 ENSG00000163947	0.95866	0.949193	0.781593	1.10727	1.33944	0.869658	0.89148	1.26591
ARHGEF33 ENSG00000214694	0.870754	1.09455	1.05014	0.90695	0.919585	0.920382	0.926335	0.824327
ARHGEF35 ENSG00000213214	1.20474	0.919838	0.866157	1.16719	0.937987	0.867671	0.835283	0.988806
ARHGEF37 ENSG00000183111	1.00317	1.00417	0.903907	0.935128	1.21436	1.16196	1.03661	1.173
ARHGEF38 ENSG00000236699	0.998298	0.915583	0.87691	0.906656	1.21812	1.26636	1.10618	1.01871
ARHGEF39 ENSG00000137135	1.15214	1.10387	1.02051	1.33725	1.16419	0.948879	1.16395	1.07347
ARHGEF4 ENSG00000136002	0.917504	0.935135	1.15474	0.882914	1.05396	0.776239	1.14177	0.986805
ARHGEF40 ENSG00000165801	1.05626	1.10152	1.27089	1.05701	1.29742	1.03534	0.91865	1.2906
ARHGEF5 ENSG00000050327	0.973331	1.32364	1.48575	0.970312	0.946469	1.10886	0.963534	1.01309
ARHGEF6 ENSG00000129675	0.997104	0.883947	0.909604	0.845932	1.08159	0.918454	0.900808	0.893582
ARHGEF7 ENSG00000102606	0.845217	1.26787	0.838634	1.05251	1.12301	1.13402	1.04756	1.04582
ARHGEF9 ENSG00000131089	0.929019	0.974096	1.11535	0.863161	1.15916	1.23985	1.30706	1.14365
ARID1A ENSG00000117713	0.925422	0.874045	0.865875	0.846592	0.824538	0.79449	0.972245	0.929651
ARID1B ENSG00000049618	0.994814	0.775398	0.939792	0.950792	0.961074	1.10149	0.812204	0.838749
ARID2 ENSG00000189079	0.9194	1.17912	1.22073	1.09333	0.907682	0.864775	0.987172	0.970609
ARID3A ENSG00000116017	1.04604	1.36043	0.929824	1.07732	0.956735	1.05384	1.21225	1.18589
ARID3B ENSG00000179361	0.985189	1.19713	0.881458	0.976467	0.845417	1.16645	1.20826	0.870163
ARID4A ENSG00000032219	0.953595	0.954257	0.888047	1.23679	1.2555	1.00464	0.907287	1.12682
ARID4B ENSG00000054267	0.908262	0.908763	1.37524	0.990372	0.829833	0.94646	1.0232	0.976286
ARID5A ENSG00000196843	1.02303	0.988168	1.01621	1.1388	0.701177	1.15213	0.718433	1.1064
ARID5B ENSG00000150347	1.12924	0.876384	1.01067	1.0976	1.10329	1.05799	1.29864	1.06839
ARIH1 ENSG00000166233	0.872841	0.934183	0.962789	0.932533	1.37879	0.51739	0.940772	1.30184
ARIH2 ENSG00000177479	0.837058	0.824616	1.06193	1.09713	1.05997	0.758993	0.682493	0.986273
ARIH2OS ENSG00000221883	1.08275	1.16872	1.24241	0.875554	1.07785	1.05016	1.00228	0.816424
ARL1 ENSG00000120805	0.930168	1.01816	0.929186	0.969985	1.03722	1.24498	0.858513	0.961591
ARL10 ENSG00000175414	1.0902	0.914353	1.17842	0.723231	1.04214	0.980331	0.981034	1.04105
ARL11 ENSG00000152213	1.01915	0.72465	0.95517	0.932691	1.06658	0.905001	1.14141	0.833294
ARL13B ENSG00000169379	1.22841	1.07086	0.862676	0.887127	0.921675	0.996873	0.923513	0.866576
ARL14 ENSG00000179674	1.1024	0.886306	0.781734	0.7829	0.853849	0.978765	0.911062	0.979606
ARL14EP ENSG00000152219	1.04446	1.14982	1.05238	0.868681	0.998625	0.841763	0.867874	1.09225
ARL15 ENSG00000185305	1.00597	0.940023	1.13501	0.91502	0.966654	1.09092	0.790639	0.782041
ARL16 ENSG00000214087	0.882045	1.05651	1.14256	0.728335	1.00261	1.16113	0.771313	1.10952
ARL17A ENSG00000185829	0.989493	1.05633	1.1735	0.869204	1.16721	0.871593	0.950464	1.05162
ARL17B ENSG00000228696	1.1667	1.02555	0.975809	0.865682	1.13691	0.809486	0.875622	1.14589
ARL2 ENSG00000213465	1.00891	0.850248	0.915677	1.18023	1.12273	1.49135	1.0324	0.974408
ARL2BP ENSG00000102931	1.04892	0.988894	1.12756	0.915971	0.686204	0.754188	1.41534	0.805608
ARL3 ENSG00000138175	0.639072	1.14283	0.979994	0.838853	0.966048	0.87791	0.726017	1.11242
ARL4A ENSG00000122644	1.03328	1.33029	0.910898	1.07995	1.0507	0.993823	0.95166	0.803019
ARL4C ENSG00000188042	0.789923	1.15843	1.16475	1.10638	0.853943	1.10442	0.844191	1.01603
ARL4D ENSG00000175906	1.04824	0.967697	1.04429	1.33241	0.948199	0.763778	0.937897	1.13055
ARL5A ENSG00000162980	1.19035	0.781229	0.806434	1.06354	0.815885	0.948274	0.964539	1.03451
ARL5B ENSG00000165997	0.964151	1.18066	0.692271	0.985616	1.06787	0.961096	0.761264	1.09895
ARL5C ENSG00000141748	0.816685	0.920874	1.24062	1.09707	1.2738	0.892569	0.887104	1.03023
ARL6 ENSG00000113966	0.997062	0.851998	0.977359	0.883345	1.02551	0.967906	0.983219	0.931652
ARL6IP1 ENSG00000170540	1.09238	1.04637	1.11847	1.1707	1.25867	0.990623	1.10915	1.01371
ARL6IP4 ENSG00000182196	1.11465	0.939954	0.93122	1.09589	1.35457	1.15003	0.501042	0.910392
ARL6IP5 ENSG00000144746	0.951909	0.936498	0.905301	1.1105	1.12757	0.869849	0.88237	0.927793
ARL6IP6 ENSG00000177917	0.852853	0.998004	0.902529	1.04996	0.944838	1.04393	1.05477	1.06568
ARL8A ENSG00000143862	0.963515	0.99822	0.942013	0.938728	0.8508	0.9652	1.14681	0.959822
ARL8B ENSG00000134108	0.835033	1.18103	1.04053	0.821692	1.30802	0.936971	0.990429	0.932518
ARL9 ENSG00000196503	0.966283	0.840143	0.997758	0.942446	0.885652	0.764719	0.957995	0.759859
ARMC1 ENSG00000104442	1.01009	1.12019	1.01754	1.06163	1.16251	1.19862	1.00413	1.10404
ARMC10 ENSG00000170632	1.25945	0.933436	0.914165	1.01369	1.1487	1.09574	0.82805	0.800093
ARMC12 ENSG00000157343	1.00837	1.00882	0.956889	0.971115	1.06413	1.04689	0.961713	1.05378
ARMC2 ENSG00000118690	1.1746	1.01841	1.00706	1.14004	1.00606	0.782813	0.977649	1.05416
ARMC4 ENSG00000169126	0.855269	1.30225	1.07516	1.41695	0.990183	0.851503	0.794855	1.11289
ARMC5 ENSG00000140691	1.00533	0.990348	0.811973	1.40502	1.14165	1.11796	1.05795	1.12483
ARMC6 ENSG00000105676	1.05288	0.873573	0.941951	0.840304	0.940917	1.01117	1.27285	0.985168
ARMC7 ENSG00000125449	1.27138	0.686771	1.20003	1.15764	1.01914	0.721656	0.718126	0.80772
ARMC8 ENSG00000114098	0.963226	1.09901	1.07908	1.53903	0.838092	0.934329	1.07423	0.722134
ARMC9 ENSG00000135931	0.900796	1.07085	0.948865	0.814373	1.21564	0.931936	1.24637	1.1102
ARMCX1 ENSG00000126947	0.687947	0.742974	0.799108	1.07653	0.893566	1.17254	0.884957	0.982843
ARMCX2 ENSG00000184867	1.08489	1.12385	1.1331	0.904539	0.949994	1.06936	1.1875	1.26493
ARMCX3 ENSG00000102401	0.888917	1.00464	0.965614	1.12496	1.01376	1.01021	0.793737	0.965241
ARMCX4 ENSG00000196440	0.969963	0.625383	0.971707	1.06831	1.15709	1.04393	0.719887	0.795117
ARMCX5 ENSG00000125962	0.975891	0.92538	1.27007	1.01102	1.18434	1.09676	1.07338	0.940596
ARMCX6 ENSG00000198960	0.985158	1.29043	0.991318	1.15961	0.955648	1.0445	0.710978	0.839797
ARMT1 ENSG00000146476	1.14984	1.31075	0.905879	1.06006	0.884346	1.20922	0.923973	1.07802
ARNT ENSG00000143437	1.09718	1.1889	1.24509	0.970058	1.05787	0.990863	1.10129	0.689381
ARNT2 ENSG00000172379	1.15026	0.926779	1.10692	0.839935	0.9503	0.890472	0.875465	0.702143
ARNTL ENSG00000133794	0.993495	0.814267	1.19494	0.910803	1.03521	0.918553	0.976269	0.891312
ARNTL2 ENSG00000029153	1.10479	0.968786	0.95275	0.922917	0.949222	1.0824	1.09395	1.07906
ARPC1A ENSG00000241685	0.916693	0.6731	0.913083	0.878191	1.35624	1.15526	0.818842	0.977429
ARPC1B ENSG00000130429	1.32201	1.0748	0.883907	1.20446	1.16548	1.38615	1.05789	0.744799
ARPC2 ENSG00000163466	0.939015	0.981574	0.867971	1.2112	0.664626	0.905693	0.949725	0.827549
ARPC3 ENSG00000111229	0.978727	0.951087	1.01369	1.11804	1.42635	1.33597	1.10788	0.979684
ARPC4 ENSG00000241553	1.28794	1.18215	0.768693	1.13767	0.687112	0.995497	1.23906	1.32685
ARPC5 ENSG00000162704	0.84312	0.703879	1.01455	0.94092	0.97342	1.34945	1.1584	0.816794
ARPC5L ENSG00000136950	0.937214	0.870544	0.898007	0.999684	1.16593	1.1093	0.83371	1.02486
ARPIN ENSG00000242498	1.09525	1.08745	1.00366	0.734999	1.31031	1.2304	0.820461	0.803718
ARPP19 ENSG00000128989	0.882356	0.850848	0.927771	1.57004	1.03753	1.14615	0.84406	1.22577
ARPP21 ENSG00000172995	0.867376	1.06729	1.19918	1.13211	0.892102	0.970358	1.26851	0.914317
ARRB1 ENSG00000137486	1.0659	1.10315	0.805256	0.981351	1.0436	1.18788	0.981439	1.15885
ARRB2 ENSG00000141480	1.22941	1.0509	0.93816	1.1845	1.07699	1.34669	0.99191	0.790677
ARRDC1 ENSG00000197070	0.976928	0.968309	0.923379	0.786736	1.07726	0.962948	1.34708	0.890881
ARRDC2 ENSG00000105643	1.06773	0.932132	0.810751	1.03921	0.745299	1.56463	0.981524	1.05303
ARRDC3 ENSG00000113369	1.06207	1.16503	0.696255	0.955012	1.03073	1.01562	1.07902	1.11455
ARRDC4 ENSG00000140450	1.1163	0.741651	0.854202	0.964532	0.964649	1.00929	1.03265	1.08809
ARRDC5 ENSG00000205784	1.06735	1.09841	1.04196	1.13354	1.05138	0.777341	1.12434	1.02245
ARSA ENSG00000100299	1.19232	0.744605	1.03089	1.23844	0.953959	1.1963	0.942897	0.976781
ARSB ENSG00000113273	1.08266	0.901069	1.05582	0.742379	0.974079	1.10421	0.938492	0.893203
ARSD ENSG00000006756	0.98108	1.2209	1.47658	1.05169	1.03889	0.837448	0.725059	0.783713
ARSE ENSG00000157399	0.794502	0.839866	0.911542	1.43283	1.30269	1.11867	1.09793	0.959988
ARSG ENSG00000141337	1.0689	0.995402	0.981497	0.762899	1.02308	0.891559	0.893215	0.93982
ARSI ENSG00000183876	1.51167	1.13992	0.786443	0.926598	0.87308	1.02245	1.13171	0.876761
ARSJ ENSG00000180801	0.845011	1.01135	1.00104	1.24162	1.1581	1.14074	1.07034	0.736199
ARSK ENSG00000164291	0.90879	1.33011	1.04248	1.11859	1.26389	1.1622	1.06501	0.900518
ART3 ENSG00000156219	0.894461	1.07702	0.965266	0.912339	1.10952	0.945452	0.954931	1.1297
ART4 ENSG00000111339	1.19785	1.2796	0.820399	1.04899	1.10616	0.772471	1.22279	0.936454
ART5 ENSG00000167311	0.994053	0.885008	1.17186	0.656044	0.975132	1.00901	0.874965	1.20493
ARTN ENSG00000117407	1.14226	1.05147	1.0932	1.03464	0.854103	1.09182	1.02046	0.933981
ARV1 ENSG00000173409	0.904196	0.865768	0.809948	1.02167	0.789586	1.26888	1.10693	1.17181
ARVCF ENSG00000099889	1.27183	0.872927	0.841509	1.20906	0.98734	1.11788	1.13585	1.22741
ARX ENSG00000004848	0.880654	1.14103	1.03936	1.2393	1.04603	0.903984	0.786084	0.899068
ASAH1 ENSG00000104763	1.13175	1.17549	0.823504	1.20277	0.810588	1.0727	1.02123	0.966783
ASAH2 ENSG00000188611	0.667636	1.0101	1.00942	0.706473	1.06036	0.833596	0.792288	0.859489
ASAH2B ENSG00000204147	0.956384	1.0799	0.977022	1.14221	1.13993	0.987794	1.19655	1.09228
ASAP1 ENSG00000153317	1.10854	0.770871	1.13236	0.948252	0.903845	1.00957	1.14188	1.16113
ASAP2 ENSG00000151693	0.988623	0.993686	0.918877	1.17656	1.1183	1.15286	0.816083	1.13698
ASAP3 ENSG00000088280	1.35221	0.847518	1.06665	0.96875	0.928912	1.09427	0.867151	0.688623
ASB1 ENSG00000065802	1.15457	1.08674	0.986919	0.818097	1.11365	0.903196	0.946684	1.11231
ASB10 ENSG00000146926	0.984443	1.07342	0.96437	0.954041	1.03416	1.10433	0.895208	1.09683
ASB11 ENSG00000165192	0.955602	0.836063	1.09862	0.803174	1.11394	1.04584	0.912643	1.11846
ASB12 ENSG00000198881	1.15922	1.13474	1.10882	0.882628	1.10267	0.876818	0.949971	1.31602
ASB13 ENSG00000196372	1.01825	1.3132	1.11303	1.01091	0.740564	1.11044	1.00632	0.75393
ASB14 ENSG00000239388	1.21594	1.07272	1.21249	1.38175	0.904633	1.03147	0.945693	1.22467
ASB15 ENSG00000146809	1.28446	1.03721	1.01802	0.845626	0.866396	1.03835	0.844196	0.912909
ASB18 ENSG00000182177	0.69167	1.13092	1.23255	1.00699	1.0694	0.995664	1.05544	1.10098
ASB2 ENSG00000100628	1.14105	1.30992	1.07021	0.849815	0.675887	0.93851	0.830403	1.03643
ASB3 ENSG00000115239	0.977385	0.774878	0.887664	0.842486	1.17896	0.875279	1.0249	0.79564
ASB4 ENSG00000005981	0.987893	0.977909	0.985532	0.846326	1.32926	1.04932	0.996452	1.01628
ASB5 ENSG00000164122	1.2983	0.780262	0.993955	0.959298	1.09765	0.80589	0.974231	1.17986
ASB6 ENSG00000148331	1.07025	0.969405	1.04085	0.72239	1.11212	1.0065	1.36923	0.939491
ASB7 ENSG00000183475	0.951273	1.01468	0.808532	0.884959	0.854349	0.928296	0.838916	1.34435
ASB8 ENSG00000177981	1.19173	1.30953	1.06923	0.716432	0.921248	0.915222	0.895888	1.12083
ASB9 ENSG00000102048	1.06405	1.05608	0.905799	1.05567	0.839472	1.33125	0.712646	1.00914
ASCC1 ENSG00000138303	1.08249	0.882484	0.956225	1.03375	0.855594	1.10971	0.918296	0.874042
ASCC2 ENSG00000100325	1.0856	0.893641	1.19421	0.935193	0.815405	0.761466	1.10311	1.01025
ASCC3 ENSG00000112249	1.11625	1.05143	0.906374	1.04985	0.979623	1.09282	1.50018	1.18697
ASCL1 ENSG00000139352	1.02166	0.911399	1.13367	0.898217	1.0113	1.08238	0.996902	1.08268
ASCL2 ENSG00000183734	0.660758	0.938489	1.09677	1.347	0.725802	1.1942	0.941902	1.25974
ASCL4 ENSG00000187855	0.969096	1.02265	1.05162	0.92572	0.914981	1.12476	0.955134	0.854126
ASCL5 ENSG00000232237	0.898103	0.774734	0.813401	0.977005	0.962468	0.857705	1.08864	0.895191
ASF1A ENSG00000111875	1.04781	0.835659	0.848766	1.05498	0.999421	1.11059	0.802916	1.19437
ASF1B ENSG00000105011	0.988785	0.972494	0.771178	0.80331	1.02641	0.852767	1.23694	1.09813
ASGR1 ENSG00000141505	0.9272	0.850104	1.05811	1.0661	1.07372	1.08259	0.840399	0.976182
ASGR2 ENSG00000161944	0.905933	1.03499	0.657358	0.894808	1.04872	0.973564	1.03795	0.854426
ASH1L ENSG00000116539	0.868573	0.771343	1.09615	0.883889	1.11236	1.05478	0.95108	1.09712
ASH2L ENSG00000129691	0.956017	0.957179	1.23504	1.24702	0.805542	1.04893	1.08543	1.22101
ASIC1 ENSG00000110881	1.26408	1.11427	1.09328	1.13482	0.883527	1.25318	0.708302	0.867664
ASIC2 ENSG00000108684	1.09467	0.935374	0.935423	0.974665	1.05451	0.597152	0.952139	1.00087
ASIC3 ENSG00000213199	0.805891	1.04223	1.01669	0.997051	0.811563	0.810558	0.827205	1.04686
ASIC4 ENSG00000072182	0.820905	1.05753	1.07257	0.878564	0.977502	1.04843	0.879751	0.997352
ASIP ENSG00000101440	0.814638	0.953617	1.04827	1.10784	0.963273	1.13505	1.07622	1.05254
ASL ENSG00000126522	1.25229	1.16467	0.671117	0.950343	0.872127	0.948812	1.01827	1.30598
ASMT ENSG00000196433	1.09158	0.921786	1.05347	0.852896	1.05706	1.14962	1.00336	0.931031
ASMTL ENSG00000169093	1.05994	1.10983	1.02783	1.08459	1.10534	0.859623	0.930604	1.17285
ASNA1 ENSG00000198356	1.22548	1.07454	1.37757	0.781742	0.98827	0.862184	1.14468	0.963327
ASNS ENSG00000070669	0.993629	0.885426	0.902335	1.11797	1.13405	1.12629	0.954733	0.980735
ASNSD1 ENSG00000138381	0.937948	1.05171	0.880518	1.01499	1.02931	1.11439	0.622413	0.863756
ASPA ENSG00000108381	0.806871	0.980543	0.811487	0.880272	0.913065	0.916991	0.763152	1.02769
ASPDH ENSG00000204653	0.952437	0.920929	0.936939	0.735528	1.06488	0.985012	1.05843	1.20845
ASPG ENSG00000166183	0.931068	1.04785	1.11224	1.02523	1.02352	0.856172	1.18959	1.11966
ASPH ENSG00000198363	1.26204	1.2379	0.841291	0.898449	0.827813	0.913831	0.984357	0.829575
ASPHD1 ENSG00000174939	1.11142	0.924785	0.944701	0.976184	1.18525	0.97386	1.05984	0.852219
ASPHD2 ENSG00000128203	1.24047	0.742983	0.835713	0.831395	0.975555	0.749797	0.842633	0.98518
ASPM ENSG00000066279	0.833687	1.05839	0.928751	1.12817	1.00251	1.12924	0.833313	0.944582
ASPN ENSG00000106819	0.897405	0.924451	1.08507	0.820486	0.650461	1.00176	1.05753	0.902386
ASPRV1 ENSG00000244617	1.12255	0.775697	0.865992	1.1885	0.969901	0.928699	0.964739	0.932556
ASPSCR1 ENSG00000169696	1.61755	0.820493	1.10436	0.645542	1.06573	1.03701	0.850496	0.936544
ASRGL1 ENSG00000162174	0.847925	0.975358	0.865723	1.02971	0.970731	1.25121	1.0618	1.03548
ASS1 ENSG00000130707	0.824704	1.07817	0.776398	0.856751	1.05194	1.17889	1.10656	1.21794
ASTE1 ENSG00000034533	1.05843	0.809024	1.28392	0.819975	0.912163	0.808729	0.796972	0.899673
ASTN1 ENSG00000152092	1.15509	0.9104	0.783074	1.00036	0.88635	1.08533	1.09535	0.997766
ASTN2 ENSG00000148219	0.769933	1.29529	0.942742	0.786692	1.02999	0.919327	0.898802	0.830198
ASUN ENSG00000064102	0.990469	1.15938	1.04593	0.764643	1.04245	1.18813	0.882914	0.93809
ASXL1 ENSG00000171456	0.767833	1.13985	0.924314	0.866553	0.916582	0.942409	0.77852	0.793235
ASXL2 ENSG00000143970	1.08478	1.03531	0.895473	0.874034	0.990839	0.985421	0.938433	0.917997
ASXL3 ENSG00000141431	0.732136	0.965648	0.907056	0.933133	1.02105	0.905544	1.03353	0.970411
ATAD1 ENSG00000138138	0.7533	0.931515	1.13374	1.05387	0.786713	0.938748	1.01628	1.05663
ATAD2 ENSG00000156802	1.15144	1.34143	1.06218	1.04849	0.856016	0.953406	1.20269	0.889128
ATAD2B ENSG00000119778	1.1076	0.890488	0.939216	1.02286	0.925712	0.910801	0.921309	1.03674
ATAD3A ENSG00000197785	0.706588	1.27445	1.04075	0.738329	0.951314	1.05886	0.846934	0.751925
ATAD3B ENSG00000160072	0.93695	1.2054	0.869979	0.860715	0.912137	1.15244	1.0019	0.857496
ATAD3C ENSG00000215915	0.992503	0.963198	0.949419	1.00555	0.794316	1.26253	0.836365	1.19041
ATAD5 ENSG00000176208	1.04811	0.974304	0.935047	0.961556	0.976738	1.0785	1.08778	0.922039
ATAT1 ENSG00000137343	0.865209	0.856132	0.821561	0.845215	1.20145	1.0982	1.27295	0.947542
ATCAY ENSG00000167654	0.875801	0.747928	1.1549	0.887611	1.08628	1.03773	1.04572	0.959365
ATE1 ENSG00000107669	0.962135	1.11214	0.968536	1.04582	0.851783	1.03916	1.25623	0.80726
ATF1 ENSG00000123268	1.11607	0.944231	1.10408	0.963808	1.03519	0.779451	1.3417	0.994499
ATF2 ENSG00000115966	0.997433	0.914345	0.827471	0.939264	1.04501	0.738633	0.95224	1.07216
ATF3 ENSG00000162772	0.830849	1.09532	1.25643	1.04076	0.919207	0.641467	0.910578	1.09039
ATF4 ENSG00000128272	0.880529	1.07108	0.921137	1.18673	1.13041	0.927205	0.674045	1.11773
ATF5 ENSG00000169136	0.936635	1.13347	0.467226	1.1376	0.885404	1.14955	1.02713	0.753918
ATF6 ENSG00000118217	1.13772	0.843506	1.22484	0.908342	0.847797	0.975281	0.854086	1.0046
ATF6B ENSG00000213676	0.865769	0.980744	0.931707	0.885361	1.2646	1.02581	1.07836	1.08992
ATF7 ENSG00000170653	1.04443	0.977101	1.05519	1.04112	1.22221	0.961744	0.891678	1.08385
ATF7IP ENSG00000171681	1.09743	0.987725	1.18052	1.23693	0.807404	0.650643	0.987384	0.668947
ATF7IP2 ENSG00000166669	1.11846	1.08609	0.842175	1.02988	1.00546	1.1208	0.963709	0.981211
ATG10 ENSG00000152348	1.26434	1.07195	0.905723	1.51906	1.22412	1.05717	1.09665	1.15795
ATG101 ENSG00000123395	0.814241	1.19775	0.829676	0.883195	1.0627	1.43989	1.1926	0.785581
ATG12 ENSG00000145782	0.935505	0.920379	0.847052	0.985264	1.01006	0.884142	0.957424	1.07778
ATG13 ENSG00000175224	1.11116	0.882781	1.17203	0.882564	1.24526	1.05204	0.938155	0.871882
ATG14 ENSG00000126775	0.995922	1.11551	0.989542	0.712746	1.01625	1.12947	0.949028	1.22019
ATG16L1 ENSG00000085978	1.47281	0.937214	0.923065	0.73873	1.20311	1.28084	1.06417	1.12189
ATG16L2 ENSG00000168010	0.803057	0.832888	0.963317	1.02746	1.05047	0.919176	0.667941	0.767362
ATG2A ENSG00000110046	0.878015	1.04445	1.02156	0.981133	0.917939	0.773312	1.12941	1.03381
ATG2B ENSG00000066739	0.928802	1.17049	0.911535	0.802766	1.195	1.02289	0.804342	0.865863
ATG3 ENSG00000144848	0.857214	0.86728	0.719647	0.854498	1.14649	1.21039	0.882946	1.1236
ATG4A ENSG00000101844	0.988465	0.901337	1.21459	1.24846	1.0568	0.957736	0.988148	1.01205
ATG4B ENSG00000168397	0.730303	1.10502	1.2001	1.07816	1.19354	0.981303	0.86975	0.830354
ATG4C ENSG00000125703	1.28013	0.996754	1.02236	0.71961	1.20477	1.26652	0.773076	0.733822
ATG4D ENSG00000130734	1.68527	1.05344	0.770838	1.08969	0.946308	1.13017	0.855513	1.03644
ATG5 ENSG00000057663	0.959326	0.962437	0.960361	1.03493	1.14293	0.965001	1.32294	1.13508
ATG7 ENSG00000197548	0.698885	1.0704	1.04179	1.13766	1.13189	0.865903	0.943237	0.877517
ATG9A ENSG00000198925	1.01226	1.2147	1.1689	1.17886	0.985111	0.95167	1.09838	1.13893
ATG9B ENSG00000181652	1.04002	1.08236	1.03933	1.04448	0.755001	1.29299	0.99712	0.992422
ATHL1 ENSG00000142102	1.10961	0.988022	0.897142	0.849049	0.82285	0.958427	0.917089	1.17979
ATIC ENSG00000138363	1.08693	1.22145	0.988563	0.93888	0.997903	0.957718	0.859355	0.963052
ATL1 ENSG00000198513	1.05964	0.951364	0.991325	1.19988	0.815647	1.39746	0.86045	1.03304
ATL2 ENSG00000119787	0.713159	1.1021	0.861884	0.992243	1.05607	1.14458	0.994222	0.991279
ATL3 ENSG00000184743	0.937634	1.09687	1.13337	1.09822	0.897561	0.85876	1.11611	1.18188
ATM ENSG00000149311	1.19664	0.989267	0.862959	0.997895	0.994916	1.05363	0.837796	0.841798
ATMIN ENSG00000166454	0.94587	1.05739	1.1791	1.00868	1.17022	0.991135	1.07584	0.943951
ATN1 ENSG00000111676	0.955345	0.966834	0.866219	0.808915	0.888816	1.14856	1.20965	1.06361
ATOH7 ENSG00000179774	0.940096	0.999739	1.08488	0.946194	0.967185	1.06719	1.01139	0.907141
ATOH8 ENSG00000168874	1.06368	1.07737	0.934927	1.01271	1.20848	1.19009	0.967323	0.924605
ATOX1 ENSG00000177556	1.28508	1.04901	1.19675	0.682249	0.99847	0.910684	1.12045	0.949603
ATP10A ENSG00000206190	1.0027	1.07101	0.803659	1.0458	1.43156	1.02564	1.00159	0.766467
ATP10B ENSG00000118322	0.984344	0.944206	1.44619	1.02773	1.16226	0.859691	0.988545	1.01556
ATP10D ENSG00000145246	1.0964	0.980925	0.990599	0.758839	1.02862	1.04578	0.983195	0.774116
ATP11A ENSG00000068650	1.2327	1.11361	0.672369	1.18949	1.11983	0.957404	0.932618	1.1214
ATP11B ENSG00000058063	0.965345	0.846923	0.973865	1.19826	0.653475	0.832124	0.912936	1.10163
ATP11C ENSG00000101974	1.21644	0.783063	1.0315	0.806892	1.08783	1.1581	1.02538	0.958068
ATP12A ENSG00000075673	0.894218	1.09536	0.702284	0.924732	0.923235	1.3705	0.779165	0.788856
ATP13A1 ENSG00000105726	1.22769	1.10546	1.13742	1.07509	1.11503	0.816093	0.763123	1.09212
ATP13A2 ENSG00000159363	1.09199	0.990036	1.08784	0.872257	1.32458	0.772697	1.14515	1.11803
ATP13A3 ENSG00000133657	0.986127	0.949115	0.716412	1.17629	1.14691	0.931957	1.09213	1.1392
ATP13A4 ENSG00000127249	0.858762	0.868087	0.829254	1.48549	1.30075	0.841246	0.994526	1.10409
ATP1A1 ENSG00000163399	0.94443	1.08156	1.10225	0.683126	1.40835	0.97182	0.937386	1.31642
ATP1A2 ENSG00000018625	0.99822	0.852842	0.903776	0.885707	0.70832	0.837123	0.943256	1.03864
ATP1A3 ENSG00000105409	0.948122	0.923404	0.763099	0.885644	0.995122	1.00594	0.963683	1.20911
ATP1A4 ENSG00000132681	0.849538	0.953109	1.02937	1.042	0.888339	0.791709	1.03959	0.972553
ATP1B1 ENSG00000143153	1.37368	1.27131	0.740101	0.862562	0.934263	1.06484	0.968967	1.32966
ATP1B2 ENSG00000129244	0.996945	0.769078	1.21331	1.0287	0.9341	0.934354	0.73607	0.914452
ATP1B3 ENSG00000069849	1.2162	0.971905	0.949355	0.900163	1.01713	0.927701	0.695792	0.655814
ATP1B4 ENSG00000101892	0.889047	0.890144	1.01832	0.896424	0.980277	0.657608	1.14688	0.828378
ATP23 ENSG00000166896	1.1587	1.10352	1.11992	0.754765	1.19804	1.10253	0.863523	0.90808
ATP2A1 ENSG00000196296	1.42005	1.05615	0.980582	0.942379	1.04766	0.849732	1.18243	0.941214
ATP2A2 ENSG00000174437	1.36319	0.950404	0.822568	0.710667	1.01808	0.875643	1.06654	0.826006
ATP2A3 ENSG00000074370	0.899264	0.966365	0.978359	1.02024	1.04826	1.44613	1.06222	0.777216
ATP2B1 ENSG00000070961	0.885544	0.953646	0.730512	1.05602	0.890388	0.923803	0.979697	1.04834
ATP2B2 ENSG00000157087	1.07387	1.19976	1.16614	1.05012	1.18306	0.728917	0.981256	0.943183
ATP2B4 ENSG00000058668	1.12219	1.06807	0.68259	0.962691	1.18105	0.873259	1.07294	1.03703
ATP2C1 ENSG00000017260	1.48514	0.959824	0.955417	1.779	1.39047	0.901881	0.996911	1.10439
ATP2C2 ENSG00000064270	0.95698	1.11634	0.763169	1.1173	0.861676	0.860522	1.00685	1.08763
ATP4B ENSG00000186009	0.869107	1.03504	1.13706	1.0768	1.09275	0.932778	0.952887	1.07923
ATP5J2-PTCD1 ENSG00000248919	0.718802	0.964068	0.966818	1.12433	1.08863	1.02462	1.06939	0.827114
ATP5SL ENSG00000105341	0.948679	1.11815	1.15842	1.04858	1.18937	0.902096	1.13069	1.07191
ATP6AP1 ENSG00000071553	0.976184	1.10946	1.02	0.715485	0.948406	1.12175	1.44269	0.930451
ATP6AP1L ENSG00000205464	0.961717	1.03343	0.934172	0.995908	1.25796	0.898448	1.35799	0.95318
ATP6AP2 ENSG00000182220	0.945744	1.03439	1.07805	1.34362	1.43446	1.15772	1.15442	1.05914
ATP6V0A1 ENSG00000033627	0.922898	0.909001	1.14069	1.62676	0.935407	1.31946	1.07418	1.01389
ATP6V0A2 ENSG00000185344	1.20342	0.990066	0.874742	1.02888	1.08083	0.978296	1.04097	1.19229
ATP6V0A4 ENSG00000105929	0.900638	1.19232	1.01727	0.749229	1.22846	1.128	0.786132	0.896187
ATP6V0B ENSG00000117410	1.06837	1.50698	1.02005	0.924588	0.996099	1.25488	1.46987	0.54342
ATP6V0C ENSG00000185883	0.917023	0.910823	0.784082	0.971392	1.04442	0.993077	0.973567	1.14339
ATP6V0D1 ENSG00000159720	1.20557	0.933957	0.872154	1.20289	0.882326	0.977816	1.15039	1.08741
ATP6V0D2 ENSG00000147614	0.921665	0.837635	1.23197	1.06275	1.02084	0.934196	1.0546	0.955379
ATP6V0E1 ENSG00000113732	1.03388	1.18641	0.907708	0.911016	0.830491	0.784348	0.9618	0.959952
ATP6V0E2 ENSG00000171130	0.960903	0.944767	0.988118	0.919227	0.883943	1.13137	0.786734	0.763463
ATP6V1A ENSG00000114573	1.17639	0.970246	0.872124	1.08582	0.932142	0.717199	1.27053	0.931564
ATP6V1B1 ENSG00000116039	1.01647	1.05553	0.940971	1.24149	1.13493	0.816638	0.912294	1.02288
ATP6V1B2 ENSG00000147416	0.968134	0.941512	0.8832	1.06697	0.974972	0.735666	1.0612	1.07025
ATP6V1C1 ENSG00000155097	0.970756	0.955424	0.689177	1.30023	0.948177	0.775359	1.0226	0.893213
ATP6V1C2 ENSG00000143882	1.04573	0.952733	1.10405	0.780259	0.842574	1.30228	1.25305	0.892007
ATP6V1D ENSG00000100554	1.27995	1.12001	0.821541	1.53333	1.18703	1.12498	0.890838	0.878029
ATP6V1E1 ENSG00000131100	0.811823	0.969168	1.19108	0.816704	0.961263	0.785833	1.35138	0.966645
ATP6V1E2 ENSG00000250565	1.05205	0.837017	1.22908	1.01431	0.983708	1.06748	1.06336	1.10024
ATP6V1F ENSG00000128524	0.993393	0.947861	0.932365	1.23609	0.804924	1.00083	0.896656	0.668625
ATP6V1G1 ENSG00000136888	1.00229	1.37893	1.01516	1.07639	1.04321	1.17302	1.2404	1.11631
ATP6V1G2 ENSG00000213760	1.08381	0.899831	1.01224	1.11737	0.865341	1.08692	1.01128	0.856566
ATP6V1G3 ENSG00000151418	0.897083	1.17746	0.918102	0.730942	0.809855	0.880829	0.741947	1.38017
ATP6V1H ENSG00000047249	1.69549	0.883109	0.993781	1.18471	0.84325	1.04561	1.00053	1.06954
ATP7A ENSG00000165240	0.88253	1.10929	1.10881	0.784538	0.946894	0.995999	0.773189	0.91044
ATP7B ENSG00000123191	0.753072	0.782105	0.859346	1.05842	0.873249	0.792248	1.30243	0.949909
ATP8A1 ENSG00000124406	1.21845	1.23372	0.908723	1.53222	0.930626	0.973839	0.934626	0.917838
ATP8A2 ENSG00000132932	0.779081	0.997381	0.976879	1.06913	0.971753	1.20164	0.972924	1.08964
ATP8B1 ENSG00000081923	1.1047	0.910498	1.04436	1.03662	1.07649	0.991764	1.06459	1.1493
ATP8B2 ENSG00000143515	1.14451	0.961996	0.990264	1.02276	1.27712	1.05521	1.19884	0.994182
ATP8B3 ENSG00000130270	1.08268	0.802265	1.02775	0.999719	1.07498	1.0887	0.651806	0.933844
ATP8B4 ENSG00000104043	0.828291	0.881522	0.864834	0.866563	1.11258	0.899097	0.816657	1.14876
ATP9A ENSG00000054793	0.841255	0.824623	1.02936	1.01963	1.03035	0.824446	1.04355	1.16721
ATP9B ENSG00000166377	0.821046	0.812545	1.02105	1.39134	0.904765	1.08438	0.862177	0.821903
ATPIF1 ENSG00000130770	1.08759	1.05977	0.619806	1.03423	0.765735	1.04083	1.03502	1.03247
ATR ENSG00000175054	1.04509	1.10444	1.36897	0.775116	0.849268	1.04108	0.963228	1.16266
ATRAID ENSG00000138085	0.681561	0.927743	1.1979	1.2575	0.783077	1.00649	0.787096	0.735316
ATRIP ENSG00000164053	0.95642	1.27394	1.27639	1.28031	0.872797	1.13958	1.03152	0.79395
ATRIP ENSG00000282827	1.29654	1.07006	1.09233	1.15318	0.77234	1.25515	1.21723	1.00277
ATRN ENSG00000088812	1.21629	1.01691	1.01435	1.14536	1.02404	1.25512	1.13204	0.915024
ATRNL1 ENSG00000107518	0.935924	1.00779	1.07776	0.949392	0.897637	0.802638	0.933578	0.986484
ATRX ENSG00000085224	0.973731	0.959946	0.794329	0.948418	1.04853	0.746387	1.18238	1.06572
ATXN1 ENSG00000124788	1.14299	0.906638	0.803709	1.14214	0.763323	1.23969	0.675446	1.0261
ATXN10 ENSG00000130638	1.13053	1.07563	0.945633	0.98376	1.09867	1.03592	0.809417	0.855612
ATXN1L ENSG00000224470	0.975251	0.97035	1.07585	1.07108	0.98383	0.926242	1.0226	1.13114
ATXN2 ENSG00000204842	0.686473	0.753839	1.014	1.30896	1.02785	1.27314	0.869052	1.14495
ATXN2L ENSG00000168488	0.959999	0.698288	0.823381	0.926662	0.80763	1.02153	0.964771	0.943018
ATXN3 ENSG00000066427	1.02267	1.07084	0.996826	1.15987	0.78093	1.12259	0.986539	0.775358
ATXN7 ENSG00000163635	0.81917	0.772091	0.819024	1.04429	0.901926	0.885051	1.02277	1.00431
ATXN7L1 ENSG00000146776	1.04603	0.667025	1.05723	0.941217	1.0987	0.909729	0.949464	0.69662
ATXN7L2 ENSG00000162650	1.08522	0.93173	0.941464	0.929634	1.09928	1.28	0.723571	1.05483
ATXN7L3 ENSG00000087152	0.747552	1.2135	1.02696	1.14575	1.10535	0.992783	1.00451	0.980789
ATXN7L3B ENSG00000253719	1.13692	0.808532	1.08777	0.825025	1.40251	1.11689	1.18858	1.09817
AUH ENSG00000148090	1.14898	0.914483	0.850909	1.0541	1.04036	1.18972	1.1597	1.07566
AUNIP ENSG00000127423	1.13262	0.837562	1.13061	0.902881	1.09765	1.02214	0.960451	0.891984
AUP1 ENSG00000115307	1.24056	1.1218	1.3045	1.16597	1.32385	0.605286	1.15762	1.21162
AURKA ENSG00000087586	0.916243	0.833243	1.0833	0.866173	0.943731	0.992984	1.06207	1.28462
AURKAIP1 ENSG00000175756	1.31081	1.00522	1.12864	0.759922	1.12955	1.01923	1.02483	1.04813
AURKB ENSG00000178999	1.20215	0.816667	1.08475	1.10537	0.943284	0.896833	0.990893	1.14111
AURKC ENSG00000105146	0.943766	0.887624	1.05351	1.03966	0.94008	1.02476	0.911984	1.09538
AUTS2 ENSG00000158321	0.966251	1.07861	0.857568	1.03004	0.961549	0.980774	0.916139	1.02841
AVEN ENSG00000169857	1.3904	0.867075	0.821802	1.08756	0.973605	1.00005	1.01419	0.979639
AVIL ENSG00000135407	1.08316	0.938015	0.721406	0.904362	1.19636	1.08808	0.862507	0.889362
AVL9 ENSG00000105778	1.197	0.755877	1.02866	0.949975	1.05882	1.04871	0.891615	1.0382
AVP ENSG00000101200	1.05206	0.959667	0.727843	1.14551	1.0612	0.966052	1.15253	0.711886
AVPI1 ENSG00000119986	0.789812	1.09554	0.842933	0.949259	0.927632	1.08925	0.747879	1.02033
AVPR1A ENSG00000166148	0.99986	1.18325	0.904497	1.03686	1.05349	0.871448	1.06618	1.17413
AVPR1B ENSG00000198049	1.1533	0.902204	1.03818	0.91872	1.29262	1.10268	1.12834	1.06333
AVPR2 ENSG00000126895	0.940335	1.14743	0.944043	0.907068	1.03551	1.25654	1.05718	1.1601
AXDND1 ENSG00000162779	0.921459	0.923067	0.934714	0.948478	1.2075	1.12169	0.980848	1.10269
AXIN1 ENSG00000103126	0.932905	0.928503	1.28589	0.99055	1.14387	0.833164	1.32497	0.669398
AXIN2 ENSG00000168646	0.817307	0.91514	0.882366	1.03375	1.44153	1.1172	0.992358	0.905694
AXL ENSG00000167601	0.990057	0.68416	0.966518	0.927884	1.03899	1.10334	0.963775	0.950475
AZGP1 ENSG00000160862	1.68117	1.086	2.27258	0.761587	0.836437	0.696787	1.47582	1.31777
AZI2 ENSG00000163512	0.859916	0.801068	1.05466	1.22577	0.94825	0.848027	1.01271	1.24306
AZIN1 ENSG00000155096	1.13062	0.864887	1.07284	1.30188	1.05426	1.03703	0.867393	0.867033
AZIN2 ENSG00000142920	0.868175	1.04129	0.898315	0.913914	1.04084	1.17099	0.993454	0.753087
AZU1 ENSG00000172232	1.21603	1.1937	0.952134	0.858454	1.09525	0.947466	1.00152	1.04102
B2M ENSG00000166710	0.918675	0.83398	1.27366	0.759478	1.19472	1.24491	0.646823	1.1747
B3GALNT1 ENSG00000169255	0.995544	0.884928	0.778334	0.812314	1.00575	0.959428	0.902718	0.80447
B3GALNT2 ENSG00000162885	1.12222	1.0461	1.07632	0.968778	1.00646	0.885395	0.845069	1.12449
B3GALT1 ENSG00000172318	0.866105	0.975272	1.12697	0.780864	1.00035	0.962992	0.961674	1.13025
B3GALT2 ENSG00000162630	1.06847	0.802787	1.22705	0.844426	0.879583	1.14472	1.24252	1.09366
B3GALT4 ENSG00000235863	0.864172	1.10096	1.15447	1.02407	0.925242	1.28891	0.91987	0.826396
B3GALT5 ENSG00000183778	0.931541	0.908261	0.857985	0.904787	1.07914	0.948392	1.15721	0.702237
B3GALT6 ENSG00000176022	0.935782	1.20646	0.878947	0.924068	0.824272	0.81199	0.927012	1.08303
B3GAT1 ENSG00000109956	1.04082	1.03073	1.24021	0.888591	0.91339	0.828836	1.14724	1.39209
B3GAT2 ENSG00000112309	1.01983	1.00835	0.918958	0.831633	1.14504	1.18571	1.03041	0.920056
B3GAT3 ENSG00000149541	0.980204	1.09479	0.934738	1.11011	0.885743	0.902889	0.995174	1.17029
B3GLCT ENSG00000187676	1.13566	1.10438	0.758416	0.756944	0.940104	0.726007	0.937613	0.934843
B3GNT2 ENSG00000170340	1.05957	0.951354	1.13877	0.84036	0.810716	0.71294	0.946186	1.09596
B3GNT3 ENSG00000179913	1.17286	0.822125	0.982689	0.909114	0.815221	0.982432	0.995287	0.569976
B3GNT4 ENSG00000176383	0.863386	1.19945	1.09928	0.915165	0.920263	0.930418	1.29276	0.996416
B3GNT5 ENSG00000176597	1.06268	0.993575	1.082	1.20895	0.933985	0.750571	0.91929	1.00628
B3GNT6 ENSG00000198488	0.995567	0.744335	1.04216	0.786091	1.101	0.907429	0.864648	1.09718
B3GNT7 ENSG00000156966	0.832954	1.15328	1.26394	1.07729	0.9774	0.822473	1.1729	1.04463
B3GNT8 ENSG00000177191	0.880456	1.04415	0.929897	1.16264	1.3146	1.2301	1.0187	0.927491
B3GNT9 ENSG00000237172	0.94264	0.985553	0.973175	1.16262	0.751077	1.15648	0.925017	0.884488
B3GNTL1 ENSG00000175711	0.941636	1.13454	1.08566	0.984789	0.84492	1.05594	0.956762	0.702691
B4GALNT1 ENSG00000135454	1.44523	0.944132	1.11197	1.06596	1.11579	1.06354	1.1624	1.13588
B4GALNT2 ENSG00000167080	1.30029	1.26509	1.34745	0.807597	1.0595	0.999805	0.888899	0.811357
B4GALNT3 ENSG00000139044	0.997126	0.976451	0.920784	0.993407	1.08335	1.01232	1.19992	0.594614
B4GALNT4 ENSG00000182272	1.24554	0.891865	1.04455	1.16176	1.19117	1.22989	1.19002	1.11398
B4GALT1 ENSG00000086062	0.836268	1.26319	1.10619	0.782769	1.08116	0.771025	1.11888	1.05971
B4GALT2 ENSG00000117411	1.00263	1.39455	1.00062	1.09996	1.05686	1.11816	0.968914	1.00481
B4GALT3 ENSG00000158850	0.994095	1.43692	0.976754	0.933665	1.05824	0.832705	0.961247	0.981395
B4GALT4 ENSG00000121578	0.919769	1.06619	0.745161	0.817887	0.946463	1.04978	1.07592	0.955617
B4GALT5 ENSG00000158470	1.12393	1.05968	0.740711	0.871005	0.87262	1.0921	0.999468	0.917476
B4GALT6 ENSG00000118276	0.934585	0.91644	1.29723	0.960917	0.749652	1.1634	1.44159	0.967999
B4GALT7 ENSG00000027847	1.05832	1.12177	1.09763	1.33924	1.05055	0.997982	0.924444	1.07041
B4GAT1 ENSG00000174684	0.874133	1.26371	1.16125	0.78647	0.959982	0.959516	0.861719	0.94955
B9D1 ENSG00000108641	0.812346	0.911572	1.03773	0.923728	0.878435	1.08644	1.29899	0.947426
B9D2 ENSG00000123810	0.720545	1.19366	0.946773	1.07551	0.999254	1.06217	0.773499	0.998751
BAALC ENSG00000164929	0.90229	0.995238	0.920062	0.834401	1.34329	1.43485	1.20103	0.988666
BAAT ENSG00000136881	0.824055	1.12434	1.01195	1.02303	1.01876	1.07369	0.794828	0.766401
BABAM1 ENSG00000105393	0.931152	0.773254	0.910368	1.04055	1.24526	1.00948	1.04782	0.856682
BACE1 ENSG00000186318	0.630479	1.0852	0.921404	0.997493	0.796943	0.936552	1.19926	1.00783
BACE2 ENSG00000182240	1.07062	0.681413	1.48207	0.691193	0.943209	0.763797	0.834284	0.975687
BACH1 ENSG00000156273	0.753871	1.1521	0.780135	0.855944	1.1886	1.00394	1.04444	1.10684
BACH2 ENSG00000112182	0.972374	0.877299	1.02874	0.907258	1.0731	0.995609	1.07398	1.02678
BAD ENSG00000002330	1.32926	0.917573	1.09404	1.10025	1.11174	0.787931	0.967668	0.903527
BAG1 ENSG00000107262	1.0264	1.5782	1.25858	0.743531	0.841311	0.911224	1.01144	1.11994
BAG2 ENSG00000112208	1.24085	0.997927	1.08431	1.00623	0.974256	0.924105	1.00178	0.993178
BAG3 ENSG00000151929	0.830749	1.23817	0.759517	0.848454	0.857671	1.14599	1.0014	0.752411
BAG4 ENSG00000156735	1.16214	1.05303	0.886648	0.978288	1.04838	1.04149	0.827551	0.958571
BAG5 ENSG00000166170	1.38788	1.31662	0.919554	1.10539	1.0254	0.844624	1.02923	1.17131
BAG6 ENSG00000204463	0.854186	0.964843	0.814038	1.14078	0.998524	1.34888	0.999254	1.52404
BAHCC1 ENSG00000266074	0.890561	1.06044	1.18922	1.00653	0.829871	1.04383	1.03779	1.04105
BAHD1 ENSG00000140320	0.813933	0.99951	1.17579	0.955817	0.763507	0.832535	1.09274	1.03309
BAIAP2 ENSG00000175866	1.22284	1.07849	0.943035	0.913688	1.05817	0.863408	1.32579	1.15311
BAIAP2L1 ENSG00000006453	1.11003	1.03981	0.75503	1.03322	1.18506	0.792424	0.853595	1.06706
BAIAP2L2 ENSG00000128298	1.09067	1.04626	1.1275	0.951813	0.971921	0.981673	1.11698	1.01902
BAIAP3 ENSG00000007516	0.946655	1.04039	0.852033	1.02263	1.30088	0.942138	0.891234	0.964972
BAK1 ENSG00000030110	0.753432	1.00573	0.975794	1.06698	0.922523	1.15877	0.968443	0.907711
BAMBI ENSG00000095739	0.734391	1.16773	1.03692	1.34322	1.24216	0.777293	0.988008	1.46588
BANF1 ENSG00000175334	0.832396	1.08154	1.08088	0.980794	0.715862	0.875244	0.831656	1.04017
BANK1 ENSG00000153064	1.09058	1.09556	0.780011	1.20152	1.189	0.97266	1.00934	1.07125
BANP ENSG00000172530	0.801451	1.04242	0.967459	0.962928	0.949385	1.01884	0.986835	1.0734
BAP1 ENSG00000163930	1.35144	1.08679	1.05462	0.947868	0.774586	1.05964	1.09359	0.884397
BARD1 ENSG00000138376	0.888703	0.903101	1.09453	0.975764	1.31006	1.2193	1.13542	0.742846
BARHL2 ENSG00000143032	1.1833	1.13175	1.07432	0.95477	0.837883	1.09301	0.886866	1.07484
BARX1 ENSG00000131668	1.13555	1.17711	1.13802	1.15758	0.920762	1.08032	0.846944	0.837018
BARX2 ENSG00000043039	0.885944	0.796684	0.847133	0.952405	1.14337	1.22295	0.779394	0.960652
BASP1 ENSG00000176788	0.996794	1.04095	0.900525	0.871986	1.26444	1.24445	0.917717	1.17193
BATF ENSG00000156127	0.802366	1.28919	0.812834	1.09872	0.812655	0.978308	1.06447	0.788724
BATF2 ENSG00000168062	1.02434	0.757361	1.14088	1.02383	0.833992	0.927342	0.905288	0.956696
BATF3 ENSG00000123685	0.925107	1.51049	0.798529	0.809214	1.12941	0.916556	0.867874	0.872065
BAX ENSG00000087088	0.988549	1.26581	0.972856	1.13066	1.2001	1.16826	0.977354	1.08366
BAZ1A ENSG00000198604	0.726107	0.84298	0.88647	1.0655	0.794437	0.741519	1.08895	0.989708
BAZ1B ENSG00000009954	1.10419	1.00633	1.05575	0.809743	0.952711	0.961631	0.820814	1.21635
BAZ2A ENSG00000076108	1.03671	0.947101	0.908811	1.22436	0.827177	0.894927	1.00502	0.868906
BAZ2B ENSG00000123636	1.09809	0.712141	0.998238	1.29094	1.02353	0.920733	0.831012	1.15833
BBC3 ENSG00000105327	1.00478	0.988876	1.18208	1.37293	0.894414	1.16613	0.955474	1.33715
BBIP1 ENSG00000214413	0.852775	0.905311	1.07487	0.940979	1.46884	1.17289	0.866346	1.15168
BBOF1 ENSG00000119636	1.07242	1.19848	0.761466	1.01955	0.876303	0.942798	1.08068	0.988274
BBOX1 ENSG00000129151	1.16377	0.982464	1.18332	1.09782	0.719485	0.936031	0.687598	0.860897
BBS1 ENSG00000174483	1.28619	0.673117	0.836959	0.710928	1.28596	0.978141	1.15782	1.23697
BBS10 ENSG00000179941	1.04616	0.928812	0.835555	1.18929	0.92886	1.03146	0.947586	1.09164
BBS12 ENSG00000181004	0.974568	1.0802	0.960783	1.19622	0.951343	0.972005	0.806692	0.765033
BBS2 ENSG00000125124	0.904959	1.03211	0.897675	1.10058	0.575743	0.801864	1.04506	0.79974
BBS4 ENSG00000140463	0.958111	0.880119	0.928969	1.09939	1.21984	1.22228	1.19139	1.05092
BBS5 ENSG00000163093	1.17957	0.874729	0.958513	1.14278	0.819982	0.933131	1.02809	1.10283
BBS7 ENSG00000138686	1.04406	1.23863	0.903468	1.22799	0.929978	1.10177	1.03155	0.86432
BBS9 ENSG00000122507	1.02235	0.874484	1.09022	0.921011	1.17514	0.794003	0.809025	1.38599
BBX ENSG00000114439	0.857496	0.98473	1.01283	0.905566	1.08397	0.778402	0.819083	0.941629
BCAM ENSG00000187244	0.974506	0.729811	1.38034	0.956079	1.1449	0.661313	1.17925	0.81706
BCAN ENSG00000132692	0.974998	1.12027	1.00892	1.09387	1.01246	1.15386	1.06924	0.790415
BCAP29 ENSG00000075790	0.969742	0.922679	1.02396	0.969089	0.744693	0.894308	1.04253	0.860961
BCAP31 ENSG00000185825	1.28622	0.863937	0.883062	0.900585	0.70297	1.3399	1.62948	0.799094
BCAR1 ENSG00000050820	0.936097	0.905675	0.891284	0.858121	1.11383	0.98971	1.01492	1.15624
BCAR3 ENSG00000137936	0.878474	0.8952	0.980416	1.10642	0.87321	0.837284	0.909026	1.03993
BCAS1 ENSG00000064787	0.755025	0.838627	1.04026	0.973948	0.969293	1.08319	1.06648	0.895748
BCAS2 ENSG00000116752	1.12479	1.00804	1.12107	0.921421	1.0757	1.10432	0.749281	0.90346
BCAS3 ENSG00000141376	0.978552	1.23777	0.640695	1.01806	1.23068	0.906305	0.912016	1.09496
BCAS4 ENSG00000124243	1.12653	0.831108	1.12014	1.18436	1.14224	1.07148	1.03391	0.86957
BCAT1 ENSG00000060982	0.973752	1.07344	0.911019	1.17061	1.08535	1.01044	1.1817	0.949585
BCAT2 ENSG00000105552	1.43751	0.981963	1.14928	0.918916	1.02413	1.03182	0.898384	1.15723
BCCIP ENSG00000107949	1.05687	1.04697	0.718977	1.02167	1.05055	1.09974	1.02767	1.17452
BCDIN3D ENSG00000186666	1.03226	1.05308	1.01792	0.885781	0.984339	0.950392	0.869516	0.874235
BCHE ENSG00000114200	1.03482	1.10691	0.972354	1.00353	0.952529	0.56356	0.989354	0.974348
BCKDHA ENSG00000248098	0.913535	0.899123	0.991501	1.18264	1.01563	0.877291	0.838882	0.854775
BCKDHB ENSG00000083123	1.07428	0.98374	1.03874	0.772871	1.10053	0.950925	1.04265	0.860874
BCKDK ENSG00000103507	1.11564	1.23674	0.817741	0.869904	1.08045	1.11854	1.21599	0.80945
BCL10 ENSG00000142867	1.3698	1.15752	1.07895	0.986999	0.947536	1.01288	0.727258	0.73922
BCL11A ENSG00000119866	1.08348	1.18127	0.849514	1.06256	0.919922	0.915627	0.576336	1.05594
BCL11B ENSG00000127152	1.13814	1.14486	0.960468	1.10962	0.934942	1.33667	1.24732	0.936353
BCL2 ENSG00000171791	0.953737	1.17257	0.907853	1.03544	0.851159	0.977366	1.05314	0.828797
BCL2A1 ENSG00000140379	0.79163	1.04809	1.11674	1.235	0.944394	0.962244	0.974189	0.850498
BCL2L1 ENSG00000171552	0.823659	1.12177	1.07457	0.953478	1.06472	1.10534	1.22767	1.15028
BCL2L11 ENSG00000153094	1.11695	0.816093	1.01358	1.08006	0.841333	0.990529	1.33425	0.908872
BCL2L12 ENSG00000126453	0.858109	1.39842	1.15185	0.842591	0.945415	0.996937	0.927997	0.938579
BCL2L13 ENSG00000099968	0.944564	0.939704	0.870543	0.903186	1.03384	1.22051	1.06052	1.10072
BCL2L14 ENSG00000121380	0.859561	1.07032	1.06039	0.77532	1.04738	1.16527	1.30849	0.930003
BCL2L15 ENSG00000188761	0.930763	0.840364	0.952241	1.18843	0.864312	1.0503	1.12231	1.14039
BCL2L2 ENSG00000129473	1.01264	0.97061	1.06709	0.899509	1.02738	0.948831	1.00748	1.01805
BCL3 ENSG00000069399	1.01324	1.05161	1.00809	0.910835	0.986737	1.0032	0.967532	1.06661
BCL6 ENSG00000113916	0.854848	1.09656	0.787083	1.01249	0.855143	0.98219	0.941736	1.09472
BCL6B ENSG00000161940	0.745888	0.950887	1.22027	0.820413	0.929862	1.00369	1.02584	1.09286
BCL7A ENSG00000110987	1.12657	1.37681	0.932394	0.961734	1.03741	0.940667	1.12396	0.9731
BCL7B ENSG00000106635	1.04341	1.03339	1.15604	0.906073	1.13434	1.34727	0.954788	0.449362
BCL7C ENSG00000099385	1.3583	0.92383	0.967061	0.782966	1.03333	0.797378	1.18648	1.05939
BCL9 ENSG00000116128	1.05979	1.11772	0.727717	1.06417	1.18433	0.995128	0.942781	1.02351
BCL9L ENSG00000186174	0.791404	1.33349	1.03671	0.827245	1.00253	0.957316	0.662701	0.840618
BCLAF1 ENSG00000029363	0.98485	1.02879	0.7936	1.02595	0.979115	1.02393	1.26644	0.829534
BCO1 ENSG00000135697	1.01837	0.75258	1.00344	0.919535	0.883238	1.00304	1.01463	1.02937
BCO2 ENSG00000197580	0.613012	1.08555	1.10001	0.964337	0.989225	0.827909	0.863504	0.742175
BCOR ENSG00000183337	0.898031	0.86221	1.08812	0.88531	0.881812	0.96277	1.17542	1.03509
BCORL1 ENSG00000085185	1.15038	0.99245	1.10093	1.16286	0.991902	0.913178	0.843395	0.946043
BCR ENSG00000186716	1.2773	1.27661	0.970813	1.01884	0.889449	0.760256	1.11723	0.911038
BCS1L ENSG00000074582	0.986462	0.912997	0.74273	0.90265	0.786885	0.916728	0.877368	1.16027
BDH1 ENSG00000161267	1.19085	0.986372	0.968461	0.941676	0.765902	1.11331	0.954552	1.13273
BDH2 ENSG00000164039	0.902106	0.801147	1.26972	0.825299	0.832705	0.946465	0.807727	1.32055
BDKRB1 ENSG00000100739	0.770223	0.826754	0.989131	1.18025	0.79812	1.17656	0.900592	1.11757
BDKRB2 ENSG00000168398	0.714424	1.05925	1.01085	1.07941	0.903366	0.945971	1.08171	0.820222
BDNF ENSG00000176697	0.73203	0.838489	0.960689	0.916451	0.9482	1.09576	0.93059	1.10566
BDP1 ENSG00000145734	0.984552	1.08604	1.05899	1.17878	0.770247	0.99378	0.750237	0.895138
BEAN1 ENSG00000166546	0.955662	1.03262	0.975821	1.13465	0.943017	0.844609	0.921426	0.93412
BECN1 ENSG00000126581	0.890352	0.932021	1.21323	1.2744	0.958201	0.993826	1.0717	1.28677
BEGAIN ENSG00000183092	0.797287	1.21662	0.82754	0.952552	0.950418	1.14535	1.09116	0.807129
BEND2 ENSG00000177324	0.778678	1.14578	1.01434	1.07297	0.977779	0.8027	1.09943	1.02265
BEND3 ENSG00000178409	0.883086	1.36366	1.29056	0.953813	0.890903	0.942343	1.10485	0.969394
BEND4 ENSG00000188848	1.00927	0.802391	0.813896	1.14162	0.767379	1.1216	1.11695	0.958205
BEND5 ENSG00000162373	1.08803	0.758975	1.09979	1.12012	0.894919	0.921201	1.1417	0.804913
BEND6 ENSG00000151917	0.947987	0.909829	1.06478	0.953159	1.24907	0.921077	1.02144	0.862813
BEND7 ENSG00000165626	0.85328	0.961165	1.14345	1.00345	0.875801	0.655142	1.04578	1.19388
BEST1 ENSG00000167995	1.08579	0.9683	0.816615	1.46636	1.07047	1.43693	0.97843	1.05723
BEST3 ENSG00000127325	0.793855	0.727391	1.17609	0.962795	1.05998	0.821571	1.16949	0.884856
BET1 ENSG00000105829	1.18558	0.808074	0.792286	1.23332	0.885698	0.891168	1.09927	0.670186
BET1L ENSG00000177951	1.08448	1.18656	1.07945	0.989239	1.18294	1.12733	1.26298	0.871989
BEX1 ENSG00000133169	0.733587	1.10341	1.09719	0.861873	1.19292	1.09892	0.917765	0.878051
BEX2 ENSG00000133134	0.66812	1.01724	1.06988	1.07349	1.07039	0.713666	1.23797	1.21134
BEX3 ENSG00000166681	0.970189	0.849293	1.15478	1.00279	1.431	1.0027	0.944605	1.16164
BEX4 ENSG00000102409	1.14897	1.01199	1.20138	0.847849	1.16424	1.1725	1.0825	0.972377
BEX5 ENSG00000184515	0.865658	0.931898	1.20476	0.815229	1.08344	0.962458	1.04808	1.26119
BFAR ENSG00000103429	0.988123	1.04771	1.06282	0.953123	1.15941	0.953141	1.11895	0.977968
BFSP1 ENSG00000125864	0.756538	1.14481	1.06979	0.995888	1.22821	0.955665	0.834588	1.13476
BGLAP ENSG00000242252	0.790217	1.05291	0.928428	0.914885	0.880498	0.838646	0.961419	0.966797
BGN ENSG00000182492	1.01614	1.17448	0.996616	1.43115	1.35459	1.2004	1.20984	0.89826
BHLHB9 ENSG00000198908	0.686974	0.773806	0.772797	1.00927	1.00748	0.94123	0.894646	0.912955
BHLHE22 ENSG00000180828	1.00727	0.659578	0.979669	1.04153	1.01259	1.13309	0.940295	1.20282
BHLHE40 ENSG00000134107	0.802664	1.02267	1.06685	0.822928	1.20792	0.946375	1.06649	0.87708
BHLHE41 ENSG00000123095	1.17215	1.05668	0.868276	1.20078	1.14635	1.03429	1.0523	1.42355
BHMT ENSG00000145692	0.865809	1.09502	1.18973	0.770192	0.929874	0.98518	0.859491	0.897107
BHMT2 ENSG00000132840	0.894827	0.902611	0.894249	1.05488	1.02952	0.907831	0.875125	0.814858
BICC1 ENSG00000122870	1.16875	0.885317	0.789763	1.07994	0.873216	0.95748	0.920474	0.757258
BICD1 ENSG00000151746	1.12758	0.99606	0.974074	0.984072	1.09372	0.944744	0.839602	1.28823
BICD2 ENSG00000185963	0.778488	0.808752	1.02607	0.869503	0.936326	1.03372	1.19666	0.630464
BICDL1 ENSG00000135127	0.871377	0.964279	0.732244	1.08162	1.09328	1.24823	0.983818	1.08471
BICDL2 ENSG00000162069	0.903816	1.26417	0.944337	1.31466	0.882576	0.812854	1.02962	0.919602
BID ENSG00000015475	0.783251	1.02617	1.02855	0.883571	0.662149	0.913638	0.99084	0.832032
BIK ENSG00000100290	1.24785	1.00173	0.983846	1.32314	0.850521	0.853232	0.798268	0.723904
BIN1 ENSG00000136717	0.843707	0.868871	0.909368	1.30724	1.0143	0.967577	0.789506	1.04029
BIN2 ENSG00000110934	0.948387	1.12533	0.999515	0.834685	1.02929	0.871943	1.21922	1.0984
BIN3 ENSG00000147439	1.22851	0.941434	0.996165	1.10563	0.950291	0.592231	1.05603	1.08129
BIRC2 ENSG00000110330	0.928509	0.853711	1.07926	1.19317	1.17811	1.23627	0.987012	0.940205
BIRC3 ENSG00000023445	0.842946	0.896548	0.6433	0.94867	1.11872	1.11242	1.07274	1.15763
BIRC5 ENSG00000089685	1.13067	0.966808	1.12885	1.13984	1.16615	0.932086	0.951715	0.994022
BIRC6 ENSG00000115760	0.821366	1.03918	0.849675	1.13101	1.01802	1.27912	1.09562	0.851184
BIRC7 ENSG00000101197	1.19375	0.881812	1.08902	0.801086	0.923261	1.04193	0.920487	0.947035
BIVM ENSG00000134897	0.909349	0.938996	1.05917	1.08899	0.963174	0.940215	1.38176	1.00949
BLCAP ENSG00000166619	0.98103	1.24699	1.07165	0.926497	1.03974	1.11342	1.26778	0.915276
BLK ENSG00000136573	1.11273	1.00862	0.997485	0.695497	0.661795	0.814618	1.15116	0.914178
BLM ENSG00000197299	1.11758	0.845959	0.896675	0.95708	1.32075	0.974076	0.68906	1.06766
BLMH ENSG00000108578	1.0645	0.847369	0.907258	0.814996	1.05489	1.34538	0.971449	0.698562
BLNK ENSG00000095585	0.920032	1.26172	1.33128	0.90418	1.25822	0.666547	1.24097	0.918597
BLOC1S1 ENSG00000135441	1.26411	0.762158	1.01747	1.26046	1.18923	0.733943	1.37357	0.747126
BLOC1S2 ENSG00000196072	1.10088	1.15566	1.05693	1.56474	0.833917	0.87674	0.875319	0.987026
BLOC1S3 ENSG00000189114	1.10607	1.0179	0.750389	0.896108	0.982459	1.03892	1.00482	1.06865
BLOC1S4 ENSG00000186222	0.797068	1.23082	1.25266	1.03688	1.11905	0.840939	1.19945	0.994684
BLOC1S5 ENSG00000188428	1.16288	1.12203	1.14537	0.971863	0.776144	1.17344	1.12504	0.961143
BLOC1S6 ENSG00000104164	0.767541	0.983967	1.10761	0.946447	0.870964	0.779013	1.2447	0.885425
BLVRA ENSG00000106605	0.70192	1.19615	0.889026	0.936344	0.921755	1.23057	1.02901	0.781959
BLVRB ENSG00000090013	1.03672	0.786628	0.951321	0.975566	0.782638	0.907256	1.06203	1.57609
BLZF1 ENSG00000117475	1.08166	1.21987	0.885631	1.04581	0.880858	0.855941	0.979876	1.11264
BMF ENSG00000104081	0.916387	1.18479	1.30917	1.123	0.966494	0.847914	0.982124	1.15709
BMI1 ENSG00000168283	1.0203	0.99722	0.979648	1.18534	0.849442	0.651793	1.02875	1.07414
BMP1 ENSG00000168487	0.930817	0.959814	0.834306	1.10168	1.22221	0.850194	0.991616	0.878524
BMP2 ENSG00000125845	0.79342	0.870146	1.06677	0.861739	1.04767	1.02531	0.888481	0.96239
BMP2K ENSG00000138756	1.10379	1.02379	0.972228	1.14509	0.628672	1.0979	0.927054	1.15629
BMP3 ENSG00000152785	1.29338	1.02362	0.707358	0.861054	0.956766	1.33653	0.794062	0.774501
BMP4 ENSG00000125378	0.698356	0.98271	1.11676	0.870747	0.814071	0.827622	0.803771	1.09078
BMP5 ENSG00000112175	0.895567	0.816839	1.16841	0.944476	0.61964	1.01208	0.928712	0.985352
BMP6 ENSG00000153162	0.985062	0.873545	1.27478	1.13279	0.888923	1.19797	0.782235	0.797461
BMP7 ENSG00000101144	1.01892	0.693278	0.867669	1.19418	0.877288	0.946836	1.22057	1.15726
BMP8A ENSG00000183682	0.944619	0.897036	1.0214	0.989832	0.753239	1.17868	1.03143	0.855459
BMP8B ENSG00000116985	0.943795	1.0757	0.894107	1.01337	1.16603	1.31607	1.3017	1.20825
BMPER ENSG00000164619	0.729329	1.06591	0.891028	0.820667	0.966417	0.828114	0.853578	1.05893
BMPR1A ENSG00000107779	0.839037	1.20894	1.05984	1.06744	1.0307	0.992042	0.976342	1.15403
BMPR1B ENSG00000138696	0.921711	0.942778	0.808944	0.91392	1.07405	0.863007	1.51961	1.07551
BMPR2 ENSG00000204217	0.988176	0.919954	0.979602	0.855429	0.933098	0.75317	1.05846	0.863007
BMS1 ENSG00000165733	1.24725	0.960204	0.866022	1.083	1.00313	0.921525	1.00687	0.722097
BMT2 ENSG00000164603	1.06686	1.04664	1.14197	0.907235	1.0919	0.711781	0.795186	1.01956
BMX ENSG00000102010	1.07271	0.901257	0.781423	1.01148	0.990038	0.898501	1.13104	1.00782
BNC1 ENSG00000169594	0.685432	1.06164	1.04707	0.955738	0.914699	1.03953	1.24065	1.33859
BNC2 ENSG00000173068	1.06703	0.87884	0.896917	1.12694	0.940892	1.06458	0.843263	1.27889
BNIP1 ENSG00000113734	0.664679	0.893954	0.829213	0.836333	0.840021	0.964263	0.919951	1.28372
BNIP2 ENSG00000140299	1.10731	1.05259	0.908342	1.2844	0.829202	1.0397	0.659683	0.90596
BNIP3 ENSG00000176171	0.90731	1.01417	0.879128	1.37493	0.839137	0.62767	1.23032	0.955592
BNIP3L ENSG00000104765	0.58301	0.951068	0.861527	0.937946	0.959576	0.900209	1.05393	0.864047
BNIPL ENSG00000163141	0.951943	0.814338	1.05258	0.796246	0.688536	1.05278	0.957999	0.780059
BOC ENSG00000144857	1.02656	1.06327	0.963861	1.11126	1.01974	1.23698	0.987616	1.05782
BOD1 ENSG00000145919	0.903456	1.15766	1.0339	0.870109	0.804485	1.10201	1.14432	0.987936
BOD1L1 ENSG00000038219	0.868575	0.886989	0.938236	0.831696	1.12544	0.852964	0.782565	0.855001
BOK ENSG00000176720	0.719065	0.824179	0.893184	0.955842	1.28378	0.709917	1.15695	1.14809
BOLA1 ENSG00000178096	0.920529	0.981818	1.12465	1.13647	1.25564	1.14449	0.781016	1.20534
BOLA2B ENSG00000169627	1.04172	0.987554	0.860514	1.03125	1.19332	0.909889	1.08523	1.08973
BOLA3 ENSG00000163170	0.808937	1.0595	1.06349	0.793519	1.00738	1.10003	0.800843	0.97599
BOP1 ENSG00000261236	1.23586	1.27906	1.07185	0.834286	1.16567	1.07975	0.996798	0.860933
BORA ENSG00000136122	1.05185	1.05628	0.960702	1.1936	0.878351	0.867612	0.962481	0.871986
BORCS5 ENSG00000165714	1.00005	1.01287	0.873805	0.890537	0.776013	1.01265	1.03799	1.02683
BORCS6 ENSG00000196544	0.930195	0.875598	0.931654	0.857159	1.00306	0.53585	1.30909	0.921767
BORCS7 ENSG00000166275	0.764192	0.995076	0.981666	0.982348	1.23412	0.980584	1.20285	1.05549
BORCS8 ENSG00000254901	0.968438	0.861784	1.13893	0.925123	0.905077	1.06975	1.00563	1.06036
BORCS8-MEF2B ENSG00000064489	0.831568	0.887662	0.869467	0.911881	1.26264	0.967377	0.849205	0.791897
BPGM ENSG00000172331	1.14639	0.827984	0.786344	0.895133	1.13498	0.936182	0.978283	0.845503
BPHL ENSG00000137274	0.883447	0.624859	1.03432	0.910845	0.977157	1.02239	0.765605	0.968183
BPI ENSG00000101425	0.935383	0.81302	1.04212	1.14877	1.05215	1.25705	0.935915	1.08507
BPIFA1 ENSG00000198183	1.12165	0.945073	1.19674	1.0894	1.1539	0.721011	1.14564	0.896971
BPIFA2 ENSG00000131050	1.07499	0.894432	0.979367	1.3205	1.08467	0.865244	0.915114	1.18265
BPIFB1 ENSG00000125999	0.707451	1.25023	0.838767	1.15086	1.18514	0.916034	1.19198	1.14121
BPIFB2 ENSG00000078898	1.18118	0.912542	1.14873	0.779616	0.916471	1.05402	0.965344	0.528572
BPIFC ENSG00000184459	0.978748	1.00942	0.866684	0.99902	0.95899	0.942477	0.95446	0.848593
BPNT1 ENSG00000162813	1.04235	1.16546	1.13703	0.960554	1.17382	1.03329	0.859311	0.84984
BPTF ENSG00000171634	1.02679	0.869921	0.943544	0.705913	1.03848	0.953279	0.946192	1.18769
BRAF ENSG00000157764	0.980903	0.926167	1.13084	0.870694	1.09171	1.16375	0.998627	0.914819
BRAP ENSG00000089234	0.948998	1.05051	1.20152	1.2658	0.833249	0.879423	1.06063	0.887972
BRAT1 ENSG00000106009	0.945501	1.22723	1.112	1.09768	0.868194	0.903326	1.0231	0.710047
BRCA1 ENSG00000012048	0.835147	0.883254	1.1091	0.947372	1.19174	0.944249	1.05406	1.00939
BRCA2 ENSG00000139618	0.779812	1.11063	1.12345	0.879952	1.51698	1.01856	0.976687	0.979981
BRCC3 ENSG00000185515	0.771123	1.01502	1.10232	0.943613	0.875159	1.04548	0.96309	1.12249
BRD1 ENSG00000100425	0.865809	1.11365	1.09942	0.744624	1.18263	0.966047	1.07152	0.777511
BRD2 ENSG00000204256	1.04202	1.07006	1.20905	1.11423	0.964931	1.01293	0.766877	0.991002
BRD3 ENSG00000169925	1.07867	1.02013	1.4757	0.82319	1.00277	1.1936	1.12873	0.847129
BRD4 ENSG00000141867	0.651147	0.874841	0.824438	1.08689	0.974276	1.28308	1.08326	0.873389
BRD7 ENSG00000166164	1.13593	1.11544	0.869705	1.31907	0.989854	0.881126	1.13955	0.982896
BRD8 ENSG00000112983	1.05918	1.29789	0.828642	0.81743	1.08128	0.864792	0.795406	0.935253
BRD9 ENSG00000028310	1.18028	0.830043	1.01476	1.02063	1.02394	1.08133	1.42647	0.725484
BRE ENSG00000158019	1.02213	1.1543	1.14173	1.13529	0.902332	0.98796	0.971336	0.921923
BRF1 ENSG00000185024	1.06614	1.06369	0.902208	1.33523	1.04565	0.799823	1.22711	0.961161
BRF2 ENSG00000104221	0.817564	1.06885	1.05722	1.04708	1.51366	1.28205	1.08129	0.827553
BRI3 ENSG00000164713	0.893329	0.944774	1.42438	0.993842	0.962147	0.910437	1.20773	1.03019
BRI3BP ENSG00000184992	0.74908	0.996243	1.12032	1.0663	1.09196	1.16727	1.02589	1.0717
BRICD5 ENSG00000182685	0.926912	1.17543	0.89587	0.768245	0.884169	0.863868	0.69732	0.738528
BRINP1 ENSG00000078725	0.864311	0.916593	0.803399	1.01827	1.25876	0.818675	0.82691	1.03976
BRINP2 ENSG00000198797	1.03317	1.02285	0.86242	0.952658	1.52605	0.763964	1.0622	0.836595
BRINP3 ENSG00000162670	1.00539	0.997248	1.01495	0.838786	0.960544	1.26101	0.982078	1.01817
BRIP1 ENSG00000136492	1.10992	1.24908	0.924917	0.792158	0.7313	1.01504	1.01765	1.01284
BRIX1 ENSG00000113460	0.930729	1.03552	1.03974	0.952693	1.03603	0.914867	0.734911	0.830039
BRK1 ENSG00000254999	1.39566	1.18138	1.2624	0.929894	0.819698	1.32681	0.909509	0.9842
BRMS1 ENSG00000174744	0.96871	1.14373	1.1753	0.854806	0.952867	1.26946	1.06096	1.28702
BRMS1L ENSG00000100916	1.01745	1.21677	0.987126	0.738942	0.771074	0.922346	1.11049	1.22592
BROX ENSG00000162819	1.00469	0.887918	0.985297	1.06444	0.911444	0.953556	1.09407	1.00948
BRPF1 ENSG00000156983	0.820943	1.01065	1.06668	1.05246	0.860354	1.02503	0.885136	1.2007
BRPF3 ENSG00000096070	0.882587	0.979415	0.935894	1.01546	0.927266	0.801304	1.00122	1.01611
BRSK1 ENSG00000160469	1.12069	0.962822	0.85152	0.818445	1.02174	1.08666	0.94573	0.91624
BRSK2 ENSG00000174672	1.16889	0.818272	1.13188	1.32765	1.01314	1.01351	0.96336	0.888065
BRWD1 ENSG00000185658	1.17587	0.863706	1.03492	0.962588	0.889599	0.805971	1.08649	0.944875
BRWD3 ENSG00000165288	1.05889	1.18474	0.864788	0.962347	1.1146	0.935584	1.04256	0.845388
BSCL2 ENSG00000168000	1.0991	1.15635	1.02698	1.01781	1.22195	0.970178	1.14074	1.12271
BSDC1 ENSG00000160058	0.654634	0.964866	1.19872	0.749538	1.08688	1.03715	0.969305	0.847763
BSG ENSG00000172270	1.10939	1.20559	0.954791	1.01555	1.073	1.09775	0.832077	1.23095
BSN ENSG00000164061	0.897949	0.787463	0.858849	0.855464	0.803326	0.826537	0.993521	1.04558
BSPH1 ENSG00000188334	0.964523	0.70043	1.23319	1.01104	0.806774	1.08372	0.791257	0.939513
BSPRY ENSG00000119411	1.11364	1.20101	1.25077	1.13685	0.740843	0.929841	0.990154	0.959162
BST1 ENSG00000109743	1.02512	1.30581	1.02911	0.997004	1.02784	1.16483	0.893703	1.03362
BST2 ENSG00000130303	0.842287	0.928018	0.889296	0.945307	1.21272	0.897821	1.02724	0.79562
BTAF1 ENSG00000095564	1.08709	1.02034	1.04695	0.994393	1.16978	0.926157	0.880934	0.995182
BTBD1 ENSG00000064726	0.923911	0.734054	0.738129	0.95101	0.929802	1.15319	0.753897	0.957707
BTBD10 ENSG00000148925	1.00564	0.832338	0.953973	1.14941	0.888739	0.933677	0.778048	0.95449
BTBD11 ENSG00000151136	0.660301	1.02672	0.950471	1.10624	1.17369	1.00667	0.897044	0.888103
BTBD16 ENSG00000138152	1.08749	0.938858	1.18328	1.19269	0.880394	0.849067	0.74857	1.04332
BTBD19 ENSG00000222009	1.14713	0.990249	1.00442	0.784837	1.12172	0.908192	0.932684	0.969329
BTBD2 ENSG00000133243	1.07456	1.02468	1.24615	1.2601	1.05361	1.05195	0.80073	0.786036
BTBD3 ENSG00000132640	0.974174	0.934291	0.984882	0.985865	0.871417	1.20023	0.812363	0.674533
BTBD6 ENSG00000184887	0.97781	1.40041	1.09834	0.919105	1.02247	0.94407	0.955724	0.817598
BTBD7 ENSG00000011114	1.08884	1.02362	0.901903	0.806875	0.935667	0.932494	1.09029	0.910736
BTBD8 ENSG00000189195	0.973673	1.0392	1.08466	0.924412	0.836453	1.14776	1.16798	1.22024
BTBD9 ENSG00000183826	1.0879	0.840968	0.912185	0.785155	1.0357	1.11436	0.932595	1.0629
BTC ENSG00000174808	1.08982	1.15596	1.03814	1.1212	1.52383	0.92447	0.94572	1.08319
BTD ENSG00000169814	0.891333	0.958976	0.829302	0.801363	0.792231	0.866646	1.02749	0.974867
BTF3 ENSG00000145741	0.897315	1.04215	0.939088	1.09859	0.989975	0.760886	0.968838	1.28934
BTF3L4 ENSG00000134717	1.03832	0.950415	0.877951	1.09923	1.10786	1.23945	0.793195	0.948159
BTG1 ENSG00000133639	0.925372	0.890361	0.96455	1.00372	0.859128	0.980601	1.01586	1.17019
BTG2 ENSG00000159388	1.19525	0.862707	1.20108	0.963549	0.847521	1.00975	1.10889	1.18193
BTG3 ENSG00000154640	0.929351	0.867145	0.92984	0.846919	1.07294	0.684866	1.04819	0.79915
BTK ENSG00000010671	0.843982	0.7043	0.880026	0.973253	0.812103	1.05476	0.878238	1.03546
BTLA ENSG00000186265	0.893809	0.973333	0.79433	1.05284	1.06422	0.986461	1.11464	1.16514
BTN2A1 ENSG00000112763	0.914263	1.23171	1.06034	0.802684	0.935018	0.983317	1.25775	1.03306
BTN2A2 ENSG00000124508	1.10531	0.921799	0.988144	1.0509	0.890355	0.77838	1.21556	0.800866
BTN3A1 ENSG00000026950	1.01252	0.934354	0.924803	0.925261	0.958204	0.945842	0.925245	1.08865
BTN3A2 ENSG00000186470	0.918565	1.00266	1.03324	0.792981	0.99761	0.933429	0.848918	0.903017
BTN3A3 ENSG00000111801	1.17647	1.02679	0.970431	1.00482	1.15673	0.948137	1.09516	0.97543
BTNL3 ENSG00000168903	1.13592	0.986002	0.903318	0.890373	0.992383	1.00888	1.11	0.928066
BTNL9 ENSG00000165810	0.795548	1.07309	0.923904	1.04669	1.11557	1.02848	1.03232	0.934375
BTRC ENSG00000166167	0.899985	1.01782	1.0586	1.01004	0.913096	0.99282	0.746941	1.01905
BUB1 ENSG00000169679	1.02648	1.08071	1.30801	1.08178	1.08381	1.04909	1.28339	0.929194
BUB1B ENSG00000156970	1.17587	0.988322	1.20626	0.895167	1.01242	1.02482	1.04642	1.05517
BUB3 ENSG00000154473	1.10484	1.10519	1.16252	0.950332	1.27988	0.568831	1.11676	1.17997
BUD13 ENSG00000137656	0.950823	1.21332	1.02529	0.975512	0.82586	1.00046	0.942009	1.1412
BUD31 ENSG00000106245	0.969312	1.1378	0.995137	1.26378	1.5344	1.18491	1.22971	0.735868
BVES ENSG00000112276	1.16981	0.933547	0.87079	1.19307	1.1707	1.26483	0.960379	0.900082
BYSL ENSG00000112578	1.0476	1.14188	1.29238	1.0556	1.14818	0.913357	0.94777	1.00031
BZW1 ENSG00000082153	0.870053	0.952774	0.78384	1.27523	1.12126	1.08117	0.922861	1.38471
BZW2 ENSG00000136261	1.18043	1.36629	0.999574	0.972372	0.844804	1.09945	0.663972	0.830064
C10orf10 ENSG00000165507	0.600197	0.92822	1.03078	0.901614	1.0502	1.04508	0.900448	0.875166
C10orf105 ENSG00000214688	0.897973	0.890263	1.12949	0.719327	0.967085	0.884744	1.03786	0.994759
C10orf107 ENSG00000183346	1.1624	0.855934	0.948166	0.878153	0.969326	1.11743	0.835492	1.22864
C10orf11 ENSG00000148655	1.39672	1.01128	0.910391	0.760587	0.935808	0.836842	1.36184	0.993707
C10orf128 ENSG00000204161	1.27826	1.15756	1.30345	1.19369	1.06757	1.07129	0.831589	1.1219
C10orf2 ENSG00000107815	0.957355	1.09824	0.816408	1.0198	1.4021	0.966207	1.3476	0.98689
C10orf35 ENSG00000171224	0.764156	0.886993	0.956271	1.07662	0.576596	0.922696	0.895399	0.87007
C10orf53 ENSG00000178645	0.826283	0.911723	0.907997	1.03315	0.867203	0.8812	1.05206	1.35579
C10orf54 ENSG00000107738	1.04656	0.783633	0.935486	0.776925	1.29733	1.11389	0.914146	0.791275
C10orf55 ENSG00000222047	1.01786	1.09158	0.931588	1.0831	1.16499	1.11945	1.10437	0.955801
C10orf76 ENSG00000120029	0.889931	0.834441	0.797386	0.923403	0.871069	0.706787	1.20039	1.17923
C10orf82 ENSG00000165863	0.960469	1.21481	1.141	1.33254	0.856997	1.05405	1.17666	0.77553
C10orf88 ENSG00000119965	1.22405	1.09334	1.04483	1.17791	0.983492	1.09912	1.20242	1.15326
C10orf95 ENSG00000120055	0.995568	0.847565	0.98999	0.852935	1.18117	0.955682	0.770415	0.887529
C10orf99 ENSG00000188373	1.04767	1.01879	0.974864	1.24112	0.72275	0.914107	0.805571	0.692404
C11orf1 ENSG00000137720	1.04906	0.979065	0.935671	1.12647	0.943344	0.96933	0.852733	0.81272
C11orf16 ENSG00000176029	0.863015	0.945395	1.02688	0.738461	0.893461	1.0888	1.04507	1.32489
C11orf21 ENSG00000110665	1.09358	1.16435	1.00591	0.975275	1.13851	0.788167	0.911004	0.824872
C11orf24 ENSG00000171067	1.22387	1.16327	0.831246	0.869019	1.07409	0.990598	0.742367	1.02855
C11orf31 ENSG00000211450	1.02446	0.943196	1.03054	0.924619	1.11967	0.833872	0.899369	1.15395
C11orf45 ENSG00000174370	0.907301	0.927904	0.983416	1.08169	1.18151	0.864748	0.930902	0.787747
C11orf49 ENSG00000149179	1.15352	1.07732	1.03699	1.01603	0.795197	0.963019	0.895402	1.01782
C11orf52 ENSG00000149300	0.984465	1.06124	0.96755	1.17108	0.95594	0.821308	0.843501	1.02738
C11orf53 ENSG00000150750	1.04586	0.870364	1.04263	1.30449	0.943014	1.16557	0.90916	1.10484
C11orf54 ENSG00000182919	0.94958	1.24659	0.890185	0.910332	1.09782	0.936097	1.12037	0.808217
C11orf57 ENSG00000150776	0.840939	0.839566	0.973732	0.872243	1.118	1.15536	0.930415	0.972144
C11orf58 ENSG00000110696	0.703968	0.836223	1.59392	0.94678	0.863035	0.88434	0.819486	0.780056
C11orf63 ENSG00000109944	0.94029	0.86477	0.924605	1.11224	1.00536	0.868806	1.21775	0.617263
C11orf65 ENSG00000166323	1.01778	0.932272	0.714917	1.03912	1.09446	1.08107	0.839847	1.53682
C11orf68 ENSG00000175573	0.933148	1.15641	1.0984	1.13122	0.938967	1.0552	0.779427	0.727783
C11orf70 ENSG00000137691	1.13118	1.22431	1.1416	1.22616	0.950351	0.997144	1.17342	0.957697
C11orf71 ENSG00000180425	1.02437	0.919193	0.985621	1.11965	1.04502	1.04917	1.08102	1.20577
C11orf74 ENSG00000166352	1.01166	0.93546	0.839568	1.00436	1.19675	0.869974	1.00678	1.04032
C11orf80 ENSG00000173715	1.05927	1.14704	1.12217	1.12724	1.00231	0.8506	0.918082	0.789012
C11orf84 ENSG00000168005	0.888718	0.891167	0.965543	1.19422	0.864878	1.03068	1.04569	1.09318
C11orf87 ENSG00000185742	0.855571	0.916721	1.01242	0.921623	1.04298	1.02574	0.837356	1.25391
C11orf95 ENSG00000188070	1.15636	0.998582	1.17512	0.981494	1.00458	1.17533	1.29822	1.14546
C11orf96 ENSG00000187479	0.989284	0.805933	1.06399	1.11463	0.661335	1.72934	0.921132	0.842191
C11orf98 ENSG00000278615	0.770769	0.786121	1.17858	0.907581	0.817754	1.05751	0.970483	1.00812
C12orf10 ENSG00000139637	0.979847	0.985	0.943917	0.935959	1.12211	0.940664	1.07924	1.01104
C12orf29 ENSG00000133641	1.20956	0.987212	1.11406	1.08849	0.863097	0.887929	1.17972	1.2479
C12orf4 ENSG00000047621	1.04876	1.01862	0.844786	0.975597	0.585755	0.986789	1.12838	0.968307
C12orf40 ENSG00000180116	1.00355	1.03078	0.829599	0.968432	0.800326	0.976344	0.966074	0.836162
C12orf42 ENSG00000179088	0.864329	0.902319	1.0204	0.93174	0.981578	1.006	1.08909	0.695469
C12orf43 ENSG00000157895	1.10135	0.907104	1.11318	0.956227	1.09208	0.922554	1.10945	0.841422
C12orf45 ENSG00000151131	1.21098	0.946322	1.06912	1.11725	0.870504	0.998989	0.909297	0.95603
C12orf49 ENSG00000111412	0.980277	0.729104	1.18725	0.842744	1.16291	1.05653	1.1156	0.976514
C12orf50 ENSG00000165805	0.899298	0.852437	0.993555	0.934242	1.14017	1.28835	0.929911	0.861206
C12orf54 ENSG00000177627	1.2035	0.94555	0.654476	0.886278	0.960294	1.0348	0.991334	0.939079
C12orf56 ENSG00000185306	1.02145	0.878176	1.13346	1.00433	0.969739	0.889187	1.04142	1.08667
C12orf57 ENSG00000111678	0.728942	1.35375	0.911485	1.38696	0.941689	1.13121	0.787121	1.36776
C12orf60 ENSG00000182993	1.31384	0.959287	0.933563	1.04273	1.13051	0.939005	0.922655	0.951359
C12orf65 ENSG00000130921	1.09892	0.870529	1.19774	0.847028	1.15035	1.11841	0.913769	0.963211
C12orf66 ENSG00000174206	0.873551	0.820169	0.794867	1.24199	0.902808	0.901815	1.00387	1.01043
C12orf71 ENSG00000214700	1.05833	0.933012	0.702436	1.08969	0.923054	1.0663	0.943676	0.972884
C12orf73 ENSG00000204954	0.937839	0.852694	1.06038	0.791055	1.33548	0.878723	1.04001	1.02591
C12orf75 ENSG00000235162	0.956292	0.885116	0.98952	0.889269	1.16786	1.3146	1.16327	1.14786
C12orf76 ENSG00000174456	0.82345	1.2086	0.870166	0.95086	1.28175	1.11309	0.961643	0.978358
C14orf1 ENSG00000133935	1.00223	1.23483	0.98127	1.22279	0.582724	1.13189	1.08264	1.02745
C14orf105 ENSG00000100557	1.25264	1.0577	1.10345	0.849461	0.899758	0.985084	1.41283	1.20993
C14orf119 ENSG00000179933	0.983508	1.22683	1.13697	1.08955	1.00654	0.656451	0.883031	0.854305
C14orf132 ENSG00000227051	0.728105	0.855075	1.19311	1.00799	1.02289	0.893506	0.759877	0.878502
C14orf142 ENSG00000170270	1.05474	1.23406	1.02345	0.842943	0.774886	0.771268	1.14924	0.769732
C14orf159 ENSG00000133943	1.15262	0.81515	0.796656	0.855564	1.04476	0.961299	1.16836	0.976147
C14orf166 ENSG00000087302	0.882668	1.25635	1.01356	0.891445	0.895598	0.75246	1.08165	1.29933
C14orf169 ENSG00000170468	0.923024	1.11432	1.17694	1.20136	0.879413	0.991553	1.031	0.944278
C14orf178 ENSG00000197734	1.10737	0.908689	0.914802	1.02476	1.17455	1.36547	1.05637	0.964021
C14orf180 ENSG00000184601	0.70249	1.04404	1.06305	0.953332	0.87658	0.972735	0.733468	1.10136
C14orf2 ENSG00000156411	0.937913	1.22449	0.871798	1.15395	1.22209	1.31373	0.992906	1.2354
C14orf28 ENSG00000179476	0.759925	1.06446	0.992649	0.911033	1.43378	0.952015	1.11491	1.01582
C14orf37 ENSG00000139971	1.13058	0.926058	1.23427	0.695771	0.865756	0.886576	0.990947	1.11627
C14orf39 ENSG00000179008	1.13901	1.20505	1.22773	0.917841	1.12229	0.860916	0.963652	0.901404
C14orf79 ENSG00000140104	1.00929	0.99034	0.91931	1.0657	1.1285	0.932297	1.02513	0.798215
C14orf80 ENSG00000185347	0.796907	0.957622	1.18718	1.04316	1.12745	0.964727	0.777768	1.10918
C14orf93 ENSG00000100802	1.21262	0.729953	0.936536	1.11065	1.16434	1.03352	1.17826	1.01075
C15orf39 ENSG00000167173	1.09386	1.06549	0.920831	0.774642	0.918921	0.941652	0.709923	1.0624
C15orf40 ENSG00000169609	0.902229	1.07779	0.917594	0.944206	1.00216	0.951479	0.94765	1.28877
C15orf41 ENSG00000186073	0.958963	1.09725	1.04045	1.06513	0.914948	0.792686	1.16681	1.06396
C15orf48 ENSG00000166920	1.22251	1.111	0.717	1.09689	0.95663	1.17606	1.31632	1.01929
C15orf52 ENSG00000188549	0.739793	1.13663	1.22529	0.817551	1.14958	0.79584	0.96776	0.927447
C15orf53 ENSG00000175779	0.736626	0.909726	1.05118	0.998314	0.941	0.96212	1.12755	0.963921
C15orf57 ENSG00000128891	0.94977	1.2167	0.969424	1.10966	0.962953	1.00277	0.99786	0.639499
C15orf59 ENSG00000205363	1.16156	0.961047	1.04374	0.811843	1.24335	0.893359	1.10678	0.974813
C15orf61 ENSG00000189227	0.974796	1.19916	1.06644	0.804062	1.20005	0.908737	1.04295	0.924002
C15orf62 ENSG00000188277	0.945503	1.16476	0.87637	1.2272	0.878294	1.11058	0.962182	0.792949
C15orf65 ENSG00000261652	0.868629	0.966395	1.01829	1.06655	1.13758	0.891823	1.02736	1.04883
C16orf13 ENSG00000130731	1.23526	1.00369	0.94037	1.10049	0.883941	0.976584	0.680732	1.02586
C16orf45 ENSG00000166780	1.22644	0.869498	1.03461	0.932326	1.07947	1.02992	1.1642	1.24098
C16orf46 ENSG00000166455	1.04985	0.997621	0.675105	1.13611	0.878008	0.871911	1.04389	0.830192
C16orf52 ENSG00000185716	0.908442	0.770603	0.98247	1.06186	0.870242	1.10445	0.969158	1.07498
C16orf54 ENSG00000185905	1.04375	0.83434	1.0002	0.866103	1.05627	0.846818	1.03761	0.98837
C16orf58 ENSG00000140688	1.25912	0.708928	1.06513	1.00271	0.853547	0.82622	0.754562	0.779661
C16orf59 ENSG00000162062	0.952075	1.16814	1.03929	0.900983	0.824665	1.03802	1.02258	0.818466
C16orf62 ENSG00000103544	1.35846	1.04192	0.80658	1.13817	0.97861	1.09977	0.863092	1.14085
C16orf70 ENSG00000125149	0.876553	1.20842	1.05338	0.967876	0.959417	0.982189	1.21417	0.89296
C16orf71 ENSG00000166246	1.0123	0.937624	1.0831	0.874	0.984304	1.13944	1.01099	1.05787
C16orf72 ENSG00000182831	0.697803	0.826978	1.05659	1.00802	1.05299	0.831216	0.815089	1.03134
C16orf74 ENSG00000154102	1.10043	0.998134	0.973159	1.20659	0.935641	0.822671	1.21815	0.930953
C16orf78 ENSG00000166152	0.905487	1.1091	1.08104	0.946377	1.15174	0.939865	1.05857	0.933943
C16orf86 ENSG00000159761	1.05984	0.997429	0.787657	0.950223	1.02606	1.14334	1.14362	0.702123
C16orf87 ENSG00000155330	0.79141	0.803964	0.938401	1.32514	0.998423	1.31139	1.0384	1.05552
C16orf89 ENSG00000153446	0.711534	0.725803	1.11297	0.888864	0.898332	1.30819	0.833962	0.866262
C16orf91 ENSG00000174109	0.901758	1.07306	0.859901	0.792905	1.5017	0.873871	0.932983	0.709569
C16orf92 ENSG00000167194	1.08566	1.23982	0.993793	1.10565	1.1712	1.17256	0.825355	1.26343
C16orf95 ENSG00000260456	0.858132	1.01278	1.14273	1.22739	0.878265	1.11067	1.08518	1.03531
C16orf96 ENSG00000205832	1.03825	0.922972	0.912737	1.06047	1.07237	0.896427	1.37992	1.12665
C17orf105 ENSG00000231256	1.23743	1.08677	0.945076	1.40132	0.720575	1.12779	1.15166	1.19747
C17orf107 ENSG00000205710	0.747021	1.28071	0.770977	0.819772	1.22779	1.0747	0.836071	1.0517
C17orf49 ENSG00000258315	0.911727	1.06464	0.880739	0.956881	0.95614	0.845387	0.862818	1.18044
C17orf51 ENSG00000212719	1.08421	1.24521	0.892981	0.935643	1.22882	0.968865	0.973137	1.021
C17orf53 ENSG00000125319	1.069	1.1797	0.908607	0.942904	1.04762	1.05341	0.703003	0.829311
C17orf58 ENSG00000186665	0.76512	0.964939	1.09647	1.17755	1.04924	0.980593	0.943943	0.913
C17orf62 ENSG00000178927	1.11453	0.948516	1.14187	0.712761	1.29749	1.4153	1.23814	0.694008
C17orf64 ENSG00000141371	0.926069	0.913197	0.895318	1.00219	0.945385	1.13437	1.06205	1.00535
C17orf67 ENSG00000214226	1.15665	1.30423	1.00982	1.17969	0.929137	1.09375	1.0344	0.828671
C17orf74 ENSG00000184560	0.946814	0.890684	1.13565	1.14522	0.949269	0.880339	0.867829	0.798741
C17orf75 ENSG00000108666	1.23484	0.871816	0.982032	0.901616	1.08898	0.94369	0.942454	0.890225
C17orf78 ENSG00000278505	0.702467	0.948326	0.994521	0.997587	0.807135	1.23096	0.806587	0.724201
C17orf80 ENSG00000141219	1.37531	1.0399	0.958816	1.06888	1.10989	1.03669	0.962608	1.12131
C17orf89 ENSG00000224877	1.03441	0.669362	1.03341	1.07265	1.01198	1.17723	1.03179	0.964459
C17orf96 ENSG00000273604	0.967194	1.17457	1.00841	0.859867	1.06841	0.685706	1.12231	0.954555
C17orf97 ENSG00000187624	1.02438	1.07666	0.998041	1.10162	1.14968	0.953202	0.93575	0.877647
C17orf98 ENSG00000275489	0.961513	1.21157	1.35628	1.03695	0.738179	1.15972	1.34378	1.07777
C17orf99 ENSG00000187997	0.852838	1.01629	1.34895	1.21333	1.04684	1.00015	1.12928	1.02116
C18orf21 ENSG00000141428	0.8963	1.09196	0.963852	0.906185	0.871341	1.00709	0.950452	0.842508
C18orf25 ENSG00000152242	1.06812	0.801296	1.0258	1.1144	0.925097	0.919176	0.985047	1.07501
C18orf32 ENSG00000177576	0.790086	1.08901	0.87545	0.833226	0.878437	0.952691	1.15643	1.03855
C18orf54 ENSG00000166845	1.07554	0.734555	0.905547	0.736896	0.881427	0.922964	0.809753	1.05143
C18orf63 ENSG00000206043	0.980111	1.02882	1.43273	0.898082	1.30088	0.941935	1.27978	1.27971
C18orf8 ENSG00000141452	1.27236	0.818531	0.804245	1.34493	1.04118	1.21837	1.1267	1.14148
C19orf12 ENSG00000131943	0.836751	0.832736	1.19842	0.894279	0.838293	0.864539	0.869772	0.778087
C19orf18 ENSG00000177025	1.05879	1.33483	1.42445	1.13907	0.815743	0.979256	1.06886	1.0376
C19orf24 ENSG00000228300	0.866309	1.06984	1.12193	1.25998	1.27811	0.793038	1.03973	1.1888
C19orf25 ENSG00000119559	0.931053	1.17021	0.829536	0.920498	1.26035	0.750236	1.18101	1.08151
C19orf33 ENSG00000167644	1.08752	1.1821	0.825415	1.1588	0.716739	0.841608	1.31455	1.15821
C19orf35 ENSG00000188305	0.959116	0.81986	1.07846	1.05679	1.00871	1.00704	0.9536	0.911585
C19orf38 ENSG00000214212	1.03826	0.873655	0.903325	1.04673	0.859836	0.924817	1.08033	0.961274
C19orf43 ENSG00000123144	1.08232	1.23719	0.587289	0.992637	0.981966	1.51214	1.17704	0.795759
C19orf44 ENSG00000105072	1.14103	0.719989	0.986336	0.843965	1.01176	0.800606	0.882829	0.843702
C19orf45 ENSG00000198723	0.991387	0.831469	0.990233	1.27785	1.10328	0.989447	0.911846	0.978851
C19orf47 ENSG00000160392	0.908088	0.8829	0.744903	1.03374	0.971252	1.0183	1.11557	1.3153
C19orf48 ENSG00000167747	1.04394	1.08495	0.939733	0.956152	1.03327	0.900025	1.43454	0.787599
C19orf52 ENSG00000142444	1.08868	1.12736	0.933998	0.975654	1.05438	0.939712	1.13657	0.778619
C19orf53 ENSG00000104979	1.15943	0.803759	0.954844	1.08836	0.922413	1.03352	1.66291	1.33947
C19orf54 ENSG00000188493	0.872261	1.08617	0.826408	0.762939	0.858097	0.852363	1.0226	0.712553
C19orf57 ENSG00000132016	1.1207	0.956995	1.11094	1.06881	1.17037	1.02363	1.07126	1.0547
C19orf60 ENSG00000006015	0.951618	1.3864	1.02515	0.89328	0.96397	1.31702	1.24761	0.898033
C19orf66 ENSG00000130813	0.990398	0.838808	0.692839	1.16942	0.968921	1.22282	0.824583	1.11488
C19orf67 ENSG00000188032	0.950765	1.07379	0.928942	0.95041	0.922279	0.9515	1.1351	1.0307
C19orf68 ENSG00000185453	1.38692	1.32979	1.12279	0.702677	0.90032	1.07508	0.984992	1.29081
C19orf70 ENSG00000174917	1.36218	0.899361	0.998781	0.724566	1.06196	0.884139	0.824042	0.913457
C19orf71 ENSG00000183397	1.00027	0.89511	0.818361	0.904334	0.679659	1.00475	0.944938	1.17114
C19orf73 ENSG00000221916	1.05529	1.00954	0.871543	0.938518	0.838628	0.988701	1.08256	1.24288
C19orf81 ENSG00000235034	1.28817	0.956569	1.10284	0.81737	0.923567	0.780493	1.29066	0.983085
C19orf84 ENSG00000262874	0.915845	0.997731	1.07458	0.792184	0.991977	1.49083	0.867993	1.0831
C1D ENSG00000197223	1.0829	1.29308	0.838911	1.10097	1.16617	1.03163	0.741473	0.980685
C1GALT1 ENSG00000106392	1.08906	0.6728	0.848415	1.15335	0.68335	0.928029	1.00428	0.759376
C1GALT1C1 ENSG00000171155	1.14775	0.910818	1.18524	1.01361	1.09246	1.1016	1.26206	0.867362
C1GALT1C1L ENSG00000223658	0.93844	0.875223	0.862094	1.03235	0.848998	1.20123	1.015	1.03916
C1QA ENSG00000173372	1.32048	0.926119	0.935405	1.18716	1.11907	1.32076	0.875313	0.658751
C1QB ENSG00000173369	1.70068	1.06963	0.969136	1.10014	1.13328	1.2379	1.10211	0.616569
C1QBP ENSG00000108561	0.902276	1.06965	1.208	0.867242	1.02697	1.12211	1.47762	1.16018
C1QC ENSG00000159189	0.955307	0.847679	0.749281	1.07346	1.12541	1.06338	0.908527	0.84333
C1QL1 ENSG00000131094	0.702564	0.737099	0.965528	1.10817	1.11321	1.03406	1.00474	0.859632
C1QL2 ENSG00000144119	1.02019	0.959568	0.960513	0.79166	0.835548	0.774718	1.11353	0.882711
C1QL3 ENSG00000165985	1.16702	0.973785	0.773081	1.14919	1.10715	1.06985	0.731817	1.05465
C1QL4 ENSG00000186897	0.790118	1.0914	1.21358	1.01848	1.33507	1.1132	1.02824	0.836818
C1QTNF1 ENSG00000173918	0.702167	1.24368	1.08856	1.09849	0.84302	1.00579	0.852514	0.906399
C1QTNF2 ENSG00000145861	0.909423	0.96823	1.03131	0.782931	1.00416	0.893203	0.874277	0.955971
C1QTNF3 ENSG00000082196	0.847459	1.05538	1.29792	0.932401	0.962573	0.810253	1.01165	1.19102
C1QTNF4 ENSG00000172247	1.08654	0.964291	0.897375	0.761983	1.07856	0.882894	1.25075	0.854742
C1QTNF5 ENSG00000223953	0.975704	1.09199	0.992568	0.970847	1.04809	1.20748	1.19219	1.08342
C1QTNF6 ENSG00000133466	0.989289	0.982616	0.791553	1.18737	1.19399	0.895745	0.988037	0.884065
C1QTNF7 ENSG00000163145	1.08615	0.873048	0.958103	0.985739	0.957237	0.831906	0.990619	0.979933
C1QTNF9 ENSG00000240654	1.05219	0.991741	0.913335	1.04176	0.838318	0.899936	1.16881	1.03838
C1QTNF9B ENSG00000205863	0.872415	0.931131	1.02137	1.47256	1.25434	0.908364	1.05643	1.11146
C1QTNF9B-AS1 ENSG00000281899	0.954422	0.841365	0.855765	0.978367	0.83664	1.19338	0.984574	1.28099
C1R ENSG00000159403	0.944586	0.987097	0.925848	0.793304	1.30667	1.25459	0.766246	0.993538
C1RL ENSG00000139178	0.91154	0.591513	1.02264	0.994244	1.11252	0.799688	0.86839	0.868457
C1S ENSG00000182326	0.806199	1.2056	1.18505	0.904368	0.81048	1.09015	0.782073	0.785104
C1orf101 ENSG00000179397	0.867971	1.10771	1.21981	1.22464	0.867773	0.743491	0.849534	0.908398
C1orf105 ENSG00000180999	0.950912	1.02309	0.929479	1.11498	0.857844	1.03894	0.830634	0.819088
C1orf106 ENSG00000163362	1.06172	0.947232	0.8865	1.01429	1.04855	0.983309	0.81206	0.904247
C1orf109 ENSG00000116922	1.12543	1.09565	1.03642	0.987692	1.03706	1.2497	1.08881	1.13813
C1orf112 ENSG00000000460	0.945534	1.00045	0.759508	1.15848	0.950962	1.32989	1.12903	0.97847
C1orf115 ENSG00000162817	0.930163	1.23787	0.81068	1.18142	1.03363	0.816024	0.781785	0.906971
C1orf116 ENSG00000182795	1.45846	1.27298	1.0929	0.854665	0.822458	1.03026	0.883162	0.935273
C1orf122 ENSG00000197982	1.08126	1.14843	1.22819	0.822038	0.847852	0.947708	0.882729	1.142
C1orf123 ENSG00000162384	1.19434	1.10617	0.965198	0.944094	1.1455	1.10626	1.01641	0.816644
C1orf127 ENSG00000175262	0.74211	1.09451	0.989142	1.055	0.911784	1.17379	0.821609	0.948073
C1orf131 ENSG00000143633	0.968521	0.870497	0.859877	0.856353	0.942693	1.19671	0.851424	0.836139
C1orf141 ENSG00000203963	1.11079	1.1372	0.88655	0.982027	0.825594	0.963945	0.975091	0.883982
C1orf145 ENSG00000162913	1.19072	0.807017	1.08634	0.854302	0.838918	0.64867	1.04753	1.28707
C1orf158 ENSG00000157330	1.32051	1.11812	0.860788	1.01361	0.774584	0.879342	0.876079	0.93387
C1orf159 ENSG00000131591	1.04351	0.994627	1.09219	0.606246	1.07557	1.2867	0.832908	0.934463
C1orf162 ENSG00000143110	0.722155	1.17316	1.00769	0.918461	1.114	0.920661	0.784786	0.950538
C1orf167 ENSG00000215910	1.17785	0.953659	1.06362	0.852397	1.0111	0.838586	0.873657	0.777643
C1orf168 ENSG00000187889	1.07749	0.794463	1.3287	1.00812	0.954629	0.954124	1.0165	1.18719
C1orf174 ENSG00000198912	0.875169	1.42956	1.07424	0.82395	0.893815	0.866294	0.990288	0.684161
C1orf186 ENSG00000263961	1.25728	0.978472	0.934294	1.42044	1.24646	0.936646	1.10516	0.726015
C1orf194 ENSG00000179902	1.08133	0.847675	1.08816	0.779096	0.917789	1.03995	1.11757	1.27722
C1orf198 ENSG00000119280	0.906142	0.772984	1.30808	1.2474	1.13702	0.997193	1.13527	1.14346
C1orf204 ENSG00000188004	1.0438	0.778947	0.975331	1.26889	0.77538	1.12852	0.767688	1.06722
C1orf21 ENSG00000116667	0.897228	1.05829	1.03815	1.02412	1.08248	1.04606	0.873088	1.131
C1orf210 ENSG00000253313	1.35566	1.06837	1.31645	1.00983	1.14676	0.952078	1.03274	0.915155
C1orf216 ENSG00000142686	1.0111	1.02804	0.912373	1.05781	1.06483	0.72381	1.214	0.716957
C1orf226 ENSG00000239887	0.890825	1.11648	1.28346	1.17016	0.963531	1.03908	0.963907	0.965898
C1orf228 ENSG00000198520	0.911874	1.12105	0.873195	0.774677	0.861544	0.891753	1.31383	1.0959
C1orf234 ENSG00000227868	1.01429	0.990228	0.919879	1.16501	0.907964	0.869486	0.97899	1.08768
C1orf27 ENSG00000157181	1.16408	1.02319	0.947676	0.920175	1.15866	1.2304	0.999464	0.906006
C1orf35 ENSG00000143793	1.00092	1.17181	0.896515	0.998843	0.874381	1.16743	0.920515	1.14161
C1orf43 ENSG00000143612	1.06618	1.0241	0.932617	1.2286	0.665149	1.14062	1.28387	0.828809
C1orf50 ENSG00000164008	1.14616	0.82578	0.992752	1.0532	1.09459	0.937048	0.770545	1.15274
C1orf52 ENSG00000162642	1.01359	0.887269	1.15823	0.859491	0.878695	1.04705	1.04833	0.92288
C1orf53 ENSG00000203724	1.08366	1.27921	1.18917	0.847876	1.27453	1.14584	0.959116	1.09938
C1orf54 ENSG00000118292	0.962512	0.589233	1.10464	1.00801	1.11679	1.33619	0.75349	1.04082
C1orf56 ENSG00000143443	1.0106	1.07753	1.16878	1.06136	0.968856	0.983012	1.042	1.11265
C1orf61 ENSG00000125462	0.976679	0.898518	1.01713	0.812116	0.950518	0.925174	1.20229	0.894831
C1orf64 ENSG00000183888	1.17419	1.12738	0.822576	1.0903	0.813258	0.74686	0.881196	0.941988
C1orf74 ENSG00000162757	0.945832	0.859815	0.759732	0.976977	0.848661	0.890153	1.01822	0.970978
C1orf94 ENSG00000142698	1.12239	0.700994	0.936274	0.998198	0.841094	1.12295	0.858064	0.958841
C2 ENSG00000166278	1.05799	1.13243	0.713899	1.01833	1.24682	0.765823	0.91673	1.05613
C20orf144 ENSG00000149609	1.00313	0.838778	1.1941	0.963997	1.31926	0.66568	1.05978	1.0077
C20orf194 ENSG00000088854	1.00935	1.03914	1.06536	0.896309	0.910144	0.847671	1.43481	1.03837
C20orf196 ENSG00000171984	0.764732	1.07622	0.708971	0.768623	1.01332	1.22933	1.08037	0.914568
C20orf24 ENSG00000101084	0.854635	1.10086	0.962302	1.00302	1.06971	0.869684	1.03868	0.777738
C20orf27 ENSG00000101220	1.13567	0.87789	0.877683	0.875498	0.987729	0.949214	1.05545	1.60786
C20orf96 ENSG00000196476	0.725359	1.10872	0.940451	0.829378	1.07525	1.48768	0.83524	0.814318
C21orf2 ENSG00000160226	1.09809	0.68971	0.818246	1.0934	1.08147	1.36971	0.808537	1.13551
C21orf33 ENSG00000160221	1.11478	1.15357	0.852157	1.03632	1.41478	0.895407	0.880875	1.0105
C21orf58 ENSG00000160298	1.1047	1.18791	1.14864	1.02442	0.986815	0.91576	0.893179	1.10346
C21orf59 ENSG00000159079	0.960167	1.07826	1.06685	0.804692	1.05721	0.995582	0.988578	0.910593
C21orf91 ENSG00000154642	1.04129	0.806063	0.820425	0.923613	0.914862	0.753751	1.01214	0.952481
C22orf15 ENSG00000169314	1.01071	0.963795	1.01054	1.18585	0.919142	1.1139	1.11423	1.10535
C22orf23 ENSG00000128346	0.875082	0.958197	1.08254	0.961	0.885673	0.936934	0.930105	0.899226
C22orf29 ENSG00000215012	0.772375	1.59781	1.08384	0.991272	0.950734	0.835821	0.996968	1.19133
C22orf31 ENSG00000100249	0.899331	1.01124	0.776776	0.925401	0.967252	0.819972	1.08937	1.01382
C22orf39 ENSG00000242259	0.963547	1.09474	1.2874	1.15209	0.774679	0.879145	1.19826	1.28584
C22orf42 ENSG00000205856	1.1142	0.840901	0.746289	1.07449	1.19433	0.914363	1.10645	0.880207
C22orf46 ENSG00000184208	0.992074	0.968086	1.04457	1.04082	0.813964	0.909652	0.989293	1.01887
C2CD2 ENSG00000157617	1.06045	0.768754	1.06636	0.97339	1.03251	1.0809	1.08571	0.826256
C2CD2L ENSG00000172375	1.04796	0.993458	0.906719	1.26011	0.937104	0.897849	0.954259	0.987717
C2CD3 ENSG00000168014	0.995717	1.04575	0.954204	0.825678	1.27617	0.818333	1.03117	1.27589
C2CD4A ENSG00000198535	0.970812	0.965646	1.04267	0.976187	1.13084	1.02954	0.869091	1.20985
C2CD4B ENSG00000205502	0.816013	0.926515	0.99171	1.31832	1.02916	0.772139	0.971129	0.622586
C2CD4C ENSG00000183186	0.963871	0.932421	0.89446	1.02003	1.03166	0.763621	1.18761	1.15094
C2CD4D ENSG00000225556	0.878286	0.786562	0.747286	0.919291	0.984283	1.14277	1.02768	1.2168
C2CD5 ENSG00000111731	1.31272	1.07377	0.996234	0.892906	0.993212	0.894447	0.846596	1.01166
C2orf15 ENSG00000273045	1.2603	0.965099	0.811064	1.18366	0.961291	0.864074	1.06003	1.11116
C2orf40 ENSG00000119147	0.741195	0.988027	0.813771	0.845683	0.97344	0.874255	1.01268	1.16335
C2orf42 ENSG00000115998	1.34029	1.13302	1.23095	0.96517	0.890235	0.928347	0.954599	1.12947
C2orf47 ENSG00000162972	0.929891	1.05894	0.915666	1.21923	0.817065	0.985467	0.972047	1.15621
C2orf49 ENSG00000135974	1.0508	1.1338	1.10044	0.85916	1.00719	0.954963	0.848718	0.926328
C2orf50 ENSG00000150873	0.944739	0.827536	1.09362	0.894719	1.09078	1.13481	1.42746	1.01087
C2orf54 ENSG00000172478	0.989184	0.868912	0.911096	1.03277	1.09847	0.743775	1.04849	1.07004
C2orf66 ENSG00000187944	1.17004	0.967023	1.05763	1.09994	1.10826	0.932725	1.02687	1.0243
C2orf68 ENSG00000168887	1.0218	1.23837	0.857991	1.09173	0.874653	1.00855	0.880664	1.15298
C2orf69 ENSG00000178074	0.92856	0.968162	1.02947	0.903056	1.07563	1.04704	0.997527	1.10195
C2orf70 ENSG00000173557	0.87008	0.881433	0.848561	0.929043	1.1015	1.22635	0.836313	0.900371
C2orf71 ENSG00000179270	0.994039	1.06913	1.07621	1.01288	0.926921	0.761945	0.895289	0.823437
C2orf72 ENSG00000204128	0.886795	0.748326	1.10093	1.1204	0.963004	0.850154	1.16156	0.768404
C2orf73 ENSG00000177994	0.94107	1.0064	1.25776	0.940225	0.881745	0.895302	1.15401	0.683852
C2orf74 ENSG00000237651	1.06523	0.954159	1.07418	1.17147	0.90184	0.951222	0.81967	1.16443
C2orf76 ENSG00000186132	0.903487	1.12037	1.05853	1.06996	0.961578	1.00903	1.1343	0.913839
C2orf78 ENSG00000187833	1.06885	1.00728	1.18514	1.08053	0.851799	0.996046	0.790474	1.01417
C2orf80 ENSG00000188674	0.858627	0.720879	0.917512	0.81866	0.94354	0.879934	1.11171	0.899399
C2orf81 ENSG00000159239	1.0631	1.21396	0.859471	0.758377	0.913879	0.940837	0.733742	0.937794
C2orf82 ENSG00000182600	1.14705	0.854082	1.06402	1.13593	0.754724	1.12469	1.08442	0.923883
C2orf83 ENSG00000042304	0.91616	0.887172	0.861376	0.907799	0.610577	0.818305	0.965333	1.26938
C2orf88 ENSG00000187699	0.973613	0.843772	0.621769	1.08322	0.665922	0.787854	1.15958	0.855781
C3 ENSG00000125730	0.843675	0.470739	0.876999	1.04407	0.964874	1.78487	1.1075	0.447264
C3AR1 ENSG00000171860	1.32137	0.975208	1.24663	0.923261	0.84099	0.997767	1.17513	1.16574
C3orf14 ENSG00000114405	0.987406	1.02188	0.732442	0.99296	0.842917	1.29115	1.07369	1.08579
C3orf18 ENSG00000088543	1.04913	1.21261	0.991697	1.07116	0.933374	1.22083	0.878249	1.08945
C3orf20 ENSG00000131379	1.06397	0.963541	0.993356	1.16252	0.925294	0.96546	1.16859	0.535744
C3orf22 ENSG00000180697	1.08343	0.982825	0.875739	1.05354	0.957432	0.997793	0.937122	0.986496
C3orf33 ENSG00000174928	0.762441	1.0457	0.998582	0.835221	0.828972	1.02421	1.16826	1.13228
C3orf36 ENSG00000221972	0.951993	0.735036	1.08405	0.934326	0.769221	0.772135	1.19377	1.09703
C3orf38 ENSG00000179021	1.12471	1.11708	1.01238	1.14079	0.940176	1.06413	0.881639	1.06544
C3orf49 ENSG00000163632	1.17187	0.933524	1.14349	1.08979	1.13495	1.08757	0.761271	0.962541
C3orf52 ENSG00000114529	1.0038	0.893806	0.599578	0.983538	1.01473	0.821818	1.19367	1.00911
C3orf58 ENSG00000181744	0.923271	0.965643	0.995552	1.07801	1.05153	0.733163	0.958113	0.97213
C3orf62 ENSG00000188315	0.925198	1.02932	0.985953	1.06043	1.01399	0.953449	1.10287	1.00064
C3orf70 ENSG00000187068	1.23206	1.1185	0.957942	0.945754	1.11374	0.705871	0.861622	0.74387
C3orf80 ENSG00000180044	0.773768	1.00694	1.11027	0.905083	0.934433	0.843397	1.04587	1.15358
C4A ENSG00000244731	1.6171	0.937003	1.03342	1.19835	2.03083	1.38908	1.13417	0.939576
C4B ENSG00000224389	1.14617	0.954038	1.1122	0.923042	1.75862	1.19489	0.926185	0.942056
C4BPA ENSG00000123838	0.922973	1.17614	0.852382	0.984527	1.07801	1.22613	1.21652	0.931019
C4BPB ENSG00000123843	0.926289	0.829418	1.12292	1.05294	1.2323	0.837727	0.916877	0.986858
C4orf17 ENSG00000138813	1.043	0.744357	1.09089	0.822108	1.03951	0.920983	0.95866	0.823758
C4orf19 ENSG00000154274	0.981885	1.107	0.870663	1.04578	1.14976	0.771263	0.693605	0.933096
C4orf22 ENSG00000197826	1.02136	0.974809	0.933299	1.00271	0.978487	0.828319	0.88367	1.0307
C4orf3 ENSG00000164096	0.784118	0.765896	1.05914	0.767882	1.17889	0.900686	0.819244	0.773439
C4orf32 ENSG00000174749	0.748322	0.924214	0.93188	0.953995	0.905616	1.05674	1.08712	0.762877
C4orf33 ENSG00000151470	1.02465	1.09978	1.08237	1.03207	0.8765	1.24996	1.05883	1.23257
C4orf36 ENSG00000163633	1.30777	0.823194	0.936737	0.571319	0.984444	1.0788	0.843725	0.998757
C4orf46 ENSG00000205208	1.16348	1.11708	0.792744	1.25859	0.910265	1.32967	1.0814	0.916007
C4orf48 ENSG00000243449	1.08689	1.0759	1.30001	0.944063	1.12921	0.846346	0.925383	1.27144
C4orf50 ENSG00000181215	0.885275	0.870605	0.825289	1.04856	0.905378	1.18402	1.21498	1.22329
C5 ENSG00000106804	1.13565	0.794621	1.24826	1.08294	1.03627	0.999616	1.23789	0.926116
C5AR1 ENSG00000197405	1.07826	1.12738	0.599615	0.785758	1.07603	1.04946	0.842544	0.89562
C5AR2 ENSG00000134830	1.02541	0.947675	1.12448	1.12577	0.983187	1.09218	0.966898	1.20079
C5orf15 ENSG00000113583	1.10742	1.00947	1.20953	0.732658	1.06951	0.949279	1.06602	0.841484
C5orf22 ENSG00000082213	1.12473	0.92434	0.837737	1.33776	1.03928	0.875933	0.967241	1.04781
C5orf24 ENSG00000181904	1.11775	0.779324	1.03805	0.8436	0.981422	0.744413	0.970669	1.12924
C5orf30 ENSG00000181751	1.00498	0.926539	1.11234	0.8839	0.706032	1.02327	1.23095	0.798692
C5orf34 ENSG00000172244	0.927969	0.995131	0.923405	0.993961	0.859754	0.893249	1.14313	0.928655
C5orf38 ENSG00000186493	0.823927	1.08211	1.05104	1.31833	0.873078	1.01814	1.15809	0.838037
C5orf42 ENSG00000197603	0.765112	1.01815	0.760338	1.06928	0.861517	1.39812	0.921446	1.13672
C5orf45 ENSG00000161010	1.47945	1.21934	0.885758	0.973421	1.01758	0.865441	0.836259	0.885141
C5orf46 ENSG00000178776	0.771275	1.02028	1.04682	0.717841	1.02714	0.920637	0.802526	0.865031
C5orf49 ENSG00000215217	1.03698	1.16217	1.1052	0.933549	1.23606	0.785651	1.12565	1.06561
C5orf51 ENSG00000205765	1.06324	1.0758	0.808444	0.780126	0.945344	1.27713	0.981316	0.942898
C5orf52 ENSG00000187658	1.09127	1.10502	0.799169	0.862418	1.09295	0.994576	0.813702	0.914904
C5orf56 ENSG00000197536	1.08746	1.10042	1.09493	0.825803	0.840099	0.827255	0.791958	1.12218
C5orf63 ENSG00000164241	0.9244	0.956203	0.985494	1.26094	0.964807	0.869085	0.906736	1.10951
C6 ENSG00000039537	1.12515	0.852909	0.879355	0.892217	0.700121	1.12882	0.90633	0.860066
C6orf1 ENSG00000186577	1.24615	0.990621	1.2127	0.90733	1.01405	0.960997	0.931209	0.831148
C6orf106 ENSG00000196821	0.782841	0.559525	0.812899	1.05071	1.24725	1.09677	0.958737	0.861133
C6orf118 ENSG00000112539	1.15422	0.992627	1.10509	0.768941	0.994815	1.18897	0.791136	0.778071
C6orf120 ENSG00000185127	0.900407	0.830322	1.26846	1.12481	1.05261	0.864981	1.09017	0.966688
C6orf132 ENSG00000188112	0.821859	0.817904	0.74111	0.724656	0.972939	1.16523	0.972612	1.17502
C6orf136 ENSG00000204564	0.961128	0.891983	1.34138	0.877489	1.02539	0.992474	0.987999	0.998242
C6orf141 ENSG00000197261	1.13156	0.840127	0.721447	1.04926	0.929563	0.901533	0.948817	1.00541
C6orf201 ENSG00000185689	1.01749	0.780296	1.01238	0.840237	1.01364	1.0516	1.16798	1.06978
C6orf203 ENSG00000130349	0.91121	1.20908	0.927663	1.0509	0.900671	0.898303	0.866704	0.915863
C6orf223 ENSG00000181577	0.845649	1.02833	0.980027	1.03394	0.984199	0.803085	1.11392	1.02844
C6orf226 ENSG00000221821	1.17103	1.11496	1.14539	0.91845	0.918768	0.951419	0.979692	1.14949
C6orf25 ENSG00000204420	0.971086	0.814066	1.22808	0.901051	1.25028	0.667626	0.742398	0.762252
C6orf47 ENSG00000204439	0.905808	1.12494	1.16266	1.01768	0.968993	0.774226	0.987842	1.01768
C6orf48 ENSG00000204387	0.827608	0.820742	0.922913	0.604527	1.21935	1.15624	1.03551	0.837197
C6orf52 ENSG00000137434	0.962722	1.32175	0.912316	1.09585	1.06112	0.862152	1.19197	0.633008
C6orf58 ENSG00000184530	0.975291	0.987117	1.43239	1.09849	1.15964	0.846842	1.09013	0.946239
C6orf62 ENSG00000112308	1.10811	0.924407	1.15435	1.13945	1.00013	0.98427	1.0793	0.809242
C6orf89 ENSG00000198663	0.897181	1.09748	1.00978	0.869758	1.19998	1.00635	0.690147	0.836714
C7 ENSG00000112936	0.895846	0.75229	0.861706	0.766921	1.02846	0.761103	0.984506	1.21322
C7orf25 ENSG00000136197	0.990357	1.12415	1.05587	1.16514	1.06433	1.18017	1.07149	0.960025
C7orf26 ENSG00000146576	0.960155	1.1266	1.15702	0.928448	1.26569	0.954427	1.03305	1.02614
C7orf31 ENSG00000153790	0.851622	0.919177	1.1244	0.879632	1.00026	1.0325	1.18024	0.872027
C7orf34 ENSG00000165131	1.08964	1.04492	0.85621	1.11702	0.924395	1.38362	1.17597	0.77482
C7orf43 ENSG00000146826	1.06281	0.898498	1.18989	1.21588	1.1713	0.838064	1.23818	0.984484
C7orf49 ENSG00000122783	0.943805	1.10128	0.980355	0.893934	1.02678	1.07415	0.866015	0.85184
C7orf50 ENSG00000146540	1.48147	1.23633	0.815158	0.537284	0.838777	1.32208	0.994182	1.44232
C7orf61 ENSG00000185955	1.00073	1.02794	1.01471	0.891041	0.954675	1.06332	1.14209	0.805694
C7orf62 ENSG00000164645	0.855274	0.766576	0.959589	0.894612	0.92491	1.0146	0.991666	0.942793
C7orf72 ENSG00000164500	1.04973	1.01913	1.00855	1.02874	1.0179	1.03386	0.893336	0.948533
C7orf73 ENSG00000243317	0.708902	1.09106	0.946395	1.05475	0.774412	0.931459	1.5769	1.04672
C8A ENSG00000157131	0.966901	0.830303	1.27391	0.863184	0.926915	0.872701	0.945103	0.913778
C8G ENSG00000176919	1.05477	0.946687	1.10023	1.14681	1.13966	1.17304	0.995073	0.795612
C8orf22 ENSG00000168333	0.885036	1.19853	1.10834	0.914188	1.05285	0.948645	1.07041	0.742711
C8orf33 ENSG00000182307	0.996448	1.06575	1.11668	1.06896	0.849167	1.00306	1.17691	0.76899
C8orf34 ENSG00000165084	0.783292	0.930337	0.854683	0.906257	0.881013	0.842233	0.707868	1.15911
C8orf37 ENSG00000156172	0.776574	0.97318	0.993799	0.951078	0.843737	0.823619	0.786037	1.04723
C8orf4 ENSG00000176907	0.9461	0.885459	0.542003	1.02177	0.943671	1.17362	0.809496	0.866411
C8orf44 ENSG00000213865	0.986165	1.28725	1.01413	1.01208	0.731694	0.865152	1.07031	0.844518
C8orf46 ENSG00000169085	0.97179	1.15086	1.10215	0.817493	1.13162	1.03642	0.753835	1.18949
C8orf48 ENSG00000164743	0.979288	0.921309	1.07063	1.03052	0.937032	0.84314	0.935985	0.860075
C8orf58 ENSG00000241852	1.15268	1.12927	0.788739	1.29666	0.845314	0.95356	1.00582	0.854688
C8orf59 ENSG00000176731	0.802955	1.03889	0.848686	1.10816	1.04307	1.0167	1.18435	0.906922
C8orf74 ENSG00000171060	1.17077	0.861857	0.711475	0.965533	0.852289	0.980027	1.05035	0.828858
[truncated: 14,779 more rows]
