# Supplementary material for: Spatial maps of prostate cancer transcriptomes reveal an unexplored landscape of heterogeneity
Source: Nat Commun. 2018 Jun 20;9:2419. doi: 10.1038/s41467-018-04724-5 (PMC6010471; doi:10.1038/s41467-018-04724-5)
Supplement: Supplementary file 13 — Supplementary Data 10 [file 41467_2018_4724_MOESM13_ESM.zip › Supplementary Dataset 5/experiment0002-baselinefeature-gamma_prior-p.tsv]

	Baseline
A1BG ENSG00000121410	1.01363
A1CF ENSG00000148584	1.00372
A2M ENSG00000175899	1.00569
A2ML1 ENSG00000166535	1.0313
A4GALT ENSG00000128274	0.975583
AAAS ENSG00000094914	0.974228
AACS ENSG00000081760	1.00068
AADAC ENSG00000114771	0.985798
AADACL4 ENSG00000204518	0.98026
AADAT ENSG00000109576	1.01943
AAED1 ENSG00000158122	0.987798
AAGAB ENSG00000103591	0.994944
AAK1 ENSG00000115977	1.00461
AAMDC ENSG00000087884	0.992883
AAMP ENSG00000127837	0.996689
AAR2 ENSG00000131043	1.00022
AARD ENSG00000205002	0.972965
AARS ENSG00000090861	1.01216
AARSD1 ENSG00000266967	1.01194
AASDH ENSG00000157426	0.998358
AASDHPPT ENSG00000149313	1.0093
AASS ENSG00000008311	1.00575
AATF ENSG00000275700	1.01479
AATK ENSG00000181409	1.00927
ABAT ENSG00000183044	0.998073
ABC13-47488600E17.1 ENSG00000283199	0.986957
ABC13-47656900H15.1 ENSG00000283566	1.03008
ABCA1 ENSG00000165029	1.02598
ABCA10 ENSG00000154263	1.01078
ABCA12 ENSG00000144452	0.99296
ABCA13 ENSG00000179869	1.00032
ABCA2 ENSG00000107331	0.990685
ABCA3 ENSG00000167972	0.97945
ABCA4 ENSG00000198691	1.0022
ABCA5 ENSG00000154265	0.946664
ABCA6 ENSG00000154262	0.982453
ABCA7 ENSG00000064687	0.984323
ABCA8 ENSG00000141338	1.03468
ABCA9 ENSG00000154258	0.999909
ABCB1 ENSG00000085563	1.00768
ABCB10 ENSG00000135776	0.976496
ABCB11 ENSG00000073734	1.00806
ABCB4 ENSG00000005471	1.02998
ABCB5 ENSG00000004846	0.979306
ABCB6 ENSG00000115657	1.00141
ABCB7 ENSG00000131269	1.02392
ABCB8 ENSG00000197150	0.98021
ABCB9 ENSG00000150967	1.03011
ABCC1 ENSG00000103222	0.983949
ABCC10 ENSG00000124574	0.987058
ABCC11 ENSG00000121270	1.01634
ABCC3 ENSG00000108846	0.982325
ABCC4 ENSG00000125257	1.00644
ABCC5 ENSG00000114770	0.972416
ABCC6 ENSG00000091262	0.996834
ABCC8 ENSG00000006071	0.985759
ABCC9 ENSG00000069431	0.995284
ABCD1 ENSG00000101986	1.00183
ABCD2 ENSG00000173208	0.992449
ABCD3 ENSG00000117528	1.01783
ABCD4 ENSG00000119688	0.977594
ABCE1 ENSG00000164163	0.973277
ABCF1 ENSG00000204574	0.992699
ABCF2 ENSG00000033050	1.01831
ABCF3 ENSG00000161204	1.01599
ABCG1 ENSG00000160179	0.992455
ABCG2 ENSG00000118777	1.03063
ABCG4 ENSG00000172350	1.01476
ABCG5 ENSG00000138075	0.992988
ABHD1 ENSG00000143994	0.99909
ABHD10 ENSG00000144827	0.98907
ABHD11 ENSG00000106077	0.985569
ABHD12 ENSG00000100997	0.995216
ABHD13 ENSG00000139826	0.960042
ABHD14A ENSG00000248487	1.0133
ABHD14B ENSG00000114779	0.986975
ABHD15 ENSG00000168792	0.991834
ABHD16A ENSG00000204427	1.0153
ABHD17A ENSG00000129968	0.985382
ABHD17B ENSG00000107362	0.991362
ABHD17C ENSG00000136379	0.999195
ABHD18 ENSG00000164074	0.998686
ABHD2 ENSG00000140526	1.00907
ABHD3 ENSG00000158201	1.01073
ABHD4 ENSG00000100439	1.01231
ABHD5 ENSG00000011198	1.01928
ABHD6 ENSG00000163686	1.02196
ABHD8 ENSG00000127220	1.00679
ABI1 ENSG00000136754	0.989556
ABI2 ENSG00000138443	0.974702
ABI3 ENSG00000108798	1.01583
ABI3BP ENSG00000154175	0.991985
ABL1 ENSG00000097007	1.03519
ABL2 ENSG00000143322	0.995038
ABLIM1 ENSG00000099204	0.992868
ABLIM2 ENSG00000163995	0.985223
ABLIM3 ENSG00000173210	0.969032
ABO ENSG00000175164	1.01832
ABR ENSG00000159842	1.00889
ABRA ENSG00000174429	1.00733
ABRACL ENSG00000146386	1.00034
ABT1 ENSG00000146109	0.978339
ABTB1 ENSG00000114626	1.0418
ABTB2 ENSG00000166016	0.999596
AC004158.1 ENSG00000280264	1.00349
AC004381.6 ENSG00000005189	0.966287
AC004754.3 ENSG00000269881	1.0038
AC004813.1 ENSG00000279777	0.947002
AC004824.1 ENSG00000280226	0.994237
AC005281.1 ENSG00000226690	1.01581
AC005477.1 ENSG00000280188	1.00623
AC005480.1 ENSG00000279461	1.02662
AC006116.20 ENSG00000267710	0.996441
AC006386.1 ENSG00000279115	0.975997
AC006994.3 ENSG00000279317	0.965644
AC007906.1 ENSG00000279018	0.976433
AC008074.1 ENSG00000279644	1.02366
AC008522.1 ENSG00000279232	1.00296
AC008686.1 ENSG00000280221	1.01645
AC008759.1 ENSG00000279471	1.00458
AC008914.1 ENSG00000279768	1.0241
AC009014.3 ENSG00000271824	1.00366
AC010731.4 ENSG00000235118	0.990165
AC012005.1 ENSG00000279274	1.05401
AC013461.1 ENSG00000091436	0.992239
AC016549.1 ENSG00000281325	0.980566
AC021106.1 ENSG00000279386	0.990826
AC024060.1 ENSG00000281584	1.00365
AC025335.1 ENSG00000179859	1.00756
AC069063.2 ENSG00000279380	0.988071
AC073657.1 ENSG00000279937	1.0377
AC074033.1 ENSG00000281137	1.04017
AC087350.1 ENSG00000281527	1.03145
AC090498.1 ENSG00000279483	0.98596
AC104981.1 ENSG00000278938	0.968931
AC105009.1 ENSG00000281855	1.03866
AC105052.1 ENSG00000279168	1.02565
AC110615.1 ENSG00000279909	0.998804
AC113404.1 ENSG00000254893	0.969069
AC118758.1 ENSG00000268187	0.987293
AC131097.4 ENSG00000216921	0.958359
AC131263.1 ENSG00000280550	0.985926
AC138517.6 ENSG00000283288	0.970046
AC138969.4 ENSG00000183889	0.996637
AC241377.1 ENSG00000281741	1.00731
AC241585.1 ENSG00000281571	1.03339
AC242988.1 ENSG00000278939	0.973535
AC243756.1 ENSG00000270339	1.0267
AC245100.1 ENSG00000280649	0.963914
ACAA1 ENSG00000060971	0.972644
ACAA2 ENSG00000167315	0.996203
ACACA ENSG00000278540	0.97335
ACACB ENSG00000076555	0.981902
ACAD10 ENSG00000111271	0.988175
ACAD11 ENSG00000240303	0.983712
ACAD8 ENSG00000151498	1.00024
ACAD9 ENSG00000177646	0.963149
ACADL ENSG00000115361	1.0132
ACADM ENSG00000117054	1.01481
ACADS ENSG00000122971	0.994767
ACADSB ENSG00000196177	0.971193
ACADVL ENSG00000072778	1.03727
ACAN ENSG00000157766	1.00316
ACAP1 ENSG00000072818	0.9723
ACAP2 ENSG00000114331	1.03912
ACAP3 ENSG00000131584	0.99278
ACAT1 ENSG00000075239	1.01145
ACAT2 ENSG00000120437	1.03951
ACBD3 ENSG00000182827	0.993335
ACBD4 ENSG00000181513	1.0063
ACBD5 ENSG00000107897	0.984456
ACBD6 ENSG00000230124	0.980804
ACCS ENSG00000110455	1.00409
ACCSL ENSG00000205126	1.03225
ACD ENSG00000102977	0.967387
ACE ENSG00000159640	1.00495
ACE2 ENSG00000130234	1.00639
ACER1 ENSG00000167769	0.981479
ACER2 ENSG00000177076	0.984444
ACER3 ENSG00000078124	1.01407
ACHE ENSG00000087085	1.0189
ACIN1 ENSG00000100813	1.02065
ACKR1 ENSG00000213088	0.998428
ACKR2 ENSG00000144648	0.99895
ACKR3 ENSG00000144476	0.999234
ACKR4 ENSG00000129048	1.02152
ACLY ENSG00000131473	0.977003
ACMSD ENSG00000153086	0.969647
ACO1 ENSG00000122729	1.01532
ACO2 ENSG00000100412	1.01571
ACOD1 ENSG00000102794	0.994916
ACOT1 ENSG00000184227	1.03732
ACOT11 ENSG00000162390	1.00662
ACOT12 ENSG00000172497	0.984351
ACOT13 ENSG00000112304	0.98543
ACOT2 ENSG00000119673	1.02062
ACOT4 ENSG00000177465	0.958267
ACOT7 ENSG00000097021	1.0047
ACOT8 ENSG00000101473	1.01696
ACOT9 ENSG00000123130	1.01181
ACOX1 ENSG00000161533	1.02204
ACOX2 ENSG00000168306	1.02007
ACOX3 ENSG00000087008	0.963693
ACOXL ENSG00000153093	0.991917
ACP1 ENSG00000143727	1.01567
ACP2 ENSG00000134575	0.987983
ACP5 ENSG00000102575	0.993396
ACP6 ENSG00000162836	0.988399
ACP7 ENSG00000183760	1.06259
ACPP ENSG00000014257	0.986626
ACPT ENSG00000142513	1.02018
ACR ENSG00000100312	1.00545
ACRBP ENSG00000111644	0.998563
ACRC ENSG00000147174	0.979496
ACSBG1 ENSG00000103740	1.04274
ACSBG2 ENSG00000130377	1.01365
ACSF2 ENSG00000167107	0.993369
ACSF3 ENSG00000176715	0.980259
ACSL1 ENSG00000151726	1.00869
ACSL3 ENSG00000123983	1.00942
ACSL4 ENSG00000068366	0.967063
ACSL5 ENSG00000197142	0.985747
ACSL6 ENSG00000164398	1.01859
ACSM1 ENSG00000166743	0.999088
ACSM2A ENSG00000183747	0.993006
ACSM2B ENSG00000066813	0.996242
ACSM3 ENSG00000005187	1.01719
ACSM4 ENSG00000215009	1.00602
ACSM5 ENSG00000183549	1.0307
ACSM6 ENSG00000173124	1.0101
ACSS1 ENSG00000154930	0.977001
ACSS2 ENSG00000131069	1.01526
ACSS3 ENSG00000111058	0.985422
ACTA1 ENSG00000143632	1.01135
ACTA2 ENSG00000107796	0.998301
ACTB ENSG00000075624	0.987194
ACTBL2 ENSG00000169067	1.00369
ACTC1 ENSG00000159251	1.0154
ACTG1 ENSG00000184009	0.967902
ACTG2 ENSG00000163017	1.01466
ACTL10 ENSG00000182584	0.990558
ACTL6A ENSG00000136518	1.02165
ACTL6B ENSG00000077080	1.02794
ACTN1 ENSG00000072110	1.0108
ACTN2 ENSG00000077522	1.00529
ACTN3 ENSG00000248746	0.951586
ACTN4 ENSG00000130402	0.997807
ACTR10 ENSG00000131966	0.97096
ACTR1A ENSG00000138107	0.996217
ACTR1B ENSG00000115073	0.985624
ACTR2 ENSG00000138071	0.985029
ACTR3 ENSG00000115091	1.0106
ACTR3B ENSG00000133627	0.99217
ACTR3C ENSG00000106526	0.996772
ACTR5 ENSG00000101442	0.98912
ACTR6 ENSG00000075089	1.00934
ACTR8 ENSG00000113812	0.991714
ACTRT3 ENSG00000184378	0.966443
ACVR1 ENSG00000115170	1.00567
ACVR1B ENSG00000135503	0.958563
ACVR1C ENSG00000123612	1.01466
ACVR2A ENSG00000121989	0.989489
ACVR2B ENSG00000114739	0.973012
ACVRL1 ENSG00000139567	1.02508
ACY1 ENSG00000243989	1.02554
ACY3 ENSG00000132744	1.00387
ACYP1 ENSG00000119640	0.975181
ACYP2 ENSG00000170634	1.006
ADA ENSG00000196839	0.998032
ADAD1 ENSG00000164113	1.00526
ADAD2 ENSG00000140955	1.00369
ADAL ENSG00000168803	0.98424
ADAM10 ENSG00000137845	0.996498
ADAM11 ENSG00000073670	0.982821
ADAM12 ENSG00000148848	0.988423
ADAM15 ENSG00000143537	0.984257
ADAM17 ENSG00000151694	1.02203
ADAM18 ENSG00000168619	1.03514
ADAM19 ENSG00000135074	0.991157
ADAM2 ENSG00000104755	0.991076
ADAM20 ENSG00000134007	0.991515
ADAM22 ENSG00000008277	0.986981
ADAM23 ENSG00000114948	0.974541
ADAM28 ENSG00000042980	1.02533
ADAM29 ENSG00000168594	0.974495
ADAM32 ENSG00000197140	0.985048
ADAM33 ENSG00000149451	0.991189
ADAM7 ENSG00000069206	1.01493
ADAM8 ENSG00000151651	1.04046
ADAM9 ENSG00000168615	1.00321
ADAMDEC1 ENSG00000134028	1.00945
ADAMTS1 ENSG00000154734	0.997585
ADAMTS10 ENSG00000142303	1.00211
ADAMTS12 ENSG00000151388	0.992942
ADAMTS13 ENSG00000160323	1.02775
ADAMTS14 ENSG00000138316	0.978299
ADAMTS15 ENSG00000166106	0.998008
ADAMTS16 ENSG00000145536	1.00688
ADAMTS17 ENSG00000140470	0.990739
ADAMTS18 ENSG00000140873	1.0294
ADAMTS19 ENSG00000145808	1.02245
ADAMTS2 ENSG00000087116	1.00958
ADAMTS20 ENSG00000173157	0.986482
ADAMTS3 ENSG00000156140	0.99998
ADAMTS4 ENSG00000158859	0.999195
ADAMTS5 ENSG00000154736	1.01364
ADAMTS6 ENSG00000049192	0.99054
ADAMTS7 ENSG00000136378	1.0086
ADAMTS8 ENSG00000134917	1.02459
ADAMTS9 ENSG00000163638	0.977032
ADAMTSL1 ENSG00000178031	0.969588
ADAMTSL2 ENSG00000197859	1.03883
ADAMTSL3 ENSG00000156218	1.01346
ADAMTSL4 ENSG00000143382	1.00689
ADAMTSL5 ENSG00000185761	0.991738
ADAP1 ENSG00000105963	0.991579
ADAP2 ENSG00000184060	0.979279
ADAR ENSG00000160710	0.99032
ADARB1 ENSG00000197381	1.00716
ADARB2 ENSG00000185736	1.02305
ADAT1 ENSG00000065457	0.955261
ADAT2 ENSG00000189007	1.0403
ADAT3 ENSG00000213638	1.01034
ADCK1 ENSG00000063761	1.03507
ADCK2 ENSG00000133597	0.997337
ADCK3 ENSG00000163050	1.02336
ADCK4 ENSG00000123815	0.981158
ADCK5 ENSG00000173137	0.978355
ADCY1 ENSG00000164742	1.01672
ADCY10 ENSG00000143199	1.00648
ADCY2 ENSG00000078295	1.02162
ADCY3 ENSG00000138031	1.00743
ADCY4 ENSG00000129467	0.991825
ADCY5 ENSG00000173175	1.01249
ADCY6 ENSG00000174233	0.989467
ADCY7 ENSG00000121281	0.949057
ADCY9 ENSG00000162104	0.9992
ADCYAP1 ENSG00000141433	0.98218
ADCYAP1R1 ENSG00000078549	1.00488
ADD1 ENSG00000087274	0.996367
ADD2 ENSG00000075340	1.00004
ADD3 ENSG00000148700	1.02507
ADGB ENSG00000118492	0.991001
ADGRA1 ENSG00000197177	0.993629
ADGRA2 ENSG00000020181	0.989808
ADGRA3 ENSG00000152990	0.979262
ADGRB1 ENSG00000181790	1.01751
ADGRB2 ENSG00000121753	0.995781
ADGRB3 ENSG00000135298	1.02011
ADGRD1 ENSG00000111452	1.00933
ADGRD2 ENSG00000180264	1.00237
ADGRE1 ENSG00000174837	0.986618
ADGRE2 ENSG00000127507	1.04692
ADGRE3 ENSG00000131355	0.994389
ADGRE5 ENSG00000123146	1.00791
ADGRF1 ENSG00000153292	0.996458
ADGRF2 ENSG00000164393	1.06637
ADGRF3 ENSG00000173567	0.973734
ADGRF4 ENSG00000153294	0.993025
ADGRF5 ENSG00000069122	1.00095
ADGRG1 ENSG00000205336	0.970548
ADGRG2 ENSG00000173698	0.992583
ADGRG3 ENSG00000182885	1.01613
ADGRG4 ENSG00000156920	1.01297
ADGRG5 ENSG00000159618	0.963779
ADGRG6 ENSG00000112414	1.00409
ADGRL1 ENSG00000072071	0.996048
ADGRL2 ENSG00000117114	1.00117
ADGRL3 ENSG00000150471	1.00739
ADGRL4 ENSG00000162618	1.01566
ADGRV1 ENSG00000164199	1.02318
ADH1B ENSG00000196616	0.98484
ADH1C ENSG00000248144	1.0249
ADH4 ENSG00000198099	0.995492
ADH5 ENSG00000197894	0.972283
ADH6 ENSG00000172955	0.992022
ADH7 ENSG00000196344	0.998796
ADHFE1 ENSG00000147576	1.00634
ADI1 ENSG00000182551	1.00913
ADIPOQ ENSG00000181092	0.998623
ADIPOR1 ENSG00000159346	1.01026
ADIPOR2 ENSG00000006831	0.986071
ADIRF ENSG00000148671	0.9918
ADK ENSG00000156110	0.986623
ADM ENSG00000148926	1.01655
ADM2 ENSG00000128165	1.00943
ADM5 ENSG00000224420	0.987482
ADNP ENSG00000101126	1.0126
ADNP2 ENSG00000101544	1.00765
ADO ENSG00000181915	0.989069
ADORA1 ENSG00000163485	1.01375
ADORA2B ENSG00000170425	1.00095
ADORA3 ENSG00000282608	0.998506
ADPGK ENSG00000159322	0.966975
ADPRH ENSG00000144843	0.995826
ADPRHL1 ENSG00000153531	0.999892
ADPRHL2 ENSG00000116863	0.986938
ADPRM ENSG00000170222	0.957258
ADRA1A ENSG00000120907	1.00668
ADRA1B ENSG00000170214	1.02805
ADRA1D ENSG00000171873	1.04307
ADRA2A ENSG00000150594	0.990095
ADRA2B ENSG00000274286	0.980975
ADRA2C ENSG00000184160	0.996364
ADRB1 ENSG00000043591	0.989506
ADRB2 ENSG00000169252	0.965774
ADRB3 ENSG00000188778	1.00925
ADRM1 ENSG00000130706	0.968929
ADSL ENSG00000239900	0.962946
ADSS ENSG00000035687	1.01102
ADSSL1 ENSG00000185100	0.969978
ADTRP ENSG00000111863	1.00498
AEBP1 ENSG00000106624	1.01859
AEBP2 ENSG00000139154	1.01327
AEN ENSG00000181026	0.991132
AES ENSG00000104964	0.98654
AF011889.5 ENSG00000241489	1.05185
AF111168.1 ENSG00000280308	0.994575
AFAP1 ENSG00000196526	1.01725
AFAP1L1 ENSG00000157510	0.984077
AFAP1L2 ENSG00000169129	0.994902
AFF1 ENSG00000172493	0.998462
AFF2 ENSG00000155966	0.993275
AFF3 ENSG00000144218	1.0153
AFF4 ENSG00000072364	0.995591
AFG3L2 ENSG00000141385	0.992106
AFM ENSG00000079557	1.00646
AFMID ENSG00000183077	0.97893
AFP ENSG00000081051	0.998597
AFTPH ENSG00000119844	0.981892
AGA ENSG00000038002	0.981704
AGAP1 ENSG00000157985	0.983122
AGAP14P ENSG00000279058	1.0025
AGAP2 ENSG00000135439	1.00608
AGAP3 ENSG00000133612	1.00297
AGAP4 ENSG00000188234	0.99635
AGAP5 ENSG00000172650	0.985281
AGAP6 ENSG00000204149	0.980015
AGAP9 ENSG00000204172	1.00181
AGBL1 ENSG00000273540	0.981674
AGBL2 ENSG00000165923	1.02141
AGBL3 ENSG00000146856	1.00068
AGBL4 ENSG00000186094	1.00651
AGBL5 ENSG00000084693	1.01775
AGER ENSG00000204305	1.00285
AGFG1 ENSG00000173744	0.96183
AGFG2 ENSG00000106351	0.990064
AGGF1 ENSG00000164252	1.01397
AGK ENSG00000006530	0.9648
AGL ENSG00000162688	0.971019
AGMAT ENSG00000116771	0.996287
AGMO ENSG00000187546	0.999402
AGO1 ENSG00000092847	1.04196
AGO2 ENSG00000123908	1.02697
AGO3 ENSG00000126070	0.987079
AGO4 ENSG00000134698	1.02851
AGPAT1 ENSG00000204310	0.989941
AGPAT2 ENSG00000169692	1.01281
AGPAT3 ENSG00000160216	0.994525
AGPAT4 ENSG00000026652	0.990304
AGPAT5 ENSG00000155189	1.01704
AGPS ENSG00000018510	1.01359
AGR2 ENSG00000106541	1.01271
AGR3 ENSG00000173467	0.968888
AGRN ENSG00000188157	0.982158
AGT ENSG00000135744	0.978997
AGTPBP1 ENSG00000135049	1.01003
AGTR1 ENSG00000144891	0.988982
AGTRAP ENSG00000177674	1.0093
AHCTF1 ENSG00000153207	1.02609
AHCY ENSG00000101444	0.9978
AHCYL1 ENSG00000168710	1.00821
AHCYL2 ENSG00000158467	1.03665
AHDC1 ENSG00000126705	1.00421
AHI1 ENSG00000135541	0.958501
AHNAK ENSG00000124942	1.00905
AHNAK2 ENSG00000185567	0.975194
AHR ENSG00000106546	1.04068
AHRR ENSG00000063438	0.993436
AHSA1 ENSG00000100591	1.01029
AHSA2 ENSG00000173209	1.01211
AHSG ENSG00000145192	0.96087
AIDA ENSG00000186063	1.02822
AIF1 ENSG00000204472	0.99111
AIF1L ENSG00000126878	1.01467
AIFM1 ENSG00000156709	0.987144
AIFM2 ENSG00000042286	0.976227
AIFM3 ENSG00000183773	1.01164
AIG1 ENSG00000146416	1.02121
AIM1 ENSG00000112297	1.01733
AIM1L ENSG00000176092	1.01314
AIM2 ENSG00000163568	0.978418
AIMP1 ENSG00000164022	1.01044
AIMP2 ENSG00000106305	1.0067
AIP ENSG00000110711	1.02992
AIPL1 ENSG00000129221	0.994376
AIRE ENSG00000160224	1.02388
AJ239318.1 ENSG00000280108	1.02776
AJAP1 ENSG00000196581	1.02014
AJUBA ENSG00000129474	1.00131
AK1 ENSG00000106992	0.993601
AK2 ENSG00000004455	0.983146
AK3 ENSG00000147853	1.01544
AK4 ENSG00000162433	0.998565
AK5 ENSG00000154027	1.00547
AK6 ENSG00000085231	1.00654
AK7 ENSG00000140057	0.993883
AK8 ENSG00000165695	1.01099
AK9 ENSG00000155085	1.00767
AKAP1 ENSG00000121057	0.999127
AKAP10 ENSG00000108599	1.00476
AKAP11 ENSG00000023516	1.03442
AKAP12 ENSG00000131016	0.973896
AKAP13 ENSG00000170776	0.998731
AKAP14 ENSG00000186471	1.01678
AKAP17A ENSG00000197976	0.998362
AKAP3 ENSG00000111254	1.01627
AKAP4 ENSG00000147081	0.996745
AKAP5 ENSG00000179841	0.990527
AKAP6 ENSG00000151320	0.996058
AKAP7 ENSG00000118507	0.967395
AKAP8 ENSG00000105127	0.993688
AKAP8L ENSG00000011243	1.015
AKAP9 ENSG00000127914	1.01039
AKIP1 ENSG00000166452	0.979183
AKIRIN1 ENSG00000174574	1.00842
AKIRIN2 ENSG00000135334	1.00672
AKNA ENSG00000106948	1.02833
AKNAD1 ENSG00000162641	0.998663
AKR1A1 ENSG00000117448	0.99266
AKR1B1 ENSG00000085662	1.02414
AKR1B15 ENSG00000227471	0.968693
AKR1C1 ENSG00000187134	0.998199
AKR1C2 ENSG00000151632	1.00652
AKR1C3 ENSG00000196139	1.02278
AKR1D1 ENSG00000122787	1.02184
AKR1E2 ENSG00000165568	0.994569
AKR7A2 ENSG00000053371	0.983216
AKR7A3 ENSG00000162482	0.988966
AKR7L ENSG00000211454	1.01488
AKT1 ENSG00000142208	1.00581
AKT1S1 ENSG00000204673	0.970699
AKT2 ENSG00000105221	1.02487
AKT3 ENSG00000117020	0.982049
AKTIP ENSG00000166971	0.993247
AL023806.1 ENSG00000280184	0.972525
AL049794.1 ENSG00000280240	0.958467
AL133475.1 ENSG00000281602	1.01237
AL354828.1 ENSG00000279282	1.01243
AL354828.2 ENSG00000280175	1.01154
AL356053.1 ENSG00000150076	0.988513
AL356585.1 ENSG00000279081	0.990869
AL358852.1 ENSG00000278899	1.00623
AL365181.1 ENSG00000280316	0.982979
AL513523.2 ENSG00000279767	0.968677
AL589743.1 ENSG00000279508	1.00498
ALAD ENSG00000148218	0.995393
ALAS1 ENSG00000023330	0.981454
ALAS2 ENSG00000158578	1.00422
ALB ENSG00000163631	1.02791
ALCAM ENSG00000170017	1.00166
ALDH16A1 ENSG00000161618	1.00678
ALDH18A1 ENSG00000059573	1.01931
ALDH1A1 ENSG00000165092	0.974654
ALDH1A2 ENSG00000128918	1.04605
ALDH1A3 ENSG00000184254	0.972147
ALDH1B1 ENSG00000137124	1.0147
ALDH1L1 ENSG00000144908	0.994885
ALDH1L2 ENSG00000136010	0.986295
ALDH3A1 ENSG00000108602	1.00822
ALDH3A2 ENSG00000072210	1.01764
ALDH3B1 ENSG00000006534	1.03288
ALDH3B2 ENSG00000132746	1.00786
ALDH4A1 ENSG00000159423	1.01324
ALDH5A1 ENSG00000112294	1.00837
ALDH6A1 ENSG00000119711	1.02577
ALDH7A1 ENSG00000164904	1.01199
ALDH8A1 ENSG00000118514	0.980173
ALDH9A1 ENSG00000143149	0.974201
ALDOA ENSG00000149925	1.00055
ALDOC ENSG00000109107	0.99757
ALG1 ENSG00000033011	0.993825
ALG10 ENSG00000139133	0.980948
ALG10B ENSG00000175548	0.998135
ALG11 ENSG00000253710	1.02821
ALG12 ENSG00000182858	1.02851
ALG13 ENSG00000101901	0.993444
ALG14 ENSG00000172339	0.969894
ALG1L ENSG00000189366	1.02984
ALG1L2 ENSG00000251287	1.01066
ALG2 ENSG00000119523	1.01458
ALG3 ENSG00000214160	0.99531
ALG5 ENSG00000120697	0.968983
ALG6 ENSG00000088035	1.00669
ALG8 ENSG00000159063	0.997636
ALG9 ENSG00000086848	1.02994
ALK ENSG00000171094	1.0077
ALKBH1 ENSG00000100601	1.00884
ALKBH2 ENSG00000189046	0.972154
ALKBH3 ENSG00000166199	0.980425
ALKBH4 ENSG00000160993	1.0242
ALKBH5 ENSG00000091542	0.969233
ALKBH6 ENSG00000239382	1.03242
ALKBH7 ENSG00000125652	1.02004
ALKBH8 ENSG00000137760	0.995973
ALLC ENSG00000151360	1.01559
ALMS1 ENSG00000116127	1.00014
ALOX12 ENSG00000108839	1.00913
ALOX12B ENSG00000179477	0.999332
ALOX15 ENSG00000161905	1.00949
ALOX15B ENSG00000179593	1.00453
ALOX5 ENSG00000012779	0.999703
ALOX5AP ENSG00000132965	0.97584
ALPK1 ENSG00000073331	1.00827
ALPK2 ENSG00000198796	0.990916
ALPK3 ENSG00000136383	0.958188
ALPL ENSG00000162551	0.977853
ALPP ENSG00000163283	1.016
ALS2 ENSG00000003393	0.998996
ALS2CL ENSG00000178038	0.971517
ALS2CR11 ENSG00000155754	0.982933
ALS2CR12 ENSG00000155749	1.02585
ALX3 ENSG00000156150	0.978994
ALYREF ENSG00000183684	0.986944
AMACR ENSG00000242110	0.994978
AMBN ENSG00000178522	0.993837
AMBP ENSG00000106927	1.01019
AMBRA1 ENSG00000110497	0.978696
AMD1 ENSG00000123505	0.994679
AMDHD1 ENSG00000139344	0.997527
AMDHD2 ENSG00000162066	1.00494
AMELX ENSG00000125363	0.992797
AMER1 ENSG00000184675	1.00663
AMER2 ENSG00000165566	0.992393
AMFR ENSG00000159461	0.987175
AMH ENSG00000104899	1.00252
AMHR2 ENSG00000135409	0.969787
AMIGO1 ENSG00000181754	1.011
AMIGO2 ENSG00000139211	1.02683
AMIGO3 ENSG00000176020	0.97654
AMMECR1 ENSG00000101935	0.99858
AMMECR1L ENSG00000144233	1.03045
AMN ENSG00000166126	1.03838
AMN1 ENSG00000151743	0.980682
AMOT ENSG00000126016	0.997933
AMOTL1 ENSG00000166025	1.02256
AMOTL2 ENSG00000114019	1.02054
AMPD1 ENSG00000116748	1.0314
AMPD2 ENSG00000116337	0.985787
AMPD3 ENSG00000133805	0.995959
AMPH ENSG00000078053	1.00695
AMT ENSG00000145020	0.989162
AMY1A ENSG00000237763	0.975431
AMY1B ENSG00000174876	0.969336
AMY1C ENSG00000187733	0.99177
AMY2B ENSG00000240038	0.987944
AMZ1 ENSG00000174945	0.992919
AMZ2 ENSG00000196704	1.01394
ANAPC1 ENSG00000153107	1.00687
ANAPC10 ENSG00000164162	0.992303
ANAPC11 ENSG00000141552	0.991274
ANAPC13 ENSG00000129055	1.00215
ANAPC15 ENSG00000110200	1.00772
ANAPC16 ENSG00000166295	1.01371
ANAPC2 ENSG00000176248	0.981955
ANAPC4 ENSG00000053900	1.02709
ANAPC5 ENSG00000089053	1.01988
ANAPC7 ENSG00000196510	1.05686
ANG ENSG00000214274	1.02845
ANGEL1 ENSG00000013523	1.04682
ANGEL2 ENSG00000174606	1.00696
ANGPT1 ENSG00000154188	1.01843
ANGPT2 ENSG00000091879	1.01
ANGPT4 ENSG00000101280	1.01657
ANGPTL1 ENSG00000116194	0.989348
ANGPTL2 ENSG00000136859	1.00877
ANGPTL3 ENSG00000132855	1.00097
ANGPTL4 ENSG00000167772	0.974686
ANGPTL6 ENSG00000130812	1.05058
ANGPTL7 ENSG00000171819	1.0248
ANGPTL8 ENSG00000130173	1.02646
ANHX ENSG00000227059	0.984537
ANK1 ENSG00000029534	1.04236
ANK2 ENSG00000145362	0.993016
ANK3 ENSG00000151150	0.988949
ANKAR ENSG00000151687	1.02678
ANKDD1A ENSG00000166839	0.987104
ANKDD1B ENSG00000189045	1.01791
ANKEF1 ENSG00000132623	0.982309
ANKFN1 ENSG00000153930	1.0103
ANKFY1 ENSG00000185722	0.989157
ANKH ENSG00000154122	0.974766
ANKHD1 ENSG00000131503	0.96536
ANKHD1-EIF4EBP3 ENSG00000254996	0.994566
ANKIB1 ENSG00000001629	0.962216
ANKK1 ENSG00000170209	1.02023
ANKLE1 ENSG00000160117	0.988965
ANKLE2 ENSG00000176915	1.0391
ANKMY1 ENSG00000144504	1.00958
ANKMY2 ENSG00000106524	0.972655
ANKRA2 ENSG00000164331	0.996251
ANKRD1 ENSG00000148677	0.998203
ANKRD10 ENSG00000088448	1.00423
ANKRD11 ENSG00000167522	0.995578
ANKRD12 ENSG00000101745	1.00944
ANKRD13A ENSG00000076513	1.02198
ANKRD13B ENSG00000198720	1.02268
ANKRD13C ENSG00000118454	0.969362
ANKRD13D ENSG00000172932	1.00739
ANKRD16 ENSG00000134461	0.972179
ANKRD17 ENSG00000132466	0.987378
ANKRD18A ENSG00000180071	1.00276
ANKRD18B ENSG00000230453	1.02034
ANKRD2 ENSG00000165887	0.970689
ANKRD20A1 ENSG00000260691	1.00941
ANKRD20A2 ENSG00000183148	0.985083
ANKRD20A3 ENSG00000276203	0.97992
ANKRD20A4 ENSG00000172014	0.988786
ANKRD22 ENSG00000152766	0.99239
ANKRD23 ENSG00000163126	1.01084
ANKRD24 ENSG00000089847	0.965209
ANKRD26 ENSG00000107890	1.00729
ANKRD27 ENSG00000105186	0.972837
ANKRD28 ENSG00000206560	0.981267
ANKRD29 ENSG00000154065	0.9698
ANKRD30A ENSG00000148513	0.994653
ANKRD30B ENSG00000180777	0.976053
ANKRD30BL ENSG00000163046	0.997162
ANKRD31 ENSG00000145700	0.993415
ANKRD33 ENSG00000167612	0.997381
ANKRD33B ENSG00000164236	0.974463
ANKRD34A ENSG00000272031	0.999529
ANKRD34B ENSG00000189127	1.01939
ANKRD35 ENSG00000198483	1.04545
ANKRD36 ENSG00000135976	1.04585
ANKRD36B ENSG00000196912	1.02913
ANKRD36C ENSG00000174501	1.00025
ANKRD37 ENSG00000186352	0.993325
ANKRD39 ENSG00000213337	1.00535
ANKRD40 ENSG00000154945	0.983744
ANKRD42 ENSG00000137494	1.02627
ANKRD44 ENSG00000065413	1.00965
ANKRD45 ENSG00000183831	1.00058
ANKRD46 ENSG00000186106	1.02897
ANKRD49 ENSG00000168876	0.991882
ANKRD50 ENSG00000151458	1.02425
ANKRD52 ENSG00000139645	0.984682
ANKRD53 ENSG00000144031	1.00014
ANKRD54 ENSG00000100124	0.977705
ANKRD6 ENSG00000135299	1.0061
ANKRD62 ENSG00000181626	0.979016
ANKRD65 ENSG00000235098	0.988519
ANKRD7 ENSG00000106013	0.986514
ANKRD9 ENSG00000156381	0.992865
ANKS1A ENSG00000064999	1.00021
ANKS1B ENSG00000185046	1.01449
ANKS3 ENSG00000168096	0.989207
ANKS4B ENSG00000175311	1.0091
ANKS6 ENSG00000165138	0.971256
ANKUB1 ENSG00000206199	0.990569
ANKZF1 ENSG00000163516	0.997655
ANLN ENSG00000011426	1.02049
ANO1 ENSG00000131620	0.977098
ANO10 ENSG00000160746	0.963843
ANO2 ENSG00000047617	1.04263
ANO3 ENSG00000134343	0.99127
ANO4 ENSG00000151572	1.01388
ANO5 ENSG00000171714	1.02809
ANO6 ENSG00000177119	0.995413
ANO7 ENSG00000146205	1.00076
ANO8 ENSG00000074855	0.995261
ANO9 ENSG00000185101	1.00186
ANOS1 ENSG00000011201	0.998996
ANP32A ENSG00000140350	0.984941
ANP32B ENSG00000136938	1.01949
ANP32E ENSG00000143401	1.01921
ANPEP ENSG00000166825	0.987809
ANTXR1 ENSG00000169604	0.951086
ANTXR2 ENSG00000163297	0.996998
ANXA1 ENSG00000135046	1.00928
ANXA11 ENSG00000122359	1.00414
ANXA13 ENSG00000104537	0.97136
ANXA2 ENSG00000182718	1.00741
ANXA2R ENSG00000177721	0.947356
ANXA3 ENSG00000138772	1.00236
ANXA4 ENSG00000196975	0.989111
ANXA5 ENSG00000164111	1.01393
ANXA6 ENSG00000197043	1.00698
ANXA7 ENSG00000138279	1.00088
ANXA8 ENSG00000265190	0.95999
ANXA8L1 ENSG00000264230	1.00362
ANXA9 ENSG00000143412	1.01431
AOAH ENSG00000136250	0.988271
AOC1 ENSG00000002726	0.984892
AOC2 ENSG00000131480	0.99229
AOC3 ENSG00000131471	0.963358
AOX1 ENSG00000138356	1.02156
AP000295.9 ENSG00000249624	0.979907
AP000304.12 ENSG00000249209	1.04996
AP000349.2 ENSG00000280178	0.985154
AP000350.10 ENSG00000251357	1.00343
AP000721.4 ENSG00000256100	1.02583
AP000769.1 ENSG00000279576	0.970389
AP000866.1 ENSG00000279342	1.00483
AP006285.2 ENSG00000278919	1.00188
AP1AR ENSG00000138660	1.00504
AP1B1 ENSG00000100280	0.963197
AP1G1 ENSG00000166747	1.02163
AP1G2 ENSG00000213983	1.02572
AP1M1 ENSG00000072958	0.976746
AP1M2 ENSG00000129354	1.01338
AP1S1 ENSG00000106367	1.0025
AP1S2 ENSG00000182287	1.00699
AP1S3 ENSG00000152056	0.992012
AP2A1 ENSG00000196961	1.03122
AP2A2 ENSG00000183020	1.01952
AP2B1 ENSG00000006125	0.969113
AP2M1 ENSG00000161203	1.05161
AP2S1 ENSG00000042753	1.00304
AP3B1 ENSG00000132842	0.998426
AP3B2 ENSG00000103723	1.0144
AP3D1 ENSG00000065000	1.0009
AP3M1 ENSG00000185009	0.991992
AP3M2 ENSG00000070718	0.983251
AP3S1 ENSG00000177879	0.996332
AP3S2 ENSG00000157823	0.994919
AP4B1 ENSG00000134262	0.992983
AP4E1 ENSG00000081014	0.981057
AP4M1 ENSG00000221838	1.02026
AP4S1 ENSG00000100478	1.00748
AP5B1 ENSG00000254470	1.02092
AP5M1 ENSG00000053770	0.97804
AP5S1 ENSG00000125843	0.93514
AP5Z1 ENSG00000242802	0.965679
APAF1 ENSG00000120868	0.973137
APBA1 ENSG00000107282	0.986588
APBA2 ENSG00000034053	0.973503
APBA3 ENSG00000011132	0.990452
APBB1 ENSG00000166313	0.972995
APBB1IP ENSG00000077420	0.969295
APBB2 ENSG00000163697	0.981937
APBB3 ENSG00000113108	1.01994
APC ENSG00000134982	0.985283
APC2 ENSG00000115266	1.04925
APCDD1 ENSG00000154856	1.0215
APCDD1L ENSG00000198768	1.00902
APEH ENSG00000164062	0.98359
APELA ENSG00000248329	0.991547
APEX1 ENSG00000100823	0.970703
APEX2 ENSG00000169188	1.0198
APH1A ENSG00000117362	0.998901
APH1B ENSG00000138613	1.01766
API5 ENSG00000166181	0.996865
APIP ENSG00000149089	0.992366
APITD1 ENSG00000175279	0.995249
APLF ENSG00000169621	0.987305
APLN ENSG00000171388	1.01512
APLNR ENSG00000134817	1.01828
APLP1 ENSG00000105290	0.990378
APLP2 ENSG00000084234	0.966997
APMAP ENSG00000101474	0.988648
APOA1 ENSG00000118137	0.970815
APOA2 ENSG00000158874	1.00293
APOB ENSG00000084674	1.02246
APOBEC3A ENSG00000128383	1.02138
APOBEC3B ENSG00000179750	1.00447
APOBEC3C ENSG00000244509	1.00472
APOBEC3D ENSG00000243811	0.979879
APOBEC3F ENSG00000128394	0.961444
APOBEC3G ENSG00000239713	1.02482
APOBEC3H ENSG00000100298	0.997351
APOBEC4 ENSG00000173627	0.99953
APOBR ENSG00000184730	0.989021
APOC1 ENSG00000130208	0.96714
APOC2 ENSG00000234906	1.02163
APOC3 ENSG00000110245	1.02379
APOD ENSG00000189058	1.02693
APOE ENSG00000130203	0.977216
APOF ENSG00000175336	0.984921
APOH ENSG00000091583	1.01148
APOL1 ENSG00000100342	0.997505
APOL2 ENSG00000128335	0.983283
APOL3 ENSG00000128284	1.03689
APOL4 ENSG00000100336	1.03489
APOL6 ENSG00000221963	1.007
APOLD1 ENSG00000178878	0.977918
APOM ENSG00000204444	0.981897
APOO ENSG00000184831	0.986244
APOOL ENSG00000155008	0.97506
APP ENSG00000142192	1.00939
APPBP2 ENSG00000062725	0.992244
APPL1 ENSG00000157500	1.01414
APPL2 ENSG00000136044	1.02474
APRT ENSG00000198931	0.961319
APTX ENSG00000137074	0.981694
AQP1 ENSG00000240583	0.997769
AQP10 ENSG00000143595	1.01418
AQP11 ENSG00000178301	0.981521
AQP12A ENSG00000184945	0.973546
AQP12B ENSG00000185176	0.978601
AQP2 ENSG00000167580	0.99647
AQP3 ENSG00000165272	0.958779
AQP4 ENSG00000171885	1.02663
AQP5 ENSG00000161798	1.02008
AQP6 ENSG00000086159	0.985823
AQP7 ENSG00000165269	1.01203
AQR ENSG00000021776	0.986158
AR ENSG00000169083	0.987259
ARAF ENSG00000078061	0.958224
ARAP1 ENSG00000186635	0.99143
ARAP2 ENSG00000047365	0.979496
ARAP3 ENSG00000120318	0.974464
ARC ENSG00000198576	1.0111
ARCN1 ENSG00000095139	1.02793
AREG ENSG00000109321	0.981323
AREL1 ENSG00000119682	0.972027
ARF1 ENSG00000143761	0.977124
ARF3 ENSG00000134287	0.986719
ARF4 ENSG00000168374	0.972604
ARF5 ENSG00000004059	1.03573
ARF6 ENSG00000165527	1.02712
ARFGAP1 ENSG00000101199	1.01053
ARFGAP2 ENSG00000149182	0.989027
ARFGAP3 ENSG00000242247	0.981285
ARFGEF1 ENSG00000066777	1.0161
ARFGEF2 ENSG00000124198	0.996791
ARFGEF3 ENSG00000112379	0.977657
ARFIP1 ENSG00000164144	1.04057
ARFIP2 ENSG00000132254	1.00122
ARFRP1 ENSG00000101246	1.00095
ARG1 ENSG00000118520	0.985018
ARG2 ENSG00000081181	0.970749
ARGLU1 ENSG00000134884	1.0038
ARHGAP1 ENSG00000175220	0.991069
ARHGAP10 ENSG00000071205	1.02475
ARHGAP11A ENSG00000198826	0.991096
ARHGAP11B ENSG00000187951	1.01272
ARHGAP12 ENSG00000165322	0.984738
ARHGAP15 ENSG00000075884	1.01471
ARHGAP17 ENSG00000140750	0.991971
ARHGAP18 ENSG00000146376	1.04162
ARHGAP19 ENSG00000213390	0.977135
ARHGAP20 ENSG00000137727	1.01458
ARHGAP21 ENSG00000107863	1.02222
ARHGAP22 ENSG00000128805	1.01443
ARHGAP23 ENSG00000275832	1.04308
ARHGAP24 ENSG00000138639	1.01265
ARHGAP25 ENSG00000163219	0.997046
ARHGAP26 ENSG00000145819	1.02705
ARHGAP27 ENSG00000159314	0.992075
ARHGAP28 ENSG00000088756	1.00548
ARHGAP29 ENSG00000137962	0.991724
ARHGAP30 ENSG00000186517	1.02975
ARHGAP31 ENSG00000031081	0.945697
ARHGAP32 ENSG00000134909	0.985678
ARHGAP33 ENSG00000004777	1.00111
ARHGAP35 ENSG00000160007	1.00239
ARHGAP36 ENSG00000147256	0.994146
ARHGAP39 ENSG00000147799	1.00066
ARHGAP4 ENSG00000089820	1.03666
ARHGAP40 ENSG00000124143	1.00875
ARHGAP42 ENSG00000165895	0.991714
ARHGAP44 ENSG00000006740	0.996826
ARHGAP45 ENSG00000180448	0.981296
ARHGAP5 ENSG00000100852	0.998062
ARHGAP6 ENSG00000047648	1.03147
ARHGAP8 ENSG00000241484	0.980949
ARHGAP9 ENSG00000123329	1.02134
ARHGDIA ENSG00000141522	1.02503
ARHGDIB ENSG00000111348	0.985839
ARHGDIG ENSG00000242173	1.00209
ARHGEF1 ENSG00000076928	0.979787
ARHGEF10 ENSG00000104728	0.989139
ARHGEF10L ENSG00000074964	0.981372
ARHGEF11 ENSG00000132694	0.980746
ARHGEF12 ENSG00000196914	1.0276
ARHGEF15 ENSG00000198844	0.980642
ARHGEF16 ENSG00000130762	1.03803
ARHGEF17 ENSG00000110237	0.971902
ARHGEF18 ENSG00000104880	0.98244
ARHGEF19 ENSG00000142632	1.0145
ARHGEF2 ENSG00000116584	0.992345
ARHGEF25 ENSG00000240771	1.02822
ARHGEF26 ENSG00000114790	0.983723
ARHGEF28 ENSG00000214944	1.00139
ARHGEF3 ENSG00000163947	1.03316
ARHGEF33 ENSG00000214694	0.982853
ARHGEF35 ENSG00000213214	0.990705
ARHGEF37 ENSG00000183111	1.02064
ARHGEF38 ENSG00000236699	1.01782
ARHGEF39 ENSG00000137135	1.01267
ARHGEF4 ENSG00000136002	0.978219
ARHGEF40 ENSG00000165801	0.988985
ARHGEF5 ENSG00000050327	0.98726
ARHGEF6 ENSG00000129675	0.98971
ARHGEF7 ENSG00000102606	0.989284
ARHGEF9 ENSG00000131089	0.990931
ARID1A ENSG00000117713	0.993813
ARID1B ENSG00000049618	1.04705
ARID2 ENSG00000189079	0.979556
ARID3A ENSG00000116017	0.984047
ARID3B ENSG00000179361	0.970663
ARID4A ENSG00000032219	1.01357
ARID4B ENSG00000054267	0.992185
ARID5A ENSG00000196843	0.966956
ARID5B ENSG00000150347	1.01397
ARIH1 ENSG00000166233	0.969833
ARIH2 ENSG00000177479	0.971705
ARIH2OS ENSG00000221883	0.972874
ARL1 ENSG00000120805	0.969625
ARL10 ENSG00000175414	1.02148
ARL11 ENSG00000152213	1.01416
ARL13B ENSG00000169379	0.992258
ARL14 ENSG00000179674	0.998756
ARL14EP ENSG00000152219	0.984749
ARL15 ENSG00000185305	0.98535
ARL16 ENSG00000214087	0.9937
ARL17A ENSG00000185829	1.00496
ARL17B ENSG00000228696	0.985124
ARL2 ENSG00000213465	1.01002
ARL2BP ENSG00000102931	1.01772
ARL3 ENSG00000138175	0.980673
ARL4A ENSG00000122644	0.977328
ARL4C ENSG00000188042	0.995382
ARL4D ENSG00000175906	0.970761
ARL5A ENSG00000162980	0.994221
ARL5B ENSG00000165997	0.988272
ARL5C ENSG00000141748	0.965057
ARL6 ENSG00000113966	1.00462
ARL6IP1 ENSG00000170540	1.01682
ARL6IP4 ENSG00000182196	1.01164
ARL6IP5 ENSG00000144746	1.0018
ARL6IP6 ENSG00000177917	1.02375
ARL8A ENSG00000143862	1.03288
ARL8B ENSG00000134108	1.01976
ARL9 ENSG00000196503	0.998176
ARMC1 ENSG00000104442	1.01979
ARMC10 ENSG00000170632	1.02099
ARMC12 ENSG00000157343	1.02525
ARMC2 ENSG00000118690	0.994304
ARMC4 ENSG00000169126	1.00581
ARMC5 ENSG00000140691	1.00671
ARMC6 ENSG00000105676	1.03018
ARMC7 ENSG00000125449	0.990964
ARMC8 ENSG00000114098	1.01221
ARMC9 ENSG00000135931	0.986672
ARMCX1 ENSG00000126947	1.0128
ARMCX2 ENSG00000184867	0.972188
ARMCX3 ENSG00000102401	0.985013
ARMCX4 ENSG00000196440	1.02508
ARMCX5 ENSG00000125962	1.00028
ARMCX6 ENSG00000198960	0.987464
ARMT1 ENSG00000146476	1.01291
ARNT ENSG00000143437	1.00374
ARNT2 ENSG00000172379	0.986962
ARNTL ENSG00000133794	0.981905
ARNTL2 ENSG00000029153	0.996974
ARPC1A ENSG00000241685	1.00336
ARPC1B ENSG00000130429	0.997846
ARPC2 ENSG00000163466	0.996256
ARPC3 ENSG00000111229	0.973452
ARPC4 ENSG00000241553	1.00309
ARPC5 ENSG00000162704	1.03346
ARPC5L ENSG00000136950	0.991355
ARPIN ENSG00000242498	0.990522
ARPP19 ENSG00000128989	1.01308
ARPP21 ENSG00000172995	0.992525
ARRB1 ENSG00000137486	1.01363
ARRB2 ENSG00000141480	0.997495
ARRDC1 ENSG00000197070	0.992117
ARRDC2 ENSG00000105643	1.01245
ARRDC3 ENSG00000113369	1.0461
ARRDC4 ENSG00000140450	1.01955
ARRDC5 ENSG00000205784	1.00867
ARSA ENSG00000100299	1.01911
ARSB ENSG00000113273	0.977774
ARSD ENSG00000006756	0.999268
ARSE ENSG00000157399	0.967563
ARSG ENSG00000141337	1.02674
ARSI ENSG00000183876	0.995606
ARSJ ENSG00000180801	0.98273
ARSK ENSG00000164291	0.991772
ART3 ENSG00000156219	0.975716
ART4 ENSG00000111339	0.996284
ART5 ENSG00000167311	1.00322
ARTN ENSG00000117407	1.03363
ARV1 ENSG00000173409	1.01372
ARVCF ENSG00000099889	1.00219
ARX ENSG00000004848	1.0168
ASAH1 ENSG00000104763	0.998767
ASAH2 ENSG00000188611	0.989637
ASAH2B ENSG00000204147	0.986693
ASAP1 ENSG00000153317	1.00992
ASAP2 ENSG00000151693	1.01332
ASAP3 ENSG00000088280	0.999706
ASB1 ENSG00000065802	0.963706
ASB10 ENSG00000146926	1.0059
ASB11 ENSG00000165192	0.947194
ASB12 ENSG00000198881	0.956712
ASB13 ENSG00000196372	1.00823
ASB14 ENSG00000239388	0.963662
ASB15 ENSG00000146809	0.992549
ASB18 ENSG00000182177	1.00767
ASB2 ENSG00000100628	1.00535
ASB3 ENSG00000115239	1.0223
ASB4 ENSG00000005981	1.03491
ASB5 ENSG00000164122	1.03873
ASB6 ENSG00000148331	0.998453
ASB7 ENSG00000183475	1.0286
ASB8 ENSG00000177981	1.01802
ASB9 ENSG00000102048	0.97673
ASCC1 ENSG00000138303	0.979221
ASCC2 ENSG00000100325	0.98893
ASCC3 ENSG00000112249	1.0142
ASCL1 ENSG00000139352	1.02741
ASCL2 ENSG00000183734	1.03727
ASCL4 ENSG00000187855	1.01818
ASCL5 ENSG00000232237	1.02626
ASF1A ENSG00000111875	0.990371
ASF1B ENSG00000105011	1.00385
ASGR1 ENSG00000141505	0.992679
ASGR2 ENSG00000161944	0.975209
ASH1L ENSG00000116539	1.03524
ASH2L ENSG00000129691	0.98452
ASIC1 ENSG00000110881	0.993543
ASIC2 ENSG00000108684	0.98303
ASIC3 ENSG00000213199	1.01935
ASIC4 ENSG00000072182	0.96146
ASIP ENSG00000101440	1.0014
ASL ENSG00000126522	0.994525
ASMT ENSG00000196433	0.996716
ASMTL ENSG00000169093	1.00196
ASNA1 ENSG00000198356	1.0392
ASNS ENSG00000070669	1.00585
ASNSD1 ENSG00000138381	1.00753
ASPA ENSG00000108381	1.00187
ASPDH ENSG00000204653	0.988803
ASPG ENSG00000166183	0.972433
ASPH ENSG00000198363	1.02533
ASPHD1 ENSG00000174939	0.985508
ASPHD2 ENSG00000128203	1.02759
ASPM ENSG00000066279	0.989701
ASPN ENSG00000106819	1.02641
ASPRV1 ENSG00000244617	0.973546
ASPSCR1 ENSG00000169696	1.02974
ASRGL1 ENSG00000162174	0.984309
ASS1 ENSG00000130707	1.01921
ASTE1 ENSG00000034533	0.992761
ASTN1 ENSG00000152092	1.0108
ASTN2 ENSG00000148219	1.04186
ASUN ENSG00000064102	1.00318
ASXL1 ENSG00000171456	1.01074
ASXL2 ENSG00000143970	0.987077
ASXL3 ENSG00000141431	0.950314
ATAD1 ENSG00000138138	0.995249
ATAD2 ENSG00000156802	0.975246
ATAD2B ENSG00000119778	0.980681
ATAD3A ENSG00000197785	1.00109
ATAD3B ENSG00000160072	0.979319
ATAD3C ENSG00000215915	0.990529
ATAD5 ENSG00000176208	0.96702
ATAT1 ENSG00000137343	1.02907
ATCAY ENSG00000167654	1.01746
ATE1 ENSG00000107669	1.00783
ATF1 ENSG00000123268	1.01597
ATF2 ENSG00000115966	0.962809
ATF3 ENSG00000162772	1.00514
ATF4 ENSG00000128272	0.979205
ATF5 ENSG00000169136	0.993489
ATF6 ENSG00000118217	1.02183
ATF6B ENSG00000213676	1.00241
ATF7 ENSG00000170653	1.01234
ATF7IP ENSG00000171681	1.02528
ATF7IP2 ENSG00000166669	1.00769
ATG10 ENSG00000152348	0.972082
ATG101 ENSG00000123395	1.01205
ATG12 ENSG00000145782	0.991583
ATG13 ENSG00000175224	0.983015
ATG14 ENSG00000126775	0.97192
ATG16L1 ENSG00000085978	0.98336
ATG16L2 ENSG00000168010	1.00463
ATG2A ENSG00000110046	1.00204
ATG2B ENSG00000066739	0.995871
ATG3 ENSG00000144848	0.998819
ATG4A ENSG00000101844	1.01017
ATG4B ENSG00000168397	1.02267
ATG4C ENSG00000125703	0.999401
ATG4D ENSG00000130734	0.953226
ATG5 ENSG00000057663	0.994839
ATG7 ENSG00000197548	1
ATG9A ENSG00000198925	0.974553
ATG9B ENSG00000181652	0.977553
ATHL1 ENSG00000142102	0.998825
ATIC ENSG00000138363	0.984557
ATL1 ENSG00000198513	0.967218
ATL2 ENSG00000119787	1.00092
ATL3 ENSG00000184743	0.9858
ATM ENSG00000149311	0.979177
ATMIN ENSG00000166454	0.990839
ATN1 ENSG00000111676	1.04112
ATOH7 ENSG00000179774	0.996951
ATOH8 ENSG00000168874	1.02011
ATOX1 ENSG00000177556	1.01266
ATP10A ENSG00000206190	1.02316
ATP10B ENSG00000118322	1.00985
ATP10D ENSG00000145246	1.00338
ATP11A ENSG00000068650	0.98592
ATP11B ENSG00000058063	0.974877
ATP11C ENSG00000101974	1.005
ATP12A ENSG00000075673	0.989637
ATP13A1 ENSG00000105726	0.970663
ATP13A2 ENSG00000159363	1.00309
ATP13A3 ENSG00000133657	0.992689
ATP13A4 ENSG00000127249	1.02105
ATP1A1 ENSG00000163399	1.04296
ATP1A2 ENSG00000018625	1.01448
ATP1A3 ENSG00000105409	0.989038
ATP1A4 ENSG00000132681	0.96074
ATP1B1 ENSG00000143153	1.02
ATP1B2 ENSG00000129244	0.992354
ATP1B3 ENSG00000069849	1.00826
ATP1B4 ENSG00000101892	0.984293
ATP23 ENSG00000166896	1.00611
ATP2A1 ENSG00000196296	0.989988
ATP2A2 ENSG00000174437	0.981026
ATP2A3 ENSG00000074370	1.00674
ATP2B1 ENSG00000070961	1.01502
ATP2B2 ENSG00000157087	0.993564
ATP2B4 ENSG00000058668	0.985985
ATP2C1 ENSG00000017260	0.997989
ATP2C2 ENSG00000064270	0.985423
ATP4B ENSG00000186009	1.01052
ATP5J2-PTCD1 ENSG00000248919	0.999682
ATP5SL ENSG00000105341	1.005
ATP6AP1 ENSG00000071553	0.980723
ATP6AP1L ENSG00000205464	0.993827
ATP6AP2 ENSG00000182220	0.99155
ATP6V0A1 ENSG00000033627	0.996027
ATP6V0A2 ENSG00000185344	1.02137
ATP6V0A4 ENSG00000105929	0.9997
ATP6V0B ENSG00000117410	1.02152
ATP6V0C ENSG00000185883	0.997229
ATP6V0D1 ENSG00000159720	1.03484
ATP6V0D2 ENSG00000147614	1.01217
ATP6V0E1 ENSG00000113732	1.02345
ATP6V0E2 ENSG00000171130	1.00064
ATP6V1A ENSG00000114573	1.00097
ATP6V1B1 ENSG00000116039	1.00644
ATP6V1B2 ENSG00000147416	1.00276
ATP6V1C1 ENSG00000155097	1.01026
ATP6V1C2 ENSG00000143882	0.966245
ATP6V1D ENSG00000100554	1.01339
ATP6V1E1 ENSG00000131100	1.01922
ATP6V1E2 ENSG00000250565	1.01856
ATP6V1F ENSG00000128524	1.03401
ATP6V1G1 ENSG00000136888	0.97807
ATP6V1G2 ENSG00000213760	1.02313
ATP6V1G3 ENSG00000151418	0.987206
ATP6V1H ENSG00000047249	0.998735
ATP7A ENSG00000165240	0.993674
ATP7B ENSG00000123191	0.994055
ATP8A1 ENSG00000124406	0.977218
ATP8A2 ENSG00000132932	0.996992
ATP8B1 ENSG00000081923	1.03193
ATP8B2 ENSG00000143515	1.04753
ATP8B3 ENSG00000130270	1.00114
ATP8B4 ENSG00000104043	1.04078
ATP9A ENSG00000054793	0.992564
ATP9B ENSG00000166377	0.993725
ATPIF1 ENSG00000130770	0.997104
ATR ENSG00000175054	0.969557
ATRAID ENSG00000138085	1.03887
ATRIP ENSG00000164053	1.00739
ATRIP ENSG00000282827	1.00754
ATRN ENSG00000088812	0.992571
ATRNL1 ENSG00000107518	0.9796
ATRX ENSG00000085224	1.00806
ATXN1 ENSG00000124788	0.967114
ATXN10 ENSG00000130638	0.997282
ATXN1L ENSG00000224470	0.994719
ATXN2 ENSG00000204842	0.98508
ATXN2L ENSG00000168488	0.971781
ATXN3 ENSG00000066427	0.981505
ATXN7 ENSG00000163635	1.01428
ATXN7L1 ENSG00000146776	0.991501
ATXN7L2 ENSG00000162650	1.00747
ATXN7L3 ENSG00000087152	1.03787
ATXN7L3B ENSG00000253719	0.997977
AUH ENSG00000148090	0.980603
AUNIP ENSG00000127423	0.97891
AUP1 ENSG00000115307	0.991376
AURKA ENSG00000087586	0.984556
AURKAIP1 ENSG00000175756	0.960717
AURKB ENSG00000178999	0.999862
AURKC ENSG00000105146	0.988912
AUTS2 ENSG00000158321	1.0051
AVEN ENSG00000169857	1.01036
AVIL ENSG00000135407	0.999766
AVL9 ENSG00000105778	1.01031
AVP ENSG00000101200	0.974843
AVPI1 ENSG00000119986	0.989297
AVPR1A ENSG00000166148	1.00218
AVPR1B ENSG00000198049	0.985291
AVPR2 ENSG00000126895	1.00158
AXDND1 ENSG00000162779	0.973159
AXIN1 ENSG00000103126	1.00878
AXIN2 ENSG00000168646	0.982754
AXL ENSG00000167601	0.985189
AZGP1 ENSG00000160862	0.976914
AZI2 ENSG00000163512	0.984118
AZIN1 ENSG00000155096	0.986627
AZIN2 ENSG00000142920	0.993151
AZU1 ENSG00000172232	0.978955
B2M ENSG00000166710	1.00876
B3GALNT1 ENSG00000169255	0.985258
B3GALNT2 ENSG00000162885	0.982062
B3GALT1 ENSG00000172318	1.01775
B3GALT2 ENSG00000162630	1.01102
B3GALT4 ENSG00000235863	0.976381
B3GALT5 ENSG00000183778	0.988106
B3GALT6 ENSG00000176022	1.02291
B3GAT1 ENSG00000109956	1.00316
B3GAT2 ENSG00000112309	0.976378
B3GAT3 ENSG00000149541	0.984227
B3GLCT ENSG00000187676	0.989365
B3GNT2 ENSG00000170340	1.00779
B3GNT3 ENSG00000179913	1.00645
B3GNT4 ENSG00000176383	1.00787
B3GNT5 ENSG00000176597	0.984445
B3GNT6 ENSG00000198488	1.01867
B3GNT7 ENSG00000156966	1.01212
B3GNT8 ENSG00000177191	1.03827
B3GNT9 ENSG00000237172	0.983079
B3GNTL1 ENSG00000175711	0.993508
B4GALNT1 ENSG00000135454	1.01249
B4GALNT2 ENSG00000167080	1.01316
B4GALNT3 ENSG00000139044	1.0136
B4GALNT4 ENSG00000182272	1.03595
B4GALT1 ENSG00000086062	1.02389
B4GALT2 ENSG00000117411	0.967835
B4GALT3 ENSG00000158850	0.986061
B4GALT4 ENSG00000121578	0.993483
B4GALT5 ENSG00000158470	1.00257
B4GALT6 ENSG00000118276	1.0137
B4GALT7 ENSG00000027847	1.04233
B4GAT1 ENSG00000174684	1.00592
B9D1 ENSG00000108641	1.02703
B9D2 ENSG00000123810	1.02135
BAALC ENSG00000164929	0.983118
BAAT ENSG00000136881	0.980276
BABAM1 ENSG00000105393	0.994849
BACE1 ENSG00000186318	0.998218
BACE2 ENSG00000182240	0.98083
BACH1 ENSG00000156273	1.01069
BACH2 ENSG00000112182	1.04258
BAD ENSG00000002330	1.00028
BAG1 ENSG00000107262	0.994984
BAG2 ENSG00000112208	1.02739
BAG3 ENSG00000151929	1.02789
BAG4 ENSG00000156735	1.03551
BAG5 ENSG00000166170	1.00419
BAG6 ENSG00000204463	1.00579
BAHCC1 ENSG00000266074	1.03709
BAHD1 ENSG00000140320	1.01681
BAIAP2 ENSG00000175866	1.00767
BAIAP2L1 ENSG00000006453	1.01067
BAIAP2L2 ENSG00000128298	1.01014
BAIAP3 ENSG00000007516	0.969147
BAK1 ENSG00000030110	0.98567
BAMBI ENSG00000095739	0.981395
BANF1 ENSG00000175334	1.00629
BANK1 ENSG00000153064	0.997871
BANP ENSG00000172530	1.02395
BAP1 ENSG00000163930	1.00147
BARD1 ENSG00000138376	1.00865
BARHL2 ENSG00000143032	0.995065
BARX1 ENSG00000131668	0.955791
BARX2 ENSG00000043039	1.02316
BASP1 ENSG00000176788	0.992225
BATF ENSG00000156127	0.972009
BATF2 ENSG00000168062	0.935371
BATF3 ENSG00000123685	0.994759
BAX ENSG00000087088	1.01171
BAZ1A ENSG00000198604	0.998984
BAZ1B ENSG00000009954	1.01474
BAZ2A ENSG00000076108	0.994415
BAZ2B ENSG00000123636	1.00503
BBC3 ENSG00000105327	0.972694
BBIP1 ENSG00000214413	0.97356
BBOF1 ENSG00000119636	0.97993
BBOX1 ENSG00000129151	1.04625
BBS1 ENSG00000174483	1.00017
BBS10 ENSG00000179941	0.987204
BBS12 ENSG00000181004	1.02354
BBS2 ENSG00000125124	1.01644
BBS4 ENSG00000140463	1.011
BBS5 ENSG00000163093	0.988692
BBS7 ENSG00000138686	0.961238
BBS9 ENSG00000122507	0.999809
BBX ENSG00000114439	0.980036
BCAM ENSG00000187244	1.0148
BCAN ENSG00000132692	1.0129
BCAP29 ENSG00000075790	0.980555
BCAP31 ENSG00000185825	1.00418
BCAR1 ENSG00000050820	0.99321
BCAR3 ENSG00000137936	1.01643
BCAS1 ENSG00000064787	0.990914
BCAS2 ENSG00000116752	1.03264
BCAS3 ENSG00000141376	0.978695
BCAS4 ENSG00000124243	0.97944
BCAT1 ENSG00000060982	1.01822
BCAT2 ENSG00000105552	1.00524
BCCIP ENSG00000107949	1.00394
BCDIN3D ENSG00000186666	0.988566
BCHE ENSG00000114200	0.996857
BCKDHA ENSG00000248098	0.969196
BCKDHB ENSG00000083123	1.02847
BCKDK ENSG00000103507	0.993486
BCL10 ENSG00000142867	1.00856
BCL11A ENSG00000119866	1.01533
BCL11B ENSG00000127152	0.983978
BCL2 ENSG00000171791	0.96714
BCL2A1 ENSG00000140379	0.995717
BCL2L1 ENSG00000171552	0.985102
BCL2L11 ENSG00000153094	1.02037
BCL2L12 ENSG00000126453	1.00929
BCL2L13 ENSG00000099968	0.994713
BCL2L14 ENSG00000121380	1.01639
BCL2L15 ENSG00000188761	1.00616
BCL2L2 ENSG00000129473	1.01128
BCL3 ENSG00000069399	0.998038
BCL6 ENSG00000113916	1.00238
BCL6B ENSG00000161940	1.01884
BCL7A ENSG00000110987	0.987905
BCL7B ENSG00000106635	0.983764
BCL7C ENSG00000099385	1.01827
BCL9 ENSG00000116128	1.04007
BCL9L ENSG00000186174	0.974374
BCLAF1 ENSG00000029363	1.00253
BCO1 ENSG00000135697	1.02777
BCO2 ENSG00000197580	0.995263
BCOR ENSG00000183337	1.01768
BCORL1 ENSG00000085185	0.99987
BCR ENSG00000186716	0.975073
BCS1L ENSG00000074582	1.04075
BDH1 ENSG00000161267	0.97774
BDH2 ENSG00000164039	1.03735
BDKRB1 ENSG00000100739	0.970467
BDKRB2 ENSG00000168398	0.991063
BDNF ENSG00000176697	0.963989
BDP1 ENSG00000145734	0.998336
BEAN1 ENSG00000166546	1.03492
BECN1 ENSG00000126581	1.01163
BEGAIN ENSG00000183092	0.997256
BEND2 ENSG00000177324	0.973824
BEND3 ENSG00000178409	0.977132
BEND4 ENSG00000188848	1.0122
BEND5 ENSG00000162373	0.986067
BEND6 ENSG00000151917	1.01461
BEND7 ENSG00000165626	1.01331
BEST1 ENSG00000167995	0.980244
BEST3 ENSG00000127325	1.00666
BET1 ENSG00000105829	0.9937
BET1L ENSG00000177951	0.97579
BEX1 ENSG00000133169	0.977607
BEX2 ENSG00000133134	1.00538
BEX3 ENSG00000166681	1.00648
BEX4 ENSG00000102409	1.01107
BEX5 ENSG00000184515	0.97757
BFAR ENSG00000103429	1.01137
BFSP1 ENSG00000125864	1.0035
BGLAP ENSG00000242252	0.981541
BGN ENSG00000182492	1.03337
BHLHB9 ENSG00000198908	1.00572
BHLHE22 ENSG00000180828	0.994736
BHLHE40 ENSG00000134107	1.01915
BHLHE41 ENSG00000123095	1.01394
BHMT ENSG00000145692	1.01829
BHMT2 ENSG00000132840	0.991176
BICC1 ENSG00000122870	0.961842
BICD1 ENSG00000151746	0.989899
BICD2 ENSG00000185963	0.996744
BICDL1 ENSG00000135127	1.01069
BICDL2 ENSG00000162069	0.957864
BID ENSG00000015475	1.02719
BIK ENSG00000100290	1.00096
BIN1 ENSG00000136717	0.98182
BIN2 ENSG00000110934	1.03237
BIN3 ENSG00000147439	1.00315
BIRC2 ENSG00000110330	1.01388
BIRC3 ENSG00000023445	1.01657
BIRC5 ENSG00000089685	0.998914
BIRC6 ENSG00000115760	1.01473
BIRC7 ENSG00000101197	1.00561
BIVM ENSG00000134897	1.00277
BLCAP ENSG00000166619	0.98824
BLK ENSG00000136573	0.993802
BLM ENSG00000197299	1.0149
BLMH ENSG00000108578	1.02269
BLNK ENSG00000095585	1.00381
BLOC1S1 ENSG00000135441	0.963891
BLOC1S2 ENSG00000196072	0.977186
BLOC1S3 ENSG00000189114	0.974256
BLOC1S4 ENSG00000186222	1.02059
BLOC1S5 ENSG00000188428	0.993836
BLOC1S6 ENSG00000104164	1.00601
BLVRA ENSG00000106605	0.995677
BLVRB ENSG00000090013	0.988916
BLZF1 ENSG00000117475	1.00551
BMF ENSG00000104081	0.997479
BMI1 ENSG00000168283	0.976541
BMP1 ENSG00000168487	1.03264
BMP2 ENSG00000125845	1.00721
BMP2K ENSG00000138756	1.00239
BMP3 ENSG00000152785	1.03347
BMP4 ENSG00000125378	1.00953
BMP5 ENSG00000112175	1.01976
BMP6 ENSG00000153162	1.01337
BMP7 ENSG00000101144	1.01543
BMP8A ENSG00000183682	0.983025
BMP8B ENSG00000116985	0.993924
BMPER ENSG00000164619	1.00642
BMPR1A ENSG00000107779	1.00347
BMPR1B ENSG00000138696	0.97857
BMPR2 ENSG00000204217	0.979739
BMS1 ENSG00000165733	1.0141
BMT2 ENSG00000164603	1.01276
BMX ENSG00000102010	1.02263
BNC1 ENSG00000169594	0.987968
BNC2 ENSG00000173068	0.999989
BNIP1 ENSG00000113734	0.966196
BNIP2 ENSG00000140299	1.0101
BNIP3 ENSG00000176171	0.991282
BNIP3L ENSG00000104765	1.03654
BNIPL ENSG00000163141	0.992958
BOC ENSG00000144857	1.02602
BOD1 ENSG00000145919	1.02509
BOD1L1 ENSG00000038219	1.00277
BOK ENSG00000176720	1.01278
BOLA1 ENSG00000178096	0.987199
BOLA2B ENSG00000169627	1.00364
BOLA3 ENSG00000163170	0.968667
BOP1 ENSG00000261236	1.0205
BORA ENSG00000136122	0.996345
BORCS5 ENSG00000165714	1.00544
BORCS6 ENSG00000196544	1.0056
BORCS7 ENSG00000166275	0.994401
BORCS8 ENSG00000254901	1.00883
BORCS8-MEF2B ENSG00000064489	1.02042
BPGM ENSG00000172331	0.979304
BPHL ENSG00000137274	1.01482
BPI ENSG00000101425	0.991871
BPIFA1 ENSG00000198183	1.00483
BPIFA2 ENSG00000131050	1.02916
BPIFB1 ENSG00000125999	0.986949
BPIFB2 ENSG00000078898	0.988281
BPIFC ENSG00000184459	1.00001
BPNT1 ENSG00000162813	0.980011
BPTF ENSG00000171634	0.981817
BRAF ENSG00000157764	0.993118
BRAP ENSG00000089234	1.02196
BRAT1 ENSG00000106009	1.03274
BRCA1 ENSG00000012048	1.02433
BRCA2 ENSG00000139618	1.00487
BRCC3 ENSG00000185515	1.02006
BRD1 ENSG00000100425	1.04236
BRD2 ENSG00000204256	1.02993
BRD3 ENSG00000169925	0.991489
BRD4 ENSG00000141867	1.04963
BRD7 ENSG00000166164	1.00241
BRD8 ENSG00000112983	0.982122
BRD9 ENSG00000028310	1.00709
BRE ENSG00000158019	0.972409
BRF1 ENSG00000185024	0.985021
BRF2 ENSG00000104221	0.969008
BRI3 ENSG00000164713	0.998246
BRI3BP ENSG00000184992	1.01307
BRICD5 ENSG00000182685	0.981603
BRINP1 ENSG00000078725	0.975658
BRINP2 ENSG00000198797	0.998829
BRINP3 ENSG00000162670	0.993471
BRIP1 ENSG00000136492	1.0379
BRIX1 ENSG00000113460	1.02301
BRK1 ENSG00000254999	1.00483
BRMS1 ENSG00000174744	1.01092
BRMS1L ENSG00000100916	0.981157
BROX ENSG00000162819	0.98315
BRPF1 ENSG00000156983	0.998634
BRPF3 ENSG00000096070	1.00536
BRSK1 ENSG00000160469	0.984195
BRSK2 ENSG00000174672	0.988427
BRWD1 ENSG00000185658	1.03219
BRWD3 ENSG00000165288	1.01099
BSCL2 ENSG00000168000	0.992676
BSDC1 ENSG00000160058	0.995921
BSG ENSG00000172270	0.984751
BSN ENSG00000164061	0.978876
BSPH1 ENSG00000188334	0.976702
BSPRY ENSG00000119411	0.961474
BST1 ENSG00000109743	1.03462
BST2 ENSG00000130303	0.972881
BTAF1 ENSG00000095564	1.00205
BTBD1 ENSG00000064726	0.990152
BTBD10 ENSG00000148925	0.988223
BTBD11 ENSG00000151136	1.00465
BTBD16 ENSG00000138152	1.01081
BTBD19 ENSG00000222009	1.00671
BTBD2 ENSG00000133243	1.01966
BTBD3 ENSG00000132640	1.04891
BTBD6 ENSG00000184887	1.00139
BTBD7 ENSG00000011114	0.997992
BTBD8 ENSG00000189195	0.984998
BTBD9 ENSG00000183826	0.999502
BTC ENSG00000174808	0.992209
BTD ENSG00000169814	1.0413
BTF3 ENSG00000145741	1.02713
BTF3L4 ENSG00000134717	1.01015
BTG1 ENSG00000133639	0.985616
BTG2 ENSG00000159388	1.03126
BTG3 ENSG00000154640	0.955851
BTK ENSG00000010671	0.970408
BTLA ENSG00000186265	0.974306
BTN2A1 ENSG00000112763	0.989023
BTN2A2 ENSG00000124508	1.02316
BTN3A1 ENSG00000026950	1.02226
BTN3A2 ENSG00000186470	0.971553
BTN3A3 ENSG00000111801	0.990588
BTNL3 ENSG00000168903	0.989889
BTNL9 ENSG00000165810	1.01136
BTRC ENSG00000166167	0.970058
BUB1 ENSG00000169679	0.95999
BUB1B ENSG00000156970	1.00664
BUB3 ENSG00000154473	1.01871
BUD13 ENSG00000137656	0.999048
BUD31 ENSG00000106245	1.00521
BVES ENSG00000112276	1.03737
BYSL ENSG00000112578	0.970971
BZW1 ENSG00000082153	0.987244
BZW2 ENSG00000136261	0.984981
C10orf10 ENSG00000165507	0.975063
C10orf105 ENSG00000214688	1.03046
C10orf107 ENSG00000183346	1.00548
C10orf11 ENSG00000148655	1.0048
C10orf128 ENSG00000204161	1.01484
C10orf2 ENSG00000107815	1.0177
C10orf35 ENSG00000171224	0.990684
C10orf53 ENSG00000178645	1.00968
C10orf54 ENSG00000107738	1.06497
C10orf55 ENSG00000222047	1.01676
C10orf76 ENSG00000120029	0.995333
C10orf82 ENSG00000165863	0.978359
C10orf88 ENSG00000119965	0.985099
C10orf95 ENSG00000120055	1.01201
C10orf99 ENSG00000188373	1.00926
C11orf1 ENSG00000137720	0.989601
C11orf16 ENSG00000176029	1.00729
C11orf21 ENSG00000110665	0.973513
C11orf24 ENSG00000171067	0.986332
C11orf31 ENSG00000211450	0.975749
C11orf45 ENSG00000174370	1.00618
C11orf49 ENSG00000149179	1.01084
C11orf52 ENSG00000149300	1.00746
C11orf53 ENSG00000150750	1.00814
C11orf54 ENSG00000182919	0.998895
C11orf57 ENSG00000150776	1.01202
C11orf58 ENSG00000110696	1.03432
C11orf63 ENSG00000109944	0.982132
C11orf65 ENSG00000166323	1.03223
C11orf68 ENSG00000175573	0.956882
C11orf70 ENSG00000137691	1.00626
C11orf71 ENSG00000180425	1.04581
C11orf74 ENSG00000166352	1.03357
C11orf80 ENSG00000173715	1.01601
C11orf84 ENSG00000168005	1.02474
C11orf87 ENSG00000185742	0.996429
C11orf95 ENSG00000188070	1.00356
C11orf96 ENSG00000187479	0.98126
C11orf98 ENSG00000278615	1.05228
C12orf10 ENSG00000139637	1.00134
C12orf29 ENSG00000133641	1.00631
C12orf4 ENSG00000047621	1.01224
C12orf40 ENSG00000180116	1.00535
C12orf42 ENSG00000179088	0.995092
C12orf43 ENSG00000157895	1.02258
C12orf45 ENSG00000151131	0.991875
C12orf49 ENSG00000111412	0.997205
C12orf50 ENSG00000165805	0.980978
C12orf54 ENSG00000177627	1.01417
C12orf56 ENSG00000185306	0.999652
C12orf57 ENSG00000111678	1.03113
C12orf60 ENSG00000182993	1.00423
C12orf65 ENSG00000130921	1.01571
C12orf66 ENSG00000174206	0.990392
C12orf71 ENSG00000214700	0.996451
C12orf73 ENSG00000204954	0.995024
C12orf75 ENSG00000235162	1.00097
C12orf76 ENSG00000174456	1.03155
C14orf1 ENSG00000133935	1.01059
C14orf105 ENSG00000100557	0.959158
C14orf119 ENSG00000179933	0.990155
C14orf132 ENSG00000227051	0.998611
C14orf142 ENSG00000170270	0.972544
C14orf159 ENSG00000133943	1.02135
C14orf166 ENSG00000087302	1.01089
C14orf169 ENSG00000170468	1.00708
C14orf178 ENSG00000197734	1.00716
C14orf180 ENSG00000184601	0.988269
C14orf2 ENSG00000156411	1.0166
C14orf28 ENSG00000179476	0.999259
C14orf37 ENSG00000139971	0.953693
C14orf39 ENSG00000179008	1.02002
C14orf79 ENSG00000140104	0.992855
C14orf80 ENSG00000185347	0.99848
C14orf93 ENSG00000100802	0.999064
C15orf39 ENSG00000167173	1.00881
C15orf40 ENSG00000169609	0.959823
C15orf41 ENSG00000186073	0.99236
C15orf48 ENSG00000166920	1.02872
C15orf52 ENSG00000188549	0.988585
C15orf53 ENSG00000175779	1.00509
C15orf57 ENSG00000128891	0.978668
C15orf59 ENSG00000205363	0.994324
C15orf61 ENSG00000189227	0.991233
C15orf62 ENSG00000188277	1.02376
C15orf65 ENSG00000261652	1.01211
C16orf13 ENSG00000130731	0.997047
C16orf45 ENSG00000166780	1.00527
C16orf46 ENSG00000166455	0.99528
C16orf52 ENSG00000185716	1.0052
C16orf54 ENSG00000185905	1.04718
C16orf58 ENSG00000140688	1.00995
C16orf59 ENSG00000162062	1.00291
C16orf62 ENSG00000103544	1.02966
C16orf70 ENSG00000125149	0.96756
C16orf71 ENSG00000166246	0.994501
C16orf72 ENSG00000182831	1.00505
C16orf74 ENSG00000154102	0.988381
C16orf78 ENSG00000166152	1.00013
C16orf86 ENSG00000159761	0.975386
C16orf87 ENSG00000155330	0.979713
C16orf89 ENSG00000153446	1.00816
C16orf91 ENSG00000174109	1.03536
C16orf92 ENSG00000167194	1.00889
C16orf95 ENSG00000260456	0.986457
C16orf96 ENSG00000205832	0.987896
C17orf105 ENSG00000231256	0.99327
C17orf107 ENSG00000205710	0.996299
C17orf49 ENSG00000258315	1.00071
C17orf51 ENSG00000212719	1.00473
C17orf53 ENSG00000125319	0.992289
C17orf58 ENSG00000186665	0.977718
C17orf62 ENSG00000178927	0.998719
C17orf64 ENSG00000141371	1.01034
C17orf67 ENSG00000214226	1.00815
C17orf74 ENSG00000184560	0.997686
C17orf75 ENSG00000108666	1.02185
C17orf78 ENSG00000278505	1.03757
C17orf80 ENSG00000141219	0.998472
C17orf89 ENSG00000224877	1.01787
C17orf96 ENSG00000273604	0.986627
C17orf97 ENSG00000187624	0.994726
C17orf98 ENSG00000275489	1.02858
C17orf99 ENSG00000187997	1.02975
C18orf21 ENSG00000141428	1.01021
C18orf25 ENSG00000152242	1.00333
C18orf32 ENSG00000177576	1.01389
C18orf54 ENSG00000166845	1.01384
C18orf63 ENSG00000206043	0.989946
C18orf8 ENSG00000141452	1.03214
C19orf12 ENSG00000131943	0.982513
C19orf18 ENSG00000177025	0.961772
C19orf24 ENSG00000228300	0.986139
C19orf25 ENSG00000119559	0.975234
C19orf33 ENSG00000167644	1.01325
C19orf35 ENSG00000188305	1.01335
C19orf38 ENSG00000214212	1.07503
C19orf43 ENSG00000123144	1.03723
C19orf44 ENSG00000105072	0.997334
C19orf45 ENSG00000198723	1.01852
C19orf47 ENSG00000160392	1.02206
C19orf48 ENSG00000167747	0.986863
C19orf52 ENSG00000142444	1.026
C19orf53 ENSG00000104979	0.982321
C19orf54 ENSG00000188493	1.01474
C19orf57 ENSG00000132016	1.00111
C19orf60 ENSG00000006015	0.980363
C19orf66 ENSG00000130813	1.0052
C19orf67 ENSG00000188032	1.00333
C19orf68 ENSG00000185453	0.994975
C19orf70 ENSG00000174917	0.974953
C19orf71 ENSG00000183397	0.97685
C19orf73 ENSG00000221916	0.966303
C19orf81 ENSG00000235034	1.01439
C19orf84 ENSG00000262874	0.963308
C1D ENSG00000197223	0.987253
C1GALT1 ENSG00000106392	1.00515
C1GALT1C1 ENSG00000171155	0.988016
C1GALT1C1L ENSG00000223658	0.986677
C1QA ENSG00000173372	1.01958
C1QB ENSG00000173369	0.981731
C1QBP ENSG00000108561	1.01241
C1QC ENSG00000159189	1.01354
C1QL1 ENSG00000131094	1.00211
C1QL2 ENSG00000144119	0.954012
C1QL3 ENSG00000165985	1.00075
C1QL4 ENSG00000186897	0.974075
C1QTNF1 ENSG00000173918	0.99463
C1QTNF2 ENSG00000145861	1.05722
C1QTNF3 ENSG00000082196	0.973173
C1QTNF4 ENSG00000172247	0.985544
C1QTNF5 ENSG00000223953	0.994748
C1QTNF6 ENSG00000133466	0.987283
C1QTNF7 ENSG00000163145	1.0093
C1QTNF9 ENSG00000240654	0.992634
C1QTNF9B ENSG00000205863	0.999207
C1QTNF9B-AS1 ENSG00000281899	0.999045
C1R ENSG00000159403	1.00434
C1RL ENSG00000139178	0.992733
C1S ENSG00000182326	1.00873
C1orf101 ENSG00000179397	0.984184
C1orf105 ENSG00000180999	1.00322
C1orf106 ENSG00000163362	1.00784
C1orf109 ENSG00000116922	1.0194
C1orf112 ENSG00000000460	0.983918
C1orf115 ENSG00000162817	1.00643
C1orf116 ENSG00000182795	0.991097
C1orf122 ENSG00000197982	1.03677
C1orf123 ENSG00000162384	0.991144
C1orf127 ENSG00000175262	0.997722
C1orf131 ENSG00000143633	1.01185
C1orf141 ENSG00000203963	0.98009
C1orf145 ENSG00000162913	1.00994
C1orf158 ENSG00000157330	0.990145
C1orf159 ENSG00000131591	1.04342
C1orf162 ENSG00000143110	1.00173
C1orf167 ENSG00000215910	0.982894
C1orf168 ENSG00000187889	1.01955
C1orf174 ENSG00000198912	0.987846
C1orf186 ENSG00000263961	1.01284
C1orf194 ENSG00000179902	1.03057
C1orf198 ENSG00000119280	1.023
C1orf204 ENSG00000188004	1.00274
C1orf21 ENSG00000116667	1.02881
C1orf210 ENSG00000253313	0.976849
C1orf216 ENSG00000142686	0.979651
C1orf226 ENSG00000239887	1.00089
C1orf228 ENSG00000198520	0.990259
C1orf234 ENSG00000227868	1.03664
C1orf27 ENSG00000157181	0.988527
C1orf35 ENSG00000143793	1.01349
C1orf43 ENSG00000143612	1.00553
C1orf50 ENSG00000164008	0.990664
C1orf52 ENSG00000162642	0.996255
C1orf53 ENSG00000203724	1.00994
C1orf54 ENSG00000118292	0.997248
C1orf56 ENSG00000143443	1.03559
C1orf61 ENSG00000125462	0.993614
C1orf64 ENSG00000183888	0.992703
C1orf74 ENSG00000162757	0.990988
C1orf94 ENSG00000142698	1.02704
C2 ENSG00000166278	1.01763
C20orf144 ENSG00000149609	0.985416
C20orf194 ENSG00000088854	1.02364
C20orf196 ENSG00000171984	0.995202
C20orf24 ENSG00000101084	1.04835
C20orf27 ENSG00000101220	0.993025
C20orf96 ENSG00000196476	0.97294
C21orf2 ENSG00000160226	0.990655
C21orf33 ENSG00000160221	0.995497
C21orf58 ENSG00000160298	0.996523
C21orf59 ENSG00000159079	1.0185
C21orf91 ENSG00000154642	0.996078
C22orf15 ENSG00000169314	0.988063
C22orf23 ENSG00000128346	1.00254
C22orf29 ENSG00000215012	0.977801
C22orf31 ENSG00000100249	0.980093
C22orf39 ENSG00000242259	0.970662
C22orf42 ENSG00000205856	1.01771
C22orf46 ENSG00000184208	0.99376
C2CD2 ENSG00000157617	1.0044
C2CD2L ENSG00000172375	1.00993
C2CD3 ENSG00000168014	0.97351
C2CD4A ENSG00000198535	1.01046
C2CD4B ENSG00000205502	1.02623
C2CD4C ENSG00000183186	0.983262
C2CD4D ENSG00000225556	0.990397
C2CD5 ENSG00000111731	1.01639
C2orf15 ENSG00000273045	0.979424
C2orf40 ENSG00000119147	1.01842
C2orf42 ENSG00000115998	1.01306
C2orf47 ENSG00000162972	0.973623
C2orf49 ENSG00000135974	0.998698
C2orf50 ENSG00000150873	1.0118
C2orf54 ENSG00000172478	0.965294
C2orf66 ENSG00000187944	1.00425
C2orf68 ENSG00000168887	0.990822
C2orf69 ENSG00000178074	1.01394
C2orf70 ENSG00000173557	1.02245
C2orf71 ENSG00000179270	0.991296
C2orf72 ENSG00000204128	1.00163
C2orf73 ENSG00000177994	0.984645
C2orf74 ENSG00000237651	1.00852
C2orf76 ENSG00000186132	0.997269
C2orf78 ENSG00000187833	1.01562
C2orf80 ENSG00000188674	0.987141
C2orf81 ENSG00000159239	1.01364
C2orf82 ENSG00000182600	0.979805
C2orf83 ENSG00000042304	1.00975
C2orf88 ENSG00000187699	1.00789
C3 ENSG00000125730	0.962043
C3AR1 ENSG00000171860	1.04457
C3orf14 ENSG00000114405	0.99949
C3orf18 ENSG00000088543	0.979933
C3orf20 ENSG00000131379	1.03054
C3orf22 ENSG00000180697	1.00689
C3orf33 ENSG00000174928	1.03245
C3orf36 ENSG00000221972	1.00143
C3orf38 ENSG00000179021	0.987546
C3orf49 ENSG00000163632	1.01775
C3orf52 ENSG00000114529	0.975565
C3orf58 ENSG00000181744	1.0189
C3orf62 ENSG00000188315	1.00242
C3orf70 ENSG00000187068	1.04338
C3orf80 ENSG00000180044	1.01626
C4A ENSG00000244731	1.03311
C4B ENSG00000224389	1.00215
C4BPA ENSG00000123838	1.01507
C4BPB ENSG00000123843	1.00076
C4orf17 ENSG00000138813	1.00494
C4orf19 ENSG00000154274	1.02042
C4orf22 ENSG00000197826	1.00235
C4orf3 ENSG00000164096	1.0184
C4orf32 ENSG00000174749	0.976013
C4orf33 ENSG00000151470	1.02032
C4orf36 ENSG00000163633	1.00162
C4orf46 ENSG00000205208	1.00733
C4orf48 ENSG00000243449	0.999855
C4orf50 ENSG00000181215	1.01419
C5 ENSG00000106804	1.03233
C5AR1 ENSG00000197405	0.980865
C5AR2 ENSG00000134830	1.03349
C5orf15 ENSG00000113583	1.03581
C5orf22 ENSG00000082213	0.97976
C5orf24 ENSG00000181904	0.965527
C5orf30 ENSG00000181751	0.989918
C5orf34 ENSG00000172244	1.01604
C5orf38 ENSG00000186493	1.02525
C5orf42 ENSG00000197603	0.98206
C5orf45 ENSG00000161010	1.00733
C5orf46 ENSG00000178776	1.01821
C5orf49 ENSG00000215217	1.00579
C5orf51 ENSG00000205765	0.967458
C5orf52 ENSG00000187658	0.982768
C5orf56 ENSG00000197536	0.997169
C5orf63 ENSG00000164241	1.00441
C6 ENSG00000039537	1.02676
C6orf1 ENSG00000186577	0.993697
C6orf106 ENSG00000196821	0.983521
C6orf118 ENSG00000112539	1.02908
C6orf120 ENSG00000185127	1.02486
C6orf132 ENSG00000188112	0.973782
C6orf136 ENSG00000204564	0.984543
C6orf141 ENSG00000197261	1.03201
C6orf201 ENSG00000185689	1.01255
C6orf203 ENSG00000130349	0.972486
C6orf223 ENSG00000181577	0.96725
C6orf226 ENSG00000221821	1.00927
C6orf25 ENSG00000204420	0.992846
C6orf47 ENSG00000204439	0.987471
C6orf48 ENSG00000204387	1.01503
C6orf52 ENSG00000137434	0.997597
C6orf58 ENSG00000184530	0.980956
C6orf62 ENSG00000112308	0.981528
C6orf89 ENSG00000198663	1.0023
C7 ENSG00000112936	0.999284
C7orf25 ENSG00000136197	0.99434
C7orf26 ENSG00000146576	1.0119
C7orf31 ENSG00000153790	0.989472
C7orf34 ENSG00000165131	0.997145
C7orf43 ENSG00000146826	1.03764
C7orf49 ENSG00000122783	0.997952
C7orf50 ENSG00000146540	1.00093
C7orf61 ENSG00000185955	1.00563
C7orf62 ENSG00000164645	0.961463
C7orf72 ENSG00000164500	0.967663
C7orf73 ENSG00000243317	0.970804
C8A ENSG00000157131	1.02885
C8G ENSG00000176919	1.00213
C8orf22 ENSG00000168333	1.00796
C8orf33 ENSG00000182307	0.979354
C8orf34 ENSG00000165084	0.984348
C8orf37 ENSG00000156172	1.01837
C8orf4 ENSG00000176907	1.00397
C8orf44 ENSG00000213865	1.01421
C8orf46 ENSG00000169085	1.01149
C8orf48 ENSG00000164743	1.0102
C8orf58 ENSG00000241852	1.0231
C8orf59 ENSG00000176731	1.01218
C8orf74 ENSG00000171060	0.970893
[truncated: 14,779 more rows]
