# Supplementary material for: Spatial maps of prostate cancer transcriptomes reveal an unexplored landscape of heterogeneity
Source: Nat Commun. 2018 Jun 20;9:2419. doi: 10.1038/s41467-018-04724-5 (PMC6010471; doi:10.1038/s41467-018-04724-5)
Supplement: Supplementary file 13 — Supplementary Data 10 [file 41467_2018_4724_MOESM13_ESM.zip › Supplementary Dataset 5/log.txt]

2017-02-17 10:19:15.071494 [info] std 0.2.1-385-g67df11f [master branch]
2017-02-17 10:19:15.071630 [info] Fri Feb 17 10:19:15 2017
2017-02-17 10:19:15.071647 [info] Working directory = /home/emelie.berglund/analysis
2017-02-17 10:19:15.071660 [info] Command = std -t 8 /home/emelie.berglund/count_data/reactive_stroma/P1.3.tsv /home/emelie.berglund/count_data/reactive_stroma/P2.3.tsv /home/emelie.berglund/count_data/reactive_stroma/P2.4.tsv /home/emelie.berglund/count_data/reactive_stroma/P3.1.tsv -o 170217_reactive_stroma_8$/

2017-02-17 10:19:18.284823 [info] Using Gamma distribution for the features.
2017-02-17 10:19:18.284884 [info] Using HierGamma distribution for the mixing weights.
2017-02-17 10:19:18.972247 [info] Initial model
Poisson Factorization G = 16778 T = 8 E = 4
Experiment G = 16778 S = 628 T = 8
Experiment G = 16778 S = 222 T = 8
Experiment G = 16778 S = 447 T = 8
Experiment G = 16778 S = 625 T = 8

2017-02-17 10:19:18.972397 [info] Performing iteration 1
2017-02-17 10:19:22.357477 [info] Observed Log-likelihood = -7.39243e+08
2017-02-17 10:19:24.170751 [info] Performing iteration 2
2017-02-17 10:19:27.518920 [info] Observed Log-likelihood = -2.28147e+07
2017-02-17 10:19:29.414727 [info] Performing iteration 3
2017-02-17 10:19:32.786613 [info] Observed Log-likelihood = -2.25401e+07
2017-02-17 10:19:34.676140 [info] Performing iteration 4
2017-02-17 10:19:38.061073 [info] Observed Log-likelihood = -2.24326e+07
2017-02-17 10:19:39.957130 [info] Performing iteration 5
2017-02-17 10:19:43.338843 [info] Observed Log-likelihood = -2.23918e+07
2017-02-17 10:19:45.245945 [info] Performing iteration 6
2017-02-17 10:19:48.627991 [info] Observed Log-likelihood = -2.2395e+07
2017-02-17 10:19:50.521994 [info] Performing iteration 7
2017-02-17 10:19:53.904414 [info] Observed Log-likelihood = -2.23441e+07
2017-02-17 10:19:55.810149 [info] Performing iteration 8
2017-02-17 10:19:59.194643 [info] Observed Log-likelihood = -2.23278e+07
2017-02-17 10:20:01.089547 [info] Performing iteration 9
2017-02-17 10:20:04.418599 [info] Observed Log-likelihood = -2.23536e+07
2017-02-17 10:20:06.360711 [info] Performing iteration 10
2017-02-17 10:20:09.580171 [info] Observed Log-likelihood = -2.23298e+07
2017-02-17 10:20:11.505435 [info] Performing iteration 11
2017-02-17 10:20:14.703092 [info] Observed Log-likelihood = -2.22972e+07
2017-02-17 10:20:16.613523 [info] Performing iteration 12
2017-02-17 10:20:19.814128 [info] Observed Log-likelihood = -2.22875e+07
2017-02-17 10:20:21.757642 [info] Performing iteration 13
2017-02-17 10:20:24.955128 [info] Observed Log-likelihood = -2.2252e+07
2017-02-17 10:20:26.907412 [info] Performing iteration 14
2017-02-17 10:20:30.138553 [info] Observed Log-likelihood = -2.22488e+07
2017-02-17 10:20:32.108651 [info] Performing iteration 15
2017-02-17 10:20:35.326186 [info] Observed Log-likelihood = -2.22259e+07
2017-02-17 10:20:37.304881 [info] Performing iteration 16
2017-02-17 10:20:40.530382 [info] Observed Log-likelihood = -2.21952e+07
2017-02-17 10:20:42.515129 [info] Performing iteration 17
2017-02-17 10:20:45.737848 [info] Observed Log-likelihood = -2.21864e+07
2017-02-17 10:20:47.725009 [info] Performing iteration 18
2017-02-17 10:20:50.955988 [info] Observed Log-likelihood = -2.21523e+07
2017-02-17 10:20:52.951777 [info] Performing iteration 19
2017-02-17 10:20:56.184584 [info] Observed Log-likelihood = -2.21387e+07
2017-02-17 10:20:58.175956 [info] Performing iteration 20
2017-02-17 10:21:01.403970 [info] Observed Log-likelihood = -2.21117e+07
2017-02-17 10:21:03.406225 [info] Performing iteration 21
2017-02-17 10:21:06.626906 [info] Observed Log-likelihood = -2.20794e+07
2017-02-17 10:21:08.637121 [info] Performing iteration 22
2017-02-17 10:21:11.859905 [info] Observed Log-likelihood = -2.20625e+07
2017-02-17 10:21:13.862794 [info] Performing iteration 23
2017-02-17 10:21:17.093572 [info] Observed Log-likelihood = -2.20296e+07
2017-02-17 10:21:19.087575 [info] Performing iteration 24
2017-02-17 10:21:22.299680 [info] Observed Log-likelihood = -2.20028e+07
2017-02-17 10:21:24.294129 [info] Performing iteration 25
2017-02-17 10:21:27.512981 [info] Observed Log-likelihood = -2.19848e+07
2017-02-17 10:21:29.502641 [info] Performing iteration 26
2017-02-17 10:21:32.727832 [info] Observed Log-likelihood = -2.19597e+07
2017-02-17 10:21:34.707845 [info] Performing iteration 27
2017-02-17 10:21:37.924976 [info] Observed Log-likelihood = -2.19356e+07
2017-02-17 10:21:39.934252 [info] Performing iteration 28
2017-02-17 10:21:43.153244 [info] Observed Log-likelihood = -2.19093e+07
2017-02-17 10:21:45.144532 [info] Performing iteration 29
2017-02-17 10:21:48.367864 [info] Observed Log-likelihood = -2.18878e+07
2017-02-17 10:21:50.353553 [info] Performing iteration 30
2017-02-17 10:21:53.579377 [info] Observed Log-likelihood = -2.18626e+07
2017-02-17 10:21:55.573199 [info] Performing iteration 31
2017-02-17 10:21:58.783152 [info] Observed Log-likelihood = -2.18421e+07
2017-02-17 10:22:00.789038 [info] Performing iteration 32
2017-02-17 10:22:04.012578 [info] Observed Log-likelihood = -2.18234e+07
2017-02-17 10:22:06.005573 [info] Performing iteration 33
2017-02-17 10:22:09.219594 [info] Observed Log-likelihood = -2.18123e+07
2017-02-17 10:22:11.210964 [info] Performing iteration 34
2017-02-17 10:22:14.646005 [info] Observed Log-likelihood = -2.17924e+07
2017-02-17 10:22:16.628621 [info] Performing iteration 35
2017-02-17 10:22:20.062123 [info] Observed Log-likelihood = -2.17782e+07
2017-02-17 10:22:22.071326 [info] Performing iteration 36
2017-02-17 10:22:25.502240 [info] Observed Log-likelihood = -2.17625e+07
2017-02-17 10:22:27.491658 [info] Performing iteration 37
2017-02-17 10:22:30.914400 [info] Observed Log-likelihood = -2.17493e+07
2017-02-17 10:22:32.904266 [info] Performing iteration 38
2017-02-17 10:22:36.326004 [info] Observed Log-likelihood = -2.17424e+07
2017-02-17 10:22:38.308941 [info] Performing iteration 39
2017-02-17 10:22:41.730697 [info] Observed Log-likelihood = -2.17271e+07
2017-02-17 10:22:43.706241 [info] Performing iteration 40
2017-02-17 10:22:47.125232 [info] Observed Log-likelihood = -2.17156e+07
2017-02-17 10:22:49.126319 [info] Performing iteration 41
2017-02-17 10:22:52.549607 [info] Observed Log-likelihood = -2.17092e+07
2017-02-17 10:22:54.535880 [info] Performing iteration 42
2017-02-17 10:22:57.953687 [info] Observed Log-likelihood = -2.17005e+07
2017-02-17 10:22:59.944618 [info] Performing iteration 43
2017-02-17 10:23:03.363473 [info] Observed Log-likelihood = -2.16877e+07
2017-02-17 10:23:05.366527 [info] Performing iteration 44
2017-02-17 10:23:08.784540 [info] Observed Log-likelihood = -2.16785e+07
2017-02-17 10:23:10.770014 [info] Performing iteration 45
2017-02-17 10:23:14.182577 [info] Observed Log-likelihood = -2.16734e+07
2017-02-17 10:23:16.162277 [info] Performing iteration 46
2017-02-17 10:23:19.576358 [info] Observed Log-likelihood = -2.16619e+07
2017-02-17 10:23:21.568378 [info] Performing iteration 47
2017-02-17 10:23:24.977301 [info] Observed Log-likelihood = -2.1654e+07
2017-02-17 10:23:26.970037 [info] Performing iteration 48
2017-02-17 10:23:30.388572 [info] Observed Log-likelihood = -2.16461e+07
2017-02-17 10:23:32.374514 [info] Performing iteration 49
2017-02-17 10:23:35.779400 [info] Observed Log-likelihood = -2.1639e+07
2017-02-17 10:23:37.788667 [info] Performing iteration 50
2017-02-17 10:23:40.981209 [info] Observed Log-likelihood = -2.1631e+07
2017-02-17 10:23:42.950129 [info] Performing iteration 51
2017-02-17 10:23:46.101492 [info] Observed Log-likelihood = -2.16247e+07
2017-02-17 10:23:48.082866 [info] Performing iteration 52
2017-02-17 10:23:51.246180 [info] Observed Log-likelihood = -2.16181e+07
2017-02-17 10:23:53.212556 [info] Performing iteration 53
2017-02-17 10:23:56.374691 [info] Observed Log-likelihood = -2.16156e+07
2017-02-17 10:23:58.358604 [info] Performing iteration 54
2017-02-17 10:24:01.515621 [info] Observed Log-likelihood = -2.16095e+07
2017-02-17 10:24:03.482777 [info] Performing iteration 55
2017-02-17 10:24:06.641917 [info] Observed Log-likelihood = -2.16066e+07
2017-02-17 10:24:08.599970 [info] Performing iteration 56
2017-02-17 10:24:11.758234 [info] Observed Log-likelihood = -2.16023e+07
2017-02-17 10:24:13.718040 [info] Performing iteration 57
2017-02-17 10:24:16.875217 [info] Observed Log-likelihood = -2.15946e+07
2017-02-17 10:24:18.840754 [info] Performing iteration 58
2017-02-17 10:24:21.996097 [info] Observed Log-likelihood = -2.15897e+07
2017-02-17 10:24:23.990341 [info] Performing iteration 59
2017-02-17 10:24:27.247660 [info] Observed Log-likelihood = -2.15848e+07
2017-02-17 10:24:29.221071 [info] Performing iteration 60
2017-02-17 10:24:32.379118 [info] Observed Log-likelihood = -2.15824e+07
2017-02-17 10:24:34.339764 [info] Performing iteration 61
2017-02-17 10:24:37.493072 [info] Observed Log-likelihood = -2.15791e+07
2017-02-17 10:24:39.467301 [info] Performing iteration 62
2017-02-17 10:24:42.639076 [info] Observed Log-likelihood = -2.15744e+07
2017-02-17 10:24:44.613523 [info] Performing iteration 63
2017-02-17 10:24:47.769302 [info] Observed Log-likelihood = -2.15706e+07
2017-02-17 10:24:49.737629 [info] Performing iteration 64
2017-02-17 10:24:52.889252 [info] Observed Log-likelihood = -2.15666e+07
2017-02-17 10:24:54.860067 [info] Performing iteration 65
2017-02-17 10:24:58.014836 [info] Observed Log-likelihood = -2.1563e+07
2017-02-17 10:24:59.986596 [info] Performing iteration 66
2017-02-17 10:25:03.136295 [info] Observed Log-likelihood = -2.15595e+07
2017-02-17 10:25:05.103561 [info] Performing iteration 67
2017-02-17 10:25:08.256102 [info] Observed Log-likelihood = -2.15551e+07
2017-02-17 10:25:10.242039 [info] Performing iteration 68
2017-02-17 10:25:13.393831 [info] Observed Log-likelihood = -2.15511e+07
2017-02-17 10:25:15.362664 [info] Performing iteration 69
2017-02-17 10:25:18.517521 [info] Observed Log-likelihood = -2.15477e+07
2017-02-17 10:25:20.492256 [info] Performing iteration 70
2017-02-17 10:25:23.643072 [info] Observed Log-likelihood = -2.15446e+07
2017-02-17 10:25:25.619208 [info] Performing iteration 71
2017-02-17 10:25:28.768123 [info] Observed Log-likelihood = -2.15417e+07
2017-02-17 10:25:30.733910 [info] Performing iteration 72
2017-02-17 10:25:33.888675 [info] Observed Log-likelihood = -2.15395e+07
2017-02-17 10:25:35.882007 [info] Performing iteration 73
2017-02-17 10:25:39.032681 [info] Observed Log-likelihood = -2.15374e+07
2017-02-17 10:25:41.008081 [info] Performing iteration 74
2017-02-17 10:25:44.166481 [info] Observed Log-likelihood = -2.15347e+07
2017-02-17 10:25:46.150861 [info] Performing iteration 75
2017-02-17 10:25:49.303134 [info] Observed Log-likelihood = -2.15308e+07
2017-02-17 10:25:51.286352 [info] Performing iteration 76
2017-02-17 10:25:54.431774 [info] Observed Log-likelihood = -2.15291e+07
2017-02-17 10:25:56.409096 [info] Performing iteration 77
2017-02-17 10:25:59.566428 [info] Observed Log-likelihood = -2.15262e+07
2017-02-17 10:26:01.524796 [info] Performing iteration 78
2017-02-17 10:26:04.684140 [info] Observed Log-likelihood = -2.15236e+07
2017-02-17 10:26:06.657989 [info] Performing iteration 79
2017-02-17 10:26:09.816154 [info] Observed Log-likelihood = -2.15226e+07
2017-02-17 10:26:11.784648 [info] Performing iteration 80
2017-02-17 10:26:14.949094 [info] Observed Log-likelihood = -2.15187e+07
2017-02-17 10:26:16.908642 [info] Performing iteration 81
2017-02-17 10:26:20.072292 [info] Observed Log-likelihood = -2.15171e+07
2017-02-17 10:26:22.046412 [info] Performing iteration 82
2017-02-17 10:26:25.208981 [info] Observed Log-likelihood = -2.15152e+07
2017-02-17 10:26:27.173603 [info] Performing iteration 83
2017-02-17 10:26:30.349036 [info] Observed Log-likelihood = -2.15132e+07
2017-02-17 10:26:32.337139 [info] Performing iteration 84
2017-02-17 10:26:35.504241 [info] Observed Log-likelihood = -2.15109e+07
2017-02-17 10:26:37.468652 [info] Performing iteration 85
2017-02-17 10:26:40.639169 [info] Observed Log-likelihood = -2.15086e+07
2017-02-17 10:26:42.623433 [info] Performing iteration 86
2017-02-17 10:26:45.803268 [info] Observed Log-likelihood = -2.15064e+07
2017-02-17 10:26:47.757649 [info] Performing iteration 87
2017-02-17 10:26:50.922614 [info] Observed Log-likelihood = -2.15046e+07
2017-02-17 10:26:52.893044 [info] Performing iteration 88
2017-02-17 10:26:56.053866 [info] Observed Log-likelihood = -2.15028e+07
2017-02-17 10:26:58.016064 [info] Performing iteration 89
2017-02-17 10:27:01.188049 [info] Observed Log-likelihood = -2.15014e+07
2017-02-17 10:27:03.158675 [info] Performing iteration 90
2017-02-17 10:27:06.351037 [info] Observed Log-likelihood = -2.14994e+07
2017-02-17 10:27:08.333333 [info] Performing iteration 91
2017-02-17 10:27:11.509158 [info] Observed Log-likelihood = -2.14978e+07
2017-02-17 10:27:13.477913 [info] Performing iteration 92
2017-02-17 10:27:16.651360 [info] Observed Log-likelihood = -2.14953e+07
2017-02-17 10:27:18.613467 [info] Performing iteration 93
2017-02-17 10:27:21.786384 [info] Observed Log-likelihood = -2.14942e+07
2017-02-17 10:27:23.751248 [info] Performing iteration 94
2017-02-17 10:27:26.915696 [info] Observed Log-likelihood = -2.14921e+07
2017-02-17 10:27:28.891727 [info] Performing iteration 95
2017-02-17 10:27:32.067158 [info] Observed Log-likelihood = -2.14911e+07
2017-02-17 10:27:34.039206 [info] Performing iteration 96
2017-02-17 10:27:37.211063 [info] Observed Log-likelihood = -2.14901e+07
2017-02-17 10:27:39.177032 [info] Performing iteration 97
2017-02-17 10:27:42.344210 [info] Observed Log-likelihood = -2.14879e+07
2017-02-17 10:27:44.322333 [info] Performing iteration 98
2017-02-17 10:27:47.493585 [info] Observed Log-likelihood = -2.1487e+07
2017-02-17 10:27:49.464397 [info] Performing iteration 99
2017-02-17 10:27:52.634310 [info] Observed Log-likelihood = -2.14848e+07
2017-02-17 10:27:54.601354 [info] Performing iteration 100
2017-02-17 10:27:57.763171 [info] Observed Log-likelihood = -2.14842e+07
2017-02-17 10:27:59.730666 [info] Performing iteration 101
2017-02-17 10:28:02.904423 [info] Observed Log-likelihood = -2.1483e+07
2017-02-17 10:28:04.881272 [info] Performing iteration 102
2017-02-17 10:28:08.051458 [info] Observed Log-likelihood = -2.14808e+07
2017-02-17 10:28:10.026380 [info] Performing iteration 103
2017-02-17 10:28:13.191066 [info] Observed Log-likelihood = -2.14797e+07
2017-02-17 10:28:15.163137 [info] Performing iteration 104
2017-02-17 10:28:18.345709 [info] Observed Log-likelihood = -2.14787e+07
2017-02-17 10:28:20.310944 [info] Performing iteration 105
2017-02-17 10:28:23.481526 [info] Observed Log-likelihood = -2.14782e+07
2017-02-17 10:28:25.446451 [info] Performing iteration 106
2017-02-17 10:28:28.613888 [info] Observed Log-likelihood = -2.14756e+07
2017-02-17 10:28:30.579396 [info] Performing iteration 107
2017-02-17 10:28:33.756980 [info] Observed Log-likelihood = -2.14744e+07
2017-02-17 10:28:35.736762 [info] Performing iteration 108
2017-02-17 10:28:38.907898 [info] Observed Log-likelihood = -2.1473e+07
2017-02-17 10:28:40.888126 [info] Performing iteration 109
2017-02-17 10:28:44.272703 [info] Observed Log-likelihood = -2.14718e+07
2017-02-17 10:28:46.249334 [info] Performing iteration 110
2017-02-17 10:28:49.425185 [info] Observed Log-likelihood = -2.14706e+07
2017-02-17 10:28:51.391479 [info] Performing iteration 111
2017-02-17 10:28:54.558760 [info] Observed Log-likelihood = -2.14694e+07
2017-02-17 10:28:56.522171 [info] Performing iteration 112
2017-02-17 10:28:59.684889 [info] Observed Log-likelihood = -2.14681e+07
2017-02-17 10:29:01.665162 [info] Performing iteration 113
2017-02-17 10:29:04.841685 [info] Observed Log-likelihood = -2.14664e+07
2017-02-17 10:29:06.791558 [info] Performing iteration 114
2017-02-17 10:29:09.964912 [info] Observed Log-likelihood = -2.14653e+07
2017-02-17 10:29:11.925800 [info] Performing iteration 115
2017-02-17 10:29:15.088770 [info] Observed Log-likelihood = -2.14639e+07
2017-02-17 10:29:17.072350 [info] Performing iteration 116
2017-02-17 10:29:20.244133 [info] Observed Log-likelihood = -2.14634e+07
2017-02-17 10:29:22.210815 [info] Performing iteration 117
2017-02-17 10:29:25.374273 [info] Observed Log-likelihood = -2.14629e+07
2017-02-17 10:29:27.355332 [info] Performing iteration 118
2017-02-17 10:29:30.518027 [info] Observed Log-likelihood = -2.14606e+07
2017-02-17 10:29:32.483733 [info] Performing iteration 119
2017-02-17 10:29:35.655072 [info] Observed Log-likelihood = -2.14611e+07
2017-02-17 10:29:37.636429 [info] Performing iteration 120
2017-02-17 10:29:40.800361 [info] Observed Log-likelihood = -2.14599e+07
2017-02-17 10:29:42.768151 [info] Performing iteration 121
2017-02-17 10:29:45.925087 [info] Observed Log-likelihood = -2.14583e+07
2017-02-17 10:29:47.889998 [info] Performing iteration 122
2017-02-17 10:29:51.058461 [info] Observed Log-likelihood = -2.14569e+07
2017-02-17 10:29:53.026653 [info] Performing iteration 123
2017-02-17 10:29:56.189899 [info] Observed Log-likelihood = -2.14563e+07
2017-02-17 10:29:58.155347 [info] Performing iteration 124
2017-02-17 10:30:01.313461 [info] Observed Log-likelihood = -2.14555e+07
2017-02-17 10:30:03.284013 [info] Performing iteration 125
2017-02-17 10:30:06.451096 [info] Observed Log-likelihood = -2.14534e+07
2017-02-17 10:30:08.422581 [info] Performing iteration 126
2017-02-17 10:30:11.588965 [info] Observed Log-likelihood = -2.1453e+07
2017-02-17 10:30:13.592867 [info] Performing iteration 127
2017-02-17 10:30:16.951985 [info] Observed Log-likelihood = -2.14528e+07
2017-02-17 10:30:18.909945 [info] Performing iteration 128
2017-02-17 10:30:22.261175 [info] Observed Log-likelihood = -2.14518e+07
2017-02-17 10:30:24.229219 [info] Performing iteration 129
2017-02-17 10:30:27.576555 [info] Observed Log-likelihood = -2.14509e+07
2017-02-17 10:30:29.543777 [info] Performing iteration 130
2017-02-17 10:30:32.895053 [info] Observed Log-likelihood = -2.14497e+07
2017-02-17 10:30:34.870781 [info] Performing iteration 131
2017-02-17 10:30:38.207226 [info] Observed Log-likelihood = -2.14484e+07
2017-02-17 10:30:40.172982 [info] Performing iteration 132
2017-02-17 10:30:43.522190 [info] Observed Log-likelihood = -2.14476e+07
2017-02-17 10:30:45.494208 [info] Performing iteration 133
2017-02-17 10:30:48.840230 [info] Observed Log-likelihood = -2.14468e+07
2017-02-17 10:30:50.809289 [info] Performing iteration 134
2017-02-17 10:30:54.159716 [info] Observed Log-likelihood = -2.1446e+07
2017-02-17 10:30:56.126702 [info] Performing iteration 135
2017-02-17 10:30:59.470126 [info] Observed Log-likelihood = -2.14457e+07
2017-02-17 10:31:01.427619 [info] Performing iteration 136
2017-02-17 10:31:04.774681 [info] Observed Log-likelihood = -2.14444e+07
2017-02-17 10:31:06.731079 [info] Performing iteration 137
2017-02-17 10:31:10.081322 [info] Observed Log-likelihood = -2.14431e+07
2017-02-17 10:31:12.037432 [info] Performing iteration 138
2017-02-17 10:31:15.384298 [info] Observed Log-likelihood = -2.14428e+07
2017-02-17 10:31:17.359257 [info] Performing iteration 139
2017-02-17 10:31:20.702142 [info] Observed Log-likelihood = -2.14412e+07
2017-02-17 10:31:22.664366 [info] Performing iteration 140
2017-02-17 10:31:26.011995 [info] Observed Log-likelihood = -2.14412e+07
2017-02-17 10:31:27.976566 [info] Performing iteration 141
2017-02-17 10:31:31.324028 [info] Observed Log-likelihood = -2.14406e+07
2017-02-17 10:31:33.292523 [info] Performing iteration 142
2017-02-17 10:31:36.634209 [info] Observed Log-likelihood = -2.144e+07
2017-02-17 10:31:38.610010 [info] Performing iteration 143
2017-02-17 10:31:41.958985 [info] Observed Log-likelihood = -2.14396e+07
2017-02-17 10:31:43.930693 [info] Performing iteration 144
2017-02-17 10:31:47.276372 [info] Observed Log-likelihood = -2.14387e+07
2017-02-17 10:31:49.244330 [info] Performing iteration 145
2017-02-17 10:31:52.585812 [info] Observed Log-likelihood = -2.14375e+07
2017-02-17 10:31:54.544946 [info] Performing iteration 146
2017-02-17 10:31:57.893129 [info] Observed Log-likelihood = -2.14369e+07
2017-02-17 10:31:59.850204 [info] Performing iteration 147
2017-02-17 10:32:03.196972 [info] Observed Log-likelihood = -2.14353e+07
2017-02-17 10:32:05.159984 [info] Performing iteration 148
2017-02-17 10:32:08.503034 [info] Observed Log-likelihood = -2.14348e+07
2017-02-17 10:32:10.462603 [info] Performing iteration 149
2017-02-17 10:32:13.805909 [info] Observed Log-likelihood = -2.14341e+07
2017-02-17 10:32:15.769105 [info] Performing iteration 150
2017-02-17 10:32:19.112760 [info] Observed Log-likelihood = -2.1434e+07
2017-02-17 10:32:21.074752 [info] Performing iteration 151
2017-02-17 10:32:24.415579 [info] Observed Log-likelihood = -2.14327e+07
2017-02-17 10:32:26.380784 [info] Performing iteration 152
2017-02-17 10:32:29.724929 [info] Observed Log-likelihood = -2.14328e+07
2017-02-17 10:32:31.687124 [info] Performing iteration 153
2017-02-17 10:32:35.034730 [info] Observed Log-likelihood = -2.14314e+07
2017-02-17 10:32:37.006969 [info] Performing iteration 154
2017-02-17 10:32:40.345363 [info] Observed Log-likelihood = -2.14313e+07
2017-02-17 10:32:42.305076 [info] Performing iteration 155
2017-02-17 10:32:45.651940 [info] Observed Log-likelihood = -2.14317e+07
2017-02-17 10:32:47.630825 [info] Performing iteration 156
2017-02-17 10:32:50.974600 [info] Observed Log-likelihood = -2.14307e+07
2017-02-17 10:32:52.944812 [info] Performing iteration 157
2017-02-17 10:32:56.275921 [info] Observed Log-likelihood = -2.14302e+07
2017-02-17 10:32:58.238261 [info] Performing iteration 158
2017-02-17 10:33:01.578383 [info] Observed Log-likelihood = -2.14286e+07
2017-02-17 10:33:03.551901 [info] Performing iteration 159
2017-02-17 10:33:06.890910 [info] Observed Log-likelihood = -2.14291e+07
2017-02-17 10:33:08.868620 [info] Performing iteration 160
2017-02-17 10:33:12.210039 [info] Observed Log-likelihood = -2.14278e+07
2017-02-17 10:33:14.181203 [info] Performing iteration 161
2017-02-17 10:33:17.521923 [info] Observed Log-likelihood = -2.14277e+07
2017-02-17 10:33:19.490923 [info] Performing iteration 162
2017-02-17 10:33:22.828168 [info] Observed Log-likelihood = -2.14271e+07
2017-02-17 10:33:24.788454 [info] Performing iteration 163
2017-02-17 10:33:28.122863 [info] Observed Log-likelihood = -2.14278e+07
2017-02-17 10:33:30.099224 [info] Performing iteration 164
2017-02-17 10:33:33.441058 [info] Observed Log-likelihood = -2.14259e+07
2017-02-17 10:33:35.410749 [info] Performing iteration 165
2017-02-17 10:33:38.748159 [info] Observed Log-likelihood = -2.1425e+07
2017-02-17 10:33:40.716622 [info] Performing iteration 166
2017-02-17 10:33:44.058710 [info] Observed Log-likelihood = -2.14249e+07
2017-02-17 10:33:46.033285 [info] Performing iteration 167
2017-02-17 10:33:49.371517 [info] Observed Log-likelihood = -2.14243e+07
2017-02-17 10:33:51.347922 [info] Performing iteration 168
2017-02-17 10:33:54.682591 [info] Observed Log-likelihood = -2.14235e+07
2017-02-17 10:33:56.648172 [info] Performing iteration 169
2017-02-17 10:33:59.982563 [info] Observed Log-likelihood = -2.1424e+07
2017-02-17 10:34:01.942862 [info] Performing iteration 170
2017-02-17 10:34:05.283840 [info] Observed Log-likelihood = -2.1423e+07
2017-02-17 10:34:07.248531 [info] Performing iteration 171
2017-02-17 10:34:10.583403 [info] Observed Log-likelihood = -2.14218e+07
2017-02-17 10:34:12.549713 [info] Performing iteration 172
2017-02-17 10:34:15.884529 [info] Observed Log-likelihood = -2.14212e+07
2017-02-17 10:34:17.863755 [info] Performing iteration 173
2017-02-17 10:34:21.202227 [info] Observed Log-likelihood = -2.14216e+07
2017-02-17 10:34:23.175413 [info] Performing iteration 174
2017-02-17 10:34:26.509247 [info] Observed Log-likelihood = -2.14218e+07
2017-02-17 10:34:28.488694 [info] Performing iteration 175
2017-02-17 10:34:31.822312 [info] Observed Log-likelihood = -2.14214e+07
2017-02-17 10:34:33.777725 [info] Performing iteration 176
2017-02-17 10:34:37.114241 [info] Observed Log-likelihood = -2.14206e+07
2017-02-17 10:34:39.075725 [info] Performing iteration 177
2017-02-17 10:34:42.415983 [info] Observed Log-likelihood = -2.14193e+07
2017-02-17 10:34:44.375071 [info] Performing iteration 178
2017-02-17 10:34:47.726402 [info] Observed Log-likelihood = -2.14194e+07
2017-02-17 10:34:49.678156 [info] Performing iteration 179
2017-02-17 10:34:53.006966 [info] Observed Log-likelihood = -2.14189e+07
2017-02-17 10:34:54.972700 [info] Performing iteration 180
2017-02-17 10:34:58.308137 [info] Observed Log-likelihood = -2.14178e+07
2017-02-17 10:35:00.264975 [info] Performing iteration 181
2017-02-17 10:35:03.599940 [info] Observed Log-likelihood = -2.14179e+07
2017-02-17 10:35:05.550057 [info] Performing iteration 182
2017-02-17 10:35:08.888498 [info] Observed Log-likelihood = -2.14171e+07
2017-02-17 10:35:10.839130 [info] Performing iteration 183
2017-02-17 10:35:14.172725 [info] Observed Log-likelihood = -2.14162e+07
2017-02-17 10:35:16.143138 [info] Performing iteration 184
2017-02-17 10:35:19.473975 [info] Observed Log-likelihood = -2.14164e+07
2017-02-17 10:35:21.432903 [info] Performing iteration 185
2017-02-17 10:35:24.769732 [info] Observed Log-likelihood = -2.14169e+07
2017-02-17 10:35:26.740066 [info] Performing iteration 186
2017-02-17 10:35:30.073167 [info] Observed Log-likelihood = -2.14159e+07
2017-02-17 10:35:32.033698 [info] Performing iteration 187
2017-02-17 10:35:35.366094 [info] Observed Log-likelihood = -2.14157e+07
2017-02-17 10:35:37.338415 [info] Performing iteration 188
2017-02-17 10:35:40.678550 [info] Observed Log-likelihood = -2.14149e+07
2017-02-17 10:35:42.631504 [info] Performing iteration 189
2017-02-17 10:35:45.963664 [info] Observed Log-likelihood = -2.14146e+07
2017-02-17 10:35:47.918474 [info] Performing iteration 190
2017-02-17 10:35:51.254009 [info] Observed Log-likelihood = -2.14145e+07
2017-02-17 10:35:53.209701 [info] Performing iteration 191
2017-02-17 10:35:56.546611 [info] Observed Log-likelihood = -2.14143e+07
2017-02-17 10:35:58.516747 [info] Performing iteration 192
2017-02-17 10:36:01.855565 [info] Observed Log-likelihood = -2.14135e+07
2017-02-17 10:36:03.822675 [info] Performing iteration 193
2017-02-17 10:36:07.159008 [info] Observed Log-likelihood = -2.14126e+07
2017-02-17 10:36:09.112815 [info] Performing iteration 194
2017-02-17 10:36:12.445600 [info] Observed Log-likelihood = -2.14125e+07
2017-02-17 10:36:14.404884 [info] Performing iteration 195
2017-02-17 10:36:17.740513 [info] Observed Log-likelihood = -2.14125e+07
2017-02-17 10:36:19.698484 [info] Performing iteration 196
2017-02-17 10:36:23.033459 [info] Observed Log-likelihood = -2.14122e+07
2017-02-17 10:36:24.999416 [info] Performing iteration 197
2017-02-17 10:36:28.337248 [info] Observed Log-likelihood = -2.14118e+07
2017-02-17 10:36:30.296979 [info] Performing iteration 198
2017-02-17 10:36:33.628749 [info] Observed Log-likelihood = -2.14117e+07
2017-02-17 10:36:35.614790 [info] Performing iteration 199
2017-02-17 10:36:38.951971 [info] Observed Log-likelihood = -2.14116e+07
2017-02-17 10:36:40.908362 [info] Performing iteration 200
2017-02-17 10:36:44.239452 [info] Observed Log-likelihood = -2.14109e+07
2017-02-17 10:36:48.917293 [info] Performing iteration 201
2017-02-17 10:36:52.557394 [info] Observed Log-likelihood = -2.14098e+07
2017-02-17 10:36:54.652957 [info] Performing iteration 202
2017-02-17 10:36:58.317880 [info] Observed Log-likelihood = -2.14102e+07
2017-02-17 10:37:00.404880 [info] Performing iteration 203
2017-02-17 10:37:04.036473 [info] Observed Log-likelihood = -2.14101e+07
2017-02-17 10:37:06.114338 [info] Performing iteration 204
2017-02-17 10:37:09.746253 [info] Observed Log-likelihood = -2.14093e+07
2017-02-17 10:37:11.811387 [info] Performing iteration 205
2017-02-17 10:37:15.421242 [info] Observed Log-likelihood = -2.14084e+07
2017-02-17 10:37:17.679482 [info] Performing iteration 206
2017-02-17 10:37:21.737470 [info] Observed Log-likelihood = -2.14079e+07
2017-02-17 10:37:27.905240 [info] Performing iteration 207
2017-02-17 10:37:32.044772 [info] Observed Log-likelihood = -2.14084e+07
2017-02-17 10:37:38.333867 [info] Performing iteration 208
2017-02-17 10:37:42.530811 [info] Observed Log-likelihood = -2.14078e+07
2017-02-17 10:37:47.580524 [info] Performing iteration 209
2017-02-17 10:37:51.300689 [info] Observed Log-likelihood = -2.14076e+07
2017-02-17 10:37:53.445715 [info] Performing iteration 210
2017-02-17 10:37:57.184761 [info] Observed Log-likelihood = -2.14077e+07
2017-02-17 10:37:59.294185 [info] Performing iteration 211
2017-02-17 10:38:03.055124 [info] Observed Log-likelihood = -2.14073e+07
2017-02-17 10:38:05.196264 [info] Performing iteration 212
2017-02-17 10:38:09.116951 [info] Observed Log-likelihood = -2.14065e+07
2017-02-17 10:38:11.386575 [info] Performing iteration 213
2017-02-17 10:38:15.252463 [info] Observed Log-likelihood = -2.1407e+07
2017-02-17 10:38:17.427429 [info] Performing iteration 214
2017-02-17 10:38:21.246200 [info] Observed Log-likelihood = -2.14069e+07
2017-02-17 10:38:23.378937 [info] Performing iteration 215
2017-02-17 10:38:27.138457 [info] Observed Log-likelihood = -2.14055e+07
2017-02-17 10:38:29.282261 [info] Performing iteration 216
2017-02-17 10:38:33.066123 [info] Observed Log-likelihood = -2.14051e+07
2017-02-17 10:38:35.220439 [info] Performing iteration 217
2017-02-17 10:38:38.983671 [info] Observed Log-likelihood = -2.14052e+07
2017-02-17 10:38:41.121794 [info] Performing iteration 218
2017-02-17 10:38:44.948822 [info] Observed Log-likelihood = -2.14044e+07
2017-02-17 10:38:47.117401 [info] Performing iteration 219
2017-02-17 10:38:50.858423 [info] Observed Log-likelihood = -2.14043e+07
2017-02-17 10:38:53.017727 [info] Performing iteration 220
2017-02-17 10:38:56.762824 [info] Observed Log-likelihood = -2.14034e+07
2017-02-17 10:38:58.941844 [info] Performing iteration 221
2017-02-17 10:39:02.663361 [info] Observed Log-likelihood = -2.14043e+07
2017-02-17 10:39:04.793354 [info] Performing iteration 222
2017-02-17 10:39:08.490726 [info] Observed Log-likelihood = -2.14035e+07
2017-02-17 10:39:10.636175 [info] Performing iteration 223
2017-02-17 10:39:14.314528 [info] Observed Log-likelihood = -2.14029e+07
2017-02-17 10:39:16.429524 [info] Performing iteration 224
2017-02-17 10:39:20.099384 [info] Observed Log-likelihood = -2.14025e+07
2017-02-17 10:39:22.223303 [info] Performing iteration 225
2017-02-17 10:39:25.913255 [info] Observed Log-likelihood = -2.14028e+07
2017-02-17 10:39:28.018766 [info] Performing iteration 226
2017-02-17 10:39:31.784378 [info] Observed Log-likelihood = -2.14024e+07
2017-02-17 10:39:33.923893 [info] Performing iteration 227
2017-02-17 10:39:37.602164 [info] Observed Log-likelihood = -2.14013e+07
2017-02-17 10:39:39.689665 [info] Performing iteration 228
2017-02-17 10:39:43.378828 [info] Observed Log-likelihood = -2.14013e+07
2017-02-17 10:39:45.503712 [info] Performing iteration 229
2017-02-17 10:39:49.195915 [info] Observed Log-likelihood = -2.14012e+07
2017-02-17 10:39:51.347293 [info] Performing iteration 230
2017-02-17 10:39:55.013330 [info] Observed Log-likelihood = -2.14012e+07
2017-02-17 10:39:57.184747 [info] Performing iteration 231
2017-02-17 10:40:00.968013 [info] Observed Log-likelihood = -2.13999e+07
2017-02-17 10:40:03.132044 [info] Performing iteration 232
2017-02-17 10:40:06.865112 [info] Observed Log-likelihood = -2.14e+07
2017-02-17 10:40:09.009640 [info] Performing iteration 233
2017-02-17 10:40:12.683756 [info] Observed Log-likelihood = -2.14001e+07
2017-02-17 10:40:14.820166 [info] Performing iteration 234
2017-02-17 10:40:18.496295 [info] Observed Log-likelihood = -2.13998e+07
2017-02-17 10:40:20.621953 [info] Performing iteration 235
2017-02-17 10:40:24.288220 [info] Observed Log-likelihood = -2.13992e+07
2017-02-17 10:40:26.391417 [info] Performing iteration 236
2017-02-17 10:40:30.065134 [info] Observed Log-likelihood = -2.13995e+07
2017-02-17 10:40:32.189152 [info] Performing iteration 237
2017-02-17 10:40:35.845253 [info] Observed Log-likelihood = -2.13987e+07
2017-02-17 10:40:37.949813 [info] Performing iteration 238
2017-02-17 10:40:41.622793 [info] Observed Log-likelihood = -2.14005e+07
2017-02-17 10:40:43.742224 [info] Performing iteration 239
2017-02-17 10:40:47.395666 [info] Observed Log-likelihood = -2.13996e+07
2017-02-17 10:40:49.494895 [info] Performing iteration 240
2017-02-17 10:40:53.167678 [info] Observed Log-likelihood = -2.13992e+07
2017-02-17 10:40:55.304083 [info] Performing iteration 241
2017-02-17 10:40:58.971447 [info] Observed Log-likelihood = -2.13995e+07
2017-02-17 10:41:01.145037 [info] Performing iteration 242
2017-02-17 10:41:04.907911 [info] Observed Log-likelihood = -2.13999e+07
2017-02-17 10:41:07.043080 [info] Performing iteration 243
2017-02-17 10:41:10.776447 [info] Observed Log-likelihood = -2.13993e+07
2017-02-17 10:41:12.860563 [info] Performing iteration 244
2017-02-17 10:41:16.617184 [info] Observed Log-likelihood = -2.13989e+07
2017-02-17 10:41:18.732045 [info] Performing iteration 245
2017-02-17 10:41:22.439743 [info] Observed Log-likelihood = -2.13984e+07
2017-02-17 10:41:24.604347 [info] Performing iteration 246
2017-02-17 10:41:28.344518 [info] Observed Log-likelihood = -2.13982e+07
2017-02-17 10:41:34.307456 [info] Performing iteration 247
2017-02-17 10:41:38.654722 [info] Observed Log-likelihood = -2.1397e+07
2017-02-17 10:41:44.828590 [info] Performing iteration 248
2017-02-17 10:41:49.204652 [info] Observed Log-likelihood = -2.13982e+07
2017-02-17 10:41:53.815631 [info] Performing iteration 249
2017-02-17 10:41:57.509476 [info] Observed Log-likelihood = -2.13984e+07
2017-02-17 10:41:59.766537 [info] Performing iteration 250
2017-02-17 10:42:03.536160 [info] Observed Log-likelihood = -2.13981e+07
2017-02-17 10:42:05.725263 [info] Performing iteration 251
2017-02-17 10:42:09.421640 [info] Observed Log-likelihood = -2.13977e+07
2017-02-17 10:42:11.630332 [info] Performing iteration 252
2017-02-17 10:42:15.458711 [info] Observed Log-likelihood = -2.13975e+07
2017-02-17 10:42:17.859647 [info] Performing iteration 253
2017-02-17 10:42:21.583096 [info] Observed Log-likelihood = -2.13968e+07
2017-02-17 10:42:23.827218 [info] Performing iteration 254
2017-02-17 10:42:27.538054 [info] Observed Log-likelihood = -2.13961e+07
2017-02-17 10:42:29.773332 [info] Performing iteration 255
2017-02-17 10:42:33.475941 [info] Observed Log-likelihood = -2.13959e+07
2017-02-17 10:42:35.711974 [info] Performing iteration 256
2017-02-17 10:42:39.327240 [info] Observed Log-likelihood = -2.13965e+07
2017-02-17 10:42:41.573544 [info] Performing iteration 257
2017-02-17 10:42:45.483350 [info] Observed Log-likelihood = -2.13959e+07
2017-02-17 10:42:47.698215 [info] Performing iteration 258
2017-02-17 10:42:51.446372 [info] Observed Log-likelihood = -2.13961e+07
2017-02-17 10:42:53.670706 [info] Performing iteration 259
2017-02-17 10:42:57.358923 [info] Observed Log-likelihood = -2.13968e+07
2017-02-17 10:42:59.621156 [info] Performing iteration 260
2017-02-17 10:43:03.374777 [info] Observed Log-likelihood = -2.13959e+07
2017-02-17 10:43:05.595040 [info] Performing iteration 261
2017-02-17 10:43:09.314730 [info] Observed Log-likelihood = -2.13976e+07
2017-02-17 10:43:11.437736 [info] Performing iteration 262
2017-02-17 10:43:15.195784 [info] Observed Log-likelihood = -2.13964e+07
2017-02-17 10:43:17.421527 [info] Performing iteration 263
2017-02-17 10:43:21.213579 [info] Observed Log-likelihood = -2.13964e+07
2017-02-17 10:43:23.371196 [info] Performing iteration 264
2017-02-17 10:43:26.995393 [info] Observed Log-likelihood = -2.13957e+07
2017-02-17 10:43:29.183200 [info] Performing iteration 265
2017-02-17 10:43:32.829060 [info] Observed Log-likelihood = -2.13958e+07
2017-02-17 10:43:34.958174 [info] Performing iteration 266
2017-02-17 10:43:38.542194 [info] Observed Log-likelihood = -2.13949e+07
2017-02-17 10:43:40.698560 [info] Performing iteration 267
2017-02-17 10:43:44.303971 [info] Observed Log-likelihood = -2.13948e+07
2017-02-17 10:43:46.439779 [info] Performing iteration 268
2017-02-17 10:43:50.050808 [info] Observed Log-likelihood = -2.13945e+07
2017-02-17 10:43:52.202070 [info] Performing iteration 269
2017-02-17 10:43:55.866475 [info] Observed Log-likelihood = -2.1394e+07
2017-02-17 10:43:58.008031 [info] Performing iteration 270
2017-02-17 10:44:01.608877 [info] Observed Log-likelihood = -2.13946e+07
2017-02-17 10:44:03.764811 [info] Performing iteration 271
2017-02-17 10:44:07.387317 [info] Observed Log-likelihood = -2.13946e+07
2017-02-17 10:44:09.557499 [info] Performing iteration 272
2017-02-17 10:44:13.159460 [info] Observed Log-likelihood = -2.13954e+07
2017-02-17 10:44:15.282643 [info] Performing iteration 273
2017-02-17 10:44:18.943890 [info] Observed Log-likelihood = -2.13947e+07
2017-02-17 10:44:21.116113 [info] Performing iteration 274
2017-02-17 10:44:24.782377 [info] Observed Log-likelihood = -2.13947e+07
2017-02-17 10:44:26.964749 [info] Performing iteration 275
2017-02-17 10:44:30.707377 [info] Observed Log-likelihood = -2.13939e+07
2017-02-17 10:44:32.943296 [info] Performing iteration 276
2017-02-17 10:44:36.738662 [info] Observed Log-likelihood = -2.13937e+07
2017-02-17 10:44:38.953606 [info] Performing iteration 277
2017-02-17 10:44:42.678758 [info] Observed Log-likelihood = -2.13942e+07
2017-02-17 10:44:44.865897 [info] Performing iteration 278
2017-02-17 10:44:48.559102 [info] Observed Log-likelihood = -2.13935e+07
2017-02-17 10:44:50.728771 [info] Performing iteration 279
2017-02-17 10:44:54.438987 [info] Observed Log-likelihood = -2.13938e+07
2017-02-17 10:44:56.625950 [info] Performing iteration 280
2017-02-17 10:45:00.422233 [info] Observed Log-likelihood = -2.13938e+07
2017-02-17 10:45:02.601306 [info] Performing iteration 281
2017-02-17 10:45:06.433728 [info] Observed Log-likelihood = -2.13931e+07
2017-02-17 10:45:08.623470 [info] Performing iteration 282
2017-02-17 10:45:12.457861 [info] Observed Log-likelihood = -2.13927e+07
2017-02-17 10:45:14.639841 [info] Performing iteration 283
2017-02-17 10:45:18.650839 [info] Observed Log-likelihood = -2.13933e+07
2017-02-17 10:45:21.046880 [info] Performing iteration 284
2017-02-17 10:45:24.884634 [info] Observed Log-likelihood = -2.1393e+07
2017-02-17 10:45:27.030947 [info] Performing iteration 285
2017-02-17 10:45:30.853964 [info] Observed Log-likelihood = -2.13925e+07
2017-02-17 10:45:33.007789 [info] Performing iteration 286
2017-02-17 10:45:36.790257 [info] Observed Log-likelihood = -2.13929e+07
2017-02-17 10:45:39.074889 [info] Performing iteration 287
2017-02-17 10:45:42.718267 [info] Observed Log-likelihood = -2.13929e+07
2017-02-17 10:45:44.894111 [info] Performing iteration 288
2017-02-17 10:45:48.579540 [info] Observed Log-likelihood = -2.13927e+07
2017-02-17 10:45:50.774495 [info] Performing iteration 289
2017-02-17 10:45:54.387028 [info] Observed Log-likelihood = -2.13922e+07
2017-02-17 10:45:56.580416 [info] Performing iteration 290
2017-02-17 10:46:00.188522 [info] Observed Log-likelihood = -2.13923e+07
2017-02-17 10:46:02.339413 [info] Performing iteration 291
2017-02-17 10:46:05.995368 [info] Observed Log-likelihood = -2.13921e+07
2017-02-17 10:46:08.186302 [info] Performing iteration 292
2017-02-17 10:46:11.948577 [info] Observed Log-likelihood = -2.13926e+07
2017-02-17 10:46:14.118092 [info] Performing iteration 293
2017-02-17 10:46:17.886361 [info] Observed Log-likelihood = -2.13909e+07
2017-02-17 10:46:20.055765 [info] Performing iteration 294
2017-02-17 10:46:23.800632 [info] Observed Log-likelihood = -2.13908e+07
2017-02-17 10:46:25.983046 [info] Performing iteration 295
2017-02-17 10:46:29.754813 [info] Observed Log-likelihood = -2.13905e+07
2017-02-17 10:46:32.013921 [info] Performing iteration 296
2017-02-17 10:46:35.808597 [info] Observed Log-likelihood = -2.13907e+07
2017-02-17 10:46:37.973889 [info] Performing iteration 297
2017-02-17 10:46:41.807404 [info] Observed Log-likelihood = -2.13909e+07
2017-02-17 10:46:43.979936 [info] Performing iteration 298
2017-02-17 10:46:47.784247 [info] Observed Log-likelihood = -2.13911e+07
2017-02-17 10:46:50.035958 [info] Performing iteration 299
2017-02-17 10:46:53.824289 [info] Observed Log-likelihood = -2.13902e+07
2017-02-17 10:46:55.945060 [info] Performing iteration 300
2017-02-17 10:46:59.724169 [info] Observed Log-likelihood = -2.13909e+07
2017-02-17 10:47:01.937633 [info] Performing iteration 301
2017-02-17 10:47:05.803488 [info] Observed Log-likelihood = -2.13907e+07
2017-02-17 10:47:07.979048 [info] Performing iteration 302
2017-02-17 10:47:11.837353 [info] Observed Log-likelihood = -2.13911e+07
2017-02-17 10:47:13.975668 [info] Performing iteration 303
2017-02-17 10:47:17.719031 [info] Observed Log-likelihood = -2.13908e+07
2017-02-17 10:47:19.870966 [info] Performing iteration 304
2017-02-17 10:47:23.557349 [info] Observed Log-likelihood = -2.13908e+07
2017-02-17 10:47:25.729672 [info] Performing iteration 305
2017-02-17 10:47:29.388440 [info] Observed Log-likelihood = -2.13906e+07
2017-02-17 10:47:31.604390 [info] Performing iteration 306
2017-02-17 10:47:35.251534 [info] Observed Log-likelihood = -2.1391e+07
2017-02-17 10:47:37.417035 [info] Performing iteration 307
2017-02-17 10:47:41.021553 [info] Observed Log-likelihood = -2.13912e+07
2017-02-17 10:47:43.189575 [info] Performing iteration 308
2017-02-17 10:47:46.839107 [info] Observed Log-likelihood = -2.13901e+07
2017-02-17 10:47:49.053884 [info] Performing iteration 309
2017-02-17 10:47:52.770124 [info] Observed Log-likelihood = -2.13909e+07
2017-02-17 10:47:54.961275 [info] Performing iteration 310
2017-02-17 10:47:58.685979 [info] Observed Log-likelihood = -2.139e+07
2017-02-17 10:48:00.895850 [info] Performing iteration 311
2017-02-17 10:48:04.671915 [info] Observed Log-likelihood = -2.13892e+07
2017-02-17 10:48:06.887185 [info] Performing iteration 312
2017-02-17 10:48:10.662132 [info] Observed Log-likelihood = -2.139e+07
2017-02-17 10:48:12.906506 [info] Performing iteration 313
2017-02-17 10:48:16.555429 [info] Observed Log-likelihood = -2.13899e+07
2017-02-17 10:48:18.739865 [info] Performing iteration 314
2017-02-17 10:48:22.431378 [info] Observed Log-likelihood = -2.13899e+07
2017-02-17 10:48:24.650207 [info] Performing iteration 315
2017-02-17 10:48:28.375186 [info] Observed Log-likelihood = -2.139e+07
2017-02-17 10:48:30.595721 [info] Performing iteration 316
2017-02-17 10:48:34.252645 [info] Observed Log-likelihood = -2.139e+07
2017-02-17 10:48:36.530215 [info] Performing iteration 317
2017-02-17 10:48:40.215766 [info] Observed Log-likelihood = -2.13896e+07
2017-02-17 10:48:42.475261 [info] Performing iteration 318
2017-02-17 10:48:46.068584 [info] Observed Log-likelihood = -2.13895e+07
2017-02-17 10:48:48.255567 [info] Performing iteration 319
2017-02-17 10:48:51.840911 [info] Observed Log-likelihood = -2.13891e+07
2017-02-17 10:48:54.051301 [info] Performing iteration 320
2017-02-17 10:48:57.683583 [info] Observed Log-likelihood = -2.13893e+07
2017-02-17 10:48:59.862087 [info] Performing iteration 321
2017-02-17 10:49:03.435742 [info] Observed Log-likelihood = -2.13889e+07
2017-02-17 10:49:05.628649 [info] Performing iteration 322
2017-02-17 10:49:09.278264 [info] Observed Log-likelihood = -2.13889e+07
2017-02-17 10:49:11.485831 [info] Performing iteration 323
2017-02-17 10:49:15.124744 [info] Observed Log-likelihood = -2.13881e+07
2017-02-17 10:49:17.327984 [info] Performing iteration 324
2017-02-17 10:49:21.200146 [info] Observed Log-likelihood = -2.13876e+07
2017-02-17 10:49:23.395696 [info] Performing iteration 325
2017-02-17 10:49:27.283339 [info] Observed Log-likelihood = -2.13879e+07
2017-02-17 10:49:29.457396 [info] Performing iteration 326
2017-02-17 10:49:33.346593 [info] Observed Log-likelihood = -2.13877e+07
2017-02-17 10:49:35.552354 [info] Performing iteration 327
2017-02-17 10:49:39.256196 [info] Observed Log-likelihood = -2.13879e+07
2017-02-17 10:49:41.463743 [info] Performing iteration 328
2017-02-17 10:49:45.069626 [info] Observed Log-likelihood = -2.13869e+07
2017-02-17 10:49:47.239049 [info] Performing iteration 329
2017-02-17 10:49:50.819449 [info] Observed Log-likelihood = -2.13874e+07
2017-02-17 10:49:52.971905 [info] Performing iteration 330
2017-02-17 10:49:56.520417 [info] Observed Log-likelihood = -2.13871e+07
2017-02-17 10:49:58.651046 [info] Performing iteration 331
2017-02-17 10:50:02.256620 [info] Observed Log-likelihood = -2.13878e+07
2017-02-17 10:50:04.398018 [info] Performing iteration 332
2017-02-17 10:50:08.180363 [info] Observed Log-likelihood = -2.13864e+07
2017-02-17 10:50:10.389821 [info] Performing iteration 333
2017-02-17 10:50:14.147020 [info] Observed Log-likelihood = -2.13872e+07
2017-02-17 10:50:16.335666 [info] Performing iteration 334
2017-02-17 10:50:20.065588 [info] Observed Log-likelihood = -2.13866e+07
2017-02-17 10:50:22.260949 [info] Performing iteration 335
2017-02-17 10:50:26.048454 [info] Observed Log-likelihood = -2.1387e+07
2017-02-17 10:50:28.217590 [info] Performing iteration 336
2017-02-17 10:50:31.979763 [info] Observed Log-likelihood = -2.13872e+07
2017-02-17 10:50:34.179876 [info] Performing iteration 337
2017-02-17 10:50:37.930202 [info] Observed Log-likelihood = -2.13877e+07
2017-02-17 10:50:40.088448 [info] Performing iteration 338
2017-02-17 10:50:43.876508 [info] Observed Log-likelihood = -2.13871e+07
2017-02-17 10:50:46.026863 [info] Performing iteration 339
2017-02-17 10:50:49.830203 [info] Observed Log-likelihood = -2.13874e+07
2017-02-17 10:50:51.999698 [info] Performing iteration 340
2017-02-17 10:50:55.738822 [info] Observed Log-likelihood = -2.13873e+07
2017-02-17 10:50:57.886245 [info] Performing iteration 341
2017-02-17 10:51:01.656985 [info] Observed Log-likelihood = -2.13865e+07
2017-02-17 10:51:03.785176 [info] Performing iteration 342
2017-02-17 10:51:07.566244 [info] Observed Log-likelihood = -2.13864e+07
2017-02-17 10:51:09.690176 [info] Performing iteration 343
2017-02-17 10:51:13.260067 [info] Observed Log-likelihood = -2.13861e+07
2017-02-17 10:51:15.340591 [info] Performing iteration 344
2017-02-17 10:51:18.671888 [info] Observed Log-likelihood = -2.13871e+07
2017-02-17 10:51:20.806251 [info] Performing iteration 345
2017-02-17 10:51:24.265382 [info] Observed Log-likelihood = -2.13862e+07
2017-02-17 10:51:26.368805 [info] Performing iteration 346
2017-02-17 10:51:29.742575 [info] Observed Log-likelihood = -2.13862e+07
2017-02-17 10:51:31.893422 [info] Performing iteration 347
2017-02-17 10:51:35.352050 [info] Observed Log-likelihood = -2.13857e+07
2017-02-17 10:51:37.452770 [info] Performing iteration 348
2017-02-17 10:51:40.775748 [info] Observed Log-likelihood = -2.13858e+07
2017-02-17 10:51:42.924933 [info] Performing iteration 349
2017-02-17 10:51:46.246836 [info] Observed Log-likelihood = -2.1386e+07
2017-02-17 10:51:48.328861 [info] Performing iteration 350
2017-02-17 10:51:51.599249 [info] Observed Log-likelihood = -2.13862e+07
2017-02-17 10:51:53.678131 [info] Performing iteration 351
2017-02-17 10:51:56.942300 [info] Observed Log-likelihood = -2.13861e+07
2017-02-17 10:51:59.000210 [info] Performing iteration 352
2017-02-17 10:52:02.238128 [info] Observed Log-likelihood = -2.13849e+07
2017-02-17 10:52:04.282378 [info] Performing iteration 353
2017-02-17 10:52:07.501004 [info] Observed Log-likelihood = -2.13844e+07
2017-02-17 10:52:09.537270 [info] Performing iteration 354
2017-02-17 10:52:12.814859 [info] Observed Log-likelihood = -2.1384e+07
2017-02-17 10:52:14.859954 [info] Performing iteration 355
2017-02-17 10:52:18.105787 [info] Observed Log-likelihood = -2.1384e+07
2017-02-17 10:52:20.179084 [info] Performing iteration 356
2017-02-17 10:52:23.418045 [info] Observed Log-likelihood = -2.13843e+07
2017-02-17 10:52:25.481420 [info] Performing iteration 357
2017-02-17 10:52:28.723715 [info] Observed Log-likelihood = -2.1384e+07
2017-02-17 10:52:30.763995 [info] Performing iteration 358
2017-02-17 10:52:33.976255 [info] Observed Log-likelihood = -2.13845e+07
2017-02-17 10:52:36.012782 [info] Performing iteration 359
2017-02-17 10:52:39.176129 [info] Observed Log-likelihood = -2.13842e+07
2017-02-17 10:52:41.235103 [info] Performing iteration 360
2017-02-17 10:52:44.479900 [info] Observed Log-likelihood = -2.13838e+07
2017-02-17 10:52:46.520410 [info] Performing iteration 361
2017-02-17 10:52:49.708193 [info] Observed Log-likelihood = -2.13835e+07
2017-02-17 10:52:51.713874 [info] Performing iteration 362
2017-02-17 10:52:54.878505 [info] Observed Log-likelihood = -2.13851e+07
2017-02-17 10:52:56.890043 [info] Performing iteration 363
2017-02-17 10:53:00.052703 [info] Observed Log-likelihood = -2.13844e+07
2017-02-17 10:53:02.073405 [info] Performing iteration 364
2017-02-17 10:53:05.371149 [info] Observed Log-likelihood = -2.13854e+07
2017-02-17 10:53:07.380292 [info] Performing iteration 365
2017-02-17 10:53:10.821448 [info] Observed Log-likelihood = -2.13847e+07
2017-02-17 10:53:12.836847 [info] Performing iteration 366
2017-02-17 10:53:16.280329 [info] Observed Log-likelihood = -2.13841e+07
2017-02-17 10:53:18.320977 [info] Performing iteration 367
2017-02-17 10:53:21.798100 [info] Observed Log-likelihood = -2.13836e+07
2017-02-17 10:53:23.813892 [info] Performing iteration 368
2017-02-17 10:53:27.266102 [info] Observed Log-likelihood = -2.13833e+07
2017-02-17 10:53:29.301625 [info] Performing iteration 369
2017-02-17 10:53:32.731486 [info] Observed Log-likelihood = -2.13835e+07
2017-02-17 10:53:34.778895 [info] Performing iteration 370
2017-02-17 10:53:38.206565 [info] Observed Log-likelihood = -2.13831e+07
2017-02-17 10:53:40.233250 [info] Performing iteration 371
2017-02-17 10:53:43.687458 [info] Observed Log-likelihood = -2.13838e+07
2017-02-17 10:53:45.721817 [info] Performing iteration 372
2017-02-17 10:53:48.993636 [info] Observed Log-likelihood = -2.13829e+07
2017-02-17 10:53:51.063247 [info] Performing iteration 373
2017-02-17 10:53:54.381832 [info] Observed Log-likelihood = -2.13832e+07
2017-02-17 10:53:56.469934 [info] Performing iteration 374
2017-02-17 10:53:59.790112 [info] Observed Log-likelihood = -2.13831e+07
2017-02-17 10:54:01.861426 [info] Performing iteration 375
2017-02-17 10:54:05.164052 [info] Observed Log-likelihood = -2.13839e+07
2017-02-17 10:54:07.239169 [info] Performing iteration 376
2017-02-17 10:54:10.544110 [info] Observed Log-likelihood = -2.13844e+07
2017-02-17 10:54:12.620824 [info] Performing iteration 377
2017-02-17 10:54:15.932998 [info] Observed Log-likelihood = -2.13839e+07
2017-02-17 10:54:17.999635 [info] Performing iteration 378
2017-02-17 10:54:21.308415 [info] Observed Log-likelihood = -2.13831e+07
2017-02-17 10:54:23.390291 [info] Performing iteration 379
2017-02-17 10:54:26.694007 [info] Observed Log-likelihood = -2.1384e+07
2017-02-17 10:54:28.765976 [info] Performing iteration 380
2017-02-17 10:54:32.082520 [info] Observed Log-likelihood = -2.13832e+07
2017-02-17 10:54:34.183481 [info] Performing iteration 381
2017-02-17 10:54:37.510935 [info] Observed Log-likelihood = -2.13833e+07
2017-02-17 10:54:39.596699 [info] Performing iteration 382
2017-02-17 10:54:42.906540 [info] Observed Log-likelihood = -2.13828e+07
2017-02-17 10:54:44.984529 [info] Performing iteration 383
2017-02-17 10:54:48.291964 [info] Observed Log-likelihood = -2.13828e+07
2017-02-17 10:54:50.374677 [info] Performing iteration 384
2017-02-17 10:54:53.687033 [info] Observed Log-likelihood = -2.13824e+07
2017-02-17 10:54:55.767450 [info] Performing iteration 385
2017-02-17 10:54:59.073346 [info] Observed Log-likelihood = -2.13824e+07
2017-02-17 10:55:01.154555 [info] Performing iteration 386
2017-02-17 10:55:04.477445 [info] Observed Log-likelihood = -2.1383e+07
2017-02-17 10:55:06.559983 [info] Performing iteration 387
2017-02-17 10:55:09.866089 [info] Observed Log-likelihood = -2.13827e+07
2017-02-17 10:55:11.938672 [info] Performing iteration 388
2017-02-17 10:55:15.241102 [info] Observed Log-likelihood = -2.13823e+07
2017-02-17 10:55:17.315107 [info] Performing iteration 389
2017-02-17 10:55:20.635210 [info] Observed Log-likelihood = -2.1383e+07
2017-02-17 10:55:22.713220 [info] Performing iteration 390
2017-02-17 10:55:26.007289 [info] Observed Log-likelihood = -2.13829e+07
2017-02-17 10:55:28.090528 [info] Performing iteration 391
2017-02-17 10:55:31.387989 [info] Observed Log-likelihood = -2.13824e+07
2017-02-17 10:55:33.469112 [info] Performing iteration 392
2017-02-17 10:55:36.789195 [info] Observed Log-likelihood = -2.13832e+07
2017-02-17 10:55:38.879038 [info] Performing iteration 393
2017-02-17 10:55:42.187415 [info] Observed Log-likelihood = -2.13829e+07
2017-02-17 10:55:44.259039 [info] Performing iteration 394
2017-02-17 10:55:47.559301 [info] Observed Log-likelihood = -2.13827e+07
2017-02-17 10:55:49.647344 [info] Performing iteration 395
2017-02-17 10:55:52.960652 [info] Observed Log-likelihood = -2.13828e+07
2017-02-17 10:55:55.040091 [info] Performing iteration 396
2017-02-17 10:55:58.341096 [info] Observed Log-likelihood = -2.13823e+07
2017-02-17 10:56:00.428749 [info] Performing iteration 397
2017-02-17 10:56:03.734742 [info] Observed Log-likelihood = -2.13825e+07
2017-02-17 10:56:05.879743 [info] Performing iteration 398
2017-02-17 10:56:09.465699 [info] Observed Log-likelihood = -2.13827e+07
2017-02-17 10:56:11.700461 [info] Performing iteration 399
2017-02-17 10:56:15.245403 [info] Observed Log-likelihood = -2.13829e+07
2017-02-17 10:56:17.392810 [info] Performing iteration 400
2017-02-17 10:56:20.895367 [info] Observed Log-likelihood = -2.13823e+07
2017-02-17 10:56:26.093949 [info] Performing iteration 401
2017-02-17 10:56:29.448205 [info] Observed Log-likelihood = -2.13831e+07
2017-02-17 10:56:31.537153 [info] Performing iteration 402
2017-02-17 10:56:34.863082 [info] Observed Log-likelihood = -2.13818e+07
2017-02-17 10:56:36.922268 [info] Performing iteration 403
2017-02-17 10:56:40.162567 [info] Observed Log-likelihood = -2.1382e+07
2017-02-17 10:56:42.246861 [info] Performing iteration 404
2017-02-17 10:56:45.561358 [info] Observed Log-likelihood = -2.13821e+07
2017-02-17 10:56:47.655984 [info] Performing iteration 405
2017-02-17 10:56:50.960518 [info] Observed Log-likelihood = -2.13822e+07
2017-02-17 10:56:53.057274 [info] Performing iteration 406
2017-02-17 10:56:56.363820 [info] Observed Log-likelihood = -2.13825e+07
2017-02-17 10:56:58.462207 [info] Performing iteration 407
2017-02-17 10:57:01.774893 [info] Observed Log-likelihood = -2.1382e+07
2017-02-17 10:57:03.856639 [info] Performing iteration 408
2017-02-17 10:57:07.166365 [info] Observed Log-likelihood = -2.13823e+07
2017-02-17 10:57:09.226719 [info] Performing iteration 409
2017-02-17 10:57:12.502360 [info] Observed Log-likelihood = -2.13828e+07
2017-02-17 10:57:14.590097 [info] Performing iteration 410
2017-02-17 10:57:17.896270 [info] Observed Log-likelihood = -2.13831e+07
2017-02-17 10:57:19.985883 [info] Performing iteration 411
2017-02-17 10:57:23.294283 [info] Observed Log-likelihood = -2.1383e+07
2017-02-17 10:57:25.378299 [info] Performing iteration 412
2017-02-17 10:57:28.654855 [info] Observed Log-likelihood = -2.13824e+07
2017-02-17 10:57:30.729977 [info] Performing iteration 413
2017-02-17 10:57:34.034493 [info] Observed Log-likelihood = -2.13833e+07
2017-02-17 10:57:36.120774 [info] Performing iteration 414
2017-02-17 10:57:39.419655 [info] Observed Log-likelihood = -2.13834e+07
2017-02-17 10:57:41.501720 [info] Performing iteration 415
2017-02-17 10:57:44.816041 [info] Observed Log-likelihood = -2.13824e+07
2017-02-17 10:57:46.910263 [info] Performing iteration 416
2017-02-17 10:57:50.231475 [info] Observed Log-likelihood = -2.13829e+07
2017-02-17 10:57:52.318734 [info] Performing iteration 417
2017-02-17 10:57:55.618305 [info] Observed Log-likelihood = -2.13826e+07
2017-02-17 10:57:57.684035 [info] Performing iteration 418
2017-02-17 10:58:00.999353 [info] Observed Log-likelihood = -2.13829e+07
2017-02-17 10:58:03.087583 [info] Performing iteration 419
2017-02-17 10:58:06.401636 [info] Observed Log-likelihood = -2.13828e+07
2017-02-17 10:58:08.488934 [info] Performing iteration 420
2017-02-17 10:58:11.798910 [info] Observed Log-likelihood = -2.13818e+07
2017-02-17 10:58:13.893926 [info] Performing iteration 421
2017-02-17 10:58:17.195602 [info] Observed Log-likelihood = -2.13813e+07
2017-02-17 10:58:19.281272 [info] Performing iteration 422
2017-02-17 10:58:22.602059 [info] Observed Log-likelihood = -2.13811e+07
2017-02-17 10:58:24.666550 [info] Performing iteration 423
2017-02-17 10:58:27.944677 [info] Observed Log-likelihood = -2.13816e+07
2017-02-17 10:58:30.043312 [info] Performing iteration 424
2017-02-17 10:58:33.348990 [info] Observed Log-likelihood = -2.1381e+07
2017-02-17 10:58:35.434572 [info] Performing iteration 425
2017-02-17 10:58:38.757056 [info] Observed Log-likelihood = -2.13814e+07
2017-02-17 10:58:40.845326 [info] Performing iteration 426
2017-02-17 10:58:44.160141 [info] Observed Log-likelihood = -2.1381e+07
2017-02-17 10:58:46.252986 [info] Performing iteration 427
2017-02-17 10:58:49.560293 [info] Observed Log-likelihood = -2.13816e+07
2017-02-17 10:58:51.649932 [info] Performing iteration 428
2017-02-17 10:58:54.963926 [info] Observed Log-likelihood = -2.13817e+07
2017-02-17 10:58:57.054006 [info] Performing iteration 429
2017-02-17 10:59:00.351159 [info] Observed Log-likelihood = -2.13813e+07
2017-02-17 10:59:02.431157 [info] Performing iteration 430
2017-02-17 10:59:05.737959 [info] Observed Log-likelihood = -2.13803e+07
2017-02-17 10:59:07.827560 [info] Performing iteration 431
2017-02-17 10:59:11.132034 [info] Observed Log-likelihood = -2.13806e+07
2017-02-17 10:59:13.193652 [info] Performing iteration 432
2017-02-17 10:59:16.425004 [info] Observed Log-likelihood = -2.13806e+07
2017-02-17 10:59:18.478350 [info] Performing iteration 433
2017-02-17 10:59:21.902571 [info] Observed Log-likelihood = -2.1381e+07
2017-02-17 10:59:23.947562 [info] Performing iteration 434
2017-02-17 10:59:27.374510 [info] Observed Log-likelihood = -2.13803e+07
2017-02-17 10:59:29.414194 [info] Performing iteration 435
2017-02-17 10:59:32.827682 [info] Observed Log-likelihood = -2.13803e+07
2017-02-17 10:59:34.884065 [info] Performing iteration 436
2017-02-17 10:59:38.301292 [info] Observed Log-likelihood = -2.13799e+07
2017-02-17 10:59:40.342197 [info] Performing iteration 437
2017-02-17 10:59:43.778504 [info] Observed Log-likelihood = -2.13795e+07
2017-02-17 10:59:45.823257 [info] Performing iteration 438
2017-02-17 10:59:49.239002 [info] Observed Log-likelihood = -2.13799e+07
2017-02-17 10:59:51.285775 [info] Performing iteration 439
2017-02-17 10:59:54.706296 [info] Observed Log-likelihood = -2.13799e+07
2017-02-17 10:59:56.755843 [info] Performing iteration 440
2017-02-17 11:00:00.191080 [info] Observed Log-likelihood = -2.13798e+07
2017-02-17 11:00:02.241204 [info] Performing iteration 441
2017-02-17 11:00:05.671232 [info] Observed Log-likelihood = -2.13797e+07
2017-02-17 11:00:07.725030 [info] Performing iteration 442
2017-02-17 11:00:11.143881 [info] Observed Log-likelihood = -2.13797e+07
2017-02-17 11:00:13.186432 [info] Performing iteration 443
2017-02-17 11:00:16.625135 [info] Observed Log-likelihood = -2.13802e+07
2017-02-17 11:00:18.684699 [info] Performing iteration 444
2017-02-17 11:00:22.110127 [info] Observed Log-likelihood = -2.13812e+07
2017-02-17 11:00:24.148280 [info] Performing iteration 445
2017-02-17 11:00:27.580901 [info] Observed Log-likelihood = -2.13799e+07
2017-02-17 11:00:29.750269 [info] Performing iteration 446
2017-02-17 11:00:33.203136 [info] Observed Log-likelihood = -2.13796e+07
2017-02-17 11:00:35.256462 [info] Performing iteration 447
2017-02-17 11:00:38.679158 [info] Observed Log-likelihood = -2.13795e+07
2017-02-17 11:00:40.726738 [info] Performing iteration 448
2017-02-17 11:00:44.154798 [info] Observed Log-likelihood = -2.13802e+07
2017-02-17 11:00:46.208106 [info] Performing iteration 449
2017-02-17 11:00:49.640551 [info] Observed Log-likelihood = -2.13796e+07
2017-02-17 11:00:51.694174 [info] Performing iteration 450
2017-02-17 11:00:55.118332 [info] Observed Log-likelihood = -2.13798e+07
2017-02-17 11:00:57.158877 [info] Performing iteration 451
2017-02-17 11:01:00.586049 [info] Observed Log-likelihood = -2.13806e+07
2017-02-17 11:01:02.649094 [info] Performing iteration 452
2017-02-17 11:01:06.085183 [info] Observed Log-likelihood = -2.13798e+07
2017-02-17 11:01:08.133691 [info] Performing iteration 453
2017-02-17 11:01:11.559376 [info] Observed Log-likelihood = -2.13798e+07
2017-02-17 11:01:13.615875 [info] Performing iteration 454
2017-02-17 11:01:17.047609 [info] Observed Log-likelihood = -2.13798e+07
2017-02-17 11:01:19.102089 [info] Performing iteration 455
2017-02-17 11:01:22.527630 [info] Observed Log-likelihood = -2.13804e+07
2017-02-17 11:01:24.568744 [info] Performing iteration 456
2017-02-17 11:01:27.988512 [info] Observed Log-likelihood = -2.13802e+07
2017-02-17 11:01:30.027553 [info] Performing iteration 457
2017-02-17 11:01:33.451570 [info] Observed Log-likelihood = -2.13806e+07
2017-02-17 11:01:35.496969 [info] Performing iteration 458
2017-02-17 11:01:38.911856 [info] Observed Log-likelihood = -2.13809e+07
2017-02-17 11:01:40.958280 [info] Performing iteration 459
2017-02-17 11:01:44.390591 [info] Observed Log-likelihood = -2.13795e+07
2017-02-17 11:01:46.440944 [info] Performing iteration 460
2017-02-17 11:01:49.861274 [info] Observed Log-likelihood = -2.13797e+07
2017-02-17 11:01:51.895216 [info] Performing iteration 461
2017-02-17 11:01:55.324074 [info] Observed Log-likelihood = -2.13802e+07
2017-02-17 11:01:57.378556 [info] Performing iteration 462
2017-02-17 11:02:00.818155 [info] Observed Log-likelihood = -2.13797e+07
2017-02-17 11:02:02.878833 [info] Performing iteration 463
2017-02-17 11:02:06.303155 [info] Observed Log-likelihood = -2.13793e+07
2017-02-17 11:02:08.357816 [info] Performing iteration 464
2017-02-17 11:02:11.783691 [info] Observed Log-likelihood = -2.13797e+07
2017-02-17 11:02:13.829548 [info] Performing iteration 465
2017-02-17 11:02:17.251671 [info] Observed Log-likelihood = -2.13794e+07
2017-02-17 11:02:19.290753 [info] Performing iteration 466
2017-02-17 11:02:22.713227 [info] Observed Log-likelihood = -2.13797e+07
2017-02-17 11:02:24.767735 [info] Performing iteration 467
2017-02-17 11:02:28.191011 [info] Observed Log-likelihood = -2.13799e+07
2017-02-17 11:02:30.230933 [info] Performing iteration 468
2017-02-17 11:02:33.659166 [info] Observed Log-likelihood = -2.13801e+07
2017-02-17 11:02:35.697681 [info] Performing iteration 469
2017-02-17 11:02:39.131273 [info] Observed Log-likelihood = -2.13797e+07
2017-02-17 11:02:41.183814 [info] Performing iteration 470
2017-02-17 11:02:44.614253 [info] Observed Log-likelihood = -2.13792e+07
2017-02-17 11:02:46.664769 [info] Performing iteration 471
2017-02-17 11:02:50.100079 [info] Observed Log-likelihood = -2.13798e+07
2017-02-17 11:02:52.159373 [info] Performing iteration 472
2017-02-17 11:02:55.591795 [info] Observed Log-likelihood = -2.138e+07
2017-02-17 11:02:57.641013 [info] Performing iteration 473
2017-02-17 11:03:01.073341 [info] Observed Log-likelihood = -2.13797e+07
2017-02-17 11:03:03.111029 [info] Performing iteration 474
2017-02-17 11:03:06.545057 [info] Observed Log-likelihood = -2.13788e+07
2017-02-17 11:03:08.583161 [info] Performing iteration 475
2017-02-17 11:03:12.022198 [info] Observed Log-likelihood = -2.13798e+07
2017-02-17 11:03:14.080756 [info] Performing iteration 476
2017-02-17 11:03:17.498864 [info] Observed Log-likelihood = -2.13801e+07
2017-02-17 11:03:19.530709 [info] Performing iteration 477
2017-02-17 11:03:22.736603 [info] Observed Log-likelihood = -2.13802e+07
2017-02-17 11:03:24.779142 [info] Performing iteration 478
2017-02-17 11:03:27.979314 [info] Observed Log-likelihood = -2.13792e+07
2017-02-17 11:03:30.029378 [info] Performing iteration 479
2017-02-17 11:03:33.233389 [info] Observed Log-likelihood = -2.13789e+07
2017-02-17 11:03:35.278184 [info] Performing iteration 480
2017-02-17 11:03:38.485660 [info] Observed Log-likelihood = -2.13791e+07
2017-02-17 11:03:40.531987 [info] Performing iteration 481
2017-02-17 11:03:43.738782 [info] Observed Log-likelihood = -2.13781e+07
2017-02-17 11:03:45.848105 [info] Performing iteration 482
2017-02-17 11:03:49.056042 [info] Observed Log-likelihood = -2.1379e+07
2017-02-17 11:03:51.095012 [info] Performing iteration 483
2017-02-17 11:03:54.295837 [info] Observed Log-likelihood = -2.13787e+07
2017-02-17 11:03:56.335097 [info] Performing iteration 484
2017-02-17 11:03:59.529993 [info] Observed Log-likelihood = -2.13789e+07
2017-02-17 11:04:01.575314 [info] Performing iteration 485
2017-02-17 11:04:04.793005 [info] Observed Log-likelihood = -2.13786e+07
2017-02-17 11:04:06.848130 [info] Performing iteration 486
2017-02-17 11:04:10.058607 [info] Observed Log-likelihood = -2.1379e+07
2017-02-17 11:04:12.099370 [info] Performing iteration 487
2017-02-17 11:04:15.304899 [info] Observed Log-likelihood = -2.13793e+07
2017-02-17 11:04:17.347969 [info] Performing iteration 488
2017-02-17 11:04:20.550994 [info] Observed Log-likelihood = -2.13796e+07
2017-02-17 11:04:22.598045 [info] Performing iteration 489
2017-02-17 11:04:25.801529 [info] Observed Log-likelihood = -2.13791e+07
2017-02-17 11:04:27.836702 [info] Performing iteration 490
2017-02-17 11:04:31.037687 [info] Observed Log-likelihood = -2.13789e+07
2017-02-17 11:04:33.080569 [info] Performing iteration 491
2017-02-17 11:04:36.289078 [info] Observed Log-likelihood = -2.13793e+07
2017-02-17 11:04:38.340053 [info] Performing iteration 492
2017-02-17 11:04:41.540897 [info] Observed Log-likelihood = -2.13789e+07
2017-02-17 11:04:43.585053 [info] Performing iteration 493
2017-02-17 11:04:46.789837 [info] Observed Log-likelihood = -2.13794e+07
2017-02-17 11:04:48.834848 [info] Performing iteration 494
2017-02-17 11:04:52.042626 [info] Observed Log-likelihood = -2.13789e+07
2017-02-17 11:04:54.107467 [info] Performing iteration 495
2017-02-17 11:04:57.316432 [info] Observed Log-likelihood = -2.13789e+07
2017-02-17 11:04:59.374065 [info] Performing iteration 496
2017-02-17 11:05:02.588686 [info] Observed Log-likelihood = -2.13786e+07
2017-02-17 11:05:04.627666 [info] Performing iteration 497
2017-02-17 11:05:07.860077 [info] Observed Log-likelihood = -2.13798e+07
2017-02-17 11:05:09.898969 [info] Performing iteration 498
2017-02-17 11:05:13.110485 [info] Observed Log-likelihood = -2.13794e+07
2017-02-17 11:05:15.160997 [info] Performing iteration 499
2017-02-17 11:05:18.369642 [info] Observed Log-likelihood = -2.1379e+07
2017-02-17 11:05:20.418624 [info] Performing iteration 500
2017-02-17 11:05:23.629563 [info] Observed Log-likelihood = -2.13782e+07
2017-02-17 11:05:25.670742 [info] Performing iteration 501
2017-02-17 11:05:28.871708 [info] Observed Log-likelihood = -2.13784e+07
2017-02-17 11:05:30.936023 [info] Performing iteration 502
2017-02-17 11:05:34.372152 [info] Observed Log-likelihood = -2.13788e+07
2017-02-17 11:05:36.411396 [info] Performing iteration 503
2017-02-17 11:05:39.856381 [info] Observed Log-likelihood = -2.13785e+07
2017-02-17 11:05:41.909334 [info] Performing iteration 504
2017-02-17 11:05:45.343747 [info] Observed Log-likelihood = -2.13775e+07
2017-02-17 11:05:47.389265 [info] Performing iteration 505
2017-02-17 11:05:50.818520 [info] Observed Log-likelihood = -2.13779e+07
2017-02-17 11:05:52.870187 [info] Performing iteration 506
2017-02-17 11:05:56.304836 [info] Observed Log-likelihood = -2.13777e+07
2017-02-17 11:05:58.369843 [info] Performing iteration 507
2017-02-17 11:06:01.803115 [info] Observed Log-likelihood = -2.13779e+07
2017-02-17 11:06:03.856117 [info] Performing iteration 508
2017-02-17 11:06:07.295006 [info] Observed Log-likelihood = -2.13783e+07
2017-02-17 11:06:09.357409 [info] Performing iteration 509
2017-02-17 11:06:12.795547 [info] Observed Log-likelihood = -2.13776e+07
2017-02-17 11:06:14.834879 [info] Performing iteration 510
2017-02-17 11:06:18.263363 [info] Observed Log-likelihood = -2.13777e+07
2017-02-17 11:06:20.313020 [info] Performing iteration 511
2017-02-17 11:06:23.740129 [info] Observed Log-likelihood = -2.13773e+07
2017-02-17 11:06:25.797128 [info] Performing iteration 512
2017-02-17 11:06:29.220105 [info] Observed Log-likelihood = -2.13779e+07
2017-02-17 11:06:31.279770 [info] Performing iteration 513
2017-02-17 11:06:34.709397 [info] Observed Log-likelihood = -2.13785e+07
2017-02-17 11:06:36.751771 [info] Performing iteration 514
2017-02-17 11:06:40.184150 [info] Observed Log-likelihood = -2.13785e+07
2017-02-17 11:06:42.241042 [info] Performing iteration 515
2017-02-17 11:06:45.681855 [info] Observed Log-likelihood = -2.13789e+07
2017-02-17 11:06:47.749098 [info] Performing iteration 516
2017-02-17 11:06:51.181167 [info] Observed Log-likelihood = -2.1379e+07
2017-02-17 11:06:53.237618 [info] Performing iteration 517
2017-02-17 11:06:56.674568 [info] Observed Log-likelihood = -2.13791e+07
2017-02-17 11:06:58.719178 [info] Performing iteration 518
2017-02-17 11:07:02.159308 [info] Observed Log-likelihood = -2.13785e+07
2017-02-17 11:07:04.233227 [info] Performing iteration 519
2017-02-17 11:07:07.669449 [info] Observed Log-likelihood = -2.13782e+07
2017-02-17 11:07:09.726399 [info] Performing iteration 520
2017-02-17 11:07:13.163217 [info] Observed Log-likelihood = -2.13791e+07
2017-02-17 11:07:15.237037 [info] Performing iteration 521
2017-02-17 11:07:18.671104 [info] Observed Log-likelihood = -2.13786e+07
2017-02-17 11:07:20.725120 [info] Performing iteration 522
2017-02-17 11:07:24.160251 [info] Observed Log-likelihood = -2.13783e+07
2017-02-17 11:07:26.241008 [info] Performing iteration 523
2017-02-17 11:07:29.680787 [info] Observed Log-likelihood = -2.13777e+07
2017-02-17 11:07:31.754932 [info] Performing iteration 524
2017-02-17 11:07:35.195138 [info] Observed Log-likelihood = -2.13786e+07
2017-02-17 11:07:37.256278 [info] Performing iteration 525
2017-02-17 11:07:40.694838 [info] Observed Log-likelihood = -2.13784e+07
2017-02-17 11:07:42.764212 [info] Performing iteration 526
2017-02-17 11:07:46.197232 [info] Observed Log-likelihood = -2.1378e+07
2017-02-17 11:07:48.240167 [info] Performing iteration 527
2017-02-17 11:07:51.683088 [info] Observed Log-likelihood = -2.13774e+07
2017-02-17 11:07:53.767692 [info] Performing iteration 528
2017-02-17 11:07:57.199412 [info] Observed Log-likelihood = -2.13777e+07
2017-02-17 11:07:59.256214 [info] Performing iteration 529
2017-02-17 11:08:02.690727 [info] Observed Log-likelihood = -2.13778e+07
2017-02-17 11:08:04.778085 [info] Performing iteration 530
2017-02-17 11:08:08.291776 [info] Observed Log-likelihood = -2.13771e+07
2017-02-17 11:08:10.389783 [info] Performing iteration 531
2017-02-17 11:08:13.929895 [info] Observed Log-likelihood = -2.13769e+07
2017-02-17 11:08:16.062218 [info] Performing iteration 532
2017-02-17 11:08:19.581818 [info] Observed Log-likelihood = -2.13768e+07
2017-02-17 11:08:21.659021 [info] Performing iteration 533
2017-02-17 11:08:25.094811 [info] Observed Log-likelihood = -2.13778e+07
2017-02-17 11:08:27.140447 [info] Performing iteration 534
2017-02-17 11:08:30.574531 [info] Observed Log-likelihood = -2.13784e+07
2017-02-17 11:08:32.660049 [info] Performing iteration 535
2017-02-17 11:08:36.155702 [info] Observed Log-likelihood = -2.13781e+07
2017-02-17 11:08:38.231736 [info] Performing iteration 536
2017-02-17 11:08:41.510469 [info] Observed Log-likelihood = -2.13773e+07
2017-02-17 11:08:43.564034 [info] Performing iteration 537
2017-02-17 11:08:46.835383 [info] Observed Log-likelihood = -2.13777e+07
2017-02-17 11:08:48.911411 [info] Performing iteration 538
2017-02-17 11:08:52.175207 [info] Observed Log-likelihood = -2.13785e+07
2017-02-17 11:08:54.242440 [info] Performing iteration 539
2017-02-17 11:08:57.514630 [info] Observed Log-likelihood = -2.13768e+07
2017-02-17 11:08:59.576049 [info] Performing iteration 540
2017-02-17 11:09:02.849260 [info] Observed Log-likelihood = -2.13785e+07
2017-02-17 11:09:04.913509 [info] Performing iteration 541
2017-02-17 11:09:08.184047 [info] Observed Log-likelihood = -2.13774e+07
2017-02-17 11:09:10.252225 [info] Performing iteration 542
2017-02-17 11:09:13.529714 [info] Observed Log-likelihood = -2.13772e+07
2017-02-17 11:09:15.587895 [info] Performing iteration 543
2017-02-17 11:09:18.865879 [info] Observed Log-likelihood = -2.13773e+07
2017-02-17 11:09:20.926972 [info] Performing iteration 544
2017-02-17 11:09:24.198323 [info] Observed Log-likelihood = -2.13784e+07
2017-02-17 11:09:26.242435 [info] Performing iteration 545
2017-02-17 11:09:29.522404 [info] Observed Log-likelihood = -2.1378e+07
2017-02-17 11:09:31.595100 [info] Performing iteration 546
2017-02-17 11:09:34.858038 [info] Observed Log-likelihood = -2.13777e+07
2017-02-17 11:09:36.930876 [info] Performing iteration 547
2017-02-17 11:09:40.193318 [info] Observed Log-likelihood = -2.13772e+07
2017-02-17 11:09:42.255963 [info] Performing iteration 548
2017-02-17 11:09:45.525680 [info] Observed Log-likelihood = -2.13778e+07
2017-02-17 11:09:47.585949 [info] Performing iteration 549
2017-02-17 11:09:50.858148 [info] Observed Log-likelihood = -2.13778e+07
2017-02-17 11:09:52.907838 [info] Performing iteration 550
2017-02-17 11:09:56.174066 [info] Observed Log-likelihood = -2.13772e+07
2017-02-17 11:09:58.241573 [info] Performing iteration 551
2017-02-17 11:10:01.516654 [info] Observed Log-likelihood = -2.13778e+07
2017-02-17 11:10:03.569047 [info] Performing iteration 552
2017-02-17 11:10:06.832131 [info] Observed Log-likelihood = -2.13768e+07
2017-02-17 11:10:08.891725 [info] Performing iteration 553
2017-02-17 11:10:12.154523 [info] Observed Log-likelihood = -2.13769e+07
2017-02-17 11:10:14.210589 [info] Performing iteration 554
2017-02-17 11:10:17.484677 [info] Observed Log-likelihood = -2.1378e+07
2017-02-17 11:10:19.519485 [info] Performing iteration 555
2017-02-17 11:10:22.794709 [info] Observed Log-likelihood = -2.13781e+07
2017-02-17 11:10:24.879225 [info] Performing iteration 556
2017-02-17 11:10:28.148912 [info] Observed Log-likelihood = -2.13773e+07
2017-02-17 11:10:30.190529 [info] Performing iteration 557
2017-02-17 11:10:33.470122 [info] Observed Log-likelihood = -2.13776e+07
2017-02-17 11:10:35.492681 [info] Performing iteration 558
2017-02-17 11:10:38.745239 [info] Observed Log-likelihood = -2.13767e+07
2017-02-17 11:10:40.770281 [info] Performing iteration 559
2017-02-17 11:10:44.036506 [info] Observed Log-likelihood = -2.13766e+07
2017-02-17 11:10:46.068097 [info] Performing iteration 560
2017-02-17 11:10:49.319989 [info] Observed Log-likelihood = -2.13766e+07
2017-02-17 11:10:51.358922 [info] Performing iteration 561
2017-02-17 11:10:54.595030 [info] Observed Log-likelihood = -2.13777e+07
2017-02-17 11:10:56.632605 [info] Performing iteration 562
2017-02-17 11:11:00.057795 [info] Observed Log-likelihood = -2.13774e+07
2017-02-17 11:11:02.081857 [info] Performing iteration 563
2017-02-17 11:11:05.502549 [info] Observed Log-likelihood = -2.13766e+07
2017-02-17 11:11:07.520453 [info] Performing iteration 564
2017-02-17 11:11:10.920833 [info] Observed Log-likelihood = -2.13771e+07
2017-02-17 11:11:12.947325 [info] Performing iteration 565
2017-02-17 11:11:16.359097 [info] Observed Log-likelihood = -2.13771e+07
2017-02-17 11:11:18.391529 [info] Performing iteration 566
2017-02-17 11:11:21.811733 [info] Observed Log-likelihood = -2.13771e+07
2017-02-17 11:11:23.831865 [info] Performing iteration 567
2017-02-17 11:11:27.247035 [info] Observed Log-likelihood = -2.13773e+07
2017-02-17 11:11:29.284095 [info] Performing iteration 568
2017-02-17 11:11:32.468927 [info] Observed Log-likelihood = -2.1377e+07
2017-02-17 11:11:34.499353 [info] Performing iteration 569
2017-02-17 11:11:37.715190 [info] Observed Log-likelihood = -2.13778e+07
2017-02-17 11:11:39.751294 [info] Performing iteration 570
2017-02-17 11:11:42.933144 [info] Observed Log-likelihood = -2.13766e+07
2017-02-17 11:11:44.966928 [info] Performing iteration 571
2017-02-17 11:11:48.154795 [info] Observed Log-likelihood = -2.13771e+07
2017-02-17 11:11:50.188399 [info] Performing iteration 572
2017-02-17 11:11:53.582201 [info] Observed Log-likelihood = -2.13773e+07
2017-02-17 11:11:55.602143 [info] Performing iteration 573
2017-02-17 11:11:59.033864 [info] Observed Log-likelihood = -2.13772e+07
2017-02-17 11:12:01.071574 [info] Performing iteration 574
2017-02-17 11:12:04.478144 [info] Observed Log-likelihood = -2.13777e+07
2017-02-17 11:12:06.524463 [info] Performing iteration 575
2017-02-17 11:12:09.988624 [info] Observed Log-likelihood = -2.13775e+07
2017-02-17 11:12:12.033085 [info] Performing iteration 576
2017-02-17 11:12:15.450372 [info] Observed Log-likelihood = -2.13764e+07
2017-02-17 11:12:17.486539 [info] Performing iteration 577
2017-02-17 11:12:20.908380 [info] Observed Log-likelihood = -2.13773e+07
2017-02-17 11:12:22.953445 [info] Performing iteration 578
2017-02-17 11:12:26.388091 [info] Observed Log-likelihood = -2.1378e+07
2017-02-17 11:12:28.426370 [info] Performing iteration 579
2017-02-17 11:12:31.850146 [info] Observed Log-likelihood = -2.13771e+07
2017-02-17 11:12:33.873987 [info] Performing iteration 580
2017-02-17 11:12:37.293507 [info] Observed Log-likelihood = -2.13777e+07
2017-02-17 11:12:39.315319 [info] Performing iteration 581
2017-02-17 11:12:42.740161 [info] Observed Log-likelihood = -2.13776e+07
2017-02-17 11:12:44.770123 [info] Performing iteration 582
2017-02-17 11:12:48.201807 [info] Observed Log-likelihood = -2.13779e+07
2017-02-17 11:12:50.234835 [info] Performing iteration 583
2017-02-17 11:12:53.655540 [info] Observed Log-likelihood = -2.13768e+07
2017-02-17 11:12:55.683248 [info] Performing iteration 584
2017-02-17 11:12:59.100205 [info] Observed Log-likelihood = -2.13778e+07
2017-02-17 11:13:01.137583 [info] Performing iteration 585
2017-02-17 11:13:04.563733 [info] Observed Log-likelihood = -2.13776e+07
2017-02-17 11:13:06.574701 [info] Performing iteration 586
2017-02-17 11:13:09.985348 [info] Observed Log-likelihood = -2.13778e+07
2017-02-17 11:13:12.028292 [info] Performing iteration 587
2017-02-17 11:13:15.471950 [info] Observed Log-likelihood = -2.13777e+07
2017-02-17 11:13:17.528094 [info] Performing iteration 588
2017-02-17 11:13:20.973758 [info] Observed Log-likelihood = -2.13774e+07
2017-02-17 11:13:23.004715 [info] Performing iteration 589
2017-02-17 11:13:26.423673 [info] Observed Log-likelihood = -2.13775e+07
2017-02-17 11:13:28.457088 [info] Performing iteration 590
2017-02-17 11:13:31.863346 [info] Observed Log-likelihood = -2.13783e+07
2017-02-17 11:13:33.894833 [info] Performing iteration 591
2017-02-17 11:13:37.319064 [info] Observed Log-likelihood = -2.13771e+07
2017-02-17 11:13:39.351869 [info] Performing iteration 592
2017-02-17 11:13:42.790083 [info] Observed Log-likelihood = -2.13772e+07
2017-02-17 11:13:44.822205 [info] Performing iteration 593
2017-02-17 11:13:48.238477 [info] Observed Log-likelihood = -2.13764e+07
2017-02-17 11:13:50.275413 [info] Performing iteration 594
2017-02-17 11:13:53.694602 [info] Observed Log-likelihood = -2.13768e+07
2017-02-17 11:13:55.736553 [info] Performing iteration 595
2017-02-17 11:13:59.171663 [info] Observed Log-likelihood = -2.13768e+07
2017-02-17 11:14:01.194673 [info] Performing iteration 596
2017-02-17 11:14:04.652938 [info] Observed Log-likelihood = -2.13772e+07
2017-02-17 11:14:06.980721 [info] Performing iteration 597
2017-02-17 11:14:10.436265 [info] Observed Log-likelihood = -2.13772e+07
2017-02-17 11:14:12.467859 [info] Performing iteration 598
2017-02-17 11:14:15.928729 [info] Observed Log-likelihood = -2.13776e+07
2017-02-17 11:14:17.962105 [info] Performing iteration 599
2017-02-17 11:14:21.398331 [info] Observed Log-likelihood = -2.13774e+07
2017-02-17 11:14:23.425701 [info] Performing iteration 600
2017-02-17 11:14:26.631365 [info] Observed Log-likelihood = -2.13775e+07
2017-02-17 11:14:31.327938 [info] Performing iteration 601
2017-02-17 11:14:34.761061 [info] Observed Log-likelihood = -2.13769e+07
2017-02-17 11:14:36.814840 [info] Performing iteration 602
2017-02-17 11:14:40.243702 [info] Observed Log-likelihood = -2.13769e+07
2017-02-17 11:14:42.287187 [info] Performing iteration 603
2017-02-17 11:14:45.972213 [info] Observed Log-likelihood = -2.13777e+07
2017-02-17 11:14:48.258492 [info] Performing iteration 604
2017-02-17 11:14:51.679041 [info] Observed Log-likelihood = -2.13761e+07
2017-02-17 11:14:53.708322 [info] Performing iteration 605
2017-02-17 11:14:57.128483 [info] Observed Log-likelihood = -2.13768e+07
2017-02-17 11:14:59.160787 [info] Performing iteration 606
2017-02-17 11:15:02.606182 [info] Observed Log-likelihood = -2.13776e+07
2017-02-17 11:15:04.624377 [info] Performing iteration 607
2017-02-17 11:15:08.048043 [info] Observed Log-likelihood = -2.13771e+07
2017-02-17 11:15:10.097675 [info] Performing iteration 608
2017-02-17 11:15:13.515011 [info] Observed Log-likelihood = -2.1378e+07
2017-02-17 11:15:15.566448 [info] Performing iteration 609
2017-02-17 11:15:18.987022 [info] Observed Log-likelihood = -2.13769e+07
2017-02-17 11:15:21.016764 [info] Performing iteration 610
2017-02-17 11:15:24.440597 [info] Observed Log-likelihood = -2.13771e+07
2017-02-17 11:15:26.499076 [info] Performing iteration 611
2017-02-17 11:15:29.915002 [info] Observed Log-likelihood = -2.13756e+07
2017-02-17 11:15:31.967337 [info] Performing iteration 612
2017-02-17 11:15:35.382164 [info] Observed Log-likelihood = -2.13761e+07
2017-02-17 11:15:37.441796 [info] Performing iteration 613
2017-02-17 11:15:40.867089 [info] Observed Log-likelihood = -2.1377e+07
2017-02-17 11:15:42.924156 [info] Performing iteration 614
2017-02-17 11:15:46.343040 [info] Observed Log-likelihood = -2.13776e+07
2017-02-17 11:15:48.394086 [info] Performing iteration 615
2017-02-17 11:15:51.802198 [info] Observed Log-likelihood = -2.13769e+07
2017-02-17 11:15:53.861276 [info] Performing iteration 616
2017-02-17 11:15:57.305970 [info] Observed Log-likelihood = -2.13774e+07
2017-02-17 11:15:59.370136 [info] Performing iteration 617
2017-02-17 11:16:02.806413 [info] Observed Log-likelihood = -2.13765e+07
2017-02-17 11:16:04.864407 [info] Performing iteration 618
2017-02-17 11:16:08.257055 [info] Observed Log-likelihood = -2.13768e+07
2017-02-17 11:16:10.313912 [info] Performing iteration 619
2017-02-17 11:16:13.734552 [info] Observed Log-likelihood = -2.13763e+07
2017-02-17 11:16:15.774264 [info] Performing iteration 620
2017-02-17 11:16:19.217465 [info] Observed Log-likelihood = -2.13777e+07
2017-02-17 11:16:21.267933 [info] Performing iteration 621
2017-02-17 11:16:24.688836 [info] Observed Log-likelihood = -2.13772e+07
2017-02-17 11:16:26.748223 [info] Performing iteration 622
2017-02-17 11:16:30.174335 [info] Observed Log-likelihood = -2.13761e+07
2017-02-17 11:16:32.219883 [info] Performing iteration 623
2017-02-17 11:16:35.661819 [info] Observed Log-likelihood = -2.13768e+07
2017-02-17 11:16:37.714754 [info] Performing iteration 624
2017-02-17 11:16:41.136212 [info] Observed Log-likelihood = -2.13776e+07
2017-02-17 11:16:43.195025 [info] Performing iteration 625
2017-02-17 11:16:46.626419 [info] Observed Log-likelihood = -2.13763e+07
2017-02-17 11:16:48.685527 [info] Performing iteration 626
2017-02-17 11:16:52.127379 [info] Observed Log-likelihood = -2.13766e+07
2017-02-17 11:16:54.178183 [info] Performing iteration 627
2017-02-17 11:16:57.605265 [info] Observed Log-likelihood = -2.13778e+07
2017-02-17 11:16:59.653352 [info] Performing iteration 628
2017-02-17 11:17:03.078969 [info] Observed Log-likelihood = -2.13762e+07
2017-02-17 11:17:05.129035 [info] Performing iteration 629
2017-02-17 11:17:08.567102 [info] Observed Log-likelihood = -2.13766e+07
2017-02-17 11:17:10.630992 [info] Performing iteration 630
2017-02-17 11:17:14.056003 [info] Observed Log-likelihood = -2.13773e+07
2017-02-17 11:17:16.107301 [info] Performing iteration 631
2017-02-17 11:17:19.513023 [info] Observed Log-likelihood = -2.13774e+07
2017-02-17 11:17:21.564273 [info] Performing iteration 632
2017-02-17 11:17:24.989967 [info] Observed Log-likelihood = -2.13774e+07
2017-02-17 11:17:27.045689 [info] Performing iteration 633
2017-02-17 11:17:30.474445 [info] Observed Log-likelihood = -2.13768e+07
2017-02-17 11:17:32.543057 [info] Performing iteration 634
2017-02-17 11:17:35.969996 [info] Observed Log-likelihood = -2.13768e+07
2017-02-17 11:17:38.036896 [info] Performing iteration 635
2017-02-17 11:17:41.469230 [info] Observed Log-likelihood = -2.13761e+07
2017-02-17 11:17:43.514627 [info] Performing iteration 636
2017-02-17 11:17:46.946386 [info] Observed Log-likelihood = -2.13764e+07
2017-02-17 11:17:49.004300 [info] Performing iteration 637
2017-02-17 11:17:52.598663 [info] Observed Log-likelihood = -2.13764e+07
2017-02-17 11:17:54.654783 [info] Performing iteration 638
2017-02-17 11:17:58.086922 [info] Observed Log-likelihood = -2.13757e+07
2017-02-17 11:18:00.159384 [info] Performing iteration 639
2017-02-17 11:18:03.594483 [info] Observed Log-likelihood = -2.13761e+07
2017-02-17 11:18:05.649016 [info] Performing iteration 640
2017-02-17 11:18:09.087110 [info] Observed Log-likelihood = -2.13768e+07
2017-02-17 11:18:11.153140 [info] Performing iteration 641
2017-02-17 11:18:14.585879 [info] Observed Log-likelihood = -2.13766e+07
2017-02-17 11:18:16.626025 [info] Performing iteration 642
2017-02-17 11:18:20.067393 [info] Observed Log-likelihood = -2.13769e+07
2017-02-17 11:18:22.094688 [info] Performing iteration 643
2017-02-17 11:18:25.532044 [info] Observed Log-likelihood = -2.13765e+07
2017-02-17 11:18:27.574304 [info] Performing iteration 644
2017-02-17 11:18:30.999082 [info] Observed Log-likelihood = -2.13776e+07
2017-02-17 11:18:33.032846 [info] Performing iteration 645
2017-02-17 11:18:36.474430 [info] Observed Log-likelihood = -2.13774e+07
2017-02-17 11:18:38.515458 [info] Performing iteration 646
2017-02-17 11:18:41.943258 [info] Observed Log-likelihood = -2.13761e+07
2017-02-17 11:18:44.006924 [info] Performing iteration 647
2017-02-17 11:18:47.435906 [info] Observed Log-likelihood = -2.13772e+07
2017-02-17 11:18:49.478485 [info] Performing iteration 648
2017-02-17 11:18:52.912298 [info] Observed Log-likelihood = -2.13767e+07
2017-02-17 11:18:54.964206 [info] Performing iteration 649
2017-02-17 11:18:58.397389 [info] Observed Log-likelihood = -2.13765e+07
2017-02-17 11:19:00.435230 [info] Performing iteration 650
2017-02-17 11:19:03.853124 [info] Observed Log-likelihood = -2.13763e+07
2017-02-17 11:19:05.900001 [info] Performing iteration 651
2017-02-17 11:19:09.311644 [info] Observed Log-likelihood = -2.13767e+07
2017-02-17 11:19:11.359602 [info] Performing iteration 652
2017-02-17 11:19:14.791303 [info] Observed Log-likelihood = -2.13767e+07
2017-02-17 11:19:16.813960 [info] Performing iteration 653
2017-02-17 11:19:20.236365 [info] Observed Log-likelihood = -2.13768e+07
2017-02-17 11:19:22.276394 [info] Performing iteration 654
2017-02-17 11:19:25.702465 [info] Observed Log-likelihood = -2.13768e+07
2017-02-17 11:19:27.737798 [info] Performing iteration 655
2017-02-17 11:19:31.155477 [info] Observed Log-likelihood = -2.13756e+07
2017-02-17 11:19:33.188347 [info] Performing iteration 656
2017-02-17 11:19:36.618031 [info] Observed Log-likelihood = -2.1376e+07
2017-02-17 11:19:38.652759 [info] Performing iteration 657
2017-02-17 11:19:42.069357 [info] Observed Log-likelihood = -2.13763e+07
2017-02-17 11:19:44.110067 [info] Performing iteration 658
2017-02-17 11:19:47.535206 [info] Observed Log-likelihood = -2.13764e+07
2017-02-17 11:19:49.572446 [info] Performing iteration 659
2017-02-17 11:19:53.002658 [info] Observed Log-likelihood = -2.13764e+07
2017-02-17 11:19:55.038991 [info] Performing iteration 660
2017-02-17 11:19:58.460151 [info] Observed Log-likelihood = -2.13761e+07
2017-02-17 11:20:00.517780 [info] Performing iteration 661
2017-02-17 11:20:03.947075 [info] Observed Log-likelihood = -2.13752e+07
2017-02-17 11:20:05.978962 [info] Performing iteration 662
2017-02-17 11:20:09.401668 [info] Observed Log-likelihood = -2.13762e+07
2017-02-17 11:20:11.431855 [info] Performing iteration 663
2017-02-17 11:20:14.861883 [info] Observed Log-likelihood = -2.13764e+07
2017-02-17 11:20:16.904166 [info] Performing iteration 664
2017-02-17 11:20:20.337189 [info] Observed Log-likelihood = -2.13765e+07
2017-02-17 11:20:22.388177 [info] Performing iteration 665
2017-02-17 11:20:25.880079 [info] Observed Log-likelihood = -2.13766e+07
2017-02-17 11:20:27.913352 [info] Performing iteration 666
2017-02-17 11:20:31.355188 [info] Observed Log-likelihood = -2.13765e+07
2017-02-17 11:20:33.409754 [info] Performing iteration 667
2017-02-17 11:20:36.840455 [info] Observed Log-likelihood = -2.13763e+07
2017-02-17 11:20:38.889762 [info] Performing iteration 668
2017-02-17 11:20:42.322269 [info] Observed Log-likelihood = -2.13759e+07
2017-02-17 11:20:44.359894 [info] Performing iteration 669
2017-02-17 11:20:47.811458 [info] Observed Log-likelihood = -2.13756e+07
2017-02-17 11:20:49.935007 [info] Performing iteration 670
2017-02-17 11:20:53.451103 [info] Observed Log-likelihood = -2.1375e+07
2017-02-17 11:20:55.524551 [info] Performing iteration 671
2017-02-17 11:20:59.006706 [info] Observed Log-likelihood = -2.13751e+07
2017-02-17 11:21:01.074372 [info] Performing iteration 672
2017-02-17 11:21:04.573406 [info] Observed Log-likelihood = -2.13756e+07
2017-02-17 11:21:06.626983 [info] Performing iteration 673
2017-02-17 11:21:10.120034 [info] Observed Log-likelihood = -2.13762e+07
2017-02-17 11:21:12.197658 [info] Performing iteration 674
2017-02-17 11:21:15.688775 [info] Observed Log-likelihood = -2.13757e+07
2017-02-17 11:21:17.756687 [info] Performing iteration 675
2017-02-17 11:21:21.244708 [info] Observed Log-likelihood = -2.13758e+07
2017-02-17 11:21:23.306108 [info] Performing iteration 676
2017-02-17 11:21:26.817432 [info] Observed Log-likelihood = -2.13748e+07
2017-02-17 11:21:28.906019 [info] Performing iteration 677
2017-02-17 11:21:32.387391 [info] Observed Log-likelihood = -2.13752e+07
2017-02-17 11:21:34.447567 [info] Performing iteration 678
2017-02-17 11:21:37.911714 [info] Observed Log-likelihood = -2.13757e+07
2017-02-17 11:21:39.963195 [info] Performing iteration 679
2017-02-17 11:21:43.422134 [info] Observed Log-likelihood = -2.13757e+07
2017-02-17 11:21:45.469178 [info] Performing iteration 680
2017-02-17 11:21:48.927604 [info] Observed Log-likelihood = -2.13763e+07
2017-02-17 11:21:50.980009 [info] Performing iteration 681
2017-02-17 11:21:54.438099 [info] Observed Log-likelihood = -2.13766e+07
2017-02-17 11:21:56.493902 [info] Performing iteration 682
2017-02-17 11:21:59.975292 [info] Observed Log-likelihood = -2.13759e+07
2017-02-17 11:22:02.049283 [info] Performing iteration 683
2017-02-17 11:22:05.495004 [info] Observed Log-likelihood = -2.13753e+07
2017-02-17 11:22:07.554325 [info] Performing iteration 684
2017-02-17 11:22:11.005583 [info] Observed Log-likelihood = -2.13753e+07
2017-02-17 11:22:13.065243 [info] Performing iteration 685
2017-02-17 11:22:16.531268 [info] Observed Log-likelihood = -2.1375e+07
2017-02-17 11:22:18.583345 [info] Performing iteration 686
2017-02-17 11:22:22.032809 [info] Observed Log-likelihood = -2.13757e+07
2017-02-17 11:22:24.084545 [info] Performing iteration 687
2017-02-17 11:22:27.537290 [info] Observed Log-likelihood = -2.13757e+07
2017-02-17 11:22:29.583619 [info] Performing iteration 688
2017-02-17 11:22:33.058483 [info] Observed Log-likelihood = -2.13764e+07
2017-02-17 11:22:35.142519 [info] Performing iteration 689
2017-02-17 11:22:38.595144 [info] Observed Log-likelihood = -2.1376e+07
2017-02-17 11:22:40.656658 [info] Performing iteration 690
2017-02-17 11:22:44.120067 [info] Observed Log-likelihood = -2.13758e+07
2017-02-17 11:22:46.158842 [info] Performing iteration 691
2017-02-17 11:22:49.613416 [info] Observed Log-likelihood = -2.13753e+07
2017-02-17 11:22:51.689084 [info] Performing iteration 692
2017-02-17 11:22:55.138444 [info] Observed Log-likelihood = -2.1377e+07
2017-02-17 11:22:57.184632 [info] Performing iteration 693
2017-02-17 11:23:00.645021 [info] Observed Log-likelihood = -2.13772e+07
2017-02-17 11:23:02.705280 [info] Performing iteration 694
2017-02-17 11:23:06.179162 [info] Observed Log-likelihood = -2.13768e+07
2017-02-17 11:23:08.241303 [info] Performing iteration 695
2017-02-17 11:23:11.645422 [info] Observed Log-likelihood = -2.13772e+07
2017-02-17 11:23:13.691748 [info] Performing iteration 696
2017-02-17 11:23:16.946931 [info] Observed Log-likelihood = -2.13773e+07
2017-02-17 11:23:18.995798 [info] Performing iteration 697
2017-02-17 11:23:22.243220 [info] Observed Log-likelihood = -2.13772e+07
2017-02-17 11:23:24.278719 [info] Performing iteration 698
2017-02-17 11:23:27.523687 [info] Observed Log-likelihood = -2.13766e+07
2017-02-17 11:23:29.577082 [info] Performing iteration 699
2017-02-17 11:23:32.825821 [info] Observed Log-likelihood = -2.13759e+07
2017-02-17 11:23:34.874612 [info] Performing iteration 700
2017-02-17 11:23:38.129932 [info] Observed Log-likelihood = -2.13765e+07
2017-02-17 11:23:40.191092 [info] Performing iteration 701
2017-02-17 11:23:43.439857 [info] Observed Log-likelihood = -2.13758e+07
2017-02-17 11:23:45.489410 [info] Performing iteration 702
2017-02-17 11:23:48.737055 [info] Observed Log-likelihood = -2.13765e+07
2017-02-17 11:23:50.791553 [info] Performing iteration 703
2017-02-17 11:23:54.033642 [info] Observed Log-likelihood = -2.13763e+07
2017-02-17 11:23:56.071941 [info] Performing iteration 704
2017-02-17 11:23:59.325548 [info] Observed Log-likelihood = -2.13765e+07
2017-02-17 11:24:01.374238 [info] Performing iteration 705
2017-02-17 11:24:04.622204 [info] Observed Log-likelihood = -2.13769e+07
2017-02-17 11:24:06.679612 [info] Performing iteration 706
2017-02-17 11:24:09.939048 [info] Observed Log-likelihood = -2.1376e+07
2017-02-17 11:24:12.004358 [info] Performing iteration 707
2017-02-17 11:24:15.265793 [info] Observed Log-likelihood = -2.13767e+07
2017-02-17 11:24:17.323777 [info] Performing iteration 708
2017-02-17 11:24:20.570527 [info] Observed Log-likelihood = -2.13759e+07
2017-02-17 11:24:22.618701 [info] Performing iteration 709
2017-02-17 11:24:25.853941 [info] Observed Log-likelihood = -2.13764e+07
2017-02-17 11:24:27.899063 [info] Performing iteration 710
2017-02-17 11:24:31.145963 [info] Observed Log-likelihood = -2.13759e+07
2017-02-17 11:24:33.215197 [info] Performing iteration 711
2017-02-17 11:24:36.462048 [info] Observed Log-likelihood = -2.13757e+07
2017-02-17 11:24:38.511906 [info] Performing iteration 712
2017-02-17 11:24:41.753434 [info] Observed Log-likelihood = -2.1377e+07
2017-02-17 11:24:43.823101 [info] Performing iteration 713
2017-02-17 11:24:47.070294 [info] Observed Log-likelihood = -2.13769e+07
2017-02-17 11:24:49.136447 [info] Performing iteration 714
2017-02-17 11:24:52.379910 [info] Observed Log-likelihood = -2.13767e+07
2017-02-17 11:24:54.450463 [info] Performing iteration 715
2017-02-17 11:24:57.722093 [info] Observed Log-likelihood = -2.13759e+07
2017-02-17 11:24:59.786778 [info] Performing iteration 716
2017-02-17 11:25:03.148328 [info] Observed Log-likelihood = -2.13762e+07
2017-02-17 11:25:05.256431 [info] Performing iteration 717
2017-02-17 11:25:08.490176 [info] Observed Log-likelihood = -2.13756e+07
2017-02-17 11:25:10.575588 [info] Performing iteration 718
2017-02-17 11:25:13.873532 [info] Observed Log-likelihood = -2.13761e+07
2017-02-17 11:25:15.929463 [info] Performing iteration 719
2017-02-17 11:25:19.174027 [info] Observed Log-likelihood = -2.13762e+07
2017-02-17 11:25:21.235739 [info] Performing iteration 720
2017-02-17 11:25:24.480571 [info] Observed Log-likelihood = -2.13763e+07
2017-02-17 11:25:26.526769 [info] Performing iteration 721
2017-02-17 11:25:29.796716 [info] Observed Log-likelihood = -2.13764e+07
2017-02-17 11:25:31.851397 [info] Performing iteration 722
2017-02-17 11:25:35.109336 [info] Observed Log-likelihood = -2.13763e+07
2017-02-17 11:25:37.175935 [info] Performing iteration 723
2017-02-17 11:25:40.423112 [info] Observed Log-likelihood = -2.13768e+07
2017-02-17 11:25:42.499172 [info] Performing iteration 724
2017-02-17 11:25:45.742552 [info] Observed Log-likelihood = -2.13756e+07
2017-02-17 11:25:47.802699 [info] Performing iteration 725
2017-02-17 11:25:51.056096 [info] Observed Log-likelihood = -2.13754e+07
2017-02-17 11:25:53.112268 [info] Performing iteration 726
2017-02-17 11:25:56.355278 [info] Observed Log-likelihood = -2.13758e+07
2017-02-17 11:25:58.417986 [info] Performing iteration 727
2017-02-17 11:26:01.663541 [info] Observed Log-likelihood = -2.13751e+07
2017-02-17 11:26:03.738931 [info] Performing iteration 728
2017-02-17 11:26:06.996727 [info] Observed Log-likelihood = -2.13755e+07
2017-02-17 11:26:09.053239 [info] Performing iteration 729
2017-02-17 11:26:12.296737 [info] Observed Log-likelihood = -2.13753e+07
2017-02-17 11:26:14.380771 [info] Performing iteration 730
2017-02-17 11:26:18.078361 [info] Observed Log-likelihood = -2.13753e+07
2017-02-17 11:26:20.262007 [info] Performing iteration 731
2017-02-17 11:26:23.543097 [info] Observed Log-likelihood = -2.13755e+07
2017-02-17 11:26:25.583564 [info] Performing iteration 732
2017-02-17 11:26:28.856297 [info] Observed Log-likelihood = -2.13758e+07
2017-02-17 11:26:30.907906 [info] Performing iteration 733
2017-02-17 11:26:34.197187 [info] Observed Log-likelihood = -2.1376e+07
2017-02-17 11:26:36.280854 [info] Performing iteration 734
2017-02-17 11:26:39.565171 [info] Observed Log-likelihood = -2.13758e+07
2017-02-17 11:26:41.630757 [info] Performing iteration 735
2017-02-17 11:26:44.915275 [info] Observed Log-likelihood = -2.1376e+07
2017-02-17 11:26:46.993239 [info] Performing iteration 736
2017-02-17 11:26:50.251662 [info] Observed Log-likelihood = -2.13768e+07
2017-02-17 11:26:52.320573 [info] Performing iteration 737
2017-02-17 11:26:55.612189 [info] Observed Log-likelihood = -2.13759e+07
2017-02-17 11:26:57.674358 [info] Performing iteration 738
2017-02-17 11:27:00.955387 [info] Observed Log-likelihood = -2.13755e+07
2017-02-17 11:27:03.021487 [info] Performing iteration 739
2017-02-17 11:27:06.297017 [info] Observed Log-likelihood = -2.13754e+07
2017-02-17 11:27:08.377888 [info] Performing iteration 740
2017-02-17 11:27:11.696819 [info] Observed Log-likelihood = -2.13752e+07
2017-02-17 11:27:13.770524 [info] Performing iteration 741
2017-02-17 11:27:17.272998 [info] Observed Log-likelihood = -2.13757e+07
2017-02-17 11:27:19.328266 [info] Performing iteration 742
2017-02-17 11:27:22.836614 [info] Observed Log-likelihood = -2.13759e+07
2017-02-17 11:27:24.893090 [info] Performing iteration 743
2017-02-17 11:27:28.403254 [info] Observed Log-likelihood = -2.13756e+07
2017-02-17 11:27:30.472758 [info] Performing iteration 744
2017-02-17 11:27:33.991457 [info] Observed Log-likelihood = -2.13747e+07
2017-02-17 11:27:36.060503 [info] Performing iteration 745
2017-02-17 11:27:39.557915 [info] Observed Log-likelihood = -2.13752e+07
2017-02-17 11:27:41.615358 [info] Performing iteration 746
2017-02-17 11:27:45.147472 [info] Observed Log-likelihood = -2.13757e+07
2017-02-17 11:27:47.198550 [info] Performing iteration 747
2017-02-17 11:27:50.712224 [info] Observed Log-likelihood = -2.13758e+07
2017-02-17 11:27:52.758132 [info] Performing iteration 748
2017-02-17 11:27:56.257682 [info] Observed Log-likelihood = -2.1375e+07
2017-02-17 11:27:58.325772 [info] Performing iteration 749
2017-02-17 11:28:01.840593 [info] Observed Log-likelihood = -2.13755e+07
2017-02-17 11:28:03.902968 [info] Performing iteration 750
2017-02-17 11:28:07.414218 [info] Observed Log-likelihood = -2.13748e+07
2017-02-17 11:28:09.466260 [info] Performing iteration 751
2017-02-17 11:28:12.977177 [info] Observed Log-likelihood = -2.13759e+07
2017-02-17 11:28:15.059782 [info] Performing iteration 752
2017-02-17 11:28:18.583307 [info] Observed Log-likelihood = -2.1376e+07
2017-02-17 11:28:20.634900 [info] Performing iteration 753
2017-02-17 11:28:24.149368 [info] Observed Log-likelihood = -2.13757e+07
2017-02-17 11:28:26.206236 [info] Performing iteration 754
2017-02-17 11:28:29.719693 [info] Observed Log-likelihood = -2.13759e+07
2017-02-17 11:28:31.777374 [info] Performing iteration 755
2017-02-17 11:28:35.290897 [info] Observed Log-likelihood = -2.13758e+07
2017-02-17 11:28:37.352037 [info] Performing iteration 756
2017-02-17 11:28:40.864466 [info] Observed Log-likelihood = -2.13755e+07
2017-02-17 11:28:42.925067 [info] Performing iteration 757
2017-02-17 11:28:46.426551 [info] Observed Log-likelihood = -2.13763e+07
2017-02-17 11:28:48.510260 [info] Performing iteration 758
2017-02-17 11:28:52.017055 [info] Observed Log-likelihood = -2.1376e+07
2017-02-17 11:28:54.075711 [info] Performing iteration 759
2017-02-17 11:28:57.588270 [info] Observed Log-likelihood = -2.13756e+07
2017-02-17 11:28:59.637015 [info] Performing iteration 760
2017-02-17 11:29:03.153222 [info] Observed Log-likelihood = -2.13761e+07
2017-02-17 11:29:05.222418 [info] Performing iteration 761
2017-02-17 11:29:08.739338 [info] Observed Log-likelihood = -2.13746e+07
2017-02-17 11:29:10.821509 [info] Performing iteration 762
2017-02-17 11:29:14.331327 [info] Observed Log-likelihood = -2.13755e+07
2017-02-17 11:29:16.389378 [info] Performing iteration 763
2017-02-17 11:29:19.905278 [info] Observed Log-likelihood = -2.1375e+07
2017-02-17 11:29:21.968391 [info] Performing iteration 764
2017-02-17 11:29:25.475690 [info] Observed Log-likelihood = -2.13754e+07
2017-02-17 11:29:27.533067 [info] Performing iteration 765
2017-02-17 11:29:31.044145 [info] Observed Log-likelihood = -2.13748e+07
2017-02-17 11:29:33.103716 [info] Performing iteration 766
2017-02-17 11:29:36.615807 [info] Observed Log-likelihood = -2.13753e+07
2017-02-17 11:29:38.683222 [info] Performing iteration 767
2017-02-17 11:29:42.202763 [info] Observed Log-likelihood = -2.13755e+07
2017-02-17 11:29:44.267763 [info] Performing iteration 768
2017-02-17 11:29:47.781434 [info] Observed Log-likelihood = -2.13751e+07
2017-02-17 11:29:49.834912 [info] Performing iteration 769
2017-02-17 11:29:53.337537 [info] Observed Log-likelihood = -2.13754e+07
2017-02-17 11:29:55.398431 [info] Performing iteration 770
2017-02-17 11:29:58.916552 [info] Observed Log-likelihood = -2.13757e+07
2017-02-17 11:30:00.977073 [info] Performing iteration 771
2017-02-17 11:30:04.492303 [info] Observed Log-likelihood = -2.13758e+07
2017-02-17 11:30:06.556132 [info] Performing iteration 772
2017-02-17 11:30:10.054279 [info] Observed Log-likelihood = -2.13754e+07
2017-02-17 11:30:12.119890 [info] Performing iteration 773
2017-02-17 11:30:15.628124 [info] Observed Log-likelihood = -2.13761e+07
2017-02-17 11:30:17.686514 [info] Performing iteration 774
2017-02-17 11:30:21.203080 [info] Observed Log-likelihood = -2.13761e+07
2017-02-17 11:30:23.267041 [info] Performing iteration 775
2017-02-17 11:30:26.772386 [info] Observed Log-likelihood = -2.13764e+07
2017-02-17 11:30:28.828380 [info] Performing iteration 776
2017-02-17 11:30:32.312155 [info] Observed Log-likelihood = -2.13748e+07
2017-02-17 11:30:34.371589 [info] Performing iteration 777
2017-02-17 11:30:37.883282 [info] Observed Log-likelihood = -2.13752e+07
2017-02-17 11:30:39.960759 [info] Performing iteration 778
2017-02-17 11:30:43.471618 [info] Observed Log-likelihood = -2.13758e+07
2017-02-17 11:30:45.531663 [info] Performing iteration 779
2017-02-17 11:30:49.041288 [info] Observed Log-likelihood = -2.13756e+07
2017-02-17 11:30:51.102499 [info] Performing iteration 780
2017-02-17 11:30:54.605158 [info] Observed Log-likelihood = -2.13763e+07
2017-02-17 11:30:56.672214 [info] Performing iteration 781
2017-02-17 11:31:00.182603 [info] Observed Log-likelihood = -2.13756e+07
2017-02-17 11:31:02.259365 [info] Performing iteration 782
2017-02-17 11:31:05.779442 [info] Observed Log-likelihood = -2.13752e+07
2017-02-17 11:31:07.853670 [info] Performing iteration 783
2017-02-17 11:31:11.360705 [info] Observed Log-likelihood = -2.13754e+07
2017-02-17 11:31:13.434352 [info] Performing iteration 784
2017-02-17 11:31:16.956694 [info] Observed Log-likelihood = -2.13754e+07
2017-02-17 11:31:19.037828 [info] Performing iteration 785
2017-02-17 11:31:22.555677 [info] Observed Log-likelihood = -2.13751e+07
2017-02-17 11:31:24.599891 [info] Performing iteration 786
2017-02-17 11:31:28.112416 [info] Observed Log-likelihood = -2.13754e+07
2017-02-17 11:31:30.176685 [info] Performing iteration 787
2017-02-17 11:31:33.686876 [info] Observed Log-likelihood = -2.13755e+07
2017-02-17 11:31:35.759761 [info] Performing iteration 788
2017-02-17 11:31:39.264510 [info] Observed Log-likelihood = -2.13753e+07
2017-02-17 11:31:41.330525 [info] Performing iteration 789
2017-02-17 11:31:44.836193 [info] Observed Log-likelihood = -2.13747e+07
2017-02-17 11:31:46.899713 [info] Performing iteration 790
2017-02-17 11:31:50.408265 [info] Observed Log-likelihood = -2.13746e+07
2017-02-17 11:31:52.473392 [info] Performing iteration 791
2017-02-17 11:31:55.985481 [info] Observed Log-likelihood = -2.13747e+07
2017-02-17 11:31:58.042682 [info] Performing iteration 792
2017-02-17 11:32:01.546970 [info] Observed Log-likelihood = -2.13752e+07
2017-02-17 11:32:03.599998 [info] Performing iteration 793
2017-02-17 11:32:07.099958 [info] Observed Log-likelihood = -2.1376e+07
2017-02-17 11:32:09.176784 [info] Performing iteration 794
2017-02-17 11:32:12.688752 [info] Observed Log-likelihood = -2.13762e+07
2017-02-17 11:32:14.746533 [info] Performing iteration 795
2017-02-17 11:32:18.259717 [info] Observed Log-likelihood = -2.1376e+07
2017-02-17 11:32:20.336378 [info] Performing iteration 796
2017-02-17 11:32:23.844566 [info] Observed Log-likelihood = -2.13754e+07
2017-02-17 11:32:25.914398 [info] Performing iteration 797
2017-02-17 11:32:29.423681 [info] Observed Log-likelihood = -2.13753e+07
2017-02-17 11:32:31.491789 [info] Performing iteration 798
2017-02-17 11:32:34.993202 [info] Observed Log-likelihood = -2.13757e+07
2017-02-17 11:32:37.030806 [info] Performing iteration 799
2017-02-17 11:32:40.543113 [info] Observed Log-likelihood = -2.13748e+07
2017-02-17 11:32:42.598109 [info] Performing iteration 800
2017-02-17 11:32:46.107418 [info] Observed Log-likelihood = -2.13756e+07
2017-02-17 11:32:50.812916 [info] Performing iteration 801
2017-02-17 11:32:54.285516 [info] Observed Log-likelihood = -2.13762e+07
2017-02-17 11:32:56.371215 [info] Performing iteration 802
2017-02-17 11:32:59.826081 [info] Observed Log-likelihood = -2.13753e+07
2017-02-17 11:33:01.894510 [info] Performing iteration 803
2017-02-17 11:33:05.380969 [info] Observed Log-likelihood = -2.13755e+07
2017-02-17 11:33:07.446197 [info] Performing iteration 804
2017-02-17 11:33:10.959220 [info] Observed Log-likelihood = -2.13757e+07
2017-02-17 11:33:13.015796 [info] Performing iteration 805
2017-02-17 11:33:16.524147 [info] Observed Log-likelihood = -2.13763e+07
2017-02-17 11:33:18.596008 [info] Performing iteration 806
2017-02-17 11:33:22.100808 [info] Observed Log-likelihood = -2.13758e+07
2017-02-17 11:33:24.179821 [info] Performing iteration 807
2017-02-17 11:33:27.523374 [info] Observed Log-likelihood = -2.13756e+07
2017-02-17 11:33:29.589149 [info] Performing iteration 808
2017-02-17 11:33:32.933653 [info] Observed Log-likelihood = -2.13757e+07
2017-02-17 11:33:35.008645 [info] Performing iteration 809
2017-02-17 11:33:38.363288 [info] Observed Log-likelihood = -2.13759e+07
2017-02-17 11:33:40.431640 [info] Performing iteration 810
2017-02-17 11:33:43.768905 [info] Observed Log-likelihood = -2.13757e+07
2017-02-17 11:33:45.842631 [info] Performing iteration 811
2017-02-17 11:33:49.177766 [info] Observed Log-likelihood = -2.1376e+07
2017-02-17 11:33:51.269789 [info] Performing iteration 812
2017-02-17 11:33:54.621716 [info] Observed Log-likelihood = -2.13755e+07
2017-02-17 11:33:56.699932 [info] Performing iteration 813
2017-02-17 11:34:00.084911 [info] Observed Log-likelihood = -2.13753e+07
2017-02-17 11:34:02.147453 [info] Performing iteration 814
2017-02-17 11:34:05.490051 [info] Observed Log-likelihood = -2.13753e+07
2017-02-17 11:34:07.545034 [info] Performing iteration 815
2017-02-17 11:34:10.893574 [info] Observed Log-likelihood = -2.13752e+07
2017-02-17 11:34:12.964075 [info] Performing iteration 816
2017-02-17 11:34:16.311836 [info] Observed Log-likelihood = -2.13749e+07
2017-02-17 11:34:18.379588 [info] Performing iteration 817
2017-02-17 11:34:21.720164 [info] Observed Log-likelihood = -2.13761e+07
2017-02-17 11:34:23.792466 [info] Performing iteration 818
2017-02-17 11:34:27.140898 [info] Observed Log-likelihood = -2.13752e+07
2017-02-17 11:34:29.203792 [info] Performing iteration 819
2017-02-17 11:34:32.545308 [info] Observed Log-likelihood = -2.13761e+07
2017-02-17 11:34:34.601762 [info] Performing iteration 820
2017-02-17 11:34:37.941607 [info] Observed Log-likelihood = -2.13759e+07
2017-02-17 11:34:40.012172 [info] Performing iteration 821
2017-02-17 11:34:43.350824 [info] Observed Log-likelihood = -2.13754e+07
2017-02-17 11:34:45.411486 [info] Performing iteration 822
2017-02-17 11:34:48.748102 [info] Observed Log-likelihood = -2.13753e+07
2017-02-17 11:34:50.814841 [info] Performing iteration 823
2017-02-17 11:34:54.158525 [info] Observed Log-likelihood = -2.13751e+07
2017-02-17 11:34:56.239168 [info] Performing iteration 824
2017-02-17 11:34:59.676106 [info] Observed Log-likelihood = -2.13751e+07
2017-02-17 11:35:01.752120 [info] Performing iteration 825
2017-02-17 11:35:05.090442 [info] Observed Log-likelihood = -2.13759e+07
2017-02-17 11:35:07.162062 [info] Performing iteration 826
2017-02-17 11:35:10.505046 [info] Observed Log-likelihood = -2.13758e+07
2017-02-17 11:35:12.589325 [info] Performing iteration 827
2017-02-17 11:35:15.936156 [info] Observed Log-likelihood = -2.13756e+07
2017-02-17 11:35:18.002963 [info] Performing iteration 828
2017-02-17 11:35:21.336236 [info] Observed Log-likelihood = -2.1376e+07
2017-02-17 11:35:23.400918 [info] Performing iteration 829
2017-02-17 11:35:26.745834 [info] Observed Log-likelihood = -2.13772e+07
2017-02-17 11:35:28.812054 [info] Performing iteration 830
2017-02-17 11:35:32.159116 [info] Observed Log-likelihood = -2.13768e+07
2017-02-17 11:35:34.225458 [info] Performing iteration 831
2017-02-17 11:35:37.557414 [info] Observed Log-likelihood = -2.13759e+07
2017-02-17 11:35:39.613993 [info] Performing iteration 832
2017-02-17 11:35:42.944121 [info] Observed Log-likelihood = -2.13753e+07
2017-02-17 11:35:44.998375 [info] Performing iteration 833
2017-02-17 11:35:48.305233 [info] Observed Log-likelihood = -2.13753e+07
2017-02-17 11:35:50.372015 [info] Performing iteration 834
2017-02-17 11:35:53.658082 [info] Observed Log-likelihood = -2.1376e+07
2017-02-17 11:35:55.713205 [info] Performing iteration 835
2017-02-17 11:35:59.010019 [info] Observed Log-likelihood = -2.13763e+07
2017-02-17 11:36:01.079173 [info] Performing iteration 836
2017-02-17 11:36:04.367085 [info] Observed Log-likelihood = -2.13757e+07
2017-02-17 11:36:06.440934 [info] Performing iteration 837
2017-02-17 11:36:09.732691 [info] Observed Log-likelihood = -2.1376e+07
2017-02-17 11:36:11.826951 [info] Performing iteration 838
2017-02-17 11:36:15.122761 [info] Observed Log-likelihood = -2.13758e+07
2017-02-17 11:36:17.203602 [info] Performing iteration 839
2017-02-17 11:36:20.500210 [info] Observed Log-likelihood = -2.13761e+07
2017-02-17 11:36:22.581176 [info] Performing iteration 840
2017-02-17 11:36:25.871064 [info] Observed Log-likelihood = -2.13756e+07
2017-02-17 11:36:27.958366 [info] Performing iteration 841
2017-02-17 11:36:31.242839 [info] Observed Log-likelihood = -2.13752e+07
2017-02-17 11:36:33.328010 [info] Performing iteration 842
2017-02-17 11:36:36.623637 [info] Observed Log-likelihood = -2.13759e+07
2017-02-17 11:36:38.694973 [info] Performing iteration 843
2017-02-17 11:36:41.998732 [info] Observed Log-likelihood = -2.13757e+07
2017-02-17 11:36:44.073146 [info] Performing iteration 844
2017-02-17 11:36:47.365120 [info] Observed Log-likelihood = -2.13746e+07
2017-02-17 11:36:49.447929 [info] Performing iteration 845
2017-02-17 11:36:52.743312 [info] Observed Log-likelihood = -2.13751e+07
2017-02-17 11:36:54.814072 [info] Performing iteration 846
2017-02-17 11:36:58.120267 [info] Observed Log-likelihood = -2.13761e+07
2017-02-17 11:37:00.179298 [info] Performing iteration 847
2017-02-17 11:37:03.464071 [info] Observed Log-likelihood = -2.13758e+07
2017-02-17 11:37:05.537304 [info] Performing iteration 848
2017-02-17 11:37:08.834079 [info] Observed Log-likelihood = -2.13752e+07
2017-02-17 11:37:10.920093 [info] Performing iteration 849
2017-02-17 11:37:14.215242 [info] Observed Log-likelihood = -2.13752e+07
2017-02-17 11:37:16.277881 [info] Performing iteration 850
2017-02-17 11:37:19.565970 [info] Observed Log-likelihood = -2.13757e+07
2017-02-17 11:37:21.641817 [info] Performing iteration 851
2017-02-17 11:37:24.929450 [info] Observed Log-likelihood = -2.1376e+07
2017-02-17 11:37:27.005895 [info] Performing iteration 852
2017-02-17 11:37:30.293217 [info] Observed Log-likelihood = -2.13749e+07
2017-02-17 11:37:32.363496 [info] Performing iteration 853
2017-02-17 11:37:35.641655 [info] Observed Log-likelihood = -2.13751e+07
2017-02-17 11:37:37.711815 [info] Performing iteration 854
2017-02-17 11:37:41.003844 [info] Observed Log-likelihood = -2.13749e+07
2017-02-17 11:37:43.089470 [info] Performing iteration 855
2017-02-17 11:37:46.376131 [info] Observed Log-likelihood = -2.13754e+07
2017-02-17 11:37:48.460029 [info] Performing iteration 856
2017-02-17 11:37:51.750275 [info] Observed Log-likelihood = -2.13751e+07
2017-02-17 11:37:53.823442 [info] Performing iteration 857
2017-02-17 11:37:57.126503 [info] Observed Log-likelihood = -2.13754e+07
2017-02-17 11:37:59.208595 [info] Performing iteration 858
2017-02-17 11:38:02.498328 [info] Observed Log-likelihood = -2.13751e+07
2017-02-17 11:38:04.582222 [info] Performing iteration 859
2017-02-17 11:38:07.990825 [info] Observed Log-likelihood = -2.13755e+07
2017-02-17 11:38:10.077841 [info] Performing iteration 860
2017-02-17 11:38:13.457314 [info] Observed Log-likelihood = -2.13755e+07
2017-02-17 11:38:15.579492 [info] Performing iteration 861
2017-02-17 11:38:18.998847 [info] Observed Log-likelihood = -2.13761e+07
2017-02-17 11:38:21.038530 [info] Performing iteration 862
2017-02-17 11:38:24.351325 [info] Observed Log-likelihood = -2.13768e+07
2017-02-17 11:38:26.403861 [info] Performing iteration 863
2017-02-17 11:38:29.727810 [info] Observed Log-likelihood = -2.13763e+07
2017-02-17 11:38:31.809189 [info] Performing iteration 864
2017-02-17 11:38:35.139581 [info] Observed Log-likelihood = -2.13762e+07
2017-02-17 11:38:37.199672 [info] Performing iteration 865
2017-02-17 11:38:40.495600 [info] Observed Log-likelihood = -2.13762e+07
2017-02-17 11:38:42.567787 [info] Performing iteration 866
2017-02-17 11:38:45.866009 [info] Observed Log-likelihood = -2.13762e+07
2017-02-17 11:38:47.946943 [info] Performing iteration 867
2017-02-17 11:38:51.243125 [info] Observed Log-likelihood = -2.13757e+07
2017-02-17 11:38:53.326673 [info] Performing iteration 868
2017-02-17 11:38:56.614469 [info] Observed Log-likelihood = -2.13759e+07
2017-02-17 11:38:58.687245 [info] Performing iteration 869
2017-02-17 11:39:01.988186 [info] Observed Log-likelihood = -2.13757e+07
2017-02-17 11:39:04.062626 [info] Performing iteration 870
2017-02-17 11:39:07.498296 [info] Observed Log-likelihood = -2.13754e+07
2017-02-17 11:39:09.550481 [info] Performing iteration 871
2017-02-17 11:39:12.992256 [info] Observed Log-likelihood = -2.13757e+07
2017-02-17 11:39:15.062105 [info] Performing iteration 872
2017-02-17 11:39:18.509167 [info] Observed Log-likelihood = -2.13763e+07
2017-02-17 11:39:20.589451 [info] Performing iteration 873
2017-02-17 11:39:24.028641 [info] Observed Log-likelihood = -2.13766e+07
2017-02-17 11:39:26.102560 [info] Performing iteration 874
2017-02-17 11:39:29.539237 [info] Observed Log-likelihood = -2.13763e+07
2017-02-17 11:39:31.587487 [info] Performing iteration 875
2017-02-17 11:39:35.017518 [info] Observed Log-likelihood = -2.13759e+07
2017-02-17 11:39:37.080785 [info] Performing iteration 876
2017-02-17 11:39:40.512380 [info] Observed Log-likelihood = -2.13766e+07
2017-02-17 11:39:42.595407 [info] Performing iteration 877
2017-02-17 11:39:46.030776 [info] Observed Log-likelihood = -2.13765e+07
2017-02-17 11:39:48.107337 [info] Performing iteration 878
2017-02-17 11:39:51.546794 [info] Observed Log-likelihood = -2.13762e+07
2017-02-17 11:39:53.601085 [info] Performing iteration 879
2017-02-17 11:39:57.041752 [info] Observed Log-likelihood = -2.13768e+07
2017-02-17 11:39:59.096641 [info] Performing iteration 880
2017-02-17 11:40:02.535930 [info] Observed Log-likelihood = -2.13769e+07
2017-02-17 11:40:04.588088 [info] Performing iteration 881
2017-02-17 11:40:08.020431 [info] Observed Log-likelihood = -2.13765e+07
2017-02-17 11:40:10.075225 [info] Performing iteration 882
2017-02-17 11:40:13.502227 [info] Observed Log-likelihood = -2.13758e+07
2017-02-17 11:40:15.576101 [info] Performing iteration 883
2017-02-17 11:40:19.001831 [info] Observed Log-likelihood = -2.13764e+07
2017-02-17 11:40:21.058886 [info] Performing iteration 884
2017-02-17 11:40:24.490388 [info] Observed Log-likelihood = -2.13753e+07
2017-02-17 11:40:26.528018 [info] Performing iteration 885
2017-02-17 11:40:29.958228 [info] Observed Log-likelihood = -2.13764e+07
2017-02-17 11:40:32.019983 [info] Performing iteration 886
2017-02-17 11:40:35.458224 [info] Observed Log-likelihood = -2.13753e+07
2017-02-17 11:40:37.518713 [info] Performing iteration 887
2017-02-17 11:40:40.954820 [info] Observed Log-likelihood = -2.13754e+07
2017-02-17 11:40:43.009238 [info] Performing iteration 888
2017-02-17 11:40:46.436426 [info] Observed Log-likelihood = -2.13751e+07
2017-02-17 11:40:48.476110 [info] Performing iteration 889
2017-02-17 11:40:51.904344 [info] Observed Log-likelihood = -2.13753e+07
2017-02-17 11:40:53.960557 [info] Performing iteration 890
2017-02-17 11:40:57.397012 [info] Observed Log-likelihood = -2.13756e+07
2017-02-17 11:40:59.449252 [info] Performing iteration 891
2017-02-17 11:41:02.879309 [info] Observed Log-likelihood = -2.13759e+07
2017-02-17 11:41:04.918060 [info] Performing iteration 892
2017-02-17 11:41:08.359010 [info] Observed Log-likelihood = -2.13759e+07
2017-02-17 11:41:10.415111 [info] Performing iteration 893
2017-02-17 11:41:13.857922 [info] Observed Log-likelihood = -2.13762e+07
2017-02-17 11:41:15.903786 [info] Performing iteration 894
2017-02-17 11:41:19.338669 [info] Observed Log-likelihood = -2.1376e+07
2017-02-17 11:41:21.392106 [info] Performing iteration 895
2017-02-17 11:41:24.817023 [info] Observed Log-likelihood = -2.1375e+07
2017-02-17 11:41:26.874923 [info] Performing iteration 896
2017-02-17 11:41:30.318999 [info] Observed Log-likelihood = -2.13754e+07
2017-02-17 11:41:32.376436 [info] Performing iteration 897
2017-02-17 11:41:35.815405 [info] Observed Log-likelihood = -2.13748e+07
2017-02-17 11:41:37.897679 [info] Performing iteration 898
2017-02-17 11:41:41.324901 [info] Observed Log-likelihood = -2.13757e+07
2017-02-17 11:41:43.373786 [info] Performing iteration 899
2017-02-17 11:41:46.771635 [info] Observed Log-likelihood = -2.13756e+07
2017-02-17 11:41:48.882575 [info] Performing iteration 900
2017-02-17 11:41:52.133192 [info] Observed Log-likelihood = -2.13757e+07
2017-02-17 11:41:54.241859 [info] Performing iteration 901
2017-02-17 11:41:57.496665 [info] Observed Log-likelihood = -2.13752e+07
2017-02-17 11:41:59.591554 [info] Performing iteration 902
2017-02-17 11:42:02.848034 [info] Observed Log-likelihood = -2.13746e+07
2017-02-17 11:42:04.950019 [info] Performing iteration 903
2017-02-17 11:42:08.199398 [info] Observed Log-likelihood = -2.13756e+07
2017-02-17 11:42:10.304529 [info] Performing iteration 904
2017-02-17 11:42:13.547189 [info] Observed Log-likelihood = -2.13752e+07
2017-02-17 11:42:15.656922 [info] Performing iteration 905
2017-02-17 11:42:18.901197 [info] Observed Log-likelihood = -2.13747e+07
2017-02-17 11:42:20.999660 [info] Performing iteration 906
2017-02-17 11:42:24.247446 [info] Observed Log-likelihood = -2.1375e+07
2017-02-17 11:42:26.358516 [info] Performing iteration 907
2017-02-17 11:42:29.603081 [info] Observed Log-likelihood = -2.13747e+07
2017-02-17 11:42:31.707501 [info] Performing iteration 908
2017-02-17 11:42:34.954655 [info] Observed Log-likelihood = -2.13754e+07
2017-02-17 11:42:37.057877 [info] Performing iteration 909
2017-02-17 11:42:40.303188 [info] Observed Log-likelihood = -2.13762e+07
2017-02-17 11:42:42.418785 [info] Performing iteration 910
2017-02-17 11:42:45.664040 [info] Observed Log-likelihood = -2.1375e+07
2017-02-17 11:42:47.770881 [info] Performing iteration 911
2017-02-17 11:42:51.017964 [info] Observed Log-likelihood = -2.13755e+07
2017-02-17 11:42:53.117356 [info] Performing iteration 912
2017-02-17 11:42:56.356919 [info] Observed Log-likelihood = -2.13744e+07
2017-02-17 11:42:58.460126 [info] Performing iteration 913
2017-02-17 11:43:01.704014 [info] Observed Log-likelihood = -2.13749e+07
2017-02-17 11:43:03.811564 [info] Performing iteration 914
2017-02-17 11:43:07.061031 [info] Observed Log-likelihood = -2.1375e+07
2017-02-17 11:43:09.182303 [info] Performing iteration 915
2017-02-17 11:43:12.425769 [info] Observed Log-likelihood = -2.13743e+07
2017-02-17 11:43:14.527761 [info] Performing iteration 916
2017-02-17 11:43:17.774293 [info] Observed Log-likelihood = -2.13747e+07
2017-02-17 11:43:19.877944 [info] Performing iteration 917
2017-02-17 11:43:23.130085 [info] Observed Log-likelihood = -2.13751e+07
2017-02-17 11:43:25.251188 [info] Performing iteration 918
2017-02-17 11:43:28.500191 [info] Observed Log-likelihood = -2.1375e+07
2017-02-17 11:43:30.600953 [info] Performing iteration 919
2017-02-17 11:43:33.848428 [info] Observed Log-likelihood = -2.13753e+07
2017-02-17 11:43:35.948434 [info] Performing iteration 920
2017-02-17 11:43:39.195749 [info] Observed Log-likelihood = -2.1375e+07
2017-02-17 11:43:41.308630 [info] Performing iteration 921
2017-02-17 11:43:44.557195 [info] Observed Log-likelihood = -2.13758e+07
2017-02-17 11:43:46.666828 [info] Performing iteration 922
2017-02-17 11:43:49.911624 [info] Observed Log-likelihood = -2.13746e+07
2017-02-17 11:43:52.014635 [info] Performing iteration 923
2017-02-17 11:43:55.266717 [info] Observed Log-likelihood = -2.13747e+07
2017-02-17 11:43:57.377145 [info] Performing iteration 924
2017-02-17 11:44:00.625016 [info] Observed Log-likelihood = -2.13746e+07
2017-02-17 11:44:02.731338 [info] Performing iteration 925
2017-02-17 11:44:05.976675 [info] Observed Log-likelihood = -2.13745e+07
2017-02-17 11:44:08.049788 [info] Performing iteration 926
2017-02-17 11:44:11.296403 [info] Observed Log-likelihood = -2.13746e+07
2017-02-17 11:44:13.413322 [info] Performing iteration 927
2017-02-17 11:44:16.663283 [info] Observed Log-likelihood = -2.13749e+07
2017-02-17 11:44:18.769077 [info] Performing iteration 928
2017-02-17 11:44:22.021673 [info] Observed Log-likelihood = -2.13741e+07
2017-02-17 11:44:24.129565 [info] Performing iteration 929
2017-02-17 11:44:27.377660 [info] Observed Log-likelihood = -2.13744e+07
2017-02-17 11:44:29.500064 [info] Performing iteration 930
2017-02-17 11:44:32.747089 [info] Observed Log-likelihood = -2.13748e+07
2017-02-17 11:44:34.855081 [info] Performing iteration 931
2017-02-17 11:44:38.095115 [info] Observed Log-likelihood = -2.13739e+07
2017-02-17 11:44:40.210750 [info] Performing iteration 932
2017-02-17 11:44:43.479790 [info] Observed Log-likelihood = -2.13749e+07
2017-02-17 11:44:45.576431 [info] Performing iteration 933
2017-02-17 11:44:48.839759 [info] Observed Log-likelihood = -2.13743e+07
2017-02-17 11:44:50.956481 [info] Performing iteration 934
2017-02-17 11:44:54.339044 [info] Observed Log-likelihood = -2.13752e+07
2017-02-17 11:44:56.428376 [info] Performing iteration 935
2017-02-17 11:44:59.676314 [info] Observed Log-likelihood = -2.13744e+07
2017-02-17 11:45:01.786017 [info] Performing iteration 936
2017-02-17 11:45:05.031120 [info] Observed Log-likelihood = -2.13744e+07
2017-02-17 11:45:07.144047 [info] Performing iteration 937
2017-02-17 11:45:10.389117 [info] Observed Log-likelihood = -2.13741e+07
2017-02-17 11:45:12.496832 [info] Performing iteration 938
2017-02-17 11:45:15.746314 [info] Observed Log-likelihood = -2.13752e+07
2017-02-17 11:45:17.850575 [info] Performing iteration 939
2017-02-17 11:45:21.091908 [info] Observed Log-likelihood = -2.13744e+07
2017-02-17 11:45:23.195859 [info] Performing iteration 940
2017-02-17 11:45:26.437348 [info] Observed Log-likelihood = -2.13742e+07
2017-02-17 11:45:28.552630 [info] Performing iteration 941
2017-02-17 11:45:31.799257 [info] Observed Log-likelihood = -2.13746e+07
2017-02-17 11:45:33.896805 [info] Performing iteration 942
2017-02-17 11:45:37.144227 [info] Observed Log-likelihood = -2.13758e+07
2017-02-17 11:45:39.252469 [info] Performing iteration 943
2017-02-17 11:45:42.500233 [info] Observed Log-likelihood = -2.13758e+07
2017-02-17 11:45:44.588131 [info] Performing iteration 944
2017-02-17 11:45:47.842120 [info] Observed Log-likelihood = -2.1375e+07
2017-02-17 11:45:49.941951 [info] Performing iteration 945
2017-02-17 11:45:53.196180 [info] Observed Log-likelihood = -2.13737e+07
2017-02-17 11:45:55.301472 [info] Performing iteration 946
2017-02-17 11:45:58.751913 [info] Observed Log-likelihood = -2.13741e+07
2017-02-17 11:46:00.857026 [info] Performing iteration 947
2017-02-17 11:46:04.308103 [info] Observed Log-likelihood = -2.13737e+07
2017-02-17 11:46:06.418206 [info] Performing iteration 948
2017-02-17 11:46:09.863571 [info] Observed Log-likelihood = -2.13734e+07
2017-02-17 11:46:11.965977 [info] Performing iteration 949
2017-02-17 11:46:15.413309 [info] Observed Log-likelihood = -2.13743e+07
2017-02-17 11:46:17.493625 [info] Performing iteration 950
2017-02-17 11:46:20.946165 [info] Observed Log-likelihood = -2.13743e+07
2017-02-17 11:46:23.052462 [info] Performing iteration 951
2017-02-17 11:46:26.507486 [info] Observed Log-likelihood = -2.13741e+07
2017-02-17 11:46:28.599517 [info] Performing iteration 952
2017-02-17 11:46:32.047911 [info] Observed Log-likelihood = -2.13747e+07
2017-02-17 11:46:34.139189 [info] Performing iteration 953
2017-02-17 11:46:37.586593 [info] Observed Log-likelihood = -2.13742e+07
2017-02-17 11:46:39.693293 [info] Performing iteration 954
2017-02-17 11:46:43.139059 [info] Observed Log-likelihood = -2.13754e+07
2017-02-17 11:46:45.216565 [info] Performing iteration 955
2017-02-17 11:46:48.662505 [info] Observed Log-likelihood = -2.13745e+07
2017-02-17 11:46:50.779108 [info] Performing iteration 956
2017-02-17 11:46:54.234415 [info] Observed Log-likelihood = -2.13747e+07
2017-02-17 11:46:56.338300 [info] Performing iteration 957
2017-02-17 11:46:59.800647 [info] Observed Log-likelihood = -2.13758e+07
2017-02-17 11:47:01.831238 [info] Performing iteration 958
2017-02-17 11:47:05.284414 [info] Observed Log-likelihood = -2.13761e+07
2017-02-17 11:47:07.305297 [info] Performing iteration 959
2017-02-17 11:47:10.756133 [info] Observed Log-likelihood = -2.1376e+07
2017-02-17 11:47:12.785630 [info] Performing iteration 960
2017-02-17 11:47:16.231186 [info] Observed Log-likelihood = -2.13759e+07
2017-02-17 11:47:18.248004 [info] Performing iteration 961
2017-02-17 11:47:21.705985 [info] Observed Log-likelihood = -2.13756e+07
2017-02-17 11:47:23.749577 [info] Performing iteration 962
2017-02-17 11:47:27.195899 [info] Observed Log-likelihood = -2.1375e+07
2017-02-17 11:47:29.229848 [info] Performing iteration 963
2017-02-17 11:47:32.683341 [info] Observed Log-likelihood = -2.13756e+07
2017-02-17 11:47:34.708965 [info] Performing iteration 964
2017-02-17 11:47:38.159610 [info] Observed Log-likelihood = -2.1376e+07
2017-02-17 11:47:40.176360 [info] Performing iteration 965
2017-02-17 11:47:43.631777 [info] Observed Log-likelihood = -2.13761e+07
2017-02-17 11:47:45.635663 [info] Performing iteration 966
2017-02-17 11:47:49.097476 [info] Observed Log-likelihood = -2.13754e+07
2017-02-17 11:47:51.140460 [info] Performing iteration 967
2017-02-17 11:47:54.609292 [info] Observed Log-likelihood = -2.13756e+07
2017-02-17 11:47:56.648004 [info] Performing iteration 968
2017-02-17 11:48:00.116372 [info] Observed Log-likelihood = -2.13748e+07
2017-02-17 11:48:02.152520 [info] Performing iteration 969
2017-02-17 11:48:05.625572 [info] Observed Log-likelihood = -2.13755e+07
2017-02-17 11:48:07.668350 [info] Performing iteration 970
2017-02-17 11:48:11.148723 [info] Observed Log-likelihood = -2.13747e+07
2017-02-17 11:48:13.199112 [info] Performing iteration 971
2017-02-17 11:48:16.685345 [info] Observed Log-likelihood = -2.13751e+07
2017-02-17 11:48:18.734623 [info] Performing iteration 972
2017-02-17 11:48:22.210130 [info] Observed Log-likelihood = -2.13752e+07
2017-02-17 11:48:24.239447 [info] Performing iteration 973
2017-02-17 11:48:27.719391 [info] Observed Log-likelihood = -2.13753e+07
2017-02-17 11:48:29.781045 [info] Performing iteration 974
2017-02-17 11:48:33.266248 [info] Observed Log-likelihood = -2.13749e+07
2017-02-17 11:48:35.328257 [info] Performing iteration 975
2017-02-17 11:48:38.812934 [info] Observed Log-likelihood = -2.13761e+07
2017-02-17 11:48:40.855662 [info] Performing iteration 976
2017-02-17 11:48:44.338101 [info] Observed Log-likelihood = -2.13762e+07
2017-02-17 11:48:46.398316 [info] Performing iteration 977
2017-02-17 11:48:49.880781 [info] Observed Log-likelihood = -2.13765e+07
2017-02-17 11:48:51.939679 [info] Performing iteration 978
2017-02-17 11:48:55.409793 [info] Observed Log-likelihood = -2.13756e+07
2017-02-17 11:48:57.449455 [info] Performing iteration 979
2017-02-17 11:49:00.903329 [info] Observed Log-likelihood = -2.1375e+07
2017-02-17 11:49:02.934359 [info] Performing iteration 980
2017-02-17 11:49:06.388861 [info] Observed Log-likelihood = -2.13755e+07
2017-02-17 11:49:08.434040 [info] Performing iteration 981
2017-02-17 11:49:11.886784 [info] Observed Log-likelihood = -2.13747e+07
2017-02-17 11:49:13.906298 [info] Performing iteration 982
2017-02-17 11:49:17.351657 [info] Observed Log-likelihood = -2.13749e+07
2017-02-17 11:49:19.374653 [info] Performing iteration 983
2017-02-17 11:49:22.830496 [info] Observed Log-likelihood = -2.13756e+07
2017-02-17 11:49:24.842318 [info] Performing iteration 984
2017-02-17 11:49:28.293188 [info] Observed Log-likelihood = -2.13754e+07
2017-02-17 11:49:30.325355 [info] Performing iteration 985
2017-02-17 11:49:33.891894 [info] Observed Log-likelihood = -2.13751e+07
2017-02-17 11:49:35.948178 [info] Performing iteration 986
2017-02-17 11:49:39.679845 [info] Observed Log-likelihood = -2.13753e+07
2017-02-17 11:49:41.824897 [info] Performing iteration 987
2017-02-17 11:49:45.668905 [info] Observed Log-likelihood = -2.13742e+07
2017-02-17 11:49:47.834988 [info] Performing iteration 988
2017-02-17 11:49:51.531579 [info] Observed Log-likelihood = -2.13746e+07
2017-02-17 11:49:53.670485 [info] Performing iteration 989
2017-02-17 11:49:57.431212 [info] Observed Log-likelihood = -2.13743e+07
2017-02-17 11:49:59.549532 [info] Performing iteration 990
2017-02-17 11:50:03.317871 [info] Observed Log-likelihood = -2.13751e+07
2017-02-17 11:50:05.458585 [info] Performing iteration 991
2017-02-17 11:50:09.225093 [info] Observed Log-likelihood = -2.13748e+07
2017-02-17 11:50:11.388499 [info] Performing iteration 992
2017-02-17 11:50:15.177697 [info] Observed Log-likelihood = -2.13756e+07
2017-02-17 11:50:17.310278 [info] Performing iteration 993
2017-02-17 11:50:21.060778 [info] Observed Log-likelihood = -2.13749e+07
2017-02-17 11:50:23.197672 [info] Performing iteration 994
2017-02-17 11:50:26.955987 [info] Observed Log-likelihood = -2.1375e+07
2017-02-17 11:50:29.077721 [info] Performing iteration 995
2017-02-17 11:50:32.907191 [info] Observed Log-likelihood = -2.13753e+07
2017-02-17 11:50:35.051039 [info] Performing iteration 996
2017-02-17 11:50:38.801145 [info] Observed Log-likelihood = -2.13748e+07
2017-02-17 11:50:40.934494 [info] Performing iteration 997
2017-02-17 11:50:44.690408 [info] Observed Log-likelihood = -2.13748e+07
2017-02-17 11:50:46.816342 [info] Performing iteration 998
2017-02-17 11:50:50.573391 [info] Observed Log-likelihood = -2.13742e+07
2017-02-17 11:50:52.706668 [info] Performing iteration 999
2017-02-17 11:50:56.453967 [info] Observed Log-likelihood = -2.13742e+07
2017-02-17 11:50:58.581225 [info] Performing iteration 1000
2017-02-17 11:51:02.340318 [info] Observed Log-likelihood = -2.13748e+07
2017-02-17 11:51:07.515183 [info] Performing iteration 1001
2017-02-17 11:51:11.290573 [info] Observed Log-likelihood = -2.13744e+07
2017-02-17 11:51:13.426875 [info] Performing iteration 1002
2017-02-17 11:51:17.179553 [info] Observed Log-likelihood = -2.13743e+07
2017-02-17 11:51:19.321289 [info] Performing iteration 1003
2017-02-17 11:51:23.072408 [info] Observed Log-likelihood = -2.13753e+07
2017-02-17 11:51:25.213993 [info] Performing iteration 1004
2017-02-17 11:51:28.978429 [info] Observed Log-likelihood = -2.13736e+07
2017-02-17 11:51:31.098125 [info] Performing iteration 1005
2017-02-17 11:51:34.856574 [info] Observed Log-likelihood = -2.13741e+07
2017-02-17 11:51:37.012260 [info] Performing iteration 1006
2017-02-17 11:51:40.775363 [info] Observed Log-likelihood = -2.13743e+07
2017-02-17 11:51:42.918038 [info] Performing iteration 1007
2017-02-17 11:51:46.675305 [info] Observed Log-likelihood = -2.13745e+07
2017-02-17 11:51:48.808458 [info] Performing iteration 1008
2017-02-17 11:51:52.565689 [info] Observed Log-likelihood = -2.13741e+07
2017-02-17 11:51:54.703922 [info] Performing iteration 1009
2017-02-17 11:51:58.458094 [info] Observed Log-likelihood = -2.13742e+07
2017-02-17 11:52:00.585156 [info] Performing iteration 1010
2017-02-17 11:52:04.352833 [info] Observed Log-likelihood = -2.13758e+07
2017-02-17 11:52:06.504318 [info] Performing iteration 1011
2017-02-17 11:52:10.277262 [info] Observed Log-likelihood = -2.1375e+07
2017-02-17 11:52:12.420605 [info] Performing iteration 1012
2017-02-17 11:52:16.166091 [info] Observed Log-likelihood = -2.13742e+07
2017-02-17 11:52:18.291440 [info] Performing iteration 1013
2017-02-17 11:52:22.046476 [info] Observed Log-likelihood = -2.13751e+07
2017-02-17 11:52:24.185198 [info] Performing iteration 1014
2017-02-17 11:52:27.936317 [info] Observed Log-likelihood = -2.13753e+07
2017-02-17 11:52:30.067832 [info] Performing iteration 1015
2017-02-17 11:52:33.801898 [info] Observed Log-likelihood = -2.13754e+07
2017-02-17 11:52:35.934013 [info] Performing iteration 1016
2017-02-17 11:52:39.694036 [info] Observed Log-likelihood = -2.13756e+07
2017-02-17 11:52:41.821163 [info] Performing iteration 1017
2017-02-17 11:52:45.594142 [info] Observed Log-likelihood = -2.13748e+07
2017-02-17 11:52:47.718711 [info] Performing iteration 1018
2017-02-17 11:52:51.474895 [info] Observed Log-likelihood = -2.13752e+07
2017-02-17 11:52:53.614656 [info] Performing iteration 1019
2017-02-17 11:52:57.363608 [info] Observed Log-likelihood = -2.13745e+07
2017-02-17 11:52:59.480075 [info] Performing iteration 1020
2017-02-17 11:53:03.232789 [info] Observed Log-likelihood = -2.13747e+07
2017-02-17 11:53:05.366516 [info] Performing iteration 1021
2017-02-17 11:53:09.124538 [info] Observed Log-likelihood = -2.13749e+07
2017-02-17 11:53:11.274212 [info] Performing iteration 1022
2017-02-17 11:53:15.050909 [info] Observed Log-likelihood = -2.13751e+07
2017-02-17 11:53:17.171788 [info] Performing iteration 1023
2017-02-17 11:53:20.918169 [info] Observed Log-likelihood = -2.1375e+07
2017-02-17 11:53:23.041574 [info] Performing iteration 1024
2017-02-17 11:53:26.786277 [info] Observed Log-likelihood = -2.13755e+07
2017-02-17 11:53:28.909900 [info] Performing iteration 1025
2017-02-17 11:53:32.685322 [info] Observed Log-likelihood = -2.13757e+07
2017-02-17 11:53:34.820420 [info] Performing iteration 1026
2017-02-17 11:53:38.593446 [info] Observed Log-likelihood = -2.13749e+07
2017-02-17 11:53:40.725268 [info] Performing iteration 1027
2017-02-17 11:53:44.497051 [info] Observed Log-likelihood = -2.13746e+07
2017-02-17 11:53:46.626363 [info] Performing iteration 1028
2017-02-17 11:53:50.388481 [info] Observed Log-likelihood = -2.13745e+07
2017-02-17 11:53:52.525852 [info] Performing iteration 1029
2017-02-17 11:53:56.288262 [info] Observed Log-likelihood = -2.13742e+07
2017-02-17 11:53:58.436830 [info] Performing iteration 1030
2017-02-17 11:54:02.189736 [info] Observed Log-likelihood = -2.13738e+07
2017-02-17 11:54:04.340252 [info] Performing iteration 1031
2017-02-17 11:54:08.102916 [info] Observed Log-likelihood = -2.1374e+07
2017-02-17 11:54:10.238178 [info] Performing iteration 1032
2017-02-17 11:54:13.901578 [info] Observed Log-likelihood = -2.13741e+07
2017-02-17 11:54:15.983617 [info] Performing iteration 1033
2017-02-17 11:54:19.637845 [info] Observed Log-likelihood = -2.13741e+07
2017-02-17 11:54:21.743320 [info] Performing iteration 1034
2017-02-17 11:54:25.375251 [info] Observed Log-likelihood = -2.13754e+07
2017-02-17 11:54:27.430307 [info] Performing iteration 1035
2017-02-17 11:54:30.995954 [info] Observed Log-likelihood = -2.13753e+07
2017-02-17 11:54:33.221467 [info] Performing iteration 1036
2017-02-17 11:54:36.922931 [info] Observed Log-likelihood = -2.13752e+07
2017-02-17 11:54:39.136835 [info] Performing iteration 1037
2017-02-17 11:54:42.923622 [info] Observed Log-likelihood = -2.13756e+07
2017-02-17 11:54:45.131093 [info] Performing iteration 1038
2017-02-17 11:54:48.910401 [info] Observed Log-likelihood = -2.13756e+07
2017-02-17 11:54:51.123627 [info] Performing iteration 1039
2017-02-17 11:54:54.873967 [info] Observed Log-likelihood = -2.13749e+07
2017-02-17 11:54:57.068185 [info] Performing iteration 1040
2017-02-17 11:55:00.762508 [info] Observed Log-likelihood = -2.13753e+07
2017-02-17 11:55:02.999358 [info] Performing iteration 1041
2017-02-17 11:55:06.740438 [info] Observed Log-likelihood = -2.13755e+07
2017-02-17 11:55:08.950113 [info] Performing iteration 1042
2017-02-17 11:55:12.718266 [info] Observed Log-likelihood = -2.13745e+07
2017-02-17 11:55:14.932117 [info] Performing iteration 1043
2017-02-17 11:55:18.571093 [info] Observed Log-likelihood = -2.13751e+07
2017-02-17 11:55:20.724347 [info] Performing iteration 1044
2017-02-17 11:55:24.436628 [info] Observed Log-likelihood = -2.13751e+07
2017-02-17 11:55:26.593229 [info] Performing iteration 1045
2017-02-17 11:55:30.375746 [info] Observed Log-likelihood = -2.1374e+07
2017-02-17 11:55:32.669211 [info] Performing iteration 1046
2017-02-17 11:55:36.399574 [info] Observed Log-likelihood = -2.13741e+07
2017-02-17 11:55:38.576128 [info] Performing iteration 1047
2017-02-17 11:55:42.275931 [info] Observed Log-likelihood = -2.13751e+07
2017-02-17 11:55:44.462124 [info] Performing iteration 1048
2017-02-17 11:55:48.077125 [info] Observed Log-likelihood = -2.13744e+07
2017-02-17 11:55:50.108514 [info] Performing iteration 1049
2017-02-17 11:55:53.571116 [info] Observed Log-likelihood = -2.13749e+07
2017-02-17 11:55:55.614039 [info] Performing iteration 1050
2017-02-17 11:55:59.076443 [info] Observed Log-likelihood = -2.13748e+07
2017-02-17 11:56:01.191388 [info] Performing iteration 1051
2017-02-17 11:56:04.897919 [info] Observed Log-likelihood = -2.13749e+07
2017-02-17 11:56:07.037914 [info] Performing iteration 1052
2017-02-17 11:56:10.824952 [info] Observed Log-likelihood = -2.13744e+07
2017-02-17 11:56:12.948405 [info] Performing iteration 1053
2017-02-17 11:56:16.705413 [info] Observed Log-likelihood = -2.13747e+07
2017-02-17 11:56:18.842699 [info] Performing iteration 1054
2017-02-17 11:56:22.586996 [info] Observed Log-likelihood = -2.13748e+07
2017-02-17 11:56:24.728960 [info] Performing iteration 1055
2017-02-17 11:56:28.458093 [info] Observed Log-likelihood = -2.13749e+07
2017-02-17 11:56:30.610188 [info] Performing iteration 1056
2017-02-17 11:56:34.363415 [info] Observed Log-likelihood = -2.13752e+07
2017-02-17 11:56:36.506475 [info] Performing iteration 1057
2017-02-17 11:56:40.250546 [info] Observed Log-likelihood = -2.13761e+07
2017-02-17 11:56:42.405425 [info] Performing iteration 1058
2017-02-17 11:56:46.174447 [info] Observed Log-likelihood = -2.13747e+07
2017-02-17 11:56:48.356856 [info] Performing iteration 1059
2017-02-17 11:56:52.176333 [info] Observed Log-likelihood = -2.13745e+07
2017-02-17 11:56:54.347753 [info] Performing iteration 1060
2017-02-17 11:56:57.991162 [info] Observed Log-likelihood = -2.13744e+07
2017-02-17 11:57:00.058100 [info] Performing iteration 1061
2017-02-17 11:57:03.529738 [info] Observed Log-likelihood = -2.1375e+07
2017-02-17 11:57:05.586749 [info] Performing iteration 1062
2017-02-17 11:57:09.054210 [info] Observed Log-likelihood = -2.1375e+07
2017-02-17 11:57:11.071032 [info] Performing iteration 1063
2017-02-17 11:57:14.521377 [info] Observed Log-likelihood = -2.13757e+07
2017-02-17 11:57:16.559238 [info] Performing iteration 1064
2017-02-17 11:57:20.139743 [info] Observed Log-likelihood = -2.13739e+07
2017-02-17 11:57:22.214256 [info] Performing iteration 1065
2017-02-17 11:57:25.689724 [info] Observed Log-likelihood = -2.13742e+07
2017-02-17 11:57:27.749441 [info] Performing iteration 1066
2017-02-17 11:57:31.230243 [info] Observed Log-likelihood = -2.13747e+07
2017-02-17 11:57:33.291386 [info] Performing iteration 1067
2017-02-17 11:57:36.775894 [info] Observed Log-likelihood = -2.13749e+07
2017-02-17 11:57:38.883858 [info] Performing iteration 1068
2017-02-17 11:57:42.511654 [info] Observed Log-likelihood = -2.13744e+07
2017-02-17 11:57:44.576606 [info] Performing iteration 1069
2017-02-17 11:57:48.121567 [info] Observed Log-likelihood = -2.13751e+07
2017-02-17 11:57:50.195699 [info] Performing iteration 1070
2017-02-17 11:57:53.710701 [info] Observed Log-likelihood = -2.13749e+07
2017-02-17 11:57:55.765622 [info] Performing iteration 1071
2017-02-17 11:57:59.253401 [info] Observed Log-likelihood = -2.13754e+07
2017-02-17 11:58:01.316298 [info] Performing iteration 1072
2017-02-17 11:58:04.802335 [info] Observed Log-likelihood = -2.13744e+07
2017-02-17 11:58:06.857940 [info] Performing iteration 1073
2017-02-17 11:58:10.345746 [info] Observed Log-likelihood = -2.13745e+07
2017-02-17 11:58:12.410751 [info] Performing iteration 1074
2017-02-17 11:58:15.900487 [info] Observed Log-likelihood = -2.13733e+07
2017-02-17 11:58:17.965118 [info] Performing iteration 1075
2017-02-17 11:58:21.444281 [info] Observed Log-likelihood = -2.13746e+07
2017-02-17 11:58:23.509123 [info] Performing iteration 1076
2017-02-17 11:58:27.004100 [info] Observed Log-likelihood = -2.13744e+07
2017-02-17 11:58:29.061272 [info] Performing iteration 1077
2017-02-17 11:58:32.548904 [info] Observed Log-likelihood = -2.13749e+07
2017-02-17 11:58:34.616465 [info] Performing iteration 1078
2017-02-17 11:58:38.093170 [info] Observed Log-likelihood = -2.13737e+07
2017-02-17 11:58:40.145991 [info] Performing iteration 1079
2017-02-17 11:58:43.634418 [info] Observed Log-likelihood = -2.13736e+07
2017-02-17 11:58:45.689224 [info] Performing iteration 1080
2017-02-17 11:58:49.169155 [info] Observed Log-likelihood = -2.13732e+07
2017-02-17 11:58:51.234663 [info] Performing iteration 1081
2017-02-17 11:58:54.713434 [info] Observed Log-likelihood = -2.13741e+07
2017-02-17 11:58:56.768304 [info] Performing iteration 1082
2017-02-17 11:59:00.254101 [info] Observed Log-likelihood = -2.13735e+07
2017-02-17 11:59:02.316375 [info] Performing iteration 1083
2017-02-17 11:59:05.803904 [info] Observed Log-likelihood = -2.13743e+07
2017-02-17 11:59:07.890519 [info] Performing iteration 1084
2017-02-17 11:59:11.382427 [info] Observed Log-likelihood = -2.13744e+07
2017-02-17 11:59:13.444505 [info] Performing iteration 1085
2017-02-17 11:59:16.932876 [info] Observed Log-likelihood = -2.13742e+07
2017-02-17 11:59:18.998405 [info] Performing iteration 1086
2017-02-17 11:59:22.482248 [info] Observed Log-likelihood = -2.13747e+07
2017-02-17 11:59:24.549235 [info] Performing iteration 1087
2017-02-17 11:59:28.043051 [info] Observed Log-likelihood = -2.1375e+07
2017-02-17 11:59:30.109550 [info] Performing iteration 1088
2017-02-17 11:59:33.769995 [info] Observed Log-likelihood = -2.13746e+07
2017-02-17 11:59:36.752219 [info] Performing iteration 1089
2017-02-17 11:59:40.355812 [info] Observed Log-likelihood = -2.13755e+07
2017-02-17 11:59:42.546129 [info] Performing iteration 1090
2017-02-17 11:59:46.168725 [info] Observed Log-likelihood = -2.13753e+07
2017-02-17 11:59:48.344976 [info] Performing iteration 1091
2017-02-17 11:59:51.987893 [info] Observed Log-likelihood = -2.13758e+07
2017-02-17 11:59:54.148398 [info] Performing iteration 1092
2017-02-17 11:59:57.881106 [info] Observed Log-likelihood = -2.13744e+07
2017-02-17 12:00:00.074060 [info] Performing iteration 1093
2017-02-17 12:00:03.809580 [info] Observed Log-likelihood = -2.13741e+07
2017-02-17 12:00:05.996118 [info] Performing iteration 1094
2017-02-17 12:00:09.740699 [info] Observed Log-likelihood = -2.13739e+07
2017-02-17 12:00:11.927458 [info] Performing iteration 1095
2017-02-17 12:00:15.666803 [info] Observed Log-likelihood = -2.13742e+07
2017-02-17 12:00:17.841985 [info] Performing iteration 1096
2017-02-17 12:00:21.577288 [info] Observed Log-likelihood = -2.13739e+07
2017-02-17 12:00:23.751884 [info] Performing iteration 1097
2017-02-17 12:00:27.486846 [info] Observed Log-likelihood = -2.13741e+07
2017-02-17 12:00:29.640117 [info] Performing iteration 1098
2017-02-17 12:00:33.376016 [info] Observed Log-likelihood = -2.13742e+07
2017-02-17 12:00:35.514376 [info] Performing iteration 1099
2017-02-17 12:00:39.257323 [info] Observed Log-likelihood = -2.13746e+07
2017-02-17 12:00:41.400090 [info] Performing iteration 1100
2017-02-17 12:00:45.144672 [info] Observed Log-likelihood = -2.13745e+07
2017-02-17 12:00:47.296178 [info] Performing iteration 1101
2017-02-17 12:00:51.030881 [info] Observed Log-likelihood = -2.13744e+07
2017-02-17 12:00:53.151851 [info] Performing iteration 1102
2017-02-17 12:00:56.881865 [info] Observed Log-likelihood = -2.13745e+07
2017-02-17 12:00:59.037221 [info] Performing iteration 1103
2017-02-17 12:01:02.792143 [info] Observed Log-likelihood = -2.13747e+07
2017-02-17 12:01:04.938533 [info] Performing iteration 1104
2017-02-17 12:01:08.672394 [info] Observed Log-likelihood = -2.13743e+07
2017-02-17 12:01:10.832109 [info] Performing iteration 1105
2017-02-17 12:01:14.566588 [info] Observed Log-likelihood = -2.13753e+07
2017-02-17 12:01:16.719947 [info] Performing iteration 1106
2017-02-17 12:01:20.459663 [info] Observed Log-likelihood = -2.13756e+07
2017-02-17 12:01:22.608811 [info] Performing iteration 1107
2017-02-17 12:01:26.346254 [info] Observed Log-likelihood = -2.13752e+07
2017-02-17 12:01:28.482786 [info] Performing iteration 1108
2017-02-17 12:01:32.218308 [info] Observed Log-likelihood = -2.13747e+07
2017-02-17 12:01:34.369518 [info] Performing iteration 1109
2017-02-17 12:01:38.108474 [info] Observed Log-likelihood = -2.1375e+07
2017-02-17 12:01:40.264326 [info] Performing iteration 1110
2017-02-17 12:01:44.007375 [info] Observed Log-likelihood = -2.13749e+07
2017-02-17 12:01:46.183401 [info] Performing iteration 1111
2017-02-17 12:01:49.921567 [info] Observed Log-likelihood = -2.13748e+07
2017-02-17 12:01:52.067477 [info] Performing iteration 1112
2017-02-17 12:01:55.807827 [info] Observed Log-likelihood = -2.13744e+07
2017-02-17 12:01:57.965294 [info] Performing iteration 1113
2017-02-17 12:02:01.699305 [info] Observed Log-likelihood = -2.13746e+07
2017-02-17 12:02:03.827028 [info] Performing iteration 1114
2017-02-17 12:02:07.562760 [info] Observed Log-likelihood = -2.13739e+07
2017-02-17 12:02:09.726311 [info] Performing iteration 1115
2017-02-17 12:02:13.458369 [info] Observed Log-likelihood = -2.13746e+07
2017-02-17 12:02:15.610847 [info] Performing iteration 1116
2017-02-17 12:02:19.348808 [info] Observed Log-likelihood = -2.1375e+07
2017-02-17 12:02:21.495824 [info] Performing iteration 1117
2017-02-17 12:02:25.236317 [info] Observed Log-likelihood = -2.13751e+07
2017-02-17 12:02:27.394277 [info] Performing iteration 1118
2017-02-17 12:02:31.134059 [info] Observed Log-likelihood = -2.13738e+07
2017-02-17 12:02:33.273022 [info] Performing iteration 1119
2017-02-17 12:02:37.011153 [info] Observed Log-likelihood = -2.13741e+07
2017-02-17 12:02:39.164145 [info] Performing iteration 1120
2017-02-17 12:02:42.903347 [info] Observed Log-likelihood = -2.13741e+07
2017-02-17 12:02:45.050672 [info] Performing iteration 1121
2017-02-17 12:02:48.798256 [info] Observed Log-likelihood = -2.13741e+07
2017-02-17 12:02:50.923926 [info] Performing iteration 1122
2017-02-17 12:02:54.665597 [info] Observed Log-likelihood = -2.13752e+07
2017-02-17 12:02:56.806448 [info] Performing iteration 1123
2017-02-17 12:03:00.545253 [info] Observed Log-likelihood = -2.1376e+07
2017-02-17 12:03:02.709141 [info] Performing iteration 1124
2017-02-17 12:03:06.403468 [info] Observed Log-likelihood = -2.13744e+07
2017-02-17 12:03:08.512225 [info] Performing iteration 1125
2017-02-17 12:03:12.247839 [info] Observed Log-likelihood = -2.13737e+07
2017-02-17 12:03:14.353182 [info] Performing iteration 1126
2017-02-17 12:03:18.034839 [info] Observed Log-likelihood = -2.1374e+07
2017-02-17 12:03:20.249581 [info] Performing iteration 1127
2017-02-17 12:03:24.053327 [info] Observed Log-likelihood = -2.13733e+07
2017-02-17 12:03:26.118558 [info] Performing iteration 1128
2017-02-17 12:03:29.631339 [info] Observed Log-likelihood = -2.13735e+07
2017-02-17 12:03:31.735179 [info] Performing iteration 1129
2017-02-17 12:03:35.362744 [info] Observed Log-likelihood = -2.13744e+07
2017-02-17 12:03:37.421332 [info] Performing iteration 1130
2017-02-17 12:03:40.907232 [info] Observed Log-likelihood = -2.13731e+07
2017-02-17 12:03:42.958262 [info] Performing iteration 1131
2017-02-17 12:03:46.444587 [info] Observed Log-likelihood = -2.1373e+07
2017-02-17 12:03:48.502345 [info] Performing iteration 1132
2017-02-17 12:03:51.984593 [info] Observed Log-likelihood = -2.13733e+07
2017-02-17 12:03:54.034688 [info] Performing iteration 1133
2017-02-17 12:03:57.524072 [info] Observed Log-likelihood = -2.13748e+07
2017-02-17 12:03:59.562823 [info] Performing iteration 1134
2017-02-17 12:04:03.047434 [info] Observed Log-likelihood = -2.13737e+07
2017-02-17 12:04:05.098671 [info] Performing iteration 1135
2017-02-17 12:04:08.585418 [info] Observed Log-likelihood = -2.13733e+07
2017-02-17 12:04:10.640844 [info] Performing iteration 1136
2017-02-17 12:04:14.127284 [info] Observed Log-likelihood = -2.13735e+07
2017-02-17 12:04:16.179573 [info] Performing iteration 1137
2017-02-17 12:04:19.660222 [info] Observed Log-likelihood = -2.13746e+07
2017-02-17 12:04:21.714105 [info] Performing iteration 1138
2017-02-17 12:04:25.192100 [info] Observed Log-likelihood = -2.13742e+07
2017-02-17 12:04:27.237958 [info] Performing iteration 1139
2017-02-17 12:04:30.727604 [info] Observed Log-likelihood = -2.13745e+07
2017-02-17 12:04:32.771641 [info] Performing iteration 1140
2017-02-17 12:04:36.258904 [info] Observed Log-likelihood = -2.1374e+07
2017-02-17 12:04:38.305773 [info] Performing iteration 1141
2017-02-17 12:04:41.790044 [info] Observed Log-likelihood = -2.13739e+07
2017-02-17 12:04:43.848098 [info] Performing iteration 1142
2017-02-17 12:04:47.334053 [info] Observed Log-likelihood = -2.13746e+07
2017-02-17 12:04:49.390577 [info] Performing iteration 1143
2017-02-17 12:04:52.879242 [info] Observed Log-likelihood = -2.13753e+07
2017-02-17 12:04:54.936364 [info] Performing iteration 1144
2017-02-17 12:04:58.419182 [info] Observed Log-likelihood = -2.13747e+07
2017-02-17 12:05:00.484902 [info] Performing iteration 1145
2017-02-17 12:05:04.362363 [info] Observed Log-likelihood = -2.13752e+07
2017-02-17 12:05:06.514081 [info] Performing iteration 1146
2017-02-17 12:05:10.273580 [info] Observed Log-likelihood = -2.13752e+07
2017-02-17 12:05:12.457809 [info] Performing iteration 1147
2017-02-17 12:05:16.214697 [info] Observed Log-likelihood = -2.13743e+07
2017-02-17 12:05:18.382931 [info] Performing iteration 1148
2017-02-17 12:05:22.140335 [info] Observed Log-likelihood = -2.13746e+07
2017-02-17 12:05:24.343032 [info] Performing iteration 1149
2017-02-17 12:05:28.086137 [info] Observed Log-likelihood = -2.1375e+07
2017-02-17 12:05:30.278865 [info] Performing iteration 1150
2017-02-17 12:05:34.017216 [info] Observed Log-likelihood = -2.13745e+07
2017-02-17 12:05:36.223712 [info] Performing iteration 1151
2017-02-17 12:05:39.966821 [info] Observed Log-likelihood = -2.13742e+07
2017-02-17 12:05:42.129978 [info] Performing iteration 1152
2017-02-17 12:05:45.879241 [info] Observed Log-likelihood = -2.1375e+07
2017-02-17 12:05:48.068445 [info] Performing iteration 1153
2017-02-17 12:05:51.813444 [info] Observed Log-likelihood = -2.1374e+07
2017-02-17 12:05:54.009263 [info] Performing iteration 1154
2017-02-17 12:05:57.765152 [info] Observed Log-likelihood = -2.13736e+07
2017-02-17 12:05:59.958652 [info] Performing iteration 1155
2017-02-17 12:06:03.721358 [info] Observed Log-likelihood = -2.13736e+07
2017-02-17 12:06:05.904624 [info] Performing iteration 1156
2017-02-17 12:06:09.646179 [info] Observed Log-likelihood = -2.13736e+07
2017-02-17 12:06:11.810130 [info] Performing iteration 1157
2017-02-17 12:06:15.565304 [info] Observed Log-likelihood = -2.13738e+07
2017-02-17 12:06:17.758530 [info] Performing iteration 1158
2017-02-17 12:06:21.505278 [info] Observed Log-likelihood = -2.13732e+07
2017-02-17 12:06:23.689889 [info] Performing iteration 1159
2017-02-17 12:06:27.456915 [info] Observed Log-likelihood = -2.13732e+07
2017-02-17 12:06:29.654937 [info] Performing iteration 1160
2017-02-17 12:06:33.437792 [info] Observed Log-likelihood = -2.13737e+07
2017-02-17 12:06:35.571906 [info] Performing iteration 1161
2017-02-17 12:06:39.353198 [info] Observed Log-likelihood = -2.13743e+07
2017-02-17 12:06:41.534211 [info] Performing iteration 1162
2017-02-17 12:06:45.262988 [info] Observed Log-likelihood = -2.13741e+07
2017-02-17 12:06:47.461893 [info] Performing iteration 1163
2017-02-17 12:06:51.065152 [info] Observed Log-likelihood = -2.13739e+07
2017-02-17 12:06:53.280014 [info] Performing iteration 1164
2017-02-17 12:06:56.868871 [info] Observed Log-likelihood = -2.13733e+07
2017-02-17 12:06:59.064476 [info] Performing iteration 1165
2017-02-17 12:07:02.655873 [info] Observed Log-likelihood = -2.13735e+07
2017-02-17 12:07:04.852441 [info] Performing iteration 1166
2017-02-17 12:07:08.442141 [info] Observed Log-likelihood = -2.13744e+07
2017-02-17 12:07:10.614123 [info] Performing iteration 1167
2017-02-17 12:07:14.205209 [info] Observed Log-likelihood = -2.13744e+07
2017-02-17 12:07:16.386595 [info] Performing iteration 1168
2017-02-17 12:07:19.965637 [info] Observed Log-likelihood = -2.13739e+07
2017-02-17 12:07:22.162041 [info] Performing iteration 1169
2017-02-17 12:07:25.746431 [info] Observed Log-likelihood = -2.1375e+07
2017-02-17 12:07:27.930370 [info] Performing iteration 1170
2017-02-17 12:07:31.710234 [info] Observed Log-likelihood = -2.13744e+07
2017-02-17 12:07:33.900344 [info] Performing iteration 1171
2017-02-17 12:07:37.683466 [info] Observed Log-likelihood = -2.13748e+07
2017-02-17 12:07:39.890910 [info] Performing iteration 1172
2017-02-17 12:07:43.681172 [info] Observed Log-likelihood = -2.13744e+07
2017-02-17 12:07:45.880011 [info] Performing iteration 1173
2017-02-17 12:07:49.684610 [info] Observed Log-likelihood = -2.1374e+07
2017-02-17 12:07:51.903580 [info] Performing iteration 1174
2017-02-17 12:07:55.674052 [info] Observed Log-likelihood = -2.13738e+07
2017-02-17 12:07:57.842215 [info] Performing iteration 1175
2017-02-17 12:08:01.618336 [info] Observed Log-likelihood = -2.13748e+07
2017-02-17 12:08:03.808450 [info] Performing iteration 1176
2017-02-17 12:08:07.625190 [info] Observed Log-likelihood = -2.13738e+07
2017-02-17 12:08:09.808436 [info] Performing iteration 1177
2017-02-17 12:08:13.664112 [info] Observed Log-likelihood = -2.13737e+07
2017-02-17 12:08:15.865170 [info] Performing iteration 1178
2017-02-17 12:08:19.703265 [info] Observed Log-likelihood = -2.13738e+07
2017-02-17 12:08:21.874225 [info] Performing iteration 1179
2017-02-17 12:08:25.635146 [info] Observed Log-likelihood = -2.13743e+07
2017-02-17 12:08:27.814857 [info] Performing iteration 1180
2017-02-17 12:08:31.582960 [info] Observed Log-likelihood = -2.13739e+07
2017-02-17 12:08:33.780951 [info] Performing iteration 1181
2017-02-17 12:08:37.538171 [info] Observed Log-likelihood = -2.13737e+07
2017-02-17 12:08:39.743793 [info] Performing iteration 1182
2017-02-17 12:08:43.485990 [info] Observed Log-likelihood = -2.13739e+07
2017-02-17 12:08:45.657336 [info] Performing iteration 1183
2017-02-17 12:08:49.300083 [info] Observed Log-likelihood = -2.13748e+07
2017-02-17 12:08:51.427686 [info] Performing iteration 1184
2017-02-17 12:08:55.107621 [info] Observed Log-likelihood = -2.13737e+07
2017-02-17 12:08:57.281774 [info] Performing iteration 1185
2017-02-17 12:09:00.745112 [info] Observed Log-likelihood = -2.13742e+07
2017-02-17 12:09:02.894005 [info] Performing iteration 1186
2017-02-17 12:09:06.234108 [info] Observed Log-likelihood = -2.1374e+07
2017-02-17 12:09:11.951522 [info] Performing iteration 1187
2017-02-17 12:09:15.598852 [info] Observed Log-likelihood = -2.13743e+07
2017-02-17 12:09:17.787341 [info] Performing iteration 1188
2017-02-17 12:09:21.556892 [info] Observed Log-likelihood = -2.13751e+07
2017-02-17 12:09:23.764375 [info] Performing iteration 1189
2017-02-17 12:09:27.476295 [info] Observed Log-likelihood = -2.13743e+07
2017-02-17 12:09:29.658242 [info] Performing iteration 1190
2017-02-17 12:09:33.373228 [info] Observed Log-likelihood = -2.13743e+07
2017-02-17 12:09:35.558271 [info] Performing iteration 1191
2017-02-17 12:09:39.265260 [info] Observed Log-likelihood = -2.13747e+07
2017-02-17 12:09:41.437496 [info] Performing iteration 1192
2017-02-17 12:09:45.173545 [info] Observed Log-likelihood = -2.13743e+07
2017-02-17 12:09:47.352431 [info] Performing iteration 1193
2017-02-17 12:09:51.076159 [info] Observed Log-likelihood = -2.1375e+07
2017-02-17 12:09:53.256260 [info] Performing iteration 1194
2017-02-17 12:09:56.976399 [info] Observed Log-likelihood = -2.13744e+07
2017-02-17 12:09:59.188048 [info] Performing iteration 1195
2017-02-17 12:10:02.970274 [info] Observed Log-likelihood = -2.13745e+07
2017-02-17 12:10:05.175588 [info] Performing iteration 1196
2017-02-17 12:10:08.869373 [info] Observed Log-likelihood = -2.13743e+07
2017-02-17 12:10:11.048453 [info] Performing iteration 1197
2017-02-17 12:10:14.605785 [info] Observed Log-likelihood = -2.13745e+07
2017-02-17 12:10:16.786700 [info] Performing iteration 1198
2017-02-17 12:10:20.348798 [info] Observed Log-likelihood = -2.13742e+07
2017-02-17 12:10:22.521910 [info] Performing iteration 1199
2017-02-17 12:10:26.094620 [info] Observed Log-likelihood = -2.13745e+07
2017-02-17 12:10:28.284580 [info] Performing iteration 1200
2017-02-17 12:10:32.074258 [info] Observed Log-likelihood = -2.13745e+07
2017-02-17 12:10:37.264809 [info] Performing iteration 1201
2017-02-17 12:10:41.090228 [info] Observed Log-likelihood = -2.13747e+07
2017-02-17 12:10:43.279254 [info] Performing iteration 1202
2017-02-17 12:10:47.084574 [info] Observed Log-likelihood = -2.13751e+07
2017-02-17 12:10:49.234915 [info] Performing iteration 1203
2017-02-17 12:10:53.014237 [info] Observed Log-likelihood = -2.13745e+07
2017-02-17 12:10:55.155981 [info] Performing iteration 1204
2017-02-17 12:10:58.918377 [info] Observed Log-likelihood = -2.13746e+07
2017-02-17 12:11:01.034166 [info] Performing iteration 1205
2017-02-17 12:11:04.548748 [info] Observed Log-likelihood = -2.13749e+07
2017-02-17 12:11:06.634391 [info] Performing iteration 1206
2017-02-17 12:11:10.189540 [info] Observed Log-likelihood = -2.13748e+07
2017-02-17 12:11:12.267488 [info] Performing iteration 1207
2017-02-17 12:11:15.866532 [info] Observed Log-likelihood = -2.13741e+07
2017-02-17 12:11:17.963385 [info] Performing iteration 1208
2017-02-17 12:11:21.507253 [info] Observed Log-likelihood = -2.13744e+07
2017-02-17 12:11:23.563058 [info] Performing iteration 1209
2017-02-17 12:11:27.105153 [info] Observed Log-likelihood = -2.13745e+07
2017-02-17 12:11:29.160724 [info] Performing iteration 1210
2017-02-17 12:11:32.695807 [info] Observed Log-likelihood = -2.13748e+07
2017-02-17 12:11:34.765199 [info] Performing iteration 1211
2017-02-17 12:11:38.208390 [info] Observed Log-likelihood = -2.13743e+07
2017-02-17 12:11:40.267322 [info] Performing iteration 1212
2017-02-17 12:11:43.585703 [info] Observed Log-likelihood = -2.13737e+07
2017-02-17 12:11:45.647601 [info] Performing iteration 1213
2017-02-17 12:11:49.019883 [info] Observed Log-likelihood = -2.13739e+07
2017-02-17 12:11:51.130680 [info] Performing iteration 1214
2017-02-17 12:11:54.518946 [info] Observed Log-likelihood = -2.13737e+07
2017-02-17 12:11:56.602196 [info] Performing iteration 1215
2017-02-17 12:11:59.921750 [info] Observed Log-likelihood = -2.13742e+07
2017-02-17 12:12:01.965049 [info] Performing iteration 1216
2017-02-17 12:12:05.278830 [info] Observed Log-likelihood = -2.13743e+07
2017-02-17 12:12:07.336754 [info] Performing iteration 1217
2017-02-17 12:12:10.653866 [info] Observed Log-likelihood = -2.13744e+07
2017-02-17 12:12:12.720435 [info] Performing iteration 1218
2017-02-17 12:12:16.041746 [info] Observed Log-likelihood = -2.13743e+07
2017-02-17 12:12:18.113770 [info] Performing iteration 1219
2017-02-17 12:12:21.427394 [info] Observed Log-likelihood = -2.13741e+07
2017-02-17 12:12:23.478952 [info] Performing iteration 1220
2017-02-17 12:12:26.799239 [info] Observed Log-likelihood = -2.1373e+07
2017-02-17 12:12:28.894640 [info] Performing iteration 1221
2017-02-17 12:12:32.270959 [info] Observed Log-likelihood = -2.13737e+07
2017-02-17 12:12:34.351464 [info] Performing iteration 1222
2017-02-17 12:12:37.688420 [info] Observed Log-likelihood = -2.13738e+07
2017-02-17 12:12:39.767428 [info] Performing iteration 1223
2017-02-17 12:12:43.105908 [info] Observed Log-likelihood = -2.13738e+07
2017-02-17 12:12:45.163412 [info] Performing iteration 1224
2017-02-17 12:12:48.531070 [info] Observed Log-likelihood = -2.13735e+07
2017-02-17 12:12:50.637015 [info] Performing iteration 1225
2017-02-17 12:12:54.009204 [info] Observed Log-likelihood = -2.13747e+07
2017-02-17 12:12:56.089804 [info] Performing iteration 1226
2017-02-17 12:12:59.441256 [info] Observed Log-likelihood = -2.13744e+07
2017-02-17 12:13:01.511932 [info] Performing iteration 1227
2017-02-17 12:13:04.838766 [info] Observed Log-likelihood = -2.13743e+07
2017-02-17 12:13:06.893508 [info] Performing iteration 1228
2017-02-17 12:13:10.228105 [info] Observed Log-likelihood = -2.13745e+07
2017-02-17 12:13:12.291952 [info] Performing iteration 1229
2017-02-17 12:13:15.626212 [info] Observed Log-likelihood = -2.13748e+07
2017-02-17 12:13:17.692509 [info] Performing iteration 1230
2017-02-17 12:13:21.022208 [info] Observed Log-likelihood = -2.13747e+07
2017-02-17 12:13:23.085308 [info] Performing iteration 1231
2017-02-17 12:13:26.423291 [info] Observed Log-likelihood = -2.13748e+07
2017-02-17 12:13:28.514023 [info] Performing iteration 1232
2017-02-17 12:13:31.846856 [info] Observed Log-likelihood = -2.13742e+07
2017-02-17 12:13:33.898613 [info] Performing iteration 1233
2017-02-17 12:13:37.231355 [info] Observed Log-likelihood = -2.13746e+07
2017-02-17 12:13:39.294306 [info] Performing iteration 1234
2017-02-17 12:13:42.636147 [info] Observed Log-likelihood = -2.1375e+07
2017-02-17 12:13:44.718948 [info] Performing iteration 1235
2017-02-17 12:13:48.062628 [info] Observed Log-likelihood = -2.13755e+07
2017-02-17 12:13:50.122728 [info] Performing iteration 1236
2017-02-17 12:13:53.449009 [info] Observed Log-likelihood = -2.13752e+07
2017-02-17 12:13:55.494835 [info] Performing iteration 1237
2017-02-17 12:13:58.828265 [info] Observed Log-likelihood = -2.13736e+07
2017-02-17 12:14:00.916484 [info] Performing iteration 1238
2017-02-17 12:14:04.251685 [info] Observed Log-likelihood = -2.13741e+07
2017-02-17 12:14:06.313336 [info] Performing iteration 1239
2017-02-17 12:14:09.635976 [info] Observed Log-likelihood = -2.13749e+07
2017-02-17 12:14:11.695821 [info] Performing iteration 1240
2017-02-17 12:14:15.021940 [info] Observed Log-likelihood = -2.13747e+07
2017-02-17 12:14:17.089961 [info] Performing iteration 1241
2017-02-17 12:14:20.425840 [info] Observed Log-likelihood = -2.13759e+07
2017-02-17 12:14:22.492545 [info] Performing iteration 1242
2017-02-17 12:14:25.820267 [info] Observed Log-likelihood = -2.1375e+07
2017-02-17 12:14:27.881172 [info] Performing iteration 1243
2017-02-17 12:14:31.205628 [info] Observed Log-likelihood = -2.13743e+07
2017-02-17 12:14:33.267022 [info] Performing iteration 1244
2017-02-17 12:14:36.589047 [info] Observed Log-likelihood = -2.13743e+07
2017-02-17 12:14:38.654154 [info] Performing iteration 1245
2017-02-17 12:14:41.984631 [info] Observed Log-likelihood = -2.13742e+07
2017-02-17 12:14:44.051969 [info] Performing iteration 1246
2017-02-17 12:14:47.385926 [info] Observed Log-likelihood = -2.13746e+07
2017-02-17 12:14:49.445220 [info] Performing iteration 1247
2017-02-17 12:14:52.759543 [info] Observed Log-likelihood = -2.13737e+07
2017-02-17 12:14:54.819519 [info] Performing iteration 1248
2017-02-17 12:14:58.144464 [info] Observed Log-likelihood = -2.13738e+07
2017-02-17 12:15:00.205065 [info] Performing iteration 1249
2017-02-17 12:15:03.512668 [info] Observed Log-likelihood = -2.13742e+07
2017-02-17 12:15:05.560265 [info] Performing iteration 1250
2017-02-17 12:15:08.851465 [info] Observed Log-likelihood = -2.13741e+07
2017-02-17 12:15:10.899821 [info] Performing iteration 1251
2017-02-17 12:15:14.191280 [info] Observed Log-likelihood = -2.13746e+07
2017-02-17 12:15:16.214173 [info] Performing iteration 1252
2017-02-17 12:15:19.499148 [info] Observed Log-likelihood = -2.13736e+07
2017-02-17 12:15:21.519654 [info] Performing iteration 1253
2017-02-17 12:15:24.824197 [info] Observed Log-likelihood = -2.1374e+07
2017-02-17 12:15:26.872028 [info] Performing iteration 1254
2017-02-17 12:15:30.192052 [info] Observed Log-likelihood = -2.1374e+07
2017-02-17 12:15:32.244784 [info] Performing iteration 1255
2017-02-17 12:15:35.544711 [info] Observed Log-likelihood = -2.13741e+07
2017-02-17 12:15:37.594522 [info] Performing iteration 1256
2017-02-17 12:15:41.043498 [info] Observed Log-likelihood = -2.13747e+07
2017-02-17 12:15:43.102951 [info] Performing iteration 1257
2017-02-17 12:15:46.549481 [info] Observed Log-likelihood = -2.13741e+07
2017-02-17 12:15:48.612065 [info] Performing iteration 1258
2017-02-17 12:15:51.888628 [info] Observed Log-likelihood = -2.13743e+07
2017-02-17 12:15:53.940674 [info] Performing iteration 1259
2017-02-17 12:15:57.220368 [info] Observed Log-likelihood = -2.13745e+07
2017-02-17 12:15:59.276253 [info] Performing iteration 1260
2017-02-17 12:16:02.800250 [info] Observed Log-likelihood = -2.13746e+07
2017-02-17 12:16:04.887285 [info] Performing iteration 1261
2017-02-17 12:16:08.402864 [info] Observed Log-likelihood = -2.13738e+07
2017-02-17 12:16:10.456468 [info] Performing iteration 1262
2017-02-17 12:16:13.981939 [info] Observed Log-likelihood = -2.13734e+07
2017-02-17 12:16:16.152516 [info] Performing iteration 1263
2017-02-17 12:16:19.639577 [info] Observed Log-likelihood = -2.13748e+07
2017-02-17 12:16:21.681525 [info] Performing iteration 1264
2017-02-17 12:16:25.158527 [info] Observed Log-likelihood = -2.13751e+07
2017-02-17 12:16:27.223393 [info] Performing iteration 1265
2017-02-17 12:16:30.698301 [info] Observed Log-likelihood = -2.13748e+07
2017-02-17 12:16:32.770545 [info] Performing iteration 1266
2017-02-17 12:16:36.243022 [info] Observed Log-likelihood = -2.13741e+07
2017-02-17 12:16:38.309765 [info] Performing iteration 1267
2017-02-17 12:16:41.780070 [info] Observed Log-likelihood = -2.13747e+07
2017-02-17 12:16:43.836933 [info] Performing iteration 1268
2017-02-17 12:16:47.312243 [info] Observed Log-likelihood = -2.13745e+07
2017-02-17 12:16:49.385311 [info] Performing iteration 1269
2017-02-17 12:16:52.856251 [info] Observed Log-likelihood = -2.1374e+07
2017-02-17 12:16:54.929599 [info] Performing iteration 1270
2017-02-17 12:16:58.401166 [info] Observed Log-likelihood = -2.13741e+07
2017-02-17 12:17:00.473660 [info] Performing iteration 1271
2017-02-17 12:17:03.951794 [info] Observed Log-likelihood = -2.13733e+07
2017-02-17 12:17:06.002138 [info] Performing iteration 1272
2017-02-17 12:17:09.473896 [info] Observed Log-likelihood = -2.13737e+07
2017-02-17 12:17:11.543948 [info] Performing iteration 1273
2017-02-17 12:17:15.010260 [info] Observed Log-likelihood = -2.13737e+07
2017-02-17 12:17:17.081562 [info] Performing iteration 1274
2017-02-17 12:17:20.561271 [info] Observed Log-likelihood = -2.13742e+07
2017-02-17 12:17:22.617916 [info] Performing iteration 1275
2017-02-17 12:17:26.096349 [info] Observed Log-likelihood = -2.1374e+07
2017-02-17 12:17:28.164661 [info] Performing iteration 1276
2017-02-17 12:17:31.641317 [info] Observed Log-likelihood = -2.13742e+07
2017-02-17 12:17:33.711686 [info] Performing iteration 1277
2017-02-17 12:17:37.185512 [info] Observed Log-likelihood = -2.13729e+07
2017-02-17 12:17:39.250926 [info] Performing iteration 1278
2017-02-17 12:17:42.718913 [info] Observed Log-likelihood = -2.13734e+07
2017-02-17 12:17:44.785731 [info] Performing iteration 1279
2017-02-17 12:17:48.259767 [info] Observed Log-likelihood = -2.13734e+07
2017-02-17 12:17:50.324042 [info] Performing iteration 1280
2017-02-17 12:17:53.795277 [info] Observed Log-likelihood = -2.13732e+07
2017-02-17 12:17:55.859201 [info] Performing iteration 1281
2017-02-17 12:17:59.336508 [info] Observed Log-likelihood = -2.13733e+07
2017-02-17 12:18:01.413457 [info] Performing iteration 1282
2017-02-17 12:18:04.889133 [info] Observed Log-likelihood = -2.13733e+07
2017-02-17 12:18:06.948076 [info] Performing iteration 1283
2017-02-17 12:18:10.434084 [info] Observed Log-likelihood = -2.13734e+07
2017-02-17 12:18:12.499942 [info] Performing iteration 1284
2017-02-17 12:18:15.805098 [info] Observed Log-likelihood = -2.13729e+07
2017-02-17 12:18:17.876826 [info] Performing iteration 1285
2017-02-17 12:18:21.104282 [info] Observed Log-likelihood = -2.13744e+07
2017-02-17 12:18:23.164396 [info] Performing iteration 1286
2017-02-17 12:18:26.394059 [info] Observed Log-likelihood = -2.13745e+07
2017-02-17 12:18:28.461018 [info] Performing iteration 1287
2017-02-17 12:18:31.899578 [info] Observed Log-likelihood = -2.13737e+07
2017-02-17 12:18:33.980609 [info] Performing iteration 1288
2017-02-17 12:18:37.415144 [info] Observed Log-likelihood = -2.13729e+07
2017-02-17 12:18:39.479695 [info] Performing iteration 1289
2017-02-17 12:18:42.915386 [info] Observed Log-likelihood = -2.1374e+07
2017-02-17 12:18:44.979202 [info] Performing iteration 1290
2017-02-17 12:18:48.422480 [info] Observed Log-likelihood = -2.13736e+07
2017-02-17 12:18:50.511102 [info] Performing iteration 1291
2017-02-17 12:18:53.862376 [info] Observed Log-likelihood = -2.13742e+07
2017-02-17 12:18:55.936665 [info] Performing iteration 1292
2017-02-17 12:18:59.161024 [info] Observed Log-likelihood = -2.13731e+07
2017-02-17 12:19:01.191335 [info] Performing iteration 1293
2017-02-17 12:19:04.405161 [info] Observed Log-likelihood = -2.13727e+07
2017-02-17 12:19:06.418030 [info] Performing iteration 1294
2017-02-17 12:19:09.848871 [info] Observed Log-likelihood = -2.13729e+07
2017-02-17 12:19:11.916791 [info] Performing iteration 1295
2017-02-17 12:19:15.353308 [info] Observed Log-likelihood = -2.13737e+07
2017-02-17 12:19:17.419653 [info] Performing iteration 1296
2017-02-17 12:19:20.856328 [info] Observed Log-likelihood = -2.13727e+07
2017-02-17 12:19:22.930741 [info] Performing iteration 1297
2017-02-17 12:19:26.353405 [info] Observed Log-likelihood = -2.13735e+07
2017-02-17 12:19:28.417588 [info] Performing iteration 1298
2017-02-17 12:19:31.847529 [info] Observed Log-likelihood = -2.13734e+07
2017-02-17 12:19:33.921716 [info] Performing iteration 1299
2017-02-17 12:19:37.353176 [info] Observed Log-likelihood = -2.13724e+07
2017-02-17 12:19:39.429121 [info] Performing iteration 1300
2017-02-17 12:19:42.855063 [info] Observed Log-likelihood = -2.13721e+07
2017-02-17 12:19:44.927541 [info] Performing iteration 1301
2017-02-17 12:19:48.355671 [info] Observed Log-likelihood = -2.13717e+07
2017-02-17 12:19:50.486807 [info] Performing iteration 1302
2017-02-17 12:19:53.916018 [info] Observed Log-likelihood = -2.13729e+07
2017-02-17 12:19:55.993426 [info] Performing iteration 1303
2017-02-17 12:19:59.426640 [info] Observed Log-likelihood = -2.13724e+07
2017-02-17 12:20:01.491329 [info] Performing iteration 1304
2017-02-17 12:20:04.929210 [info] Observed Log-likelihood = -2.1373e+07
2017-02-17 12:20:07.005985 [info] Performing iteration 1305
2017-02-17 12:20:10.436290 [info] Observed Log-likelihood = -2.13734e+07
2017-02-17 12:20:12.525193 [info] Performing iteration 1306
2017-02-17 12:20:15.909737 [info] Observed Log-likelihood = -2.13746e+07
2017-02-17 12:20:17.987603 [info] Performing iteration 1307
2017-02-17 12:20:21.265635 [info] Observed Log-likelihood = -2.13742e+07
2017-02-17 12:20:23.352892 [info] Performing iteration 1308
2017-02-17 12:20:26.631383 [info] Observed Log-likelihood = -2.13738e+07
2017-02-17 12:20:28.704196 [info] Performing iteration 1309
2017-02-17 12:20:31.982541 [info] Observed Log-likelihood = -2.13733e+07
2017-02-17 12:20:34.066069 [info] Performing iteration 1310
2017-02-17 12:20:37.382244 [info] Observed Log-likelihood = -2.13733e+07
2017-02-17 12:20:39.542710 [info] Performing iteration 1311
2017-02-17 12:20:42.882602 [info] Observed Log-likelihood = -2.13723e+07
2017-02-17 12:20:44.937496 [info] Performing iteration 1312
2017-02-17 12:20:48.260737 [info] Observed Log-likelihood = -2.13737e+07
2017-02-17 12:20:50.335246 [info] Performing iteration 1313
2017-02-17 12:20:53.660231 [info] Observed Log-likelihood = -2.13726e+07
2017-02-17 12:20:55.726277 [info] Performing iteration 1314
2017-02-17 12:20:59.046465 [info] Observed Log-likelihood = -2.13727e+07
2017-02-17 12:21:01.096014 [info] Performing iteration 1315
2017-02-17 12:21:04.413475 [info] Observed Log-likelihood = -2.13737e+07
2017-02-17 12:21:06.483979 [info] Performing iteration 1316
2017-02-17 12:21:09.810347 [info] Observed Log-likelihood = -2.1373e+07
2017-02-17 12:21:11.893135 [info] Performing iteration 1317
2017-02-17 12:21:15.217201 [info] Observed Log-likelihood = -2.13739e+07
2017-02-17 12:21:17.254461 [info] Performing iteration 1318
2017-02-17 12:21:20.574716 [info] Observed Log-likelihood = -2.13737e+07
2017-02-17 12:21:22.638617 [info] Performing iteration 1319
2017-02-17 12:21:25.954725 [info] Observed Log-likelihood = -2.13734e+07
2017-02-17 12:21:28.035552 [info] Performing iteration 1320
2017-02-17 12:21:31.347291 [info] Observed Log-likelihood = -2.13734e+07
2017-02-17 12:21:33.431670 [info] Performing iteration 1321
2017-02-17 12:21:36.752526 [info] Observed Log-likelihood = -2.13734e+07
2017-02-17 12:21:38.814247 [info] Performing iteration 1322
2017-02-17 12:21:42.131261 [info] Observed Log-likelihood = -2.13744e+07
2017-02-17 12:21:44.207548 [info] Performing iteration 1323
2017-02-17 12:21:47.528764 [info] Observed Log-likelihood = -2.13742e+07
2017-02-17 12:21:49.591837 [info] Performing iteration 1324
2017-02-17 12:21:52.917258 [info] Observed Log-likelihood = -2.13739e+07
2017-02-17 12:21:54.980783 [info] Performing iteration 1325
2017-02-17 12:21:58.305677 [info] Observed Log-likelihood = -2.13732e+07
2017-02-17 12:22:00.379990 [info] Performing iteration 1326
2017-02-17 12:22:03.694460 [info] Observed Log-likelihood = -2.13734e+07
2017-02-17 12:22:05.751542 [info] Performing iteration 1327
2017-02-17 12:22:09.095658 [info] Observed Log-likelihood = -2.13739e+07
2017-02-17 12:22:11.163650 [info] Performing iteration 1328
2017-02-17 12:22:14.470224 [info] Observed Log-likelihood = -2.1374e+07
2017-02-17 12:22:16.517606 [info] Performing iteration 1329
2017-02-17 12:22:19.825858 [info] Observed Log-likelihood = -2.13746e+07
2017-02-17 12:22:21.899462 [info] Performing iteration 1330
2017-02-17 12:22:25.203722 [info] Observed Log-likelihood = -2.13744e+07
2017-02-17 12:22:27.281422 [info] Performing iteration 1331
2017-02-17 12:22:30.594305 [info] Observed Log-likelihood = -2.13736e+07
2017-02-17 12:22:32.663025 [info] Performing iteration 1332
2017-02-17 12:22:35.964647 [info] Observed Log-likelihood = -2.13742e+07
2017-02-17 12:22:38.041223 [info] Performing iteration 1333
2017-02-17 12:22:41.335295 [info] Observed Log-likelihood = -2.13741e+07
2017-02-17 12:22:43.407202 [info] Performing iteration 1334
2017-02-17 12:22:46.724064 [info] Observed Log-likelihood = -2.13738e+07
2017-02-17 12:22:48.801198 [info] Performing iteration 1335
2017-02-17 12:22:52.105050 [info] Observed Log-likelihood = -2.13741e+07
2017-02-17 12:22:54.176294 [info] Performing iteration 1336
2017-02-17 12:22:57.480777 [info] Observed Log-likelihood = -2.13734e+07
2017-02-17 12:22:59.527576 [info] Performing iteration 1337
2017-02-17 12:23:02.839194 [info] Observed Log-likelihood = -2.1373e+07
2017-02-17 12:23:04.904102 [info] Performing iteration 1338
2017-02-17 12:23:08.212303 [info] Observed Log-likelihood = -2.13728e+07
2017-02-17 12:23:10.288228 [info] Performing iteration 1339
2017-02-17 12:23:13.593798 [info] Observed Log-likelihood = -2.13735e+07
2017-02-17 12:23:15.663877 [info] Performing iteration 1340
2017-02-17 12:23:18.974392 [info] Observed Log-likelihood = -2.13737e+07
2017-02-17 12:23:21.049923 [info] Performing iteration 1341
2017-02-17 12:23:24.352471 [info] Observed Log-likelihood = -2.13741e+07
2017-02-17 12:23:26.426614 [info] Performing iteration 1342
2017-02-17 12:23:29.728854 [info] Observed Log-likelihood = -2.13738e+07
2017-02-17 12:23:31.777624 [info] Performing iteration 1343
2017-02-17 12:23:35.091506 [info] Observed Log-likelihood = -2.13739e+07
2017-02-17 12:23:37.162156 [info] Performing iteration 1344
2017-02-17 12:23:40.478015 [info] Observed Log-likelihood = -2.13737e+07
2017-02-17 12:23:42.540795 [info] Performing iteration 1345
2017-02-17 12:23:45.853361 [info] Observed Log-likelihood = -2.13741e+07
2017-02-17 12:23:47.925191 [info] Performing iteration 1346
2017-02-17 12:23:51.254474 [info] Observed Log-likelihood = -2.1373e+07
2017-02-17 12:23:53.343316 [info] Performing iteration 1347
2017-02-17 12:23:56.663335 [info] Observed Log-likelihood = -2.13737e+07
2017-02-17 12:23:58.720019 [info] Performing iteration 1348
2017-02-17 12:24:02.030347 [info] Observed Log-likelihood = -2.13738e+07
2017-02-17 12:24:04.081950 [info] Performing iteration 1349
2017-02-17 12:24:07.406995 [info] Observed Log-likelihood = -2.13738e+07
2017-02-17 12:24:09.459907 [info] Performing iteration 1350
2017-02-17 12:24:12.772380 [info] Observed Log-likelihood = -2.13743e+07
2017-02-17 12:24:14.827309 [info] Performing iteration 1351
2017-02-17 12:24:18.135854 [info] Observed Log-likelihood = -2.13742e+07
2017-02-17 12:24:20.179096 [info] Performing iteration 1352
2017-02-17 12:24:23.501168 [info] Observed Log-likelihood = -2.13744e+07
2017-02-17 12:24:25.557239 [info] Performing iteration 1353
2017-02-17 12:24:28.869921 [info] Observed Log-likelihood = -2.13732e+07
2017-02-17 12:24:30.914132 [info] Performing iteration 1354
2017-02-17 12:24:34.217395 [info] Observed Log-likelihood = -2.13736e+07
2017-02-17 12:24:36.270360 [info] Performing iteration 1355
2017-02-17 12:24:39.584156 [info] Observed Log-likelihood = -2.1373e+07
2017-02-17 12:24:41.649503 [info] Performing iteration 1356
2017-02-17 12:24:45.181416 [info] Observed Log-likelihood = -2.13733e+07
2017-02-17 12:24:47.244710 [info] Performing iteration 1357
2017-02-17 12:24:50.790251 [info] Observed Log-likelihood = -2.1372e+07
2017-02-17 12:24:52.848954 [info] Performing iteration 1358
2017-02-17 12:24:56.393324 [info] Observed Log-likelihood = -2.13733e+07
2017-02-17 12:24:58.452653 [info] Performing iteration 1359
2017-02-17 12:25:01.992193 [info] Observed Log-likelihood = -2.13725e+07
2017-02-17 12:25:04.058097 [info] Performing iteration 1360
2017-02-17 12:25:07.574123 [info] Observed Log-likelihood = -2.13727e+07
2017-02-17 12:25:09.623056 [info] Performing iteration 1361
2017-02-17 12:25:13.152069 [info] Observed Log-likelihood = -2.13727e+07
2017-02-17 12:25:15.192992 [info] Performing iteration 1362
2017-02-17 12:25:18.537598 [info] Observed Log-likelihood = -2.13739e+07
2017-02-17 12:25:20.606966 [info] Performing iteration 1363
2017-02-17 12:25:23.869796 [info] Observed Log-likelihood = -2.13732e+07
2017-02-17 12:25:25.931659 [info] Performing iteration 1364
2017-02-17 12:25:29.197346 [info] Observed Log-likelihood = -2.13735e+07
2017-02-17 12:25:31.260916 [info] Performing iteration 1365
2017-02-17 12:25:34.587036 [info] Observed Log-likelihood = -2.13738e+07
2017-02-17 12:25:36.659770 [info] Performing iteration 1366
2017-02-17 12:25:40.213259 [info] Observed Log-likelihood = -2.13726e+07
2017-02-17 12:25:42.275204 [info] Performing iteration 1367
2017-02-17 12:25:45.759615 [info] Observed Log-likelihood = -2.13731e+07
2017-02-17 12:25:47.805012 [info] Performing iteration 1368
2017-02-17 12:25:51.283964 [info] Observed Log-likelihood = -2.13732e+07
2017-02-17 12:25:53.328508 [info] Performing iteration 1369
2017-02-17 12:25:56.800762 [info] Observed Log-likelihood = -2.13728e+07
2017-02-17 12:25:58.842731 [info] Performing iteration 1370
2017-02-17 12:26:02.321444 [info] Observed Log-likelihood = -2.13738e+07
2017-02-17 12:26:04.355099 [info] Performing iteration 1371
2017-02-17 12:26:07.837257 [info] Observed Log-likelihood = -2.13735e+07
2017-02-17 12:26:09.874146 [info] Performing iteration 1372
2017-02-17 12:26:13.359624 [info] Observed Log-likelihood = -2.13731e+07
2017-02-17 12:26:15.390983 [info] Performing iteration 1373
2017-02-17 12:26:18.878128 [info] Observed Log-likelihood = -2.13735e+07
2017-02-17 12:26:20.907978 [info] Performing iteration 1374
2017-02-17 12:26:24.390812 [info] Observed Log-likelihood = -2.1373e+07
2017-02-17 12:26:26.424676 [info] Performing iteration 1375
2017-02-17 12:26:29.898193 [info] Observed Log-likelihood = -2.13739e+07
2017-02-17 12:26:31.942701 [info] Performing iteration 1376
2017-02-17 12:26:35.425249 [info] Observed Log-likelihood = -2.1373e+07
2017-02-17 12:26:37.466811 [info] Performing iteration 1377
2017-02-17 12:26:40.950177 [info] Observed Log-likelihood = -2.13728e+07
2017-02-17 12:26:43.001580 [info] Performing iteration 1378
2017-02-17 12:26:46.482373 [info] Observed Log-likelihood = -2.13729e+07
2017-02-17 12:26:48.522373 [info] Performing iteration 1379
2017-02-17 12:26:52.001288 [info] Observed Log-likelihood = -2.1374e+07
2017-02-17 12:26:54.020280 [info] Performing iteration 1380
2017-02-17 12:26:57.497872 [info] Observed Log-likelihood = -2.13724e+07
2017-02-17 12:26:59.542864 [info] Performing iteration 1381
2017-02-17 12:27:03.019784 [info] Observed Log-likelihood = -2.13726e+07
2017-02-17 12:27:05.058152 [info] Performing iteration 1382
2017-02-17 12:27:08.538860 [info] Observed Log-likelihood = -2.13732e+07
2017-02-17 12:27:10.565068 [info] Performing iteration 1383
2017-02-17 12:27:14.039338 [info] Observed Log-likelihood = -2.13738e+07
2017-02-17 12:27:16.075979 [info] Performing iteration 1384
2017-02-17 12:27:19.543144 [info] Observed Log-likelihood = -2.13741e+07
2017-02-17 12:27:21.576459 [info] Performing iteration 1385
2017-02-17 12:27:25.054178 [info] Observed Log-likelihood = -2.13728e+07
2017-02-17 12:27:27.087001 [info] Performing iteration 1386
2017-02-17 12:27:30.562171 [info] Observed Log-likelihood = -2.1373e+07
2017-02-17 12:27:32.593665 [info] Performing iteration 1387
2017-02-17 12:27:36.068483 [info] Observed Log-likelihood = -2.13728e+07
2017-02-17 12:27:38.109461 [info] Performing iteration 1388
2017-02-17 12:27:41.582190 [info] Observed Log-likelihood = -2.13728e+07
2017-02-17 12:27:43.627426 [info] Performing iteration 1389
2017-02-17 12:27:47.120123 [info] Observed Log-likelihood = -2.13731e+07
2017-02-17 12:27:49.147519 [info] Performing iteration 1390
2017-02-17 12:27:52.622262 [info] Observed Log-likelihood = -2.13734e+07
2017-02-17 12:27:54.651038 [info] Performing iteration 1391
2017-02-17 12:27:58.131153 [info] Observed Log-likelihood = -2.13723e+07
2017-02-17 12:28:00.173450 [info] Performing iteration 1392
2017-02-17 12:28:03.653249 [info] Observed Log-likelihood = -2.13735e+07
2017-02-17 12:28:05.676600 [info] Performing iteration 1393
2017-02-17 12:28:09.155059 [info] Observed Log-likelihood = -2.13731e+07
2017-02-17 12:28:11.194527 [info] Performing iteration 1394
2017-02-17 12:28:14.675316 [info] Observed Log-likelihood = -2.1373e+07
2017-02-17 12:28:16.710586 [info] Performing iteration 1395
2017-02-17 12:28:20.183852 [info] Observed Log-likelihood = -2.13734e+07
2017-02-17 12:28:22.215020 [info] Performing iteration 1396
2017-02-17 12:28:25.693519 [info] Observed Log-likelihood = -2.13728e+07
2017-02-17 12:28:27.727646 [info] Performing iteration 1397
2017-02-17 12:28:31.209191 [info] Observed Log-likelihood = -2.13734e+07
2017-02-17 12:28:33.229659 [info] Performing iteration 1398
2017-02-17 12:28:36.702577 [info] Observed Log-likelihood = -2.13729e+07
2017-02-17 12:28:38.735143 [info] Performing iteration 1399
2017-02-17 12:28:42.217047 [info] Observed Log-likelihood = -2.13728e+07
2017-02-17 12:28:44.257164 [info] Performing iteration 1400
2017-02-17 12:28:47.732468 [info] Observed Log-likelihood = -2.13741e+07
2017-02-17 12:28:52.384156 [info] Performing iteration 1401
2017-02-17 12:28:55.870372 [info] Observed Log-likelihood = -2.13727e+07
2017-02-17 12:28:57.910660 [info] Performing iteration 1402
2017-02-17 12:29:01.385259 [info] Observed Log-likelihood = -2.1374e+07
2017-02-17 12:29:03.433199 [info] Performing iteration 1403
2017-02-17 12:29:06.919219 [info] Observed Log-likelihood = -2.13742e+07
2017-02-17 12:29:08.962990 [info] Performing iteration 1404
2017-02-17 12:29:12.443351 [info] Observed Log-likelihood = -2.13729e+07
2017-02-17 12:29:14.485243 [info] Performing iteration 1405
2017-02-17 12:29:17.962244 [info] Observed Log-likelihood = -2.13737e+07
2017-02-17 12:29:19.982467 [info] Performing iteration 1406
2017-02-17 12:29:23.461879 [info] Observed Log-likelihood = -2.13734e+07
2017-02-17 12:29:25.503100 [info] Performing iteration 1407
2017-02-17 12:29:28.983432 [info] Observed Log-likelihood = -2.13743e+07
2017-02-17 12:29:31.007392 [info] Performing iteration 1408
2017-02-17 12:29:34.482539 [info] Observed Log-likelihood = -2.13745e+07
2017-02-17 12:29:36.516712 [info] Performing iteration 1409
2017-02-17 12:29:39.993371 [info] Observed Log-likelihood = -2.13739e+07
2017-02-17 12:29:42.021301 [info] Performing iteration 1410
2017-02-17 12:29:45.505521 [info] Observed Log-likelihood = -2.1374e+07
2017-02-17 12:29:47.550106 [info] Performing iteration 1411
2017-02-17 12:29:51.025356 [info] Observed Log-likelihood = -2.13737e+07
2017-02-17 12:29:53.066416 [info] Performing iteration 1412
2017-02-17 12:29:56.542436 [info] Observed Log-likelihood = -2.13733e+07
2017-02-17 12:29:58.576964 [info] Performing iteration 1413
2017-02-17 12:30:02.054230 [info] Observed Log-likelihood = -2.13739e+07
2017-02-17 12:30:04.092405 [info] Performing iteration 1414
2017-02-17 12:30:07.560086 [info] Observed Log-likelihood = -2.13751e+07
2017-02-17 12:30:09.614594 [info] Performing iteration 1415
2017-02-17 12:30:13.094291 [info] Observed Log-likelihood = -2.13744e+07
2017-02-17 12:30:15.129310 [info] Performing iteration 1416
2017-02-17 12:30:18.603087 [info] Observed Log-likelihood = -2.13739e+07
2017-02-17 12:30:20.633124 [info] Performing iteration 1417
2017-02-17 12:30:24.110083 [info] Observed Log-likelihood = -2.13734e+07
2017-02-17 12:30:26.139621 [info] Performing iteration 1418
2017-02-17 12:30:29.622076 [info] Observed Log-likelihood = -2.13732e+07
2017-02-17 12:30:31.658196 [info] Performing iteration 1419
2017-02-17 12:30:35.133981 [info] Observed Log-likelihood = -2.13732e+07
2017-02-17 12:30:37.165774 [info] Performing iteration 1420
2017-02-17 12:30:40.640808 [info] Observed Log-likelihood = -2.1373e+07
2017-02-17 12:30:42.691194 [info] Performing iteration 1421
2017-02-17 12:30:46.182568 [info] Observed Log-likelihood = -2.13728e+07
2017-02-17 12:30:48.209203 [info] Performing iteration 1422
2017-02-17 12:30:51.690633 [info] Observed Log-likelihood = -2.1374e+07
2017-02-17 12:30:53.735767 [info] Performing iteration 1423
2017-02-17 12:30:57.206561 [info] Observed Log-likelihood = -2.13734e+07
2017-02-17 12:30:59.215441 [info] Performing iteration 1424
2017-02-17 12:31:02.684623 [info] Observed Log-likelihood = -2.13736e+07
2017-02-17 12:31:04.720249 [info] Performing iteration 1425
2017-02-17 12:31:08.195209 [info] Observed Log-likelihood = -2.13736e+07
2017-02-17 12:31:10.226295 [info] Performing iteration 1426
2017-02-17 12:31:13.700628 [info] Observed Log-likelihood = -2.13735e+07
2017-02-17 12:31:15.752703 [info] Performing iteration 1427
2017-02-17 12:31:19.231078 [info] Observed Log-likelihood = -2.13733e+07
2017-02-17 12:31:21.259600 [info] Performing iteration 1428
2017-02-17 12:31:24.736835 [info] Observed Log-likelihood = -2.13737e+07
2017-02-17 12:31:26.773739 [info] Performing iteration 1429
2017-02-17 12:31:30.250629 [info] Observed Log-likelihood = -2.13736e+07
2017-02-17 12:31:32.287976 [info] Performing iteration 1430
2017-02-17 12:31:35.765629 [info] Observed Log-likelihood = -2.13742e+07
2017-02-17 12:31:37.817173 [info] Performing iteration 1431
2017-02-17 12:31:41.398246 [info] Observed Log-likelihood = -2.1374e+07
2017-02-17 12:31:43.460047 [info] Performing iteration 1432
2017-02-17 12:31:46.937364 [info] Observed Log-likelihood = -2.1374e+07
2017-02-17 12:31:48.957608 [info] Performing iteration 1433
2017-02-17 12:31:52.433035 [info] Observed Log-likelihood = -2.1374e+07
2017-02-17 12:31:54.470504 [info] Performing iteration 1434
2017-02-17 12:31:57.947051 [info] Observed Log-likelihood = -2.13739e+07
2017-02-17 12:31:59.985587 [info] Performing iteration 1435
2017-02-17 12:32:03.467860 [info] Observed Log-likelihood = -2.13738e+07
2017-02-17 12:32:05.501511 [info] Performing iteration 1436
2017-02-17 12:32:09.005178 [info] Observed Log-likelihood = -2.13748e+07
2017-02-17 12:32:11.045590 [info] Performing iteration 1437
2017-02-17 12:32:14.519928 [info] Observed Log-likelihood = -2.13744e+07
2017-02-17 12:32:16.552436 [info] Performing iteration 1438
2017-02-17 12:32:20.023192 [info] Observed Log-likelihood = -2.13734e+07
2017-02-17 12:32:22.063464 [info] Performing iteration 1439
2017-02-17 12:32:25.546228 [info] Observed Log-likelihood = -2.1374e+07
2017-02-17 12:32:27.591146 [info] Performing iteration 1440
2017-02-17 12:32:31.069209 [info] Observed Log-likelihood = -2.13734e+07
2017-02-17 12:32:33.115006 [info] Performing iteration 1441
2017-02-17 12:32:36.585053 [info] Observed Log-likelihood = -2.13735e+07
2017-02-17 12:32:38.611193 [info] Performing iteration 1442
2017-02-17 12:32:42.091183 [info] Observed Log-likelihood = -2.13745e+07
2017-02-17 12:32:44.124617 [info] Performing iteration 1443
2017-02-17 12:32:47.595366 [info] Observed Log-likelihood = -2.13739e+07
2017-02-17 12:32:49.613419 [info] Performing iteration 1444
2017-02-17 12:32:53.086603 [info] Observed Log-likelihood = -2.13739e+07
2017-02-17 12:32:55.122399 [info] Performing iteration 1445
2017-02-17 12:32:58.594585 [info] Observed Log-likelihood = -2.13739e+07
2017-02-17 12:33:00.628392 [info] Performing iteration 1446
2017-02-17 12:33:04.107402 [info] Observed Log-likelihood = -2.13738e+07
2017-02-17 12:33:06.143927 [info] Performing iteration 1447
2017-02-17 12:33:09.615466 [info] Observed Log-likelihood = -2.13746e+07
2017-02-17 12:33:11.656696 [info] Performing iteration 1448
2017-02-17 12:33:15.137273 [info] Observed Log-likelihood = -2.13742e+07
2017-02-17 12:33:17.164319 [info] Performing iteration 1449
2017-02-17 12:33:20.646231 [info] Observed Log-likelihood = -2.13739e+07
2017-02-17 12:33:22.689167 [info] Performing iteration 1450
2017-02-17 12:33:26.165426 [info] Observed Log-likelihood = -2.13742e+07
2017-02-17 12:33:28.208010 [info] Performing iteration 1451
2017-02-17 12:33:31.685102 [info] Observed Log-likelihood = -2.13731e+07
2017-02-17 12:33:33.732655 [info] Performing iteration 1452
2017-02-17 12:33:37.207752 [info] Observed Log-likelihood = -2.13729e+07
2017-02-17 12:33:39.239253 [info] Performing iteration 1453
2017-02-17 12:33:42.710158 [info] Observed Log-likelihood = -2.1373e+07
2017-02-17 12:33:44.741632 [info] Performing iteration 1454
2017-02-17 12:33:48.217208 [info] Observed Log-likelihood = -2.13729e+07
2017-02-17 12:33:50.265689 [info] Performing iteration 1455
2017-02-17 12:33:53.739940 [info] Observed Log-likelihood = -2.13737e+07
2017-02-17 12:33:55.791131 [info] Performing iteration 1456
2017-02-17 12:33:59.258727 [info] Observed Log-likelihood = -2.13736e+07
2017-02-17 12:34:01.280202 [info] Performing iteration 1457
2017-02-17 12:34:04.762783 [info] Observed Log-likelihood = -2.13732e+07
2017-02-17 12:34:06.815622 [info] Performing iteration 1458
2017-02-17 12:34:10.290474 [info] Observed Log-likelihood = -2.13733e+07
2017-02-17 12:34:12.325256 [info] Performing iteration 1459
2017-02-17 12:34:15.797321 [info] Observed Log-likelihood = -2.13737e+07
2017-02-17 12:34:17.823391 [info] Performing iteration 1460
2017-02-17 12:34:21.329806 [info] Observed Log-likelihood = -2.13736e+07
2017-02-17 12:34:23.365790 [info] Performing iteration 1461
2017-02-17 12:34:26.849251 [info] Observed Log-likelihood = -2.13733e+07
2017-02-17 12:34:28.890780 [info] Performing iteration 1462
2017-02-17 12:34:32.361680 [info] Observed Log-likelihood = -2.13735e+07
2017-02-17 12:34:34.392728 [info] Performing iteration 1463
2017-02-17 12:34:37.872512 [info] Observed Log-likelihood = -2.13738e+07
2017-02-17 12:34:39.902274 [info] Performing iteration 1464
2017-02-17 12:34:43.382163 [info] Observed Log-likelihood = -2.13734e+07
2017-02-17 12:34:45.430517 [info] Performing iteration 1465
2017-02-17 12:34:48.908530 [info] Observed Log-likelihood = -2.13724e+07
2017-02-17 12:34:50.933967 [info] Performing iteration 1466
2017-02-17 12:34:54.414395 [info] Observed Log-likelihood = -2.13732e+07
2017-02-17 12:34:56.450052 [info] Performing iteration 1467
2017-02-17 12:34:59.928184 [info] Observed Log-likelihood = -2.13729e+07
2017-02-17 12:35:01.954130 [info] Performing iteration 1468
2017-02-17 12:35:05.425291 [info] Observed Log-likelihood = -2.13723e+07
2017-02-17 12:35:07.471449 [info] Performing iteration 1469
2017-02-17 12:35:10.948808 [info] Observed Log-likelihood = -2.13733e+07
2017-02-17 12:35:12.991575 [info] Performing iteration 1470
2017-02-17 12:35:16.467116 [info] Observed Log-likelihood = -2.13729e+07
2017-02-17 12:35:18.499949 [info] Performing iteration 1471
2017-02-17 12:35:21.915423 [info] Observed Log-likelihood = -2.13736e+07
2017-02-17 12:35:23.953213 [info] Performing iteration 1472
2017-02-17 12:35:27.186956 [info] Observed Log-likelihood = -2.13734e+07
2017-02-17 12:35:29.213182 [info] Performing iteration 1473
2017-02-17 12:35:32.452695 [info] Observed Log-likelihood = -2.13732e+07
2017-02-17 12:35:34.499549 [info] Performing iteration 1474
2017-02-17 12:35:37.724859 [info] Observed Log-likelihood = -2.1373e+07
2017-02-17 12:35:39.762917 [info] Performing iteration 1475
2017-02-17 12:35:43.000308 [info] Observed Log-likelihood = -2.13734e+07
2017-02-17 12:35:45.045648 [info] Performing iteration 1476
2017-02-17 12:35:48.273795 [info] Observed Log-likelihood = -2.13737e+07
2017-02-17 12:35:50.308244 [info] Performing iteration 1477
2017-02-17 12:35:53.534252 [info] Observed Log-likelihood = -2.1374e+07
2017-02-17 12:35:55.576994 [info] Performing iteration 1478
2017-02-17 12:35:58.813621 [info] Observed Log-likelihood = -2.13736e+07
2017-02-17 12:36:00.851039 [info] Performing iteration 1479
2017-02-17 12:36:04.080843 [info] Observed Log-likelihood = -2.13733e+07
2017-02-17 12:36:06.107101 [info] Performing iteration 1480
2017-02-17 12:36:09.339511 [info] Observed Log-likelihood = -2.13734e+07
2017-02-17 12:36:11.374762 [info] Performing iteration 1481
2017-02-17 12:36:14.609239 [info] Observed Log-likelihood = -2.13743e+07
2017-02-17 12:36:16.640279 [info] Performing iteration 1482
2017-02-17 12:36:19.876562 [info] Observed Log-likelihood = -2.13733e+07
2017-02-17 12:36:21.917265 [info] Performing iteration 1483
2017-02-17 12:36:25.143456 [info] Observed Log-likelihood = -2.1374e+07
2017-02-17 12:36:27.184449 [info] Performing iteration 1484
2017-02-17 12:36:30.415237 [info] Observed Log-likelihood = -2.13739e+07
2017-02-17 12:36:32.464674 [info] Performing iteration 1485
2017-02-17 12:36:35.692243 [info] Observed Log-likelihood = -2.13734e+07
2017-02-17 12:36:37.723160 [info] Performing iteration 1486
2017-02-17 12:36:40.952764 [info] Observed Log-likelihood = -2.1373e+07
2017-02-17 12:36:42.992931 [info] Performing iteration 1487
2017-02-17 12:36:46.225223 [info] Observed Log-likelihood = -2.13737e+07
2017-02-17 12:36:48.264784 [info] Performing iteration 1488
2017-02-17 12:36:51.503388 [info] Observed Log-likelihood = -2.13733e+07
2017-02-17 12:36:53.532794 [info] Performing iteration 1489
2017-02-17 12:36:56.773585 [info] Observed Log-likelihood = -2.13725e+07
2017-02-17 12:36:58.823695 [info] Performing iteration 1490
2017-02-17 12:37:02.055694 [info] Observed Log-likelihood = -2.13734e+07
2017-02-17 12:37:04.110222 [info] Performing iteration 1491
2017-02-17 12:37:07.339268 [info] Observed Log-likelihood = -2.13746e+07
2017-02-17 12:37:09.384419 [info] Performing iteration 1492
2017-02-17 12:37:12.627291 [info] Observed Log-likelihood = -2.13737e+07
2017-02-17 12:37:14.665709 [info] Performing iteration 1493
2017-02-17 12:37:17.899263 [info] Observed Log-likelihood = -2.13734e+07
2017-02-17 12:37:19.943596 [info] Performing iteration 1494
2017-02-17 12:37:23.179331 [info] Observed Log-likelihood = -2.13733e+07
2017-02-17 12:37:25.248253 [info] Performing iteration 1495
2017-02-17 12:37:28.496786 [info] Observed Log-likelihood = -2.13736e+07
2017-02-17 12:37:30.521908 [info] Performing iteration 1496
2017-02-17 12:37:33.814215 [info] Observed Log-likelihood = -2.13737e+07
2017-02-17 12:37:35.931038 [info] Performing iteration 1497
2017-02-17 12:37:39.171435 [info] Observed Log-likelihood = -2.13747e+07
2017-02-17 12:37:41.240208 [info] Performing iteration 1498
2017-02-17 12:37:44.477265 [info] Observed Log-likelihood = -2.13742e+07
2017-02-17 12:37:46.542430 [info] Performing iteration 1499
2017-02-17 12:37:49.783068 [info] Observed Log-likelihood = -2.13743e+07
2017-02-17 12:37:51.856369 [info] Performing iteration 1500
2017-02-17 12:37:55.083236 [info] Observed Log-likelihood = -2.13738e+07
2017-02-17 12:37:57.142244 [info] Performing iteration 1501
2017-02-17 12:38:00.372827 [info] Observed Log-likelihood = -2.13734e+07
2017-02-17 12:38:02.427719 [info] Performing iteration 1502
2017-02-17 12:38:05.696195 [info] Observed Log-likelihood = -2.13738e+07
2017-02-17 12:38:07.806362 [info] Performing iteration 1503
2017-02-17 12:38:11.070088 [info] Observed Log-likelihood = -2.13738e+07
2017-02-17 12:38:13.143653 [info] Performing iteration 1504
2017-02-17 12:38:16.503311 [info] Observed Log-likelihood = -2.13736e+07
2017-02-17 12:38:18.594150 [info] Performing iteration 1505
2017-02-17 12:38:21.830762 [info] Observed Log-likelihood = -2.13729e+07
2017-02-17 12:38:23.859560 [info] Performing iteration 1506
2017-02-17 12:38:27.092690 [info] Observed Log-likelihood = -2.1374e+07
2017-02-17 12:38:29.145901 [info] Performing iteration 1507
2017-02-17 12:38:32.381082 [info] Observed Log-likelihood = -2.13729e+07
2017-02-17 12:38:34.449136 [info] Performing iteration 1508
2017-02-17 12:38:37.679193 [info] Observed Log-likelihood = -2.13746e+07
2017-02-17 12:38:39.746869 [info] Performing iteration 1509
2017-02-17 12:38:42.982153 [info] Observed Log-likelihood = -2.1374e+07
2017-02-17 12:38:45.054723 [info] Performing iteration 1510
2017-02-17 12:38:48.293161 [info] Observed Log-likelihood = -2.13748e+07
2017-02-17 12:38:50.358714 [info] Performing iteration 1511
2017-02-17 12:38:53.596322 [info] Observed Log-likelihood = -2.13739e+07
2017-02-17 12:38:55.659035 [info] Performing iteration 1512
2017-02-17 12:38:59.138207 [info] Observed Log-likelihood = -2.13744e+07
2017-02-17 12:39:01.205084 [info] Performing iteration 1513
2017-02-17 12:39:04.682037 [info] Observed Log-likelihood = -2.13738e+07
2017-02-17 12:39:06.745334 [info] Performing iteration 1514
2017-02-17 12:39:10.226790 [info] Observed Log-likelihood = -2.13732e+07
2017-02-17 12:39:12.282952 [info] Performing iteration 1515
2017-02-17 12:39:15.766510 [info] Observed Log-likelihood = -2.1374e+07
2017-02-17 12:39:17.817423 [info] Performing iteration 1516
2017-02-17 12:39:21.285237 [info] Observed Log-likelihood = -2.13736e+07
2017-02-17 12:39:23.342946 [info] Performing iteration 1517
2017-02-17 12:39:26.824599 [info] Observed Log-likelihood = -2.13737e+07
2017-02-17 12:39:28.892392 [info] Performing iteration 1518
2017-02-17 12:39:32.367095 [info] Observed Log-likelihood = -2.13735e+07
2017-02-17 12:39:34.431928 [info] Performing iteration 1519
2017-02-17 12:39:37.903920 [info] Observed Log-likelihood = -2.13742e+07
2017-02-17 12:39:39.963630 [info] Performing iteration 1520
2017-02-17 12:39:43.446586 [info] Observed Log-likelihood = -2.13741e+07
2017-02-17 12:39:45.516523 [info] Performing iteration 1521
2017-02-17 12:39:48.994649 [info] Observed Log-likelihood = -2.13743e+07
2017-02-17 12:39:51.048294 [info] Performing iteration 1522
2017-02-17 12:39:54.524742 [info] Observed Log-likelihood = -2.13733e+07
2017-02-17 12:39:56.586846 [info] Performing iteration 1523
2017-02-17 12:40:00.068931 [info] Observed Log-likelihood = -2.13736e+07
2017-02-17 12:40:02.135586 [info] Performing iteration 1524
2017-02-17 12:40:05.616280 [info] Observed Log-likelihood = -2.13732e+07
2017-02-17 12:40:07.670622 [info] Performing iteration 1525
2017-02-17 12:40:11.141828 [info] Observed Log-likelihood = -2.13739e+07
2017-02-17 12:40:13.214719 [info] Performing iteration 1526
2017-02-17 12:40:16.694189 [info] Observed Log-likelihood = -2.13737e+07
2017-02-17 12:40:18.747421 [info] Performing iteration 1527
2017-02-17 12:40:22.224223 [info] Observed Log-likelihood = -2.13733e+07
2017-02-17 12:40:24.279448 [info] Performing iteration 1528
2017-02-17 12:40:27.754418 [info] Observed Log-likelihood = -2.1374e+07
2017-02-17 12:40:29.810287 [info] Performing iteration 1529
2017-02-17 12:40:33.289137 [info] Observed Log-likelihood = -2.13745e+07
2017-02-17 12:40:35.358622 [info] Performing iteration 1530
2017-02-17 12:40:38.742829 [info] Observed Log-likelihood = -2.13744e+07
2017-02-17 12:40:40.786978 [info] Performing iteration 1531
2017-02-17 12:40:44.040260 [info] Observed Log-likelihood = -2.13743e+07
2017-02-17 12:40:46.082976 [info] Performing iteration 1532
2017-02-17 12:40:49.346780 [info] Observed Log-likelihood = -2.13738e+07
2017-02-17 12:40:51.386755 [info] Performing iteration 1533
2017-02-17 12:40:54.633460 [info] Observed Log-likelihood = -2.13744e+07
2017-02-17 12:40:56.673019 [info] Performing iteration 1534
2017-02-17 12:40:59.928104 [info] Observed Log-likelihood = -2.13738e+07
2017-02-17 12:41:01.969437 [info] Performing iteration 1535
2017-02-17 12:41:05.226775 [info] Observed Log-likelihood = -2.13745e+07
2017-02-17 12:41:07.269998 [info] Performing iteration 1536
2017-02-17 12:41:10.531211 [info] Observed Log-likelihood = -2.1374e+07
2017-02-17 12:41:12.572885 [info] Performing iteration 1537
2017-02-17 12:41:15.824443 [info] Observed Log-likelihood = -2.1374e+07
2017-02-17 12:41:17.855836 [info] Performing iteration 1538
2017-02-17 12:41:21.118939 [info] Observed Log-likelihood = -2.1374e+07
2017-02-17 12:41:23.171746 [info] Performing iteration 1539
2017-02-17 12:41:26.417117 [info] Observed Log-likelihood = -2.13737e+07
2017-02-17 12:41:28.461436 [info] Performing iteration 1540
2017-02-17 12:41:31.709767 [info] Observed Log-likelihood = -2.13736e+07
2017-02-17 12:41:33.749447 [info] Performing iteration 1541
2017-02-17 12:41:37.000228 [info] Observed Log-likelihood = -2.13749e+07
2017-02-17 12:41:39.054773 [info] Performing iteration 1542
2017-02-17 12:41:42.305087 [info] Observed Log-likelihood = -2.13741e+07
2017-02-17 12:41:44.339595 [info] Performing iteration 1543
2017-02-17 12:41:47.594027 [info] Observed Log-likelihood = -2.13745e+07
2017-02-17 12:41:49.645012 [info] Performing iteration 1544
2017-02-17 12:41:52.921143 [info] Observed Log-likelihood = -2.13739e+07
2017-02-17 12:41:54.965635 [info] Performing iteration 1545
2017-02-17 12:41:58.225624 [info] Observed Log-likelihood = -2.13735e+07
2017-02-17 12:42:00.264150 [info] Performing iteration 1546
2017-02-17 12:42:03.523474 [info] Observed Log-likelihood = -2.13741e+07
2017-02-17 12:42:05.560028 [info] Performing iteration 1547
2017-02-17 12:42:08.825223 [info] Observed Log-likelihood = -2.13738e+07
2017-02-17 12:42:10.861939 [info] Performing iteration 1548
2017-02-17 12:42:14.119906 [info] Observed Log-likelihood = -2.13737e+07
2017-02-17 12:42:16.155508 [info] Performing iteration 1549
2017-02-17 12:42:19.401196 [info] Observed Log-likelihood = -2.13746e+07
2017-02-17 12:42:21.454104 [info] Performing iteration 1550
2017-02-17 12:42:24.709501 [info] Observed Log-likelihood = -2.1374e+07
2017-02-17 12:42:26.757809 [info] Performing iteration 1551
2017-02-17 12:42:30.018942 [info] Observed Log-likelihood = -2.13741e+07
2017-02-17 12:42:32.045375 [info] Performing iteration 1552
2017-02-17 12:42:35.289822 [info] Observed Log-likelihood = -2.13741e+07
2017-02-17 12:42:37.321623 [info] Performing iteration 1553
2017-02-17 12:42:40.582991 [info] Observed Log-likelihood = -2.13735e+07
2017-02-17 12:42:42.613289 [info] Performing iteration 1554
2017-02-17 12:42:45.860607 [info] Observed Log-likelihood = -2.13746e+07
2017-02-17 12:42:47.896699 [info] Performing iteration 1555
2017-02-17 12:42:51.140584 [info] Observed Log-likelihood = -2.13735e+07
2017-02-17 12:42:53.180842 [info] Performing iteration 1556
2017-02-17 12:42:56.441853 [info] Observed Log-likelihood = -2.13735e+07
2017-02-17 12:42:58.489077 [info] Performing iteration 1557
2017-02-17 12:43:01.749240 [info] Observed Log-likelihood = -2.13737e+07
2017-02-17 12:43:03.788093 [info] Performing iteration 1558
2017-02-17 12:43:07.037198 [info] Observed Log-likelihood = -2.13742e+07
2017-02-17 12:43:09.083295 [info] Performing iteration 1559
2017-02-17 12:43:12.355782 [info] Observed Log-likelihood = -2.13734e+07
2017-02-17 12:43:14.383624 [info] Performing iteration 1560
2017-02-17 12:43:17.630183 [info] Observed Log-likelihood = -2.13732e+07
2017-02-17 12:43:19.671729 [info] Performing iteration 1561
2017-02-17 12:43:22.920562 [info] Observed Log-likelihood = -2.13737e+07
2017-02-17 12:43:24.966972 [info] Performing iteration 1562
2017-02-17 12:43:28.223106 [info] Observed Log-likelihood = -2.13729e+07
2017-02-17 12:43:30.256731 [info] Performing iteration 1563
2017-02-17 12:43:33.518188 [info] Observed Log-likelihood = -2.13732e+07
2017-02-17 12:43:35.567892 [info] Performing iteration 1564
2017-02-17 12:43:38.822398 [info] Observed Log-likelihood = -2.13744e+07
2017-02-17 12:43:40.862014 [info] Performing iteration 1565
2017-02-17 12:43:44.126318 [info] Observed Log-likelihood = -2.13735e+07
2017-02-17 12:43:46.168673 [info] Performing iteration 1566
2017-02-17 12:43:49.425083 [info] Observed Log-likelihood = -2.13735e+07
2017-02-17 12:43:51.494200 [info] Performing iteration 1567
2017-02-17 12:43:54.754405 [info] Observed Log-likelihood = -2.13742e+07
2017-02-17 12:43:56.786429 [info] Performing iteration 1568
2017-02-17 12:44:00.041324 [info] Observed Log-likelihood = -2.13743e+07
2017-02-17 12:44:02.084461 [info] Performing iteration 1569
2017-02-17 12:44:05.369712 [info] Observed Log-likelihood = -2.13736e+07
2017-02-17 12:44:07.412975 [info] Performing iteration 1570
2017-02-17 12:44:10.658768 [info] Observed Log-likelihood = -2.13735e+07
2017-02-17 12:44:12.700045 [info] Performing iteration 1571
2017-02-17 12:44:16.177368 [info] Observed Log-likelihood = -2.13734e+07
2017-02-17 12:44:18.217982 [info] Performing iteration 1572
2017-02-17 12:44:21.690123 [info] Observed Log-likelihood = -2.13728e+07
2017-02-17 12:44:23.733784 [info] Performing iteration 1573
2017-02-17 12:44:27.206197 [info] Observed Log-likelihood = -2.13734e+07
2017-02-17 12:44:29.254805 [info] Performing iteration 1574
2017-02-17 12:44:32.736581 [info] Observed Log-likelihood = -2.13735e+07
2017-02-17 12:44:34.767699 [info] Performing iteration 1575
2017-02-17 12:44:38.254398 [info] Observed Log-likelihood = -2.13736e+07
2017-02-17 12:44:40.288706 [info] Performing iteration 1576
2017-02-17 12:44:43.782653 [info] Observed Log-likelihood = -2.13731e+07
2017-02-17 12:44:45.830810 [info] Performing iteration 1577
2017-02-17 12:44:49.310211 [info] Observed Log-likelihood = -2.13734e+07
2017-02-17 12:44:51.363929 [info] Performing iteration 1578
2017-02-17 12:44:54.847544 [info] Observed Log-likelihood = -2.13739e+07
2017-02-17 12:44:56.888579 [info] Performing iteration 1579
2017-02-17 12:45:00.363114 [info] Observed Log-likelihood = -2.13721e+07
2017-02-17 12:45:02.403315 [info] Performing iteration 1580
2017-02-17 12:45:05.884115 [info] Observed Log-likelihood = -2.13726e+07
2017-02-17 12:45:07.924215 [info] Performing iteration 1581
2017-02-17 12:45:11.406096 [info] Observed Log-likelihood = -2.13734e+07
2017-02-17 12:45:13.435938 [info] Performing iteration 1582
2017-02-17 12:45:16.912067 [info] Observed Log-likelihood = -2.13734e+07
2017-02-17 12:45:18.952254 [info] Performing iteration 1583
2017-02-17 12:45:22.431806 [info] Observed Log-likelihood = -2.13732e+07
2017-02-17 12:45:24.471340 [info] Performing iteration 1584
2017-02-17 12:45:27.952434 [info] Observed Log-likelihood = -2.13728e+07
2017-02-17 12:45:30.008032 [info] Performing iteration 1585
2017-02-17 12:45:33.500222 [info] Observed Log-likelihood = -2.13741e+07
2017-02-17 12:45:35.535369 [info] Performing iteration 1586
2017-02-17 12:45:39.024217 [info] Observed Log-likelihood = -2.13737e+07
2017-02-17 12:45:41.062638 [info] Performing iteration 1587
2017-02-17 12:45:44.549096 [info] Observed Log-likelihood = -2.13736e+07
2017-02-17 12:45:46.592247 [info] Performing iteration 1588
2017-02-17 12:45:50.076197 [info] Observed Log-likelihood = -2.13729e+07
2017-02-17 12:45:52.117865 [info] Performing iteration 1589
2017-02-17 12:45:55.605226 [info] Observed Log-likelihood = -2.13735e+07
2017-02-17 12:45:57.633229 [info] Performing iteration 1590
2017-02-17 12:46:01.117176 [info] Observed Log-likelihood = -2.13731e+07
2017-02-17 12:46:03.161101 [info] Performing iteration 1591
2017-02-17 12:46:06.635717 [info] Observed Log-likelihood = -2.13735e+07
2017-02-17 12:46:08.679991 [info] Performing iteration 1592
2017-02-17 12:46:12.155028 [info] Observed Log-likelihood = -2.13735e+07
2017-02-17 12:46:14.184712 [info] Performing iteration 1593
2017-02-17 12:46:17.658164 [info] Observed Log-likelihood = -2.13736e+07
2017-02-17 12:46:19.693561 [info] Performing iteration 1594
2017-02-17 12:46:23.180027 [info] Observed Log-likelihood = -2.13734e+07
2017-02-17 12:46:25.222221 [info] Performing iteration 1595
2017-02-17 12:46:28.693233 [info] Observed Log-likelihood = -2.13737e+07
2017-02-17 12:46:30.733196 [info] Performing iteration 1596
2017-02-17 12:46:34.212415 [info] Observed Log-likelihood = -2.13734e+07
2017-02-17 12:46:36.247922 [info] Performing iteration 1597
2017-02-17 12:46:39.735323 [info] Observed Log-likelihood = -2.13726e+07
2017-02-17 12:46:41.770930 [info] Performing iteration 1598
2017-02-17 12:46:45.257315 [info] Observed Log-likelihood = -2.13738e+07
2017-02-17 12:46:47.289759 [info] Performing iteration 1599
2017-02-17 12:46:50.773168 [info] Observed Log-likelihood = -2.13731e+07
2017-02-17 12:46:52.798308 [info] Performing iteration 1600
2017-02-17 12:46:56.270682 [info] Observed Log-likelihood = -2.13735e+07
2017-02-17 12:47:00.915092 [info] Performing iteration 1601
2017-02-17 12:47:04.411481 [info] Observed Log-likelihood = -2.13748e+07
2017-02-17 12:47:06.444368 [info] Performing iteration 1602
2017-02-17 12:47:09.922573 [info] Observed Log-likelihood = -2.13738e+07
2017-02-17 12:47:11.969175 [info] Performing iteration 1603
2017-02-17 12:47:15.447007 [info] Observed Log-likelihood = -2.13742e+07
2017-02-17 12:47:17.476741 [info] Performing iteration 1604
2017-02-17 12:47:20.961504 [info] Observed Log-likelihood = -2.13731e+07
2017-02-17 12:47:23.007707 [info] Performing iteration 1605
2017-02-17 12:47:26.285554 [info] Observed Log-likelihood = -2.13745e+07
2017-02-17 12:47:28.320621 [info] Performing iteration 1606
2017-02-17 12:47:31.541968 [info] Observed Log-likelihood = -2.13744e+07
2017-02-17 12:47:33.583024 [info] Performing iteration 1607
2017-02-17 12:47:36.805217 [info] Observed Log-likelihood = -2.1373e+07
2017-02-17 12:47:38.841542 [info] Performing iteration 1608
2017-02-17 12:47:42.068800 [info] Observed Log-likelihood = -2.13733e+07
2017-02-17 12:47:44.115166 [info] Performing iteration 1609
2017-02-17 12:47:47.324288 [info] Observed Log-likelihood = -2.13743e+07
2017-02-17 12:47:49.350602 [info] Performing iteration 1610
2017-02-17 12:47:52.572951 [info] Observed Log-likelihood = -2.13734e+07
2017-02-17 12:47:54.601842 [info] Performing iteration 1611
2017-02-17 12:47:57.813715 [info] Observed Log-likelihood = -2.13736e+07
2017-02-17 12:47:59.861411 [info] Performing iteration 1612
2017-02-17 12:48:03.068038 [info] Observed Log-likelihood = -2.13749e+07
2017-02-17 12:48:05.099680 [info] Performing iteration 1613
2017-02-17 12:48:08.315734 [info] Observed Log-likelihood = -2.13746e+07
2017-02-17 12:48:10.354845 [info] Performing iteration 1614
2017-02-17 12:48:13.570266 [info] Observed Log-likelihood = -2.13747e+07
2017-02-17 12:48:15.612344 [info] Performing iteration 1615
2017-02-17 12:48:18.824374 [info] Observed Log-likelihood = -2.1374e+07
2017-02-17 12:48:20.887420 [info] Performing iteration 1616
2017-02-17 12:48:24.107312 [info] Observed Log-likelihood = -2.13737e+07
2017-02-17 12:48:26.156276 [info] Performing iteration 1617
2017-02-17 12:48:29.370395 [info] Observed Log-likelihood = -2.1374e+07
2017-02-17 12:48:31.431122 [info] Performing iteration 1618
2017-02-17 12:48:34.641287 [info] Observed Log-likelihood = -2.13736e+07
2017-02-17 12:48:36.690704 [info] Performing iteration 1619
2017-02-17 12:48:39.976442 [info] Observed Log-likelihood = -2.13732e+07
2017-02-17 12:48:42.084771 [info] Performing iteration 1620
2017-02-17 12:48:45.292853 [info] Observed Log-likelihood = -2.13741e+07
2017-02-17 12:48:47.331368 [info] Performing iteration 1621
2017-02-17 12:48:50.540337 [info] Observed Log-likelihood = -2.13741e+07
2017-02-17 12:48:52.601602 [info] Performing iteration 1622
2017-02-17 12:48:55.820855 [info] Observed Log-likelihood = -2.13737e+07
2017-02-17 12:48:57.871945 [info] Performing iteration 1623
2017-02-17 12:49:01.075534 [info] Observed Log-likelihood = -2.1373e+07
2017-02-17 12:49:03.124873 [info] Performing iteration 1624
2017-02-17 12:49:06.341180 [info] Observed Log-likelihood = -2.13737e+07
2017-02-17 12:49:08.398410 [info] Performing iteration 1625
2017-02-17 12:49:11.619247 [info] Observed Log-likelihood = -2.13739e+07
2017-02-17 12:49:13.668155 [info] Performing iteration 1626
2017-02-17 12:49:16.871110 [info] Observed Log-likelihood = -2.13745e+07
2017-02-17 12:49:18.932348 [info] Performing iteration 1627
2017-02-17 12:49:22.143261 [info] Observed Log-likelihood = -2.13746e+07
2017-02-17 12:49:24.187873 [info] Performing iteration 1628
2017-02-17 12:49:27.603111 [info] Observed Log-likelihood = -2.13741e+07
2017-02-17 12:49:29.657602 [info] Performing iteration 1629
2017-02-17 12:49:33.088107 [info] Observed Log-likelihood = -2.13739e+07
2017-02-17 12:49:35.129708 [info] Performing iteration 1630
2017-02-17 12:49:38.539728 [info] Observed Log-likelihood = -2.13728e+07
2017-02-17 12:49:40.586119 [info] Performing iteration 1631
2017-02-17 12:49:44.012198 [info] Observed Log-likelihood = -2.13738e+07
2017-02-17 12:49:46.063250 [info] Performing iteration 1632
2017-02-17 12:49:49.478457 [info] Observed Log-likelihood = -2.13741e+07
2017-02-17 12:49:51.514847 [info] Performing iteration 1633
2017-02-17 12:49:54.927631 [info] Observed Log-likelihood = -2.1375e+07
2017-02-17 12:49:56.973100 [info] Performing iteration 1634
2017-02-17 12:50:00.394069 [info] Observed Log-likelihood = -2.13738e+07
2017-02-17 12:50:02.447267 [info] Performing iteration 1635
2017-02-17 12:50:05.863075 [info] Observed Log-likelihood = -2.13739e+07
2017-02-17 12:50:07.916211 [info] Performing iteration 1636
2017-02-17 12:50:11.247894 [info] Observed Log-likelihood = -2.13736e+07
2017-02-17 12:50:13.328773 [info] Performing iteration 1637
2017-02-17 12:50:16.596015 [info] Observed Log-likelihood = -2.13752e+07
2017-02-17 12:50:18.657491 [info] Performing iteration 1638
2017-02-17 12:50:21.927668 [info] Observed Log-likelihood = -2.13745e+07
2017-02-17 12:50:23.981241 [info] Performing iteration 1639
2017-02-17 12:50:27.227354 [info] Observed Log-likelihood = -2.13746e+07
2017-02-17 12:50:29.286593 [info] Performing iteration 1640
2017-02-17 12:50:32.557989 [info] Observed Log-likelihood = -2.13738e+07
2017-02-17 12:50:34.592031 [info] Performing iteration 1641
2017-02-17 12:50:37.857006 [info] Observed Log-likelihood = -2.13744e+07
2017-02-17 12:50:39.899121 [info] Performing iteration 1642
2017-02-17 12:50:43.162243 [info] Observed Log-likelihood = -2.13746e+07
2017-02-17 12:50:45.219496 [info] Performing iteration 1643
2017-02-17 12:50:48.490648 [info] Observed Log-likelihood = -2.13748e+07
2017-02-17 12:50:50.524182 [info] Performing iteration 1644
2017-02-17 12:50:53.791546 [info] Observed Log-likelihood = -2.13753e+07
2017-02-17 12:50:55.842800 [info] Performing iteration 1645
2017-02-17 12:50:59.101963 [info] Observed Log-likelihood = -2.13751e+07
2017-02-17 12:51:01.147154 [info] Performing iteration 1646
2017-02-17 12:51:04.418176 [info] Observed Log-likelihood = -2.13749e+07
2017-02-17 12:51:06.463158 [info] Performing iteration 1647
2017-02-17 12:51:09.716219 [info] Observed Log-likelihood = -2.13752e+07
2017-02-17 12:51:11.781536 [info] Performing iteration 1648
2017-02-17 12:51:15.039182 [info] Observed Log-likelihood = -2.13752e+07
2017-02-17 12:51:17.086718 [info] Performing iteration 1649
2017-02-17 12:51:20.347837 [info] Observed Log-likelihood = -2.13744e+07
2017-02-17 12:51:22.384259 [info] Performing iteration 1650
2017-02-17 12:51:25.649373 [info] Observed Log-likelihood = -2.13737e+07
2017-02-17 12:51:27.696525 [info] Performing iteration 1651
2017-02-17 12:51:30.951276 [info] Observed Log-likelihood = -2.13747e+07
2017-02-17 12:51:32.994261 [info] Performing iteration 1652
2017-02-17 12:51:36.266636 [info] Observed Log-likelihood = -2.13737e+07
2017-02-17 12:51:38.316712 [info] Performing iteration 1653
2017-02-17 12:51:41.583693 [info] Observed Log-likelihood = -2.13754e+07
2017-02-17 12:51:43.614838 [info] Performing iteration 1654
2017-02-17 12:51:46.874121 [info] Observed Log-likelihood = -2.13749e+07
2017-02-17 12:51:48.914892 [info] Performing iteration 1655
2017-02-17 12:51:52.177233 [info] Observed Log-likelihood = -2.13752e+07
2017-02-17 12:51:54.222998 [info] Performing iteration 1656
2017-02-17 12:51:57.480897 [info] Observed Log-likelihood = -2.13748e+07
2017-02-17 12:51:59.515953 [info] Performing iteration 1657
2017-02-17 12:52:02.791214 [info] Observed Log-likelihood = -2.1375e+07
2017-02-17 12:52:04.864440 [info] Performing iteration 1658
2017-02-17 12:52:08.124736 [info] Observed Log-likelihood = -2.13748e+07
2017-02-17 12:52:10.159001 [info] Performing iteration 1659
2017-02-17 12:52:13.422780 [info] Observed Log-likelihood = -2.1375e+07
2017-02-17 12:52:15.473986 [info] Performing iteration 1660
2017-02-17 12:52:18.730410 [info] Observed Log-likelihood = -2.13751e+07
2017-02-17 12:52:20.763157 [info] Performing iteration 1661
2017-02-17 12:52:24.034221 [info] Observed Log-likelihood = -2.13752e+07
2017-02-17 12:52:26.073062 [info] Performing iteration 1662
2017-02-17 12:52:29.333941 [info] Observed Log-likelihood = -2.13747e+07
2017-02-17 12:52:31.368783 [info] Performing iteration 1663
2017-02-17 12:52:34.618845 [info] Observed Log-likelihood = -2.13751e+07
2017-02-17 12:52:36.650681 [info] Performing iteration 1664
2017-02-17 12:52:39.927269 [info] Observed Log-likelihood = -2.13751e+07
2017-02-17 12:52:41.985290 [info] Performing iteration 1665
2017-02-17 12:52:45.246091 [info] Observed Log-likelihood = -2.13746e+07
2017-02-17 12:52:47.279750 [info] Performing iteration 1666
2017-02-17 12:52:50.527157 [info] Observed Log-likelihood = -2.13758e+07
2017-02-17 12:52:52.565541 [info] Performing iteration 1667
2017-02-17 12:52:55.834585 [info] Observed Log-likelihood = -2.13754e+07
2017-02-17 12:52:57.874494 [info] Performing iteration 1668
2017-02-17 12:53:01.138831 [info] Observed Log-likelihood = -2.13748e+07
2017-02-17 12:53:03.179135 [info] Performing iteration 1669
2017-02-17 12:53:06.431006 [info] Observed Log-likelihood = -2.13744e+07
2017-02-17 12:53:08.465398 [info] Performing iteration 1670
2017-02-17 12:53:11.721774 [info] Observed Log-likelihood = -2.13741e+07
2017-02-17 12:53:13.776183 [info] Performing iteration 1671
2017-02-17 12:53:17.035557 [info] Observed Log-likelihood = -2.13739e+07
2017-02-17 12:53:19.070142 [info] Performing iteration 1672
2017-02-17 12:53:22.323793 [info] Observed Log-likelihood = -2.13746e+07
2017-02-17 12:53:24.370540 [info] Performing iteration 1673
2017-02-17 12:53:27.624063 [info] Observed Log-likelihood = -2.13745e+07
2017-02-17 12:53:29.655215 [info] Performing iteration 1674
2017-02-17 12:53:32.922356 [info] Observed Log-likelihood = -2.13745e+07
2017-02-17 12:53:34.957152 [info] Performing iteration 1675
2017-02-17 12:53:38.215436 [info] Observed Log-likelihood = -2.13743e+07
2017-02-17 12:53:40.258317 [info] Performing iteration 1676
2017-02-17 12:53:43.516783 [info] Observed Log-likelihood = -2.13739e+07
2017-02-17 12:53:45.547208 [info] Performing iteration 1677
2017-02-17 12:53:48.806853 [info] Observed Log-likelihood = -2.13743e+07
2017-02-17 12:53:50.853360 [info] Performing iteration 1678
2017-02-17 12:53:54.123074 [info] Observed Log-likelihood = -2.1375e+07
2017-02-17 12:53:56.148928 [info] Performing iteration 1679
2017-02-17 12:53:59.426387 [info] Observed Log-likelihood = -2.13746e+07
2017-02-17 12:54:01.462065 [info] Performing iteration 1680
2017-02-17 12:54:04.739767 [info] Observed Log-likelihood = -2.13745e+07
2017-02-17 12:54:06.784653 [info] Performing iteration 1681
2017-02-17 12:54:10.053973 [info] Observed Log-likelihood = -2.13744e+07
2017-02-17 12:54:12.092686 [info] Performing iteration 1682
2017-02-17 12:54:15.362385 [info] Observed Log-likelihood = -2.13751e+07
2017-02-17 12:54:17.388938 [info] Performing iteration 1683
2017-02-17 12:54:20.660217 [info] Observed Log-likelihood = -2.13751e+07
2017-02-17 12:54:22.702300 [info] Performing iteration 1684
2017-02-17 12:54:25.966776 [info] Observed Log-likelihood = -2.13743e+07
2017-02-17 12:54:27.996617 [info] Performing iteration 1685
2017-02-17 12:54:31.278160 [info] Observed Log-likelihood = -2.13741e+07
2017-02-17 12:54:33.307283 [info] Performing iteration 1686
2017-02-17 12:54:36.582356 [info] Observed Log-likelihood = -2.13739e+07
2017-02-17 12:54:38.625158 [info] Performing iteration 1687
2017-02-17 12:54:41.887641 [info] Observed Log-likelihood = -2.13744e+07
2017-02-17 12:54:43.934851 [info] Performing iteration 1688
2017-02-17 12:54:47.220024 [info] Observed Log-likelihood = -2.13743e+07
2017-02-17 12:54:49.251402 [info] Performing iteration 1689
2017-02-17 12:54:52.521116 [info] Observed Log-likelihood = -2.13742e+07
2017-02-17 12:54:54.567830 [info] Performing iteration 1690
2017-02-17 12:54:57.944185 [info] Observed Log-likelihood = -2.1374e+07
2017-02-17 12:54:59.975154 [info] Performing iteration 1691
2017-02-17 12:55:03.405431 [info] Observed Log-likelihood = -2.13745e+07
2017-02-17 12:55:05.441872 [info] Performing iteration 1692
2017-02-17 12:55:08.870949 [info] Observed Log-likelihood = -2.13753e+07
2017-02-17 12:55:10.903821 [info] Performing iteration 1693
2017-02-17 12:55:14.333159 [info] Observed Log-likelihood = -2.13742e+07
2017-02-17 12:55:16.368583 [info] Performing iteration 1694
2017-02-17 12:55:19.801211 [info] Observed Log-likelihood = -2.13736e+07
2017-02-17 12:55:21.836287 [info] Performing iteration 1695
2017-02-17 12:55:25.296484 [info] Observed Log-likelihood = -2.13743e+07
2017-02-17 12:55:27.328807 [info] Performing iteration 1696
2017-02-17 12:55:30.759192 [info] Observed Log-likelihood = -2.13741e+07
2017-02-17 12:55:32.806543 [info] Performing iteration 1697
2017-02-17 12:55:36.240796 [info] Observed Log-likelihood = -2.13746e+07
2017-02-17 12:55:38.287980 [info] Performing iteration 1698
2017-02-17 12:55:41.715193 [info] Observed Log-likelihood = -2.13745e+07
2017-02-17 12:55:43.786719 [info] Performing iteration 1699
2017-02-17 12:55:47.232314 [info] Observed Log-likelihood = -2.13741e+07
2017-02-17 12:55:49.270400 [info] Performing iteration 1700
2017-02-17 12:55:52.706984 [info] Observed Log-likelihood = -2.13742e+07
2017-02-17 12:55:54.744822 [info] Performing iteration 1701
2017-02-17 12:55:58.177272 [info] Observed Log-likelihood = -2.13737e+07
2017-02-17 12:56:00.206239 [info] Performing iteration 1702
2017-02-17 12:56:03.634289 [info] Observed Log-likelihood = -2.13737e+07
2017-02-17 12:56:05.683012 [info] Performing iteration 1703
2017-02-17 12:56:09.121215 [info] Observed Log-likelihood = -2.13743e+07
2017-02-17 12:56:11.158106 [info] Performing iteration 1704
2017-02-17 12:56:14.593522 [info] Observed Log-likelihood = -2.13745e+07
2017-02-17 12:56:16.628788 [info] Performing iteration 1705
2017-02-17 12:56:20.055958 [info] Observed Log-likelihood = -2.13742e+07
2017-02-17 12:56:22.091232 [info] Performing iteration 1706
2017-02-17 12:56:25.533580 [info] Observed Log-likelihood = -2.13749e+07
2017-02-17 12:56:27.565217 [info] Performing iteration 1707
2017-02-17 12:56:31.019264 [info] Observed Log-likelihood = -2.13744e+07
2017-02-17 12:56:33.067042 [info] Performing iteration 1708
2017-02-17 12:56:36.498572 [info] Observed Log-likelihood = -2.13745e+07
2017-02-17 12:56:38.531235 [info] Performing iteration 1709
2017-02-17 12:56:41.969493 [info] Observed Log-likelihood = -2.13738e+07
2017-02-17 12:56:44.006481 [info] Performing iteration 1710
2017-02-17 12:56:47.554685 [info] Observed Log-likelihood = -2.13735e+07
2017-02-17 12:56:49.582172 [info] Performing iteration 1711
2017-02-17 12:56:53.015197 [info] Observed Log-likelihood = -2.13738e+07
2017-02-17 12:56:55.064417 [info] Performing iteration 1712
2017-02-17 12:56:58.489493 [info] Observed Log-likelihood = -2.13748e+07
2017-02-17 12:57:00.521038 [info] Performing iteration 1713
2017-02-17 12:57:03.957534 [info] Observed Log-likelihood = -2.1374e+07
2017-02-17 12:57:05.989507 [info] Performing iteration 1714
2017-02-17 12:57:09.418050 [info] Observed Log-likelihood = -2.13747e+07
2017-02-17 12:57:11.462389 [info] Performing iteration 1715
2017-02-17 12:57:14.894145 [info] Observed Log-likelihood = -2.13742e+07
2017-02-17 12:57:16.935986 [info] Performing iteration 1716
2017-02-17 12:57:20.366644 [info] Observed Log-likelihood = -2.13748e+07
2017-02-17 12:57:22.409171 [info] Performing iteration 1717
2017-02-17 12:57:25.840587 [info] Observed Log-likelihood = -2.13735e+07
2017-02-17 12:57:27.876589 [info] Performing iteration 1718
2017-02-17 12:57:31.307797 [info] Observed Log-likelihood = -2.13739e+07
2017-02-17 12:57:33.355477 [info] Performing iteration 1719
2017-02-17 12:57:36.791196 [info] Observed Log-likelihood = -2.13745e+07
2017-02-17 12:57:38.838700 [info] Performing iteration 1720
2017-02-17 12:57:42.305543 [info] Observed Log-likelihood = -2.13747e+07
2017-02-17 12:57:44.335730 [info] Performing iteration 1721
2017-02-17 12:57:47.775244 [info] Observed Log-likelihood = -2.13748e+07
2017-02-17 12:57:49.818806 [info] Performing iteration 1722
2017-02-17 12:57:53.248123 [info] Observed Log-likelihood = -2.13734e+07
2017-02-17 12:57:55.283928 [info] Performing iteration 1723
2017-02-17 12:57:58.707330 [info] Observed Log-likelihood = -2.1374e+07
2017-02-17 12:58:00.741117 [info] Performing iteration 1724
2017-02-17 12:58:04.175691 [info] Observed Log-likelihood = -2.1375e+07
2017-02-17 12:58:06.208269 [info] Performing iteration 1725
2017-02-17 12:58:09.634715 [info] Observed Log-likelihood = -2.1375e+07
2017-02-17 12:58:11.672954 [info] Performing iteration 1726
2017-02-17 12:58:15.102189 [info] Observed Log-likelihood = -2.13758e+07
2017-02-17 12:58:17.138633 [info] Performing iteration 1727
2017-02-17 12:58:20.563342 [info] Observed Log-likelihood = -2.13752e+07
2017-02-17 12:58:22.606591 [info] Performing iteration 1728
2017-02-17 12:58:26.043660 [info] Observed Log-likelihood = -2.13753e+07
2017-02-17 12:58:28.083669 [info] Performing iteration 1729
2017-02-17 12:58:31.508182 [info] Observed Log-likelihood = -2.1375e+07
2017-02-17 12:58:33.542707 [info] Performing iteration 1730
2017-02-17 12:58:36.969137 [info] Observed Log-likelihood = -2.1376e+07
2017-02-17 12:58:39.005171 [info] Performing iteration 1731
2017-02-17 12:58:42.437440 [info] Observed Log-likelihood = -2.13758e+07
2017-02-17 12:58:44.488682 [info] Performing iteration 1732
2017-02-17 12:58:47.917060 [info] Observed Log-likelihood = -2.13755e+07
2017-02-17 12:58:49.955627 [info] Performing iteration 1733
2017-02-17 12:58:53.396863 [info] Observed Log-likelihood = -2.13755e+07
2017-02-17 12:58:55.443260 [info] Performing iteration 1734
2017-02-17 12:58:58.878044 [info] Observed Log-likelihood = -2.13756e+07
2017-02-17 12:59:00.927911 [info] Performing iteration 1735
2017-02-17 12:59:04.359780 [info] Observed Log-likelihood = -2.1375e+07
2017-02-17 12:59:06.394517 [info] Performing iteration 1736
2017-02-17 12:59:09.828651 [info] Observed Log-likelihood = -2.13745e+07
2017-02-17 12:59:11.861928 [info] Performing iteration 1737
2017-02-17 12:59:15.291813 [info] Observed Log-likelihood = -2.13748e+07
2017-02-17 12:59:17.342443 [info] Performing iteration 1738
2017-02-17 12:59:20.774659 [info] Observed Log-likelihood = -2.1374e+07
2017-02-17 12:59:22.810124 [info] Performing iteration 1739
2017-02-17 12:59:26.246935 [info] Observed Log-likelihood = -2.13744e+07
2017-02-17 12:59:28.298542 [info] Performing iteration 1740
2017-02-17 12:59:31.734946 [info] Observed Log-likelihood = -2.13752e+07
2017-02-17 12:59:33.772071 [info] Performing iteration 1741
2017-02-17 12:59:37.210584 [info] Observed Log-likelihood = -2.13755e+07
2017-02-17 12:59:39.255971 [info] Performing iteration 1742
2017-02-17 12:59:42.693122 [info] Observed Log-likelihood = -2.13756e+07
2017-02-17 12:59:44.728347 [info] Performing iteration 1743
2017-02-17 12:59:48.159925 [info] Observed Log-likelihood = -2.13758e+07
2017-02-17 12:59:50.196993 [info] Performing iteration 1744
2017-02-17 12:59:53.662061 [info] Observed Log-likelihood = -2.1375e+07
2017-02-17 12:59:55.685400 [info] Performing iteration 1745
2017-02-17 12:59:59.120198 [info] Observed Log-likelihood = -2.13755e+07
2017-02-17 13:00:01.167269 [info] Performing iteration 1746
2017-02-17 13:00:04.602299 [info] Observed Log-likelihood = -2.13752e+07
2017-02-17 13:00:06.642151 [info] Performing iteration 1747
2017-02-17 13:00:10.074288 [info] Observed Log-likelihood = -2.13751e+07
2017-02-17 13:00:12.117835 [info] Performing iteration 1748
2017-02-17 13:00:15.556697 [info] Observed Log-likelihood = -2.13752e+07
2017-02-17 13:00:17.595125 [info] Performing iteration 1749
2017-02-17 13:00:21.029853 [info] Observed Log-likelihood = -2.13749e+07
2017-02-17 13:00:23.074432 [info] Performing iteration 1750
2017-02-17 13:00:26.507308 [info] Observed Log-likelihood = -2.13748e+07
2017-02-17 13:00:28.542247 [info] Performing iteration 1751
2017-02-17 13:00:31.982342 [info] Observed Log-likelihood = -2.13747e+07
2017-02-17 13:00:34.025655 [info] Performing iteration 1752
2017-02-17 13:00:37.460343 [info] Observed Log-likelihood = -2.13753e+07
2017-02-17 13:00:39.502801 [info] Performing iteration 1753
2017-02-17 13:00:42.932558 [info] Observed Log-likelihood = -2.13743e+07
2017-02-17 13:00:44.967770 [info] Performing iteration 1754
2017-02-17 13:00:48.416272 [info] Observed Log-likelihood = -2.13747e+07
2017-02-17 13:00:50.456320 [info] Performing iteration 1755
2017-02-17 13:00:53.890212 [info] Observed Log-likelihood = -2.13748e+07
2017-02-17 13:00:55.928071 [info] Performing iteration 1756
2017-02-17 13:00:59.363197 [info] Observed Log-likelihood = -2.13744e+07
2017-02-17 13:01:01.394952 [info] Performing iteration 1757
2017-02-17 13:01:04.841113 [info] Observed Log-likelihood = -2.13745e+07
2017-02-17 13:01:06.878223 [info] Performing iteration 1758
2017-02-17 13:01:10.312457 [info] Observed Log-likelihood = -2.13753e+07
2017-02-17 13:01:12.349649 [info] Performing iteration 1759
2017-02-17 13:01:15.781427 [info] Observed Log-likelihood = -2.13745e+07
2017-02-17 13:01:17.822751 [info] Performing iteration 1760
2017-02-17 13:01:21.252271 [info] Observed Log-likelihood = -2.13742e+07
2017-02-17 13:01:23.294403 [info] Performing iteration 1761
2017-02-17 13:01:26.736420 [info] Observed Log-likelihood = -2.13737e+07
2017-02-17 13:01:28.769303 [info] Performing iteration 1762
2017-02-17 13:01:32.200309 [info] Observed Log-likelihood = -2.13738e+07
2017-02-17 13:01:34.258371 [info] Performing iteration 1763
2017-02-17 13:01:37.691095 [info] Observed Log-likelihood = -2.13736e+07
2017-02-17 13:01:39.727802 [info] Performing iteration 1764
2017-02-17 13:01:43.166776 [info] Observed Log-likelihood = -2.13734e+07
2017-02-17 13:01:45.204037 [info] Performing iteration 1765
2017-02-17 13:01:48.633326 [info] Observed Log-likelihood = -2.1374e+07
2017-02-17 13:01:50.671264 [info] Performing iteration 1766
2017-02-17 13:01:54.108620 [info] Observed Log-likelihood = -2.1375e+07
2017-02-17 13:01:56.142877 [info] Performing iteration 1767
2017-02-17 13:01:59.583611 [info] Observed Log-likelihood = -2.13742e+07
2017-02-17 13:02:01.631074 [info] Performing iteration 1768
2017-02-17 13:02:05.030457 [info] Observed Log-likelihood = -2.13748e+07
2017-02-17 13:02:07.017806 [info] Performing iteration 1769
2017-02-17 13:02:10.339293 [info] Observed Log-likelihood = -2.13746e+07
2017-02-17 13:02:12.336306 [info] Performing iteration 1770
2017-02-17 13:02:15.649350 [info] Observed Log-likelihood = -2.13753e+07
2017-02-17 13:02:17.641944 [info] Performing iteration 1771
2017-02-17 13:02:20.958598 [info] Observed Log-likelihood = -2.13749e+07
2017-02-17 13:02:22.949682 [info] Performing iteration 1772
2017-02-17 13:02:26.256505 [info] Observed Log-likelihood = -2.13746e+07
2017-02-17 13:02:28.238504 [info] Performing iteration 1773
2017-02-17 13:02:31.548097 [info] Observed Log-likelihood = -2.13744e+07
2017-02-17 13:02:33.528620 [info] Performing iteration 1774
2017-02-17 13:02:36.845195 [info] Observed Log-likelihood = -2.13738e+07
2017-02-17 13:02:38.842422 [info] Performing iteration 1775
2017-02-17 13:02:42.157330 [info] Observed Log-likelihood = -2.13741e+07
2017-02-17 13:02:44.170162 [info] Performing iteration 1776
2017-02-17 13:02:47.488777 [info] Observed Log-likelihood = -2.13737e+07
2017-02-17 13:02:49.476884 [info] Performing iteration 1777
2017-02-17 13:02:52.800340 [info] Observed Log-likelihood = -2.1376e+07
2017-02-17 13:02:54.792585 [info] Performing iteration 1778
2017-02-17 13:02:58.096783 [info] Observed Log-likelihood = -2.13742e+07
2017-02-17 13:03:00.089874 [info] Performing iteration 1779
2017-02-17 13:03:03.403934 [info] Observed Log-likelihood = -2.13747e+07
2017-02-17 13:03:05.401326 [info] Performing iteration 1780
2017-02-17 13:03:08.720402 [info] Observed Log-likelihood = -2.13746e+07
2017-02-17 13:03:10.717948 [info] Performing iteration 1781
2017-02-17 13:03:14.036928 [info] Observed Log-likelihood = -2.13748e+07
2017-02-17 13:03:16.034627 [info] Performing iteration 1782
2017-02-17 13:03:19.341982 [info] Observed Log-likelihood = -2.13749e+07
2017-02-17 13:03:21.342206 [info] Performing iteration 1783
2017-02-17 13:03:24.646935 [info] Observed Log-likelihood = -2.13742e+07
2017-02-17 13:03:26.635940 [info] Performing iteration 1784
2017-02-17 13:03:29.955160 [info] Observed Log-likelihood = -2.13732e+07
2017-02-17 13:03:31.945683 [info] Performing iteration 1785
2017-02-17 13:03:35.263870 [info] Observed Log-likelihood = -2.13732e+07
2017-02-17 13:03:37.269823 [info] Performing iteration 1786
2017-02-17 13:03:40.609222 [info] Observed Log-likelihood = -2.13733e+07
2017-02-17 13:03:42.598234 [info] Performing iteration 1787
2017-02-17 13:03:45.925679 [info] Observed Log-likelihood = -2.13743e+07
2017-02-17 13:03:47.929257 [info] Performing iteration 1788
2017-02-17 13:03:51.242961 [info] Observed Log-likelihood = -2.13742e+07
2017-02-17 13:03:53.239214 [info] Performing iteration 1789
2017-02-17 13:03:56.546954 [info] Observed Log-likelihood = -2.13738e+07
2017-02-17 13:03:58.553924 [info] Performing iteration 1790
2017-02-17 13:04:01.867736 [info] Observed Log-likelihood = -2.13741e+07
2017-02-17 13:04:03.857834 [info] Performing iteration 1791
2017-02-17 13:04:07.176490 [info] Observed Log-likelihood = -2.1374e+07
2017-02-17 13:04:09.164235 [info] Performing iteration 1792
2017-02-17 13:04:12.477271 [info] Observed Log-likelihood = -2.13736e+07
2017-02-17 13:04:14.481574 [info] Performing iteration 1793
2017-02-17 13:04:17.802136 [info] Observed Log-likelihood = -2.13732e+07
2017-02-17 13:04:19.786444 [info] Performing iteration 1794
2017-02-17 13:04:23.108414 [info] Observed Log-likelihood = -2.13734e+07
2017-02-17 13:04:25.083850 [info] Performing iteration 1795
2017-02-17 13:04:28.243148 [info] Observed Log-likelihood = -2.13732e+07
2017-02-17 13:04:30.232226 [info] Performing iteration 1796
2017-02-17 13:04:33.346522 [info] Observed Log-likelihood = -2.13747e+07
2017-02-17 13:04:35.342380 [info] Performing iteration 1797
2017-02-17 13:04:38.453108 [info] Observed Log-likelihood = -2.13744e+07
2017-02-17 13:04:40.461355 [info] Performing iteration 1798
2017-02-17 13:04:43.561754 [info] Observed Log-likelihood = -2.13735e+07
2017-02-17 13:04:45.558890 [info] Performing iteration 1799
2017-02-17 13:04:48.665539 [info] Observed Log-likelihood = -2.13739e+07
2017-02-17 13:04:50.655729 [info] Performing iteration 1800
2017-02-17 13:04:53.759334 [info] Observed Log-likelihood = -2.13738e+07
2017-02-17 13:04:58.209186 [info] Performing iteration 1801
2017-02-17 13:05:01.349193 [info] Observed Log-likelihood = -2.13737e+07
2017-02-17 13:05:03.345471 [info] Performing iteration 1802
2017-02-17 13:05:06.454464 [info] Observed Log-likelihood = -2.13741e+07
2017-02-17 13:05:08.501779 [info] Performing iteration 1803
2017-02-17 13:05:11.629166 [info] Observed Log-likelihood = -2.13737e+07
2017-02-17 13:05:13.628591 [info] Performing iteration 1804
2017-02-17 13:05:16.723327 [info] Observed Log-likelihood = -2.13737e+07
2017-02-17 13:05:18.719471 [info] Performing iteration 1805
2017-02-17 13:05:21.830631 [info] Observed Log-likelihood = -2.13742e+07
2017-02-17 13:05:23.822431 [info] Performing iteration 1806
2017-02-17 13:05:26.922609 [info] Observed Log-likelihood = -2.13729e+07
2017-02-17 13:05:28.930739 [info] Performing iteration 1807
2017-02-17 13:05:32.032625 [info] Observed Log-likelihood = -2.13735e+07
2017-02-17 13:05:34.034334 [info] Performing iteration 1808
2017-02-17 13:05:37.177604 [info] Observed Log-likelihood = -2.13733e+07
2017-02-17 13:05:39.167453 [info] Performing iteration 1809
2017-02-17 13:05:42.275610 [info] Observed Log-likelihood = -2.13735e+07
2017-02-17 13:05:44.267051 [info] Performing iteration 1810
2017-02-17 13:05:47.371146 [info] Observed Log-likelihood = -2.13738e+07
2017-02-17 13:05:49.383789 [info] Performing iteration 1811
2017-02-17 13:05:52.485028 [info] Observed Log-likelihood = -2.13729e+07
2017-02-17 13:05:54.490596 [info] Performing iteration 1812
2017-02-17 13:05:57.591569 [info] Observed Log-likelihood = -2.13721e+07
2017-02-17 13:05:59.565367 [info] Performing iteration 1813
2017-02-17 13:06:02.685057 [info] Observed Log-likelihood = -2.13725e+07
2017-02-17 13:06:04.682347 [info] Performing iteration 1814
2017-02-17 13:06:07.793954 [info] Observed Log-likelihood = -2.13723e+07
2017-02-17 13:06:09.796237 [info] Performing iteration 1815
2017-02-17 13:06:12.914985 [info] Observed Log-likelihood = -2.1373e+07
2017-02-17 13:06:14.913138 [info] Performing iteration 1816
2017-02-17 13:06:18.021236 [info] Observed Log-likelihood = -2.13728e+07
2017-02-17 13:06:20.032767 [info] Performing iteration 1817
2017-02-17 13:06:23.147997 [info] Observed Log-likelihood = -2.13733e+07
2017-02-17 13:06:25.149986 [info] Performing iteration 1818
2017-02-17 13:06:28.268096 [info] Observed Log-likelihood = -2.13729e+07
2017-02-17 13:06:30.269053 [info] Performing iteration 1819
2017-02-17 13:06:33.375597 [info] Observed Log-likelihood = -2.13736e+07
2017-02-17 13:06:35.370272 [info] Performing iteration 1820
2017-02-17 13:06:38.491960 [info] Observed Log-likelihood = -2.13736e+07
2017-02-17 13:06:40.492862 [info] Performing iteration 1821
2017-02-17 13:06:43.588268 [info] Observed Log-likelihood = -2.13728e+07
2017-02-17 13:06:45.568997 [info] Performing iteration 1822
2017-02-17 13:06:48.706276 [info] Observed Log-likelihood = -2.13737e+07
2017-02-17 13:06:50.708151 [info] Performing iteration 1823
2017-02-17 13:06:53.826865 [info] Observed Log-likelihood = -2.13724e+07
2017-02-17 13:06:55.813040 [info] Performing iteration 1824
2017-02-17 13:06:58.917933 [info] Observed Log-likelihood = -2.13738e+07
2017-02-17 13:07:00.913162 [info] Performing iteration 1825
2017-02-17 13:07:04.013009 [info] Observed Log-likelihood = -2.13737e+07
2017-02-17 13:07:06.013259 [info] Performing iteration 1826
2017-02-17 13:07:09.135436 [info] Observed Log-likelihood = -2.13738e+07
2017-02-17 13:07:11.141118 [info] Performing iteration 1827
2017-02-17 13:07:14.245443 [info] Observed Log-likelihood = -2.13738e+07
2017-02-17 13:07:16.246096 [info] Performing iteration 1828
2017-02-17 13:07:19.338976 [info] Observed Log-likelihood = -2.13733e+07
2017-02-17 13:07:21.322012 [info] Performing iteration 1829
2017-02-17 13:07:24.446253 [info] Observed Log-likelihood = -2.13731e+07
2017-02-17 13:07:26.494678 [info] Performing iteration 1830
2017-02-17 13:07:29.699985 [info] Observed Log-likelihood = -2.13724e+07
2017-02-17 13:07:31.697953 [info] Performing iteration 1831
2017-02-17 13:07:34.804700 [info] Observed Log-likelihood = -2.13729e+07
2017-02-17 13:07:36.794932 [info] Performing iteration 1832
2017-02-17 13:07:39.911183 [info] Observed Log-likelihood = -2.1373e+07
2017-02-17 13:07:41.937350 [info] Performing iteration 1833
2017-02-17 13:07:45.039003 [info] Observed Log-likelihood = -2.13733e+07
2017-02-17 13:07:47.044199 [info] Performing iteration 1834
2017-02-17 13:07:50.146443 [info] Observed Log-likelihood = -2.13732e+07
2017-02-17 13:07:52.123943 [info] Performing iteration 1835
2017-02-17 13:07:55.229088 [info] Observed Log-likelihood = -2.13729e+07
2017-02-17 13:07:57.223068 [info] Performing iteration 1836
2017-02-17 13:08:00.317865 [info] Observed Log-likelihood = -2.13741e+07
2017-02-17 13:08:02.321095 [info] Performing iteration 1837
2017-02-17 13:08:05.466035 [info] Observed Log-likelihood = -2.13743e+07
2017-02-17 13:08:07.495556 [info] Performing iteration 1838
2017-02-17 13:08:10.622617 [info] Observed Log-likelihood = -2.13735e+07
2017-02-17 13:08:12.684851 [info] Performing iteration 1839
2017-02-17 13:08:15.946455 [info] Observed Log-likelihood = -2.13736e+07
2017-02-17 13:08:18.029665 [info] Performing iteration 1840
2017-02-17 13:08:21.172338 [info] Observed Log-likelihood = -2.13729e+07
2017-02-17 13:08:23.160896 [info] Performing iteration 1841
2017-02-17 13:08:26.269705 [info] Observed Log-likelihood = -2.13736e+07
2017-02-17 13:08:28.288082 [info] Performing iteration 1842
2017-02-17 13:08:31.408378 [info] Observed Log-likelihood = -2.13734e+07
2017-02-17 13:08:33.396327 [info] Performing iteration 1843
2017-02-17 13:08:36.498584 [info] Observed Log-likelihood = -2.13733e+07
2017-02-17 13:08:38.490626 [info] Performing iteration 1844
2017-02-17 13:08:41.600768 [info] Observed Log-likelihood = -2.13732e+07
2017-02-17 13:08:43.575532 [info] Performing iteration 1845
2017-02-17 13:08:46.802288 [info] Observed Log-likelihood = -2.13734e+07
2017-02-17 13:08:48.819684 [info] Performing iteration 1846
2017-02-17 13:08:52.062301 [info] Observed Log-likelihood = -2.13736e+07
2017-02-17 13:08:54.105099 [info] Performing iteration 1847
2017-02-17 13:08:57.317709 [info] Observed Log-likelihood = -2.13741e+07
2017-02-17 13:08:59.296699 [info] Performing iteration 1848
2017-02-17 13:09:02.405660 [info] Observed Log-likelihood = -2.13741e+07
2017-02-17 13:09:04.411389 [info] Performing iteration 1849
2017-02-17 13:09:07.516946 [info] Observed Log-likelihood = -2.13734e+07
2017-02-17 13:09:09.501457 [info] Performing iteration 1850
2017-02-17 13:09:12.616677 [info] Observed Log-likelihood = -2.1374e+07
2017-02-17 13:09:14.598584 [info] Performing iteration 1851
2017-02-17 13:09:17.703307 [info] Observed Log-likelihood = -2.1374e+07
2017-02-17 13:09:19.718231 [info] Performing iteration 1852
2017-02-17 13:09:22.813056 [info] Observed Log-likelihood = -2.13742e+07
2017-02-17 13:09:24.806504 [info] Performing iteration 1853
2017-02-17 13:09:27.918003 [info] Observed Log-likelihood = -2.13747e+07
2017-02-17 13:09:29.927031 [info] Performing iteration 1854
2017-02-17 13:09:33.032015 [info] Observed Log-likelihood = -2.13751e+07
2017-02-17 13:09:35.024099 [info] Performing iteration 1855
2017-02-17 13:09:38.178895 [info] Observed Log-likelihood = -2.1374e+07
2017-02-17 13:09:40.164983 [info] Performing iteration 1856
2017-02-17 13:09:43.277475 [info] Observed Log-likelihood = -2.1374e+07
2017-02-17 13:09:45.271592 [info] Performing iteration 1857
2017-02-17 13:09:48.377592 [info] Observed Log-likelihood = -2.13748e+07
2017-02-17 13:09:50.366186 [info] Performing iteration 1858
2017-02-17 13:09:53.468005 [info] Observed Log-likelihood = -2.13741e+07
2017-02-17 13:09:55.460520 [info] Performing iteration 1859
2017-02-17 13:09:58.549944 [info] Observed Log-likelihood = -2.13728e+07
2017-02-17 13:10:00.536961 [info] Performing iteration 1860
2017-02-17 13:10:03.602257 [info] Observed Log-likelihood = -2.13736e+07
2017-02-17 13:10:05.558182 [info] Performing iteration 1861
2017-02-17 13:10:08.630808 [info] Observed Log-likelihood = -2.13734e+07
2017-02-17 13:10:10.594638 [info] Performing iteration 1862
2017-02-17 13:10:13.667146 [info] Observed Log-likelihood = -2.13742e+07
2017-02-17 13:10:15.624783 [info] Performing iteration 1863
2017-02-17 13:10:18.696577 [info] Observed Log-likelihood = -2.13734e+07
2017-02-17 13:10:20.675363 [info] Performing iteration 1864
2017-02-17 13:10:23.737210 [info] Observed Log-likelihood = -2.13726e+07
2017-02-17 13:10:25.709108 [info] Performing iteration 1865
2017-02-17 13:10:28.778008 [info] Observed Log-likelihood = -2.13732e+07
2017-02-17 13:10:30.752191 [info] Performing iteration 1866
2017-02-17 13:10:33.818775 [info] Observed Log-likelihood = -2.13739e+07
2017-02-17 13:10:35.799922 [info] Performing iteration 1867
2017-02-17 13:10:38.865005 [info] Observed Log-likelihood = -2.13734e+07
2017-02-17 13:10:40.827251 [info] Performing iteration 1868
2017-02-17 13:10:43.891264 [info] Observed Log-likelihood = -2.13734e+07
2017-02-17 13:10:45.851273 [info] Performing iteration 1869
2017-02-17 13:10:49.123924 [info] Observed Log-likelihood = -2.13747e+07
2017-02-17 13:10:51.106472 [info] Performing iteration 1870
2017-02-17 13:10:54.371247 [info] Observed Log-likelihood = -2.13738e+07
2017-02-17 13:10:56.332578 [info] Performing iteration 1871
2017-02-17 13:10:59.607237 [info] Observed Log-likelihood = -2.13741e+07
2017-02-17 13:11:01.569359 [info] Performing iteration 1872
2017-02-17 13:11:04.842885 [info] Observed Log-likelihood = -2.13745e+07
2017-02-17 13:11:06.816857 [info] Performing iteration 1873
2017-02-17 13:11:10.087238 [info] Observed Log-likelihood = -2.13757e+07
2017-02-17 13:11:12.065185 [info] Performing iteration 1874
2017-02-17 13:11:15.337321 [info] Observed Log-likelihood = -2.13741e+07
2017-02-17 13:11:17.300560 [info] Performing iteration 1875
2017-02-17 13:11:20.568737 [info] Observed Log-likelihood = -2.13748e+07
2017-02-17 13:11:22.552343 [info] Performing iteration 1876
2017-02-17 13:11:25.823210 [info] Observed Log-likelihood = -2.13744e+07
2017-02-17 13:11:27.805504 [info] Performing iteration 1877
2017-02-17 13:11:31.079162 [info] Observed Log-likelihood = -2.13743e+07
2017-02-17 13:11:33.066145 [info] Performing iteration 1878
2017-02-17 13:11:36.339269 [info] Observed Log-likelihood = -2.13745e+07
2017-02-17 13:11:38.312281 [info] Performing iteration 1879
2017-02-17 13:11:41.582550 [info] Observed Log-likelihood = -2.13743e+07
2017-02-17 13:11:43.552458 [info] Performing iteration 1880
2017-02-17 13:11:46.824169 [info] Observed Log-likelihood = -2.13749e+07
2017-02-17 13:11:48.810476 [info] Performing iteration 1881
2017-02-17 13:11:52.095070 [info] Observed Log-likelihood = -2.1374e+07
2017-02-17 13:11:54.060467 [info] Performing iteration 1882
2017-02-17 13:11:57.327793 [info] Observed Log-likelihood = -2.1374e+07
2017-02-17 13:11:59.309560 [info] Performing iteration 1883
2017-02-17 13:12:02.584268 [info] Observed Log-likelihood = -2.13745e+07
2017-02-17 13:12:04.550962 [info] Performing iteration 1884
2017-02-17 13:12:07.825836 [info] Observed Log-likelihood = -2.13749e+07
2017-02-17 13:12:09.800081 [info] Performing iteration 1885
2017-02-17 13:12:13.070413 [info] Observed Log-likelihood = -2.13749e+07
2017-02-17 13:12:15.046601 [info] Performing iteration 1886
2017-02-17 13:12:18.318175 [info] Observed Log-likelihood = -2.13744e+07
2017-02-17 13:12:20.304356 [info] Performing iteration 1887
2017-02-17 13:12:23.578987 [info] Observed Log-likelihood = -2.13743e+07
2017-02-17 13:12:25.555221 [info] Performing iteration 1888
2017-02-17 13:12:28.826225 [info] Observed Log-likelihood = -2.13748e+07
2017-02-17 13:12:30.799049 [info] Performing iteration 1889
2017-02-17 13:12:34.076837 [info] Observed Log-likelihood = -2.13744e+07
2017-02-17 13:12:36.062578 [info] Performing iteration 1890
2017-02-17 13:12:39.335645 [info] Observed Log-likelihood = -2.13753e+07
2017-02-17 13:12:41.292263 [info] Performing iteration 1891
2017-02-17 13:12:44.559215 [info] Observed Log-likelihood = -2.1375e+07
2017-02-17 13:12:46.535001 [info] Performing iteration 1892
2017-02-17 13:12:49.815536 [info] Observed Log-likelihood = -2.13748e+07
2017-02-17 13:12:51.797301 [info] Performing iteration 1893
2017-02-17 13:12:55.072442 [info] Observed Log-likelihood = -2.13747e+07
2017-02-17 13:12:57.043976 [info] Performing iteration 1894
2017-02-17 13:13:00.351262 [info] Observed Log-likelihood = -2.13753e+07
2017-02-17 13:13:02.322864 [info] Performing iteration 1895
2017-02-17 13:13:05.613359 [info] Observed Log-likelihood = -2.13747e+07
2017-02-17 13:13:07.584320 [info] Performing iteration 1896
2017-02-17 13:13:10.861852 [info] Observed Log-likelihood = -2.13748e+07
2017-02-17 13:13:12.842745 [info] Performing iteration 1897
2017-02-17 13:13:16.104273 [info] Observed Log-likelihood = -2.13748e+07
2017-02-17 13:13:18.080240 [info] Performing iteration 1898
2017-02-17 13:13:21.349481 [info] Observed Log-likelihood = -2.13751e+07
2017-02-17 13:13:23.328325 [info] Performing iteration 1899
2017-02-17 13:13:26.599259 [info] Observed Log-likelihood = -2.13748e+07
2017-02-17 13:13:28.578561 [info] Performing iteration 1900
2017-02-17 13:13:31.848873 [info] Observed Log-likelihood = -2.13748e+07
2017-02-17 13:13:33.828555 [info] Performing iteration 1901
2017-02-17 13:13:37.095968 [info] Observed Log-likelihood = -2.13746e+07
2017-02-17 13:13:39.079656 [info] Performing iteration 1902
2017-02-17 13:13:42.348550 [info] Observed Log-likelihood = -2.13737e+07
2017-02-17 13:13:44.321755 [info] Performing iteration 1903
2017-02-17 13:13:47.587905 [info] Observed Log-likelihood = -2.13746e+07
2017-02-17 13:13:49.542131 [info] Performing iteration 1904
2017-02-17 13:13:52.817519 [info] Observed Log-likelihood = -2.13744e+07
2017-02-17 13:13:54.804613 [info] Performing iteration 1905
2017-02-17 13:13:58.077730 [info] Observed Log-likelihood = -2.13748e+07
2017-02-17 13:14:00.066341 [info] Performing iteration 1906
2017-02-17 13:14:03.333332 [info] Observed Log-likelihood = -2.13746e+07
2017-02-17 13:14:05.310726 [info] Performing iteration 1907
2017-02-17 13:14:08.586122 [info] Observed Log-likelihood = -2.1374e+07
2017-02-17 13:14:10.556371 [info] Performing iteration 1908
2017-02-17 13:14:13.830281 [info] Observed Log-likelihood = -2.13739e+07
2017-02-17 13:14:15.808258 [info] Performing iteration 1909
2017-02-17 13:14:19.081542 [info] Observed Log-likelihood = -2.13741e+07
2017-02-17 13:14:21.061134 [info] Performing iteration 1910
2017-02-17 13:14:24.339956 [info] Observed Log-likelihood = -2.13738e+07
2017-02-17 13:14:26.323874 [info] Performing iteration 1911
2017-02-17 13:14:29.594373 [info] Observed Log-likelihood = -2.1374e+07
2017-02-17 13:14:31.550875 [info] Performing iteration 1912
2017-02-17 13:14:34.824515 [info] Observed Log-likelihood = -2.13738e+07
2017-02-17 13:14:36.793456 [info] Performing iteration 1913
2017-02-17 13:14:40.064451 [info] Observed Log-likelihood = -2.13754e+07
2017-02-17 13:14:42.044282 [info] Performing iteration 1914
2017-02-17 13:14:45.321597 [info] Observed Log-likelihood = -2.13746e+07
2017-02-17 13:14:47.299465 [info] Performing iteration 1915
2017-02-17 13:14:50.573139 [info] Observed Log-likelihood = -2.1374e+07
2017-02-17 13:14:52.545322 [info] Performing iteration 1916
2017-02-17 13:14:55.819521 [info] Observed Log-likelihood = -2.13744e+07
2017-02-17 13:14:57.791554 [info] Performing iteration 1917
2017-02-17 13:15:01.063828 [info] Observed Log-likelihood = -2.13744e+07
2017-02-17 13:15:03.038579 [info] Performing iteration 1918
2017-02-17 13:15:06.320104 [info] Observed Log-likelihood = -2.13742e+07
2017-02-17 13:15:08.308919 [info] Performing iteration 1919
2017-02-17 13:15:11.614371 [info] Observed Log-likelihood = -2.13745e+07
2017-02-17 13:15:13.585109 [info] Performing iteration 1920
2017-02-17 13:15:16.859427 [info] Observed Log-likelihood = -2.1374e+07
2017-02-17 13:15:18.837359 [info] Performing iteration 1921
2017-02-17 13:15:22.107547 [info] Observed Log-likelihood = -2.13735e+07
2017-02-17 13:15:24.082176 [info] Performing iteration 1922
2017-02-17 13:15:27.358063 [info] Observed Log-likelihood = -2.13741e+07
2017-02-17 13:15:29.330470 [info] Performing iteration 1923
2017-02-17 13:15:32.609110 [info] Observed Log-likelihood = -2.13736e+07
2017-02-17 13:15:34.565713 [info] Performing iteration 1924
2017-02-17 13:15:37.837134 [info] Observed Log-likelihood = -2.13743e+07
2017-02-17 13:15:39.815495 [info] Performing iteration 1925
2017-02-17 13:15:43.086246 [info] Observed Log-likelihood = -2.13739e+07
2017-02-17 13:15:45.055563 [info] Performing iteration 1926
2017-02-17 13:15:48.345837 [info] Observed Log-likelihood = -2.1373e+07
2017-02-17 13:15:50.337300 [info] Performing iteration 1927
2017-02-17 13:15:53.606612 [info] Observed Log-likelihood = -2.13741e+07
2017-02-17 13:15:55.570772 [info] Performing iteration 1928
2017-02-17 13:15:58.847111 [info] Observed Log-likelihood = -2.13739e+07
2017-02-17 13:16:00.826022 [info] Performing iteration 1929
2017-02-17 13:16:04.098539 [info] Observed Log-likelihood = -2.13744e+07
2017-02-17 13:16:06.069661 [info] Performing iteration 1930
2017-02-17 13:16:09.340160 [info] Observed Log-likelihood = -2.13738e+07
2017-02-17 13:16:11.313568 [info] Performing iteration 1931
2017-02-17 13:16:14.587127 [info] Observed Log-likelihood = -2.13743e+07
2017-02-17 13:16:16.560490 [info] Performing iteration 1932
2017-02-17 13:16:19.897429 [info] Observed Log-likelihood = -2.13733e+07
2017-02-17 13:16:21.879196 [info] Performing iteration 1933
2017-02-17 13:16:25.148911 [info] Observed Log-likelihood = -2.13742e+07
2017-02-17 13:16:27.123678 [info] Performing iteration 1934
2017-02-17 13:16:30.394291 [info] Observed Log-likelihood = -2.13742e+07
2017-02-17 13:16:32.370832 [info] Performing iteration 1935
2017-02-17 13:16:35.647663 [info] Observed Log-likelihood = -2.13745e+07
2017-02-17 13:16:37.628604 [info] Performing iteration 1936
2017-02-17 13:16:40.900782 [info] Observed Log-likelihood = -2.13742e+07
2017-02-17 13:16:42.891364 [info] Performing iteration 1937
2017-02-17 13:16:46.166169 [info] Observed Log-likelihood = -2.13741e+07
2017-02-17 13:16:48.137121 [info] Performing iteration 1938
2017-02-17 13:16:51.408784 [info] Observed Log-likelihood = -2.13742e+07
2017-02-17 13:16:53.386969 [info] Performing iteration 1939
2017-02-17 13:16:56.658100 [info] Observed Log-likelihood = -2.13735e+07
2017-02-17 13:16:58.629690 [info] Performing iteration 1940
2017-02-17 13:17:01.902235 [info] Observed Log-likelihood = -2.13748e+07
2017-02-17 13:17:03.877723 [info] Performing iteration 1941
2017-02-17 13:17:07.152218 [info] Observed Log-likelihood = -2.13742e+07
2017-02-17 13:17:09.128823 [info] Performing iteration 1942
2017-02-17 13:17:12.400049 [info] Observed Log-likelihood = -2.13741e+07
2017-02-17 13:17:14.378260 [info] Performing iteration 1943
2017-02-17 13:17:17.652686 [info] Observed Log-likelihood = -2.13744e+07
2017-02-17 13:17:19.640393 [info] Performing iteration 1944
2017-02-17 13:17:22.908371 [info] Observed Log-likelihood = -2.13745e+07
2017-02-17 13:17:24.887874 [info] Performing iteration 1945
2017-02-17 13:17:28.155650 [info] Observed Log-likelihood = -2.13742e+07
2017-02-17 13:17:30.130000 [info] Performing iteration 1946
2017-02-17 13:17:33.406984 [info] Observed Log-likelihood = -2.1373e+07
2017-02-17 13:17:35.380972 [info] Performing iteration 1947
2017-02-17 13:17:38.654694 [info] Observed Log-likelihood = -2.13733e+07
2017-02-17 13:17:40.634465 [info] Performing iteration 1948
2017-02-17 13:17:43.903599 [info] Observed Log-likelihood = -2.13734e+07
2017-02-17 13:17:45.882899 [info] Performing iteration 1949
2017-02-17 13:17:49.156877 [info] Observed Log-likelihood = -2.1374e+07
2017-02-17 13:17:51.128463 [info] Performing iteration 1950
2017-02-17 13:17:54.406144 [info] Observed Log-likelihood = -2.13744e+07
2017-02-17 13:17:56.385677 [info] Performing iteration 1951
2017-02-17 13:17:59.652907 [info] Observed Log-likelihood = -2.13745e+07
2017-02-17 13:18:01.631976 [info] Performing iteration 1952
2017-02-17 13:18:04.905679 [info] Observed Log-likelihood = -2.13739e+07
2017-02-17 13:18:06.887054 [info] Performing iteration 1953
2017-02-17 13:18:10.161745 [info] Observed Log-likelihood = -2.13744e+07
2017-02-17 13:18:12.149480 [info] Performing iteration 1954
2017-02-17 13:18:15.417776 [info] Observed Log-likelihood = -2.1374e+07
2017-02-17 13:18:17.395762 [info] Performing iteration 1955
2017-02-17 13:18:20.673038 [info] Observed Log-likelihood = -2.13736e+07
2017-02-17 13:18:22.655232 [info] Performing iteration 1956
2017-02-17 13:18:25.930944 [info] Observed Log-likelihood = -2.13733e+07
2017-02-17 13:18:27.916270 [info] Performing iteration 1957
2017-02-17 13:18:31.186567 [info] Observed Log-likelihood = -2.13736e+07
2017-02-17 13:18:33.159148 [info] Performing iteration 1958
2017-02-17 13:18:36.436086 [info] Observed Log-likelihood = -2.13739e+07
2017-02-17 13:18:38.408379 [info] Performing iteration 1959
2017-02-17 13:18:41.686682 [info] Observed Log-likelihood = -2.13741e+07
2017-02-17 13:18:43.659900 [info] Performing iteration 1960
2017-02-17 13:18:46.929468 [info] Observed Log-likelihood = -2.13732e+07
2017-02-17 13:18:48.907937 [info] Performing iteration 1961
2017-02-17 13:18:52.180237 [info] Observed Log-likelihood = -2.1374e+07
2017-02-17 13:18:54.168961 [info] Performing iteration 1962
2017-02-17 13:18:57.446003 [info] Observed Log-likelihood = -2.13735e+07
2017-02-17 13:18:59.419882 [info] Performing iteration 1963
2017-02-17 13:19:02.688156 [info] Observed Log-likelihood = -2.13737e+07
2017-02-17 13:19:04.658924 [info] Performing iteration 1964
2017-02-17 13:19:07.934951 [info] Observed Log-likelihood = -2.13741e+07
2017-02-17 13:19:09.904938 [info] Performing iteration 1965
2017-02-17 13:19:13.176544 [info] Observed Log-likelihood = -2.13734e+07
2017-02-17 13:19:15.147902 [info] Performing iteration 1966
2017-02-17 13:19:18.419011 [info] Observed Log-likelihood = -2.13744e+07
2017-02-17 13:19:20.405217 [info] Performing iteration 1967
2017-02-17 13:19:23.695764 [info] Observed Log-likelihood = -2.13737e+07
2017-02-17 13:19:25.676963 [info] Performing iteration 1968
2017-02-17 13:19:28.947881 [info] Observed Log-likelihood = -2.13746e+07
2017-02-17 13:19:30.920910 [info] Performing iteration 1969
2017-02-17 13:19:34.189675 [info] Observed Log-likelihood = -2.13739e+07
2017-02-17 13:19:36.157155 [info] Performing iteration 1970
2017-02-17 13:19:39.429043 [info] Observed Log-likelihood = -2.13744e+07
2017-02-17 13:19:41.410576 [info] Performing iteration 1971
2017-02-17 13:19:44.686911 [info] Observed Log-likelihood = -2.13742e+07
2017-02-17 13:19:46.667092 [info] Performing iteration 1972
2017-02-17 13:19:49.926659 [info] Observed Log-likelihood = -2.13739e+07
2017-02-17 13:19:51.918289 [info] Performing iteration 1973
2017-02-17 13:19:55.191925 [info] Observed Log-likelihood = -2.13746e+07
2017-02-17 13:19:57.173580 [info] Performing iteration 1974
2017-02-17 13:20:00.446269 [info] Observed Log-likelihood = -2.13744e+07
2017-02-17 13:20:02.405439 [info] Performing iteration 1975
2017-02-17 13:20:05.681172 [info] Observed Log-likelihood = -2.1375e+07
2017-02-17 13:20:07.656922 [info] Performing iteration 1976
2017-02-17 13:20:10.930861 [info] Observed Log-likelihood = -2.13742e+07
2017-02-17 13:20:12.911934 [info] Performing iteration 1977
2017-02-17 13:20:16.187021 [info] Observed Log-likelihood = -2.13744e+07
2017-02-17 13:20:18.160579 [info] Performing iteration 1978
2017-02-17 13:20:21.428061 [info] Observed Log-likelihood = -2.13744e+07
2017-02-17 13:20:23.412901 [info] Performing iteration 1979
2017-02-17 13:20:26.691101 [info] Observed Log-likelihood = -2.13738e+07
2017-02-17 13:20:28.675036 [info] Performing iteration 1980
2017-02-17 13:20:31.952182 [info] Observed Log-likelihood = -2.13737e+07
2017-02-17 13:20:33.928382 [info] Performing iteration 1981
2017-02-17 13:20:37.202978 [info] Observed Log-likelihood = -2.13736e+07
2017-02-17 13:20:39.178943 [info] Performing iteration 1982
2017-02-17 13:20:42.450956 [info] Observed Log-likelihood = -2.13739e+07
2017-02-17 13:20:44.422715 [info] Performing iteration 1983
2017-02-17 13:20:47.692632 [info] Observed Log-likelihood = -2.13728e+07
2017-02-17 13:20:49.675492 [info] Performing iteration 1984
2017-02-17 13:20:52.943637 [info] Observed Log-likelihood = -2.13732e+07
2017-02-17 13:20:54.923991 [info] Performing iteration 1985
2017-02-17 13:20:58.199149 [info] Observed Log-likelihood = -2.13734e+07
2017-02-17 13:21:00.173785 [info] Performing iteration 1986
2017-02-17 13:21:03.441144 [info] Observed Log-likelihood = -2.1373e+07
2017-02-17 13:21:05.416925 [info] Performing iteration 1987
2017-02-17 13:21:08.683758 [info] Observed Log-likelihood = -2.13734e+07
2017-02-17 13:21:10.656633 [info] Performing iteration 1988
2017-02-17 13:21:13.930075 [info] Observed Log-likelihood = -2.13727e+07
2017-02-17 13:21:15.921440 [info] Performing iteration 1989
2017-02-17 13:21:19.194608 [info] Observed Log-likelihood = -2.13723e+07
2017-02-17 13:21:21.177811 [info] Performing iteration 1990
2017-02-17 13:21:24.444507 [info] Observed Log-likelihood = -2.13724e+07
2017-02-17 13:21:26.430835 [info] Performing iteration 1991
2017-02-17 13:21:29.695572 [info] Observed Log-likelihood = -2.13735e+07
2017-02-17 13:21:31.677612 [info] Performing iteration 1992
2017-02-17 13:21:34.949911 [info] Observed Log-likelihood = -2.13736e+07
2017-02-17 13:21:36.930524 [info] Performing iteration 1993
2017-02-17 13:21:40.194103 [info] Observed Log-likelihood = -2.13738e+07
2017-02-17 13:21:42.171318 [info] Performing iteration 1994
2017-02-17 13:21:45.444687 [info] Observed Log-likelihood = -2.13739e+07
2017-02-17 13:21:47.430683 [info] Performing iteration 1995
2017-02-17 13:21:50.705873 [info] Observed Log-likelihood = -2.13746e+07
2017-02-17 13:21:52.685781 [info] Performing iteration 1996
2017-02-17 13:21:55.957245 [info] Observed Log-likelihood = -2.13748e+07
2017-02-17 13:21:57.932280 [info] Performing iteration 1997
2017-02-17 13:22:01.202140 [info] Observed Log-likelihood = -2.13742e+07
2017-02-17 13:22:03.181026 [info] Performing iteration 1998
2017-02-17 13:22:06.453613 [info] Observed Log-likelihood = -2.13742e+07
2017-02-17 13:22:08.422554 [info] Performing iteration 1999
2017-02-17 13:22:11.687073 [info] Observed Log-likelihood = -2.13738e+07
2017-02-17 13:22:13.654821 [info] Performing iteration 2000
2017-02-17 13:22:16.926651 [info] Observed Log-likelihood = -2.13752e+07
2017-02-17 13:22:24.623650 [info] Final observed log-likelihood = -2.13745e+07
2017-02-17 13:22:25.867624 [verbose] Final log-likelihood = -2.18916e+07
