# Supplementary material for: Spatial maps of prostate cancer transcriptomes reveal an unexplored landscape of heterogeneity
Source: Nat Commun. 2018 Jun 20;9:2419. doi: 10.1038/s41467-018-04724-5 (PMC6010471; doi:10.1038/s41467-018-04724-5)
Supplement: Supplementary file 13 — Supplementary Data 10 [file 41467_2018_4724_MOESM13_ESM.zip › Supplementary Dataset 5/experiment0002-baselinefeature-gamma_prior-r.tsv]

	Baseline
A1BG ENSG00000121410	0.99803
A1CF ENSG00000148584	0.994661
A2M ENSG00000175899	1.0008
A2ML1 ENSG00000166535	1.00294
A4GALT ENSG00000128274	0.991871
AAAS ENSG00000094914	1.00002
AACS ENSG00000081760	0.983313
AADAC ENSG00000114771	0.982741
AADACL4 ENSG00000204518	0.994066
AADAT ENSG00000109576	0.999175
AAED1 ENSG00000158122	1.00634
AAGAB ENSG00000103591	0.990058
AAK1 ENSG00000115977	1.00599
AAMDC ENSG00000087884	0.990523
AAMP ENSG00000127837	0.999414
AAR2 ENSG00000131043	1.00382
AARD ENSG00000205002	1.00464
AARS ENSG00000090861	1.0118
AARSD1 ENSG00000266967	1.00294
AASDH ENSG00000157426	0.999044
AASDHPPT ENSG00000149313	0.990649
AASS ENSG00000008311	1.00951
AATF ENSG00000275700	0.999936
AATK ENSG00000181409	0.985968
ABAT ENSG00000183044	0.994201
ABC13-47488600E17.1 ENSG00000283199	1.00502
ABC13-47656900H15.1 ENSG00000283566	1.00175
ABCA1 ENSG00000165029	0.988336
ABCA10 ENSG00000154263	1.00137
ABCA12 ENSG00000144452	0.999046
ABCA13 ENSG00000179869	1.00198
ABCA2 ENSG00000107331	1.00387
ABCA3 ENSG00000167972	0.996276
ABCA4 ENSG00000198691	1.00092
ABCA5 ENSG00000154265	1.00186
ABCA6 ENSG00000154262	1.00689
ABCA7 ENSG00000064687	1.00253
ABCA8 ENSG00000141338	0.995388
ABCA9 ENSG00000154258	1.00464
ABCB1 ENSG00000085563	0.988875
ABCB10 ENSG00000135776	0.996469
ABCB11 ENSG00000073734	1.0051
ABCB4 ENSG00000005471	0.99902
ABCB5 ENSG00000004846	0.991736
ABCB6 ENSG00000115657	1.00061
ABCB7 ENSG00000131269	0.999455
ABCB8 ENSG00000197150	1.00148
ABCB9 ENSG00000150967	1.00247
ABCC1 ENSG00000103222	0.99206
ABCC10 ENSG00000124574	0.998519
ABCC11 ENSG00000121270	1.00361
ABCC3 ENSG00000108846	0.999844
ABCC4 ENSG00000125257	1.01294
ABCC5 ENSG00000114770	0.990719
ABCC6 ENSG00000091262	1.00723
ABCC8 ENSG00000006071	0.993134
ABCC9 ENSG00000069431	1.00244
ABCD1 ENSG00000101986	1.00181
ABCD2 ENSG00000173208	1.00307
ABCD3 ENSG00000117528	0.99281
ABCD4 ENSG00000119688	1.0004
ABCE1 ENSG00000164163	0.999432
ABCF1 ENSG00000204574	1.00508
ABCF2 ENSG00000033050	0.994215
ABCF3 ENSG00000161204	1.00625
ABCG1 ENSG00000160179	0.995055
ABCG2 ENSG00000118777	0.998777
ABCG4 ENSG00000172350	1.00266
ABCG5 ENSG00000138075	1.00125
ABHD1 ENSG00000143994	1.00158
ABHD10 ENSG00000144827	0.994216
ABHD11 ENSG00000106077	1.00233
ABHD12 ENSG00000100997	0.994409
ABHD13 ENSG00000139826	1.00383
ABHD14A ENSG00000248487	1.00014
ABHD14B ENSG00000114779	0.998182
ABHD15 ENSG00000168792	1.01101
ABHD16A ENSG00000204427	0.99957
ABHD17A ENSG00000129968	1.00812
ABHD17B ENSG00000107362	1.00659
ABHD17C ENSG00000136379	0.998289
ABHD18 ENSG00000164074	1.00022
ABHD2 ENSG00000140526	1.00032
ABHD3 ENSG00000158201	1.00324
ABHD4 ENSG00000100439	0.997017
ABHD5 ENSG00000011198	0.99859
ABHD6 ENSG00000163686	0.998468
ABHD8 ENSG00000127220	0.995685
ABI1 ENSG00000136754	1.01071
ABI2 ENSG00000138443	1.00284
ABI3 ENSG00000108798	1.00107
ABI3BP ENSG00000154175	0.990253
ABL1 ENSG00000097007	1.00393
ABL2 ENSG00000143322	0.99733
ABLIM1 ENSG00000099204	1.01355
ABLIM2 ENSG00000163995	1.00947
ABLIM3 ENSG00000173210	0.988713
ABO ENSG00000175164	0.991634
ABR ENSG00000159842	1.00393
ABRA ENSG00000174429	0.986632
ABRACL ENSG00000146386	0.989479
ABT1 ENSG00000146109	1.00189
ABTB1 ENSG00000114626	1.00233
ABTB2 ENSG00000166016	0.993152
AC004158.1 ENSG00000280264	0.995277
AC004381.6 ENSG00000005189	1.00262
AC004754.3 ENSG00000269881	0.998119
AC004813.1 ENSG00000279777	0.999502
AC004824.1 ENSG00000280226	1.01085
AC005281.1 ENSG00000226690	0.997879
AC005477.1 ENSG00000280188	1.00671
AC005480.1 ENSG00000279461	1.00101
AC006116.20 ENSG00000267710	0.998318
AC006386.1 ENSG00000279115	1.00329
AC006994.3 ENSG00000279317	1.00762
AC007906.1 ENSG00000279018	0.987427
AC008074.1 ENSG00000279644	0.996472
AC008522.1 ENSG00000279232	1.0016
AC008686.1 ENSG00000280221	1.00794
AC008759.1 ENSG00000279471	0.991647
AC008914.1 ENSG00000279768	0.984959
AC009014.3 ENSG00000271824	0.993177
AC010731.4 ENSG00000235118	0.999975
AC012005.1 ENSG00000279274	0.991419
AC013461.1 ENSG00000091436	0.996791
AC016549.1 ENSG00000281325	1.00019
AC021106.1 ENSG00000279386	0.990338
AC024060.1 ENSG00000281584	0.999607
AC025335.1 ENSG00000179859	0.999832
AC069063.2 ENSG00000279380	0.995664
AC073657.1 ENSG00000279937	0.993194
AC074033.1 ENSG00000281137	0.997644
AC087350.1 ENSG00000281527	1.00039
AC090498.1 ENSG00000279483	1.00939
AC104981.1 ENSG00000278938	1.00314
AC105009.1 ENSG00000281855	1.00263
AC105052.1 ENSG00000279168	1.00052
AC110615.1 ENSG00000279909	0.996957
AC113404.1 ENSG00000254893	0.998757
AC118758.1 ENSG00000268187	1.00748
AC131097.4 ENSG00000216921	0.990085
AC131263.1 ENSG00000280550	1.01333
AC138517.6 ENSG00000283288	1.00234
AC138969.4 ENSG00000183889	1.01442
AC241377.1 ENSG00000281741	1.00126
AC241585.1 ENSG00000281571	0.993528
AC242988.1 ENSG00000278939	1.00241
AC243756.1 ENSG00000270339	1.0028
AC245100.1 ENSG00000280649	1.00442
ACAA1 ENSG00000060971	1.00148
ACAA2 ENSG00000167315	1.00772
ACACA ENSG00000278540	1.00238
ACACB ENSG00000076555	0.996754
ACAD10 ENSG00000111271	1.00147
ACAD11 ENSG00000240303	0.996126
ACAD8 ENSG00000151498	0.995236
ACAD9 ENSG00000177646	1.00788
ACADL ENSG00000115361	1.00933
ACADM ENSG00000117054	0.9861
ACADS ENSG00000122971	0.997609
ACADSB ENSG00000196177	1.00979
ACADVL ENSG00000072778	0.999464
ACAN ENSG00000157766	0.997962
ACAP1 ENSG00000072818	0.999239
ACAP2 ENSG00000114331	0.998257
ACAP3 ENSG00000131584	0.991252
ACAT1 ENSG00000075239	1.00395
ACAT2 ENSG00000120437	1.00592
ACBD3 ENSG00000182827	0.998238
ACBD4 ENSG00000181513	0.99739
ACBD5 ENSG00000107897	0.993589
ACBD6 ENSG00000230124	1.00251
ACCS ENSG00000110455	1.00911
ACCSL ENSG00000205126	0.99356
ACD ENSG00000102977	1.00247
ACE ENSG00000159640	0.997192
ACE2 ENSG00000130234	1.00792
ACER1 ENSG00000167769	0.991217
ACER2 ENSG00000177076	0.999855
ACER3 ENSG00000078124	0.999997
ACHE ENSG00000087085	1.00093
ACIN1 ENSG00000100813	0.991596
ACKR1 ENSG00000213088	0.996283
ACKR2 ENSG00000144648	1.0037
ACKR3 ENSG00000144476	1.00175
ACKR4 ENSG00000129048	0.986043
ACLY ENSG00000131473	1.00942
ACMSD ENSG00000153086	1.00651
ACO1 ENSG00000122729	0.999401
ACO2 ENSG00000100412	0.989631
ACOD1 ENSG00000102794	1.0143
ACOT1 ENSG00000184227	1.00381
ACOT11 ENSG00000162390	0.998305
ACOT12 ENSG00000172497	0.999655
ACOT13 ENSG00000112304	0.995306
ACOT2 ENSG00000119673	1.00332
ACOT4 ENSG00000177465	1.00014
ACOT7 ENSG00000097021	0.999898
ACOT8 ENSG00000101473	0.99947
ACOT9 ENSG00000123130	0.999705
ACOX1 ENSG00000161533	1.01321
ACOX2 ENSG00000168306	1.00975
ACOX3 ENSG00000087008	0.998243
ACOXL ENSG00000153093	1.00163
ACP1 ENSG00000143727	1.00588
ACP2 ENSG00000134575	1.00346
ACP5 ENSG00000102575	0.99665
ACP6 ENSG00000162836	1.00976
ACP7 ENSG00000183760	0.999837
ACPP ENSG00000014257	1.01245
ACPT ENSG00000142513	1.00572
ACR ENSG00000100312	0.989736
ACRBP ENSG00000111644	0.993197
ACRC ENSG00000147174	1.00768
ACSBG1 ENSG00000103740	1.00164
ACSBG2 ENSG00000130377	0.989194
ACSF2 ENSG00000167107	1.01591
ACSF3 ENSG00000176715	1.00266
ACSL1 ENSG00000151726	0.99762
ACSL3 ENSG00000123983	1.01116
ACSL4 ENSG00000068366	0.996009
ACSL5 ENSG00000197142	0.992856
ACSL6 ENSG00000164398	1.00133
ACSM1 ENSG00000166743	1.00994
ACSM2A ENSG00000183747	1.0007
ACSM2B ENSG00000066813	0.997619
ACSM3 ENSG00000005187	0.993426
ACSM4 ENSG00000215009	0.998876
ACSM5 ENSG00000183549	1.00111
ACSM6 ENSG00000173124	1.0005
ACSS1 ENSG00000154930	1.00711
ACSS2 ENSG00000131069	1.00007
ACSS3 ENSG00000111058	1.00828
ACTA1 ENSG00000143632	1.00706
ACTA2 ENSG00000107796	1.00252
ACTB ENSG00000075624	1.00889
ACTBL2 ENSG00000169067	0.993984
ACTC1 ENSG00000159251	1.00193
ACTG1 ENSG00000184009	0.997509
ACTG2 ENSG00000163017	1.00629
ACTL10 ENSG00000182584	1.00707
ACTL6A ENSG00000136518	1.00216
ACTL6B ENSG00000077080	0.996177
ACTN1 ENSG00000072110	0.985998
ACTN2 ENSG00000077522	1.00524
ACTN3 ENSG00000248746	1.00378
ACTN4 ENSG00000130402	0.991919
ACTR10 ENSG00000131966	1.00491
ACTR1A ENSG00000138107	0.998829
ACTR1B ENSG00000115073	1.01007
ACTR2 ENSG00000138071	0.985202
ACTR3 ENSG00000115091	0.990922
ACTR3B ENSG00000133627	0.995195
ACTR3C ENSG00000106526	0.987559
ACTR5 ENSG00000101442	1.00133
ACTR6 ENSG00000075089	1.00164
ACTR8 ENSG00000113812	1.00431
ACTRT3 ENSG00000184378	1.00582
ACVR1 ENSG00000115170	1.00024
ACVR1B ENSG00000135503	0.998988
ACVR1C ENSG00000123612	0.996177
ACVR2A ENSG00000121989	1.00002
ACVR2B ENSG00000114739	0.992704
ACVRL1 ENSG00000139567	1.00695
ACY1 ENSG00000243989	1.0063
ACY3 ENSG00000132744	1.00379
ACYP1 ENSG00000119640	1.0017
ACYP2 ENSG00000170634	1.00347
ADA ENSG00000196839	1.00275
ADAD1 ENSG00000164113	1.00431
ADAD2 ENSG00000140955	0.991061
ADAL ENSG00000168803	1.00205
ADAM10 ENSG00000137845	1.00124
ADAM11 ENSG00000073670	1.00152
ADAM12 ENSG00000148848	0.999942
ADAM15 ENSG00000143537	0.996186
ADAM17 ENSG00000151694	0.994913
ADAM18 ENSG00000168619	1.0128
ADAM19 ENSG00000135074	1.00386
ADAM2 ENSG00000104755	1.00085
ADAM20 ENSG00000134007	1.00928
ADAM22 ENSG00000008277	0.990974
ADAM23 ENSG00000114948	1.00032
ADAM28 ENSG00000042980	0.997287
ADAM29 ENSG00000168594	0.994425
ADAM32 ENSG00000197140	1.00562
ADAM33 ENSG00000149451	1.00914
ADAM7 ENSG00000069206	0.989439
ADAM8 ENSG00000151651	1.00069
ADAM9 ENSG00000168615	1.00272
ADAMDEC1 ENSG00000134028	0.999758
ADAMTS1 ENSG00000154734	1.00791
ADAMTS10 ENSG00000142303	0.99592
ADAMTS12 ENSG00000151388	1.00055
ADAMTS13 ENSG00000160323	1.00827
ADAMTS14 ENSG00000138316	1.00282
ADAMTS15 ENSG00000166106	1.00184
ADAMTS16 ENSG00000145536	0.997391
ADAMTS17 ENSG00000140470	0.99394
ADAMTS18 ENSG00000140873	0.991717
ADAMTS19 ENSG00000145808	1.00281
ADAMTS2 ENSG00000087116	1.00679
ADAMTS20 ENSG00000173157	1.00165
ADAMTS3 ENSG00000156140	1.00013
ADAMTS4 ENSG00000158859	1.00071
ADAMTS5 ENSG00000154736	1.00005
ADAMTS6 ENSG00000049192	0.999496
ADAMTS7 ENSG00000136378	1.0029
ADAMTS8 ENSG00000134917	0.997301
ADAMTS9 ENSG00000163638	1.00293
ADAMTSL1 ENSG00000178031	0.995672
ADAMTSL2 ENSG00000197859	0.996854
ADAMTSL3 ENSG00000156218	1.0004
ADAMTSL4 ENSG00000143382	0.99394
ADAMTSL5 ENSG00000185761	0.989534
ADAP1 ENSG00000105963	1.00504
ADAP2 ENSG00000184060	0.998829
ADAR ENSG00000160710	0.998282
ADARB1 ENSG00000197381	1.00302
ADARB2 ENSG00000185736	1.00156
ADAT1 ENSG00000065457	1.00339
ADAT2 ENSG00000189007	0.999082
ADAT3 ENSG00000213638	1.00374
ADCK1 ENSG00000063761	1.02061
ADCK2 ENSG00000133597	0.991323
ADCK3 ENSG00000163050	1.00273
ADCK4 ENSG00000123815	0.997461
ADCK5 ENSG00000173137	1.012
ADCY1 ENSG00000164742	1.00067
ADCY10 ENSG00000143199	1.00792
ADCY2 ENSG00000078295	1.00119
ADCY3 ENSG00000138031	0.999613
ADCY4 ENSG00000129467	1.0031
ADCY5 ENSG00000173175	1.00197
ADCY6 ENSG00000174233	1.00845
ADCY7 ENSG00000121281	0.993223
ADCY9 ENSG00000162104	1.00072
ADCYAP1 ENSG00000141433	0.986207
ADCYAP1R1 ENSG00000078549	0.993642
ADD1 ENSG00000087274	1.00154
ADD2 ENSG00000075340	1.00318
ADD3 ENSG00000148700	0.997958
ADGB ENSG00000118492	0.998821
ADGRA1 ENSG00000197177	0.994956
ADGRA2 ENSG00000020181	0.99816
ADGRA3 ENSG00000152990	0.996758
ADGRB1 ENSG00000181790	0.99627
ADGRB2 ENSG00000121753	1.01312
ADGRB3 ENSG00000135298	1.00252
ADGRD1 ENSG00000111452	1.00271
ADGRD2 ENSG00000180264	1.0036
ADGRE1 ENSG00000174837	1.00445
ADGRE2 ENSG00000127507	0.997789
ADGRE3 ENSG00000131355	0.99781
ADGRE5 ENSG00000123146	0.99763
ADGRF1 ENSG00000153292	1.00705
ADGRF2 ENSG00000164393	1.01557
ADGRF3 ENSG00000173567	0.995348
ADGRF4 ENSG00000153294	0.995729
ADGRF5 ENSG00000069122	0.990457
ADGRG1 ENSG00000205336	1.00308
ADGRG2 ENSG00000173698	0.996896
ADGRG3 ENSG00000182885	0.997748
ADGRG4 ENSG00000156920	0.999516
ADGRG5 ENSG00000159618	1.00238
ADGRG6 ENSG00000112414	0.998833
ADGRL1 ENSG00000072071	1.00333
ADGRL2 ENSG00000117114	1.00453
ADGRL3 ENSG00000150471	0.997996
ADGRL4 ENSG00000162618	0.997554
ADGRV1 ENSG00000164199	0.992432
ADH1B ENSG00000196616	0.99316
ADH1C ENSG00000248144	1.00816
ADH4 ENSG00000198099	1.00547
ADH5 ENSG00000197894	1.01405
ADH6 ENSG00000172955	1.00679
ADH7 ENSG00000196344	0.990132
ADHFE1 ENSG00000147576	1.00758
ADI1 ENSG00000182551	1.00861
ADIPOQ ENSG00000181092	0.999525
ADIPOR1 ENSG00000159346	0.988829
ADIPOR2 ENSG00000006831	1.00185
ADIRF ENSG00000148671	0.997794
ADK ENSG00000156110	0.9916
ADM ENSG00000148926	0.99526
ADM2 ENSG00000128165	1.00391
ADM5 ENSG00000224420	1.0022
ADNP ENSG00000101126	0.999392
ADNP2 ENSG00000101544	1.01166
ADO ENSG00000181915	0.988411
ADORA1 ENSG00000163485	1.0003
ADORA2B ENSG00000170425	1.00179
ADORA3 ENSG00000282608	1.00331
ADPGK ENSG00000159322	1.00867
ADPRH ENSG00000144843	1.00288
ADPRHL1 ENSG00000153531	0.993128
ADPRHL2 ENSG00000116863	1.00484
ADPRM ENSG00000170222	1.00567
ADRA1A ENSG00000120907	0.998538
ADRA1B ENSG00000170214	1.00138
ADRA1D ENSG00000171873	0.984316
ADRA2A ENSG00000150594	0.993757
ADRA2B ENSG00000274286	0.996055
ADRA2C ENSG00000184160	1.00583
ADRB1 ENSG00000043591	0.986796
ADRB2 ENSG00000169252	1.00811
ADRB3 ENSG00000188778	1.00807
ADRM1 ENSG00000130706	1.01137
ADSL ENSG00000239900	1.00268
ADSS ENSG00000035687	0.990639
ADSSL1 ENSG00000185100	1.00627
ADTRP ENSG00000111863	0.993824
AEBP1 ENSG00000106624	0.996552
AEBP2 ENSG00000139154	1.00524
AEN ENSG00000181026	0.998433
AES ENSG00000104964	0.998398
AF011889.5 ENSG00000241489	1.01192
AF111168.1 ENSG00000280308	1.00748
AFAP1 ENSG00000196526	0.996676
AFAP1L1 ENSG00000157510	0.999853
AFAP1L2 ENSG00000169129	1.00172
AFF1 ENSG00000172493	1.00777
AFF2 ENSG00000155966	1.00022
AFF3 ENSG00000144218	1.00488
AFF4 ENSG00000072364	1.00038
AFG3L2 ENSG00000141385	0.993651
AFM ENSG00000079557	0.98889
AFMID ENSG00000183077	1.01328
AFP ENSG00000081051	1.00093
AFTPH ENSG00000119844	1.00882
AGA ENSG00000038002	0.99769
AGAP1 ENSG00000157985	1.00919
AGAP14P ENSG00000279058	0.999481
AGAP2 ENSG00000135439	1.01034
AGAP3 ENSG00000133612	1.00976
AGAP4 ENSG00000188234	1.01642
AGAP5 ENSG00000172650	0.991955
AGAP6 ENSG00000204149	0.998543
AGAP9 ENSG00000204172	1.0061
AGBL1 ENSG00000273540	1.00518
AGBL2 ENSG00000165923	0.999222
AGBL3 ENSG00000146856	0.996951
AGBL4 ENSG00000186094	1.00054
AGBL5 ENSG00000084693	1.00666
AGER ENSG00000204305	1.00176
AGFG1 ENSG00000173744	0.99291
AGFG2 ENSG00000106351	0.999074
AGGF1 ENSG00000164252	0.994278
AGK ENSG00000006530	0.993396
AGL ENSG00000162688	0.996123
AGMAT ENSG00000116771	0.986442
AGMO ENSG00000187546	0.998215
AGO1 ENSG00000092847	1.00714
AGO2 ENSG00000123908	1.00891
AGO3 ENSG00000126070	1.00816
AGO4 ENSG00000134698	0.998662
AGPAT1 ENSG00000204310	0.994423
AGPAT2 ENSG00000169692	1.00127
AGPAT3 ENSG00000160216	1.00801
AGPAT4 ENSG00000026652	1.00788
AGPAT5 ENSG00000155189	0.988658
AGPS ENSG00000018510	0.993726
AGR2 ENSG00000106541	1.01112
AGR3 ENSG00000173467	0.999806
AGRN ENSG00000188157	1.00915
AGT ENSG00000135744	1.01484
AGTPBP1 ENSG00000135049	1.00214
AGTR1 ENSG00000144891	0.990663
AGTRAP ENSG00000177674	1.00762
AHCTF1 ENSG00000153207	0.99752
AHCY ENSG00000101444	1.01001
AHCYL1 ENSG00000168710	0.995334
AHCYL2 ENSG00000158467	1.00297
AHDC1 ENSG00000126705	1.00151
AHI1 ENSG00000135541	1.00288
AHNAK ENSG00000124942	1.00167
AHNAK2 ENSG00000185567	1.00329
AHR ENSG00000106546	1.00058
AHRR ENSG00000063438	1.00222
AHSA1 ENSG00000100591	1.00275
AHSA2 ENSG00000173209	0.997621
AHSG ENSG00000145192	0.996567
AIDA ENSG00000186063	1.00958
AIF1 ENSG00000204472	0.996351
AIF1L ENSG00000126878	0.99409
AIFM1 ENSG00000156709	1.00641
AIFM2 ENSG00000042286	0.994079
AIFM3 ENSG00000183773	1.00147
AIG1 ENSG00000146416	1.00116
AIM1 ENSG00000112297	0.990731
AIM1L ENSG00000176092	1.01495
AIM2 ENSG00000163568	0.996776
AIMP1 ENSG00000164022	1.00822
AIMP2 ENSG00000106305	0.997587
AIP ENSG00000110711	0.991485
AIPL1 ENSG00000129221	0.987936
AIRE ENSG00000160224	0.995043
AJ239318.1 ENSG00000280108	1.00146
AJAP1 ENSG00000196581	0.993532
AJUBA ENSG00000129474	1.0007
AK1 ENSG00000106992	1.0022
AK2 ENSG00000004455	1.0032
AK3 ENSG00000147853	0.988813
AK4 ENSG00000162433	1.01026
AK5 ENSG00000154027	1.00593
AK6 ENSG00000085231	1.00674
AK7 ENSG00000140057	0.995379
AK8 ENSG00000165695	1.00983
AK9 ENSG00000155085	0.997202
AKAP1 ENSG00000121057	0.999648
AKAP10 ENSG00000108599	1.00015
AKAP11 ENSG00000023516	0.9943
AKAP12 ENSG00000131016	0.998273
AKAP13 ENSG00000170776	0.991915
AKAP14 ENSG00000186471	1.00323
AKAP17A ENSG00000197976	1.0058
AKAP3 ENSG00000111254	0.997539
AKAP4 ENSG00000147081	0.992953
AKAP5 ENSG00000179841	0.990308
AKAP6 ENSG00000151320	1.00426
AKAP7 ENSG00000118507	0.998569
AKAP8 ENSG00000105127	1.00263
AKAP8L ENSG00000011243	1.00637
AKAP9 ENSG00000127914	0.99587
AKIP1 ENSG00000166452	0.997484
AKIRIN1 ENSG00000174574	1.00082
AKIRIN2 ENSG00000135334	0.994183
AKNA ENSG00000106948	1.00269
AKNAD1 ENSG00000162641	0.993704
AKR1A1 ENSG00000117448	1.00629
AKR1B1 ENSG00000085662	1.00249
AKR1B15 ENSG00000227471	1.00041
AKR1C1 ENSG00000187134	0.990171
AKR1C2 ENSG00000151632	1.00181
AKR1C3 ENSG00000196139	0.997653
AKR1D1 ENSG00000122787	0.998609
AKR1E2 ENSG00000165568	1.00049
AKR7A2 ENSG00000053371	1.00945
AKR7A3 ENSG00000162482	1.00966
AKR7L ENSG00000211454	0.991859
AKT1 ENSG00000142208	1.00279
AKT1S1 ENSG00000204673	1.00491
AKT2 ENSG00000105221	1.00713
AKT3 ENSG00000117020	1.00412
AKTIP ENSG00000166971	1.001
AL023806.1 ENSG00000280184	1.00028
AL049794.1 ENSG00000280240	0.993676
AL133475.1 ENSG00000281602	1.00074
AL354828.1 ENSG00000279282	1.00029
AL354828.2 ENSG00000280175	1.00224
AL356053.1 ENSG00000150076	1.00115
AL356585.1 ENSG00000279081	0.997077
AL358852.1 ENSG00000278899	1.00305
AL365181.1 ENSG00000280316	0.991384
AL513523.2 ENSG00000279767	0.996605
AL589743.1 ENSG00000279508	1.00833
ALAD ENSG00000148218	1.00207
ALAS1 ENSG00000023330	0.991383
ALAS2 ENSG00000158578	1.00822
ALB ENSG00000163631	1.00495
ALCAM ENSG00000170017	1.00023
ALDH16A1 ENSG00000161618	0.997646
ALDH18A1 ENSG00000059573	1.00617
ALDH1A1 ENSG00000165092	0.999594
ALDH1A2 ENSG00000128918	0.999601
ALDH1A3 ENSG00000184254	0.990226
ALDH1B1 ENSG00000137124	1.00102
ALDH1L1 ENSG00000144908	0.995766
ALDH1L2 ENSG00000136010	1.00299
ALDH3A1 ENSG00000108602	1.00342
ALDH3A2 ENSG00000072210	1.00232
ALDH3B1 ENSG00000006534	1.01339
ALDH3B2 ENSG00000132746	0.990458
ALDH4A1 ENSG00000159423	0.995743
ALDH5A1 ENSG00000112294	0.995407
ALDH6A1 ENSG00000119711	0.996991
ALDH7A1 ENSG00000164904	0.995515
ALDH8A1 ENSG00000118514	0.99444
ALDH9A1 ENSG00000143149	1.00725
ALDOA ENSG00000149925	0.998208
ALDOC ENSG00000109107	0.998875
ALG1 ENSG00000033011	1.00293
ALG10 ENSG00000139133	0.998977
ALG10B ENSG00000175548	0.995248
ALG11 ENSG00000253710	0.996914
ALG12 ENSG00000182858	0.99473
ALG13 ENSG00000101901	0.998846
ALG14 ENSG00000172339	1.00741
ALG1L ENSG00000189366	0.999134
ALG1L2 ENSG00000251287	1.00301
ALG2 ENSG00000119523	0.996331
ALG3 ENSG00000214160	1.00908
ALG5 ENSG00000120697	1.00289
ALG6 ENSG00000088035	0.999902
ALG8 ENSG00000159063	0.999605
ALG9 ENSG00000086848	1.00211
ALK ENSG00000171094	1.00023
ALKBH1 ENSG00000100601	1.00165
ALKBH2 ENSG00000189046	1.02054
ALKBH3 ENSG00000166199	0.99811
ALKBH4 ENSG00000160993	1.006
ALKBH5 ENSG00000091542	1.00076
ALKBH6 ENSG00000239382	1.01501
ALKBH7 ENSG00000125652	1.00495
ALKBH8 ENSG00000137760	0.988148
ALLC ENSG00000151360	0.99859
ALMS1 ENSG00000116127	1.00613
ALOX12 ENSG00000108839	1.00079
ALOX12B ENSG00000179477	0.998215
ALOX15 ENSG00000161905	0.999052
ALOX15B ENSG00000179593	0.992575
ALOX5 ENSG00000012779	1.00229
ALOX5AP ENSG00000132965	0.995518
ALPK1 ENSG00000073331	0.988622
ALPK2 ENSG00000198796	0.99466
ALPK3 ENSG00000136383	0.997498
ALPL ENSG00000162551	1.01049
ALPP ENSG00000163283	1.01168
ALS2 ENSG00000003393	1.00394
ALS2CL ENSG00000178038	0.990341
ALS2CR11 ENSG00000155754	1.0043
ALS2CR12 ENSG00000155749	1.00514
ALX3 ENSG00000156150	1.00778
ALYREF ENSG00000183684	1.0009
AMACR ENSG00000242110	0.998835
AMBN ENSG00000178522	0.997059
AMBP ENSG00000106927	1.00336
AMBRA1 ENSG00000110497	0.995177
AMD1 ENSG00000123505	0.997101
AMDHD1 ENSG00000139344	1.00363
AMDHD2 ENSG00000162066	1.00089
AMELX ENSG00000125363	1.01243
AMER1 ENSG00000184675	0.996373
AMER2 ENSG00000165566	1.00304
AMFR ENSG00000159461	1.0093
AMH ENSG00000104899	0.9912
AMHR2 ENSG00000135409	1.00404
AMIGO1 ENSG00000181754	0.993795
AMIGO2 ENSG00000139211	1.00617
AMIGO3 ENSG00000176020	1.00345
AMMECR1 ENSG00000101935	0.996746
AMMECR1L ENSG00000144233	1.00784
AMN ENSG00000166126	1.00674
AMN1 ENSG00000151743	0.997245
AMOT ENSG00000126016	1.01374
AMOTL1 ENSG00000166025	0.994277
AMOTL2 ENSG00000114019	0.997779
AMPD1 ENSG00000116748	0.996028
AMPD2 ENSG00000116337	0.995889
AMPD3 ENSG00000133805	1.00357
AMPH ENSG00000078053	0.99781
AMT ENSG00000145020	0.999712
AMY1A ENSG00000237763	0.996234
AMY1B ENSG00000174876	0.995844
AMY1C ENSG00000187733	1.00456
AMY2B ENSG00000240038	0.99548
AMZ1 ENSG00000174945	0.993916
AMZ2 ENSG00000196704	1.01033
ANAPC1 ENSG00000153107	0.994585
ANAPC10 ENSG00000164162	0.994548
ANAPC11 ENSG00000141552	0.999725
ANAPC13 ENSG00000129055	1.00236
ANAPC15 ENSG00000110200	0.994292
ANAPC16 ENSG00000166295	1.00739
ANAPC2 ENSG00000176248	0.999684
ANAPC4 ENSG00000053900	1.00884
ANAPC5 ENSG00000089053	0.997232
ANAPC7 ENSG00000196510	1.00226
ANG ENSG00000214274	1.00084
ANGEL1 ENSG00000013523	1.00777
ANGEL2 ENSG00000174606	0.999414
ANGPT1 ENSG00000154188	1.00306
ANGPT2 ENSG00000091879	0.994222
ANGPT4 ENSG00000101280	1.01381
ANGPTL1 ENSG00000116194	1.00557
ANGPTL2 ENSG00000136859	1.01139
ANGPTL3 ENSG00000132855	1.00544
ANGPTL4 ENSG00000167772	1.00555
ANGPTL6 ENSG00000130812	1.0058
ANGPTL7 ENSG00000171819	1.00064
ANGPTL8 ENSG00000130173	0.998157
ANHX ENSG00000227059	0.995656
ANK1 ENSG00000029534	0.999334
ANK2 ENSG00000145362	1.00632
ANK3 ENSG00000151150	1.00469
ANKAR ENSG00000151687	0.997283
ANKDD1A ENSG00000166839	1.00794
ANKDD1B ENSG00000189045	1.00416
ANKEF1 ENSG00000132623	0.994348
ANKFN1 ENSG00000153930	1.00583
ANKFY1 ENSG00000185722	1.00162
ANKH ENSG00000154122	0.987707
ANKHD1 ENSG00000131503	1.00892
ANKHD1-EIF4EBP3 ENSG00000254996	1.00741
ANKIB1 ENSG00000001629	1.00339
ANKK1 ENSG00000170209	1.00283
ANKLE1 ENSG00000160117	0.998267
ANKLE2 ENSG00000176915	1.00679
ANKMY1 ENSG00000144504	0.991775
ANKMY2 ENSG00000106524	0.999195
ANKRA2 ENSG00000164331	1.00387
ANKRD1 ENSG00000148677	1.00369
ANKRD10 ENSG00000088448	0.994614
ANKRD11 ENSG00000167522	1.00572
ANKRD12 ENSG00000101745	0.990688
ANKRD13A ENSG00000076513	1.00545
ANKRD13B ENSG00000198720	1.00279
ANKRD13C ENSG00000118454	1.00952
ANKRD13D ENSG00000172932	1.00551
ANKRD16 ENSG00000134461	0.997443
ANKRD17 ENSG00000132466	1.00395
ANKRD18A ENSG00000180071	0.999923
ANKRD18B ENSG00000230453	0.98354
ANKRD2 ENSG00000165887	1.00533
ANKRD20A1 ENSG00000260691	1.0058
ANKRD20A2 ENSG00000183148	1.0083
ANKRD20A3 ENSG00000276203	0.993676
ANKRD20A4 ENSG00000172014	1.00275
ANKRD22 ENSG00000152766	0.999471
ANKRD23 ENSG00000163126	0.996474
ANKRD24 ENSG00000089847	1.00128
ANKRD26 ENSG00000107890	1.01121
ANKRD27 ENSG00000105186	1.00083
ANKRD28 ENSG00000206560	1.00637
ANKRD29 ENSG00000154065	0.990637
ANKRD30A ENSG00000148513	1.00514
ANKRD30B ENSG00000180777	1.01271
ANKRD30BL ENSG00000163046	1.00081
ANKRD31 ENSG00000145700	1.00462
ANKRD33 ENSG00000167612	0.993447
ANKRD33B ENSG00000164236	1.00378
ANKRD34A ENSG00000272031	1.00043
ANKRD34B ENSG00000189127	1.0029
ANKRD35 ENSG00000198483	1.00369
ANKRD36 ENSG00000135976	1.00579
ANKRD36B ENSG00000196912	0.98498
ANKRD36C ENSG00000174501	0.992498
ANKRD37 ENSG00000186352	1.01066
ANKRD39 ENSG00000213337	1.00806
ANKRD40 ENSG00000154945	1.00116
ANKRD42 ENSG00000137494	0.994408
ANKRD44 ENSG00000065413	1.0007
ANKRD45 ENSG00000183831	1.00549
ANKRD46 ENSG00000186106	1.00281
ANKRD49 ENSG00000168876	0.995803
ANKRD50 ENSG00000151458	0.991216
ANKRD52 ENSG00000139645	1.00566
ANKRD53 ENSG00000144031	1.00963
ANKRD54 ENSG00000100124	0.991929
ANKRD6 ENSG00000135299	0.999679
ANKRD62 ENSG00000181626	0.999601
ANKRD65 ENSG00000235098	0.997787
ANKRD7 ENSG00000106013	0.998855
ANKRD9 ENSG00000156381	0.989346
ANKS1A ENSG00000064999	0.999685
ANKS1B ENSG00000185046	0.989582
ANKS3 ENSG00000168096	1.00141
ANKS4B ENSG00000175311	0.995169
ANKS6 ENSG00000165138	1.00767
ANKUB1 ENSG00000206199	1.00262
ANKZF1 ENSG00000163516	0.996907
ANLN ENSG00000011426	0.994925
ANO1 ENSG00000131620	1.01054
ANO10 ENSG00000160746	0.999765
ANO2 ENSG00000047617	0.993112
ANO3 ENSG00000134343	0.985409
ANO4 ENSG00000151572	1.00439
ANO5 ENSG00000171714	1.00295
ANO6 ENSG00000177119	1.00993
ANO7 ENSG00000146205	1.00636
ANO8 ENSG00000074855	1.00365
ANO9 ENSG00000185101	1.00236
ANOS1 ENSG00000011201	0.998139
ANP32A ENSG00000140350	1.00015
ANP32B ENSG00000136938	0.997986
ANP32E ENSG00000143401	0.997931
ANPEP ENSG00000166825	0.996907
ANTXR1 ENSG00000169604	0.997058
ANTXR2 ENSG00000163297	1.00076
ANXA1 ENSG00000135046	0.993238
ANXA11 ENSG00000122359	1.00349
ANXA13 ENSG00000104537	1.01089
ANXA2 ENSG00000182718	0.994898
ANXA2R ENSG00000177721	1.00149
ANXA3 ENSG00000138772	0.998688
ANXA4 ENSG00000196975	0.998141
ANXA5 ENSG00000164111	0.997966
ANXA6 ENSG00000197043	0.997012
ANXA7 ENSG00000138279	0.999822
ANXA8 ENSG00000265190	1.00843
ANXA8L1 ENSG00000264230	0.989811
ANXA9 ENSG00000143412	1.00321
AOAH ENSG00000136250	0.996881
AOC1 ENSG00000002726	1.0091
AOC2 ENSG00000131480	1.00994
AOC3 ENSG00000131471	0.996522
AOX1 ENSG00000138356	1.01143
AP000295.9 ENSG00000249624	0.998068
AP000304.12 ENSG00000249209	1.0128
AP000349.2 ENSG00000280178	0.996634
AP000350.10 ENSG00000251357	1.002
AP000721.4 ENSG00000256100	1.01122
AP000769.1 ENSG00000279576	0.997736
AP000866.1 ENSG00000279342	0.997494
AP006285.2 ENSG00000278919	0.99034
AP1AR ENSG00000138660	1.00787
AP1B1 ENSG00000100280	1.00008
AP1G1 ENSG00000166747	1.01182
AP1G2 ENSG00000213983	0.994283
AP1M1 ENSG00000072958	0.991865
AP1M2 ENSG00000129354	0.993113
AP1S1 ENSG00000106367	0.990446
AP1S2 ENSG00000182287	0.999838
AP1S3 ENSG00000152056	0.999794
AP2A1 ENSG00000196961	1.00617
AP2A2 ENSG00000183020	1.01566
AP2B1 ENSG00000006125	0.997906
AP2M1 ENSG00000161203	1.00179
AP2S1 ENSG00000042753	0.992469
AP3B1 ENSG00000132842	0.984804
AP3B2 ENSG00000103723	1.00427
AP3D1 ENSG00000065000	1.00968
AP3M1 ENSG00000185009	1.00316
AP3M2 ENSG00000070718	1.00549
AP3S1 ENSG00000177879	0.996994
AP3S2 ENSG00000157823	1.00394
AP4B1 ENSG00000134262	0.997575
AP4E1 ENSG00000081014	0.995291
AP4M1 ENSG00000221838	0.99633
AP4S1 ENSG00000100478	1.00031
AP5B1 ENSG00000254470	0.995471
AP5M1 ENSG00000053770	1.00517
AP5S1 ENSG00000125843	1.00686
AP5Z1 ENSG00000242802	0.989484
APAF1 ENSG00000120868	0.996896
APBA1 ENSG00000107282	1.00322
APBA2 ENSG00000034053	1.00327
APBA3 ENSG00000011132	0.995045
APBB1 ENSG00000166313	0.994469
APBB1IP ENSG00000077420	1.00764
APBB2 ENSG00000163697	0.997931
APBB3 ENSG00000113108	0.996188
APC ENSG00000134982	1.00047
APC2 ENSG00000115266	0.997881
APCDD1 ENSG00000154856	1.00228
APCDD1L ENSG00000198768	1.00396
APEH ENSG00000164062	1.00916
APELA ENSG00000248329	1.00713
APEX1 ENSG00000100823	1.00808
APEX2 ENSG00000169188	1.00266
APH1A ENSG00000117362	1.01159
APH1B ENSG00000138613	1.00618
API5 ENSG00000166181	1.011
APIP ENSG00000149089	0.995926
APITD1 ENSG00000175279	1.00844
APLF ENSG00000169621	1.01003
APLN ENSG00000171388	1.00408
APLNR ENSG00000134817	1.00344
APLP1 ENSG00000105290	0.99276
APLP2 ENSG00000084234	1.00156
APMAP ENSG00000101474	0.997232
APOA1 ENSG00000118137	1.00295
APOA2 ENSG00000158874	0.997514
APOB ENSG00000084674	0.994128
APOBEC3A ENSG00000128383	0.991199
APOBEC3B ENSG00000179750	0.992247
APOBEC3C ENSG00000244509	1.00603
APOBEC3D ENSG00000243811	1.00335
APOBEC3F ENSG00000128394	0.997248
APOBEC3G ENSG00000239713	1.00609
APOBEC3H ENSG00000100298	0.999405
APOBEC4 ENSG00000173627	0.994156
APOBR ENSG00000184730	0.99857
APOC1 ENSG00000130208	1.00097
APOC2 ENSG00000234906	0.995854
APOC3 ENSG00000110245	0.993342
APOD ENSG00000189058	1.00542
APOE ENSG00000130203	1.00574
APOF ENSG00000175336	0.998494
APOH ENSG00000091583	1.00175
APOL1 ENSG00000100342	0.997949
APOL2 ENSG00000128335	0.995501
APOL3 ENSG00000128284	0.991398
APOL4 ENSG00000100336	0.993678
APOL6 ENSG00000221963	1.00348
APOLD1 ENSG00000178878	1.00309
APOM ENSG00000204444	0.999675
APOO ENSG00000184831	1.00067
APOOL ENSG00000155008	0.994508
APP ENSG00000142192	0.997859
APPBP2 ENSG00000062725	0.998892
APPL1 ENSG00000157500	1.00024
APPL2 ENSG00000136044	0.994735
APRT ENSG00000198931	1.00977
APTX ENSG00000137074	1.00795
AQP1 ENSG00000240583	0.995065
AQP10 ENSG00000143595	0.991075
AQP11 ENSG00000178301	1.0142
AQP12A ENSG00000184945	0.999146
AQP12B ENSG00000185176	0.994342
AQP2 ENSG00000167580	1.00839
AQP3 ENSG00000165272	0.992015
AQP4 ENSG00000171885	0.996237
AQP5 ENSG00000161798	1.0014
AQP6 ENSG00000086159	1.00707
AQP7 ENSG00000165269	1.0017
AQR ENSG00000021776	0.998679
AR ENSG00000169083	0.991302
ARAF ENSG00000078061	0.995289
ARAP1 ENSG00000186635	1.00148
ARAP2 ENSG00000047365	0.997181
ARAP3 ENSG00000120318	0.998847
ARC ENSG00000198576	0.98768
ARCN1 ENSG00000095139	1.00169
AREG ENSG00000109321	0.997772
AREL1 ENSG00000119682	0.989325
ARF1 ENSG00000143761	0.99696
ARF3 ENSG00000134287	1.01141
ARF4 ENSG00000168374	1.00141
ARF5 ENSG00000004059	1.00061
ARF6 ENSG00000165527	0.996023
ARFGAP1 ENSG00000101199	1.00797
ARFGAP2 ENSG00000149182	0.986495
ARFGAP3 ENSG00000242247	1.00345
ARFGEF1 ENSG00000066777	1.00635
ARFGEF2 ENSG00000124198	1.00151
ARFGEF3 ENSG00000112379	0.998454
ARFIP1 ENSG00000164144	1.00716
ARFIP2 ENSG00000132254	1.00133
ARFRP1 ENSG00000101246	0.986868
ARG1 ENSG00000118520	0.985714
ARG2 ENSG00000081181	1.00996
ARGLU1 ENSG00000134884	0.998078
ARHGAP1 ENSG00000175220	0.994104
ARHGAP10 ENSG00000071205	0.997567
ARHGAP11A ENSG00000198826	0.99739
ARHGAP11B ENSG00000187951	0.996366
ARHGAP12 ENSG00000165322	1.00044
ARHGAP15 ENSG00000075884	0.996443
ARHGAP17 ENSG00000140750	0.995518
ARHGAP18 ENSG00000146376	0.994063
ARHGAP19 ENSG00000213390	0.993369
ARHGAP20 ENSG00000137727	0.99742
ARHGAP21 ENSG00000107863	1.00531
ARHGAP22 ENSG00000128805	1.00685
ARHGAP23 ENSG00000275832	0.998111
ARHGAP24 ENSG00000138639	1.00714
ARHGAP25 ENSG00000163219	0.999882
ARHGAP26 ENSG00000145819	0.986528
ARHGAP27 ENSG00000159314	1.0117
ARHGAP28 ENSG00000088756	0.99738
ARHGAP29 ENSG00000137962	1.00761
ARHGAP30 ENSG00000186517	1.00112
ARHGAP31 ENSG00000031081	1.00151
ARHGAP32 ENSG00000134909	0.998633
ARHGAP33 ENSG00000004777	1.00395
ARHGAP35 ENSG00000160007	1.00054
ARHGAP36 ENSG00000147256	1.00734
ARHGAP39 ENSG00000147799	1.00003
ARHGAP4 ENSG00000089820	0.999274
ARHGAP40 ENSG00000124143	1.00392
ARHGAP42 ENSG00000165895	0.991373
ARHGAP44 ENSG00000006740	0.996092
ARHGAP45 ENSG00000180448	1.00666
ARHGAP5 ENSG00000100852	1.0052
ARHGAP6 ENSG00000047648	0.993446
ARHGAP8 ENSG00000241484	0.997392
ARHGAP9 ENSG00000123329	0.993483
ARHGDIA ENSG00000141522	0.997731
ARHGDIB ENSG00000111348	0.999618
ARHGDIG ENSG00000242173	1.00877
ARHGEF1 ENSG00000076928	0.993966
ARHGEF10 ENSG00000104728	1.01141
ARHGEF10L ENSG00000074964	1.00334
ARHGEF11 ENSG00000132694	0.998654
ARHGEF12 ENSG00000196914	0.99487
ARHGEF15 ENSG00000198844	0.996022
ARHGEF16 ENSG00000130762	1.0045
ARHGEF17 ENSG00000110237	0.998747
ARHGEF18 ENSG00000104880	1.00356
ARHGEF19 ENSG00000142632	0.996658
ARHGEF2 ENSG00000116584	1.00183
ARHGEF25 ENSG00000240771	0.99986
ARHGEF26 ENSG00000114790	0.991914
ARHGEF28 ENSG00000214944	0.991962
ARHGEF3 ENSG00000163947	0.996345
ARHGEF33 ENSG00000214694	0.992527
ARHGEF35 ENSG00000213214	1.0069
ARHGEF37 ENSG00000183111	1.00929
ARHGEF38 ENSG00000236699	0.99327
ARHGEF39 ENSG00000137135	0.996573
ARHGEF4 ENSG00000136002	1.01256
ARHGEF40 ENSG00000165801	0.999847
ARHGEF5 ENSG00000050327	1.0005
ARHGEF6 ENSG00000129675	0.998987
ARHGEF7 ENSG00000102606	0.993514
ARHGEF9 ENSG00000131089	0.99387
ARID1A ENSG00000117713	1.00406
ARID1B ENSG00000049618	0.998391
ARID2 ENSG00000189079	0.998427
ARID3A ENSG00000116017	1.00428
ARID3B ENSG00000179361	1.00657
ARID4A ENSG00000032219	1.00013
ARID4B ENSG00000054267	1.00285
ARID5A ENSG00000196843	1.00905
ARID5B ENSG00000150347	1.00391
ARIH1 ENSG00000166233	1.00115
ARIH2 ENSG00000177479	1.00437
ARIH2OS ENSG00000221883	0.999037
ARL1 ENSG00000120805	1.00137
ARL10 ENSG00000175414	1.00248
ARL11 ENSG00000152213	1.00082
ARL13B ENSG00000169379	0.996391
ARL14 ENSG00000179674	0.99448
ARL14EP ENSG00000152219	1.00642
ARL15 ENSG00000185305	0.999137
ARL16 ENSG00000214087	0.986215
ARL17A ENSG00000185829	1.00266
ARL17B ENSG00000228696	1.00221
ARL2 ENSG00000213465	0.993812
ARL2BP ENSG00000102931	1.01121
ARL3 ENSG00000138175	1.00334
ARL4A ENSG00000122644	0.997732
ARL4C ENSG00000188042	0.991789
ARL4D ENSG00000175906	1.00034
ARL5A ENSG00000162980	1.00248
ARL5B ENSG00000165997	0.986383
ARL5C ENSG00000141748	1.00899
ARL6 ENSG00000113966	1.0065
ARL6IP1 ENSG00000170540	1.01324
ARL6IP4 ENSG00000182196	0.987157
ARL6IP5 ENSG00000144746	0.996904
ARL6IP6 ENSG00000177917	0.992889
ARL8A ENSG00000143862	0.98878
ARL8B ENSG00000134108	0.992616
ARL9 ENSG00000196503	1.00151
ARMC1 ENSG00000104442	1.00546
ARMC10 ENSG00000170632	0.993683
ARMC12 ENSG00000157343	0.996259
ARMC2 ENSG00000118690	1.00148
ARMC4 ENSG00000169126	0.995408
ARMC5 ENSG00000140691	1.0021
ARMC6 ENSG00000105676	0.999085
ARMC7 ENSG00000125449	0.999416
ARMC8 ENSG00000114098	1.01088
ARMC9 ENSG00000135931	1.00703
ARMCX1 ENSG00000126947	1.00027
ARMCX2 ENSG00000184867	0.997126
ARMCX3 ENSG00000102401	1.00076
ARMCX4 ENSG00000196440	1.00047
ARMCX5 ENSG00000125962	1.00265
ARMCX6 ENSG00000198960	0.99424
ARMT1 ENSG00000146476	1.00892
ARNT ENSG00000143437	0.993522
ARNT2 ENSG00000172379	0.991632
ARNTL ENSG00000133794	0.997758
ARNTL2 ENSG00000029153	0.996165
ARPC1A ENSG00000241685	0.99624
ARPC1B ENSG00000130429	1.00303
ARPC2 ENSG00000163466	0.992591
ARPC3 ENSG00000111229	0.993387
ARPC4 ENSG00000241553	1.00396
ARPC5 ENSG00000162704	1.00345
ARPC5L ENSG00000136950	0.996753
ARPIN ENSG00000242498	0.997625
ARPP19 ENSG00000128989	1.0023
ARPP21 ENSG00000172995	0.989267
ARRB1 ENSG00000137486	0.998683
ARRB2 ENSG00000141480	0.996993
ARRDC1 ENSG00000197070	0.989959
ARRDC2 ENSG00000105643	1.00732
ARRDC3 ENSG00000113369	1.00534
ARRDC4 ENSG00000140450	0.995466
ARRDC5 ENSG00000205784	1.00346
ARSA ENSG00000100299	0.998797
ARSB ENSG00000113273	1.00289
ARSD ENSG00000006756	0.99993
ARSE ENSG00000157399	0.989164
ARSG ENSG00000141337	0.990307
ARSI ENSG00000183876	0.994041
ARSJ ENSG00000180801	0.998026
ARSK ENSG00000164291	0.9885
ART3 ENSG00000156219	1.00193
ART4 ENSG00000111339	0.998762
ART5 ENSG00000167311	0.991782
ARTN ENSG00000117407	0.998766
ARV1 ENSG00000173409	1.00798
ARVCF ENSG00000099889	1.00643
ARX ENSG00000004848	1.00609
ASAH1 ENSG00000104763	0.999832
ASAH2 ENSG00000188611	1.00353
ASAH2B ENSG00000204147	1.00537
ASAP1 ENSG00000153317	1.00189
ASAP2 ENSG00000151693	0.999279
ASAP3 ENSG00000088280	0.982299
ASB1 ENSG00000065802	0.998578
ASB10 ENSG00000146926	1.00325
ASB11 ENSG00000165192	0.99009
ASB12 ENSG00000198881	1.00038
ASB13 ENSG00000196372	0.999425
ASB14 ENSG00000239388	0.991654
ASB15 ENSG00000146809	1.00964
ASB18 ENSG00000182177	0.996362
ASB2 ENSG00000100628	0.996687
ASB3 ENSG00000115239	0.9949
ASB4 ENSG00000005981	0.999406
ASB5 ENSG00000164122	1.00356
ASB6 ENSG00000148331	0.981449
ASB7 ENSG00000183475	0.988442
ASB8 ENSG00000177981	0.992176
ASB9 ENSG00000102048	1.00011
ASCC1 ENSG00000138303	1.0006
ASCC2 ENSG00000100325	1.00679
ASCC3 ENSG00000112249	1.00038
ASCL1 ENSG00000139352	1.00009
ASCL2 ENSG00000183734	0.994642
ASCL4 ENSG00000187855	0.987256
ASCL5 ENSG00000232237	0.995507
ASF1A ENSG00000111875	1.01076
ASF1B ENSG00000105011	1.00246
ASGR1 ENSG00000141505	1.00453
ASGR2 ENSG00000161944	1.00211
ASH1L ENSG00000116539	0.995615
ASH2L ENSG00000129691	1.00874
ASIC1 ENSG00000110881	1.00298
ASIC2 ENSG00000108684	0.996052
ASIC3 ENSG00000213199	0.995713
ASIC4 ENSG00000072182	0.995502
ASIP ENSG00000101440	0.997944
ASL ENSG00000126522	1.0034
ASMT ENSG00000196433	1.00256
ASMTL ENSG00000169093	1.01297
ASNA1 ENSG00000198356	0.993884
ASNS ENSG00000070669	0.993774
ASNSD1 ENSG00000138381	1.00155
ASPA ENSG00000108381	0.998156
ASPDH ENSG00000204653	1.00268
ASPG ENSG00000166183	1.00616
ASPH ENSG00000198363	0.990762
ASPHD1 ENSG00000174939	0.995215
ASPHD2 ENSG00000128203	1.00517
ASPM ENSG00000066279	0.999518
ASPN ENSG00000106819	1.00306
ASPRV1 ENSG00000244617	0.999223
ASPSCR1 ENSG00000169696	0.995906
ASRGL1 ENSG00000162174	1.01141
ASS1 ENSG00000130707	1.00683
ASTE1 ENSG00000034533	1.00852
ASTN1 ENSG00000152092	1.00236
ASTN2 ENSG00000148219	1.001
ASUN ENSG00000064102	1.01107
ASXL1 ENSG00000171456	0.999739
ASXL2 ENSG00000143970	1.00306
ASXL3 ENSG00000141431	1.01105
ATAD1 ENSG00000138138	0.99502
ATAD2 ENSG00000156802	0.99457
ATAD2B ENSG00000119778	0.998184
ATAD3A ENSG00000197785	1.00086
ATAD3B ENSG00000160072	0.993778
ATAD3C ENSG00000215915	1.00953
ATAD5 ENSG00000176208	0.998323
ATAT1 ENSG00000137343	1.00108
ATCAY ENSG00000167654	0.990643
ATE1 ENSG00000107669	1.00661
ATF1 ENSG00000123268	0.995769
ATF2 ENSG00000115966	1.00893
ATF3 ENSG00000162772	1.00454
ATF4 ENSG00000128272	0.991867
ATF5 ENSG00000169136	0.991062
ATF6 ENSG00000118217	0.998328
ATF6B ENSG00000213676	0.996277
ATF7 ENSG00000170653	0.978797
ATF7IP ENSG00000171681	1.00264
ATF7IP2 ENSG00000166669	1.00015
ATG10 ENSG00000152348	0.996284
ATG101 ENSG00000123395	1.00781
ATG12 ENSG00000145782	1.0072
ATG13 ENSG00000175224	1.00894
ATG14 ENSG00000126775	1.00096
ATG16L1 ENSG00000085978	0.991443
ATG16L2 ENSG00000168010	1.00988
ATG2A ENSG00000110046	1.00688
ATG2B ENSG00000066739	1.0081
ATG3 ENSG00000144848	0.998059
ATG4A ENSG00000101844	1.0198
ATG4B ENSG00000168397	0.995491
ATG4C ENSG00000125703	1.00009
ATG4D ENSG00000130734	1.00098
ATG5 ENSG00000057663	0.992079
ATG7 ENSG00000197548	0.999409
ATG9A ENSG00000198925	0.996019
ATG9B ENSG00000181652	1.00842
ATHL1 ENSG00000142102	0.989572
ATIC ENSG00000138363	0.99597
ATL1 ENSG00000198513	1.00602
ATL2 ENSG00000119787	0.992244
ATL3 ENSG00000184743	0.996615
ATM ENSG00000149311	0.996273
ATMIN ENSG00000166454	0.996442
ATN1 ENSG00000111676	1.00172
ATOH7 ENSG00000179774	1.00909
ATOH8 ENSG00000168874	1.00546
ATOX1 ENSG00000177556	0.998308
ATP10A ENSG00000206190	0.995143
ATP10B ENSG00000118322	1.01273
ATP10D ENSG00000145246	0.994519
ATP11A ENSG00000068650	1.00202
ATP11B ENSG00000058063	0.997526
ATP11C ENSG00000101974	1.00035
ATP12A ENSG00000075673	1.007
ATP13A1 ENSG00000105726	0.990348
ATP13A2 ENSG00000159363	0.997254
ATP13A3 ENSG00000133657	0.998714
ATP13A4 ENSG00000127249	0.996341
ATP1A1 ENSG00000163399	0.992259
ATP1A2 ENSG00000018625	0.999864
ATP1A3 ENSG00000105409	0.988167
ATP1A4 ENSG00000132681	0.995215
ATP1B1 ENSG00000143153	0.99951
ATP1B2 ENSG00000129244	1.00606
ATP1B3 ENSG00000069849	0.995208
ATP1B4 ENSG00000101892	1.01065
ATP23 ENSG00000166896	0.987877
ATP2A1 ENSG00000196296	1.024
ATP2A2 ENSG00000174437	0.998618
ATP2A3 ENSG00000074370	0.999069
ATP2B1 ENSG00000070961	1.0011
ATP2B2 ENSG00000157087	0.996023
ATP2B4 ENSG00000058668	0.996815
ATP2C1 ENSG00000017260	0.99827
ATP2C2 ENSG00000064270	1.00391
ATP4B ENSG00000186009	1.00521
ATP5J2-PTCD1 ENSG00000248919	1.00314
ATP5SL ENSG00000105341	0.998134
ATP6AP1 ENSG00000071553	0.996077
ATP6AP1L ENSG00000205464	1.01079
ATP6AP2 ENSG00000182220	1.00116
ATP6V0A1 ENSG00000033627	1.00249
ATP6V0A2 ENSG00000185344	1.00194
ATP6V0A4 ENSG00000105929	1.00375
ATP6V0B ENSG00000117410	0.998878
ATP6V0C ENSG00000185883	1.00337
ATP6V0D1 ENSG00000159720	0.992774
ATP6V0D2 ENSG00000147614	0.987077
ATP6V0E1 ENSG00000113732	0.989916
ATP6V0E2 ENSG00000171130	1.01436
ATP6V1A ENSG00000114573	1.00033
ATP6V1B1 ENSG00000116039	0.995864
ATP6V1B2 ENSG00000147416	1.00041
ATP6V1C1 ENSG00000155097	0.994385
ATP6V1C2 ENSG00000143882	0.99
ATP6V1D ENSG00000100554	0.993677
ATP6V1E1 ENSG00000131100	0.994044
ATP6V1E2 ENSG00000250565	0.994551
ATP6V1F ENSG00000128524	0.988716
ATP6V1G1 ENSG00000136888	1.01856
ATP6V1G2 ENSG00000213760	0.998991
ATP6V1G3 ENSG00000151418	1.00841
ATP6V1H ENSG00000047249	1.00525
ATP7A ENSG00000165240	1.00005
ATP7B ENSG00000123191	1.00518
ATP8A1 ENSG00000124406	0.997591
ATP8A2 ENSG00000132932	0.998488
ATP8B1 ENSG00000081923	0.996465
ATP8B2 ENSG00000143515	0.989003
ATP8B3 ENSG00000130270	0.998018
ATP8B4 ENSG00000104043	1.00418
ATP9A ENSG00000054793	1.00087
ATP9B ENSG00000166377	1.00827
ATPIF1 ENSG00000130770	0.999557
ATR ENSG00000175054	0.996406
ATRAID ENSG00000138085	1.00555
ATRIP ENSG00000164053	0.995552
ATRIP ENSG00000282827	0.996418
ATRN ENSG00000088812	0.996292
ATRNL1 ENSG00000107518	0.995473
ATRX ENSG00000085224	0.998814
ATXN1 ENSG00000124788	1.00934
ATXN10 ENSG00000130638	1.00247
ATXN1L ENSG00000224470	1.00352
ATXN2 ENSG00000204842	1.00055
ATXN2L ENSG00000168488	0.998032
ATXN3 ENSG00000066427	0.985213
ATXN7 ENSG00000163635	1.01348
ATXN7L1 ENSG00000146776	1.00562
ATXN7L2 ENSG00000162650	1.00046
ATXN7L3 ENSG00000087152	1.01353
ATXN7L3B ENSG00000253719	0.99422
AUH ENSG00000148090	1.00464
AUNIP ENSG00000127423	0.998005
AUP1 ENSG00000115307	1.01071
AURKA ENSG00000087586	0.997324
AURKAIP1 ENSG00000175756	0.993614
AURKB ENSG00000178999	1.00965
AURKC ENSG00000105146	1.00136
AUTS2 ENSG00000158321	1.00517
AVEN ENSG00000169857	0.997177
AVIL ENSG00000135407	0.998405
AVL9 ENSG00000105778	1.00824
AVP ENSG00000101200	0.998898
AVPI1 ENSG00000119986	1.00207
AVPR1A ENSG00000166148	0.999577
AVPR1B ENSG00000198049	0.997957
AVPR2 ENSG00000126895	1.0024
AXDND1 ENSG00000162779	1.00552
AXIN1 ENSG00000103126	0.999157
AXIN2 ENSG00000168646	1.00233
AXL ENSG00000167601	0.995262
AZGP1 ENSG00000160862	1.011
AZI2 ENSG00000163512	0.998807
AZIN1 ENSG00000155096	0.997891
AZIN2 ENSG00000142920	1.00046
AZU1 ENSG00000172232	1.00503
B2M ENSG00000166710	0.986576
B3GALNT1 ENSG00000169255	0.998089
B3GALNT2 ENSG00000162885	1.00021
B3GALT1 ENSG00000172318	1.00278
B3GALT2 ENSG00000162630	1.0052
B3GALT4 ENSG00000235863	1.00708
B3GALT5 ENSG00000183778	0.995753
B3GALT6 ENSG00000176022	0.997353
B3GAT1 ENSG00000109956	1.00543
B3GAT2 ENSG00000112309	1.00124
B3GAT3 ENSG00000149541	0.998998
B3GLCT ENSG00000187676	1.00483
B3GNT2 ENSG00000170340	0.993204
B3GNT3 ENSG00000179913	1.00728
B3GNT4 ENSG00000176383	0.992281
B3GNT5 ENSG00000176597	0.993185
B3GNT6 ENSG00000198488	0.992962
B3GNT7 ENSG00000156966	1.0002
B3GNT8 ENSG00000177191	0.99841
B3GNT9 ENSG00000237172	0.996918
B3GNTL1 ENSG00000175711	1.00143
B4GALNT1 ENSG00000135454	1.00162
B4GALNT2 ENSG00000167080	1.00953
B4GALNT3 ENSG00000139044	0.997754
B4GALNT4 ENSG00000182272	1.00471
B4GALT1 ENSG00000086062	0.992749
B4GALT2 ENSG00000117411	1.00111
B4GALT3 ENSG00000158850	0.996715
B4GALT4 ENSG00000121578	1.00335
B4GALT5 ENSG00000158470	0.987124
B4GALT6 ENSG00000118276	0.996524
B4GALT7 ENSG00000027847	0.998098
B4GAT1 ENSG00000174684	0.999673
B9D1 ENSG00000108641	0.988267
B9D2 ENSG00000123810	0.990762
BAALC ENSG00000164929	1.0045
BAAT ENSG00000136881	1.00113
BABAM1 ENSG00000105393	1.0016
BACE1 ENSG00000186318	1.00054
BACE2 ENSG00000182240	0.99525
BACH1 ENSG00000156273	1.00927
BACH2 ENSG00000112182	1.00996
BAD ENSG00000002330	1.00407
BAG1 ENSG00000107262	1.00768
BAG2 ENSG00000112208	1.01041
BAG3 ENSG00000151929	0.999147
BAG4 ENSG00000156735	0.995998
BAG5 ENSG00000166170	0.998113
BAG6 ENSG00000204463	0.992293
BAHCC1 ENSG00000266074	1.00285
BAHD1 ENSG00000140320	1.00597
BAIAP2 ENSG00000175866	1.00184
BAIAP2L1 ENSG00000006453	0.999141
BAIAP2L2 ENSG00000128298	0.995993
BAIAP3 ENSG00000007516	1.00186
BAK1 ENSG00000030110	1.00494
BAMBI ENSG00000095739	0.992923
BANF1 ENSG00000175334	1.00848
BANK1 ENSG00000153064	1.0081
BANP ENSG00000172530	0.997223
BAP1 ENSG00000163930	0.990712
BARD1 ENSG00000138376	1.01707
BARHL2 ENSG00000143032	1.00446
BARX1 ENSG00000131668	1.00022
BARX2 ENSG00000043039	0.99616
BASP1 ENSG00000176788	1.00226
BATF ENSG00000156127	0.994065
BATF2 ENSG00000168062	0.989404
BATF3 ENSG00000123685	0.999577
BAX ENSG00000087088	1.00829
BAZ1A ENSG00000198604	1.00596
BAZ1B ENSG00000009954	1.00644
BAZ2A ENSG00000076108	0.995792
BAZ2B ENSG00000123636	1.00302
BBC3 ENSG00000105327	1.00074
BBIP1 ENSG00000214413	0.997824
BBOF1 ENSG00000119636	0.998896
BBOX1 ENSG00000129151	1.01008
BBS1 ENSG00000174483	1.00517
BBS10 ENSG00000179941	1.00129
BBS12 ENSG00000181004	0.989118
BBS2 ENSG00000125124	0.990581
BBS4 ENSG00000140463	0.999634
BBS5 ENSG00000163093	0.99229
BBS7 ENSG00000138686	0.990172
BBS9 ENSG00000122507	1.01516
BBX ENSG00000114439	1.00724
BCAM ENSG00000187244	0.993469
BCAN ENSG00000132692	0.997058
BCAP29 ENSG00000075790	0.992652
BCAP31 ENSG00000185825	0.9908
BCAR1 ENSG00000050820	1.00194
BCAR3 ENSG00000137936	0.995204
BCAS1 ENSG00000064787	1.00535
BCAS2 ENSG00000116752	0.999112
BCAS3 ENSG00000141376	1.01648
BCAS4 ENSG00000124243	1.00303
BCAT1 ENSG00000060982	0.994639
BCAT2 ENSG00000105552	0.997164
BCCIP ENSG00000107949	1.00636
BCDIN3D ENSG00000186666	0.992308
BCHE ENSG00000114200	1.00061
BCKDHA ENSG00000248098	0.991538
BCKDHB ENSG00000083123	1.01311
BCKDK ENSG00000103507	1.00243
BCL10 ENSG00000142867	1.00334
BCL11A ENSG00000119866	1.00025
BCL11B ENSG00000127152	0.99155
BCL2 ENSG00000171791	0.992021
BCL2A1 ENSG00000140379	0.998146
BCL2L1 ENSG00000171552	1.00663
BCL2L11 ENSG00000153094	1.00451
BCL2L12 ENSG00000126453	1.0032
BCL2L13 ENSG00000099968	1.00527
BCL2L14 ENSG00000121380	0.992238
BCL2L15 ENSG00000188761	0.987404
BCL2L2 ENSG00000129473	1.00512
BCL3 ENSG00000069399	1.00703
BCL6 ENSG00000113916	0.994835
BCL6B ENSG00000161940	0.99484
BCL7A ENSG00000110987	0.996076
BCL7B ENSG00000106635	1.00044
BCL7C ENSG00000099385	0.998128
BCL9 ENSG00000116128	0.996253
BCL9L ENSG00000186174	0.989469
BCLAF1 ENSG00000029363	1.00465
BCO1 ENSG00000135697	0.992931
BCO2 ENSG00000197580	0.996044
BCOR ENSG00000183337	0.991598
BCORL1 ENSG00000085185	0.992292
BCR ENSG00000186716	0.997999
BCS1L ENSG00000074582	0.996937
BDH1 ENSG00000161267	1.01083
BDH2 ENSG00000164039	0.990351
BDKRB1 ENSG00000100739	0.996862
BDKRB2 ENSG00000168398	0.995843
BDNF ENSG00000176697	1.00688
BDP1 ENSG00000145734	0.993508
BEAN1 ENSG00000166546	1.00111
BECN1 ENSG00000126581	1.00689
BEGAIN ENSG00000183092	1.00039
BEND2 ENSG00000177324	0.99974
BEND3 ENSG00000178409	0.998815
BEND4 ENSG00000188848	1.00327
BEND5 ENSG00000162373	1.00822
BEND6 ENSG00000151917	0.996597
BEND7 ENSG00000165626	0.993103
BEST1 ENSG00000167995	1.00081
BEST3 ENSG00000127325	1.00194
BET1 ENSG00000105829	1.01478
BET1L ENSG00000177951	0.991891
BEX1 ENSG00000133169	0.997862
BEX2 ENSG00000133134	1.00629
BEX3 ENSG00000166681	0.992935
BEX4 ENSG00000102409	0.996703
BEX5 ENSG00000184515	0.992754
BFAR ENSG00000103429	0.989718
BFSP1 ENSG00000125864	1.00479
BGLAP ENSG00000242252	1.00287
BGN ENSG00000182492	1.00328
BHLHB9 ENSG00000198908	0.997272
BHLHE22 ENSG00000180828	0.991233
BHLHE40 ENSG00000134107	1.00142
BHLHE41 ENSG00000123095	1.00113
BHMT ENSG00000145692	0.988311
BHMT2 ENSG00000132840	0.99094
BICC1 ENSG00000122870	0.993583
BICD1 ENSG00000151746	1.00177
BICD2 ENSG00000185963	1.00151
BICDL1 ENSG00000135127	0.999784
BICDL2 ENSG00000162069	0.992353
BID ENSG00000015475	0.999658
BIK ENSG00000100290	0.999002
BIN1 ENSG00000136717	0.995899
BIN2 ENSG00000110934	1.009
BIN3 ENSG00000147439	1.0016
BIRC2 ENSG00000110330	0.992382
BIRC3 ENSG00000023445	1.00124
BIRC5 ENSG00000089685	1.00238
BIRC6 ENSG00000115760	0.995963
BIRC7 ENSG00000101197	0.995418
BIVM ENSG00000134897	1.00025
BLCAP ENSG00000166619	0.989632
BLK ENSG00000136573	0.999709
BLM ENSG00000197299	1.00602
BLMH ENSG00000108578	1.00856
BLNK ENSG00000095585	0.99566
BLOC1S1 ENSG00000135441	0.998741
BLOC1S2 ENSG00000196072	0.993826
BLOC1S3 ENSG00000189114	1.0058
BLOC1S4 ENSG00000186222	1.00768
BLOC1S5 ENSG00000188428	0.996114
BLOC1S6 ENSG00000104164	0.999127
BLVRA ENSG00000106605	0.998679
BLVRB ENSG00000090013	1.00469
BLZF1 ENSG00000117475	1.00529
BMF ENSG00000104081	1.00429
BMI1 ENSG00000168283	1.00443
BMP1 ENSG00000168487	0.99662
BMP2 ENSG00000125845	0.992588
BMP2K ENSG00000138756	1.0052
BMP3 ENSG00000152785	0.990788
BMP4 ENSG00000125378	1.00516
BMP5 ENSG00000112175	1.00603
BMP6 ENSG00000153162	1.00247
BMP7 ENSG00000101144	0.996495
BMP8A ENSG00000183682	1.00397
BMP8B ENSG00000116985	1.00782
BMPER ENSG00000164619	1.00674
BMPR1A ENSG00000107779	1.0104
BMPR1B ENSG00000138696	1.00383
BMPR2 ENSG00000204217	1.00506
BMS1 ENSG00000165733	0.99441
BMT2 ENSG00000164603	1.00536
BMX ENSG00000102010	0.990586
BNC1 ENSG00000169594	1.00396
BNC2 ENSG00000173068	0.997511
BNIP1 ENSG00000113734	1.0049
BNIP2 ENSG00000140299	0.989044
BNIP3 ENSG00000176171	0.992242
BNIP3L ENSG00000104765	0.993764
BNIPL ENSG00000163141	0.997438
BOC ENSG00000144857	1.00285
BOD1 ENSG00000145919	0.992415
BOD1L1 ENSG00000038219	0.990582
BOK ENSG00000176720	1.00836
BOLA1 ENSG00000178096	0.996679
BOLA2B ENSG00000169627	0.999442
BOLA3 ENSG00000163170	1.00373
BOP1 ENSG00000261236	0.987779
BORA ENSG00000136122	1.00873
BORCS5 ENSG00000165714	0.999271
BORCS6 ENSG00000196544	1.00111
BORCS7 ENSG00000166275	0.988144
BORCS8 ENSG00000254901	0.994903
BORCS8-MEF2B ENSG00000064489	0.99781
BPGM ENSG00000172331	1.00082
BPHL ENSG00000137274	0.999133
BPI ENSG00000101425	1.00157
BPIFA1 ENSG00000198183	1.00104
BPIFA2 ENSG00000131050	1.00783
BPIFB1 ENSG00000125999	0.992466
BPIFB2 ENSG00000078898	1.00108
BPIFC ENSG00000184459	1.01009
BPNT1 ENSG00000162813	1.01216
BPTF ENSG00000171634	1.00879
BRAF ENSG00000157764	0.991698
BRAP ENSG00000089234	0.994204
BRAT1 ENSG00000106009	0.996945
BRCA1 ENSG00000012048	1.00426
BRCA2 ENSG00000139618	0.999559
BRCC3 ENSG00000185515	1.01246
BRD1 ENSG00000100425	0.984345
BRD2 ENSG00000204256	1.00037
BRD3 ENSG00000169925	0.997496
BRD4 ENSG00000141867	1.0069
BRD7 ENSG00000166164	1.00723
BRD8 ENSG00000112983	0.99745
BRD9 ENSG00000028310	0.997529
BRE ENSG00000158019	0.995511
BRF1 ENSG00000185024	0.990522
BRF2 ENSG00000104221	1.00149
BRI3 ENSG00000164713	0.992092
BRI3BP ENSG00000184992	1.00446
BRICD5 ENSG00000182685	0.991355
BRINP1 ENSG00000078725	0.987478
BRINP2 ENSG00000198797	0.982022
BRINP3 ENSG00000162670	0.984667
BRIP1 ENSG00000136492	0.995914
BRIX1 ENSG00000113460	1.00139
BRK1 ENSG00000254999	0.9904
BRMS1 ENSG00000174744	1.00203
BRMS1L ENSG00000100916	0.996749
BROX ENSG00000162819	1.00403
BRPF1 ENSG00000156983	0.99046
BRPF3 ENSG00000096070	0.990183
BRSK1 ENSG00000160469	1.01257
BRSK2 ENSG00000174672	0.996716
BRWD1 ENSG00000185658	1.01561
BRWD3 ENSG00000165288	1.00235
BSCL2 ENSG00000168000	0.985659
BSDC1 ENSG00000160058	0.994034
BSG ENSG00000172270	1.00405
BSN ENSG00000164061	0.997009
BSPH1 ENSG00000188334	0.997865
BSPRY ENSG00000119411	0.994099
BST1 ENSG00000109743	1.00004
BST2 ENSG00000130303	0.997299
BTAF1 ENSG00000095564	0.998931
BTBD1 ENSG00000064726	1.00769
BTBD10 ENSG00000148925	0.993945
BTBD11 ENSG00000151136	1.0034
BTBD16 ENSG00000138152	0.986778
BTBD19 ENSG00000222009	0.995846
BTBD2 ENSG00000133243	1.01049
BTBD3 ENSG00000132640	1.01194
BTBD6 ENSG00000184887	0.999137
BTBD7 ENSG00000011114	0.999096
BTBD8 ENSG00000189195	0.991134
BTBD9 ENSG00000183826	1.00273
BTC ENSG00000174808	1.00862
BTD ENSG00000169814	0.989437
BTF3 ENSG00000145741	0.992238
BTF3L4 ENSG00000134717	0.996668
BTG1 ENSG00000133639	1.00784
BTG2 ENSG00000159388	0.999687
BTG3 ENSG00000154640	0.994231
BTK ENSG00000010671	0.99935
BTLA ENSG00000186265	0.996158
BTN2A1 ENSG00000112763	1.00416
BTN2A2 ENSG00000124508	1.00856
BTN3A1 ENSG00000026950	0.996504
BTN3A2 ENSG00000186470	0.994022
BTN3A3 ENSG00000111801	0.995738
BTNL3 ENSG00000168903	0.996509
BTNL9 ENSG00000165810	0.998376
BTRC ENSG00000166167	1.00087
BUB1 ENSG00000169679	0.998298
BUB1B ENSG00000156970	0.993791
BUB3 ENSG00000154473	0.997216
BUD13 ENSG00000137656	1.01728
BUD31 ENSG00000106245	1.00899
BVES ENSG00000112276	0.999169
BYSL ENSG00000112578	0.997862
BZW1 ENSG00000082153	1.00553
BZW2 ENSG00000136261	1.00831
C10orf10 ENSG00000165507	1.00071
C10orf105 ENSG00000214688	0.991949
C10orf107 ENSG00000183346	1.00158
C10orf11 ENSG00000148655	1.00176
C10orf128 ENSG00000204161	0.994869
C10orf2 ENSG00000107815	1.00485
C10orf35 ENSG00000171224	1.01411
C10orf53 ENSG00000178645	0.998677
C10orf54 ENSG00000107738	0.996279
C10orf55 ENSG00000222047	0.999973
C10orf76 ENSG00000120029	1.00045
C10orf82 ENSG00000165863	0.992772
C10orf88 ENSG00000119965	1.00673
C10orf95 ENSG00000120055	0.995866
C10orf99 ENSG00000188373	1.00583
C11orf1 ENSG00000137720	0.998716
C11orf16 ENSG00000176029	0.998705
C11orf21 ENSG00000110665	1.01417
C11orf24 ENSG00000171067	1.00017
C11orf31 ENSG00000211450	0.992442
C11orf45 ENSG00000174370	1.00523
C11orf49 ENSG00000149179	0.99505
C11orf52 ENSG00000149300	1.01377
C11orf53 ENSG00000150750	0.999834
C11orf54 ENSG00000182919	1.00767
C11orf57 ENSG00000150776	0.985964
C11orf58 ENSG00000110696	1.00504
C11orf63 ENSG00000109944	1.00563
C11orf65 ENSG00000166323	0.997394
C11orf68 ENSG00000175573	1.01125
C11orf70 ENSG00000137691	1.00922
C11orf71 ENSG00000180425	1.00406
C11orf74 ENSG00000166352	0.989472
C11orf80 ENSG00000173715	1.0075
C11orf84 ENSG00000168005	0.995229
C11orf87 ENSG00000185742	0.994883
C11orf95 ENSG00000188070	0.988171
C11orf96 ENSG00000187479	1.01807
C11orf98 ENSG00000278615	1.00128
C12orf10 ENSG00000139637	0.996743
C12orf29 ENSG00000133641	0.988948
C12orf4 ENSG00000047621	1.00389
C12orf40 ENSG00000180116	1.01206
C12orf42 ENSG00000179088	0.990492
C12orf43 ENSG00000157895	1.00495
C12orf45 ENSG00000151131	0.995231
C12orf49 ENSG00000111412	1.00696
C12orf50 ENSG00000165805	1.00202
C12orf54 ENSG00000177627	1.00467
C12orf56 ENSG00000185306	1.00116
C12orf57 ENSG00000111678	0.995637
C12orf60 ENSG00000182993	0.990812
C12orf65 ENSG00000130921	0.998592
C12orf66 ENSG00000174206	0.996346
C12orf71 ENSG00000214700	1.00443
C12orf73 ENSG00000204954	0.999919
C12orf75 ENSG00000235162	0.99354
C12orf76 ENSG00000174456	0.99493
C14orf1 ENSG00000133935	1.00134
C14orf105 ENSG00000100557	0.98739
C14orf119 ENSG00000179933	0.998276
C14orf132 ENSG00000227051	0.98719
C14orf142 ENSG00000170270	1.00382
C14orf159 ENSG00000133943	0.995614
C14orf166 ENSG00000087302	0.990029
C14orf169 ENSG00000170468	0.992762
C14orf178 ENSG00000197734	0.995463
C14orf180 ENSG00000184601	0.999836
C14orf2 ENSG00000156411	0.999067
C14orf28 ENSG00000179476	0.992691
C14orf37 ENSG00000139971	1.00466
C14orf39 ENSG00000179008	0.998557
C14orf79 ENSG00000140104	0.997229
C14orf80 ENSG00000185347	1.00151
C14orf93 ENSG00000100802	1.00699
C15orf39 ENSG00000167173	0.994987
C15orf40 ENSG00000169609	1.00547
C15orf41 ENSG00000186073	0.993294
C15orf48 ENSG00000166920	1.00457
C15orf52 ENSG00000188549	0.987485
C15orf53 ENSG00000175779	1.00395
C15orf57 ENSG00000128891	0.99527
C15orf59 ENSG00000205363	1.00648
C15orf61 ENSG00000189227	1.00955
C15orf62 ENSG00000188277	0.997954
C15orf65 ENSG00000261652	1.00053
C16orf13 ENSG00000130731	0.997952
C16orf45 ENSG00000166780	0.99333
C16orf46 ENSG00000166455	1.013
C16orf52 ENSG00000185716	1.00245
C16orf54 ENSG00000185905	0.995897
C16orf58 ENSG00000140688	0.998634
C16orf59 ENSG00000162062	1.00941
C16orf62 ENSG00000103544	1.00722
C16orf70 ENSG00000125149	0.993172
C16orf71 ENSG00000166246	0.993337
C16orf72 ENSG00000182831	1.00186
C16orf74 ENSG00000154102	0.997319
C16orf78 ENSG00000166152	1.00148
C16orf86 ENSG00000159761	0.987883
C16orf87 ENSG00000155330	0.995946
C16orf89 ENSG00000153446	1.00566
C16orf91 ENSG00000174109	0.9962
C16orf92 ENSG00000167194	1.00689
C16orf95 ENSG00000260456	0.993602
C16orf96 ENSG00000205832	0.995266
C17orf105 ENSG00000231256	0.995359
C17orf107 ENSG00000205710	0.998437
C17orf49 ENSG00000258315	1.0032
C17orf51 ENSG00000212719	0.99936
C17orf53 ENSG00000125319	0.995164
C17orf58 ENSG00000186665	1.00544
C17orf62 ENSG00000178927	1.00675
C17orf64 ENSG00000141371	0.993307
C17orf67 ENSG00000214226	0.995779
C17orf74 ENSG00000184560	1.00316
C17orf75 ENSG00000108666	1.00532
C17orf78 ENSG00000278505	0.996517
C17orf80 ENSG00000141219	0.997237
C17orf89 ENSG00000224877	0.994998
C17orf96 ENSG00000273604	0.997733
C17orf97 ENSG00000187624	1.00357
C17orf98 ENSG00000275489	1.00481
C17orf99 ENSG00000187997	1.00112
C18orf21 ENSG00000141428	1.01157
C18orf25 ENSG00000152242	0.993282
C18orf32 ENSG00000177576	0.997734
C18orf54 ENSG00000166845	1.0037
C18orf63 ENSG00000206043	1.01669
C18orf8 ENSG00000141452	0.998369
C19orf12 ENSG00000131943	0.998488
C19orf18 ENSG00000177025	1.00888
C19orf24 ENSG00000228300	0.995415
C19orf25 ENSG00000119559	0.999956
C19orf33 ENSG00000167644	0.990235
C19orf35 ENSG00000188305	0.995502
C19orf38 ENSG00000214212	0.996702
C19orf43 ENSG00000123144	1.0073
C19orf44 ENSG00000105072	1.00158
C19orf45 ENSG00000198723	1.00628
C19orf47 ENSG00000160392	1.0025
C19orf48 ENSG00000167747	1.00386
C19orf52 ENSG00000142444	1.00091
C19orf53 ENSG00000104979	0.997832
C19orf54 ENSG00000188493	0.994035
C19orf57 ENSG00000132016	0.989656
C19orf60 ENSG00000006015	0.997275
C19orf66 ENSG00000130813	1.00836
C19orf67 ENSG00000188032	0.994982
C19orf68 ENSG00000185453	1.00404
C19orf70 ENSG00000174917	0.999532
C19orf71 ENSG00000183397	0.996965
C19orf73 ENSG00000221916	0.990442
C19orf81 ENSG00000235034	0.9955
C19orf84 ENSG00000262874	0.993971
C1D ENSG00000197223	1.00364
C1GALT1 ENSG00000106392	0.995929
C1GALT1C1 ENSG00000171155	0.998273
C1GALT1C1L ENSG00000223658	1.00058
C1QA ENSG00000173372	0.999211
C1QB ENSG00000173369	1.0139
C1QBP ENSG00000108561	1.00943
C1QC ENSG00000159189	0.999272
C1QL1 ENSG00000131094	0.995969
C1QL2 ENSG00000144119	1.0044
C1QL3 ENSG00000165985	0.999733
C1QL4 ENSG00000186897	1.01031
C1QTNF1 ENSG00000173918	1.00576
C1QTNF2 ENSG00000145861	1.00361
C1QTNF3 ENSG00000082196	1.00813
C1QTNF4 ENSG00000172247	0.998344
C1QTNF5 ENSG00000223953	0.999331
C1QTNF6 ENSG00000133466	1.00879
C1QTNF7 ENSG00000163145	1.00795
C1QTNF9 ENSG00000240654	0.994227
C1QTNF9B ENSG00000205863	1.006
C1QTNF9B-AS1 ENSG00000281899	0.993793
C1R ENSG00000159403	1.01345
C1RL ENSG00000139178	0.99178
C1S ENSG00000182326	0.995491
C1orf101 ENSG00000179397	1.00071
C1orf105 ENSG00000180999	1.00289
C1orf106 ENSG00000163362	0.993416
C1orf109 ENSG00000116922	0.999412
C1orf112 ENSG00000000460	1.01036
C1orf115 ENSG00000162817	1.00533
C1orf116 ENSG00000182795	1.00853
C1orf122 ENSG00000197982	0.993444
C1orf123 ENSG00000162384	1.0041
C1orf127 ENSG00000175262	0.99263
C1orf131 ENSG00000143633	0.987556
C1orf141 ENSG00000203963	0.993198
C1orf145 ENSG00000162913	0.998817
C1orf158 ENSG00000157330	0.999542
C1orf159 ENSG00000131591	0.999084
C1orf162 ENSG00000143110	1.00532
C1orf167 ENSG00000215910	1.00488
C1orf168 ENSG00000187889	0.980462
C1orf174 ENSG00000198912	1.00789
C1orf186 ENSG00000263961	1.01735
C1orf194 ENSG00000179902	0.994896
C1orf198 ENSG00000119280	1.00279
C1orf204 ENSG00000188004	1.00538
C1orf21 ENSG00000116667	1.00061
C1orf210 ENSG00000253313	0.98975
C1orf216 ENSG00000142686	0.992522
C1orf226 ENSG00000239887	1.00047
C1orf228 ENSG00000198520	0.998518
C1orf234 ENSG00000227868	1.0082
C1orf27 ENSG00000157181	1.00372
C1orf35 ENSG00000143793	1.00285
C1orf43 ENSG00000143612	1.00332
C1orf50 ENSG00000164008	1.00204
C1orf52 ENSG00000162642	1.00301
C1orf53 ENSG00000203724	0.99045
C1orf54 ENSG00000118292	0.991376
C1orf56 ENSG00000143443	0.997328
C1orf61 ENSG00000125462	0.995778
C1orf64 ENSG00000183888	0.999109
C1orf74 ENSG00000162757	0.997905
C1orf94 ENSG00000142698	1.00871
C2 ENSG00000166278	1.0034
C20orf144 ENSG00000149609	0.999224
C20orf194 ENSG00000088854	0.987038
C20orf196 ENSG00000171984	0.997715
C20orf24 ENSG00000101084	1.00727
C20orf27 ENSG00000101220	1.00153
C20orf96 ENSG00000196476	0.993683
C21orf2 ENSG00000160226	0.980441
C21orf33 ENSG00000160221	1.01687
C21orf58 ENSG00000160298	1.00078
C21orf59 ENSG00000159079	1.01065
C21orf91 ENSG00000154642	0.992502
C22orf15 ENSG00000169314	1.00025
C22orf23 ENSG00000128346	0.996812
C22orf29 ENSG00000215012	0.994279
C22orf31 ENSG00000100249	1.00959
C22orf39 ENSG00000242259	0.987431
C22orf42 ENSG00000205856	1.01004
C22orf46 ENSG00000184208	1.00433
C2CD2 ENSG00000157617	1.00615
C2CD2L ENSG00000172375	0.998485
C2CD3 ENSG00000168014	0.996388
C2CD4A ENSG00000198535	1.00585
C2CD4B ENSG00000205502	0.99029
C2CD4C ENSG00000183186	0.985972
C2CD4D ENSG00000225556	1.00278
C2CD5 ENSG00000111731	0.997535
C2orf15 ENSG00000273045	1.00147
C2orf40 ENSG00000119147	1.00006
C2orf42 ENSG00000115998	0.997827
C2orf47 ENSG00000162972	0.99192
C2orf49 ENSG00000135974	1.00321
C2orf50 ENSG00000150873	0.997624
C2orf54 ENSG00000172478	1.00571
C2orf66 ENSG00000187944	1.00101
C2orf68 ENSG00000168887	1.01045
C2orf69 ENSG00000178074	1.00098
C2orf70 ENSG00000173557	0.995458
C2orf71 ENSG00000179270	1.00231
C2orf72 ENSG00000204128	0.989376
C2orf73 ENSG00000177994	1.00448
C2orf74 ENSG00000237651	1.00311
C2orf76 ENSG00000186132	1.00598
C2orf78 ENSG00000187833	0.999003
C2orf80 ENSG00000188674	1.00704
C2orf81 ENSG00000159239	0.997344
C2orf82 ENSG00000182600	0.997334
C2orf83 ENSG00000042304	1.00384
C2orf88 ENSG00000187699	1.00133
C3 ENSG00000125730	1.01136
C3AR1 ENSG00000171860	0.992304
C3orf14 ENSG00000114405	1.00082
C3orf18 ENSG00000088543	1.00361
C3orf20 ENSG00000131379	1.00325
C3orf22 ENSG00000180697	1.00767
C3orf33 ENSG00000174928	1.0091
C3orf36 ENSG00000221972	0.999681
C3orf38 ENSG00000179021	0.999959
C3orf49 ENSG00000163632	0.994426
C3orf52 ENSG00000114529	0.992986
C3orf58 ENSG00000181744	0.997656
C3orf62 ENSG00000188315	0.986185
C3orf70 ENSG00000187068	0.992424
C3orf80 ENSG00000180044	0.994493
C4A ENSG00000244731	1.01419
C4B ENSG00000224389	0.998106
C4BPA ENSG00000123838	0.99521
C4BPB ENSG00000123843	1.00207
C4orf17 ENSG00000138813	0.997555
C4orf19 ENSG00000154274	0.995303
C4orf22 ENSG00000197826	1.00273
C4orf3 ENSG00000164096	0.997296
C4orf32 ENSG00000174749	1.00667
C4orf33 ENSG00000151470	1.00368
C4orf36 ENSG00000163633	1.00314
C4orf46 ENSG00000205208	0.99832
C4orf48 ENSG00000243449	0.993751
C4orf50 ENSG00000181215	1.00378
C5 ENSG00000106804	0.988927
C5AR1 ENSG00000197405	1.00063
C5AR2 ENSG00000134830	0.994761
C5orf15 ENSG00000113583	1.00759
C5orf22 ENSG00000082213	0.988358
C5orf24 ENSG00000181904	1.00109
C5orf30 ENSG00000181751	0.991925
C5orf34 ENSG00000172244	1.00053
C5orf38 ENSG00000186493	1.00117
C5orf42 ENSG00000197603	1.00657
C5orf45 ENSG00000161010	1.00769
C5orf46 ENSG00000178776	0.992282
C5orf49 ENSG00000215217	1.00298
C5orf51 ENSG00000205765	1.00906
C5orf52 ENSG00000187658	0.991666
C5orf56 ENSG00000197536	0.998821
C5orf63 ENSG00000164241	0.998611
C6 ENSG00000039537	0.999006
C6orf1 ENSG00000186577	1.00966
C6orf106 ENSG00000196821	0.995973
C6orf118 ENSG00000112539	1.00426
C6orf120 ENSG00000185127	1.00745
C6orf132 ENSG00000188112	0.995222
C6orf136 ENSG00000204564	1.01578
C6orf141 ENSG00000197261	0.994192
C6orf201 ENSG00000185689	1.00756
C6orf203 ENSG00000130349	1.0064
C6orf223 ENSG00000181577	1.00598
C6orf226 ENSG00000221821	0.996574
C6orf25 ENSG00000204420	1.00739
C6orf47 ENSG00000204439	1.00283
C6orf48 ENSG00000204387	0.996836
C6orf52 ENSG00000137434	1.0052
C6orf58 ENSG00000184530	1.00756
C6orf62 ENSG00000112308	1.00439
C6orf89 ENSG00000198663	1.00144
C7 ENSG00000112936	1.00197
C7orf25 ENSG00000136197	0.994963
C7orf26 ENSG00000146576	1.00036
C7orf31 ENSG00000153790	1.00053
C7orf34 ENSG00000165131	1.00096
C7orf43 ENSG00000146826	1.00214
C7orf49 ENSG00000122783	0.989878
C7orf50 ENSG00000146540	1.00372
C7orf61 ENSG00000185955	0.999913
C7orf62 ENSG00000164645	1.00789
C7orf72 ENSG00000164500	1.00522
C7orf73 ENSG00000243317	1.00412
C8A ENSG00000157131	0.996851
C8G ENSG00000176919	1.0015
C8orf22 ENSG00000168333	0.987293
C8orf33 ENSG00000182307	0.997817
C8orf34 ENSG00000165084	1.0072
C8orf37 ENSG00000156172	0.993882
C8orf4 ENSG00000176907	0.999659
C8orf44 ENSG00000213865	1.00486
C8orf46 ENSG00000169085	1.00304
C8orf48 ENSG00000164743	1.00627
C8orf58 ENSG00000241852	1.01966
C8orf59 ENSG00000176731	0.987079
C8orf74 ENSG00000171060	1.00266
[truncated: 14,779 more rows]
