# Supplementary material for: Spatial maps of prostate cancer transcriptomes reveal an unexplored landscape of heterogeneity
Source: Nat Commun. 2018 Jun 20;9:2419. doi: 10.1038/s41467-018-04724-5 (PMC6010471; doi:10.1038/s41467-018-04724-5)
Supplement: Supplementary file 13 — Supplementary Data 10 [file 41467_2018_4724_MOESM13_ESM.zip › Supplementary Dataset 5/experiment0000-baselinefeature-gamma.tsv]

	Baseline
A1BG ENSG00000121410	0.88893
A1CF ENSG00000148584	1.30971
A2M ENSG00000175899	1.41458
A2ML1 ENSG00000166535	0.66903
A4GALT ENSG00000128274	1.34987
AAAS ENSG00000094914	1.28772
AACS ENSG00000081760	0.882774
AADAC ENSG00000114771	0.710477
AADACL4 ENSG00000204518	0.834552
AADAT ENSG00000109576	0.85562
AAED1 ENSG00000158122	0.807639
AAGAB ENSG00000103591	0.894643
AAK1 ENSG00000115977	0.809443
AAMDC ENSG00000087884	0.989815
AAMP ENSG00000127837	1.27865
AAR2 ENSG00000131043	0.95593
AARD ENSG00000205002	1.05255
AARS ENSG00000090861	1.02509
AARSD1 ENSG00000266967	0.993613
AASDH ENSG00000157426	1.02898
AASDHPPT ENSG00000149313	1.31663
AASS ENSG00000008311	0.852923
AATF ENSG00000275700	1.18892
AATK ENSG00000181409	0.782972
ABAT ENSG00000183044	1.13727
ABC13-47488600E17.1 ENSG00000283199	1.0394
ABC13-47656900H15.1 ENSG00000283566	0.730226
ABCA1 ENSG00000165029	1.37947
ABCA10 ENSG00000154263	1.12477
ABCA12 ENSG00000144452	0.743636
ABCA13 ENSG00000179869	1.03776
ABCA2 ENSG00000107331	1.03524
ABCA3 ENSG00000167972	1.01072
ABCA4 ENSG00000198691	0.822304
ABCA5 ENSG00000154265	0.709086
ABCA6 ENSG00000154262	0.822063
ABCA7 ENSG00000064687	1.05638
ABCA8 ENSG00000141338	1.47698
ABCA9 ENSG00000154258	1.23293
ABCB1 ENSG00000085563	1.41127
ABCB10 ENSG00000135776	0.929433
ABCB11 ENSG00000073734	1.06285
ABCB4 ENSG00000005471	0.762314
ABCB5 ENSG00000004846	1.14341
ABCB6 ENSG00000115657	0.90301
ABCB7 ENSG00000131269	0.593067
ABCB8 ENSG00000197150	1.3745
ABCB9 ENSG00000150967	0.724263
ABCC1 ENSG00000103222	1.20033
ABCC10 ENSG00000124574	1.00239
ABCC11 ENSG00000121270	0.625107
ABCC3 ENSG00000108846	0.753425
ABCC4 ENSG00000125257	1.275
ABCC5 ENSG00000114770	0.953189
ABCC6 ENSG00000091262	0.830014
ABCC8 ENSG00000006071	0.789819
ABCC9 ENSG00000069431	1.06606
ABCD1 ENSG00000101986	0.966314
ABCD2 ENSG00000173208	0.803281
ABCD3 ENSG00000117528	0.798032
ABCD4 ENSG00000119688	1.33948
ABCE1 ENSG00000164163	0.812165
ABCF1 ENSG00000204574	0.763973
ABCF2 ENSG00000033050	1.3895
ABCF3 ENSG00000161204	1.07888
ABCG1 ENSG00000160179	1.34144
ABCG2 ENSG00000118777	0.679301
ABCG4 ENSG00000172350	0.930518
ABCG5 ENSG00000138075	0.928702
ABHD1 ENSG00000143994	1.46083
ABHD10 ENSG00000144827	0.866898
ABHD11 ENSG00000106077	0.994314
ABHD12 ENSG00000100997	1.07843
ABHD13 ENSG00000139826	0.970819
ABHD14A ENSG00000248487	1.53136
ABHD14B ENSG00000114779	1.16043
ABHD15 ENSG00000168792	0.701949
ABHD16A ENSG00000204427	0.660211
ABHD17A ENSG00000129968	0.949687
ABHD17B ENSG00000107362	0.991069
ABHD17C ENSG00000136379	1.36149
ABHD18 ENSG00000164074	0.835756
ABHD2 ENSG00000140526	0.850773
ABHD3 ENSG00000158201	1.17443
ABHD4 ENSG00000100439	0.991708
ABHD5 ENSG00000011198	1.02495
ABHD6 ENSG00000163686	0.775145
ABHD8 ENSG00000127220	1.46111
ABI1 ENSG00000136754	1.23734
ABI2 ENSG00000138443	0.864888
ABI3 ENSG00000108798	1.15141
ABI3BP ENSG00000154175	1.22054
ABL1 ENSG00000097007	1.04197
ABL2 ENSG00000143322	0.494948
ABLIM1 ENSG00000099204	0.857337
ABLIM2 ENSG00000163995	0.635137
ABLIM3 ENSG00000173210	0.843927
ABO ENSG00000175164	0.701903
ABR ENSG00000159842	0.875382
ABRA ENSG00000174429	1.13532
ABRACL ENSG00000146386	1.31772
ABT1 ENSG00000146109	1.20903
ABTB1 ENSG00000114626	1.12528
ABTB2 ENSG00000166016	0.83616
AC004158.1 ENSG00000280264	0.916031
AC004381.6 ENSG00000005189	1.12112
AC004754.3 ENSG00000269881	0.848454
AC004813.1 ENSG00000279777	0.925618
AC004824.1 ENSG00000280226	0.934436
AC005281.1 ENSG00000226690	0.708477
AC005477.1 ENSG00000280188	1.13007
AC005480.1 ENSG00000279461	0.826421
AC006116.20 ENSG00000267710	0.883981
AC006386.1 ENSG00000279115	0.884959
AC006994.3 ENSG00000279317	0.963165
AC007906.1 ENSG00000279018	1.22225
AC008074.1 ENSG00000279644	1.43153
AC008522.1 ENSG00000279232	1.05108
AC008686.1 ENSG00000280221	1.00338
AC008759.1 ENSG00000279471	0.862943
AC008914.1 ENSG00000279768	0.903007
AC009014.3 ENSG00000271824	1.12161
AC010731.4 ENSG00000235118	0.890328
AC012005.1 ENSG00000279274	0.868974
AC013461.1 ENSG00000091436	0.923141
AC016549.1 ENSG00000281325	1.11151
AC021106.1 ENSG00000279386	1.04116
AC024060.1 ENSG00000281584	0.890477
AC025335.1 ENSG00000179859	1.24143
AC069063.2 ENSG00000279380	1.02559
AC073657.1 ENSG00000279937	0.742386
AC074033.1 ENSG00000281137	1.20413
AC087350.1 ENSG00000281527	0.929318
AC090498.1 ENSG00000279483	1.24467
AC104981.1 ENSG00000278938	0.84618
AC105009.1 ENSG00000281855	0.963824
AC105052.1 ENSG00000279168	0.786078
AC110615.1 ENSG00000279909	0.65926
AC113404.1 ENSG00000254893	1.01604
AC118758.1 ENSG00000268187	0.823847
AC131097.4 ENSG00000216921	1.18417
AC131263.1 ENSG00000280550	1.00368
AC138517.6 ENSG00000283288	0.8348
AC138969.4 ENSG00000183889	0.615434
AC241377.1 ENSG00000281741	1.13235
AC241585.1 ENSG00000281571	0.784639
AC242988.1 ENSG00000278939	0.952741
AC243756.1 ENSG00000270339	0.994097
AC245100.1 ENSG00000280649	1.12773
ACAA1 ENSG00000060971	1.15095
ACAA2 ENSG00000167315	1.00356
ACACA ENSG00000278540	1.01728
ACACB ENSG00000076555	0.733399
ACAD10 ENSG00000111271	1.063
ACAD11 ENSG00000240303	0.918355
ACAD8 ENSG00000151498	0.890621
ACAD9 ENSG00000177646	0.813205
ACADL ENSG00000115361	0.98044
ACADM ENSG00000117054	1.10114
ACADS ENSG00000122971	1.26838
ACADSB ENSG00000196177	1.0973
ACADVL ENSG00000072778	1.26286
ACAN ENSG00000157766	0.810692
ACAP1 ENSG00000072818	0.958962
ACAP2 ENSG00000114331	0.829939
ACAP3 ENSG00000131584	1.31896
ACAT1 ENSG00000075239	0.948219
ACAT2 ENSG00000120437	1.1688
ACBD3 ENSG00000182827	0.93777
ACBD4 ENSG00000181513	1.044
ACBD5 ENSG00000107897	1.21898
ACBD6 ENSG00000230124	1.10909
ACCS ENSG00000110455	1.03745
ACCSL ENSG00000205126	0.726644
ACD ENSG00000102977	1.35813
ACE ENSG00000159640	1.09571
ACE2 ENSG00000130234	0.710939
ACER1 ENSG00000167769	1.18064
ACER2 ENSG00000177076	0.915982
ACER3 ENSG00000078124	0.744041
ACHE ENSG00000087085	0.841565
ACIN1 ENSG00000100813	0.684314
ACKR1 ENSG00000213088	1.19748
ACKR2 ENSG00000144648	0.806543
ACKR3 ENSG00000144476	0.763975
ACKR4 ENSG00000129048	0.81817
ACLY ENSG00000131473	0.980533
ACMSD ENSG00000153086	1.27105
ACO1 ENSG00000122729	0.85342
ACO2 ENSG00000100412	0.806164
ACOD1 ENSG00000102794	1.00285
ACOT1 ENSG00000184227	1.0868
ACOT11 ENSG00000162390	0.605936
ACOT12 ENSG00000172497	0.803821
ACOT13 ENSG00000112304	0.78604
ACOT2 ENSG00000119673	1.16929
ACOT4 ENSG00000177465	1.19527
ACOT7 ENSG00000097021	1.28642
ACOT8 ENSG00000101473	1.29535
ACOT9 ENSG00000123130	0.975272
ACOX1 ENSG00000161533	1.0343
ACOX2 ENSG00000168306	0.679497
ACOX3 ENSG00000087008	1.24921
ACOXL ENSG00000153093	0.843428
ACP1 ENSG00000143727	0.964717
ACP2 ENSG00000134575	0.964232
ACP5 ENSG00000102575	1.11778
ACP6 ENSG00000162836	1.39636
ACP7 ENSG00000183760	0.962286
ACPP ENSG00000014257	3.00623
ACPT ENSG00000142513	1.01524
ACR ENSG00000100312	0.974481
ACRBP ENSG00000111644	1.32661
ACRC ENSG00000147174	0.728407
ACSBG1 ENSG00000103740	0.885267
ACSBG2 ENSG00000130377	1.02345
ACSF2 ENSG00000167107	1.0722
ACSF3 ENSG00000176715	1.10594
ACSL1 ENSG00000151726	1.10883
ACSL3 ENSG00000123983	0.984164
ACSL4 ENSG00000068366	0.734711
ACSL5 ENSG00000197142	1.14986
ACSL6 ENSG00000164398	0.987581
ACSM1 ENSG00000166743	1.36709
ACSM2A ENSG00000183747	1.27488
ACSM2B ENSG00000066813	0.838555
ACSM3 ENSG00000005187	0.845823
ACSM4 ENSG00000215009	1.05052
ACSM5 ENSG00000183549	0.751085
ACSM6 ENSG00000173124	0.810882
ACSS1 ENSG00000154930	1.27047
ACSS2 ENSG00000131069	0.821474
ACSS3 ENSG00000111058	1.15596
ACTA1 ENSG00000143632	1.05519
ACTA2 ENSG00000107796	1.4955
ACTB ENSG00000075624	3.04897
ACTBL2 ENSG00000169067	1.00409
ACTC1 ENSG00000159251	0.93455
ACTG1 ENSG00000184009	1.69591
ACTG2 ENSG00000163017	2.51849
ACTL10 ENSG00000182584	0.875427
ACTL6A ENSG00000136518	1.13846
ACTL6B ENSG00000077080	1.05302
ACTN1 ENSG00000072110	1.11492
ACTN2 ENSG00000077522	0.757378
ACTN3 ENSG00000248746	1.01268
ACTN4 ENSG00000130402	0.994763
ACTR10 ENSG00000131966	0.859529
ACTR1A ENSG00000138107	1.28395
ACTR1B ENSG00000115073	1.35908
ACTR2 ENSG00000138071	1.07632
ACTR3 ENSG00000115091	0.942798
ACTR3B ENSG00000133627	0.83747
ACTR3C ENSG00000106526	0.769099
ACTR5 ENSG00000101442	0.923222
ACTR6 ENSG00000075089	0.835134
ACTR8 ENSG00000113812	0.897049
ACTRT3 ENSG00000184378	1.08823
ACVR1 ENSG00000115170	0.951644
ACVR1B ENSG00000135503	0.822158
ACVR1C ENSG00000123612	0.853209
ACVR2A ENSG00000121989	1.18049
ACVR2B ENSG00000114739	1.10972
ACVRL1 ENSG00000139567	0.700617
ACY1 ENSG00000243989	0.808726
ACY3 ENSG00000132744	0.729567
ACYP1 ENSG00000119640	0.847303
ACYP2 ENSG00000170634	0.981369
ADA ENSG00000196839	0.792841
ADAD1 ENSG00000164113	1.01405
ADAD2 ENSG00000140955	0.966353
ADAL ENSG00000168803	0.883782
ADAM10 ENSG00000137845	0.937227
ADAM11 ENSG00000073670	0.911341
ADAM12 ENSG00000148848	0.996667
ADAM15 ENSG00000143537	0.879169
ADAM17 ENSG00000151694	0.90509
ADAM18 ENSG00000168619	1.06593
ADAM19 ENSG00000135074	0.880357
ADAM2 ENSG00000104755	0.867808
ADAM20 ENSG00000134007	0.907867
ADAM22 ENSG00000008277	1.0819
ADAM23 ENSG00000114948	0.783432
ADAM28 ENSG00000042980	1.09062
ADAM29 ENSG00000168594	1.18945
ADAM32 ENSG00000197140	0.95161
ADAM33 ENSG00000149451	0.967154
ADAM7 ENSG00000069206	1.11508
ADAM8 ENSG00000151651	0.822958
ADAM9 ENSG00000168615	1.15819
ADAMDEC1 ENSG00000134028	0.861394
ADAMTS1 ENSG00000154734	0.762697
ADAMTS10 ENSG00000142303	1.22192
ADAMTS12 ENSG00000151388	0.891318
ADAMTS13 ENSG00000160323	1.10675
ADAMTS14 ENSG00000138316	0.738094
ADAMTS15 ENSG00000166106	0.781351
ADAMTS16 ENSG00000145536	0.914217
ADAMTS17 ENSG00000140470	0.720518
ADAMTS18 ENSG00000140873	1.00078
ADAMTS19 ENSG00000145808	1.0125
ADAMTS2 ENSG00000087116	1.08603
ADAMTS20 ENSG00000173157	0.945743
ADAMTS3 ENSG00000156140	0.980179
ADAMTS4 ENSG00000158859	0.870325
ADAMTS5 ENSG00000154736	0.631333
ADAMTS6 ENSG00000049192	0.866001
ADAMTS7 ENSG00000136378	0.96845
ADAMTS8 ENSG00000134917	0.950196
ADAMTS9 ENSG00000163638	0.96569
ADAMTSL1 ENSG00000178031	1.27042
ADAMTSL2 ENSG00000197859	0.705922
ADAMTSL3 ENSG00000156218	1.07756
ADAMTSL4 ENSG00000143382	0.795014
ADAMTSL5 ENSG00000185761	0.68261
ADAP1 ENSG00000105963	1.04078
ADAP2 ENSG00000184060	0.984575
ADAR ENSG00000160710	0.791508
ADARB1 ENSG00000197381	0.88313
ADARB2 ENSG00000185736	1.11069
ADAT1 ENSG00000065457	0.766658
ADAT2 ENSG00000189007	0.935973
ADAT3 ENSG00000213638	0.667716
ADCK1 ENSG00000063761	0.998512
ADCK2 ENSG00000133597	0.993672
ADCK3 ENSG00000163050	1.34002
ADCK4 ENSG00000123815	1.00223
ADCK5 ENSG00000173137	1.26573
ADCY1 ENSG00000164742	0.894167
ADCY10 ENSG00000143199	1.07778
ADCY2 ENSG00000078295	0.951897
ADCY3 ENSG00000138031	1.21565
ADCY4 ENSG00000129467	1.02355
ADCY5 ENSG00000173175	0.781687
ADCY6 ENSG00000174233	1.07252
ADCY7 ENSG00000121281	0.77136
ADCY9 ENSG00000162104	0.942051
ADCYAP1 ENSG00000141433	0.853826
ADCYAP1R1 ENSG00000078549	0.876252
ADD1 ENSG00000087274	1.30007
ADD2 ENSG00000075340	0.860909
ADD3 ENSG00000148700	0.882808
ADGB ENSG00000118492	0.947485
ADGRA1 ENSG00000197177	1.11298
ADGRA2 ENSG00000020181	1.3033
ADGRA3 ENSG00000152990	0.715677
ADGRB1 ENSG00000181790	0.971841
ADGRB2 ENSG00000121753	1.03987
ADGRB3 ENSG00000135298	0.741784
ADGRD1 ENSG00000111452	0.586449
ADGRD2 ENSG00000180264	0.709685
ADGRE1 ENSG00000174837	1.04774
ADGRE2 ENSG00000127507	0.623565
ADGRE3 ENSG00000131355	0.791077
ADGRE5 ENSG00000123146	1.07101
ADGRF1 ENSG00000153292	0.756205
ADGRF2 ENSG00000164393	0.993414
ADGRF3 ENSG00000173567	0.980736
ADGRF4 ENSG00000153294	0.813824
ADGRF5 ENSG00000069122	1.06807
ADGRG1 ENSG00000205336	0.786981
ADGRG2 ENSG00000173698	0.89441
ADGRG3 ENSG00000182885	1.13297
ADGRG4 ENSG00000156920	1.08915
ADGRG5 ENSG00000159618	1.07273
ADGRG6 ENSG00000112414	0.752982
ADGRL1 ENSG00000072071	0.808683
ADGRL2 ENSG00000117114	0.992459
ADGRL3 ENSG00000150471	0.847225
ADGRL4 ENSG00000162618	0.96168
ADGRV1 ENSG00000164199	1.02125
ADH1B ENSG00000196616	1.21804
ADH1C ENSG00000248144	1.13661
ADH4 ENSG00000198099	0.981727
ADH5 ENSG00000197894	1.03023
ADH6 ENSG00000172955	0.695578
ADH7 ENSG00000196344	0.911744
ADHFE1 ENSG00000147576	0.661696
ADI1 ENSG00000182551	1.31767
ADIPOQ ENSG00000181092	0.928585
ADIPOR1 ENSG00000159346	0.956152
ADIPOR2 ENSG00000006831	1.20816
ADIRF ENSG00000148671	1.72005
ADK ENSG00000156110	0.736148
ADM ENSG00000148926	0.658729
ADM2 ENSG00000128165	1.06885
ADM5 ENSG00000224420	0.836052
ADNP ENSG00000101126	1.23864
ADNP2 ENSG00000101544	1.01356
ADO ENSG00000181915	1.24104
ADORA1 ENSG00000163485	1.01572
ADORA2B ENSG00000170425	0.881929
ADORA3 ENSG00000282608	0.847076
ADPGK ENSG00000159322	0.801907
ADPRH ENSG00000144843	0.733648
ADPRHL1 ENSG00000153531	1.32623
ADPRHL2 ENSG00000116863	1.31426
ADPRM ENSG00000170222	1.16493
ADRA1A ENSG00000120907	0.690356
ADRA1B ENSG00000170214	1.07134
ADRA1D ENSG00000171873	1.03025
ADRA2A ENSG00000150594	0.652889
ADRA2B ENSG00000274286	0.847799
ADRA2C ENSG00000184160	0.929088
ADRB1 ENSG00000043591	1.18234
ADRB2 ENSG00000169252	1.26981
ADRB3 ENSG00000188778	0.684008
ADRM1 ENSG00000130706	1.05256
ADSL ENSG00000239900	1.04472
ADSS ENSG00000035687	1.05714
ADSSL1 ENSG00000185100	0.888454
ADTRP ENSG00000111863	0.919906
AEBP1 ENSG00000106624	1.23364
AEBP2 ENSG00000139154	1.21584
AEN ENSG00000181026	0.686184
AES ENSG00000104964	1.60412
AF011889.5 ENSG00000241489	0.916332
AF111168.1 ENSG00000280308	0.902484
AFAP1 ENSG00000196526	0.841976
AFAP1L1 ENSG00000157510	1.148
AFAP1L2 ENSG00000169129	1.36139
AFF1 ENSG00000172493	0.825902
AFF2 ENSG00000155966	0.874028
AFF3 ENSG00000144218	0.829465
AFF4 ENSG00000072364	0.677063
AFG3L2 ENSG00000141385	1.23806
AFM ENSG00000079557	0.883746
AFMID ENSG00000183077	1.3068
AFP ENSG00000081051	1.15829
AFTPH ENSG00000119844	1.01323
AGA ENSG00000038002	0.868068
AGAP1 ENSG00000157985	1.0605
AGAP14P ENSG00000279058	1.16633
AGAP2 ENSG00000135439	0.819883
AGAP3 ENSG00000133612	0.887879
AGAP4 ENSG00000188234	1.16008
AGAP5 ENSG00000172650	0.872747
AGAP6 ENSG00000204149	1.22401
AGAP9 ENSG00000204172	1.06365
AGBL1 ENSG00000273540	0.865318
AGBL2 ENSG00000165923	1.25861
AGBL3 ENSG00000146856	0.995795
AGBL4 ENSG00000186094	0.993482
AGBL5 ENSG00000084693	1.19545
AGER ENSG00000204305	0.69412
AGFG1 ENSG00000173744	1.18836
AGFG2 ENSG00000106351	1.05275
AGGF1 ENSG00000164252	1.02935
AGK ENSG00000006530	0.977078
AGL ENSG00000162688	0.822036
AGMAT ENSG00000116771	1.04166
AGMO ENSG00000187546	1.16834
AGO1 ENSG00000092847	0.978915
AGO2 ENSG00000123908	0.913818
AGO3 ENSG00000126070	0.834024
AGO4 ENSG00000134698	1.0754
AGPAT1 ENSG00000204310	1.25809
AGPAT2 ENSG00000169692	1.11023
AGPAT3 ENSG00000160216	0.911864
AGPAT4 ENSG00000026652	0.856265
AGPAT5 ENSG00000155189	1.03817
AGPS ENSG00000018510	0.884626
AGR2 ENSG00000106541	1.09458
AGR3 ENSG00000173467	0.606264
AGRN ENSG00000188157	1.11831
AGT ENSG00000135744	0.907876
AGTPBP1 ENSG00000135049	1.16954
AGTR1 ENSG00000144891	0.857643
AGTRAP ENSG00000177674	1.58607
AHCTF1 ENSG00000153207	0.539023
AHCY ENSG00000101444	0.968318
AHCYL1 ENSG00000168710	1.25117
AHCYL2 ENSG00000158467	1.17333
AHDC1 ENSG00000126705	0.566145
AHI1 ENSG00000135541	0.921961
AHNAK ENSG00000124942	1.63182
AHNAK2 ENSG00000185567	1.31942
AHR ENSG00000106546	1.02344
AHRR ENSG00000063438	0.98759
AHSA1 ENSG00000100591	1.12375
AHSA2 ENSG00000173209	1.13486
AHSG ENSG00000145192	0.928447
AIDA ENSG00000186063	0.911991
AIF1 ENSG00000204472	0.984001
AIF1L ENSG00000126878	0.71167
AIFM1 ENSG00000156709	0.985336
AIFM2 ENSG00000042286	1.30222
AIFM3 ENSG00000183773	1.49321
AIG1 ENSG00000146416	1.20219
AIM1 ENSG00000112297	0.8358
AIM1L ENSG00000176092	0.967304
AIM2 ENSG00000163568	0.987823
AIMP1 ENSG00000164022	1.09386
AIMP2 ENSG00000106305	1.05738
AIP ENSG00000110711	0.98766
AIPL1 ENSG00000129221	1.04722
AIRE ENSG00000160224	0.887732
AJ239318.1 ENSG00000280108	0.949697
AJAP1 ENSG00000196581	1.39442
AJUBA ENSG00000129474	0.706261
AK1 ENSG00000106992	0.811276
AK2 ENSG00000004455	0.93769
AK3 ENSG00000147853	0.838664
AK4 ENSG00000162433	0.818436
AK5 ENSG00000154027	0.678993
AK6 ENSG00000085231	0.860364
AK7 ENSG00000140057	0.77419
AK8 ENSG00000165695	0.819273
AK9 ENSG00000155085	0.75069
AKAP1 ENSG00000121057	1.50111
AKAP10 ENSG00000108599	0.975257
AKAP11 ENSG00000023516	1.2134
AKAP12 ENSG00000131016	1.00447
AKAP13 ENSG00000170776	0.851753
AKAP14 ENSG00000186471	0.91432
AKAP17A ENSG00000197976	0.754034
AKAP3 ENSG00000111254	0.715028
AKAP4 ENSG00000147081	1.00537
AKAP5 ENSG00000179841	0.757874
AKAP6 ENSG00000151320	0.714523
AKAP7 ENSG00000118507	1.05628
AKAP8 ENSG00000105127	0.866634
AKAP8L ENSG00000011243	1.12791
AKAP9 ENSG00000127914	0.853224
AKIP1 ENSG00000166452	0.776826
AKIRIN1 ENSG00000174574	0.828081
AKIRIN2 ENSG00000135334	0.980495
AKNA ENSG00000106948	0.912679
AKNAD1 ENSG00000162641	0.678902
AKR1A1 ENSG00000117448	1.04858
AKR1B1 ENSG00000085662	0.658681
AKR1B15 ENSG00000227471	0.96258
AKR1C1 ENSG00000187134	0.98503
AKR1C2 ENSG00000151632	0.583876
AKR1C3 ENSG00000196139	0.779467
AKR1D1 ENSG00000122787	1.07652
AKR1E2 ENSG00000165568	1.026
AKR7A2 ENSG00000053371	0.978712
AKR7A3 ENSG00000162482	0.906329
AKR7L ENSG00000211454	0.70592
AKT1 ENSG00000142208	1.23364
AKT1S1 ENSG00000204673	0.833174
AKT2 ENSG00000105221	1.01638
AKT3 ENSG00000117020	0.982757
AKTIP ENSG00000166971	0.854692
AL023806.1 ENSG00000280184	1.19464
AL049794.1 ENSG00000280240	0.919791
AL133475.1 ENSG00000281602	0.902741
AL354828.1 ENSG00000279282	0.964203
AL354828.2 ENSG00000280175	0.832589
AL356053.1 ENSG00000150076	0.94982
AL356585.1 ENSG00000279081	1.02941
AL358852.1 ENSG00000278899	1.08729
AL365181.1 ENSG00000280316	0.606737
AL513523.2 ENSG00000279767	0.748642
AL589743.1 ENSG00000279508	1.50088
ALAD ENSG00000148218	0.944355
ALAS1 ENSG00000023330	0.986508
ALAS2 ENSG00000158578	1.08038
ALB ENSG00000163631	1.41738
ALCAM ENSG00000170017	1.14839
ALDH16A1 ENSG00000161618	0.914945
ALDH18A1 ENSG00000059573	1.14131
ALDH1A1 ENSG00000165092	0.870635
ALDH1A2 ENSG00000128918	0.689231
ALDH1A3 ENSG00000184254	1.41266
ALDH1B1 ENSG00000137124	1.25045
ALDH1L1 ENSG00000144908	0.897828
ALDH1L2 ENSG00000136010	0.60657
ALDH3A1 ENSG00000108602	1.02905
ALDH3A2 ENSG00000072210	1.02456
ALDH3B1 ENSG00000006534	0.617275
ALDH3B2 ENSG00000132746	1.10507
ALDH4A1 ENSG00000159423	1.08067
ALDH5A1 ENSG00000112294	1.10953
ALDH6A1 ENSG00000119711	0.78986
ALDH7A1 ENSG00000164904	0.692544
ALDH8A1 ENSG00000118514	0.8515
ALDH9A1 ENSG00000143149	1.0291
ALDOA ENSG00000149925	1.38246
ALDOC ENSG00000109107	0.975019
ALG1 ENSG00000033011	1.47538
ALG10 ENSG00000139133	1.04775
ALG10B ENSG00000175548	1.55746
ALG11 ENSG00000253710	1.00926
ALG12 ENSG00000182858	1.26567
ALG13 ENSG00000101901	0.839525
ALG14 ENSG00000172339	0.908883
ALG1L ENSG00000189366	1.07027
ALG1L2 ENSG00000251287	0.95582
ALG2 ENSG00000119523	0.975812
ALG3 ENSG00000214160	1.19504
ALG5 ENSG00000120697	1.42827
ALG6 ENSG00000088035	0.995623
ALG8 ENSG00000159063	0.83234
ALG9 ENSG00000086848	1.30546
ALK ENSG00000171094	1.31797
ALKBH1 ENSG00000100601	1.03137
ALKBH2 ENSG00000189046	1.43426
ALKBH3 ENSG00000166199	1.10128
ALKBH4 ENSG00000160993	1.23562
ALKBH5 ENSG00000091542	1.14534
ALKBH6 ENSG00000239382	1.06344
ALKBH7 ENSG00000125652	1.28686
ALKBH8 ENSG00000137760	0.801421
ALLC ENSG00000151360	0.836636
ALMS1 ENSG00000116127	0.677393
ALOX12 ENSG00000108839	0.85411
ALOX12B ENSG00000179477	1.11596
ALOX15 ENSG00000161905	1.10312
ALOX15B ENSG00000179593	1.63871
ALOX5 ENSG00000012779	1.10491
ALOX5AP ENSG00000132965	0.856958
ALPK1 ENSG00000073331	0.993703
ALPK2 ENSG00000198796	0.716165
ALPK3 ENSG00000136383	0.693434
ALPL ENSG00000162551	1.11236
ALPP ENSG00000163283	0.879924
ALS2 ENSG00000003393	1.16263
ALS2CL ENSG00000178038	0.703374
ALS2CR11 ENSG00000155754	1.08064
ALS2CR12 ENSG00000155749	0.985162
ALX3 ENSG00000156150	0.798827
ALYREF ENSG00000183684	1.18616
AMACR ENSG00000242110	0.825085
AMBN ENSG00000178522	0.764846
AMBP ENSG00000106927	1.08304
AMBRA1 ENSG00000110497	0.793557
AMD1 ENSG00000123505	1.18666
AMDHD1 ENSG00000139344	0.992242
AMDHD2 ENSG00000162066	1.09051
AMELX ENSG00000125363	0.885812
AMER1 ENSG00000184675	0.82869
AMER2 ENSG00000165566	1.08349
AMFR ENSG00000159461	1.30167
AMH ENSG00000104899	0.867975
AMHR2 ENSG00000135409	1.05971
AMIGO1 ENSG00000181754	0.99734
AMIGO2 ENSG00000139211	0.874635
AMIGO3 ENSG00000176020	1.08528
AMMECR1 ENSG00000101935	0.891172
AMMECR1L ENSG00000144233	0.992329
AMN ENSG00000166126	0.845807
AMN1 ENSG00000151743	0.672801
AMOT ENSG00000126016	0.873785
AMOTL1 ENSG00000166025	0.93043
AMOTL2 ENSG00000114019	0.976203
AMPD1 ENSG00000116748	1.22622
AMPD2 ENSG00000116337	0.926019
AMPD3 ENSG00000133805	0.811702
AMPH ENSG00000078053	1.01629
AMT ENSG00000145020	1.01155
AMY1A ENSG00000237763	0.761527
AMY1B ENSG00000174876	1.07741
AMY1C ENSG00000187733	0.806146
AMY2B ENSG00000240038	0.832913
AMZ1 ENSG00000174945	0.857112
AMZ2 ENSG00000196704	0.994688
ANAPC1 ENSG00000153107	0.766574
ANAPC10 ENSG00000164162	1.16426
ANAPC11 ENSG00000141552	1.47339
ANAPC13 ENSG00000129055	1.02384
ANAPC15 ENSG00000110200	1.65353
ANAPC16 ENSG00000166295	0.973856
ANAPC2 ENSG00000176248	0.769418
ANAPC4 ENSG00000053900	0.791593
ANAPC5 ENSG00000089053	1.37186
ANAPC7 ENSG00000196510	0.878085
ANG ENSG00000214274	1.04839
ANGEL1 ENSG00000013523	1.13135
ANGEL2 ENSG00000174606	0.96219
ANGPT1 ENSG00000154188	0.661348
ANGPT2 ENSG00000091879	1.06584
ANGPT4 ENSG00000101280	1.00628
ANGPTL1 ENSG00000116194	1.14747
ANGPTL2 ENSG00000136859	0.933221
ANGPTL3 ENSG00000132855	1.04323
ANGPTL4 ENSG00000167772	0.53354
ANGPTL6 ENSG00000130812	0.889092
ANGPTL7 ENSG00000171819	0.94764
ANGPTL8 ENSG00000130173	1.01585
ANHX ENSG00000227059	1.00854
ANK1 ENSG00000029534	1.18142
ANK2 ENSG00000145362	0.840727
ANK3 ENSG00000151150	0.929171
ANKAR ENSG00000151687	0.905685
ANKDD1A ENSG00000166839	1.19982
ANKDD1B ENSG00000189045	0.849749
ANKEF1 ENSG00000132623	0.766768
ANKFN1 ENSG00000153930	0.679386
ANKFY1 ENSG00000185722	0.826778
ANKH ENSG00000154122	1.04678
ANKHD1 ENSG00000131503	0.763
ANKHD1-EIF4EBP3 ENSG00000254996	0.826898
ANKIB1 ENSG00000001629	0.804318
ANKK1 ENSG00000170209	1.05165
ANKLE1 ENSG00000160117	0.772881
ANKLE2 ENSG00000176915	1.24898
ANKMY1 ENSG00000144504	1.11649
ANKMY2 ENSG00000106524	1.23534
ANKRA2 ENSG00000164331	0.905343
ANKRD1 ENSG00000148677	0.885257
ANKRD10 ENSG00000088448	1.06393
ANKRD11 ENSG00000167522	0.731381
ANKRD12 ENSG00000101745	0.854458
ANKRD13A ENSG00000076513	1.14206
ANKRD13B ENSG00000198720	1.14913
ANKRD13C ENSG00000118454	1.0141
ANKRD13D ENSG00000172932	1.12827
ANKRD16 ENSG00000134461	0.915052
ANKRD17 ENSG00000132466	0.51082
ANKRD18A ENSG00000180071	0.843373
ANKRD18B ENSG00000230453	1.32619
ANKRD2 ENSG00000165887	1.51409
ANKRD20A1 ENSG00000260691	1.07767
ANKRD20A2 ENSG00000183148	0.775513
ANKRD20A3 ENSG00000276203	0.761427
ANKRD20A4 ENSG00000172014	0.89746
ANKRD22 ENSG00000152766	0.575921
ANKRD23 ENSG00000163126	0.974198
ANKRD24 ENSG00000089847	1.05756
ANKRD26 ENSG00000107890	0.930523
ANKRD27 ENSG00000105186	0.96283
ANKRD28 ENSG00000206560	0.779423
ANKRD29 ENSG00000154065	0.965405
ANKRD30A ENSG00000148513	1.00461
ANKRD30B ENSG00000180777	0.955604
ANKRD30BL ENSG00000163046	1.04567
ANKRD31 ENSG00000145700	1.03227
ANKRD33 ENSG00000167612	0.74693
ANKRD33B ENSG00000164236	1.02167
ANKRD34A ENSG00000272031	0.876286
ANKRD34B ENSG00000189127	1.02946
ANKRD35 ENSG00000198483	1.26524
ANKRD36 ENSG00000135976	0.848792
ANKRD36B ENSG00000196912	0.670544
ANKRD36C ENSG00000174501	0.985372
ANKRD37 ENSG00000186352	1.28746
ANKRD39 ENSG00000213337	1.32828
ANKRD40 ENSG00000154945	0.574726
ANKRD42 ENSG00000137494	1.27944
ANKRD44 ENSG00000065413	0.951118
ANKRD45 ENSG00000183831	0.742117
ANKRD46 ENSG00000186106	0.886329
ANKRD49 ENSG00000168876	0.919571
ANKRD50 ENSG00000151458	1.11671
ANKRD52 ENSG00000139645	1.43896
ANKRD53 ENSG00000144031	0.984999
ANKRD54 ENSG00000100124	1.0832
ANKRD6 ENSG00000135299	0.695656
ANKRD62 ENSG00000181626	0.981712
ANKRD65 ENSG00000235098	1.03354
ANKRD7 ENSG00000106013	1.0207
ANKRD9 ENSG00000156381	1.15338
ANKS1A ENSG00000064999	0.901444
ANKS1B ENSG00000185046	0.913398
ANKS3 ENSG00000168096	0.863107
ANKS4B ENSG00000175311	0.652539
ANKS6 ENSG00000165138	0.933413
ANKUB1 ENSG00000206199	1.13647
ANKZF1 ENSG00000163516	1.35212
ANLN ENSG00000011426	0.950752
ANO1 ENSG00000131620	1.36516
ANO10 ENSG00000160746	0.895771
ANO2 ENSG00000047617	0.668847
ANO3 ENSG00000134343	1.15968
ANO4 ENSG00000151572	1.01535
ANO5 ENSG00000171714	1.12075
ANO6 ENSG00000177119	0.764411
ANO7 ENSG00000146205	1.53213
ANO8 ENSG00000074855	0.769296
ANO9 ENSG00000185101	1.12697
ANOS1 ENSG00000011201	0.981893
ANP32A ENSG00000140350	1.42938
ANP32B ENSG00000136938	1.07414
ANP32E ENSG00000143401	0.909946
ANPEP ENSG00000166825	1.65293
ANTXR1 ENSG00000169604	1.02646
ANTXR2 ENSG00000163297	0.936583
ANXA1 ENSG00000135046	1.21529
ANXA11 ENSG00000122359	1.14174
ANXA13 ENSG00000104537	0.903581
ANXA2 ENSG00000182718	1.07162
ANXA2R ENSG00000177721	1.06681
ANXA3 ENSG00000138772	1.14202
ANXA4 ENSG00000196975	0.900841
ANXA5 ENSG00000164111	1.0641
ANXA6 ENSG00000197043	1.19498
ANXA7 ENSG00000138279	0.993725
ANXA8 ENSG00000265190	0.997744
ANXA8L1 ENSG00000264230	0.731178
ANXA9 ENSG00000143412	0.939057
AOAH ENSG00000136250	1.02957
AOC1 ENSG00000002726	0.744815
AOC2 ENSG00000131480	1.08811
AOC3 ENSG00000131471	1.17098
AOX1 ENSG00000138356	0.762116
AP000295.9 ENSG00000249624	0.97429
AP000304.12 ENSG00000249209	1.15635
AP000349.2 ENSG00000280178	1.27678
AP000350.10 ENSG00000251357	0.935435
AP000721.4 ENSG00000256100	1.05118
AP000769.1 ENSG00000279576	0.954114
AP000866.1 ENSG00000279342	1.2694
AP006285.2 ENSG00000278919	0.993869
AP1AR ENSG00000138660	0.980314
AP1B1 ENSG00000100280	1.00806
AP1G1 ENSG00000166747	0.892007
AP1G2 ENSG00000213983	1.20904
AP1M1 ENSG00000072958	1.09173
AP1M2 ENSG00000129354	1.3503
AP1S1 ENSG00000106367	1.06205
AP1S2 ENSG00000182287	1.01567
AP1S3 ENSG00000152056	0.658674
AP2A1 ENSG00000196961	1.20712
AP2A2 ENSG00000183020	1.43377
AP2B1 ENSG00000006125	0.732663
AP2M1 ENSG00000161203	1.25768
AP2S1 ENSG00000042753	1.42492
AP3B1 ENSG00000132842	0.615093
AP3B2 ENSG00000103723	0.888547
AP3D1 ENSG00000065000	1.06972
AP3M1 ENSG00000185009	1.08221
AP3M2 ENSG00000070718	0.973484
AP3S1 ENSG00000177879	0.911186
AP3S2 ENSG00000157823	1.18161
AP4B1 ENSG00000134262	0.752515
AP4E1 ENSG00000081014	1.01421
AP4M1 ENSG00000221838	1.44668
AP4S1 ENSG00000100478	0.93056
AP5B1 ENSG00000254470	0.988999
AP5M1 ENSG00000053770	0.918606
AP5S1 ENSG00000125843	0.941958
AP5Z1 ENSG00000242802	0.975149
APAF1 ENSG00000120868	0.76928
APBA1 ENSG00000107282	0.474792
APBA2 ENSG00000034053	0.940548
APBA3 ENSG00000011132	0.975313
APBB1 ENSG00000166313	1.3537
APBB1IP ENSG00000077420	0.894181
APBB2 ENSG00000163697	0.952535
APBB3 ENSG00000113108	0.872072
APC ENSG00000134982	1.10432
APC2 ENSG00000115266	0.885696
APCDD1 ENSG00000154856	1.05358
APCDD1L ENSG00000198768	0.664902
APEH ENSG00000164062	1.46525
APELA ENSG00000248329	0.873798
APEX1 ENSG00000100823	1.21369
APEX2 ENSG00000169188	1.26794
APH1A ENSG00000117362	0.866857
APH1B ENSG00000138613	1.07686
API5 ENSG00000166181	1.03465
APIP ENSG00000149089	0.882457
APITD1 ENSG00000175279	0.996244
APLF ENSG00000169621	0.956829
APLN ENSG00000171388	1.0218
APLNR ENSG00000134817	1.06744
APLP1 ENSG00000105290	0.821753
APLP2 ENSG00000084234	1.31544
APMAP ENSG00000101474	1.24256
APOA1 ENSG00000118137	1.11602
APOA2 ENSG00000158874	0.995355
APOB ENSG00000084674	0.980133
APOBEC3A ENSG00000128383	0.967716
APOBEC3B ENSG00000179750	0.731327
APOBEC3C ENSG00000244509	0.734988
APOBEC3D ENSG00000243811	0.698468
APOBEC3F ENSG00000128394	0.55545
APOBEC3G ENSG00000239713	1.02789
APOBEC3H ENSG00000100298	0.936233
APOBEC4 ENSG00000173627	1.36425
APOBR ENSG00000184730	0.551402
APOC1 ENSG00000130208	0.804767
APOC2 ENSG00000234906	0.791989
APOC3 ENSG00000110245	0.940538
APOD ENSG00000189058	1.5473
APOE ENSG00000130203	0.655343
APOF ENSG00000175336	1.2824
APOH ENSG00000091583	1.0956
APOL1 ENSG00000100342	0.778709
APOL2 ENSG00000128335	0.973324
APOL3 ENSG00000128284	0.975605
APOL4 ENSG00000100336	0.620191
APOL6 ENSG00000221963	0.996187
APOLD1 ENSG00000178878	1.03629
APOM ENSG00000204444	0.953317
APOO ENSG00000184831	0.811581
APOOL ENSG00000155008	0.898465
APP ENSG00000142192	1.0853
APPBP2 ENSG00000062725	1.04043
APPL1 ENSG00000157500	0.777859
APPL2 ENSG00000136044	1.31581
APRT ENSG00000198931	1.24965
APTX ENSG00000137074	0.765776
AQP1 ENSG00000240583	1.17204
AQP10 ENSG00000143595	0.761652
AQP11 ENSG00000178301	1.00011
AQP12A ENSG00000184945	1.22099
AQP12B ENSG00000185176	1.07211
AQP2 ENSG00000167580	0.947251
AQP3 ENSG00000165272	0.729218
AQP4 ENSG00000171885	0.85375
AQP5 ENSG00000161798	0.559175
AQP6 ENSG00000086159	1.12278
AQP7 ENSG00000165269	0.869483
AQR ENSG00000021776	0.963799
AR ENSG00000169083	0.97318
ARAF ENSG00000078061	1.17755
ARAP1 ENSG00000186635	1.09829
ARAP2 ENSG00000047365	0.629138
ARAP3 ENSG00000120318	1.01811
ARC ENSG00000198576	0.793698
ARCN1 ENSG00000095139	0.641914
AREG ENSG00000109321	0.529112
AREL1 ENSG00000119682	0.817189
ARF1 ENSG00000143761	1.22061
ARF3 ENSG00000134287	1.1426
ARF4 ENSG00000168374	1.02318
ARF5 ENSG00000004059	1.23625
ARF6 ENSG00000165527	0.735456
ARFGAP1 ENSG00000101199	0.960142
ARFGAP2 ENSG00000149182	1.28756
ARFGAP3 ENSG00000242247	1.14987
ARFGEF1 ENSG00000066777	1.10263
ARFGEF2 ENSG00000124198	1.09021
ARFGEF3 ENSG00000112379	0.923351
ARFIP1 ENSG00000164144	0.882888
ARFIP2 ENSG00000132254	1.27742
ARFRP1 ENSG00000101246	1.17475
ARG1 ENSG00000118520	0.787416
ARG2 ENSG00000081181	1.50879
ARGLU1 ENSG00000134884	0.788012
ARHGAP1 ENSG00000175220	0.963551
ARHGAP10 ENSG00000071205	1.15362
ARHGAP11A ENSG00000198826	0.579511
ARHGAP11B ENSG00000187951	0.797406
ARHGAP12 ENSG00000165322	0.900901
ARHGAP15 ENSG00000075884	1.13971
ARHGAP17 ENSG00000140750	0.864799
ARHGAP18 ENSG00000146376	1.11902
ARHGAP19 ENSG00000213390	1.33325
ARHGAP20 ENSG00000137727	1.00974
ARHGAP21 ENSG00000107863	0.939186
ARHGAP22 ENSG00000128805	0.871343
ARHGAP23 ENSG00000275832	0.917808
ARHGAP24 ENSG00000138639	1.0695
ARHGAP25 ENSG00000163219	0.734629
ARHGAP26 ENSG00000145819	0.787957
ARHGAP27 ENSG00000159314	1.03652
ARHGAP28 ENSG00000088756	0.634562
ARHGAP29 ENSG00000137962	0.85551
ARHGAP30 ENSG00000186517	0.80738
ARHGAP31 ENSG00000031081	1.09932
ARHGAP32 ENSG00000134909	0.952829
ARHGAP33 ENSG00000004777	1.07736
ARHGAP35 ENSG00000160007	0.951053
ARHGAP36 ENSG00000147256	0.983524
ARHGAP39 ENSG00000147799	1.20111
ARHGAP4 ENSG00000089820	1.31205
ARHGAP40 ENSG00000124143	0.719003
ARHGAP42 ENSG00000165895	1.02604
ARHGAP44 ENSG00000006740	0.728322
ARHGAP45 ENSG00000180448	0.920664
ARHGAP5 ENSG00000100852	0.852325
ARHGAP6 ENSG00000047648	1.44012
ARHGAP8 ENSG00000241484	0.958154
ARHGAP9 ENSG00000123329	1.14683
ARHGDIA ENSG00000141522	1.49961
ARHGDIB ENSG00000111348	0.80276
ARHGDIG ENSG00000242173	0.950283
ARHGEF1 ENSG00000076928	1.26785
ARHGEF10 ENSG00000104728	0.918466
ARHGEF10L ENSG00000074964	1.0359
ARHGEF11 ENSG00000132694	0.715284
ARHGEF12 ENSG00000196914	1.06371
ARHGEF15 ENSG00000198844	0.999621
ARHGEF16 ENSG00000130762	0.899974
ARHGEF17 ENSG00000110237	1.23997
ARHGEF18 ENSG00000104880	1.09242
ARHGEF19 ENSG00000142632	0.931143
ARHGEF2 ENSG00000116584	0.948543
ARHGEF25 ENSG00000240771	1.23671
ARHGEF26 ENSG00000114790	0.864383
ARHGEF28 ENSG00000214944	1.11005
ARHGEF3 ENSG00000163947	0.736008
ARHGEF33 ENSG00000214694	1.08525
ARHGEF35 ENSG00000213214	0.802638
ARHGEF37 ENSG00000183111	1.26283
ARHGEF38 ENSG00000236699	1.11701
ARHGEF39 ENSG00000137135	0.785826
ARHGEF4 ENSG00000136002	1.04415
ARHGEF40 ENSG00000165801	0.930977
ARHGEF5 ENSG00000050327	1.3067
ARHGEF6 ENSG00000129675	0.666524
ARHGEF7 ENSG00000102606	1.00691
ARHGEF9 ENSG00000131089	0.855686
ARID1A ENSG00000117713	0.673976
ARID1B ENSG00000049618	0.612555
ARID2 ENSG00000189079	0.785043
ARID3A ENSG00000116017	1.01351
ARID3B ENSG00000179361	0.919624
ARID4A ENSG00000032219	0.869974
ARID4B ENSG00000054267	0.81142
ARID5A ENSG00000196843	0.611262
ARID5B ENSG00000150347	1.02537
ARIH1 ENSG00000166233	0.80853
ARIH2 ENSG00000177479	0.840663
ARIH2OS ENSG00000221883	1.0601
ARL1 ENSG00000120805	1.06971
ARL10 ENSG00000175414	1.0024
ARL11 ENSG00000152213	1.24936
ARL13B ENSG00000169379	0.802926
ARL14 ENSG00000179674	0.722822
ARL14EP ENSG00000152219	1.04955
ARL15 ENSG00000185305	1.09649
ARL16 ENSG00000214087	1.01727
ARL17A ENSG00000185829	0.969497
ARL17B ENSG00000228696	0.707695
ARL2 ENSG00000213465	1.33585
ARL2BP ENSG00000102931	1.09724
ARL3 ENSG00000138175	0.682173
ARL4A ENSG00000122644	0.856097
ARL4C ENSG00000188042	0.91658
ARL4D ENSG00000175906	0.881055
ARL5A ENSG00000162980	0.789056
ARL5B ENSG00000165997	1.16942
ARL5C ENSG00000141748	1.12252
ARL6 ENSG00000113966	0.812258
ARL6IP1 ENSG00000170540	1.08205
ARL6IP4 ENSG00000182196	1.04674
ARL6IP5 ENSG00000144746	0.89315
ARL6IP6 ENSG00000177917	0.804546
ARL8A ENSG00000143862	0.864585
ARL8B ENSG00000134108	1.10927
ARL9 ENSG00000196503	0.63303
ARMC1 ENSG00000104442	1.2132
ARMC10 ENSG00000170632	1.04063
ARMC12 ENSG00000157343	1.0833
ARMC2 ENSG00000118690	0.657214
ARMC4 ENSG00000169126	1.03038
ARMC5 ENSG00000140691	1.51284
ARMC6 ENSG00000105676	0.970565
ARMC7 ENSG00000125449	0.962047
ARMC8 ENSG00000114098	1.17318
ARMC9 ENSG00000135931	0.834353
ARMCX1 ENSG00000126947	0.650149
ARMCX2 ENSG00000184867	0.858328
ARMCX3 ENSG00000102401	0.773087
ARMCX4 ENSG00000196440	0.887469
ARMCX5 ENSG00000125962	0.848474
ARMCX6 ENSG00000198960	1.23455
ARMT1 ENSG00000146476	0.94384
ARNT ENSG00000143437	0.900214
ARNT2 ENSG00000172379	1.01761
ARNTL ENSG00000133794	0.684104
ARNTL2 ENSG00000029153	0.726545
ARPC1A ENSG00000241685	0.940299
ARPC1B ENSG00000130429	1.20714
ARPC2 ENSG00000163466	0.632018
ARPC3 ENSG00000111229	1.2664
ARPC4 ENSG00000241553	1.53722
ARPC5 ENSG00000162704	1.51313
ARPC5L ENSG00000136950	1.11299
ARPIN ENSG00000242498	0.608175
ARPP19 ENSG00000128989	0.95794
ARPP21 ENSG00000172995	1.01329
ARRB1 ENSG00000137486	0.873695
ARRB2 ENSG00000141480	1.40193
ARRDC1 ENSG00000197070	1.61388
ARRDC2 ENSG00000105643	1.02326
ARRDC3 ENSG00000113369	1.02581
ARRDC4 ENSG00000140450	1.05844
ARRDC5 ENSG00000205784	1.2408
ARSA ENSG00000100299	1.29692
ARSB ENSG00000113273	0.768592
ARSD ENSG00000006756	0.961219
ARSE ENSG00000157399	0.902295
ARSG ENSG00000141337	0.663979
ARSI ENSG00000183876	1.5647
ARSJ ENSG00000180801	0.707244
ARSK ENSG00000164291	1.35341
ART3 ENSG00000156219	1.08907
ART4 ENSG00000111339	1.17362
ART5 ENSG00000167311	1.00041
ARTN ENSG00000117407	1.03614
ARV1 ENSG00000173409	0.95009
ARVCF ENSG00000099889	1.11087
ARX ENSG00000004848	0.805963
ASAH1 ENSG00000104763	1.49479
ASAH2 ENSG00000188611	0.959216
ASAH2B ENSG00000204147	0.861141
ASAP1 ENSG00000153317	1.02665
ASAP2 ENSG00000151693	0.906279
ASAP3 ENSG00000088280	0.890503
ASB1 ENSG00000065802	1.01482
ASB10 ENSG00000146926	0.905483
ASB11 ENSG00000165192	0.776641
ASB12 ENSG00000198881	1.19715
ASB13 ENSG00000196372	0.9092
ASB14 ENSG00000239388	0.887627
ASB15 ENSG00000146809	0.914629
ASB18 ENSG00000182177	0.62581
ASB2 ENSG00000100628	0.848407
ASB3 ENSG00000115239	0.764842
ASB4 ENSG00000005981	0.906503
ASB5 ENSG00000164122	1.11102
ASB6 ENSG00000148331	1.0214
ASB7 ENSG00000183475	0.864827
ASB8 ENSG00000177981	1.06587
ASB9 ENSG00000102048	1.02785
ASCC1 ENSG00000138303	0.963412
ASCC2 ENSG00000100325	1.15359
ASCC3 ENSG00000112249	0.708967
ASCL1 ENSG00000139352	1.2709
ASCL2 ENSG00000183734	0.719879
ASCL4 ENSG00000187855	0.884076
ASCL5 ENSG00000232237	0.853025
ASF1A ENSG00000111875	0.86764
ASF1B ENSG00000105011	1.08662
ASGR1 ENSG00000141505	0.759806
ASGR2 ENSG00000161944	0.633369
ASH1L ENSG00000116539	0.970985
ASH2L ENSG00000129691	0.925307
ASIC1 ENSG00000110881	1.15851
ASIC2 ENSG00000108684	0.910732
ASIC3 ENSG00000213199	0.761171
ASIC4 ENSG00000072182	0.884546
ASIP ENSG00000101440	0.992832
ASL ENSG00000126522	1.66052
ASMT ENSG00000196433	1.04462
ASMTL ENSG00000169093	1.15114
ASNA1 ENSG00000198356	1.39193
ASNS ENSG00000070669	1.10723
ASNSD1 ENSG00000138381	0.70929
ASPA ENSG00000108381	0.658823
ASPDH ENSG00000204653	0.791865
ASPG ENSG00000166183	0.810531
ASPH ENSG00000198363	0.919485
ASPHD1 ENSG00000174939	1.01252
ASPHD2 ENSG00000128203	0.553667
ASPM ENSG00000066279	0.904919
ASPN ENSG00000106819	1.08271
ASPRV1 ENSG00000244617	0.939575
ASPSCR1 ENSG00000169696	1.07455
ASRGL1 ENSG00000162174	1.53194
ASS1 ENSG00000130707	0.773898
ASTE1 ENSG00000034533	1.23028
ASTN1 ENSG00000152092	0.785335
ASTN2 ENSG00000148219	1.4259
ASUN ENSG00000064102	0.848581
ASXL1 ENSG00000171456	0.777982
ASXL2 ENSG00000143970	0.524635
ASXL3 ENSG00000141431	0.896486
ATAD1 ENSG00000138138	0.947926
ATAD2 ENSG00000156802	1.29448
ATAD2B ENSG00000119778	0.872614
ATAD3A ENSG00000197785	0.657792
ATAD3B ENSG00000160072	0.830788
ATAD3C ENSG00000215915	0.820843
ATAD5 ENSG00000176208	1.26854
ATAT1 ENSG00000137343	1.07048
ATCAY ENSG00000167654	1.40999
ATE1 ENSG00000107669	0.954069
ATF1 ENSG00000123268	1.01008
ATF2 ENSG00000115966	0.740676
ATF3 ENSG00000162772	0.976029
ATF4 ENSG00000128272	1.06849
ATF5 ENSG00000169136	0.75545
ATF6 ENSG00000118217	0.952402
ATF6B ENSG00000213676	1.1308
ATF7 ENSG00000170653	0.897801
ATF7IP ENSG00000171681	0.703557
ATF7IP2 ENSG00000166669	0.836796
ATG10 ENSG00000152348	1.53391
ATG101 ENSG00000123395	0.704062
ATG12 ENSG00000145782	0.789293
ATG13 ENSG00000175224	0.994247
ATG14 ENSG00000126775	1.30078
ATG16L1 ENSG00000085978	1.4524
ATG16L2 ENSG00000168010	1.09982
ATG2A ENSG00000110046	1.13394
ATG2B ENSG00000066739	0.734628
ATG3 ENSG00000144848	0.954251
ATG4A ENSG00000101844	0.993332
ATG4B ENSG00000168397	1.25639
ATG4C ENSG00000125703	0.83011
ATG4D ENSG00000130734	1.58461
ATG5 ENSG00000057663	0.533327
ATG7 ENSG00000197548	0.83728
ATG9A ENSG00000198925	1.15577
ATG9B ENSG00000181652	1.08995
ATHL1 ENSG00000142102	1.21899
ATIC ENSG00000138363	0.967449
ATL1 ENSG00000198513	0.946991
ATL2 ENSG00000119787	0.978957
ATL3 ENSG00000184743	0.982279
ATM ENSG00000149311	0.57007
ATMIN ENSG00000166454	1.18735
ATN1 ENSG00000111676	0.950882
ATOH7 ENSG00000179774	0.83793
ATOH8 ENSG00000168874	0.698072
ATOX1 ENSG00000177556	1.52729
ATP10A ENSG00000206190	1.18062
ATP10B ENSG00000118322	1.09156
ATP10D ENSG00000145246	0.703908
ATP11A ENSG00000068650	0.865116
ATP11B ENSG00000058063	0.785271
ATP11C ENSG00000101974	1.01308
ATP12A ENSG00000075673	0.878326
ATP13A1 ENSG00000105726	1.12709
ATP13A2 ENSG00000159363	1.35083
ATP13A3 ENSG00000133657	0.691503
ATP13A4 ENSG00000127249	0.784549
ATP1A1 ENSG00000163399	1.45412
ATP1A2 ENSG00000018625	0.937822
ATP1A3 ENSG00000105409	1.22248
ATP1A4 ENSG00000132681	0.723323
ATP1B1 ENSG00000143153	0.723038
ATP1B2 ENSG00000129244	1.09902
ATP1B3 ENSG00000069849	0.800893
ATP1B4 ENSG00000101892	1.04555
ATP23 ENSG00000166896	0.945836
ATP2A1 ENSG00000196296	1.11015
ATP2A2 ENSG00000174437	1.00299
ATP2A3 ENSG00000074370	1.0744
ATP2B1 ENSG00000070961	0.695721
ATP2B2 ENSG00000157087	0.966761
ATP2B4 ENSG00000058668	0.911745
ATP2C1 ENSG00000017260	1.13832
ATP2C2 ENSG00000064270	1.40172
ATP4B ENSG00000186009	1.48142
ATP5J2-PTCD1 ENSG00000248919	1.01221
ATP5SL ENSG00000105341	1.39971
ATP6AP1 ENSG00000071553	1.60941
ATP6AP1L ENSG00000205464	0.883345
ATP6AP2 ENSG00000182220	1.29532
ATP6V0A1 ENSG00000033627	1.32694
ATP6V0A2 ENSG00000185344	1.12596
ATP6V0A4 ENSG00000105929	0.927
ATP6V0B ENSG00000117410	1.62358
ATP6V0C ENSG00000185883	0.989751
ATP6V0D1 ENSG00000159720	1.58521
ATP6V0D2 ENSG00000147614	1.02903
ATP6V0E1 ENSG00000113732	1.00286
ATP6V0E2 ENSG00000171130	0.908913
ATP6V1A ENSG00000114573	1.00972
ATP6V1B1 ENSG00000116039	0.973676
ATP6V1B2 ENSG00000147416	0.990227
ATP6V1C1 ENSG00000155097	0.994276
ATP6V1C2 ENSG00000143882	0.791545
ATP6V1D ENSG00000100554	1.0348
ATP6V1E1 ENSG00000131100	1.27245
ATP6V1E2 ENSG00000250565	0.669022
ATP6V1F ENSG00000128524	0.77328
ATP6V1G1 ENSG00000136888	1.4138
ATP6V1G2 ENSG00000213760	0.847297
ATP6V1G3 ENSG00000151418	1.3814
ATP6V1H ENSG00000047249	1.39671
ATP7A ENSG00000165240	1.0932
ATP7B ENSG00000123191	1.34969
ATP8A1 ENSG00000124406	1.39995
ATP8A2 ENSG00000132932	0.990652
ATP8B1 ENSG00000081923	0.794635
ATP8B2 ENSG00000143515	0.983919
ATP8B3 ENSG00000130270	0.905655
ATP8B4 ENSG00000104043	1.31745
ATP9A ENSG00000054793	0.901608
ATP9B ENSG00000166377	0.976885
ATPIF1 ENSG00000130770	1.27122
ATR ENSG00000175054	0.946518
ATRAID ENSG00000138085	0.643753
ATRIP ENSG00000164053	0.876311
ATRIP ENSG00000282827	0.7905
ATRN ENSG00000088812	1.04953
ATRNL1 ENSG00000107518	0.665301
ATRX ENSG00000085224	0.665418
ATXN1 ENSG00000124788	0.747315
ATXN10 ENSG00000130638	1.15256
ATXN1L ENSG00000224470	0.968441
ATXN2 ENSG00000204842	0.849542
ATXN2L ENSG00000168488	0.832159
ATXN3 ENSG00000066427	0.890652
ATXN7 ENSG00000163635	0.932779
ATXN7L1 ENSG00000146776	0.914799
ATXN7L2 ENSG00000162650	0.897578
ATXN7L3 ENSG00000087152	1.039
ATXN7L3B ENSG00000253719	0.684233
AUH ENSG00000148090	0.842643
AUNIP ENSG00000127423	0.71058
AUP1 ENSG00000115307	1.14275
AURKA ENSG00000087586	1.1176
AURKAIP1 ENSG00000175756	1.37267
AURKB ENSG00000178999	1.17317
AURKC ENSG00000105146	1.04267
AUTS2 ENSG00000158321	0.890779
AVEN ENSG00000169857	1.36366
AVIL ENSG00000135407	0.879942
AVL9 ENSG00000105778	0.910915
AVP ENSG00000101200	0.841757
AVPI1 ENSG00000119986	0.985928
AVPR1A ENSG00000166148	0.979123
AVPR1B ENSG00000198049	1.12858
AVPR2 ENSG00000126895	1.18547
AXDND1 ENSG00000162779	0.823078
AXIN1 ENSG00000103126	0.793259
AXIN2 ENSG00000168646	1.09565
AXL ENSG00000167601	1.19557
AZGP1 ENSG00000160862	2.66837
AZI2 ENSG00000163512	0.79835
AZIN1 ENSG00000155096	1.05677
AZIN2 ENSG00000142920	0.894796
AZU1 ENSG00000172232	1.02223
B2M ENSG00000166710	1.0823
B3GALNT1 ENSG00000169255	0.76983
B3GALNT2 ENSG00000162885	0.90995
B3GALT1 ENSG00000172318	0.948398
B3GALT2 ENSG00000162630	1.30335
B3GALT4 ENSG00000235863	0.985888
B3GALT5 ENSG00000183778	1.045
B3GALT6 ENSG00000176022	0.717702
B3GAT1 ENSG00000109956	1.02398
B3GAT2 ENSG00000112309	1.0525
B3GAT3 ENSG00000149541	1.21229
B3GLCT ENSG00000187676	1.23889
B3GNT2 ENSG00000170340	1.11355
B3GNT3 ENSG00000179913	0.663606
B3GNT4 ENSG00000176383	0.961052
B3GNT5 ENSG00000176597	0.730274
B3GNT6 ENSG00000198488	0.763889
B3GNT7 ENSG00000156966	0.737066
B3GNT8 ENSG00000177191	0.991445
B3GNT9 ENSG00000237172	0.988003
B3GNTL1 ENSG00000175711	0.97905
B4GALNT1 ENSG00000135454	1.27718
B4GALNT2 ENSG00000167080	0.736761
B4GALNT3 ENSG00000139044	0.707376
B4GALNT4 ENSG00000182272	1.0609
B4GALT1 ENSG00000086062	1.01355
B4GALT2 ENSG00000117411	0.998297
B4GALT3 ENSG00000158850	1.50652
B4GALT4 ENSG00000121578	0.880568
B4GALT5 ENSG00000158470	0.922087
B4GALT6 ENSG00000118276	0.593938
B4GALT7 ENSG00000027847	1.03444
B4GAT1 ENSG00000174684	1.1592
B9D1 ENSG00000108641	1.34279
B9D2 ENSG00000123810	0.742793
BAALC ENSG00000164929	1.03307
BAAT ENSG00000136881	0.894907
BABAM1 ENSG00000105393	1.20274
BACE1 ENSG00000186318	0.68983
BACE2 ENSG00000182240	1.38495
BACH1 ENSG00000156273	1.01016
BACH2 ENSG00000112182	0.907924
BAD ENSG00000002330	1.22858
BAG1 ENSG00000107262	1.07845
BAG2 ENSG00000112208	1.08051
BAG3 ENSG00000151929	0.892441
BAG4 ENSG00000156735	0.533646
BAG5 ENSG00000166170	1.21185
BAG6 ENSG00000204463	0.973827
BAHCC1 ENSG00000266074	0.919277
BAHD1 ENSG00000140320	1.00952
BAIAP2 ENSG00000175866	1.3413
BAIAP2L1 ENSG00000006453	1.31667
BAIAP2L2 ENSG00000128298	0.63567
BAIAP3 ENSG00000007516	1.09774
BAK1 ENSG00000030110	1.01109
BAMBI ENSG00000095739	0.835423
BANF1 ENSG00000175334	0.983221
BANK1 ENSG00000153064	0.932093
BANP ENSG00000172530	0.76655
BAP1 ENSG00000163930	1.14868
BARD1 ENSG00000138376	1.11953
BARHL2 ENSG00000143032	1.09223
BARX1 ENSG00000131668	0.925235
BARX2 ENSG00000043039	0.852844
BASP1 ENSG00000176788	1.26121
BATF ENSG00000156127	0.787887
BATF2 ENSG00000168062	0.798832
BATF3 ENSG00000123685	0.648429
BAX ENSG00000087088	1.39051
BAZ1A ENSG00000198604	0.97051
BAZ1B ENSG00000009954	0.915399
BAZ2A ENSG00000076108	0.979304
BAZ2B ENSG00000123636	1.01637
BBC3 ENSG00000105327	0.727235
BBIP1 ENSG00000214413	1.23499
BBOF1 ENSG00000119636	0.806504
BBOX1 ENSG00000129151	0.995695
BBS1 ENSG00000174483	0.571267
BBS10 ENSG00000179941	1.24673
BBS12 ENSG00000181004	1.10646
BBS2 ENSG00000125124	0.899213
BBS4 ENSG00000140463	1.12115
BBS5 ENSG00000163093	0.903337
BBS7 ENSG00000138686	1.16464
BBS9 ENSG00000122507	0.746853
BBX ENSG00000114439	0.774992
BCAM ENSG00000187244	1.07035
BCAN ENSG00000132692	0.911465
BCAP29 ENSG00000075790	0.903945
BCAP31 ENSG00000185825	1.3175
BCAR1 ENSG00000050820	0.796743
BCAR3 ENSG00000137936	0.884841
BCAS1 ENSG00000064787	1.03407
BCAS2 ENSG00000116752	1.20794
BCAS3 ENSG00000141376	0.921426
BCAS4 ENSG00000124243	1.23878
BCAT1 ENSG00000060982	1.22767
BCAT2 ENSG00000105552	1.35255
BCCIP ENSG00000107949	0.859624
BCDIN3D ENSG00000186666	1.3827
BCHE ENSG00000114200	0.648352
BCKDHA ENSG00000248098	1.00254
BCKDHB ENSG00000083123	1.02968
BCKDK ENSG00000103507	1.2546
BCL10 ENSG00000142867	0.707544
BCL11A ENSG00000119866	1.12913
BCL11B ENSG00000127152	0.86087
BCL2 ENSG00000171791	0.818447
BCL2A1 ENSG00000140379	0.936709
BCL2L1 ENSG00000171552	1.24192
BCL2L11 ENSG00000153094	0.971282
BCL2L12 ENSG00000126453	0.750173
BCL2L13 ENSG00000099968	1.06455
BCL2L14 ENSG00000121380	1.01412
BCL2L15 ENSG00000188761	0.767522
BCL2L2 ENSG00000129473	0.71452
BCL3 ENSG00000069399	1.0339
BCL6 ENSG00000113916	0.936948
BCL6B ENSG00000161940	0.986643
BCL7A ENSG00000110987	1.26427
BCL7B ENSG00000106635	0.956344
BCL7C ENSG00000099385	1.09402
BCL9 ENSG00000116128	0.766574
BCL9L ENSG00000186174	1.10674
BCLAF1 ENSG00000029363	0.868076
BCO1 ENSG00000135697	0.768795
BCO2 ENSG00000197580	0.523567
BCOR ENSG00000183337	1.05424
BCORL1 ENSG00000085185	1.16381
BCR ENSG00000186716	0.690038
BCS1L ENSG00000074582	1.00963
BDH1 ENSG00000161267	0.825537
BDH2 ENSG00000164039	0.871221
BDKRB1 ENSG00000100739	0.894298
BDKRB2 ENSG00000168398	0.457221
BDNF ENSG00000176697	1.08864
BDP1 ENSG00000145734	0.938029
BEAN1 ENSG00000166546	0.900196
BECN1 ENSG00000126581	1.02757
BEGAIN ENSG00000183092	0.723912
BEND2 ENSG00000177324	1.03448
BEND3 ENSG00000178409	0.884782
BEND4 ENSG00000188848	1.17342
BEND5 ENSG00000162373	0.848624
BEND6 ENSG00000151917	0.710053
BEND7 ENSG00000165626	0.642632
BEST1 ENSG00000167995	1.45894
BEST3 ENSG00000127325	0.672174
BET1 ENSG00000105829	0.934677
BET1L ENSG00000177951	0.832985
BEX1 ENSG00000133169	1.31498
BEX2 ENSG00000133134	1.13358
BEX3 ENSG00000166681	1.28729
BEX4 ENSG00000102409	1.02939
BEX5 ENSG00000184515	0.70878
BFAR ENSG00000103429	1.16601
BFSP1 ENSG00000125864	0.838241
BGLAP ENSG00000242252	1.08376
BGN ENSG00000182492	1.60082
BHLHB9 ENSG00000198908	0.906974
BHLHE22 ENSG00000180828	0.864569
BHLHE40 ENSG00000134107	0.901669
BHLHE41 ENSG00000123095	1.09967
BHMT ENSG00000145692	1.08626
BHMT2 ENSG00000132840	0.772716
BICC1 ENSG00000122870	0.875308
BICD1 ENSG00000151746	0.94006
BICD2 ENSG00000185963	0.898444
BICDL1 ENSG00000135127	1.16016
BICDL2 ENSG00000162069	1.02067
BID ENSG00000015475	0.886485
BIK ENSG00000100290	1.37653
BIN1 ENSG00000136717	1.21649
BIN2 ENSG00000110934	0.921383
BIN3 ENSG00000147439	1.12705
BIRC2 ENSG00000110330	1.15285
BIRC3 ENSG00000023445	0.568051
BIRC5 ENSG00000089685	1.1204
BIRC6 ENSG00000115760	1.13959
BIRC7 ENSG00000101197	0.754484
BIVM ENSG00000134897	1.03882
BLCAP ENSG00000166619	1.28181
BLK ENSG00000136573	0.852156
BLM ENSG00000197299	0.938284
BLMH ENSG00000108578	0.814495
BLNK ENSG00000095585	0.511255
BLOC1S1 ENSG00000135441	1.23345
BLOC1S2 ENSG00000196072	0.847703
BLOC1S3 ENSG00000189114	0.911722
BLOC1S4 ENSG00000186222	1.24106
BLOC1S5 ENSG00000188428	0.787954
BLOC1S6 ENSG00000104164	0.772184
BLVRA ENSG00000106605	0.79328
BLVRB ENSG00000090013	1.66758
BLZF1 ENSG00000117475	0.968649
BMF ENSG00000104081	1.14763
BMI1 ENSG00000168283	0.967975
BMP1 ENSG00000168487	1.10084
BMP2 ENSG00000125845	0.93547
BMP2K ENSG00000138756	0.743586
BMP3 ENSG00000152785	0.930419
BMP4 ENSG00000125378	0.993868
BMP5 ENSG00000112175	0.549371
BMP6 ENSG00000153162	0.974655
BMP7 ENSG00000101144	1.05094
BMP8A ENSG00000183682	1.057
BMP8B ENSG00000116985	1.09157
BMPER ENSG00000164619	0.923318
BMPR1A ENSG00000107779	0.742396
BMPR1B ENSG00000138696	1.42335
BMPR2 ENSG00000204217	0.894944
BMS1 ENSG00000165733	1.03526
BMT2 ENSG00000164603	1.01637
BMX ENSG00000102010	0.896111
BNC1 ENSG00000169594	0.9869
BNC2 ENSG00000173068	0.933735
BNIP1 ENSG00000113734	0.980427
BNIP2 ENSG00000140299	0.793248
BNIP3 ENSG00000176171	1.19725
BNIP3L ENSG00000104765	0.942846
BNIPL ENSG00000163141	1.07703
BOC ENSG00000144857	1.12427
BOD1 ENSG00000145919	0.82371
BOD1L1 ENSG00000038219	0.658933
BOK ENSG00000176720	1.10115
BOLA1 ENSG00000178096	0.82148
BOLA2B ENSG00000169627	1.50442
BOLA3 ENSG00000163170	0.784369
BOP1 ENSG00000261236	1.31481
BORA ENSG00000136122	0.820036
BORCS5 ENSG00000165714	0.790094
BORCS6 ENSG00000196544	1.0223
BORCS7 ENSG00000166275	1.04907
BORCS8 ENSG00000254901	0.817625
BORCS8-MEF2B ENSG00000064489	0.899892
BPGM ENSG00000172331	0.711412
BPHL ENSG00000137274	0.855185
BPI ENSG00000101425	1.16124
BPIFA1 ENSG00000198183	0.70006
BPIFA2 ENSG00000131050	0.951851
BPIFB1 ENSG00000125999	0.309054
BPIFB2 ENSG00000078898	0.750547
BPIFC ENSG00000184459	1.01613
BPNT1 ENSG00000162813	0.990476
BPTF ENSG00000171634	0.73376
BRAF ENSG00000157764	0.917034
BRAP ENSG00000089234	0.765211
BRAT1 ENSG00000106009	1.17615
BRCA1 ENSG00000012048	0.751121
BRCA2 ENSG00000139618	0.836852
BRCC3 ENSG00000185515	0.967427
BRD1 ENSG00000100425	0.834517
BRD2 ENSG00000204256	1.25125
BRD3 ENSG00000169925	0.956674
BRD4 ENSG00000141867	0.717026
BRD7 ENSG00000166164	0.757229
BRD8 ENSG00000112983	0.844463
BRD9 ENSG00000028310	1.18283
BRE ENSG00000158019	0.849074
BRF1 ENSG00000185024	1.05994
BRF2 ENSG00000104221	0.635953
BRI3 ENSG00000164713	1.6695
BRI3BP ENSG00000184992	0.620204
BRICD5 ENSG00000182685	0.785697
BRINP1 ENSG00000078725	1.14299
BRINP2 ENSG00000198797	1.06117
BRINP3 ENSG00000162670	0.980795
BRIP1 ENSG00000136492	1.08738
BRIX1 ENSG00000113460	0.979598
BRK1 ENSG00000254999	0.972748
BRMS1 ENSG00000174744	1.33169
BRMS1L ENSG00000100916	0.855744
BROX ENSG00000162819	1.11832
BRPF1 ENSG00000156983	0.662249
BRPF3 ENSG00000096070	0.987889
BRSK1 ENSG00000160469	1.42459
BRSK2 ENSG00000174672	1.00459
BRWD1 ENSG00000185658	0.983178
BRWD3 ENSG00000165288	0.738794
BSCL2 ENSG00000168000	1.30043
BSDC1 ENSG00000160058	1.07792
BSG ENSG00000172270	1.45831
BSN ENSG00000164061	1.04971
BSPH1 ENSG00000188334	1.01963
BSPRY ENSG00000119411	1.07847
BST1 ENSG00000109743	0.796279
BST2 ENSG00000130303	1.193
BTAF1 ENSG00000095564	0.987066
BTBD1 ENSG00000064726	1.23004
BTBD10 ENSG00000148925	0.897964
BTBD11 ENSG00000151136	0.995785
BTBD16 ENSG00000138152	1.23963
BTBD19 ENSG00000222009	0.776367
BTBD2 ENSG00000133243	1.08423
BTBD3 ENSG00000132640	0.753866
BTBD6 ENSG00000184887	0.939437
BTBD7 ENSG00000011114	0.663993
BTBD8 ENSG00000189195	1.28285
BTBD9 ENSG00000183826	1.23012
BTC ENSG00000174808	0.827693
BTD ENSG00000169814	1.27954
BTF3 ENSG00000145741	0.970187
BTF3L4 ENSG00000134717	1.01505
BTG1 ENSG00000133639	0.947915
BTG2 ENSG00000159388	1.15634
BTG3 ENSG00000154640	0.578049
BTK ENSG00000010671	1.01336
BTLA ENSG00000186265	0.800424
BTN2A1 ENSG00000112763	0.665071
BTN2A2 ENSG00000124508	0.655737
BTN3A1 ENSG00000026950	1.1306
BTN3A2 ENSG00000186470	0.779612
BTN3A3 ENSG00000111801	0.947741
BTNL3 ENSG00000168903	0.828552
BTNL9 ENSG00000165810	0.850242
BTRC ENSG00000166167	0.970699
BUB1 ENSG00000169679	0.893057
BUB1B ENSG00000156970	1.19961
BUB3 ENSG00000154473	0.922898
BUD13 ENSG00000137656	0.760727
BUD31 ENSG00000106245	1.13913
BVES ENSG00000112276	1.68046
BYSL ENSG00000112578	0.728858
BZW1 ENSG00000082153	1.40205
BZW2 ENSG00000136261	1.05791
C10orf10 ENSG00000165507	1.15158
C10orf105 ENSG00000214688	0.695504
C10orf107 ENSG00000183346	0.976261
C10orf11 ENSG00000148655	0.58449
C10orf128 ENSG00000204161	1.05807
C10orf2 ENSG00000107815	1.06429
C10orf35 ENSG00000171224	0.936762
C10orf53 ENSG00000178645	0.768527
C10orf54 ENSG00000107738	0.915577
C10orf55 ENSG00000222047	1.08482
C10orf76 ENSG00000120029	0.762697
C10orf82 ENSG00000165863	0.876819
C10orf88 ENSG00000119965	0.917574
C10orf95 ENSG00000120055	1.10743
C10orf99 ENSG00000188373	0.35577
C11orf1 ENSG00000137720	1.26638
C11orf16 ENSG00000176029	1.06117
C11orf21 ENSG00000110665	0.889816
C11orf24 ENSG00000171067	1.09498
C11orf31 ENSG00000211450	1.14386
C11orf45 ENSG00000174370	0.871678
C11orf49 ENSG00000149179	1.16599
C11orf52 ENSG00000149300	0.92841
C11orf53 ENSG00000150750	0.881064
C11orf54 ENSG00000182919	1.1426
C11orf57 ENSG00000150776	1.10247
C11orf58 ENSG00000110696	0.877375
C11orf63 ENSG00000109944	1.10175
C11orf65 ENSG00000166323	1.02128
C11orf68 ENSG00000175573	1.20019
C11orf70 ENSG00000137691	0.959497
C11orf71 ENSG00000180425	1.00827
C11orf74 ENSG00000166352	1.18399
C11orf80 ENSG00000173715	1.05041
C11orf84 ENSG00000168005	1.08477
C11orf87 ENSG00000185742	0.883098
C11orf95 ENSG00000188070	1.07261
C11orf96 ENSG00000187479	0.849063
C11orf98 ENSG00000278615	0.853197
C12orf10 ENSG00000139637	0.885471
C12orf29 ENSG00000133641	1.02671
C12orf4 ENSG00000047621	0.866996
C12orf40 ENSG00000180116	0.82852
C12orf42 ENSG00000179088	0.805471
C12orf43 ENSG00000157895	0.905712
C12orf45 ENSG00000151131	1.07921
C12orf49 ENSG00000111412	1.09666
C12orf50 ENSG00000165805	0.811216
C12orf54 ENSG00000177627	0.826652
C12orf56 ENSG00000185306	0.848698
C12orf57 ENSG00000111678	1.68886
C12orf60 ENSG00000182993	1.05077
C12orf65 ENSG00000130921	0.848927
C12orf66 ENSG00000174206	1.35972
C12orf71 ENSG00000214700	0.837357
C12orf73 ENSG00000204954	0.957549
C12orf75 ENSG00000235162	1.13809
C12orf76 ENSG00000174456	1.11757
C14orf1 ENSG00000133935	1.31104
C14orf105 ENSG00000100557	0.853625
C14orf119 ENSG00000179933	0.913065
C14orf132 ENSG00000227051	0.815236
C14orf142 ENSG00000170270	1.03327
C14orf159 ENSG00000133943	0.754576
C14orf166 ENSG00000087302	0.634765
C14orf169 ENSG00000170468	0.97659
C14orf178 ENSG00000197734	1.07998
C14orf180 ENSG00000184601	0.911373
C14orf2 ENSG00000156411	0.908004
C14orf28 ENSG00000179476	1.09313
C14orf37 ENSG00000139971	1.1759
C14orf39 ENSG00000179008	0.697968
C14orf79 ENSG00000140104	1.22206
C14orf80 ENSG00000185347	0.787152
C14orf93 ENSG00000100802	1.26548
C15orf39 ENSG00000167173	1.02329
C15orf40 ENSG00000169609	1.209
C15orf41 ENSG00000186073	0.616149
C15orf48 ENSG00000166920	1.23881
C15orf52 ENSG00000188549	0.675397
C15orf53 ENSG00000175779	1.01745
C15orf57 ENSG00000128891	0.803841
C15orf59 ENSG00000205363	0.56765
C15orf61 ENSG00000189227	1.17219
C15orf62 ENSG00000188277	0.965897
C15orf65 ENSG00000261652	0.783469
C16orf13 ENSG00000130731	1.18225
C16orf45 ENSG00000166780	0.938321
C16orf46 ENSG00000166455	1.04637
C16orf52 ENSG00000185716	0.844464
C16orf54 ENSG00000185905	0.75658
C16orf58 ENSG00000140688	1.0827
C16orf59 ENSG00000162062	0.642498
C16orf62 ENSG00000103544	0.974423
C16orf70 ENSG00000125149	1.09724
C16orf71 ENSG00000166246	0.910097
C16orf72 ENSG00000182831	1.1339
C16orf74 ENSG00000154102	0.997388
C16orf78 ENSG00000166152	1.10563
C16orf86 ENSG00000159761	1.10121
C16orf87 ENSG00000155330	1.03726
C16orf89 ENSG00000153446	0.753237
C16orf91 ENSG00000174109	0.891856
C16orf92 ENSG00000167194	1.02257
C16orf95 ENSG00000260456	0.893447
C16orf96 ENSG00000205832	0.747762
C17orf105 ENSG00000231256	0.860428
C17orf107 ENSG00000205710	1.02324
C17orf49 ENSG00000258315	1.07968
C17orf51 ENSG00000212719	0.920962
C17orf53 ENSG00000125319	0.955238
C17orf58 ENSG00000186665	0.981403
C17orf62 ENSG00000178927	1.48107
C17orf64 ENSG00000141371	0.836958
C17orf67 ENSG00000214226	1.06567
C17orf74 ENSG00000184560	1.19483
C17orf75 ENSG00000108666	1.18717
C17orf78 ENSG00000278505	0.964375
C17orf80 ENSG00000141219	0.959427
C17orf89 ENSG00000224877	1.47882
C17orf96 ENSG00000273604	0.77748
C17orf97 ENSG00000187624	1.03907
C17orf98 ENSG00000275489	1.21253
C17orf99 ENSG00000187997	1.07923
C18orf21 ENSG00000141428	1.07948
C18orf25 ENSG00000152242	0.877103
C18orf32 ENSG00000177576	0.790681
C18orf54 ENSG00000166845	1.23132
C18orf63 ENSG00000206043	0.897577
C18orf8 ENSG00000141452	1.0022
C19orf12 ENSG00000131943	1.17567
C19orf18 ENSG00000177025	0.880801
C19orf24 ENSG00000228300	1.02263
C19orf25 ENSG00000119559	0.994992
C19orf33 ENSG00000167644	0.538583
C19orf35 ENSG00000188305	0.968887
C19orf38 ENSG00000214212	1.05027
C19orf43 ENSG00000123144	0.942613
C19orf44 ENSG00000105072	0.991608
C19orf45 ENSG00000198723	0.93372
C19orf47 ENSG00000160392	1.15307
C19orf48 ENSG00000167747	1.32468
C19orf52 ENSG00000142444	0.969728
C19orf53 ENSG00000104979	1.1437
C19orf54 ENSG00000188493	0.85062
C19orf57 ENSG00000132016	0.8523
C19orf60 ENSG00000006015	1.41738
C19orf66 ENSG00000130813	0.911123
C19orf67 ENSG00000188032	1.04118
C19orf68 ENSG00000185453	1.04567
C19orf70 ENSG00000174917	1.4856
C19orf71 ENSG00000183397	0.797318
C19orf73 ENSG00000221916	0.84654
C19orf81 ENSG00000235034	1.63903
C19orf84 ENSG00000262874	1.1181
C1D ENSG00000197223	0.964017
C1GALT1 ENSG00000106392	0.64131
C1GALT1C1 ENSG00000171155	0.993091
C1GALT1C1L ENSG00000223658	1.06669
C1QA ENSG00000173372	1.21538
C1QB ENSG00000173369	1.14238
C1QBP ENSG00000108561	1.37664
C1QC ENSG00000159189	0.854992
C1QL1 ENSG00000131094	0.465377
C1QL2 ENSG00000144119	1.00117
C1QL3 ENSG00000165985	0.932108
C1QL4 ENSG00000186897	0.956178
C1QTNF1 ENSG00000173918	0.534766
C1QTNF2 ENSG00000145861	0.81887
C1QTNF3 ENSG00000082196	0.905504
C1QTNF4 ENSG00000172247	1.13619
C1QTNF5 ENSG00000223953	0.799626
C1QTNF6 ENSG00000133466	1.00022
C1QTNF7 ENSG00000163145	0.960032
C1QTNF9 ENSG00000240654	1.16087
C1QTNF9B ENSG00000205863	0.980485
C1QTNF9B-AS1 ENSG00000281899	1.31639
C1R ENSG00000159403	1.36813
C1RL ENSG00000139178	0.663881
C1S ENSG00000182326	0.88073
C1orf101 ENSG00000179397	0.840682
C1orf105 ENSG00000180999	0.965858
C1orf106 ENSG00000163362	0.792562
C1orf109 ENSG00000116922	0.878875
C1orf112 ENSG00000000460	0.81989
C1orf115 ENSG00000162817	1.23959
C1orf116 ENSG00000182795	1.3201
C1orf122 ENSG00000197982	1.49145
C1orf123 ENSG00000162384	0.892508
C1orf127 ENSG00000175262	0.836784
C1orf131 ENSG00000143633	1.26227
C1orf141 ENSG00000203963	0.967354
C1orf145 ENSG00000162913	1.12531
C1orf158 ENSG00000157330	1.08923
C1orf159 ENSG00000131591	1.26525
C1orf162 ENSG00000143110	0.904345
C1orf167 ENSG00000215910	0.757297
C1orf168 ENSG00000187889	1.36149
C1orf174 ENSG00000198912	1.70012
C1orf186 ENSG00000263961	1.05438
C1orf194 ENSG00000179902	0.760356
C1orf198 ENSG00000119280	1.28353
C1orf204 ENSG00000188004	0.709408
C1orf21 ENSG00000116667	1.25564
C1orf210 ENSG00000253313	1.21261
C1orf216 ENSG00000142686	0.531973
C1orf226 ENSG00000239887	1.19531
C1orf228 ENSG00000198520	0.971957
C1orf234 ENSG00000227868	0.820409
C1orf27 ENSG00000157181	0.936342
C1orf35 ENSG00000143793	1.03113
C1orf43 ENSG00000143612	1.0908
C1orf50 ENSG00000164008	0.985498
C1orf52 ENSG00000162642	1.16397
C1orf53 ENSG00000203724	0.992603
C1orf54 ENSG00000118292	0.957096
C1orf56 ENSG00000143443	1.37644
C1orf61 ENSG00000125462	0.98778
C1orf64 ENSG00000183888	0.903847
C1orf74 ENSG00000162757	0.72934
C1orf94 ENSG00000142698	1.10073
C2 ENSG00000166278	0.635068
C20orf144 ENSG00000149609	0.782782
C20orf194 ENSG00000088854	1.10816
C20orf196 ENSG00000171984	0.910074
C20orf24 ENSG00000101084	0.812134
C20orf27 ENSG00000101220	1.152
C20orf96 ENSG00000196476	0.908041
C21orf2 ENSG00000160226	1.03636
C21orf33 ENSG00000160221	1.04708
C21orf58 ENSG00000160298	0.71371
C21orf59 ENSG00000159079	1.07712
C21orf91 ENSG00000154642	0.742696
C22orf15 ENSG00000169314	1.09712
C22orf23 ENSG00000128346	0.677331
C22orf29 ENSG00000215012	1.04827
C22orf31 ENSG00000100249	0.942067
C22orf39 ENSG00000242259	1.19194
C22orf42 ENSG00000205856	1.10338
C22orf46 ENSG00000184208	0.825055
C2CD2 ENSG00000157617	1.06587
C2CD2L ENSG00000172375	0.856107
C2CD3 ENSG00000168014	0.806199
C2CD4A ENSG00000198535	0.887667
C2CD4B ENSG00000205502	0.806084
C2CD4C ENSG00000183186	0.829697
C2CD4D ENSG00000225556	0.714207
C2CD5 ENSG00000111731	0.791127
C2orf15 ENSG00000273045	0.991987
C2orf40 ENSG00000119147	0.858849
C2orf42 ENSG00000115998	1.02886
C2orf47 ENSG00000162972	0.994081
C2orf49 ENSG00000135974	0.815816
C2orf50 ENSG00000150873	0.787471
C2orf54 ENSG00000172478	0.959465
C2orf66 ENSG00000187944	0.995199
C2orf68 ENSG00000168887	1.24618
C2orf69 ENSG00000178074	1.19835
C2orf70 ENSG00000173557	0.86766
C2orf71 ENSG00000179270	0.893948
C2orf72 ENSG00000204128	1.54789
C2orf73 ENSG00000177994	0.923262
C2orf74 ENSG00000237651	0.985209
C2orf76 ENSG00000186132	1.12584
C2orf78 ENSG00000187833	0.981244
C2orf80 ENSG00000188674	0.754881
C2orf81 ENSG00000159239	1.05066
C2orf82 ENSG00000182600	0.901003
C2orf83 ENSG00000042304	1.15193
C2orf88 ENSG00000187699	0.633563
C3 ENSG00000125730	1.19432
C3AR1 ENSG00000171860	1.0201
C3orf14 ENSG00000114405	0.79001
C3orf18 ENSG00000088543	0.979655
C3orf20 ENSG00000131379	0.846872
C3orf22 ENSG00000180697	0.938848
C3orf33 ENSG00000174928	1.08133
C3orf36 ENSG00000221972	0.618743
C3orf38 ENSG00000179021	0.875735
C3orf49 ENSG00000163632	0.927585
C3orf52 ENSG00000114529	0.671685
C3orf58 ENSG00000181744	0.641435
C3orf62 ENSG00000188315	0.81503
C3orf70 ENSG00000187068	1.10201
C3orf80 ENSG00000180044	0.863621
C4A ENSG00000244731	2.64581
C4B ENSG00000224389	1.68181
C4BPA ENSG00000123838	0.95205
C4BPB ENSG00000123843	1.0698
C4orf17 ENSG00000138813	0.786757
C4orf19 ENSG00000154274	0.938601
C4orf22 ENSG00000197826	0.847618
C4orf3 ENSG00000164096	1.1481
C4orf32 ENSG00000174749	0.903936
C4orf33 ENSG00000151470	0.683322
C4orf36 ENSG00000163633	1.06267
C4orf46 ENSG00000205208	1.06702
C4orf48 ENSG00000243449	1.15685
C4orf50 ENSG00000181215	0.944192
C5 ENSG00000106804	0.90869
C5AR1 ENSG00000197405	0.853304
C5AR2 ENSG00000134830	1.14731
C5orf15 ENSG00000113583	0.887696
C5orf22 ENSG00000082213	0.841188
C5orf24 ENSG00000181904	1.39712
C5orf30 ENSG00000181751	0.95595
C5orf34 ENSG00000172244	0.785671
C5orf38 ENSG00000186493	1.3478
C5orf42 ENSG00000197603	0.71668
C5orf45 ENSG00000161010	1.36138
C5orf46 ENSG00000178776	0.688134
C5orf49 ENSG00000215217	0.776924
C5orf51 ENSG00000205765	0.892894
C5orf52 ENSG00000187658	0.977383
C5orf56 ENSG00000197536	1.40391
C5orf63 ENSG00000164241	0.885937
C6 ENSG00000039537	1.0703
C6orf1 ENSG00000186577	1.42126
C6orf106 ENSG00000196821	0.805269
C6orf118 ENSG00000112539	0.807458
C6orf120 ENSG00000185127	1.20051
C6orf132 ENSG00000188112	1.22033
C6orf136 ENSG00000204564	1.04315
C6orf141 ENSG00000197261	0.846973
C6orf201 ENSG00000185689	0.935612
C6orf203 ENSG00000130349	1.10583
C6orf223 ENSG00000181577	0.904679
C6orf226 ENSG00000221821	0.968072
C6orf25 ENSG00000204420	0.517826
C6orf47 ENSG00000204439	1.02137
C6orf48 ENSG00000204387	1.03742
C6orf52 ENSG00000137434	1.01947
C6orf58 ENSG00000184530	1.04842
C6orf62 ENSG00000112308	1.17711
C6orf89 ENSG00000198663	1.08377
C7 ENSG00000112936	0.631626
C7orf25 ENSG00000136197	0.960102
C7orf26 ENSG00000146576	0.889364
C7orf31 ENSG00000153790	0.960176
C7orf34 ENSG00000165131	1.00605
C7orf43 ENSG00000146826	0.923048
C7orf49 ENSG00000122783	0.929211
C7orf50 ENSG00000146540	1.09249
C7orf61 ENSG00000185955	0.874911
C7orf62 ENSG00000164645	0.970429
C7orf72 ENSG00000164500	0.804651
C7orf73 ENSG00000243317	1.06613
C8A ENSG00000157131	0.892073
C8G ENSG00000176919	1.17335
C8orf22 ENSG00000168333	1.00251
C8orf33 ENSG00000182307	1.06962
C8orf34 ENSG00000165084	1.04493
C8orf37 ENSG00000156172	0.819526
C8orf4 ENSG00000176907	0.484288
C8orf44 ENSG00000213865	0.913924
C8orf46 ENSG00000169085	0.873096
C8orf48 ENSG00000164743	1.1133
C8orf58 ENSG00000241852	1.12605
C8orf59 ENSG00000176731	1.14894
C8orf74 ENSG00000171060	0.661687
[truncated: 14,779 more rows]
