# Supplementary material for: Spatial maps of prostate cancer transcriptomes reveal an unexplored landscape of heterogeneity
Source: Nat Commun. 2018 Jun 20;9:2419. doi: 10.1038/s41467-018-04724-5 (PMC6010471; doi:10.1038/s41467-018-04724-5)
Supplement: Supplementary file 13 — Supplementary Data 10 [file 41467_2018_4724_MOESM13_ESM.zip › Supplementary Dataset 5/experiment0001-feature-gamma.tsv]

	Factor 1	Factor 2	Factor 3	Factor 4	Factor 5	Factor 6	Factor 7	Factor 8
A1BG ENSG00000121410	0.888646	1.03901	1.00219	1.17406	0.838587	1.10461	0.911986	0.82192
A1CF ENSG00000148584	0.912717	1.16118	1.05361	1.04798	1.27965	1.01279	1.06123	1.09007
A2M ENSG00000175899	1.25872	1.28567	0.80093	0.881142	1.28839	0.856749	1.63721	0.740468
A2ML1 ENSG00000166535	0.994755	1.04077	0.924052	1.01236	0.942271	1.00077	1.06155	1.07298
A4GALT ENSG00000128274	0.951679	1.104	0.806155	1.21758	1.22454	0.912164	1.02476	0.777706
AAAS ENSG00000094914	0.875687	1.09935	1.22197	0.997245	0.934578	1.07615	0.862342	1.07252
AACS ENSG00000081760	0.939242	0.968071	1.02349	0.859046	0.851284	0.862791	1.30403	1.10942
AADAC ENSG00000114771	0.832289	1.24338	0.907019	1.11778	1.18137	0.95363	1.08203	0.914014
AADACL4 ENSG00000204518	0.963706	0.994379	1.0564	1.03915	1.08063	0.927267	0.941107	1.21467
AADAT ENSG00000109576	0.979031	0.898636	0.845867	1.05643	0.988537	0.980963	0.72654	0.909706
AAED1 ENSG00000158122	0.87586	1.10183	0.830109	0.841762	0.828493	1.1686	0.91321	1.06469
AAGAB ENSG00000103591	0.707527	0.762467	0.902832	0.93639	0.805007	0.957098	0.719092	1.07788
AAK1 ENSG00000115977	0.984028	0.969887	1.16061	1.00665	0.77688	0.971843	1.40154	0.990931
AAMDC ENSG00000087884	0.761547	0.98432	1.05559	0.749662	0.995507	1.03923	1.22739	1.03886
AAMP ENSG00000127837	1.50411	1.06589	1.35791	1.33529	0.714977	0.979571	1.17975	0.913096
AAR2 ENSG00000131043	1.19255	1.02708	0.860227	0.931363	1.17258	1.02989	0.826804	0.992353
AARD ENSG00000205002	1.017	1.19876	0.914957	1.0215	0.911118	0.991938	0.935412	0.920463
AARS ENSG00000090861	1.17503	1.08876	0.827299	0.870346	0.92861	1.02517	1.04988	1.0495
AARSD1 ENSG00000266967	0.921465	1.10579	0.968816	0.956467	1.08401	0.831294	0.884291	0.907858
AASDH ENSG00000157426	0.956482	0.815196	1.03175	1.1241	1.05575	0.986071	1.04731	1.02754
AASDHPPT ENSG00000149313	1.02438	1.20211	1.04048	1.31824	0.822669	0.96043	0.862511	1.11043
AASS ENSG00000008311	1.33361	1.19882	0.926	1.13387	1.06458	1.18156	0.854135	0.913659
AATF ENSG00000275700	0.922893	1.01009	1.19072	1.13302	0.849465	1.26064	1.3467	1.07411
AATK ENSG00000181409	1.28052	0.988991	1.055	0.969466	0.915779	0.879466	1.15417	0.88326
ABAT ENSG00000183044	0.949782	1.12699	1.05494	1.0524	0.782296	1.08362	0.933027	0.751037
ABC13-47488600E17.1 ENSG00000283199	0.899807	0.880104	1.17474	0.684927	0.935963	0.77385	0.921189	0.845284
ABC13-47656900H15.1 ENSG00000283566	1.06357	1.3071	0.995544	1.09847	1.04847	1.00361	0.935529	1.05406
ABCA1 ENSG00000165029	0.780717	0.735556	0.792018	1.24336	1.14417	1.22791	1.45229	0.842455
ABCA10 ENSG00000154263	0.945472	1.00352	0.908471	1.05687	1.18481	0.871675	0.921699	0.695914
ABCA12 ENSG00000144452	0.896402	1.1032	1.05534	1.12566	0.862095	1.08796	1.05317	0.997784
ABCA13 ENSG00000179869	0.770667	0.979846	0.881914	0.976802	1.08485	0.95208	1.09653	1.09173
ABCA2 ENSG00000107331	1.06828	1.05814	0.794517	0.957816	0.807333	0.910264	1.47206	1.21598
ABCA3 ENSG00000167972	1.17323	1.12241	0.915023	0.919537	0.701986	1.07469	0.871535	0.896941
ABCA4 ENSG00000198691	1.08429	0.918644	0.626021	1.12231	0.866204	0.915755	0.872025	1.20293
ABCA5 ENSG00000154265	1.00495	1.01152	0.757233	1.07005	0.958356	0.929691	1.20935	0.814878
ABCA6 ENSG00000154262	0.966964	1.03064	1.05852	0.89923	1.05823	0.952336	0.87714	1.00203
ABCA7 ENSG00000064687	1.17777	1.07332	0.933989	0.992377	0.965977	1.02622	1.04365	1.11855
ABCA8 ENSG00000141338	0.760352	1.05594	0.97398	0.805184	1.25565	0.846461	1.27991	1.15603
ABCA9 ENSG00000154258	1.13171	0.885011	0.804202	1.16082	0.821233	0.909388	0.836531	1.31568
ABCB1 ENSG00000085563	1.07649	1.14847	0.945994	0.995064	1.07553	0.959323	1.02835	1.05006
ABCB10 ENSG00000135776	0.933773	0.788086	1.08344	0.934202	1.05222	0.929353	0.746227	1.09271
ABCB11 ENSG00000073734	1.00641	0.862903	0.831067	1.04471	1.03787	0.826757	0.855777	0.853841
ABCB4 ENSG00000005471	1.0621	0.885746	0.957147	1.25038	1.22506	1.01425	1.01603	1.23893
ABCB5 ENSG00000004846	1.06362	1.016	1.15435	0.988416	0.823844	1.13151	1.18814	1.04402
ABCB6 ENSG00000115657	0.873486	1.01921	1.08748	0.858559	1.03031	0.799968	1.0976	1.05742
ABCB7 ENSG00000131269	1.1511	0.765499	1.1769	0.722029	1.15387	0.869131	0.810013	0.954764
ABCB8 ENSG00000197150	1.06943	1.09123	1.09204	0.833074	0.822199	1.21536	1.26058	0.838214
ABCB9 ENSG00000150967	0.961272	1.00021	1.11348	1.08131	1.13824	1.0428	1.00599	0.778886
ABCC1 ENSG00000103222	1.04745	1.1475	1.06186	0.844795	1.24329	1.06469	0.967432	0.828864
ABCC10 ENSG00000124574	1.08849	0.619927	0.8878	1.56486	0.95788	0.997296	1.20211	0.829703
ABCC11 ENSG00000121270	1.00629	1.1026	1.10757	0.78346	1.36743	1.29895	1.04661	1.10267
ABCC3 ENSG00000108846	1.16204	0.926485	0.97722	1.0288	1.08569	1.12929	1.16857	0.958119
ABCC4 ENSG00000125257	0.770833	0.831654	1.47787	0.702995	0.835552	0.904322	0.969626	0.98847
ABCC5 ENSG00000114770	1.02027	1.08656	0.719201	1.07971	0.8099	0.988928	0.919787	1.18087
ABCC6 ENSG00000091262	1.09707	1.13796	1.0996	1.2051	0.907562	0.926981	1.12128	1.00675
ABCC8 ENSG00000006071	0.917141	0.74271	0.836725	0.993208	0.955255	0.846264	1.17556	0.771281
ABCC9 ENSG00000069431	1.08166	1.12594	1.04093	0.894229	0.985468	1.27944	0.962913	1.02555
ABCD1 ENSG00000101986	0.97299	1.24149	0.800888	1.14998	0.957595	1.11495	0.733536	1.23159
ABCD2 ENSG00000173208	0.983808	1.01852	1.01486	1.24234	0.794917	0.874015	1.07139	1.05069
ABCD3 ENSG00000117528	1.07748	1.08717	1.03287	1.29734	0.898375	1.17763	1.13427	0.886593
ABCD4 ENSG00000119688	1.03945	0.8819	1.09358	0.832258	0.883846	1.22717	0.782573	0.940041
ABCE1 ENSG00000164163	0.943401	0.908051	1.06372	0.891508	0.984871	1.03304	1.00627	0.86302
ABCF1 ENSG00000204574	1.13101	1.52122	0.81356	0.889676	1.04299	1.3363	0.85221	1.07502
ABCF2 ENSG00000033050	1.10757	1.2596	0.994734	0.937392	0.916652	1.22531	1.04429	1.15486
ABCF3 ENSG00000161204	1.00627	0.894818	1.00114	1.01616	1.01666	1.17079	0.824388	0.8798
ABCG1 ENSG00000160179	0.983847	0.936743	0.811418	1.25781	1.11111	0.82379	0.910585	0.789084
ABCG2 ENSG00000118777	1.14068	1.12436	0.894697	1.00408	0.963006	0.955121	1.15772	0.788412
ABCG4 ENSG00000172350	0.96242	0.871298	1.23226	0.870763	0.998185	1.14001	0.733956	0.837194
ABCG5 ENSG00000138075	0.965741	0.895902	1.01803	0.983802	1.00244	1.01339	0.912583	0.895312
ABHD1 ENSG00000143994	0.682206	1.06744	1.18456	1.23894	0.918553	0.826074	1.09021	1.02682
ABHD10 ENSG00000144827	0.919731	0.945107	0.863875	1.02166	0.949992	1.11596	1.07992	0.902964
ABHD11 ENSG00000106077	0.826597	1.16817	1.10679	0.961607	1.07233	1.08529	1.0287	0.99614
ABHD12 ENSG00000100997	1.25646	0.954095	1.21481	0.955611	0.880574	1.03393	1.04944	1.09387
ABHD13 ENSG00000139826	0.981726	1.09923	1.00812	0.810547	0.882198	0.879295	0.987178	0.939386
ABHD14A ENSG00000248487	0.869957	0.919328	1.02348	0.968305	0.905287	1.15687	0.938249	0.988046
ABHD14B ENSG00000114779	1.09623	1.40721	0.952077	0.747295	0.836793	1.05896	1.2657	0.829751
ABHD15 ENSG00000168792	0.859808	0.891631	1.00971	1.13467	1.19894	1.09788	0.978216	0.883469
ABHD16A ENSG00000204427	1.03918	0.978501	1.07528	0.997325	0.848019	1.19181	0.935699	0.903573
ABHD17A ENSG00000129968	1.11274	1.19803	1.14957	0.867967	0.828486	0.983446	1.07129	1.12041
ABHD17B ENSG00000107362	1.08661	1.1059	0.976264	0.945554	1.14034	0.981072	1.01261	0.914864
ABHD17C ENSG00000136379	1.25124	1.52645	1.13661	0.707142	0.973596	1.01468	1.11443	0.947919
ABHD18 ENSG00000164074	1.41566	1.10943	0.951568	1.02973	1.19703	1.18068	0.896958	0.996967
ABHD2 ENSG00000140526	1.01628	0.985993	0.684741	0.998272	1.15615	1.0308	1.30125	0.757437
ABHD3 ENSG00000158201	1.01843	0.800675	0.801414	1.06398	1.13822	1.08006	0.993549	0.959488
ABHD4 ENSG00000100439	0.7536	0.825756	0.900481	1.21281	1.1094	0.873296	0.887328	1.1228
ABHD5 ENSG00000011198	1.15009	0.805204	1.21593	1.02159	0.904016	0.94797	1.16945	0.824559
ABHD6 ENSG00000163686	0.81151	0.856479	1.2426	1.10998	1.11954	0.918085	0.81945	1.01662
ABHD8 ENSG00000127220	1.09973	0.997923	0.99077	0.818225	1.09805	0.893499	0.933929	1.04379
ABI1 ENSG00000136754	0.935297	1.18819	0.982699	0.971269	1.09122	0.987102	1.08103	1.27674
ABI2 ENSG00000138443	1.16322	0.907592	0.862616	0.983896	1.05636	1.22096	0.698102	1.03504
ABI3 ENSG00000108798	1.15654	0.84651	1.11133	0.896341	0.818002	1.02007	1.25581	1.51033
ABI3BP ENSG00000154175	1.0048	0.98281	1.09984	0.848425	0.848173	1.13092	0.995237	1.09668
ABL1 ENSG00000097007	1.05057	0.969603	1.11821	0.87349	0.997737	1.1133	0.927213	0.800179
ABL2 ENSG00000143322	1.37755	1.04123	0.857272	1.44268	1.02305	0.980734	0.985182	1.1534
ABLIM1 ENSG00000099204	0.989111	0.906556	0.878167	1.0305	0.844475	0.805608	0.756365	1.06072
ABLIM2 ENSG00000163995	1.01113	0.792699	1.04787	0.911019	1.06162	0.952473	0.756467	0.864989
ABLIM3 ENSG00000173210	0.777224	1.05939	0.908433	1.21751	0.980608	0.956627	1.09025	0.874741
ABO ENSG00000175164	0.953531	0.850548	1.02133	1.07703	1.0101	1.11836	1.30237	0.955933
ABR ENSG00000159842	1.08094	0.815131	0.708416	0.887914	0.814229	0.912377	0.762624	1.09486
ABRA ENSG00000174429	0.926911	0.986379	1.04037	0.855362	1.2103	0.788227	0.885594	0.977092
ABRACL ENSG00000146386	0.995043	0.914902	0.936557	0.77701	0.858157	0.963664	1.09757	0.966697
ABT1 ENSG00000146109	0.899466	0.838993	1.1879	1.35766	1.00581	0.859241	0.993339	1.25396
ABTB1 ENSG00000114626	1.08855	0.892154	1.25201	0.712166	0.847917	1.23196	0.849702	0.957832
ABTB2 ENSG00000166016	1.17095	0.981809	0.983929	1.15576	0.881283	0.937859	1.20067	1.01262
AC004158.1 ENSG00000280264	1.02797	1.06832	1.16629	0.919943	0.972197	0.975412	0.987066	0.783428
AC004381.6 ENSG00000005189	0.912934	0.723619	1.07896	1.075	0.996525	1.01601	0.947399	0.994476
AC004754.3 ENSG00000269881	1.18463	1.072	1.00909	0.872175	1.02859	1.22311	0.861341	0.987476
AC004813.1 ENSG00000279777	0.743749	1.09037	0.80366	0.948171	0.987487	0.966724	0.910387	0.976818
AC004824.1 ENSG00000280226	1.13362	1.01023	1.24774	1.16239	0.979242	1.05578	1.27742	1.17572
AC005281.1 ENSG00000226690	0.825821	0.821542	0.842367	0.794611	1.01606	1.00975	1.00527	1.22177
AC005477.1 ENSG00000280188	0.886558	0.954427	0.791411	0.968837	0.948103	0.84525	1.06275	1.15747
AC005480.1 ENSG00000279461	0.907498	0.796523	0.734078	0.732741	0.880639	1.06999	1.10955	1.01159
AC006116.20 ENSG00000267710	0.819383	0.778328	0.871098	0.979202	0.913958	0.906297	0.890679	1.26797
AC006386.1 ENSG00000279115	0.842832	1.09963	0.877336	1.00405	0.744189	0.888132	0.976004	1.27175
AC006994.3 ENSG00000279317	0.781258	0.81711	1.11332	1.05616	1.07527	1.05404	1.09477	1.03478
AC007906.1 ENSG00000279018	0.99942	1.06779	0.883483	0.976579	1.07785	0.8583	0.973358	1.03039
AC008074.1 ENSG00000279644	1.07787	1.12607	1.05383	1.07673	0.953171	1.10606	1.17877	0.858493
AC008522.1 ENSG00000279232	1.12343	1.02053	1.15869	1.10722	0.821912	1.0301	1.05296	1.16082
AC008686.1 ENSG00000280221	0.98459	1.06598	0.899957	1.03306	1.10014	0.959848	1.00102	1.03848
AC008759.1 ENSG00000279471	1.16096	1.00911	1.03176	0.971736	0.92932	0.818888	0.959688	1.01557
AC008914.1 ENSG00000279768	1.07109	1.11392	1.18029	1.04772	1.23377	0.842297	1.16218	0.927476
AC009014.3 ENSG00000271824	1.26972	1.11576	1.05598	0.721788	1.07939	0.948983	0.901496	1.01989
AC010731.4 ENSG00000235118	0.980163	1.21096	0.987474	1.01413	0.626957	1.06535	0.873912	0.871802
AC012005.1 ENSG00000279274	0.917815	1.05562	0.91184	0.736637	1.13022	0.899574	0.963791	0.847407
AC013461.1 ENSG00000091436	0.905385	0.940001	0.976251	0.997634	0.943078	1.27252	0.797087	1.13804
AC016549.1 ENSG00000281325	0.88016	1.15968	1.29156	0.939575	0.854162	0.96697	0.889161	1.17491
AC021106.1 ENSG00000279386	1.06737	1.00924	1.21398	1.01689	0.883934	1.27571	1.03209	0.857212
AC024060.1 ENSG00000281584	1.27248	0.863149	1.06164	0.809926	1.26322	1.02739	1.13238	0.892943
AC025335.1 ENSG00000179859	1.04178	0.910926	0.945274	1.10002	0.976906	1.10399	1.12108	0.899689
AC069063.2 ENSG00000279380	0.869587	1.04024	0.931327	0.937189	0.960748	1.13156	1.28898	1.15297
AC073657.1 ENSG00000279937	0.951264	0.941491	0.908735	0.908464	0.746615	1.17371	1.12676	1.28614
AC074033.1 ENSG00000281137	0.96272	0.824201	0.919125	0.995741	1.00099	0.897475	0.75745	0.950086
AC087350.1 ENSG00000281527	0.994985	1.11181	0.862294	0.853582	1.27035	0.922965	0.951624	1.19285
AC090498.1 ENSG00000279483	1.16304	0.865961	0.946051	1.35826	0.911477	0.77921	1.05395	0.91477
AC104981.1 ENSG00000278938	1.32367	1.16514	0.899984	1.03246	1.01039	1.08935	0.944006	1.16231
AC105009.1 ENSG00000281855	1.03735	0.725932	1.00598	0.759611	1.0271	1.13231	0.76267	1.02528
AC105052.1 ENSG00000279168	0.915375	0.99068	1.03185	0.961254	1.05346	0.806404	1.03974	1.11453
AC110615.1 ENSG00000279909	1.04669	0.96963	1.05221	1.39586	1.31823	1.30277	0.980946	1.06339
AC113404.1 ENSG00000254893	1.10867	0.808817	0.981967	1.01499	0.958274	0.687399	1.56943	1.12825
AC118758.1 ENSG00000268187	0.952028	0.926315	0.96143	0.872349	1.12059	1.04947	0.971071	1.08071
AC131097.4 ENSG00000216921	0.866463	0.98001	1.1302	0.753096	0.856933	1.10758	0.955941	0.991283
AC131263.1 ENSG00000280550	0.855543	1.21094	1.20374	1.11488	1.10529	0.779487	1.14823	0.98192
AC138517.6 ENSG00000283288	0.979722	1.05521	1.0682	0.994403	0.950358	0.990083	0.865246	0.802175
AC138969.4 ENSG00000183889	1.00377	0.840502	1.2062	1.30452	0.99305	0.709099	0.896263	1.12032
AC241377.1 ENSG00000281741	0.942858	0.970293	0.866351	1.00004	1.04271	0.939255	1.21705	1.07351
AC241585.1 ENSG00000281571	0.948907	0.808665	1.012	1.21713	1.03534	0.744199	1.40598	1.01712
AC242988.1 ENSG00000278939	1.02355	1.18656	0.907786	1.04874	0.909975	0.993319	1.16254	1.01429
AC243756.1 ENSG00000270339	0.881012	0.966755	1.04136	1.0469	1.14307	1.01534	1.12251	0.9829
AC245100.1 ENSG00000280649	0.842962	0.897188	0.785872	1.09857	0.933379	1.05006	1.16541	1.07918
ACAA1 ENSG00000060971	1.19067	1.28714	0.590214	1.30827	0.84914	1.15036	0.990081	0.859771
ACAA2 ENSG00000167315	0.851015	0.90191	0.742164	0.888645	0.943169	1.09891	0.827055	1.06398
ACACA ENSG00000278540	0.823409	1.11921	0.741625	0.879086	0.897499	0.892637	0.994757	0.890777
ACACB ENSG00000076555	1.02938	1.03871	1.12346	1.14052	1.0754	0.847047	0.985608	1.20737
ACAD10 ENSG00000111271	0.758814	1.00654	0.91956	1.24547	0.973512	1.33868	1.00362	1.05094
ACAD11 ENSG00000240303	1.20004	0.873441	1.26247	0.950024	0.944665	0.972112	0.781885	0.911714
ACAD8 ENSG00000151498	0.926789	0.93341	1.01357	1.0397	0.879189	0.920693	0.595131	1.21854
ACAD9 ENSG00000177646	1.04589	1.16	0.621471	0.820154	0.882824	1.08546	1.05261	0.63977
ACADL ENSG00000115361	1.09995	0.835744	0.91743	1.10944	0.880772	0.947099	1.12256	0.983509
ACADM ENSG00000117054	0.821592	1.04879	1.07364	0.916522	0.824316	0.863739	0.914803	0.844327
ACADS ENSG00000122971	1.01539	1.0544	0.874213	0.734608	1.10213	1.17504	0.881291	0.807866
ACADSB ENSG00000196177	0.876874	1.06319	0.951177	0.744034	1.1221	1.08362	0.828361	0.956993
ACADVL ENSG00000072778	0.864312	1.12635	1.04414	0.819317	0.828062	0.928911	0.681403	0.855194
ACAN ENSG00000157766	1.24699	1.13699	1.16711	1.34072	1.05097	0.752577	0.927986	0.871221
ACAP1 ENSG00000072818	0.924554	1.07617	0.852938	0.844849	1.08426	1.80716	0.997449	0.875083
ACAP2 ENSG00000114331	0.919599	0.968101	1.20929	0.967333	1.21406	1.22933	1.03275	1.14223
ACAP3 ENSG00000131584	0.991681	1.57699	0.988606	0.844852	0.787853	0.962027	0.896244	1.42372
ACAT1 ENSG00000075239	0.861614	0.903235	1.18883	0.86756	1.07892	1.02492	1.13526	0.836225
ACAT2 ENSG00000120437	0.979773	0.944359	0.802481	0.75334	0.836129	1.04655	0.819512	1.01848
ACBD3 ENSG00000182827	1.00191	1.28835	1.01956	0.917625	0.898877	1.09333	1.04242	0.974132
ACBD4 ENSG00000181513	0.89029	0.814485	1.11722	0.783255	0.810268	1.05075	0.827033	1.21134
ACBD5 ENSG00000107897	1.09018	1.00875	1.23428	1.05063	0.791807	0.924544	1.16417	1.10291
ACBD6 ENSG00000230124	1.05771	0.730523	0.898523	1.16993	0.968283	0.833591	0.927021	0.922888
ACCS ENSG00000110455	1.13664	1.20479	1.17844	1.27608	0.978323	0.923269	0.933497	1.03046
ACCSL ENSG00000205126	0.894125	0.905774	1.05232	0.912452	1.00326	0.958255	0.974278	1.09704
ACD ENSG00000102977	1.26822	1.08725	0.861616	0.966763	1.08477	1.06568	1.08069	0.896659
ACE ENSG00000159640	0.847232	0.767231	1.26502	1.02923	1.15767	0.833407	0.802304	0.864783
ACE2 ENSG00000130234	1.09084	1.21265	0.973833	1.04604	0.861241	0.888562	1.05059	1.07753
ACER1 ENSG00000167769	0.869553	0.895129	0.971439	0.822849	1.19745	0.875231	1.26063	0.798225
ACER2 ENSG00000177076	0.957632	0.796686	1.07798	0.999526	1.05211	0.965709	0.78096	0.90073
ACER3 ENSG00000078124	0.818775	1.39939	1.13051	1.1878	0.829279	1.03307	1.00635	1.07907
ACHE ENSG00000087085	1.11229	0.795742	0.749063	0.802711	1.21476	1.17855	0.874985	0.770588
ACIN1 ENSG00000100813	1.25648	0.981803	0.920499	1.20858	1.04524	0.823367	1.11147	1.0072
ACKR1 ENSG00000213088	0.924544	1.0136	0.937974	1.00244	0.928133	0.904215	0.923467	0.86007
ACKR2 ENSG00000144648	1.1135	0.884364	0.905937	1.12398	1.06619	1.04726	1.08513	0.933047
ACKR3 ENSG00000144476	0.935275	1.32175	1.14691	1.06735	0.853108	0.711501	1.21677	0.981474
ACKR4 ENSG00000129048	1.0723	1.07537	0.950544	1.02678	1.08268	1.00238	1.018	0.925882
ACLY ENSG00000131473	0.900568	1.02609	0.989522	1.12999	0.91327	0.880208	0.5815	0.855431
ACMSD ENSG00000153086	0.846838	0.82542	1.13621	1.127	1.04941	0.952021	0.963838	0.938006
ACO1 ENSG00000122729	1.12157	1.28131	0.901373	1.15454	1.00822	1.20074	1.0563	0.685981
ACO2 ENSG00000100412	0.926262	1.02739	1.04971	1.14748	1.08555	0.922885	0.851766	1.34
ACOD1 ENSG00000102794	0.935592	1.01326	0.819138	0.974037	0.909953	0.96768	0.874262	1.05706
ACOT1 ENSG00000184227	0.893293	1.25301	0.964969	0.92214	0.717615	0.714554	1.09159	1.24124
ACOT11 ENSG00000162390	1.20391	0.819392	0.960344	1.12078	1.17798	0.731953	1.42466	0.88392
ACOT12 ENSG00000172497	0.978751	0.911472	0.914567	1.01485	1.00266	1.13652	1.15398	0.748516
ACOT13 ENSG00000112304	0.936547	0.808736	0.939552	1.06127	0.915974	1.13217	0.87978	0.755094
ACOT2 ENSG00000119673	0.872817	0.952267	1.01104	1.0631	1.2674	0.972741	1.07512	1.20105
ACOT4 ENSG00000177465	1.09448	0.838993	1.32475	1.2834	0.828698	1.01132	1.04338	1.04312
ACOT7 ENSG00000097021	0.886168	0.867929	1.16874	1.00794	0.987953	0.817408	1.27219	0.900252
ACOT8 ENSG00000101473	1.15247	0.964673	1.23311	1.01568	0.748201	1.0952	0.966527	1.20213
ACOT9 ENSG00000123130	0.806427	0.924657	0.90601	0.855846	1.15078	1.05598	0.989174	1.0327
ACOX1 ENSG00000161533	0.792736	1.13738	1.04281	0.862524	0.940368	1.16672	0.798596	1.36522
ACOX2 ENSG00000168306	1.01904	1.43684	1.11162	0.835437	1.1392	1.15252	1.03434	0.969328
ACOX3 ENSG00000087008	0.960209	0.875781	0.778731	1.2663	0.984853	0.910557	0.845702	1.07684
ACOXL ENSG00000153093	1.00999	1.23027	0.803155	1.07455	1.09173	0.775465	1.30606	1.01927
ACP1 ENSG00000143727	0.820847	0.847936	1.10317	1.13546	0.989458	1.18982	0.859657	1.0177
ACP2 ENSG00000134575	1.23361	0.803549	1.13489	1.37421	1.33551	1.11371	0.82786	0.987183
ACP5 ENSG00000102575	0.879295	1.00717	0.983571	0.943828	1.0635	1.09305	1.37525	1.08334
ACP6 ENSG00000162836	1.06687	1.2077	1.09589	0.957423	0.914832	0.749538	1.02108	0.908127
ACP7 ENSG00000183760	0.914815	0.749463	0.994483	0.870917	0.917373	1.13819	0.899205	1.14089
ACPP ENSG00000014257	1.0959	0.797103	0.530568	1.50601	0.888075	1.15279	1.64007	0.809506
ACPT ENSG00000142513	0.965357	0.898189	1.25977	1.12295	1.44124	1.28616	0.663238	0.867887
ACR ENSG00000100312	0.93815	1.11644	1.09653	1.08631	0.944256	1.0968	0.904826	1.00242
ACRBP ENSG00000111644	1.18782	0.867055	1.03365	1.08403	1.14628	0.924364	0.976206	0.94209
ACRC ENSG00000147174	0.901723	1.07214	1.02876	1.16721	0.862837	1.04826	0.867242	1.04289
ACSBG1 ENSG00000103740	1.06747	0.825544	1.05395	0.913561	0.976623	1.07769	0.743787	1.0959
ACSBG2 ENSG00000130377	0.891869	1.00231	1.21493	1.30282	0.950154	1.07849	1.19814	1.2702
ACSF2 ENSG00000167107	1.08498	0.757681	0.851419	0.870075	0.888913	1.13124	1.14048	0.878082
ACSF3 ENSG00000176715	0.741946	0.974467	0.906012	1.13293	1.07161	1.07286	1.02216	0.923024
ACSL1 ENSG00000151726	0.913235	1.1999	0.967682	0.908637	1.05465	1.12715	0.618853	0.888509
ACSL3 ENSG00000123983	1.16354	0.918097	0.751902	1.07417	1.32496	1.1533	0.832164	1.02813
ACSL4 ENSG00000068366	1.0733	0.995093	1.0522	1.03271	1.02644	0.864821	0.844421	0.86995
ACSL5 ENSG00000197142	0.889076	0.883885	0.972881	1.21054	0.908459	1.09121	0.971553	1.16665
ACSL6 ENSG00000164398	0.749355	1.1601	0.717881	0.982647	0.865596	0.899071	0.838288	1.02469
ACSM1 ENSG00000166743	1.26302	0.980884	0.983383	0.897173	0.932538	1.1152	0.873842	0.968527
ACSM2A ENSG00000183747	0.926543	0.890339	1.00949	0.80713	1.13374	1.13765	1.05941	0.887505
ACSM2B ENSG00000066813	1.03027	0.969282	0.955615	1.03422	0.991153	1.31967	1.15581	1.02485
ACSM3 ENSG00000005187	1.11538	0.736624	1.16813	0.960999	1.21702	1.00739	1.02453	1.16506
ACSM4 ENSG00000215009	0.674061	0.943675	0.94322	0.697412	0.894213	0.975842	1.3029	0.902313
ACSM5 ENSG00000183549	0.739393	1.20676	1.09408	0.937173	1.23759	1.03126	0.791532	1.14134
ACSM6 ENSG00000173124	0.971186	1.25968	1.09725	0.904075	1.12711	1.19266	1.13831	1.32793
ACSS1 ENSG00000154930	0.86021	0.814584	1.0025	0.729386	1.40202	0.680995	0.882036	1.20741
ACSS2 ENSG00000131069	1.09761	0.875492	1.06093	0.969063	1.10304	0.755006	0.998738	1.14212
ACSS3 ENSG00000111058	0.695228	0.845735	1.04779	0.946478	0.976845	1.07158	0.69404	1.13335
ACTA1 ENSG00000143632	1.13851	0.928442	1.04186	1.05408	1.06017	0.921315	1.06316	0.953968
ACTA2 ENSG00000107796	1.00865	1.00115	1.04809	0.939208	0.910414	0.883732	1.42936	0.818781
ACTB ENSG00000075624	1.23971	1.47803	0.866876	0.755493	2.53545	1.31502	1.26191	1.06947
ACTBL2 ENSG00000169067	1.12308	0.916296	1.11837	0.998105	0.984878	0.726599	0.849114	0.846266
ACTC1 ENSG00000159251	0.661309	0.913333	1.0913	1.2099	1.0741	0.966709	1.15157	1.0249
ACTG1 ENSG00000184009	1.01942	0.758494	0.410546	0.766297	2.03716	0.848909	1.51765	1.31045
ACTG2 ENSG00000163017	1.12122	1.25468	1.13996	1.17687	0.876478	1.57794	1.02363	1.05481
ACTL10 ENSG00000182584	1.23645	0.957206	1.0841	1.02065	0.8596	1.06552	0.704186	0.960673
ACTL6A ENSG00000136518	0.958617	1.03448	0.872705	0.980654	0.884103	1.3618	1.1763	1.31202
ACTL6B ENSG00000077080	0.829857	0.79474	0.994245	0.869927	0.950678	1.10719	1.21223	1.16698
ACTN1 ENSG00000072110	1.15543	1.14318	0.750249	0.92465	1.1464	1.2258	1.11178	0.984392
ACTN2 ENSG00000077522	1.09664	0.953597	0.888517	0.903303	0.77483	0.862008	1.10817	1.11602
ACTN3 ENSG00000248746	0.97795	1.18963	0.936917	1.06221	0.883285	0.851252	1.00243	1.08983
ACTN4 ENSG00000130402	0.625567	0.955917	0.938005	1.15101	1.20129	0.876885	1.47442	0.986535
ACTR10 ENSG00000131966	0.677775	0.968182	1.26665	1.18257	1.1397	1.00186	0.851184	1.03288
ACTR1A ENSG00000138107	1.13009	0.86306	0.918544	0.834874	0.915765	1.16431	1.27616	0.95844
ACTR1B ENSG00000115073	0.955953	1.00126	1.0018	0.735656	1.06494	1.13082	0.797381	0.877
ACTR2 ENSG00000138071	1.28396	1.08719	1.20215	0.84141	0.876052	0.746545	1.13131	1.14402
ACTR3 ENSG00000115091	0.987745	0.85974	0.8371	1.05112	1.01191	0.957226	0.868475	0.952267
ACTR3B ENSG00000133627	1.3902	0.94756	0.93789	0.895561	1.0882	1.20208	1.11645	1.01074
ACTR3C ENSG00000106526	0.995444	0.869808	0.95167	1.1537	1.00882	0.936882	1.1439	1.03976
ACTR5 ENSG00000101442	0.920557	0.939959	1.0118	0.937762	0.886716	1.11863	0.970521	1.17151
ACTR6 ENSG00000075089	1.01622	1.25004	0.725931	1.00464	0.791986	1.03169	1.08729	0.989878
ACTR8 ENSG00000113812	1.07831	0.825596	1.11384	0.951606	1.32749	0.80346	0.818283	0.930981
ACTRT3 ENSG00000184378	1.04197	1.26704	1.12752	1.12938	0.952628	0.989418	0.907679	0.714557
ACVR1 ENSG00000115170	1.26966	1.08831	1.08606	1.38527	0.992136	0.973341	1.04648	1.13893
ACVR1B ENSG00000135503	0.982614	0.981279	0.910211	1.01246	0.932227	0.876216	1.03216	1.08093
ACVR1C ENSG00000123612	0.98654	0.991963	1.13355	0.985662	0.9172	0.918034	0.632837	0.960139
ACVR2A ENSG00000121989	1.04597	1.03304	0.985055	0.829661	1.07848	1.16153	1.0785	0.966678
ACVR2B ENSG00000114739	1.38659	0.916933	1.04046	1.20178	1.04964	0.982334	0.915493	1.16892
ACVRL1 ENSG00000139567	1.04241	1.01054	0.812871	1.01625	0.992145	0.703033	0.772777	1.00917
ACY1 ENSG00000243989	0.995818	0.913226	1.15823	0.988391	1.12342	0.999583	1.11324	0.830518
ACY3 ENSG00000132744	0.796378	0.657691	0.816333	0.926875	1.0262	0.963503	1.02494	1.17293
ACYP1 ENSG00000119640	0.981516	1.00184	1.20639	1.22376	1.03041	0.975389	0.896428	0.89794
ACYP2 ENSG00000170634	1.06107	1.15276	0.974367	1.12258	0.936565	0.812387	0.859804	1.02796
ADA ENSG00000196839	0.742019	0.884252	1.05492	0.844696	1.14349	0.901171	1.04842	0.993942
ADAD1 ENSG00000164113	0.766977	1.08769	1.03173	0.875853	1.08006	1.02776	0.904008	0.890716
ADAD2 ENSG00000140955	1.36045	1.02505	0.93698	1.21998	1.04769	1.17326	0.794488	1.04848
ADAL ENSG00000168803	1.0435	1.17512	1.11783	0.77651	1.24703	0.821588	0.826356	1.19033
ADAM10 ENSG00000137845	0.960853	1.09358	1.46387	0.903742	0.955723	1.02123	0.842198	0.891324
ADAM11 ENSG00000073670	0.7168	0.933692	0.921817	0.944183	1.05453	1.7014	1.01656	0.791381
ADAM12 ENSG00000148848	1.01263	0.985413	0.865285	0.850559	1.07805	0.839032	0.810688	0.919192
ADAM15 ENSG00000143537	0.802201	1.03253	1.74799	0.870997	1.10852	0.842858	1.22032	1.08604
ADAM17 ENSG00000151694	0.965734	1.09014	1.02855	0.910306	0.794003	1.48456	0.660904	1.14423
ADAM18 ENSG00000168619	1.06083	0.883065	0.88736	0.965849	1.02855	1.10069	0.849675	1.23882
ADAM19 ENSG00000135074	1.17882	1.01132	0.890906	0.933509	1.15858	0.809414	1.20614	1.02504
ADAM2 ENSG00000104755	0.930506	1.07263	0.982462	1.16683	1.0847	1.05903	0.94661	0.947034
ADAM20 ENSG00000134007	0.926266	1.12251	0.823202	0.930795	1.07144	0.841464	1.03871	0.971333
ADAM22 ENSG00000008277	0.954102	1.00609	0.919176	1.13953	0.963964	0.708328	0.912909	0.89482
ADAM23 ENSG00000114948	1.03207	0.841756	1.00876	1.25004	1.06457	1.04995	1.03244	0.939981
ADAM28 ENSG00000042980	1.18056	0.908098	1.08454	0.954372	0.662484	0.89024	0.817334	1.05915
ADAM29 ENSG00000168594	1.1791	1.05941	1.00629	0.972897	1.14118	0.926392	0.990915	0.841706
ADAM32 ENSG00000197140	0.821199	0.707747	0.878673	0.907819	1.11787	1.16401	1.09774	0.968663
ADAM33 ENSG00000149451	1.09652	0.914403	1.17108	1.01035	1.12611	0.812862	1.31151	1.28563
ADAM7 ENSG00000069206	1.12223	1.00384	0.917847	0.855862	0.697033	0.985066	1.07569	1.2443
ADAM8 ENSG00000151651	0.95367	1.28646	0.937466	1.00242	1.35721	0.94127	0.986125	1.04799
ADAM9 ENSG00000168615	0.969401	1.13208	0.752998	1.00788	0.969019	0.789001	0.959615	0.794047
ADAMDEC1 ENSG00000134028	0.978595	1.05865	1.19652	1.12284	0.930901	1.09385	0.820021	0.927971
ADAMTS1 ENSG00000154734	0.788682	1.07522	0.848171	0.871843	0.937534	1.34595	0.992067	1.15172
ADAMTS10 ENSG00000142303	0.842607	0.896248	0.972438	0.968078	1.05812	0.832486	1.0329	1.03785
ADAMTS12 ENSG00000151388	1.23812	0.974071	0.818614	1.06694	1.03696	1.20001	0.972253	1.02003
ADAMTS13 ENSG00000160323	0.857806	0.959755	0.900771	1.19406	0.878504	0.970205	1.07713	0.951632
ADAMTS14 ENSG00000138316	0.868804	1.15594	0.991944	1.15916	0.874237	1.12137	0.970189	0.920744
ADAMTS15 ENSG00000166106	0.854809	0.943364	1.10893	1.09849	1.32342	1.03285	1.06147	1.16362
ADAMTS16 ENSG00000145536	1.26506	1.10879	1.04767	1.00966	0.866378	0.93226	0.83381	1.06557
ADAMTS17 ENSG00000140470	0.853829	1.02781	1.02867	0.716105	0.957959	0.81343	0.988278	0.747605
ADAMTS18 ENSG00000140873	1.00737	0.938556	0.96211	0.883853	0.975236	1.03479	0.794636	0.985311
ADAMTS19 ENSG00000145808	1.01868	0.938438	0.765312	0.76714	0.787099	0.844674	0.832176	1.02216
ADAMTS2 ENSG00000087116	0.994041	1.13357	0.960854	0.901867	1.10283	1.10661	1.07836	0.801344
ADAMTS20 ENSG00000173157	0.903599	1.05434	0.889719	0.877835	0.937056	1.02322	0.725417	0.891212
ADAMTS3 ENSG00000156140	1.04963	0.929978	1.11913	1.20807	0.969677	1.37933	0.94503	1.03527
ADAMTS4 ENSG00000158859	0.935208	0.662311	1.35335	0.928481	0.968195	1.18855	0.788507	0.807378
ADAMTS5 ENSG00000154736	0.899651	1.17458	0.904268	1.10236	0.736086	1.01459	0.920063	1.17457
ADAMTS6 ENSG00000049192	1.06439	1.29529	1.15443	1.07047	0.976157	0.866705	0.978804	0.962207
ADAMTS7 ENSG00000136378	1.07176	1.03134	1.1284	0.875218	0.968441	0.904492	0.91715	1.16515
ADAMTS8 ENSG00000134917	1.48078	0.947511	0.947043	0.932816	0.858821	1.17257	0.971394	1.23759
ADAMTS9 ENSG00000163638	1.07583	1.01711	0.863064	0.951693	0.860884	1.01068	1.06579	1.19315
ADAMTSL1 ENSG00000178031	0.945315	1.12404	0.905752	1.08992	0.803275	0.865488	0.975217	0.652821
ADAMTSL2 ENSG00000197859	0.896927	0.984846	0.932854	0.893123	0.976598	1.27574	1.47526	1.54027
ADAMTSL3 ENSG00000156218	1.06277	0.868308	0.994492	0.735821	0.904232	0.956848	1.04539	1.15017
ADAMTSL4 ENSG00000143382	0.887519	0.984398	0.900887	1.1996	0.838482	1.36315	1.01187	1.06544
ADAMTSL5 ENSG00000185761	0.993061	0.998415	0.880519	0.998805	0.83776	1.1236	0.805105	0.99177
ADAP1 ENSG00000105963	1.42364	1.5655	1.29233	1.18314	1.34634	0.805367	1.19059	1.04817
ADAP2 ENSG00000184060	0.815653	0.805393	1.1439	1.19317	1.0987	1.04008	1.33812	0.842678
ADAR ENSG00000160710	1.04858	0.879013	0.948824	0.895812	1.35997	0.926362	1.35403	0.702286
ADARB1 ENSG00000197381	0.943555	1.05163	1.10797	0.792188	1.37135	1.15702	1.1532	0.985289
ADARB2 ENSG00000185736	0.67224	1.01821	1.03767	1.17971	0.936473	0.965136	0.838686	0.99452
ADAT1 ENSG00000065457	1.12072	1.00823	0.864554	1.09096	1.05368	0.888403	0.928257	1.1657
ADAT2 ENSG00000189007	0.918551	0.921248	0.682544	1.08982	1.01329	0.878309	0.637579	0.9176
ADAT3 ENSG00000213638	0.856964	1.07286	0.861796	0.856572	0.864818	0.992932	1.07056	1.1337
ADCK1 ENSG00000063761	1.04627	1.08951	0.776107	0.726731	1.19675	1.18877	0.91778	1.1305
ADCK2 ENSG00000133597	1.08438	1.07926	0.729299	0.735383	1.08693	0.86422	0.881948	1.25584
ADCK3 ENSG00000163050	0.944273	0.860931	1.04149	1.15775	1.07194	1.13958	0.687948	1.15041
ADCK4 ENSG00000123815	0.926165	1.05511	1.78964	0.887416	1.15375	0.942838	0.944516	1.04784
ADCK5 ENSG00000173137	0.860041	0.970493	1.04035	0.748664	1.11674	0.909451	1.0117	0.80032
ADCY1 ENSG00000164742	1.19351	1.08125	1.17294	0.975385	1.15622	1.00455	0.958593	1.05687
ADCY10 ENSG00000143199	1.0715	0.863603	1.02687	1.07027	0.838258	1.12663	0.831102	0.791369
ADCY2 ENSG00000078295	1.0153	1.21583	1.09022	1.04337	0.894893	0.952494	1.21203	1.07157
ADCY3 ENSG00000138031	1.38845	1.14367	1.04348	1.19071	0.882742	0.85136	0.972964	0.903068
ADCY4 ENSG00000129467	1.5642	1.057	0.957333	0.966951	0.908965	1.03107	1.05114	1.12682
ADCY5 ENSG00000173175	1.16576	0.888952	1.10349	1.09488	0.953705	1.01596	0.863066	0.844655
ADCY6 ENSG00000174233	1.08689	0.75966	0.960099	1.38948	0.726272	0.896576	0.611439	0.888788
ADCY7 ENSG00000121281	1.0053	0.848343	1.11529	0.932055	0.672406	1.08032	1.01224	1.01025
ADCY9 ENSG00000162104	1.11764	0.884317	1.17273	1.11137	1.16207	1.21615	1.10281	1.15699
ADCYAP1 ENSG00000141433	0.91331	1.06449	0.891485	1.01659	0.798898	0.648497	0.94255	1.2528
ADCYAP1R1 ENSG00000078549	1.15304	0.785728	0.902283	1.06318	1.05408	1.00195	0.918782	0.826842
ADD1 ENSG00000087274	0.700497	1.22784	1.13467	1.01273	1.23155	1.01319	0.863151	1.08518
ADD2 ENSG00000075340	1.06618	0.876588	0.986702	1.13696	1.03885	0.994989	0.88189	1.15651
ADD3 ENSG00000148700	1.22898	1.19461	1.21731	1.06581	0.946829	0.895564	0.927704	0.881292
ADGB ENSG00000118492	1.18605	0.89655	1.2328	1.23642	0.852737	0.984852	0.998875	0.912678
ADGRA1 ENSG00000197177	1.0717	0.995089	1.25314	1.05708	0.849134	1.05004	0.954401	1.15602
ADGRA2 ENSG00000020181	0.901463	1.02587	0.801149	0.734107	1.01481	1.31109	0.920747	1.14357
ADGRA3 ENSG00000152990	1.32395	1.01196	1.18443	0.839711	0.838785	0.77058	0.879204	0.790502
ADGRB1 ENSG00000181790	1.04278	0.98496	0.906105	1.27832	0.94804	1.15861	1.29275	1.01292
ADGRB2 ENSG00000121753	0.95819	0.89985	0.95837	0.935163	0.878071	0.711164	0.985618	0.972389
ADGRB3 ENSG00000135298	0.788599	0.911062	0.957128	0.944337	1.10914	0.837	0.938811	0.894342
ADGRD1 ENSG00000111452	0.850914	1.16587	1.10006	0.833403	0.996495	1.05894	0.777904	0.730206
ADGRD2 ENSG00000180264	1.2426	1.39647	1.31388	0.877241	0.993129	0.880074	0.814869	1.20297
ADGRE1 ENSG00000174837	0.930663	1.14402	1.023	0.874934	1.02324	0.956194	1.03959	1.32303
ADGRE2 ENSG00000127507	1.1245	0.922477	0.800015	0.84048	0.91617	0.868397	1.51615	0.857007
ADGRE3 ENSG00000131355	1.22485	1.16894	0.956994	1.02446	0.906426	1.11491	0.812067	0.851024
ADGRE5 ENSG00000123146	0.936662	0.964707	1.2158	1.18219	0.907836	0.920546	0.962773	0.862745
ADGRF1 ENSG00000153292	0.868114	1.0648	0.9874	0.995155	0.881515	1.04779	1.06363	0.786273
ADGRF2 ENSG00000164393	1.08423	1.10676	1.48889	1.03215	1.05414	0.901214	1.15554	1.08385
ADGRF3 ENSG00000173567	1.05307	0.764212	0.861452	1.18411	0.97755	1.01912	0.955063	0.922112
ADGRF4 ENSG00000153294	0.856027	0.846918	1.11669	0.916605	1.085	1.07955	0.919464	1.14489
ADGRF5 ENSG00000069122	1.04662	1.04631	1.0473	1.15933	0.981591	0.863059	1.11669	0.96342
ADGRG1 ENSG00000205336	1.10325	0.91407	0.99996	1.04184	0.83818	0.842108	0.882255	1.12662
ADGRG2 ENSG00000173698	0.961307	0.817889	1.07713	1.04257	1.21149	1.06118	1.04756	1.09915
ADGRG3 ENSG00000182885	1.02309	1.13858	0.779178	0.946559	0.840331	1.10731	0.843023	0.847101
ADGRG4 ENSG00000156920	0.875799	0.924563	1.01744	1.07783	1.32416	0.740365	1.17137	1.016
ADGRG5 ENSG00000159618	0.907247	1.21854	0.898197	0.920856	0.911637	1.06412	1.22559	1.165
ADGRG6 ENSG00000112414	0.913792	1.08486	0.854649	0.949416	1.24	1.04465	0.913114	0.964271
ADGRL1 ENSG00000072071	1.16951	0.857269	1.06609	1.20908	1.0127	1.00441	1.26766	0.872506
ADGRL2 ENSG00000117114	0.894214	0.907814	0.911816	1.12208	0.888185	0.970692	0.852168	1.13081
ADGRL3 ENSG00000150471	0.988792	0.86407	0.918965	1.13246	0.955038	0.915721	1.02314	1.00775
ADGRL4 ENSG00000162618	1.01105	1.0441	1.13578	1.10528	1.05527	0.911453	0.958144	1.01025
ADGRV1 ENSG00000164199	0.933079	0.98041	0.815688	0.776226	0.96048	1.10537	0.833471	1.03182
ADH1B ENSG00000196616	0.905017	1.13399	0.966835	0.891919	0.994494	0.914979	1.24993	0.786512
ADH1C ENSG00000248144	1.10976	1.19839	0.981317	0.843089	1.24626	0.843285	0.95193	1.10951
ADH4 ENSG00000198099	1.19365	1.01129	0.969413	0.65815	1.03303	0.95997	0.933804	0.948867
ADH5 ENSG00000197894	1.29996	0.879715	1.39366	0.801968	0.805766	0.960045	0.798757	0.806363
ADH6 ENSG00000172955	1.06123	0.988309	0.994741	1.02683	0.845648	0.955682	1.12487	0.989976
ADH7 ENSG00000196344	0.811024	0.875453	0.693058	1.10187	0.903942	1.03389	0.882649	0.954415
ADHFE1 ENSG00000147576	1.14461	0.718955	0.798857	0.851848	0.896625	1.23191	1.18811	0.862914
ADI1 ENSG00000182551	0.710816	0.860246	0.76133	1.19524	0.706836	1.15468	0.804652	0.983246
ADIPOQ ENSG00000181092	1.17623	1.05658	0.831529	0.929997	0.707894	0.825404	0.969076	0.815287
ADIPOR1 ENSG00000159346	0.842974	0.959011	0.781905	1.01832	1.16181	0.964865	0.762019	1.01622
ADIPOR2 ENSG00000006831	0.943953	0.952623	0.867031	1.30791	0.920487	0.987841	1.06243	0.834653
ADIRF ENSG00000148671	1.0619	1.07925	0.875774	1.0406	0.762041	0.832683	1.18394	1.29902
ADK ENSG00000156110	0.788717	1.08114	0.943138	1.11306	1.07255	0.864741	0.943861	1.08662
ADM ENSG00000148926	1.1806	1.0168	0.681504	1.11993	1.24354	1.11202	0.977572	1.02866
ADM2 ENSG00000128165	1.12585	1.05921	0.972519	0.965023	0.745358	0.959367	0.878204	1.07193
ADM5 ENSG00000224420	1.02947	0.996422	1.07845	1.10613	0.798502	1.15009	1.11513	0.928816
ADNP ENSG00000101126	1.07068	1.07737	0.686372	0.880598	1.43847	1.03351	0.782511	1.26368
ADNP2 ENSG00000101544	0.685648	1.08218	0.834761	0.652344	0.943995	0.961821	0.78109	0.923219
ADO ENSG00000181915	0.849202	0.917862	0.924896	0.795549	1.20171	1.22132	0.83348	1.12986
ADORA1 ENSG00000163485	1.1344	0.989913	0.987319	1.15641	0.834473	1.19407	0.945131	1.02923
ADORA2B ENSG00000170425	0.846251	1.08971	1.02308	1.08345	0.925979	1.10407	1.12093	0.905366
ADORA3 ENSG00000282608	0.887968	0.846152	0.723014	1.00153	1.18939	1.10449	1.03979	0.74665
ADPGK ENSG00000159322	0.816685	0.939889	1.09943	1.01719	0.872256	0.983335	1.24404	0.981998
ADPRH ENSG00000144843	0.803656	0.886917	1.08216	0.922926	0.959558	1.00221	1.30739	0.906042
ADPRHL1 ENSG00000153531	1.15711	1.00792	0.801331	1.03666	1.54243	0.975176	0.908815	0.981306
ADPRHL2 ENSG00000116863	0.954378	1.23889	1.05364	1.03615	0.949827	0.962226	1.03458	0.844843
ADPRM ENSG00000170222	0.849618	0.913319	0.638977	0.974769	1.06158	0.849632	1.04604	1.03758
ADRA1A ENSG00000120907	0.797542	0.945913	1.01815	1.03608	0.88799	0.937864	0.995012	0.827111
ADRA1B ENSG00000170214	1.12738	1.2023	0.916738	1.18404	1.10713	1.02146	1.09659	1.12019
ADRA1D ENSG00000171873	1.09482	1.18606	0.963238	0.827055	1.20999	1.09532	0.845772	0.796112
ADRA2A ENSG00000150594	0.992192	0.923556	1.0539	1.17789	0.876213	0.812291	0.841143	1.2315
ADRA2B ENSG00000274286	0.891344	1.06923	1.04369	1.41607	0.999617	1.03835	1.04467	1.14989
ADRA2C ENSG00000184160	0.990768	1.27769	0.999398	1.1829	1.289	1.60398	0.993065	0.787699
ADRB1 ENSG00000043591	0.813969	1.2566	0.837489	0.922115	0.877634	0.819568	0.865114	0.789978
ADRB2 ENSG00000169252	0.846942	1.17188	1.13073	1.11606	0.959167	0.862993	0.995491	0.863222
ADRB3 ENSG00000188778	0.911261	1.01519	0.952879	0.909309	1.24072	1.02896	1.15649	0.81635
ADRM1 ENSG00000130706	0.924311	1.01342	1.02397	0.83356	1.13358	1.06986	0.923977	0.950701
ADSL ENSG00000239900	0.921708	0.924256	0.834858	0.974466	0.894705	0.957917	1.20461	1.10797
ADSS ENSG00000035687	0.891226	0.983409	1.03109	1.08317	0.997164	1.08327	0.815087	1.03656
ADSSL1 ENSG00000185100	1.09043	1.12024	0.980521	0.92485	0.970784	1.33104	1.14637	0.87452
ADTRP ENSG00000111863	0.934891	0.963664	0.944336	0.955813	1.18455	1.12209	1.00601	1.05035
AEBP1 ENSG00000106624	1.08255	0.935479	0.833236	0.920739	1.38498	1.26791	0.804651	1.00449
AEBP2 ENSG00000139154	0.938813	1.00258	1.12171	0.942316	0.803067	1.09636	0.85527	0.856244
AEN ENSG00000181026	1.00665	0.862513	0.79448	0.849575	0.953843	0.958343	0.825243	1.09354
AES ENSG00000104964	1.1066	1.26439	1.59289	0.64735	0.879511	1.42044	1.14387	0.80579
AF011889.5 ENSG00000241489	1.04407	0.996967	1.04835	0.772306	1.00493	0.812066	1.27194	0.944238
AF111168.1 ENSG00000280308	0.988336	0.982089	1.04019	0.844993	1.0356	1.00668	1.25255	1.05099
AFAP1 ENSG00000196526	0.850887	1.05666	1.00066	1.22851	0.967956	0.893475	0.991597	1.06747
AFAP1L1 ENSG00000157510	0.852554	0.920097	0.94233	1.11738	0.921344	0.788026	0.954111	0.98018
AFAP1L2 ENSG00000169129	0.977088	0.867752	1.08041	0.786259	1.07504	1.02741	0.969833	0.727251
AFF1 ENSG00000172493	1.03214	1.03022	1.00509	0.893906	0.942283	0.65098	0.757831	1.05991
AFF2 ENSG00000155966	0.905219	1.01532	0.997847	0.946575	0.944612	1.07217	1.21392	1.32555
AFF3 ENSG00000144218	0.928807	1.05971	0.954973	0.852892	0.94105	1.03231	0.911176	0.909069
AFF4 ENSG00000072364	0.828039	0.71639	0.989271	0.972841	1.3854	0.926964	1.09863	1.03674
AFG3L2 ENSG00000141385	1.1745	0.921331	0.678768	0.807781	1.23852	0.966825	1.03159	1.18587
AFM ENSG00000079557	1.15638	0.949833	1.07084	0.824665	1.09209	0.90228	1.01825	1.04806
AFMID ENSG00000183077	1.05523	0.840065	0.815951	1.12822	1.03712	1.03802	0.979935	0.966305
AFP ENSG00000081051	0.868035	1.05796	0.897781	1.00422	1.09748	0.793156	0.96048	1.10537
AFTPH ENSG00000119844	0.994322	1.09343	0.738439	0.782144	1.02977	1.05192	1.70725	0.765104
AGA ENSG00000038002	1.05817	0.891148	0.850996	1.07358	0.818076	1.03661	0.88287	1.08456
AGAP1 ENSG00000157985	1.09522	0.788237	1.06598	1.05675	1.03428	1.06464	0.930834	0.907751
AGAP14P ENSG00000279058	1.23008	1.0668	1.14289	0.85754	1.05937	1.13132	0.871189	1.03345
AGAP2 ENSG00000135439	0.990503	0.900455	0.907823	1.36533	1.04384	0.928226	1.00346	0.870487
AGAP3 ENSG00000133612	1.13057	0.744152	1.21899	0.859791	1.13811	0.874275	0.920219	0.885523
AGAP4 ENSG00000188234	1.08056	1.26365	1.02657	1.04843	0.878783	1.08385	0.879753	0.74336
AGAP5 ENSG00000172650	0.945382	1.16283	1.10315	0.734406	1.05654	0.871958	1.20261	1.21544
AGAP6 ENSG00000204149	0.947678	0.917391	1.05373	1.04828	0.841106	0.894906	0.836376	0.927494
AGAP9 ENSG00000204172	1.13769	1.10068	1.03327	1.16019	0.896899	0.910773	0.989373	1.0557
AGBL1 ENSG00000273540	0.981568	1.02915	1.00113	0.936825	1.0874	0.9434	1.15433	0.991543
AGBL2 ENSG00000165923	0.822762	0.824839	0.977131	0.926551	1.0651	1.25027	0.751591	0.98755
AGBL3 ENSG00000146856	1.24815	1.09709	0.908579	1.05179	0.998267	1.03561	1.15665	1.03766
AGBL4 ENSG00000186094	1.09813	0.796005	1.16877	1.16446	1.15796	1.061	1.10781	0.847429
AGBL5 ENSG00000084693	1.23891	0.992934	0.937665	1.11552	0.723373	0.868204	1.07858	1.09557
AGER ENSG00000204305	1.20487	1.14199	0.87886	0.841573	1.13608	1.24667	1.00595	0.965578
AGFG1 ENSG00000173744	1.09545	1.01094	1.08632	0.793267	1.02219	0.998973	0.894622	0.927666
AGFG2 ENSG00000106351	1.08088	1.3554	0.901217	1.12453	0.966934	0.770816	0.758809	0.795828
AGGF1 ENSG00000164252	0.982313	0.868122	0.879755	0.92064	1.13988	0.97078	0.996268	0.793129
AGK ENSG00000006530	1.32334	0.918945	1.01573	1.28045	0.985824	1.00618	0.860465	0.781393
AGL ENSG00000162688	1.13739	1.24816	0.923963	1.07127	0.850077	1.29112	1.20246	0.958484
AGMAT ENSG00000116771	1.31559	1.02895	1.07483	0.996333	1.11819	0.970731	0.975992	1.06297
AGMO ENSG00000187546	1.06727	0.980528	0.900399	0.697084	0.998276	0.989216	0.99309	1.11483
AGO1 ENSG00000092847	0.830125	1.11709	0.836467	0.868762	0.780303	0.875512	0.758708	0.986084
AGO2 ENSG00000123908	0.885826	1.06789	1.09092	1.08323	1.16181	0.795317	0.870878	0.917678
AGO3 ENSG00000126070	1.07562	1.2491	0.889613	1.00159	1.11634	1.13189	0.908744	1.1056
AGO4 ENSG00000134698	0.834388	0.891653	1.11189	0.978094	1.0104	0.973526	1.14333	1.19445
AGPAT1 ENSG00000204310	0.845001	1.06062	0.783064	0.841856	1.08372	1.14671	1.29097	1.22865
AGPAT2 ENSG00000169692	0.973588	1.18541	0.833708	1.74443	0.820356	1.05154	0.540438	0.754388
AGPAT3 ENSG00000160216	0.938465	1.06389	1.26533	1.30624	0.887146	0.856879	0.987704	0.76473
AGPAT4 ENSG00000026652	0.7694	1.12603	1.08253	0.777986	0.965053	0.928364	1.24819	1.01013
AGPAT5 ENSG00000155189	1.02919	0.762343	0.879342	0.995546	1.23101	0.972515	0.848964	1.05702
AGPS ENSG00000018510	1.26582	1.18301	0.705194	1.06424	0.951877	1.13475	1.10248	1.06278
AGR2 ENSG00000106541	0.866853	1.0172	1.08867	1.02648	1.12388	1.06059	1.06376	0.85235
AGR3 ENSG00000173467	0.968904	1.00369	0.915938	0.855132	1.21883	0.942723	0.661027	1.23595
AGRN ENSG00000188157	1.0846	0.928701	0.889232	0.904578	1.00439	1.15848	0.989453	1.10511
AGT ENSG00000135744	0.730788	0.999491	1.12319	0.864589	1.14435	1.17408	1.22653	0.873693
AGTPBP1 ENSG00000135049	0.978557	1.18842	1.28201	1.06194	1.316	1.13398	1.0383	1.04797
AGTR1 ENSG00000144891	0.928535	1.10533	0.942544	0.675755	0.966261	1.17905	0.894489	0.85882
AGTRAP ENSG00000177674	0.877752	1.22603	1.03313	0.830109	1.0699	0.880239	0.6993	1.04579
AHCTF1 ENSG00000153207	0.942989	0.960275	1.23735	0.970739	0.999278	1.20935	1.02701	0.853215
AHCY ENSG00000101444	0.94755	1.01423	0.879749	0.949781	1.18356	0.75991	1.18081	0.995705
AHCYL1 ENSG00000168710	1.00481	1.04451	0.674173	0.945997	1.01015	0.976819	1.01312	1.06646
AHCYL2 ENSG00000158467	0.951811	0.97619	1.05474	1.18814	0.879979	0.978225	0.602755	1.04841
AHDC1 ENSG00000126705	1.10243	1.06064	0.958155	0.975781	0.910521	0.883243	1.03103	0.810049
AHI1 ENSG00000135541	1.31615	0.925601	1.20951	1.03475	1.26489	1.0749	1.0963	0.763578
AHNAK ENSG00000124942	1.78716	1.11319	0.633047	0.934478	1.65922	1.03762	0.849805	1.14701
AHNAK2 ENSG00000185567	0.965383	1.18064	0.753296	1.22112	1.10688	1.03554	1.01455	0.934473
AHR ENSG00000106546	1.11402	1.1587	0.95078	0.890391	0.805014	1.00302	1.03734	0.974377
AHRR ENSG00000063438	1.03178	1.00626	0.949165	0.897181	0.855045	1.09763	1.08153	0.847422
AHSA1 ENSG00000100591	1.35774	0.983589	0.982534	0.869038	0.807772	1.15286	1.09416	1.04392
AHSA2 ENSG00000173209	0.948231	0.991026	0.704751	1.13251	0.955275	0.9173	0.695757	0.917098
AHSG ENSG00000145192	1.22365	1.13858	0.944967	0.845788	0.859921	0.958854	1.14633	0.995087
AIDA ENSG00000186063	1.14398	1.28301	0.90251	0.884523	0.697385	0.94888	0.989219	0.878017
AIF1 ENSG00000204472	1.0063	0.999052	1.04175	0.854788	1.18248	1.11158	1.09687	0.794063
AIF1L ENSG00000126878	0.835	1.04889	1.05051	1.15018	0.921426	0.931135	1.0158	0.87132
AIFM1 ENSG00000156709	1.26593	0.784607	0.9731	0.821446	1.08271	0.835994	1.45747	0.992091
AIFM2 ENSG00000042286	0.906559	0.874705	1.06073	0.784102	1.00168	1.22459	0.906301	1.07749
AIFM3 ENSG00000183773	1.02145	1.17254	1.09199	0.878294	1.04087	1.25118	1.03932	0.817019
AIG1 ENSG00000146416	0.825401	1.70096	1.01173	0.568967	0.736522	0.975868	1.24081	1.03553
AIM1 ENSG00000112297	1.08142	0.906438	1.17876	0.896806	0.913587	1.18598	1.09474	1.13897
AIM1L ENSG00000176092	1.31097	0.912556	0.837848	1.18624	0.993205	0.772789	1.0098	0.916203
AIM2 ENSG00000163568	1.14235	0.999569	0.961278	0.843567	0.769018	0.748696	1.07334	1.11032
AIMP1 ENSG00000164022	1.32996	0.959148	1.08512	0.875941	0.998765	1.07935	1.04881	1.07498
AIMP2 ENSG00000106305	0.780012	0.995376	1.16806	0.753638	1.00651	1.10935	0.99393	0.766767
AIP ENSG00000110711	0.952924	0.891374	1.01742	1.00114	1.00653	0.930789	1.03815	0.945612
AIPL1 ENSG00000129221	1.04019	0.872787	0.972534	0.89706	0.851132	0.861425	0.980252	0.585306
AIRE ENSG00000160224	1.34997	1.28757	1.14489	1.17718	1.21681	0.865919	0.977695	0.813637
AJ239318.1 ENSG00000280108	0.912718	0.887733	0.969528	1.17161	0.65766	1.01614	1.00816	0.912793
AJAP1 ENSG00000196581	1.13606	0.853086	1.07507	1.0671	0.918984	0.872844	0.970234	1.1901
AJUBA ENSG00000129474	0.845951	0.92343	0.938366	1.14057	1.06542	1.07245	0.933162	0.831198
AK1 ENSG00000106992	0.917095	0.923934	0.98336	0.835341	0.934876	0.898849	1.12683	0.763847
AK2 ENSG00000004455	0.860209	0.774444	1.15016	1.04636	1.31774	0.854847	1.15188	0.727109
AK3 ENSG00000147853	1.15554	0.856974	0.9492	0.820157	0.861352	1.18011	0.949619	0.910692
AK4 ENSG00000162433	1.00017	0.983232	0.979597	1.20066	0.96275	0.862961	0.796321	0.846187
AK5 ENSG00000154027	1.05223	0.964048	0.917685	1.18684	0.989512	0.969141	1.26282	1.19479
AK6 ENSG00000085231	1.10518	0.97322	1.49276	0.893405	0.825143	1.00232	0.748268	0.929142
AK7 ENSG00000140057	1.06739	1.02516	0.956694	1.19945	0.91396	0.804788	1.00931	1.04725
AK8 ENSG00000165695	0.921757	0.851024	0.859042	1.0762	0.859452	1.00251	0.84535	1.17019
AK9 ENSG00000155085	1.1163	0.884753	0.927261	1.04477	0.742603	0.996491	1.55477	1.17168
AKAP1 ENSG00000121057	1.10007	1.16931	1.36775	1.07696	0.85817	0.810429	0.890097	1.03541
AKAP10 ENSG00000108599	1.11468	0.892734	0.967133	1.18057	0.958792	1.10125	1.47887	0.89068
AKAP11 ENSG00000023516	1.34433	1.01691	0.952555	0.862814	1.01056	1.0496	0.909631	0.874926
AKAP12 ENSG00000131016	0.996875	1.07585	0.940654	0.993069	1.32935	0.968364	0.873666	1.11396
AKAP13 ENSG00000170776	0.656898	0.911823	1.16945	1.01908	1.08978	0.95726	1.03342	1.02102
AKAP14 ENSG00000186471	1.0777	0.958868	0.894381	1.14128	0.943154	0.898084	1.06045	0.997447
AKAP17A ENSG00000197976	0.933932	1.1909	0.884401	1.1515	0.820976	1.03319	1.0598	1.16577
AKAP3 ENSG00000111254	0.815596	1.01737	0.948731	1.08804	1.23134	1.19019	0.877551	0.878896
AKAP4 ENSG00000147081	1.04645	1.38228	1.13108	1.15123	1.01284	0.77562	0.924739	1.06385
AKAP5 ENSG00000179841	1.14642	0.867145	1.23382	1.10235	0.790661	1.037	0.809369	1.11337
AKAP6 ENSG00000151320	1.34579	1.0638	0.915556	0.907181	0.970822	1.08302	1.08743	0.786363
AKAP7 ENSG00000118507	0.94986	0.928525	1.18235	1.37245	1.05565	0.911089	1.18669	1.20354
AKAP8 ENSG00000105127	1.02007	0.891104	0.869893	0.873846	1.01487	1.06959	1.15922	1.48075
AKAP8L ENSG00000011243	1.25232	0.904251	0.722907	1.1594	0.874901	0.837295	1.15889	0.945621
AKAP9 ENSG00000127914	0.81203	1.29366	0.828116	1.16312	1.31066	0.951718	0.9897	1.25093
AKIP1 ENSG00000166452	0.936773	0.704478	0.973884	0.853985	0.975028	1.1486	1.2451	1.06531
AKIRIN1 ENSG00000174574	0.872146	1.11924	1.00065	1.0747	0.912466	1.08778	0.724497	1.11465
AKIRIN2 ENSG00000135334	1.00158	1.03835	0.775666	1.09505	0.736669	0.880634	1.20893	0.757276
AKNA ENSG00000106948	0.798525	0.72722	0.935471	1.02162	1.12591	1.36704	0.937265	0.866815
AKNAD1 ENSG00000162641	1.36549	1.27557	0.852417	1.11488	0.908665	1.0396	0.804941	0.910267
AKR1A1 ENSG00000117448	0.99882	0.620916	1.25778	0.960538	1.34031	0.957284	0.977477	0.904787
AKR1B1 ENSG00000085662	1.15004	0.909688	1.0164	0.910312	0.985964	1.37142	0.905032	1.08413
AKR1B15 ENSG00000227471	1.08398	0.934371	1.08279	0.914744	1.34889	1.21681	0.96349	0.953742
AKR1C1 ENSG00000187134	0.801236	0.916384	0.91242	0.945403	0.824658	1.16934	0.877874	1.36354
AKR1C2 ENSG00000151632	0.894553	0.659141	0.869276	1.08413	1.0438	1.12036	1.0865	0.985289
AKR1C3 ENSG00000196139	0.907531	1.25913	0.799866	1.02174	0.997039	0.972329	1.233	0.89154
AKR1D1 ENSG00000122787	1.06338	0.870095	1.07448	1.01376	1.04775	0.93652	1.16537	1.04824
AKR1E2 ENSG00000165568	1.12502	1.22025	0.907919	0.982883	0.974942	0.922115	1.07785	0.801063
AKR7A2 ENSG00000053371	0.766792	0.910491	1.02932	0.960023	1.13691	0.963282	0.860751	1.07692
AKR7A3 ENSG00000162482	0.900649	1.00991	0.943476	1.15082	1.35159	0.961802	1.18738	0.826525
AKR7L ENSG00000211454	1.05671	0.676161	0.98219	0.62545	0.964471	1.16986	1.13299	1.21339
AKT1 ENSG00000142208	1.12988	0.906073	0.86447	0.810253	1.02675	0.791658	0.757827	1.22458
AKT1S1 ENSG00000204673	0.830812	0.856939	1.25284	1.05228	0.705011	1.12648	0.880251	1.5799
AKT2 ENSG00000105221	1.15127	1.0382	0.855285	1.26537	0.678789	0.597535	1.13251	0.913453
AKT3 ENSG00000117020	1.09037	1.17142	1.05048	0.821811	0.85229	1.18898	0.896659	0.765561
AKTIP ENSG00000166971	1.09876	1.23591	1.01476	1.23638	1.88036	0.923561	0.935174	1.01474
AL023806.1 ENSG00000280184	0.870442	1.00599	1.19374	1.23035	0.986502	0.90876	0.946637	1.25148
AL049794.1 ENSG00000280240	0.701525	0.826147	1.1311	0.915634	1.00848	0.916625	0.955451	0.884028
AL133475.1 ENSG00000281602	0.949422	0.988116	0.866391	0.960525	1.14027	1.11928	1.20873	1.15424
AL354828.1 ENSG00000279282	0.880307	0.867674	0.834508	0.866985	1.07456	0.805285	0.968456	0.877837
AL354828.2 ENSG00000280175	0.693265	0.856906	1.06843	0.881926	1.09519	0.961871	1.07115	0.943787
AL356053.1 ENSG00000150076	0.737216	1.19478	1.05651	0.942093	0.77184	1.17468	1.01919	1.10633
AL356585.1 ENSG00000279081	0.9998	0.915859	1.39766	1.10326	0.960617	0.737341	1.32492	1.01864
AL358852.1 ENSG00000278899	0.948864	1.20318	1.11003	0.817228	1.03645	0.637787	0.866659	0.938414
AL365181.1 ENSG00000280316	0.995445	1.04825	1.08552	1.11828	0.890105	0.984984	0.967723	0.874163
AL513523.2 ENSG00000279767	0.850283	1.07888	0.91736	1.07916	0.935473	0.631185	0.995323	0.725068
AL589743.1 ENSG00000279508	0.687157	1.28114	1.1372	0.78668	0.942646	1.0771	1.00725	0.919719
ALAD ENSG00000148218	1.04892	1.12085	1.36697	1.00193	1.00397	0.879455	0.874905	0.936668
ALAS1 ENSG00000023330	0.947491	0.971731	0.972995	0.851284	0.907706	1.00415	0.580168	0.968414
ALAS2 ENSG00000158578	0.989328	0.631361	1.09082	0.826194	1.09056	1.12022	0.935935	0.98894
ALB ENSG00000163631	1.08987	1.08265	0.939811	0.914352	1.07347	1.05583	0.928011	0.913933
ALCAM ENSG00000170017	1.13699	0.978535	0.882026	0.846082	0.87847	0.96271	1.00603	1.04471
ALDH16A1 ENSG00000161618	1.27437	1.1946	0.830569	0.995597	1.14222	0.826624	0.815266	1.17547
ALDH18A1 ENSG00000059573	1.04166	0.97512	0.820114	1.20798	1.01093	1.12024	1.22179	1.06808
ALDH1A1 ENSG00000165092	1.20051	1.06782	1.08952	0.903191	1.07107	0.995014	1.06546	0.989778
ALDH1A2 ENSG00000128918	0.864792	1.0043	1.1983	0.818685	0.981796	1.01563	0.881875	1.30682
ALDH1A3 ENSG00000184254	1.09554	0.868675	1.0132	0.977779	0.906732	0.744493	0.868696	0.962515
ALDH1B1 ENSG00000137124	0.653595	0.903979	0.722233	0.747058	1.16658	1.47245	1.23656	0.984792
ALDH1L1 ENSG00000144908	1.1048	1.39397	1.20501	1.10153	1.18113	0.98986	0.996993	1.20107
ALDH1L2 ENSG00000136010	0.774384	0.901476	0.875704	0.815782	1.02483	1.03491	1.01512	0.902511
ALDH3A1 ENSG00000108602	0.978313	0.807822	1.37866	1.08378	0.972291	1.03293	0.80816	1.07246
ALDH3A2 ENSG00000072210	1.0161	0.715024	1.20512	0.759431	1.00804	1.32076	1.47707	0.754343
ALDH3B1 ENSG00000006534	1.07607	1.00609	0.906008	0.721383	1.22427	1.20758	1.05715	0.994548
ALDH3B2 ENSG00000132746	0.889355	0.895515	1.0101	0.946618	0.942415	1.08368	1.03834	1.26393
ALDH4A1 ENSG00000159423	0.978665	1.13389	0.774713	1.10744	0.809265	0.953789	1.1844	1.07326
ALDH5A1 ENSG00000112294	1.1809	1.04729	1.07937	0.969807	1.01005	0.968508	0.888698	1.11634
ALDH6A1 ENSG00000119711	0.956184	1.08208	1.28234	0.785022	1.13416	1.07967	1.0327	1.0137
ALDH7A1 ENSG00000164904	1.15193	1.04994	0.884522	1.32955	1.17612	1.07532	1.01351	0.817284
ALDH8A1 ENSG00000118514	1.17662	1.19517	1.02856	0.833123	0.991194	1.21932	1.0542	0.849709
ALDH9A1 ENSG00000143149	0.859959	0.700472	1.02141	0.669678	0.993415	1.08619	0.919072	0.919826
ALDOA ENSG00000149925	0.91775	0.954365	1.0602	0.887268	0.810576	0.609755	0.929635	1.03245
ALDOC ENSG00000109107	1.02043	0.768434	0.819629	1.19656	0.907469	1.0693	0.758525	1.20788
ALG1 ENSG00000033011	0.876322	1.16173	1.30285	1.07553	0.975366	0.762875	1.09734	1.37235
ALG10 ENSG00000139133	1.30503	1.14824	0.740188	0.947058	1.00563	0.945756	1.27483	1.10907
ALG10B ENSG00000175548	0.80838	0.893044	0.937461	0.994526	0.753695	0.817602	0.908005	0.769465
ALG11 ENSG00000253710	1.1182	0.931915	1.03338	0.926973	1.14395	0.892295	0.956754	1.01672
ALG12 ENSG00000182858	1.02856	1.02063	0.836188	0.99802	0.97106	1.28183	0.669131	1.06172
ALG13 ENSG00000101901	0.979742	0.803899	0.863881	0.997544	0.943026	1.00935	1.13382	1.00812
ALG14 ENSG00000172339	0.985151	0.866554	1.01402	0.841231	1.03441	0.954812	0.980908	1.03683
ALG1L ENSG00000189366	0.889073	1.04702	1.15879	0.83881	0.885876	0.994398	0.960279	1.05541
ALG1L2 ENSG00000251287	1.04262	0.877144	0.897087	0.903313	0.908732	1.03243	1.01028	1.08318
ALG2 ENSG00000119523	0.862361	0.876103	0.950678	1.30012	0.952062	1.22401	1.01004	1.02505
ALG3 ENSG00000214160	0.901217	0.927122	0.957068	1.06699	1.07359	1.08973	1.0983	0.832343
ALG5 ENSG00000120697	1.01466	0.99972	1.23931	1.03502	0.932091	0.868307	0.994758	0.895367
ALG6 ENSG00000088035	1.12646	0.991787	0.92096	1.18342	1.20694	0.954893	1.31255	1.14741
ALG8 ENSG00000159063	1.11943	1.1194	1.08426	0.851933	0.883953	1.14799	0.993048	0.925501
ALG9 ENSG00000086848	1.0285	1.24783	1.08758	1.00106	1.00343	0.924249	1.14336	0.754842
ALK ENSG00000171094	0.921689	1.14025	1.05685	1.03947	1.08484	1.07132	0.878604	1.18229
ALKBH1 ENSG00000100601	0.927567	0.815181	1.09552	1.13647	1.01106	1.14271	0.726008	0.975453
ALKBH2 ENSG00000189046	1.01372	0.864945	1.01975	0.875221	0.930899	0.863228	0.874839	1.12843
ALKBH3 ENSG00000166199	0.977328	0.858716	1.00212	1.17464	1.0016	0.934574	0.807035	1.26367
ALKBH4 ENSG00000160993	0.978875	0.602164	1.12533	0.816379	0.888657	1.11498	1.05837	0.854499
ALKBH5 ENSG00000091542	1.12875	0.928312	1.27271	0.919527	0.967572	1.06414	0.695857	1.02139
ALKBH6 ENSG00000239382	0.983324	0.955297	1.0659	1.17857	0.921788	0.896432	0.69297	0.886417
ALKBH7 ENSG00000125652	0.842882	1.31826	1.16595	0.908834	0.99114	0.847994	0.986129	1.0684
ALKBH8 ENSG00000137760	1.26548	1.0067	0.884078	0.915502	0.927941	0.816735	1.03779	1.08928
ALLC ENSG00000151360	0.877033	1.08831	0.986808	1.32894	0.971991	0.762621	1.08068	0.764721
ALMS1 ENSG00000116127	1.1921	1.12313	1.04571	1.01661	0.99962	1.53571	0.978283	1.25397
ALOX12 ENSG00000108839	0.963331	0.75895	0.929782	0.837712	1.12134	1.19538	1.14653	0.802302
ALOX12B ENSG00000179477	0.824856	0.972535	1.0284	1.15004	0.941527	0.906991	1.10499	0.939657
ALOX15 ENSG00000161905	0.957905	1.20218	0.800629	1.28147	0.978323	0.874823	1.01447	0.958688
ALOX15B ENSG00000179593	1.44156	0.85249	0.543231	1.20151	1.04024	0.740279	0.999855	0.77749
ALOX5 ENSG00000012779	1.08121	1.11207	1.0265	0.877555	1.17144	1.12541	0.711371	0.885228
ALOX5AP ENSG00000132965	0.992522	0.966173	0.868651	0.938415	0.977889	0.99277	1.12047	1.42254
ALPK1 ENSG00000073331	1.00323	0.735883	0.919957	0.844534	1.02445	1.14216	0.902693	0.867189
ALPK2 ENSG00000198796	0.942568	1.07301	0.965768	1.19822	1.15022	0.764144	1.29369	0.897726
ALPK3 ENSG00000136383	0.933366	1.01396	0.956335	1.3294	1.0085	1.24691	0.922706	1.02907
ALPL ENSG00000162551	1.02925	0.690402	1.19815	0.991232	0.893836	0.90521	1.14084	1.06537
ALPP ENSG00000163283	0.971223	0.841313	1.19686	0.695621	1.01354	1.21442	0.80518	1.038
ALS2 ENSG00000003393	0.988038	0.839702	1.11875	0.99026	1.0251	0.891662	0.943762	0.961312
ALS2CL ENSG00000178038	0.838633	0.907035	0.781951	1.16019	1.2647	1.0635	1.30998	1.02125
ALS2CR11 ENSG00000155754	1.02336	1.04081	1.12169	1.08931	0.891841	1.18376	1.11051	1.5305
ALS2CR12 ENSG00000155749	1.18123	0.780072	0.891949	0.793061	1.00453	0.923882	1.00793	1.36713
ALX3 ENSG00000156150	0.955869	1.09524	1.23055	1.08348	1.08142	1.05092	0.88417	0.956363
ALYREF ENSG00000183684	0.95581	1.13908	0.981134	0.916628	0.832467	1.15756	0.983735	0.939346
AMACR ENSG00000242110	1.08363	0.932637	1.14894	0.872125	0.819124	0.782701	1.17214	0.816553
AMBN ENSG00000178522	1.03857	0.778945	1.08599	0.839449	0.842361	0.986474	1.06861	0.881975
AMBP ENSG00000106927	0.706348	1.09194	1.18648	1.04583	0.952262	1.19023	0.972235	1.17786
AMBRA1 ENSG00000110497	1.13801	0.898588	0.98342	1.0817	0.942179	0.903108	0.863317	0.947949
AMD1 ENSG00000123505	0.888909	0.724158	1.00339	1.23622	1.03815	0.780558	0.883933	1.09747
AMDHD1 ENSG00000139344	0.960216	0.949632	0.855644	0.958067	1.04642	1.02593	1.07464	1.00048
AMDHD2 ENSG00000162066	0.992367	1.02398	1.03261	0.996703	1.34744	0.957382	0.815426	0.846525
AMELX ENSG00000125363	1.21116	1.16076	0.903016	0.982232	0.911576	0.874384	1.15591	0.928776
AMER1 ENSG00000184675	1.33341	0.887864	0.919453	1.20505	1.14069	0.988139	1.19475	1.07291
AMER2 ENSG00000165566	0.746704	1.14112	0.952176	1.07531	1.1102	0.815641	0.833834	0.966742
AMFR ENSG00000159461	1.01035	0.971911	1.03942	1.08108	1.0551	1.03416	0.91356	1.00137
AMH ENSG00000104899	0.916702	0.978751	0.792844	0.71522	1.33264	1.19612	1.24049	0.875501
AMHR2 ENSG00000135409	1.16152	1.09176	1.02053	1.09117	0.911753	0.814269	1.04318	0.867966
AMIGO1 ENSG00000181754	0.8381	0.953844	0.886602	0.837812	1.08878	0.7771	0.941493	1.13041
AMIGO2 ENSG00000139211	0.926344	1.00272	0.869617	0.859169	1.00148	0.854907	1.27307	1.16024
AMIGO3 ENSG00000176020	1.04137	0.855574	0.91216	1.19643	0.777864	0.892696	0.946952	0.900132
AMMECR1 ENSG00000101935	1.30596	1.01381	0.949732	0.775421	1.10557	1.0215	1.10507	1.17594
AMMECR1L ENSG00000144233	0.957306	0.795548	1.28228	1.02509	0.710525	0.957957	1.03601	1.1312
AMN ENSG00000166126	1.04276	0.849492	0.84539	0.916642	1.12454	0.838564	0.991893	0.834383
AMN1 ENSG00000151743	1.05188	1.01043	1.2162	1.08469	1.05463	0.935401	0.890133	1.03527
AMOT ENSG00000126016	1.13918	0.795338	0.670255	1.0252	0.99884	1.0082	0.956426	0.851427
AMOTL1 ENSG00000166025	1.14119	1.08339	1.03124	1.05976	1.0399	0.741412	0.844775	0.962977
AMOTL2 ENSG00000114019	0.877352	0.886091	0.995085	0.907098	1.01355	1.12926	0.90921	1.03713
AMPD1 ENSG00000116748	1.19667	0.969723	1.16488	1.09277	1.16236	0.974488	1.05721	1.08274
AMPD2 ENSG00000116337	0.846575	0.947335	1.06728	1.1035	1.5879	1.04053	0.939932	1.17101
AMPD3 ENSG00000133805	0.970151	0.87437	1.05634	0.826719	1.27063	0.998094	0.8844	1.1638
AMPH ENSG00000078053	0.907652	1.04718	0.82733	0.939225	0.878753	1.06152	1.12476	1.10094
AMT ENSG00000145020	0.870025	1.032	0.956814	1.03862	1.2133	1.0393	1.19712	1.03104
AMY1A ENSG00000237763	1.34013	0.713366	1.12744	1.10849	0.91467	1.21033	1.05976	0.96772
AMY1B ENSG00000174876	0.975184	0.991748	1.08362	1.08342	0.724336	1.31878	1.08892	1.02752
AMY1C ENSG00000187733	0.98842	1.06569	0.976102	0.959033	1.10679	1.04998	1.00152	1.06185
AMY2B ENSG00000240038	0.786486	0.909422	0.90379	1.24546	0.932342	0.925624	0.977999	0.776341
AMZ1 ENSG00000174945	0.778815	0.945172	0.922418	0.862663	0.800284	1.02999	0.850859	1.14293
AMZ2 ENSG00000196704	0.797747	1.0585	1.18103	1.03366	1.04162	0.950632	1.07306	1.1061
ANAPC1 ENSG00000153107	1.03887	0.972268	1.18695	0.874211	1.11292	0.935265	0.881397	1.05471
ANAPC10 ENSG00000164162	0.80688	1.26808	0.797009	1.02014	0.789617	1.0584	0.962751	1.05831
ANAPC11 ENSG00000141552	0.666472	1.05302	0.896964	0.813705	0.800236	1.0704	0.879832	1.10732
ANAPC13 ENSG00000129055	0.9189	1.27951	0.955373	1.43783	1.17187	1.18543	0.918077	1.07607
ANAPC15 ENSG00000110200	1.11095	0.906289	1.01422	1.29597	1.05592	0.947638	0.87961	1.12493
ANAPC16 ENSG00000166295	0.951745	0.856146	1.02159	1.04505	0.944617	1.09115	1.1028	0.991739
ANAPC2 ENSG00000176248	0.91907	1.15441	1.10639	1.13734	0.847234	0.925102	0.61479	1.07984
ANAPC4 ENSG00000053900	1.17694	0.996316	0.955526	1.0738	1.15804	0.861736	0.924899	0.977321
ANAPC5 ENSG00000089053	0.892479	0.990139	1.17715	1.17308	1.28588	1.31838	1.02822	0.720479
ANAPC7 ENSG00000196510	1.34638	0.735086	0.998773	0.913727	1.16581	0.974686	0.93588	0.910533
ANG ENSG00000214274	0.998722	0.82201	0.899937	1.12568	1.2047	0.992488	0.856827	0.811952
ANGEL1 ENSG00000013523	1.12744	1.01368	0.873965	0.813579	1.10676	1.18026	0.930871	0.985604
ANGEL2 ENSG00000174606	1.22588	1.25782	0.873039	1.00916	0.89928	0.958937	1.00633	0.761512
ANGPT1 ENSG00000154188	0.697268	0.884302	0.901297	0.969813	1.13566	1.02006	1.0533	0.931346
ANGPT2 ENSG00000091879	0.866104	0.721109	0.915379	0.93031	0.982785	1.09781	1.05771	0.872019
ANGPT4 ENSG00000101280	1.36301	0.993682	0.966341	0.954729	1.23094	0.89371	0.874425	1.10831
ANGPTL1 ENSG00000116194	1.12758	0.864506	0.93591	0.848959	0.967963	1.02206	0.763575	1.15098
ANGPTL2 ENSG00000136859	1.05628	0.899165	0.945285	1.07323	0.822425	0.63511	1.00632	0.860644
ANGPTL3 ENSG00000132855	1.21342	0.926314	0.824353	1.01904	1.17255	0.875272	1.22101	0.83937
ANGPTL4 ENSG00000167772	0.909838	1.23504	0.990571	0.826314	0.748908	0.847506	0.896147	0.795009
ANGPTL6 ENSG00000130812	1.01852	0.868146	1.03935	0.807375	0.855355	0.966429	1.1104	0.957487
ANGPTL7 ENSG00000171819	0.900654	0.7993	0.877707	0.88898	0.865381	0.899696	1.0779	0.799853
ANGPTL8 ENSG00000130173	1.16471	1.0522	1.07187	0.937341	1.0247	0.689854	1.07857	1.06354
ANHX ENSG00000227059	1.03406	0.891789	1.05718	1.06603	0.973139	1.08479	1.00932	0.746189
ANK1 ENSG00000029534	0.885025	1.10009	1.0256	0.925031	1.00873	1.16034	1.03975	0.72898
ANK2 ENSG00000145362	0.825295	0.938342	0.914349	0.807543	0.798293	0.870482	0.97816	0.986517
ANK3 ENSG00000151150	0.996279	1.14011	0.833978	0.902935	0.964564	0.815338	1.16876	1.11972
ANKAR ENSG00000151687	1.01343	0.950154	0.838184	0.912646	0.925305	1.08241	0.965434	1.17073
ANKDD1A ENSG00000166839	1.00456	1.01355	0.973392	1.0927	0.987359	1.14468	0.949246	1.06043
ANKDD1B ENSG00000189045	1.16669	1.08035	0.990114	0.99696	0.825275	0.901353	0.947839	0.970533
ANKEF1 ENSG00000132623	0.894352	1.2388	1.19385	1.04145	1.09083	1.00163	0.991312	1.05427
ANKFN1 ENSG00000153930	1.0108	0.818388	1.17113	0.961998	1.10932	1.01269	0.971693	0.998451
ANKFY1 ENSG00000185722	0.913544	0.968488	1.29004	0.776	1.10567	1.42383	0.912817	0.931619
ANKH ENSG00000154122	1.07253	1.12646	1.04721	1.00815	0.907985	1.04278	0.509679	1.21988
ANKHD1 ENSG00000131503	0.928574	0.980832	1.00855	0.789065	1.0641	1.13464	1.01338	1.01621
ANKHD1-EIF4EBP3 ENSG00000254996	1.3598	1.48521	1.10932	1.05998	1.03643	0.991355	0.925779	1.06114
ANKIB1 ENSG00000001629	0.837915	0.991426	0.964619	0.962205	0.961163	1.04281	1.10507	1.09431
ANKK1 ENSG00000170209	1.10075	0.82518	0.906003	0.754058	1.06807	1.08252	0.871892	0.710507
ANKLE1 ENSG00000160117	1.06861	1.02222	0.858409	1.15802	0.970442	0.864496	0.935741	0.972203
ANKLE2 ENSG00000176915	1.15295	0.958575	0.796051	1.38092	1.14959	0.766013	0.775045	0.829866
ANKMY1 ENSG00000144504	0.918132	0.812474	0.704523	1.01764	1.16477	1.37688	1.03359	0.855942
ANKMY2 ENSG00000106524	0.908682	1.30498	1.07225	1.07338	1.00624	0.561138	0.964231	0.760698
ANKRA2 ENSG00000164331	1.01676	0.875806	0.800395	1.19466	0.938897	1.03962	0.785821	0.962572
ANKRD1 ENSG00000148677	0.836479	0.840661	1.05441	0.763241	0.793759	0.776486	1.01132	1.01626
ANKRD10 ENSG00000088448	0.848343	1.02319	0.985301	0.989553	1.28916	1.07738	1.05381	0.833256
ANKRD11 ENSG00000167522	1.06754	0.856131	1.02685	0.957217	0.930908	1.21291	1.15022	0.828474
ANKRD12 ENSG00000101745	1.12875	1.07471	0.995446	0.823101	0.902313	0.870341	1.11949	1.04259
ANKRD13A ENSG00000076513	1.03649	1.15231	1.40522	1.1277	1.14402	0.921664	1.04182	1.18509
ANKRD13B ENSG00000198720	0.972101	1.16268	0.84053	0.760535	0.806844	1.14937	0.775447	1.01007
ANKRD13C ENSG00000118454	0.910917	1.0842	1.02276	0.789561	0.934476	0.947162	1.09448	0.992058
ANKRD13D ENSG00000172932	0.790913	0.922635	0.791276	0.948664	0.942973	0.970526	1.10059	0.715719
ANKRD16 ENSG00000134461	0.765901	1.44664	1.06406	1.0351	0.749071	1.01976	1.1977	0.933582
ANKRD17 ENSG00000132466	1.19872	1.03774	0.977577	0.986052	0.958316	1.0188	1.6708	1.02402
ANKRD18A ENSG00000180071	1.01011	0.830248	0.904532	1.15843	1.03411	1.35663	0.981933	1.29706
ANKRD18B ENSG00000230453	1.20318	1.27034	0.997657	0.940681	0.923256	1.04538	0.964526	1.0442
ANKRD2 ENSG00000165887	1.07781	0.972518	1.05158	1.16569	1.22842	1.11033	0.816373	0.819756
ANKRD20A1 ENSG00000260691	0.953504	0.813132	1.12772	1.10684	1.31249	0.711181	1.01076	1.00976
ANKRD20A2 ENSG00000183148	1.06251	1.34262	0.917803	0.954735	1.17265	0.882784	0.975741	1.06502
ANKRD20A3 ENSG00000276203	1.04341	1.06803	0.768234	0.820012	0.946356	1.06056	0.839215	1.06922
ANKRD20A4 ENSG00000172014	1.02089	0.732535	0.944982	1.01227	1.02531	0.852025	1.16626	0.827437
ANKRD22 ENSG00000152766	0.948308	0.852931	1.28367	0.873412	0.912702	0.99202	1.05396	1.04084
ANKRD23 ENSG00000163126	1.04153	1.00469	0.864133	0.908211	1.07706	1.19638	1.11455	1.28126
ANKRD24 ENSG00000089847	0.922818	1.17312	1.0794	1.05343	0.978247	1.14863	0.950283	0.978388
ANKRD26 ENSG00000107890	1.01108	1.02715	1.01442	0.814563	0.948637	0.848179	1.46081	1.19063
ANKRD27 ENSG00000105186	1.36974	1.07233	0.660037	0.93027	1.04003	0.816308	0.785979	1.01869
ANKRD28 ENSG00000206560	1.09942	0.97073	0.830374	0.921569	1.3144	1.07547	0.719125	0.916802
ANKRD29 ENSG00000154065	0.988333	1.13099	0.947241	0.991543	0.879742	0.898139	1.0112	1.22775
ANKRD30A ENSG00000148513	1.13949	1.08992	0.73812	1.05741	1.12084	1.02355	0.960159	1.12011
ANKRD30B ENSG00000180777	0.870141	1.09742	1.11393	1.3179	0.888441	1.15737	0.83435	0.934846
ANKRD30BL ENSG00000163046	0.937991	0.851741	0.97802	0.977353	0.936309	0.854873	0.941836	0.891115
ANKRD31 ENSG00000145700	0.846885	1.0158	1.05637	1.07304	0.77258	0.908177	0.987703	1.11379
ANKRD33 ENSG00000167612	0.919821	1.09886	0.847663	0.882016	1.00913	1.03999	0.744349	0.926017
ANKRD33B ENSG00000164236	0.968047	1.01869	0.832832	1.07772	1.41565	1.067	1.03238	1.35161
ANKRD34A ENSG00000272031	0.665779	0.99688	0.984499	1.19279	0.743688	0.886306	0.791066	1.00771
ANKRD34B ENSG00000189127	1.1758	0.716771	0.953956	0.948734	1.01197	1.03021	1.03665	0.857635
ANKRD35 ENSG00000198483	1.20766	0.893163	1.15588	1.02554	0.927893	1.25896	1.07966	0.863055
ANKRD36 ENSG00000135976	1.03512	1.20822	1.00988	1.17952	1.02975	0.983892	0.903747	0.997021
ANKRD36B ENSG00000196912	1.15361	1.02967	0.995444	0.818564	0.973634	0.78263	1.15598	0.939116
ANKRD36C ENSG00000174501	0.96784	0.971655	1.12416	1.04883	1.1594	1.53654	0.829105	0.799266
ANKRD37 ENSG00000186352	1.52166	0.981641	1.05369	1.22425	1.00397	0.909291	1.20495	1.03842
ANKRD39 ENSG00000213337	0.990698	0.861043	1.06965	1.05379	1.0366	1.14877	0.924059	0.930828
ANKRD40 ENSG00000154945	0.846349	0.996425	1.35187	0.905687	0.825017	0.872184	0.87329	0.942174
ANKRD42 ENSG00000137494	1.117	1.03763	1.17854	1.08974	0.889856	1.05706	0.784965	0.900136
ANKRD44 ENSG00000065413	0.818079	0.803828	0.937427	0.856552	0.709303	0.906042	1.0167	1.03791
ANKRD45 ENSG00000183831	1.15734	0.759301	0.823289	0.692696	0.757032	1.11521	0.838094	0.875172
ANKRD46 ENSG00000186106	1.03364	0.945879	0.928883	0.685992	1.08677	1.01934	1.33471	0.870746
ANKRD49 ENSG00000168876	0.87862	0.824835	0.932507	0.909221	0.836332	1.06224	0.946108	1.32322
ANKRD50 ENSG00000151458	1.00687	0.89601	0.954408	1.52185	0.928161	1.02751	0.994595	0.90956
ANKRD52 ENSG00000139645	1.00216	0.727862	1.00002	0.961829	1.04535	0.949147	0.830746	1.2348
ANKRD53 ENSG00000144031	1.12077	1.00555	0.980952	1.19694	0.837399	1.15147	1.00219	1.02473
ANKRD54 ENSG00000100124	0.93971	1.07493	1.09822	1.17662	0.658752	1.20346	0.958007	0.83394
ANKRD6 ENSG00000135299	1.1812	0.718587	0.820689	1.26206	1.00795	0.912974	0.942039	1.10415
ANKRD62 ENSG00000181626	1.01063	0.902529	0.805703	1.17474	1.07773	0.819151	1.15851	1.00186
ANKRD65 ENSG00000235098	1.04124	1.02022	0.965043	1.2435	1.17414	0.861489	0.987459	0.909094
ANKRD7 ENSG00000106013	0.95869	0.984188	1.01417	1.01871	1.14731	1.25395	0.934527	0.972643
ANKRD9 ENSG00000156381	1.03789	1.01602	1.01876	1.1947	1.17343	0.950946	0.975098	1.10724
ANKS1A ENSG00000064999	0.983035	1.07969	0.832672	0.864133	0.801444	0.956994	0.821476	1.15206
ANKS1B ENSG00000185046	1.29768	1.27621	1.07668	0.898363	0.988051	1.14558	1.03534	1.1305
ANKS3 ENSG00000168096	1.22079	1.23337	1.07954	1.2132	0.857884	1.11219	1.12256	1.10839
ANKS4B ENSG00000175311	0.879854	1.0964	1.03366	1.16517	0.99785	1.03703	0.917001	1.15198
ANKS6 ENSG00000165138	1.07981	0.907557	1.21514	1.23182	0.868496	0.852882	0.926754	0.885312
ANKUB1 ENSG00000206199	1.12121	1.06107	0.820301	0.954485	0.817416	1.14553	0.86068	1.21854
ANKZF1 ENSG00000163516	0.769876	0.854194	1.03464	1.07913	0.908205	1.04715	0.927805	0.894991
ANLN ENSG00000011426	0.75054	1.08646	0.99958	1.08709	0.916189	1.00635	0.816538	1.23305
ANO1 ENSG00000131620	1.03793	0.909604	1.43128	0.932546	1.08832	1.72813	0.9581	0.905877
ANO10 ENSG00000160746	1.03128	0.839839	0.98137	1.03203	0.880635	1.56367	0.978827	1.21101
ANO2 ENSG00000047617	1.19542	1.05716	1.0308	0.873541	1.22348	1.05972	0.855531	0.986563
ANO3 ENSG00000134343	0.659941	0.741115	1.29961	1.09835	1.1531	0.934847	1.22198	1.04328
ANO4 ENSG00000151572	1.05107	0.897491	1.15614	1.18475	1.00745	0.90204	1.159	0.880558
ANO5 ENSG00000171714	1.08228	0.955717	0.970738	1.13494	0.780357	0.892668	1.17473	0.783117
ANO6 ENSG00000177119	1.00292	0.83947	1.05708	0.90614	0.823833	1.20159	0.888303	1.02342
ANO7 ENSG00000146205	1.16608	0.73487	0.794974	0.743733	0.923615	1.02962	1.39751	0.91208
ANO8 ENSG00000074855	1.0824	1.0413	0.934234	0.751961	0.74846	1.00347	1.43556	0.918076
ANO9 ENSG00000185101	1.04188	0.851993	1.18365	1.11671	0.859664	0.695727	1.13795	0.98384
ANOS1 ENSG00000011201	0.710653	0.783986	0.949456	1.67937	1.10836	0.814565	0.987509	0.845111
ANP32A ENSG00000140350	0.848873	1.00718	1.06846	0.998793	1.21562	0.976602	0.968526	0.934736
ANP32B ENSG00000136938	0.92393	0.625426	1.1396	1.09475	1.07599	0.836054	0.904153	1.10365
ANP32E ENSG00000143401	0.867097	0.770054	0.80692	1.15157	0.765875	1.0141	1.17563	0.844434
ANPEP ENSG00000166825	0.916112	0.796073	1.07664	1.47673	1.48193	1.15512	0.428383	0.856518
ANTXR1 ENSG00000169604	0.907392	1.02727	1.22509	0.956397	0.860967	0.914156	1.42194	1.32271
ANTXR2 ENSG00000163297	1.04403	1.36395	1.0413	1.05702	0.856492	0.946307	0.986397	1.19792
ANXA1 ENSG00000135046	1.16139	0.733003	0.860457	1.02129	0.852686	1.2123	0.623983	0.902977
ANXA11 ENSG00000122359	0.753314	0.630647	0.999952	1.60455	1.12832	0.846408	1.30062	0.884935
ANXA13 ENSG00000104537	0.931439	1.01946	1.1241	0.912158	0.8199	1.06015	1.19079	1.19358
ANXA2 ENSG00000182718	1.43462	1.22832	1.18496	1.2103	1.03234	0.971715	0.946513	1.09311
ANXA2R ENSG00000177721	1.16294	1.12205	0.792739	0.984026	0.828709	1.16376	1.44855	1.15542
ANXA3 ENSG00000138772	1.37409	0.981761	1.13219	0.729965	0.984423	1.01415	1.22105	0.998573
ANXA4 ENSG00000196975	1.11483	0.928803	1.06423	1.05383	1.02721	0.755466	0.996038	0.860587
ANXA5 ENSG00000164111	0.738337	1.08036	1.10216	1.11866	1.08648	1.04476	0.940663	0.906729
ANXA6 ENSG00000197043	1.07356	1.18258	1.1021	1.15511	0.97829	1.27257	0.677888	0.970074
ANXA7 ENSG00000138279	1.04421	0.824187	0.793099	1.29137	0.93946	0.77639	1.05588	0.877341
ANXA8 ENSG00000265190	1.10701	0.790074	0.901746	0.745026	1.0937	1.01429	1.13327	1.10364
ANXA8L1 ENSG00000264230	1.05167	0.899315	0.972223	0.988441	1.03012	1.11857	0.987347	0.758656
ANXA9 ENSG00000143412	1.01119	1.0377	0.991219	1.04532	0.934243	0.858312	1.08697	0.997254
AOAH ENSG00000136250	0.818464	1.19785	0.880342	1.00926	0.985595	0.78992	1.24171	0.763429
AOC1 ENSG00000002726	1.02172	0.956857	1.12204	0.731324	0.890933	0.957618	1.03483	1.12728
AOC2 ENSG00000131480	0.645779	1.01708	1.03686	0.90653	1.08949	1.02407	1.11972	1.01034
AOC3 ENSG00000131471	0.91328	0.906531	1.28394	1.13313	1.23213	1.1006	0.963923	1.04998
AOX1 ENSG00000138356	0.746517	1.06509	0.991354	0.837639	0.87244	1.06606	1.00838	1.00559
AP000295.9 ENSG00000249624	0.796963	1.09352	0.984567	0.878677	1.03793	0.911525	1.01431	0.873674
AP000304.12 ENSG00000249209	0.984755	0.96249	1.21752	0.857532	0.929136	1.06463	1.07561	1.30252
AP000349.2 ENSG00000280178	1.03642	1.02619	1.25429	0.981368	0.945345	1.07758	0.883316	0.803719
AP000350.10 ENSG00000251357	0.867987	0.858168	1.15639	0.975042	0.907093	0.973637	1.0906	1.02559
AP000721.4 ENSG00000256100	1.2785	1.0408	1.07223	1.05625	0.859544	0.893803	0.871198	1.04504
AP000769.1 ENSG00000279576	0.82364	1.10956	0.808497	1.12237	0.877223	1.49021	1.13461	1.02865
AP000866.1 ENSG00000279342	1.0813	1.07821	0.915769	1.26314	0.770788	0.967859	0.988172	1.02772
AP006285.2 ENSG00000278919	1.19131	0.952125	0.975555	0.818422	0.937073	1.1789	1.01477	0.855436
AP1AR ENSG00000138660	1.16445	1.00946	0.908417	1.21735	1.2098	1.14013	1.0109	0.859198
AP1B1 ENSG00000100280	0.807981	1.20057	0.956088	1.06422	1.01334	0.997386	0.978993	0.829969
AP1G1 ENSG00000166747	1.05237	1.2854	1.11262	0.845347	1.01493	0.85538	1.46985	1.33281
AP1G2 ENSG00000213983	1.11458	0.95295	1.23279	0.834352	0.870929	1.01107	0.738917	0.857032
AP1M1 ENSG00000072958	1.06563	1.27869	0.890996	1.00182	0.84669	1.21213	1.02607	0.829238
AP1M2 ENSG00000129354	1.15332	1.27221	0.879003	0.862614	1.05656	1.16836	1.01487	0.997743
AP1S1 ENSG00000106367	1.03198	0.843164	1.34787	0.850861	0.895096	0.971666	0.954502	0.878255
AP1S2 ENSG00000182287	0.844708	1.11008	1.06035	0.969881	1.18563	0.731576	1.20856	1.16289
AP1S3 ENSG00000152056	0.91869	1.08613	1.08557	0.812431	1.02244	0.908032	0.969865	0.923451
AP2A1 ENSG00000196961	0.755493	1.07702	1.01789	1.11323	0.845596	0.966893	0.90518	1.37674
AP2A2 ENSG00000183020	0.928573	1.08251	0.885439	0.763895	0.902057	1.22376	0.751216	1.03339
AP2B1 ENSG00000006125	0.866408	0.977724	0.937859	0.885858	1.04266	0.832494	1.2167	1.02113
AP2M1 ENSG00000161203	0.902577	0.697239	0.794691	1.42345	0.708381	1.16048	1.08124	1.04128
AP2S1 ENSG00000042753	0.784696	1.08796	1.05062	0.83232	1.04573	1.2827	0.695956	1.15793
AP3B1 ENSG00000132842	0.969182	0.863905	1.12645	0.964268	0.878698	0.91766	0.765386	0.785127
AP3B2 ENSG00000103723	1.11481	0.967053	1.05232	0.970448	1.14915	0.909396	1.22216	0.766594
AP3D1 ENSG00000065000	1.00837	0.831405	1.1288	0.987762	0.924405	1.26428	0.860435	1.09366
AP3M1 ENSG00000185009	1.24205	0.954299	0.973451	1.1121	1.21504	0.768907	1.0543	0.922694
AP3M2 ENSG00000070718	1.04718	0.940486	0.891021	0.897051	1.03274	0.97844	1.39947	0.989197
AP3S1 ENSG00000177879	1.05264	0.901923	1.13232	0.974237	0.806098	0.894161	0.955165	1.00377
AP3S2 ENSG00000157823	0.990554	0.928609	1.06528	0.964004	0.983711	1.04248	1.11217	1.09297
AP4B1 ENSG00000134262	1.46033	0.99666	1.08843	1.18693	0.973617	1.02175	0.960918	0.962
AP4E1 ENSG00000081014	1.26938	0.903191	0.968788	0.853665	0.92259	0.920241	0.867737	0.688767
AP4M1 ENSG00000221838	1.07532	1.11883	1.10264	0.969875	1.21438	1.09213	0.830053	1.01096
AP4S1 ENSG00000100478	0.961741	1.06772	1.07921	0.655598	1.15685	1.17373	0.892776	1.04091
AP5B1 ENSG00000254470	0.946324	0.82122	1.04443	1.24247	1.03536	1.20055	1.07569	1.11655
AP5M1 ENSG00000053770	1.25992	0.958267	0.854906	1.16704	0.886259	1.03636	1.20399	0.88422
AP5S1 ENSG00000125843	0.806921	0.943176	1.07337	1.1738	0.875872	1.28429	0.858694	1.25425
AP5Z1 ENSG00000242802	1.11568	1.06738	1.35614	1.0784	1.81929	0.788114	1.06432	0.979714
APAF1 ENSG00000120868	1.13793	0.8033	0.969994	1.18461	0.988161	0.855335	0.982836	1.22623
APBA1 ENSG00000107282	1.10377	1.01346	0.981299	0.87737	1.04694	1.03245	0.919592	0.808455
APBA2 ENSG00000034053	0.846395	0.941381	0.824952	0.983075	1.17154	1.00952	0.794758	1.07396
APBA3 ENSG00000011132	1.23905	0.8278	0.957498	0.857973	0.883171	1.16164	1.16192	0.832385
APBB1 ENSG00000166313	1.0395	0.887808	1.01588	1.07353	1.07096	1.15383	1.56556	0.704906
APBB1IP ENSG00000077420	0.885427	0.722055	0.853071	0.978501	1.39559	1.04664	0.943032	1.63468
APBB2 ENSG00000163697	0.988411	1.03184	0.868301	0.9642	1.02208	0.734262	0.917454	0.917714
APBB3 ENSG00000113108	1.00564	0.986539	1.05649	0.804221	1.05589	1.01254	0.851822	1.07244
APC ENSG00000134982	1.29059	0.8593	1.05636	0.935595	0.838858	1.12166	0.952105	0.852405
APC2 ENSG00000115266	1.02819	0.754884	1.00289	1.02593	0.888105	1.05657	1.38603	0.862399
APCDD1 ENSG00000154856	1.14658	0.975101	0.82119	1.2051	1.30468	1.2322	0.965424	0.71401
APCDD1L ENSG00000198768	0.818867	1.19162	1.08408	1.09296	1.00515	0.957904	0.915351	1.03876
APEH ENSG00000164062	1.00769	1.0021	1.03223	0.980426	1.18094	1.23141	0.965117	0.736099
APELA ENSG00000248329	0.918095	1.08685	0.958253	1.01382	1.01882	0.873542	0.949274	0.966653
APEX1 ENSG00000100823	1.27259	0.737235	1.00894	0.982148	0.944839	0.964224	0.762742	0.942134
APEX2 ENSG00000169188	0.904972	0.991455	1.04085	1.10329	0.922774	1.05222	0.902868	0.856387
APH1A ENSG00000117362	1.15891	1.07103	1.40283	0.904157	1.03305	0.656712	0.967895	1.02282
APH1B ENSG00000138613	0.945216	0.688057	0.737221	1.00447	1.01076	1.17156	0.943054	1.03494
API5 ENSG00000166181	1.27874	1.07979	1.01588	0.964677	0.909657	1.05231	1.18358	1.41028
APIP ENSG00000149089	1.04224	1.14064	0.826285	1.07322	0.633614	1.00202	0.991106	0.826429
APITD1 ENSG00000175279	0.971308	1.17261	1.14189	1.08538	0.952262	1.01013	0.995164	0.817198
APLF ENSG00000169621	0.86209	1.23612	1.12645	0.862624	1.07188	0.953642	1.08346	1.07012
APLN ENSG00000171388	1.06602	1.02887	1.1414	1.07636	1.13564	1.24911	1.1091	1.09237
APLNR ENSG00000134817	0.765557	0.995683	1.12173	1.05193	0.880874	1.00481	1.0668	0.935277
APLP1 ENSG00000105290	0.997014	0.967299	1.22077	0.950944	1.02406	0.88595	0.962341	1.08603
APLP2 ENSG00000084234	1.05977	1.17902	0.746623	1.14351	0.886726	0.970933	0.611998	1.06643
APMAP ENSG00000101474	1.02504	1.11257	0.994963	1.58277	0.802171	0.838887	1.12445	1.03924
APOA1 ENSG00000118137	1.36255	1.27486	0.724167	1.18189	1.22022	0.991172	0.888987	1.25841
APOA2 ENSG00000158874	1.02317	1.08301	0.731846	1.12385	1.03267	0.860803	0.942318	1.26562
APOB ENSG00000084674	0.918259	1.17591	0.99461	1.03754	1.01645	0.964378	1.05264	1.03374
APOBEC3A ENSG00000128383	0.88015	0.743534	0.912396	0.714089	0.768028	0.784303	1.0765	1.07904
APOBEC3B ENSG00000179750	0.953334	0.886974	1.15544	0.963017	1.08992	1.00253	1.11434	0.821325
APOBEC3C ENSG00000244509	1.04937	1.14798	0.880159	0.987517	1.07722	1.08785	1.16536	1.06672
APOBEC3D ENSG00000243811	1.13438	0.877495	1.10237	0.983711	0.969348	0.927939	1.22465	1.1085
APOBEC3F ENSG00000128394	0.945536	0.987224	0.849728	0.870854	0.978375	0.783585	1.04729	0.921574
APOBEC3G ENSG00000239713	1.17561	1.00472	0.890611	1.07343	0.834689	1.26097	1.08751	0.769536
APOBEC3H ENSG00000100298	1.2168	1.27197	0.985559	0.872844	0.877758	1.05033	1.10904	0.993819
APOBEC4 ENSG00000173627	1.28068	0.896165	1.09654	1.37329	1.3134	1.24793	1.13341	1.12373
APOBR ENSG00000184730	1.04699	1.20733	0.957711	1.22017	1.19618	0.953925	0.882688	1.13333
APOC1 ENSG00000130208	0.938357	1.00378	0.957223	0.788424	0.520294	0.809234	0.858402	1.0327
APOC2 ENSG00000234906	1.0473	0.936444	1.21363	0.893497	1.0749	1.1312	1.03555	0.9593
APOC3 ENSG00000110245	0.981987	1.00343	0.962756	0.981912	0.998949	1.11334	0.863537	1.12756
APOD ENSG00000189058	1.14927	1.22696	1.24611	0.727796	0.585154	0.966749	1.09148	1.09996
APOE ENSG00000130203	1.08495	0.756624	1.163	0.889048	0.998648	0.628856	0.84669	1.03612
APOF ENSG00000175336	0.994664	0.899425	0.932507	0.958207	1.28617	1.17866	1.2095	1.05705
APOH ENSG00000091583	1.04007	0.904673	1.0474	1.06047	1.12765	0.801696	0.98212	1.0472
APOL1 ENSG00000100342	0.941396	0.697514	0.760025	1.10064	0.943261	1.33711	1.23784	0.859439
APOL2 ENSG00000128335	0.943591	0.939756	0.841202	1.02866	1.15287	0.851335	0.941369	1.11765
APOL3 ENSG00000128284	1.47401	0.956247	0.842197	1.09092	0.889385	0.850155	1.19334	1.19476
APOL4 ENSG00000100336	1.04452	0.8419	1.06301	0.88912	1.03205	0.929195	0.964281	1.10873
APOL6 ENSG00000221963	1.0229	0.802757	1.03462	1.0375	0.689354	1.4164	1.00466	0.966889
APOLD1 ENSG00000178878	0.863436	1.27421	0.771738	0.966635	1.01776	0.905647	1.23785	0.872982
APOM ENSG00000204444	0.975864	0.998092	1.10595	1.31344	1.21597	0.997948	1.01681	1.05833
APOO ENSG00000184831	0.980474	0.743918	0.575003	1.20421	0.827009	0.914225	1.36111	1.09561
APOOL ENSG00000155008	1.08678	0.92748	0.946149	0.979278	1.15561	0.993523	1.02603	0.986818
APP ENSG00000142192	0.959814	1.4142	0.718569	0.860718	1.10109	0.988144	1.22752	1.0888
APPBP2 ENSG00000062725	0.822792	0.904587	1.03549	0.908995	0.999026	1.01596	1.02068	0.996965
APPL1 ENSG00000157500	1.08273	0.880793	1.27586	0.966555	1.05572	1.06027	0.776825	0.969198
APPL2 ENSG00000136044	0.957941	1.35034	1.02679	1.04788	0.78242	1.20862	0.912964	1.01284
APRT ENSG00000198931	1.13948	0.759468	1.04216	0.970669	0.776342	0.894363	1.39424	1.22826
APTX ENSG00000137074	1.08462	1.10233	0.834904	0.970884	1.234	1.1105	1.07742	0.814729
AQP1 ENSG00000240583	0.827204	0.881735	1.32652	1.25092	0.915344	0.63622	1.19147	1.14717
AQP10 ENSG00000143595	0.885862	0.992543	1.03741	0.98392	0.829207	1.28318	0.850951	0.775782
AQP11 ENSG00000178301	1.14546	0.976092	0.890302	1.26059	0.808651	1.11534	0.706332	1.11422
AQP12A ENSG00000184945	1.06026	1.3075	1.1263	1.09475	0.936231	1.11088	0.989729	0.766379
AQP12B ENSG00000185176	0.970226	0.892096	1.24579	1.14407	0.994809	0.913374	1.23808	1.02732
AQP2 ENSG00000167580	1.04754	0.879134	1.06389	0.858284	1.08235	1.13721	1.00757	1.14704
AQP3 ENSG00000165272	0.959592	0.95785	0.549418	0.98349	0.833813	0.95586	0.726477	1.02926
AQP4 ENSG00000171885	0.967792	1.01266	0.813819	0.795509	0.850629	0.982647	1.10877	0.896146
AQP5 ENSG00000161798	1.08867	0.821368	1.21742	1.22767	0.765166	1.1176	0.855168	0.984747
AQP6 ENSG00000086159	1.03236	0.906018	1.03525	0.880336	1.08889	0.835316	1.21576	1.09899
AQP7 ENSG00000165269	0.897247	1.21976	0.871621	0.911517	0.930303	0.893076	1.05953	0.923365
AQR ENSG00000021776	0.841486	0.867048	1.49753	0.992281	1.16321	1.2444	0.972557	0.804997
AR ENSG00000169083	0.773568	0.811371	0.989367	1.07162	0.940817	0.843281	1.16061	1.1495
ARAF ENSG00000078061	1.36933	0.842997	0.822597	0.913817	1.2114	1.16993	1.46564	0.95999
ARAP1 ENSG00000186635	0.802879	0.955366	1.01517	1.10246	1.1905	1.11215	1.01458	1.0141
ARAP2 ENSG00000047365	1.01126	0.995916	1.36476	1.00493	1.12104	1.32926	0.85508	0.834315
ARAP3 ENSG00000120318	0.946896	0.869089	0.867451	0.799411	1.20082	0.811859	0.807156	0.794493
ARC ENSG00000198576	1.06733	0.86224	1.02517	0.950953	1.02896	1.14425	1.01194	1.11647
ARCN1 ENSG00000095139	0.8726	1.15281	1.12675	0.825653	1.2766	1.07644	0.865987	0.878867
AREG ENSG00000109321	1.06576	1.0749	0.920131	0.953059	1.0997	1.22782	1.05104	0.935658
AREL1 ENSG00000119682	1.01821	1.16399	0.813012	0.985464	0.909628	0.983138	0.975488	0.87429
ARF1 ENSG00000143761	0.933659	0.997766	1.10326	1.08537	0.997197	0.901686	0.95718	1.02128
ARF3 ENSG00000134287	1.00359	0.851962	0.994312	0.813278	0.879622	0.981154	1.04963	1.21246
ARF4 ENSG00000168374	1.15303	1.05265	0.768446	1.04509	1.08799	1.07841	1.03196	0.910318
ARF5 ENSG00000004059	1.15227	1.14278	1.30035	1.02778	0.995313	0.930804	0.914969	0.931019
ARF6 ENSG00000165527	1.15549	1.14168	0.662466	0.694354	1.10985	1.35427	1.22279	1.5243
ARFGAP1 ENSG00000101199	0.801411	1.71177	1.08571	0.785924	0.802007	0.83172	0.913694	1.10869
ARFGAP2 ENSG00000149182	1.03619	0.733398	0.915399	1.01229	1.38529	0.86339	0.810642	0.904579
ARFGAP3 ENSG00000242247	1.20525	0.915753	1.22666	0.806404	0.956046	0.765388	1.19842	0.864377
ARFGEF1 ENSG00000066777	0.981697	1.08103	1.22822	1.04038	0.846743	0.851037	0.987297	1.02577
ARFGEF2 ENSG00000124198	0.668262	1.06882	1.13912	0.86628	0.941431	0.867846	0.988409	1.04532
ARFGEF3 ENSG00000112379	0.869936	1.16688	0.832951	0.980402	0.860999	1.19831	0.831754	1.16276
ARFIP1 ENSG00000164144	1.03145	0.708619	0.97963	0.822059	1.14599	0.957127	0.776781	0.903624
ARFIP2 ENSG00000132254	1.38697	0.828872	1.05435	0.972439	1.08785	1.25858	0.871109	1.01071
ARFRP1 ENSG00000101246	0.647876	1.06118	1.31463	0.936815	1.10749	1.05752	0.900928	0.847833
ARG1 ENSG00000118520	1.09628	0.973806	1.13881	1.09295	0.935531	0.900471	0.998826	0.919325
ARG2 ENSG00000081181	0.978695	1.0347	0.898183	0.843165	0.896768	0.842335	1.06623	0.783038
ARGLU1 ENSG00000134884	1.12995	0.860451	1.11909	0.654392	0.967733	1.14606	1.05068	1.03776
ARHGAP1 ENSG00000175220	0.781943	0.962254	0.787587	0.710395	1.21742	0.812628	0.994044	1.10843
ARHGAP10 ENSG00000071205	1.24294	1.29493	0.95011	1.08532	0.923098	0.920701	1.01719	0.938593
ARHGAP11A ENSG00000198826	0.993478	1.12018	1.10125	1.40537	0.871403	1.12309	1.02264	0.625743
ARHGAP11B ENSG00000187951	1.17803	1.21256	0.843767	0.994188	0.998336	1.02898	1.0878	0.904504
ARHGAP12 ENSG00000165322	0.876899	1.21573	0.788132	1.25408	1.09698	0.954105	0.98841	1.11699
ARHGAP15 ENSG00000075884	0.892504	1.03841	1.02998	1.03381	0.953541	1.15615	1.08519	0.763824
ARHGAP17 ENSG00000140750	0.653991	0.923419	1.17829	0.996067	0.96473	1.37378	1.08378	0.821223
ARHGAP18 ENSG00000146376	1.38689	0.87023	0.987757	1.08135	1.06243	1.0089	1.03651	0.92591
ARHGAP19 ENSG00000213390	1.12403	0.806311	1.09824	1.16367	1.23996	0.804052	1.06411	0.988283
ARHGAP20 ENSG00000137727	1.00828	0.992149	1.2186	0.869412	1.07268	1.15567	1.01429	1.20797
ARHGAP21 ENSG00000107863	1.18815	1.10385	0.962753	1.06407	1.13415	0.906427	0.884336	1.21793
ARHGAP22 ENSG00000128805	0.803269	0.842751	1.31375	1.31083	0.955339	1.19804	1.08747	0.932773
ARHGAP23 ENSG00000275832	0.897119	1.01819	0.70703	1.10245	0.884226	0.820069	1.06765	1.04205
ARHGAP24 ENSG00000138639	1.18423	1.06205	1.00536	1.10085	0.861039	0.894151	0.835806	0.864849
ARHGAP25 ENSG00000163219	0.855296	0.892801	0.865686	0.91517	1.07742	0.916425	0.88553	0.813801
ARHGAP26 ENSG00000145819	1.14971	0.784516	1.22456	1.27767	1.0069	1.02725	1.05997	1.00081
ARHGAP27 ENSG00000159314	0.862311	0.802353	0.860458	0.951008	1.05805	0.802872	1.02356	1.03876
ARHGAP28 ENSG00000088756	1.17891	0.993971	0.847894	1.02951	0.904462	1.03241	0.713372	1.03826
ARHGAP29 ENSG00000137962	0.981103	0.701507	1.41629	1.07436	1.08208	0.793571	1.1158	0.9538
ARHGAP30 ENSG00000186517	0.952876	0.908642	0.702873	0.865674	1.04099	1.15841	1.09702	1.08441
ARHGAP31 ENSG00000031081	1.42566	0.852927	0.796242	1.00976	1.14386	0.821993	0.728257	0.612666
ARHGAP32 ENSG00000134909	1.01725	1.1131	0.614794	1.00536	1.13939	1.01182	0.757161	1.02064
ARHGAP33 ENSG00000004777	1.45637	0.998785	0.9687	0.830037	1.12366	0.869983	0.844991	1.12498
ARHGAP35 ENSG00000160007	0.99749	1.25268	0.83149	0.803861	0.937004	1.0644	0.997076	0.982847
ARHGAP36 ENSG00000147256	0.821309	1.00106	0.749447	0.943302	1.0545	0.849307	0.983391	0.996152
ARHGAP39 ENSG00000147799	0.880009	1.16305	0.973991	1.10558	1.12273	1.08564	1.01825	0.879807
ARHGAP4 ENSG00000089820	0.862335	0.93716	0.9516	0.972904	0.707469	0.719734	0.798108	1.06869
ARHGAP40 ENSG00000124143	0.80934	0.971683	1.13348	0.907648	0.906566	1.0933	0.863989	1.04473
ARHGAP42 ENSG00000165895	0.842533	0.87279	1.05475	0.813472	0.663791	1.01942	1.01406	0.769665
ARHGAP44 ENSG00000006740	0.886175	0.814919	1.13892	1.24971	0.958893	0.927483	0.877994	1.1887
ARHGAP45 ENSG00000180448	0.845441	1.01076	0.887815	1.21092	1.13746	0.736236	0.89278	1.02667
ARHGAP5 ENSG00000100852	1.02628	1.12384	0.986193	0.827943	1.20363	1.18235	1.01145	0.813417
ARHGAP6 ENSG00000047648	0.915475	0.991035	0.998374	1.14429	0.884153	1.12453	1.11817	1.13697
ARHGAP8 ENSG00000241484	1.09586	1.05027	0.903834	1.11273	1.0553	1.03865	1.26498	1.19515
ARHGAP9 ENSG00000123329	1.20624	1.09656	1.03071	1.20173	1.21559	0.956561	0.982162	0.961577
ARHGDIA ENSG00000141522	1.0845	1.274	1.46335	1.14823	1.12166	0.806885	0.879769	1.16681
ARHGDIB ENSG00000111348	1.07775	1.04467	0.754992	1.07666	1.02081	1.4081	0.978612	1.02359
ARHGDIG ENSG00000242173	0.960289	1.41908	1.38796	0.807883	0.857151	0.896137	0.922577	1.06474
ARHGEF1 ENSG00000076928	1.08846	0.890835	1.13139	0.905192	0.822261	0.806536	0.898254	0.966066
ARHGEF10 ENSG00000104728	1.02033	0.953318	0.92946	0.762851	1.08804	1.23278	0.98912	0.864082
ARHGEF10L ENSG00000074964	0.84131	1.05139	1.00141	1.2786	0.816494	1.13469	1.21124	0.881496
ARHGEF11 ENSG00000132694	1.36888	1.11134	1.13627	0.915378	1.36483	1.16617	0.734819	1.1556
ARHGEF12 ENSG00000196914	1.00149	1.2101	1.11199	0.815644	1.03302	1.12105	0.807253	1.39841
ARHGEF15 ENSG00000198844	0.96369	1.0513	0.974043	1.03486	0.910465	0.88029	1.07548	1.09701
ARHGEF16 ENSG00000130762	0.9181	1.11771	1.19621	0.770026	0.981312	1.05493	0.755035	0.837067
ARHGEF17 ENSG00000110237	0.912107	1.09464	0.578862	1.08703	1.25417	0.785066	0.977773	1.00885
ARHGEF18 ENSG00000104880	0.802572	0.906877	0.706217	1.0665	1.19744	0.926102	0.832959	0.867287
ARHGEF19 ENSG00000142632	0.848479	0.81614	1.02402	0.922673	1.07058	1.05251	0.951463	0.76904
ARHGEF2 ENSG00000116584	1.11382	0.885642	1.06071	1.04191	1.26784	0.740003	0.824181	1.06039
ARHGEF25 ENSG00000240771	1.25608	1.00564	0.833226	0.946852	1.13867	1.17009	0.941586	0.800435
ARHGEF26 ENSG00000114790	1.09771	0.927726	0.849967	1.07161	0.933945	0.90811	1.08368	1.11424
ARHGEF28 ENSG00000214944	1.15456	0.974817	1.11154	1.21484	0.950572	0.903141	1.08113	0.981248
ARHGEF3 ENSG00000163947	1.12068	1.02168	1.13452	0.998011	1.11863	0.947372	1.16745	0.95341
ARHGEF33 ENSG00000214694	1.09154	0.912117	1.04767	0.848328	0.665988	0.96894	1.22425	1.09912
ARHGEF35 ENSG00000213214	1.16799	1.08441	1.05876	0.982632	0.748463	1.05068	1.11037	0.845403
ARHGEF37 ENSG00000183111	1.0437	0.782205	1.08986	1.0722	0.863414	1.18213	1.13017	1.01162
ARHGEF38 ENSG00000236699	1.08637	0.948268	1.1211	1.24305	1.02528	1.03935	0.977705	1.04859
ARHGEF39 ENSG00000137135	1.18346	1.22322	1.01382	0.751413	0.995572	0.984789	1.10402	0.769808
ARHGEF4 ENSG00000136002	0.93352	1.29879	1.00704	1.10307	0.979724	1.01737	1.21228	1.10882
ARHGEF40 ENSG00000165801	1.01347	1.01665	0.955281	1.19644	1.11259	0.854428	1.05727	1.02974
ARHGEF5 ENSG00000050327	1.2434	0.996995	0.938999	1.43922	1.27976	1.03114	1.01532	1.10058
ARHGEF6 ENSG00000129675	0.837424	1.06028	0.960039	1.25478	0.923922	0.958019	1.09012	0.974553
ARHGEF7 ENSG00000102606	1.09293	0.809171	0.983632	0.816607	0.797819	0.708074	0.669369	0.879801
ARHGEF9 ENSG00000131089	0.783045	1.06007	1.02307	1.04927	0.85237	0.884409	0.927463	0.807742
ARID1A ENSG00000117713	0.745158	1.0251	0.834806	0.95586	1.14551	1.02565	0.75892	1.05682
ARID1B ENSG00000049618	1.1577	1.22741	0.964297	1.14232	0.868495	1.07684	0.891682	0.769589
ARID2 ENSG00000189079	1.12412	1.04032	1.0304	0.975333	0.964078	0.946421	1.13436	1.20932
ARID3A ENSG00000116017	0.885188	0.951956	1.18457	1.0681	1.31114	0.87799	0.915074	1.00756
ARID3B ENSG00000179361	0.906269	0.768454	0.841921	1.06617	0.991514	0.948945	1.02336	1.00823
ARID4A ENSG00000032219	1.01737	0.785655	0.864816	1.04896	0.868942	0.981571	1.17232	1.14172
ARID4B ENSG00000054267	1.0265	1.22931	0.956528	0.942558	1.28918	0.937397	0.891663	0.854854
ARID5A ENSG00000196843	0.854232	1.29052	0.934918	0.98552	0.669235	0.999487	1.41468	0.922933
ARID5B ENSG00000150347	0.799955	1.15291	0.909369	1.09677	1.02103	0.856584	0.803588	1.03851
ARIH1 ENSG00000166233	1.13113	1.05195	0.875862	0.92142	0.971576	1.10273	0.833002	1.10006
ARIH2 ENSG00000177479	1.0515	0.80928	1.07914	0.950615	0.952088	1.04283	0.788021	0.825319
ARIH2OS ENSG00000221883	0.90935	1.01443	1.07272	0.965224	1.07552	1.0181	0.833519	0.985681
ARL1 ENSG00000120805	0.89585	0.743993	0.913639	0.853707	1.0859	0.77717	1.09648	1.21523
ARL10 ENSG00000175414	0.922338	1.24238	1.11563	0.88936	1.03832	0.829521	1.17048	0.943665
ARL11 ENSG00000152213	1.20656	0.889549	1.01316	1.09132	0.844205	1.0904	0.810056	1.31341
ARL13B ENSG00000169379	0.652684	0.859819	1.22116	0.994758	0.738848	0.736727	0.90963	1.2864
ARL14 ENSG00000179674	1.06766	0.803869	0.804881	0.927769	0.876737	0.913769	0.989173	0.999181
ARL14EP ENSG00000152219	0.745238	1.09923	0.969066	1.139	0.892668	0.84342	1.00547	0.849031
ARL15 ENSG00000185305	1.27715	1.01121	1.0186	0.846051	1.01115	0.773352	1.19385	0.953154
ARL16 ENSG00000214087	0.791104	0.978065	1.19464	0.98276	0.717546	0.892193	0.8935	1.03666
ARL17A ENSG00000185829	0.939185	1.21328	0.87056	0.76755	1.00848	1.12331	1.22736	0.726819
ARL17B ENSG00000228696	0.941563	0.889506	0.821622	0.741771	0.982574	1.26171	1.12355	0.957385
ARL2 ENSG00000213465	1.17185	0.786111	0.873998	0.975202	0.849404	0.959478	0.873391	1.06111
ARL2BP ENSG00000102931	0.835317	0.860308	0.911033	0.736131	0.992645	0.863468	1.18043	0.974088
ARL3 ENSG00000138175	0.938945	1.06127	0.785931	1.05736	0.813965	0.990961	1.06024	0.872886
ARL4A ENSG00000122644	0.937906	1.05971	1.15302	1.33115	0.901598	1.09763	1.11453	0.800009
ARL4C ENSG00000188042	1.09698	0.706676	1.16689	1.06411	1.20574	1.01583	0.794531	0.825884
ARL4D ENSG00000175906	1.18245	1.00553	1.0252	0.949882	1.06824	1.15255	0.805568	1.12462
ARL5A ENSG00000162980	0.947511	1.06361	1.14286	0.759039	1.19754	1.03458	0.92863	0.895808
ARL5B ENSG00000165997	0.952127	0.925415	0.752607	1.06844	0.898523	1.07175	1.01015	0.934981
ARL5C ENSG00000141748	1.20059	0.626503	0.921021	1.00287	1.01214	0.905513	0.983182	1.17177
ARL6 ENSG00000113966	0.9419	1.18167	1.05558	0.933524	0.932076	1.02836	1.26239	0.91758
ARL6IP1 ENSG00000170540	0.895413	1.2024	1.30975	0.840296	1.13302	0.924049	1.06786	0.975417
ARL6IP4 ENSG00000182196	1.19913	0.947321	0.90683	0.879839	1.03044	0.830146	1.42354	0.92933
ARL6IP5 ENSG00000144746	1.2601	1.38181	1.05975	1.00272	0.865189	1.24106	1.19841	1.20527
ARL6IP6 ENSG00000177917	0.811726	0.976993	0.967663	0.933074	0.816947	0.946773	1.14554	1.12029
ARL8A ENSG00000143862	0.867656	1.0621	0.92546	0.855986	1.21097	1.04796	0.930587	1.16998
ARL8B ENSG00000134108	0.789613	1.01077	1.15212	0.886656	1.05399	1.09352	1.12749	1.19382
ARL9 ENSG00000196503	0.933691	0.869662	0.948003	1.06817	1.07985	1.07132	1.01687	1.11486
ARMC1 ENSG00000104442	1.11052	1.10342	1.02226	0.993224	1.09537	1.1353	0.920597	0.885607
ARMC10 ENSG00000170632	0.916694	1.12116	0.744225	0.830421	0.861055	0.937007	1.00398	0.978586
ARMC12 ENSG00000157343	1.03417	1.08688	0.72397	0.794871	1.27277	1.08068	0.820699	1.06108
ARMC2 ENSG00000118690	0.991086	1.11216	0.862303	1.36049	0.955808	1.06783	1.03682	1.08886
ARMC4 ENSG00000169126	0.932106	0.940388	1.0081	0.970387	1.17318	0.85709	1.23233	0.970556
ARMC5 ENSG00000140691	0.974738	0.997935	1.2054	1.04125	1.04775	1.06165	1.05951	0.933774
ARMC6 ENSG00000105676	0.770593	1.07473	0.876191	1.19074	0.930427	1.17493	0.875613	0.966615
ARMC7 ENSG00000125449	0.983262	0.943957	1.0484	0.947622	1.01485	0.914957	0.824942	1.022
ARMC8 ENSG00000114098	1.13765	0.876795	0.993751	0.79374	1.01262	1.03332	1.18367	0.978576
ARMC9 ENSG00000135931	0.903832	0.933013	0.914485	1.00087	0.805243	0.829213	0.927422	0.929062
ARMCX1 ENSG00000126947	1.10936	1.06034	1.16608	1.0452	0.798151	1.07767	1.01113	0.901673
ARMCX2 ENSG00000184867	0.812046	0.921308	0.825804	0.995826	0.953368	1.02756	0.830639	0.873987
ARMCX3 ENSG00000102401	1.46061	0.941693	0.973775	1.12557	0.956992	1.29338	0.822071	0.902564
ARMCX4 ENSG00000196440	0.788787	1.11761	0.96453	1.21551	0.962153	1.13676	1.01317	0.792237
ARMCX5 ENSG00000125962	0.800154	1.25263	1.10806	1.08238	0.924001	1.24522	1.06662	1.00898
ARMCX6 ENSG00000198960	1.10896	0.913917	0.843694	0.965174	1.10341	0.980649	0.736741	1.11652
ARMT1 ENSG00000146476	1.00404	1.04999	0.945566	1.02085	1.01319	1.08833	0.758813	1.16409
ARNT ENSG00000143437	0.873	1.07401	1.02579	1.46842	0.913278	1.21434	1.07949	0.961751
ARNT2 ENSG00000172379	0.821709	1.0028	1.09555	0.805648	0.848213	1.01102	0.773562	0.932008
ARNTL ENSG00000133794	0.925524	0.948859	0.970309	1.17604	1.27497	1.06707	0.974651	1.11876
ARNTL2 ENSG00000029153	1.18596	0.845273	0.853169	0.959799	1.01382	0.992916	0.851332	0.93942
ARPC1A ENSG00000241685	1.08782	1.45623	0.651652	0.723726	1.1061	0.663879	0.953679	0.90961
ARPC1B ENSG00000130429	1.14848	1.19845	0.943205	1.13704	1.04162	1.1379	0.809493	1.34585
ARPC2 ENSG00000163466	0.973826	1.14791	0.878312	0.740922	1.24139	1.04886	1.06953	1.1153
ARPC3 ENSG00000111229	1.12205	0.836976	1.33664	0.88967	0.660518	0.891968	1.51885	0.843533
ARPC4 ENSG00000241553	1.08419	0.825317	0.718289	1.77995	1.08452	1.0802	1.01008	0.979646
ARPC5 ENSG00000162704	0.960618	1.27845	1.01357	0.936256	1.07812	1.06669	1.22208	1.10904
ARPC5L ENSG00000136950	1.11326	0.849497	0.804022	1.10807	0.977247	0.833243	0.651229	0.81539
ARPIN ENSG00000242498	0.820426	0.941524	0.93172	1.07012	0.922212	1.22492	0.856138	1.29419
ARPP19 ENSG00000128989	1.01432	1.09619	0.849307	0.925826	1.30453	0.910687	0.873167	1.08303
ARPP21 ENSG00000172995	0.952163	1.17754	0.949886	0.874651	1.15158	1.23114	1.28777	0.841204
ARRB1 ENSG00000137486	1.06494	1.13593	1.42194	0.927657	0.877087	1.07794	1.02196	1.24318
ARRB2 ENSG00000141480	0.958341	1.27042	1.02888	0.975907	1.10339	0.798764	1.14301	0.821986
ARRDC1 ENSG00000197070	1.12842	1.06098	0.947787	1.26061	1.00494	0.677727	0.904651	1.09051
ARRDC2 ENSG00000105643	0.870726	0.889922	1.06487	0.954101	1.10612	0.788669	0.961859	1.05283
ARRDC3 ENSG00000113369	1.2227	1.06991	0.998302	0.922579	0.949562	0.932175	1.26129	0.769992
ARRDC4 ENSG00000140450	0.901928	0.975016	1.02614	1.10675	1.1855	0.887858	0.922356	1.17709
ARRDC5 ENSG00000205784	1.08675	0.964459	0.999234	1.06955	0.958874	1.12097	0.745607	1.23585
ARSA ENSG00000100299	0.819259	0.984855	0.882423	0.965172	0.862164	1.73449	0.56901	1.15539
ARSB ENSG00000113273	0.883921	1.04335	0.88829	0.763681	0.940519	0.808799	1.10943	0.948841
ARSD ENSG00000006756	0.921625	1.03683	0.771611	1.10934	1.0241	1.13042	0.710982	1.08354
ARSE ENSG00000157399	1.43324	0.912331	0.861777	0.805889	0.893488	0.720728	0.991911	0.845791
ARSG ENSG00000141337	0.925261	0.967566	0.95056	0.989132	1.07962	0.813641	0.967754	0.873379
ARSI ENSG00000183876	0.817988	1.04788	1.07479	0.621904	1.17582	1.03561	0.940962	0.99181
ARSJ ENSG00000180801	1.07817	1.31488	1.16319	1.01981	0.890604	1.2006	0.938752	0.956733
ARSK ENSG00000164291	1.12043	1.12139	0.949182	0.809548	1.05653	0.942914	0.783396	0.769128
ART3 ENSG00000156219	0.967594	0.981967	0.941818	1.12347	0.889277	0.949073	1.16988	0.965077
ART4 ENSG00000111339	0.872793	1.16078	1.03476	0.901859	1.25271	0.957239	1.04034	1.00026
ART5 ENSG00000167311	0.986348	1.05067	1.03951	1.09053	0.925182	0.975121	1.05027	1.09499
ARTN ENSG00000117407	0.928851	0.892257	1.01756	0.867055	1.17392	1.05413	1.09104	0.872838
ARV1 ENSG00000173409	1.04408	1.29591	0.803972	0.837617	1.0094	0.986898	0.861654	0.811457
ARVCF ENSG00000099889	0.808434	1.05144	0.897052	0.76312	0.864054	0.970798	0.900584	0.961687
ARX ENSG00000004848	0.986361	1.1105	0.886015	1.68825	1.00161	1.37658	1.13365	1.08951
ASAH1 ENSG00000104763	1.05314	1.245	0.875975	0.998732	0.832603	0.859097	0.681852	1.0747
ASAH2 ENSG00000188611	1.10193	0.844301	1.27927	0.940923	0.938703	1.1513	0.850216	0.668876
ASAH2B ENSG00000204147	0.938529	0.860996	1.0834	1.12076	0.915582	0.997741	0.765499	1.04454
ASAP1 ENSG00000153317	1.03715	0.862966	1.33597	0.998378	1.26249	1.28749	0.941349	0.974954
ASAP2 ENSG00000151693	1.07462	1.20322	0.985128	1.3603	0.912445	1.16238	1.27024	1.10656
ASAP3 ENSG00000088280	1.42325	1.18622	1.13461	0.681573	1.23361	0.776422	0.800952	1.07637
ASB1 ENSG00000065802	0.725794	0.879542	1.04391	1.00734	0.933226	0.982998	1.10202	1.02793
ASB10 ENSG00000146926	1.01471	1.11015	0.779629	1.30059	0.821065	1.00407	0.73252	1.0302
ASB11 ENSG00000165192	1.02109	0.986964	1.07586	1.08687	0.984257	1.2315	0.879081	0.945599
ASB12 ENSG00000198881	1.06721	1.24848	0.944669	1.0628	1.01668	1.12728	1.06422	0.734497
ASB13 ENSG00000196372	0.920089	0.982022	1.06755	0.91455	1.32438	0.881226	0.847351	0.925079
ASB14 ENSG00000239388	0.946211	0.997622	0.859395	1.05985	0.938679	1.32607	1.06224	0.859034
ASB15 ENSG00000146809	0.828257	1.11125	0.997832	0.896211	0.882574	1.18414	1.11806	1.08413
ASB18 ENSG00000182177	0.922733	1.08316	0.923164	0.964877	1.04938	1.00188	0.63041	1.13998
ASB2 ENSG00000100628	0.821624	1.02342	1.21094	0.917816	0.813444	0.811539	0.950266	1.0258
ASB3 ENSG00000115239	0.839813	0.694741	0.790769	1.02797	0.980163	0.87544	1.16136	1.05815
ASB4 ENSG00000005981	1.11783	1.01417	1.19925	0.891009	0.999331	1.06079	0.92191	1.3055
ASB5 ENSG00000164122	0.95561	0.76637	1.06476	0.970958	0.952251	0.943438	1.03236	0.886386
ASB6 ENSG00000148331	1.41446	0.723972	0.868271	0.886601	1.22931	0.924756	0.916195	1.01529
ASB7 ENSG00000183475	0.968166	0.909553	1.12188	1.15848	0.947716	1.17772	1.04562	0.968474
ASB8 ENSG00000177981	0.990588	1.04764	1.04211	1.15486	1.02356	0.932875	1.04962	0.836779
ASB9 ENSG00000102048	1.15665	0.905577	1.1967	0.690554	0.888487	0.992005	0.998372	0.866481
ASCC1 ENSG00000138303	0.997274	0.970619	1.10779	1.06436	0.91393	0.786008	1.0303	0.821224
ASCC2 ENSG00000100325	0.984996	1.34272	0.897099	0.962937	0.755542	0.916309	0.758847	1.04068
ASCC3 ENSG00000112249	0.908163	0.948243	0.823966	1.09223	1.20135	1.03813	1.04267	0.750643
ASCL1 ENSG00000139352	0.746713	1.06314	0.986854	0.780464	1.09159	0.877893	1.26277	0.917331
ASCL2 ENSG00000183734	1.65502	0.839675	0.954762	1.21774	1.05872	0.850475	0.621721	0.913457
ASCL4 ENSG00000187855	1.314	0.844464	1.14033	0.826839	1.06414	1.22182	0.907631	1.25389
ASCL5 ENSG00000232237	1.05641	1.02035	0.952604	0.897897	1.24525	1.00326	1.17753	1.12078
ASF1A ENSG00000111875	0.854149	0.740266	0.874072	0.9747	0.848184	1.06513	0.995706	1.06
ASF1B ENSG00000105011	1.3547	0.867272	1.09929	1.14991	1.25278	1.20055	0.960246	0.841296
ASGR1 ENSG00000141505	0.692251	0.820444	0.991063	1.0402	1.04417	1.01172	1.14475	1.1997
ASGR2 ENSG00000161944	1.00357	1.21884	0.956833	0.990443	0.948931	1.1897	0.908224	1.22072
ASH1L ENSG00000116539	1.03267	0.781753	0.687379	1.14836	1.13599	0.807801	1.01625	1.22935
ASH2L ENSG00000129691	0.998655	1.05077	1.04174	1.02423	0.901646	0.900501	1.08363	0.81306
ASIC1 ENSG00000110881	0.997951	0.842558	0.997353	1.01812	1.21878	1.00412	0.974603	0.896993
ASIC2 ENSG00000108684	1.03235	0.767289	1.07772	0.784332	1.0665	1.16906	0.984864	0.979614
ASIC3 ENSG00000213199	1.08044	0.805963	0.816588	0.77971	1.20029	1.06023	0.935054	0.914374
ASIC4 ENSG00000072182	0.967688	0.868438	0.804231	1.02111	1.05358	0.816119	1.19503	0.921585
ASIP ENSG00000101440	0.997168	0.949776	0.965037	1.02639	0.864839	0.92875	0.957307	0.864742
ASL ENSG00000126522	0.792802	1.03186	1.01821	1.22752	1.02883	1.26424	1.12575	1.20995
ASMT ENSG00000196433	0.883849	1.00685	1.11317	1.02092	1.0806	1.19293	0.778491	0.959541
ASMTL ENSG00000169093	1.33135	0.980889	1.09302	0.657041	1.09869	1.02807	1.10468	0.920761
ASNA1 ENSG00000198356	0.950798	0.921169	0.909785	0.934025	0.639014	0.807865	1.15392	0.963587
ASNS ENSG00000070669	0.979082	1.16696	1.05766	1.02471	0.951076	0.876472	1.09055	1.04636
ASNSD1 ENSG00000138381	0.985409	1.13357	0.843697	0.934033	0.876884	0.97401	0.915296	0.840133
ASPA ENSG00000108381	1.00135	1.0537	1.0435	1.15544	0.753074	1.26298	0.925101	1.22254
ASPDH ENSG00000204653	1.25126	0.907674	1.07926	0.833917	1.07418	1.00434	0.985961	0.883186
ASPG ENSG00000166183	0.763336	1.03835	1.11857	0.970549	1.12459	0.998442	1.04586	0.862453
ASPH ENSG00000198363	0.980663	1.22266	0.870922	1.04398	0.920962	0.893507	0.859991	1.29305
ASPHD1 ENSG00000174939	1.03497	0.805731	0.894051	0.856255	1.06244	1.10829	0.882988	0.958064
ASPHD2 ENSG00000128203	0.967008	0.938195	1.15556	0.970881	1.07922	0.987202	1.07162	1.09558
ASPM ENSG00000066279	1.09569	0.853512	0.944202	0.926717	0.888709	1.02679	1.15786	1.19156
ASPN ENSG00000106819	0.883157	1.01101	1.12505	1.19051	0.904543	0.964102	0.812718	1.02722
ASPRV1 ENSG00000244617	0.777137	1.14923	0.745956	0.756488	1.12133	0.853827	0.740258	0.655635
ASPSCR1 ENSG00000169696	0.86138	1.07903	1.22325	0.829053	0.966989	0.955684	1.02841	1.07344
ASRGL1 ENSG00000162174	1.2554	1.15232	0.930566	0.865384	0.831415	0.983706	0.932748	0.882458
ASS1 ENSG00000130707	1.46771	1.09707	1.17458	1.19565	0.928203	1.13251	1.15642	0.618153
ASTE1 ENSG00000034533	0.890829	1.12261	0.799695	1.15088	0.925677	0.830716	1.10273	1.02252
ASTN1 ENSG00000152092	0.8806	0.927206	1.12951	0.819876	1.16554	0.929302	0.962803	1.22062
ASTN2 ENSG00000148219	1.01338	1.12116	1.02371	1.1357	0.880961	0.795028	1.34398	0.765699
ASUN ENSG00000064102	0.977957	1.03497	1.15854	0.770063	0.788075	1.06691	1.03074	1.16335
ASXL1 ENSG00000171456	0.876331	1.0308	0.98167	1.11206	0.708077	1.06136	0.899679	1.05224
ASXL2 ENSG00000143970	0.993988	0.913976	0.819626	0.843855	0.95936	1.01025	1.09195	0.799652
ASXL3 ENSG00000141431	1.05233	1.05233	1.18476	1.12321	0.932422	0.960873	0.869536	1.14923
ATAD1 ENSG00000138138	1.00073	0.79933	0.684838	0.946745	1.12579	1.00456	0.748161	0.873462
ATAD2 ENSG00000156802	1.01804	0.965313	0.985432	0.997695	0.837254	1.03819	1.00187	0.863934
ATAD2B ENSG00000119778	0.976733	1.09129	1.01464	0.984646	0.982709	1.16873	0.91294	0.868927
ATAD3A ENSG00000197785	1.1335	0.932904	1.06027	0.838332	1.21733	1.05806	1.09335	1.01133
ATAD3B ENSG00000160072	0.929078	0.979492	0.92855	1.00157	1.07189	1.18187	0.981663	1.03066
ATAD3C ENSG00000215915	0.874768	0.95204	0.900056	0.833859	1.12205	1.0038	0.753076	0.927409
ATAD5 ENSG00000176208	1.22367	0.949025	0.999678	1.04149	0.915612	1.19764	1.03518	0.990735
ATAT1 ENSG00000137343	0.780446	1.18905	1.02649	1.16351	0.779991	0.96611	1.07943	0.979884
ATCAY ENSG00000167654	0.961755	1.09922	0.806685	1.02946	0.835022	0.921154	1.01035	1.02274
ATE1 ENSG00000107669	1.05512	0.967346	0.998077	0.901654	0.919524	0.897077	0.942675	1.24447
ATF1 ENSG00000123268	0.915257	0.900309	0.987505	0.98502	0.863669	0.94958	0.77518	1.26394
ATF2 ENSG00000115966	1.03542	1.13552	1.10867	0.808385	0.985806	0.851508	1.12114	0.981027
ATF3 ENSG00000162772	1.12537	1.00792	0.951053	1.13032	0.691163	0.549496	1.21833	1.12884
ATF4 ENSG00000128272	1.0489	0.910753	0.74382	0.932431	0.795129	0.764014	1.71194	0.99475
ATF5 ENSG00000169136	0.974313	0.851283	1.02318	1.04926	0.892273	1.22215	0.916271	0.907294
ATF6 ENSG00000118217	1.14115	1.16085	0.874059	0.695689	1.0967	0.943562	1.09893	0.994616
ATF6B ENSG00000213676	0.909312	0.79517	1.10584	1.1531	1.06104	1.18738	0.845109	1.24063
ATF7 ENSG00000170653	1.23552	0.852319	0.994135	1.20503	0.961366	0.802379	1.06887	1.06704
ATF7IP ENSG00000171681	0.843967	0.901202	1.16283	0.941744	0.909425	0.958347	1.00018	0.922232
ATF7IP2 ENSG00000166669	0.882039	0.760148	0.808129	1.14226	1.416	1.02944	0.776961	1.0669
ATG10 ENSG00000152348	0.770706	0.996991	0.938146	1.09553	0.95504	1.14119	0.931911	1.06872
ATG101 ENSG00000123395	1.02438	0.76094	0.926638	0.875029	0.75338	1.06365	0.774292	0.853732
ATG12 ENSG00000145782	1.23644	0.974725	0.982764	1.12493	1.09146	1.0589	0.784359	0.939064
ATG13 ENSG00000175224	1.01027	0.83786	1.05895	0.74062	0.673052	1.19686	0.888645	0.973846
ATG14 ENSG00000126775	1.08201	0.830307	1.04958	0.877031	1.08262	1.1739	1.0244	1.0152
ATG16L1 ENSG00000085978	0.910778	0.788633	1.18726	0.840983	1.05142	0.972443	1.13035	0.96687
ATG16L2 ENSG00000168010	1.10897	1.29638	1.19293	1.18185	1.18337	0.962134	1.34397	0.995732
ATG2A ENSG00000110046	1.16988	0.904175	1.04036	0.653814	0.889431	1.30328	1.19039	0.733181
ATG2B ENSG00000066739	1.29507	1.11439	0.875995	1.55904	1.19686	1.04615	0.709422	1.14572
ATG3 ENSG00000144848	0.70205	1.22009	1.19974	0.82008	0.975454	0.991973	0.905315	0.942437
ATG4A ENSG00000101844	1.03388	0.894454	1.02923	0.908826	1.01323	1.07763	1.18724	0.726136
ATG4B ENSG00000168397	1.00329	0.83373	1.16289	0.991636	0.936488	0.779173	1.20096	0.800256
ATG4C ENSG00000125703	1.09075	1.15923	0.87628	0.87014	1.1557	0.937001	0.978734	0.837519
ATG4D ENSG00000130734	1.07156	0.806804	1.02267	0.725738	1.35543	0.800576	1.05266	1.39429
ATG5 ENSG00000057663	1.14403	0.729436	1.05232	0.980509	0.885267	1.23559	1.08552	0.995544
ATG7 ENSG00000197548	1.46865	1.27047	1.05904	0.698099	0.900417	0.89074	1.14221	0.97457
ATG9A ENSG00000198925	1.39271	1.10136	0.875466	0.997766	1.06485	1.16126	1.03947	1.06051
ATG9B ENSG00000181652	0.829357	1.12509	1.04254	0.979447	1.10271	0.910633	1.01131	0.74972
ATHL1 ENSG00000142102	1.04662	0.992263	0.856945	1.08727	0.838315	0.927976	1.08456	1.2132
ATIC ENSG00000138363	0.742637	0.784296	1.1354	0.943853	0.991048	0.996335	0.847329	0.789565
ATL1 ENSG00000198513	0.809624	1.22348	0.831591	0.897602	1.22248	0.782059	0.913275	0.931663
ATL2 ENSG00000119787	0.87713	1.1669	1.10443	1.30314	1.16482	1.06604	1.17095	0.963727
ATL3 ENSG00000184743	1.26934	1.05568	1.10924	0.89756	1.06325	0.891231	0.776019	0.922736
ATM ENSG00000149311	1.00483	1.17964	0.9027	1.088	0.918706	1.135	1.0123	0.974957
ATMIN ENSG00000166454	1.24761	1.19925	1.25214	0.784498	1.03021	1.08687	0.996679	0.946164
ATN1 ENSG00000111676	1.13154	1.17388	0.949913	1.1342	1.32975	1.01659	0.900471	1.11666
ATOH7 ENSG00000179774	1.06509	0.901042	1.17451	1.04731	0.936522	0.870469	0.954248	1.05016
ATOH8 ENSG00000168874	1.46023	1.1159	1.07371	0.940217	1.01589	0.925106	0.78666	0.897585
ATOX1 ENSG00000177556	0.908655	1.11123	1.13241	0.73254	1.02983	0.86016	1.09737	1.32134
ATP10A ENSG00000206190	1.16388	1.13883	0.89896	0.922907	0.966855	0.919156	0.990845	1.11005
ATP10B ENSG00000118322	1.05025	0.887928	1.05334	1.51682	0.784597	1.02803	0.945196	0.970677
ATP10D ENSG00000145246	0.742585	0.941885	0.983987	1.08114	0.983134	0.931392	0.903696	0.915703
ATP11A ENSG00000068650	1.3137	0.870457	0.96727	1.00086	0.972481	1.0261	0.693928	0.969816
ATP11B ENSG00000058063	1.15734	0.996129	0.913094	1.35121	0.872575	1.02574	0.801631	0.82108
ATP11C ENSG00000101974	1.00931	1.21573	0.961975	1.04877	0.992109	0.801907	1.05243	0.988815
ATP12A ENSG00000075673	0.894723	0.975017	0.875021	0.856418	0.844829	0.930745	1.05556	0.957957
ATP13A1 ENSG00000105726	0.685548	0.898552	1.05745	0.936236	1.11697	0.895598	1.08787	0.903245
ATP13A2 ENSG00000159363	0.66936	0.978876	0.973756	0.800551	1.03443	0.758535	0.74672	0.81762
ATP13A3 ENSG00000133657	0.896111	1.02644	0.995994	0.941161	1.03346	0.987039	1.01584	0.720524
ATP13A4 ENSG00000127249	1.04874	1.07553	0.762972	0.78648	0.915331	0.98844	0.97491	1.05413
ATP1A1 ENSG00000163399	1.01854	0.776201	1.17199	0.681207	0.610645	1.12569	0.587686	0.861386
ATP1A2 ENSG00000018625	0.98509	1.14763	0.967534	1.18348	1.04268	0.940042	0.877638	0.936495
ATP1A3 ENSG00000105409	0.875199	0.817528	1.08009	0.911171	0.999791	1.25272	1.18694	1.03977
ATP1A4 ENSG00000132681	0.925882	0.803059	1.01623	0.820615	0.939171	0.974486	0.879606	0.864956
ATP1B1 ENSG00000143153	0.909312	1.08446	1.29755	0.860994	1.04796	1.0067	0.87513	0.962048
ATP1B2 ENSG00000129244	0.956118	0.778933	1.02539	0.929588	0.950528	1.20602	1.03075	1.15106
ATP1B3 ENSG00000069849	1.06622	0.961418	0.963451	0.973931	1.23074	0.997043	0.99488	1.05641
ATP1B4 ENSG00000101892	0.857958	1.10892	1.04994	0.988433	1.03324	0.774045	0.97223	1.19786
ATP23 ENSG00000166896	0.891873	0.869366	0.940687	1.20549	1.13277	0.924058	1.24483	0.778991
ATP2A1 ENSG00000196296	1.16111	0.980984	0.923561	0.746574	0.810438	0.843102	0.897306	1.08872
ATP2A2 ENSG00000174437	1.20395	1.23739	0.913889	0.966626	1.02831	1.02064	1.03342	1.16964
ATP2A3 ENSG00000074370	1.05427	1.04358	1.36688	0.861155	0.908498	0.919084	0.964477	1.11291
ATP2B1 ENSG00000070961	1.13219	1.2401	0.832706	1.24346	0.943689	1.23136	1.04321	1.08299
ATP2B2 ENSG00000157087	0.786149	1.09347	0.777165	1.2744	0.807564	1.10745	0.998584	1.06933
ATP2B4 ENSG00000058668	0.898477	0.937953	1.07172	1.14239	0.895002	0.85106	0.992416	0.895781
ATP2C1 ENSG00000017260	0.943695	1.29532	1.18667	0.610961	1.1245	0.998974	1.31519	0.782755
ATP2C2 ENSG00000064270	1.09837	0.968896	0.942699	0.811505	0.792101	0.958761	0.738585	0.949848
ATP4B ENSG00000186009	1.15966	0.91128	1.17521	1.20134	1.2287	0.835592	1.19463	1.00802
ATP5J2-PTCD1 ENSG00000248919	0.939322	0.891804	0.865184	1.09974	1.08919	1.034	0.870962	1.29887
ATP5SL ENSG00000105341	0.959431	1.16413	0.865141	0.910372	0.98928	1.09503	1.05042	1.14216
ATP6AP1 ENSG00000071553	0.91438	1.03668	1.06171	1.20629	0.850949	1.03111	0.984981	0.83016
ATP6AP1L ENSG00000205464	0.971259	1.17174	0.972938	1.09794	1.01408	0.821279	0.94464	1.1553
ATP6AP2 ENSG00000182220	0.872044	0.903355	1.06867	1.08101	1.06989	1.12985	0.710502	1.14303
ATP6V0A1 ENSG00000033627	0.990292	1.06217	1.18673	1.21036	0.728744	1.18354	1.14191	0.842407
ATP6V0A2 ENSG00000185344	0.964846	1.00084	0.867701	0.909863	1.08506	0.823496	0.850141	0.941551
ATP6V0A4 ENSG00000105929	0.846321	1.03816	0.860183	0.913699	1.12264	1.02633	0.867566	0.944995
ATP6V0B ENSG00000117410	1.00849	0.871972	1.14744	1.00555	0.96272	0.614384	0.955506	1.84748
ATP6V0C ENSG00000185883	1.29038	0.902563	0.909874	0.848346	0.954258	0.844122	0.929622	0.897016
ATP6V0D1 ENSG00000159720	0.901916	0.998316	1.26165	1.29338	0.84647	0.939862	1.07034	0.825649
ATP6V0D2 ENSG00000147614	0.941183	0.982226	0.808377	1.00312	1.01671	1.02959	1.09321	1.03795
ATP6V0E1 ENSG00000113732	0.900902	1.36142	1.01414	0.888764	1.14102	1.03776	1.34389	0.868159
ATP6V0E2 ENSG00000171130	0.838709	1.00764	1.02744	0.882486	0.789019	1.15438	0.884776	1.13675
ATP6V1A ENSG00000114573	0.880836	1.21121	1.07111	0.682628	0.844131	1.19271	1.0857	0.680419
ATP6V1B1 ENSG00000116039	0.954391	1.04119	0.772819	1.01244	0.840224	0.776779	1.01285	0.830496
ATP6V1B2 ENSG00000147416	0.845831	1.03896	1.30124	0.91332	1.13236	0.910096	0.948074	0.73055
ATP6V1C1 ENSG00000155097	1.04538	1.00643	0.892079	0.831651	1.2164	0.984298	1.05935	1.22337
ATP6V1C2 ENSG00000143882	1.02466	1.00499	0.963216	0.758775	1.22342	1.06479	0.96859	0.890939
ATP6V1D ENSG00000100554	1.07346	0.88074	1.0186	0.930586	0.902499	0.977214	0.864938	0.911023
ATP6V1E1 ENSG00000131100	0.730577	0.790428	0.923526	1.05322	1.01177	1.3456	1.13584	0.938895
ATP6V1E2 ENSG00000250565	0.919081	1.68275	1.03427	1.11534	0.937786	0.943253	0.945787	0.774115
ATP6V1F ENSG00000128524	1.00368	1.0635	0.958949	0.797431	0.872537	0.908063	1.64054	0.755525
ATP6V1G1 ENSG00000136888	1.0958	0.83922	0.851974	1.00461	1.11916	1.15458	1.09982	0.879972
ATP6V1G2 ENSG00000213760	0.833336	1.03346	0.94913	1.06703	0.801202	1.00974	0.993968	0.967669
ATP6V1G3 ENSG00000151418	1.16098	1.24307	0.924377	1.07198	0.909813	1.03871	1.06749	1.09571
ATP6V1H ENSG00000047249	1.07094	0.837081	0.958714	1.11161	1.00742	0.887079	1.04246	0.959393
ATP7A ENSG00000165240	0.799035	1.03007	0.821861	1.45586	0.870842	1.03521	0.916795	0.804988
ATP7B ENSG00000123191	0.79323	0.873143	1.11534	1.20724	1.0164	0.980657	0.896846	1.03772
ATP8A1 ENSG00000124406	0.800863	0.833032	1.00062	0.950775	0.823228	0.976872	1.05491	0.822373
ATP8A2 ENSG00000132932	0.961738	0.818066	0.831256	1.22582	0.887613	0.95898	0.899953	1.02715
ATP8B1 ENSG00000081923	1.16435	0.83643	1.18904	1.22564	0.894744	1.32523	0.607277	1.3319
ATP8B2 ENSG00000143515	0.984031	1.17063	1.004	0.836055	1.03343	0.866163	1.22248	0.775836
ATP8B3 ENSG00000130270	1.06869	1.21775	1.01788	0.835541	0.873588	0.983562	1.27575	0.822638
ATP8B4 ENSG00000104043	1.04597	0.755858	1.1619	0.975065	0.921835	0.912868	0.871891	1.02818
ATP9A ENSG00000054793	1.24325	0.839549	0.814811	1.15911	0.961896	0.905738	1.2625	0.857242
ATP9B ENSG00000166377	0.986373	1.21917	1.11824	0.958978	0.872482	1.15003	1.25143	0.811438
ATPIF1 ENSG00000130770	0.848294	1.04948	1.23939	1.19986	0.787467	0.81501	0.609462	1.00086
ATR ENSG00000175054	0.976197	1.30459	0.873673	1.15663	0.96068	0.740494	1.07212	0.886535
ATRAID ENSG00000138085	1.32435	1.09312	0.804139	0.893733	1.05157	0.991832	0.917552	0.867007
ATRIP ENSG00000164053	1.0326	1.11483	0.936382	0.703878	1.05926	1.15949	0.822784	1.28863
ATRIP ENSG00000282827	1.10908	1.16337	0.851429	1.154	0.984925	0.97473	1.01452	0.89593
ATRN ENSG00000088812	0.870346	1.08539	0.870245	1.18626	1.13515	0.926828	1.0383	1.09235
ATRNL1 ENSG00000107518	1.54694	1.20687	1.02269	0.95083	0.685004	1.00562	1.0745	0.910657
ATRX ENSG00000085224	1.05174	1.04848	1.04262	0.919993	1.09269	1.6898	0.923392	0.693362
ATXN1 ENSG00000124788	0.919427	1.303	0.85347	0.734393	0.9288	1.17263	1.6531	0.949536
ATXN10 ENSG00000130638	0.795044	0.959723	1.08317	1.05011	1.07158	1.23429	1.15328	1.07327
ATXN1L ENSG00000224470	1.19151	1.03624	0.855588	0.796058	1.13562	1.02113	1.07052	0.945092
ATXN2 ENSG00000204842	1.07315	0.814214	1.01103	0.937615	0.783134	1.04719	1.08047	1.27226
ATXN2L ENSG00000168488	0.762345	1.28359	1.05686	1.10578	0.896857	1.03678	0.821679	0.881092
ATXN3 ENSG00000066427	1.07828	0.869278	1.12216	0.96041	1.3116	1.1218	0.996968	0.872762
ATXN7 ENSG00000163635	0.855256	1.06851	1.35727	1.04546	0.881018	1.18466	1.18698	0.894648
ATXN7L1 ENSG00000146776	1.15093	0.972487	0.876042	0.947695	0.788978	1.27299	0.792695	0.915758
ATXN7L2 ENSG00000162650	0.944932	0.908772	0.795946	0.922165	0.804928	0.91627	0.815431	0.957081
ATXN7L3 ENSG00000087152	1.15433	0.925222	1.07867	0.774946	1.05135	1.00907	0.801375	0.980852
ATXN7L3B ENSG00000253719	1.1157	0.848097	0.642901	0.867057	0.937722	0.857633	0.801286	0.878835
AUH ENSG00000148090	1.08831	1.00775	0.988673	0.986781	1.29129	1.03311	1.32061	1.0623
AUNIP ENSG00000127423	1.20478	1.06272	1.30821	1.27203	0.852743	0.845367	0.780923	1.13647
AUP1 ENSG00000115307	1.17182	1.14459	1.03357	1.2479	0.929818	0.995004	1.30104	1.14156
AURKA ENSG00000087586	0.945168	0.77023	1.10796	0.801773	0.941522	0.963851	0.91472	0.883365
AURKAIP1 ENSG00000175756	1.15373	1.18083	0.952726	1.02884	0.82798	0.914447	1.15867	0.820042
AURKB ENSG00000178999	0.872277	1.06728	1.34849	0.871858	0.825012	1.06804	0.928792	0.87457
AURKC ENSG00000105146	1.0178	0.737992	0.832479	1.21169	1.0018	1.00609	0.698466	0.850612
AUTS2 ENSG00000158321	1.21327	0.948363	1.19149	0.99459	0.965022	1.02499	1.09198	0.951705
AVEN ENSG00000169857	0.790789	0.93821	0.96218	1.0271	1.66229	0.88016	1.19729	0.869502
AVIL ENSG00000135407	1.08596	0.992042	1.07464	1.3161	0.871502	0.824362	0.951603	0.789618
AVL9 ENSG00000105778	0.92394	1.01718	1.03736	1.05435	0.93972	1.19699	1.06525	1.2238
AVP ENSG00000101200	0.711158	1.05901	0.864962	1.09147	0.854565	1.10126	0.905488	0.972898
AVPI1 ENSG00000119986	1.12218	1.26382	0.86038	1.10328	1.02224	0.866915	0.966628	0.884392
AVPR1A ENSG00000166148	1.24268	0.757059	1.0345	0.966404	1.01695	0.901146	1.01115	0.859977
AVPR1B ENSG00000198049	0.803183	1.02243	1.11725	0.904941	1.01577	0.951283	0.894372	1.14659
AVPR2 ENSG00000126895	0.869181	1.13709	0.95172	1.19615	0.722863	0.980843	0.982581	1.17584
AXDND1 ENSG00000162779	1.16295	0.953185	1.04153	0.951151	0.98829	0.801993	1.24329	0.753956
AXIN1 ENSG00000103126	1.1251	1.21041	0.977535	1.03399	1.34859	0.964	0.745435	1.01444
AXIN2 ENSG00000168646	1.0088	0.951684	1.53013	1.05556	0.900213	0.925381	1.02616	0.917314
AXL ENSG00000167601	0.855536	1.45382	1.04255	0.965708	1.01584	0.726546	1.06677	0.843701
AZGP1 ENSG00000160862	0.754497	1.03142	1.66722	1.76086	1.13489	0.940753	0.931425	0.915651
AZI2 ENSG00000163512	1.01159	0.967101	0.953767	0.789182	1.20638	1.13043	0.823211	1.01625
AZIN1 ENSG00000155096	0.930115	1.16777	1.12292	0.936569	0.850104	1.12866	0.912626	1.16429
AZIN2 ENSG00000142920	1.26527	1.18729	0.894007	0.827963	0.796888	1.22502	0.863779	1.20544
AZU1 ENSG00000172232	1.03307	1.13938	0.951923	1.14609	0.924578	1.1144	0.903893	0.788322
B2M ENSG00000166710	1.00177	1.11708	1.07114	1.08935	1.10145	1.11052	0.965778	0.858928
B3GALNT1 ENSG00000169255	0.843096	0.930442	1.29327	0.856359	1.01005	1.44225	1.08456	0.999058
B3GALNT2 ENSG00000162885	1.02124	0.891281	0.922615	0.99597	1.02482	0.94705	1.12815	0.925954
B3GALT1 ENSG00000172318	0.818637	1.01203	0.955352	0.952565	1.21889	1.14452	1.08719	1.14712
B3GALT2 ENSG00000162630	1.01498	0.867108	0.918975	0.77231	1.11123	0.977249	0.95276	1.27298
B3GALT4 ENSG00000235863	1.00512	1.33133	0.81329	1.06549	1.2778	1.01953	1.09654	1.03007
B3GALT5 ENSG00000183778	1.06885	0.937704	1.0422	0.907037	0.83239	1.05222	1.0989	0.851823
B3GALT6 ENSG00000176022	0.97034	0.967218	0.988245	0.808937	0.887678	0.875906	0.877698	0.914245
B3GAT1 ENSG00000109956	0.888493	1.14214	0.817211	0.823356	1.02117	0.988951	1.4403	0.894368
B3GAT2 ENSG00000112309	1.19929	0.914568	0.871361	1.15919	0.790308	0.891627	0.880342	1.16822
B3GAT3 ENSG00000149541	0.90734	0.996229	1.13763	0.825756	1.54391	1.13543	0.768378	1.1301
B3GLCT ENSG00000187676	0.920558	1.04267	0.891451	1.05943	0.691628	0.88827	1.20018	0.875281
B3GNT2 ENSG00000170340	1.18504	0.944407	1.02694	1.04304	1.11144	1.20156	1.04684	0.803599
B3GNT3 ENSG00000179913	1.00384	1.11361	0.932666	1.11485	0.827269	0.914379	1.11607	1.18287
B3GNT4 ENSG00000176383	1.19447	0.748173	1.07203	1.01295	0.874263	0.712485	1.01467	0.98066
B3GNT5 ENSG00000176597	1.01308	0.986566	1.08878	1.25088	0.961428	0.982129	1.20937	0.901498
B3GNT6 ENSG00000198488	0.909113	0.923107	1.18967	0.942374	0.706409	0.753473	1.15195	1.01821
B3GNT7 ENSG00000156966	0.96464	0.995674	1.08295	1.03648	0.945098	0.985846	1.0956	0.844508
B3GNT8 ENSG00000177191	1.15279	1.0814	1.0083	1.11922	1.00106	1.0314	1.2753	1.02677
B3GNT9 ENSG00000237172	0.899757	1.05935	1.00157	1.08271	1.03111	1.13085	0.899971	0.923393
B3GNTL1 ENSG00000175711	0.83937	1.03244	0.973345	1.09862	0.824192	1.0724	1.19388	0.911261
B4GALNT1 ENSG00000135454	0.89979	1.32885	1.00746	1.29167	0.825081	0.99298	0.876043	1.02597
B4GALNT2 ENSG00000167080	0.944014	0.806564	1.06152	1.03023	1.02747	0.78092	1.12019	1.03551
B4GALNT3 ENSG00000139044	0.890793	0.7998	0.959427	0.779052	0.856554	0.806456	1.29087	1.117
B4GALNT4 ENSG00000182272	0.950615	1.20708	0.914346	0.906676	0.857178	0.878525	1.13344	0.999268
B4GALT1 ENSG00000086062	1.02956	1.13246	1.10072	0.97082	1.29138	0.762316	1.0366	0.794043
B4GALT2 ENSG00000117411	1.03051	0.869869	1.39796	0.929429	0.894112	0.763134	0.829367	0.812669
B4GALT3 ENSG00000158850	1.16395	1.01224	0.867039	0.742334	0.98445	1.02666	0.952089	0.751688
B4GALT4 ENSG00000121578	0.975805	0.903557	0.808171	0.964434	0.825332	0.812524	1.39082	0.877013
B4GALT5 ENSG00000158470	0.785045	1.15948	1.23898	0.976531	1.07106	1.23565	1.14784	0.904736
B4GALT6 ENSG00000118276	1.11523	0.915389	0.790117	0.813116	1.38687	1.16234	1.14888	1.32942
B4GALT7 ENSG00000027847	1.10746	0.809243	1.44675	1.02349	0.942138	0.883125	0.891079	0.952024
B4GAT1 ENSG00000174684	0.766385	1.02457	1.32923	1.122	1.30337	1.05559	1.17658	1.25436
B9D1 ENSG00000108641	1.08156	0.691574	0.973671	0.881617	0.966023	0.687049	0.813375	0.833865
B9D2 ENSG00000123810	1.05996	1.24517	1.11834	0.779658	1.07062	0.992967	0.956746	0.902734
BAALC ENSG00000164929	0.825158	0.878415	1.01855	1.02783	1.06654	0.869198	1.039	0.90782
BAAT ENSG00000136881	1.12894	0.976952	1.01597	1.10423	1.03676	0.821925	0.86076	0.915806
BABAM1 ENSG00000105393	1.04589	0.878927	0.849727	1.01846	0.862403	0.850152	0.748764	1.15613
BACE1 ENSG00000186318	1.17032	0.928119	0.914179	1.13396	1.11021	1.14088	0.923387	0.759717
BACE2 ENSG00000182240	0.64483	1.7307	0.829308	1.23707	1.0705	1.12523	0.858649	1.17196
BACH1 ENSG00000156273	0.901338	0.792062	1.27369	0.97788	1.04106	0.889683	1.04411	1.01643
BACH2 ENSG00000112182	1.109	1.27449	0.870765	1.31407	1.02332	1.26668	0.857284	1.02713
BAD ENSG00000002330	1.00485	1.22789	1.05799	0.956147	0.995142	0.727979	1.28887	0.835882
BAG1 ENSG00000107262	0.668343	0.937739	1.10745	1.19666	1.36435	1.20225	1.51083	1.05022
BAG2 ENSG00000112208	0.868826	1.127	0.856656	0.841555	1.13076	0.749548	1.01289	1.14635
BAG3 ENSG00000151929	1.10095	1.07742	0.80058	0.920168	1.57713	0.884429	0.903768	1.27295
BAG4 ENSG00000156735	0.8216	1.29017	1.0614	0.994527	1.00927	1.12378	1.1948	0.820513
BAG5 ENSG00000166170	0.842003	1.04149	1.01308	0.912121	1.0244	0.876017	0.984227	0.951679
BAG6 ENSG00000204463	0.93442	1.12311	0.875582	1.0759	1.15983	0.922004	1.16612	0.783216
BAHCC1 ENSG00000266074	0.981088	1.21072	0.932053	1.00308	1.30381	1.04939	1.23267	0.890225
BAHD1 ENSG00000140320	0.939709	0.944461	1.22536	1.08311	0.882229	0.928779	0.999687	1.08471
BAIAP2 ENSG00000175866	0.930142	0.788037	1.08618	1.42687	0.850475	0.915814	0.862417	0.852536
BAIAP2L1 ENSG00000006453	0.867495	0.876355	0.905422	0.753904	0.73609	1.25136	0.752519	0.797499
BAIAP2L2 ENSG00000128298	1.00465	0.877351	0.941384	1.09865	1.08791	1.08025	0.812356	0.789024
BAIAP3 ENSG00000007516	0.911137	1.03103	0.941061	0.889757	0.738529	0.868842	0.903824	1.06534
BAK1 ENSG00000030110	0.968724	0.97031	1.06317	1.09736	0.76669	1.08926	1.18938	0.686566
BAMBI ENSG00000095739	1.11251	1.03216	1.05062	0.946126	1.00828	0.953921	1.17908	0.827508
BANF1 ENSG00000175334	1.00276	0.892462	0.86368	0.966275	0.765141	1.10928	1.05446	0.943268
BANK1 ENSG00000153064	1.16612	0.826666	1.11703	0.826242	1.10703	1.31018	1.16469	0.991013
BANP ENSG00000172530	1.05686	0.933799	1.21463	0.996116	1.09008	1.0017	1.15276	1.25082
BAP1 ENSG00000163930	1.16966	1.16998	1.06896	1.05176	1.1648	0.993751	0.75802	0.992627
BARD1 ENSG00000138376	0.894591	1.03528	0.889688	1.24497	0.856594	0.907533	0.943418	0.994197
BARHL2 ENSG00000143032	1.01191	1.05138	1.05716	0.964022	0.943551	0.775601	1.10008	0.975848
BARX1 ENSG00000131668	1.03415	1.09386	0.911739	0.877142	0.974555	0.883934	0.986925	0.986147
BARX2 ENSG00000043039	0.937578	1.09614	0.92262	0.982769	1.00044	0.810351	0.6742	1.01729
BASP1 ENSG00000176788	0.995853	1.10807	0.950277	0.789256	1.20625	0.930826	1.145	0.962893
BATF ENSG00000156127	1.14139	0.945685	1.1277	1.21601	1.14034	1.12154	0.768626	1.035
BATF2 ENSG00000168062	0.778969	0.950064	0.852878	0.802271	1.02316	0.89255	1.09172	0.922774
BATF3 ENSG00000123685	0.887159	0.952549	1.13236	0.961822	1.04899	1.17914	1.02135	1.12767
BAX ENSG00000087088	1.49847	0.860995	1.01756	1.14037	0.852761	1.12758	0.875615	1.00663
BAZ1A ENSG00000198604	1.08654	1.00264	1.42365	0.97332	1.10733	1.18426	0.820658	1.09611
BAZ1B ENSG00000009954	0.956744	0.980531	0.948937	1.30671	1.07954	1.05266	1.00175	0.853869
BAZ2A ENSG00000076108	0.970467	0.948224	0.747051	0.954415	0.842576	1.58649	0.935466	1.33666
BAZ2B ENSG00000123636	0.98592	1.04405	1.34509	1.1514	1.05276	0.907226	1.09377	1.11811
BBC3 ENSG00000105327	0.951406	1.07984	1.12219	0.948145	0.812159	1.02121	0.775129	0.991917
BBIP1 ENSG00000214413	1.15099	1.12409	1.03964	1.15767	1.01661	0.909852	0.937013	0.734458
BBOF1 ENSG00000119636	1.03165	0.72803	1.49108	1.04665	0.912416	1.07762	1.2708	1.19035
BBOX1 ENSG00000129151	1.0651	1.04409	0.770411	1.10817	0.846972	1.18482	0.952555	1.06147
BBS1 ENSG00000174483	0.923987	1.25185	1.25581	1.09028	1.12888	0.908947	0.799063	0.691632
BBS10 ENSG00000179941	1.09032	0.915595	0.907592	1.30858	1.22008	1.00588	0.92323	1.06428
BBS12 ENSG00000181004	0.919151	0.828838	1.14958	0.852686	0.738805	1.15116	1.15093	0.839919
BBS2 ENSG00000125124	0.783584	0.876069	1.00545	1.06787	1.04163	0.920047	1.06302	0.731723
BBS4 ENSG00000140463	0.925682	1.18312	1.08374	0.929498	0.715366	1.10414	0.929459	1.10175
BBS5 ENSG00000163093	0.969856	1.10874	1.28892	1.30947	1.08648	0.969334	1.27301	0.892543
BBS7 ENSG00000138686	0.963641	1.18825	0.883211	0.894901	1.33994	1.14702	0.72954	1.14009
BBS9 ENSG00000122507	0.906322	1.03191	1.22495	1.01878	0.905387	0.725925	0.997865	1.16313
BBX ENSG00000114439	0.920607	1.2765	1.16037	0.813666	1.0365	0.901906	1.03174	0.906723
BCAM ENSG00000187244	1.08729	0.840903	1.03442	0.728342	1.13769	0.77476	0.984228	1.1233
BCAN ENSG00000132692	0.856235	0.846801	1.15185	1.06413	0.842325	1.00918	1.29007	0.968549
BCAP29 ENSG00000075790	0.810576	0.895614	0.931421	0.882873	0.816778	0.948592	1.08421	1.10458
BCAP31 ENSG00000185825	0.665825	0.828775	1.32975	1.29079	0.866785	0.964688	0.540646	1.24514
BCAR1 ENSG00000050820	1.0229	1.14178	0.962275	0.824624	1.13143	0.869685	1.0119	0.761233
BCAR3 ENSG00000137936	1.48481	1.06023	0.978652	1.00551	0.958165	0.893894	1.13212	0.979742
BCAS1 ENSG00000064787	0.94695	0.965385	0.933431	0.819968	1.00098	0.989093	0.741408	1.19622
BCAS2 ENSG00000116752	0.873216	0.645295	0.895247	1.19939	0.985738	1.07766	1.10753	1.35
BCAS3 ENSG00000141376	1.16945	0.928736	1.19282	0.898033	1.04469	1.0617	0.962995	0.950666
BCAS4 ENSG00000124243	0.788595	0.812984	1.07699	0.881341	1.1515	0.968026	0.749172	0.747655
BCAT1 ENSG00000060982	1.19416	1.05429	0.948373	0.769413	1.20038	0.901723	0.892933	0.990085
BCAT2 ENSG00000105552	0.825361	1.0709	1.23894	0.973942	0.874925	0.833904	1.03029	0.730657
BCCIP ENSG00000107949	1.11273	0.983288	0.989363	1.01026	0.821701	0.930898	1.38522	0.856123
BCDIN3D ENSG00000186666	0.826956	1.16065	1.12377	1.00215	0.962522	0.937621	0.831541	1.13467
BCHE ENSG00000114200	0.801583	0.911957	1.10877	1.04382	0.782084	1.17379	0.955622	0.862437
BCKDHA ENSG00000248098	1.01747	0.796348	0.866649	1.04225	0.944073	0.841548	0.887724	0.999189
BCKDHB ENSG00000083123	1.07243	1.06196	1.33016	0.926951	1.00368	0.913904	1.21092	0.739505
BCKDK ENSG00000103507	0.947734	0.891387	1.07193	0.96659	0.925971	0.910638	0.77343	1.08453
BCL10 ENSG00000142867	0.967632	1.09814	0.917385	1.11467	1.2012	1.00286	0.912358	0.961082
BCL11A ENSG00000119866	1.22093	1.14781	0.75129	1.11217	1.12695	1.15724	1.07718	1.07249
BCL11B ENSG00000127152	0.89664	0.999351	1.03442	0.987203	1.16326	0.790152	1.07696	0.988723
BCL2 ENSG00000171791	1.10701	1.05515	0.890683	0.890042	0.949026	0.819548	0.910646	1.24569
BCL2A1 ENSG00000140379	0.890688	1.21425	1.08921	0.949699	0.933698	1.19591	0.846214	0.96431
BCL2L1 ENSG00000171552	1.25128	1.06151	1.33308	1.10281	1.11241	1.01672	0.753105	0.938465
BCL2L11 ENSG00000153094	0.898308	0.979271	0.931998	0.956943	1.10283	1.04166	0.994607	0.979813
BCL2L12 ENSG00000126453	1.33984	0.969183	0.825973	0.768643	0.823452	1.14616	1.15255	0.817036
BCL2L13 ENSG00000099968	1.15341	0.896346	0.946027	0.911047	0.845908	0.918994	1.3886	1.00879
BCL2L14 ENSG00000121380	1.28718	1.22102	1.16537	0.878707	1.14253	0.791219	0.801093	1.32162
BCL2L15 ENSG00000188761	0.698337	1.02977	0.734019	1.19329	0.90365	0.778858	1.07775	0.886183
BCL2L2 ENSG00000129473	0.962459	1.15498	0.768337	1.01404	0.91586	0.882532	0.717373	0.906681
BCL3 ENSG00000069399	1.00307	1.16756	0.991952	0.935785	1.08751	0.892695	0.877789	1.14128
BCL6 ENSG00000113916	0.981927	1.2623	1.33867	1.0928	0.936086	1.07248	0.87493	1.01727
BCL6B ENSG00000161940	1.07485	1.14448	1.07912	1.11735	1.08145	0.924013	0.956125	1.039
BCL7A ENSG00000110987	0.880486	1.15094	0.874299	1.10235	0.948903	1.21171	0.68021	0.855923
BCL7B ENSG00000106635	1.21869	0.917437	0.780798	1.11295	1.13058	0.759468	0.930071	1.76447
BCL7C ENSG00000099385	0.946108	1.28943	1.01011	1.58857	0.993694	1.32162	0.898088	0.883717
BCL9 ENSG00000116128	0.742743	1.07827	0.985159	1.07239	0.83086	1.0709	0.84434	0.918505
BCL9L ENSG00000186174	0.78936	1.04304	0.918647	1.6116	1.21603	1.03105	0.748787	0.753693
BCLAF1 ENSG00000029363	1.08229	0.947868	0.961936	0.979632	0.959869	1.09922	1.03597	1.26213
BCO1 ENSG00000135697	0.92701	0.999751	0.964015	0.923976	0.995605	0.850295	0.901771	0.940772
BCO2 ENSG00000197580	1.33058	1.33609	0.951512	0.98142	0.977748	0.830967	0.966862	0.703359
BCOR ENSG00000183337	1.05438	1.16305	0.92606	1.14964	0.868859	1.05194	0.965573	1.04366
BCORL1 ENSG00000085185	0.947387	0.976767	0.914866	1.1506	0.836233	0.982134	1.08501	0.93706
BCR ENSG00000186716	1.2137	1.05676	0.920478	0.907523	0.776865	0.923889	0.959661	1.09578
BCS1L ENSG00000074582	0.879053	0.980635	0.845629	0.870135	0.878049	0.990339	1.12824	1.06205
BDH1 ENSG00000161267	0.976025	0.961258	1.07616	1.2168	0.681159	1.0504	0.714928	1.1532
BDH2 ENSG00000164039	0.941987	0.894966	0.925963	1.00256	1.1193	0.827699	0.761643	0.863681
BDKRB1 ENSG00000100739	1.05918	0.950703	0.903618	0.676062	1.04888	0.881029	0.989167	0.864846
BDKRB2 ENSG00000168398	1.83931	1.09063	0.818542	1.05397	0.793719	0.972377	0.867027	1.0347
BDNF ENSG00000176697	1.08367	0.838872	0.96163	1.1743	1.1052	1.12484	1.2637	1.03713
BDP1 ENSG00000145734	0.69921	1.03788	0.975819	0.874499	0.929549	0.846525	1.02177	0.892964
BEAN1 ENSG00000166546	0.987902	0.917297	0.838559	0.887091	0.864495	0.843327	0.994738	0.993291
BECN1 ENSG00000126581	1.14523	0.966772	0.965214	0.83883	1.06415	1.29925	0.770542	1.31239
BEGAIN ENSG00000183092	1.01863	0.966656	1.22804	1.20804	1.13853	1.00616	1.01536	1.04599
BEND2 ENSG00000177324	0.834218	1.0858	0.982228	0.868463	0.856173	0.967951	1.0256	1.23803
BEND3 ENSG00000178409	0.957477	0.83362	1.03981	0.973609	0.898557	1.1122	0.860305	1.08441
BEND4 ENSG00000188848	1.24278	1.05149	1.03367	0.998856	0.843696	0.972394	0.941047	1.13681
BEND5 ENSG00000162373	1.16388	1.18209	1.17983	0.852447	0.823737	1.03353	1.07909	1.20681
BEND6 ENSG00000151917	0.857499	0.880315	0.893033	0.90873	1.26669	1.1647	0.956874	1.07985
BEND7 ENSG00000165626	0.868446	0.995119	0.98757	0.752251	1.05955	1.21728	1.10346	1.22402
BEST1 ENSG00000167995	0.966272	1.06044	1.16856	1.05041	0.953731	0.961471	1.17506	1.08241
BEST3 ENSG00000127325	0.941992	0.886795	0.916538	0.987628	1.02353	1.09822	1.04366	1.0173
BET1 ENSG00000105829	0.840411	0.865959	0.994017	0.908185	0.967946	0.912064	0.974028	0.978309
BET1L ENSG00000177951	0.981479	0.970672	0.815458	1.10048	0.86415	1.05043	0.971035	1.03366
BEX1 ENSG00000133169	0.673621	0.765231	0.988533	0.888492	0.947016	1.01919	0.935411	0.991687
BEX2 ENSG00000133134	1.20088	0.842872	0.86327	0.716623	1.11413	1.04396	0.839221	1.02335
BEX3 ENSG00000166681	0.940328	1.38091	0.910175	1.05865	0.956398	0.779005	0.795483	1.19101
BEX4 ENSG00000102409	0.966485	0.987841	0.619871	0.839733	0.752086	0.850916	1.06109	0.942933
BEX5 ENSG00000184515	1.33837	1.1187	0.83928	1.10981	0.994213	0.922011	1.00046	1.02554
BFAR ENSG00000103429	0.926935	1.0486	1.02607	1.02363	1.15754	0.997108	1.19928	1.11886
BFSP1 ENSG00000125864	0.999129	1.21545	1.18833	1.06639	0.93858	1.10334	0.945117	0.93311
BGLAP ENSG00000242252	0.835046	0.93575	0.980578	1.12378	1.0839	1.16859	0.740805	0.941006
BGN ENSG00000182492	1.97116	1.07232	0.903413	0.961191	0.746685	1.07438	0.975	0.71131
BHLHB9 ENSG00000198908	1.07967	0.865193	1.02542	1.26855	0.79036	1.19553	0.888131	0.987967
BHLHE22 ENSG00000180828	0.981016	1.09894	0.864536	1.0549	0.866792	1.09172	1.04948	0.910913
BHLHE40 ENSG00000134107	1.18106	1.11373	0.779524	0.890815	0.965893	1.45886	1.06981	0.847231
BHLHE41 ENSG00000123095	0.996979	1.02008	0.896031	1.06897	0.995472	0.872629	0.999013	0.959704
BHMT ENSG00000145692	0.839753	0.985539	0.734256	0.896065	1.01888	1.16226	0.851245	0.900771
BHMT2 ENSG00000132840	0.979439	1.05239	1.19964	1.08271	1.03903	1.06201	0.807955	1.16695
BICC1 ENSG00000122870	1.0196	0.878896	1.23039	1.05849	0.8647	1.1324	1.06588	1.07634
BICD1 ENSG00000151746	0.897408	0.861729	0.937098	0.719259	1.09131	0.84025	0.820639	1.28134
BICD2 ENSG00000185963	0.989506	0.929574	0.98645	1.09154	0.981583	1.05395	0.983171	0.79336
BICDL1 ENSG00000135127	0.965388	0.917647	0.808072	1.18307	1.13242	1.10681	0.994686	0.869344
BICDL2 ENSG00000162069	1.02723	0.718935	1.0252	0.882999	0.937841	0.971962	0.945976	1.19377
BID ENSG00000015475	0.891599	1.05277	1.03273	0.905429	0.790076	0.93038	1.08423	1.07141
BIK ENSG00000100290	1.06759	1.03145	1.06113	0.91383	1.31735	1.05393	1.38985	0.891845
BIN1 ENSG00000136717	1.35596	1.0945	0.89746	0.882171	1.01097	0.97466	0.76847	0.782698
BIN2 ENSG00000110934	0.72533	0.980293	1.27621	1.1	1.01866	1.15248	1.11061	1.08255
BIN3 ENSG00000147439	0.830156	0.794249	1.16003	1.03476	0.680168	1.16694	0.987955	1.04296
BIRC2 ENSG00000110330	1.20028	0.935338	0.863326	0.907659	0.911578	1.05366	0.943403	1.00799
BIRC3 ENSG00000023445	0.88473	0.944154	1.26177	1.05782	1.4535	0.955919	0.689708	0.952533
BIRC5 ENSG00000089685	0.936882	0.800821	1.10213	1.04362	1.02628	1.10293	1.06281	1.02885
BIRC6 ENSG00000115760	0.835574	0.773905	0.845985	0.985781	0.698849	0.891342	1.09318	1.06034
BIRC7 ENSG00000101197	0.977338	1.01417	1.06064	0.966964	0.863129	0.925644	1.06552	0.907625
BIVM ENSG00000134897	1.12643	0.957902	1.01952	1.29246	1.21215	0.860134	1.08764	0.832148
BLCAP ENSG00000166619	0.892539	1.04683	0.934772	1.29523	0.942362	0.909344	1.16593	0.813716
BLK ENSG00000136573	0.976436	1.10591	1.14082	1.11276	0.972674	1.0715	0.824801	0.930462
BLM ENSG00000197299	0.997676	0.631015	0.943726	0.861436	0.863329	1.13324	1.17352	1.26758
BLMH ENSG00000108578	1.2008	1.21142	1.09213	1.27535	0.819009	1.13871	1.08994	0.988535
BLNK ENSG00000095585	0.867538	1.12876	1.10731	0.825933	1.12175	1.92051	0.904858	0.793203
BLOC1S1 ENSG00000135441	0.904487	1.01711	1.03588	0.803328	0.971272	1.31304	0.905114	1.09397
BLOC1S2 ENSG00000196072	0.799816	1.09029	1.13965	1.0916	1.19232	0.966012	0.886236	0.94931
BLOC1S3 ENSG00000189114	0.715407	1.04572	1.22792	1.24912	1.00098	1.31373	0.993402	1.02145
BLOC1S4 ENSG00000186222	1.17999	0.785108	1.00885	1.16578	0.769345	1.17146	0.866827	1.05268
BLOC1S5 ENSG00000188428	0.954503	1.0845	0.872943	1.02803	1.02865	0.973838	0.912459	0.909854
BLOC1S6 ENSG00000104164	1.29971	0.943513	1.28058	1.09467	1.00313	0.960552	0.806474	0.801652
BLVRA ENSG00000106605	1.29496	0.715528	0.768836	1.28992	1.2811	1.17643	0.992158	1.14842
BLVRB ENSG00000090013	1.00216	1.44913	1.64476	0.710352	0.957502	1.14074	1.02701	0.862958
BLZF1 ENSG00000117475	1.07527	1.05424	1.04118	0.956433	0.942533	0.839546	0.958209	0.856864
BMF ENSG00000104081	0.997539	0.997444	0.94611	1.05235	1.0337	0.970856	1.26442	1.07896
BMI1 ENSG00000168283	0.974984	0.996342	0.851858	0.770239	0.990948	0.997457	1.0405	1.05087
BMP1 ENSG00000168487	1.03279	1.03403	0.930444	0.872606	1.04502	1.015	1.06023	1.13429
BMP2 ENSG00000125845	0.899785	1.09446	1.03765	0.869063	1.03843	0.868506	1.04482	0.869514
BMP2K ENSG00000138756	0.807513	0.874386	0.899092	1.04882	1.35682	0.795242	1.12176	1.10556
BMP3 ENSG00000152785	1.23017	1.02987	1.00994	0.706862	0.937422	1.25319	1.05438	0.912238
BMP4 ENSG00000125378	1.02136	1.08155	0.89302	0.858179	0.960955	1.36219	1.11338	0.989623
BMP5 ENSG00000112175	1.18055	0.956769	0.95264	1.12812	0.755603	1.13699	1.16522	0.758325
BMP6 ENSG00000153162	0.803197	1.08782	1.13341	0.930527	0.867206	0.866045	0.683801	1.15571
BMP7 ENSG00000101144	1.13857	0.965486	0.86347	1.12382	1.04901	0.937006	1.25979	0.890854
BMP8A ENSG00000183682	1.17343	1.0681	0.839886	1.10092	1.18447	0.942918	0.907479	0.841559
BMP8B ENSG00000116985	1.08606	1.17245	0.772416	0.792862	1.00029	0.920393	0.797372	0.951621
BMPER ENSG00000164619	1.23268	1.08698	1.09213	1.19095	1.2146	0.857401	0.808469	0.880295
BMPR1A ENSG00000107779	1.32044	0.978357	1.06333	0.95605	0.947596	1.03576	0.952591	1.02296
BMPR1B ENSG00000138696	0.990241	0.799429	1.22831	0.830806	1.08715	0.963318	0.704398	0.926498
BMPR2 ENSG00000204217	1.21635	0.675115	0.811239	0.936346	0.914392	1.04953	0.766821	0.964684
BMS1 ENSG00000165733	0.820227	0.871125	1.0541	0.877848	1.03527	1.13364	0.86421	1.91107
BMT2 ENSG00000164603	1.05505	1.1644	1.12896	1.07563	0.770566	1.14052	1.14187	0.850061
BMX ENSG00000102010	0.939331	1.08212	1.06972	1.18585	1.08827	0.816328	1.24281	1.04687
BNC1 ENSG00000169594	1.15531	1.13887	0.90199	1.03156	1.04572	1.1089	0.807796	1.06968
BNC2 ENSG00000173068	1.12252	0.847812	0.889395	1.07479	1.07388	1.02033	0.962294	1.03722
BNIP1 ENSG00000113734	1.06423	0.949959	0.895504	1.30563	0.97029	1.10044	0.922593	1.18804
BNIP2 ENSG00000140299	1.09581	0.976121	0.725973	1.03543	0.970079	0.965411	1.07536	0.974214
BNIP3 ENSG00000176171	0.881099	1.13276	1.51854	0.759293	1.30439	1.20711	1.04206	1.33082
BNIP3L ENSG00000104765	0.936246	1.17008	0.987388	0.710346	0.884488	1.10283	1.06686	1.23953
BNIPL ENSG00000163141	0.75675	1.01835	0.937408	0.684599	1.28242	1.23044	0.899783	1.22763
BOC ENSG00000144857	0.95293	1.01543	0.835552	1.02689	1.00475	0.83391	0.807955	1.02881
BOD1 ENSG00000145919	0.968493	1.02078	0.918063	1.35155	1.1951	1.00935	1.2086	0.875117
BOD1L1 ENSG00000038219	0.94455	1.13424	1.26783	1.17922	0.940758	1.10735	0.82231	1.12535
BOK ENSG00000176720	1.14757	1.17403	1.01664	1.17734	1.09095	1.36456	1.01043	0.921078
BOLA1 ENSG00000178096	1.44387	0.794233	1.20584	1.03763	0.945151	1.00924	0.613814	0.836318
BOLA2B ENSG00000169627	1.04875	1.01089	1.41515	0.961336	1.27878	1.15625	0.908886	0.914691
BOLA3 ENSG00000163170	0.950578	1.00626	0.966558	0.855486	1.28164	1.18071	0.902665	1.09829
BOP1 ENSG00000261236	1.15305	0.823034	0.858875	1.24	1.0079	1.02303	0.943032	0.781415
BORA ENSG00000136122	1.11165	1.15081	1.11434	1.05183	0.80796	0.828569	1.1029	1.01994
BORCS5 ENSG00000165714	0.974268	0.977633	0.895467	0.98355	1.14337	0.787258	0.964024	1.08761
BORCS6 ENSG00000196544	0.790375	1.10845	0.925447	0.851257	0.82322	1.37561	0.879345	0.855066
BORCS7 ENSG00000166275	1.16473	1.00831	1.40379	0.988371	0.994712	0.990024	1.03959	1.13332
BORCS8 ENSG00000254901	0.97894	0.944243	1.17326	1.05764	0.931996	0.86174	1.25715	1.0712
BORCS8-MEF2B ENSG00000064489	0.898711	0.897904	0.825565	1.30004	0.935175	0.963896	1.06147	0.991172
BPGM ENSG00000172331	0.839018	1.08829	0.804735	0.797596	0.897375	1.04414	1.35664	0.973426
BPHL ENSG00000137274	1.04425	0.937977	1.10684	1.01265	0.952598	0.916993	1.0118	1.07609
BPI ENSG00000101425	0.894621	0.928516	0.761389	0.891516	0.83373	0.712677	0.92251	0.885325
BPIFA1 ENSG00000198183	1.14694	1.13566	1.19559	1.07126	0.964374	1.14274	0.926479	0.784269
BPIFA2 ENSG00000131050	1.13997	0.943555	0.956906	0.642688	0.982437	0.905297	0.886481	0.847201
BPIFB1 ENSG00000125999	0.696628	1.10817	2.03881	1.03691	0.918259	1.03693	1.04164	1.0214
BPIFB2 ENSG00000078898	1.18621	1.17232	0.981866	1.05839	1.08841	1.08821	1.36545	1.11233
BPIFC ENSG00000184459	1.19384	1.50461	0.879579	0.762009	0.980144	0.986122	0.987351	1.03966
BPNT1 ENSG00000162813	0.901722	0.875068	0.879028	1.00125	0.960937	0.725385	1.46245	1.16265
BPTF ENSG00000171634	1.52385	0.986349	1.10787	0.702059	0.842664	0.90261	0.866852	1.10863
BRAF ENSG00000157764	0.927656	1.05768	0.728239	0.900535	1.0998	0.84834	1.06592	1.23831
BRAP ENSG00000089234	1.21888	1.26617	0.885263	0.895258	0.942925	0.985821	0.909145	0.965661
BRAT1 ENSG00000106009	0.967745	1.01472	1.15851	0.867746	1.28256	1.10536	0.777277	1.21349
BRCA1 ENSG00000012048	1.1152	1.06956	0.95992	0.812296	1.208	0.896492	1.09468	1.16267
BRCA2 ENSG00000139618	0.923122	0.806951	1.13287	0.835199	0.791015	0.910276	1.05111	1.03159
BRCC3 ENSG00000185515	0.934785	1.13328	1.02772	0.832395	0.921338	1.11354	0.835918	0.992218
BRD1 ENSG00000100425	0.810912	1.17958	0.783676	1.12319	0.900585	1.16078	0.766895	1.00568
BRD2 ENSG00000204256	0.885064	0.951574	0.936545	0.936502	0.75558	0.978365	1.54898	1.05197
BRD3 ENSG00000169925	1.05875	1.01162	0.985576	1.16386	1.15412	1.08173	1.04093	1.19837
BRD4 ENSG00000141867	0.906762	1.09998	1.03153	1.32955	0.828378	1.19455	1.00204	0.920207
BRD7 ENSG00000166164	1.17799	1.39218	1.19773	0.838092	0.974394	1.01926	1.0789	1.12775
BRD8 ENSG00000112983	0.981745	0.847348	1.57449	0.806056	0.921869	1.22441	1.80737	1.09625
BRD9 ENSG00000028310	0.827834	1.00935	1.08385	0.950047	1.00221	0.922365	0.916419	0.832858
BRE ENSG00000158019	1.09793	0.925614	0.975614	0.992288	1.05753	1.06997	0.938567	0.897583
BRF1 ENSG00000185024	1.33096	1.14587	1.372	0.87568	1.06774	0.871461	0.788113	0.883923
BRF2 ENSG00000104221	1.41071	1.1075	1.03523	0.922038	0.710798	0.957702	1.11815	1.02769
BRI3 ENSG00000164713	1.33967	0.876396	1.0101	1.05923	1.09626	0.881374	0.779718	0.887937
BRI3BP ENSG00000184992	0.808631	1.13797	0.980025	1.05075	1.34372	1.03543	0.856053	1.11254
BRICD5 ENSG00000182685	1.06707	0.817893	0.928614	1.2746	0.754835	0.989327	1.02235	1.14133
BRINP1 ENSG00000078725	0.882526	0.960853	0.975186	0.971603	0.804006	0.948357	1.12031	0.98534
BRINP2 ENSG00000198797	0.995556	1.02071	0.867108	0.867068	0.795538	1.01176	0.874461	0.955693
BRINP3 ENSG00000162670	0.971267	1.16855	1.10876	0.721475	0.820324	0.790865	0.884282	1.12948
BRIP1 ENSG00000136492	0.905291	1.43573	0.978777	0.799785	0.673015	0.952642	0.921581	1.01898
BRIX1 ENSG00000113460	1.2777	0.985581	1.0044	0.947946	0.9773	0.812258	0.778961	0.977679
BRK1 ENSG00000254999	0.741135	1.1693	0.926976	1.06489	1.53427	0.867266	0.830439	0.748219
BRMS1 ENSG00000174744	1.03311	1.12341	1.05418	1.14681	0.94339	1.21515	0.886838	0.843798
BRMS1L ENSG00000100916	1.07756	0.906804	0.790014	0.988138	0.919606	0.810049	1.02728	1.07763
BROX ENSG00000162819	0.994602	0.795075	1.02056	0.913894	0.803311	0.899634	0.894078	0.63698
BRPF1 ENSG00000156983	1.05219	0.853167	0.951186	0.886903	0.920146	1.09996	0.836688	0.963167
BRPF3 ENSG00000096070	0.902906	1.03992	1.20358	1.10771	1.17023	0.907039	0.921642	0.983605
BRSK1 ENSG00000160469	0.831213	1.04246	0.978888	1.13338	0.948346	0.922698	1.08764	0.881598
BRSK2 ENSG00000174672	1.0455	0.945212	1.01694	1.08813	1.02415	0.98016	0.732118	0.792725
BRWD1 ENSG00000185658	1.24255	1.0948	0.93664	1.19436	1.03047	0.956438	1.0489	0.95715
BRWD3 ENSG00000165288	1.13033	0.832569	1.46272	0.94553	0.909738	1.0109	1.07865	1.08005
BSCL2 ENSG00000168000	1.07675	0.816421	0.960829	0.673973	1.05238	1.27992	1.11558	1.04455
BSDC1 ENSG00000160058	0.89684	1.11043	1.04589	0.950739	0.918279	1.04079	1.25083	1.11285
BSG ENSG00000172270	1.14734	0.888816	1.01986	1.11726	0.89976	0.958912	1.36184	0.956415
BSN ENSG00000164061	0.99369	1.0302	1.143	1.10788	0.935518	0.854443	0.994297	0.913493
BSPH1 ENSG00000188334	0.986343	0.881112	1.13231	1.00238	1.06573	0.953337	0.859177	1.01966
BSPRY ENSG00000119411	0.883959	0.846175	0.872072	0.97825	0.860003	1.23352	1.11478	0.918003
BST1 ENSG00000109743	0.801674	1.01542	1.19671	1.07376	1.01241	0.757852	1.21146	0.946673
BST2 ENSG00000130303	0.633706	1.83975	0.978552	0.981537	0.742284	1.12449	0.841654	1.19235
BTAF1 ENSG00000095564	0.905341	0.972654	0.981609	0.951681	1.02987	0.907359	1.14674	0.861647
BTBD1 ENSG00000064726	1.15938	1.08048	1.2037	0.965511	1.07035	0.918365	0.936524	0.964961
BTBD10 ENSG00000148925	1.12034	1.09825	0.719221	1.04523	0.735583	1.26722	0.919466	1.04474
BTBD11 ENSG00000151136	0.891161	0.931758	0.819554	1.24177	0.960583	1.05324	1.18164	0.907517
BTBD16 ENSG00000138152	0.937793	1.03933	0.750783	1.02763	0.829081	0.81997	0.990933	1.07662
BTBD19 ENSG00000222009	0.891018	1.07779	0.891577	0.929909	0.919513	0.900653	0.964938	0.942232
BTBD2 ENSG00000133243	1.44627	0.989542	1.06556	1.12606	0.781629	0.807246	1.09811	0.987002
BTBD3 ENSG00000132640	1.25039	0.934462	1.1148	0.977344	1.09392	1.05238	1.03922	0.80181
BTBD6 ENSG00000184887	0.977941	1.10393	1.14439	0.88128	0.644694	0.781224	0.904211	0.988433
BTBD7 ENSG00000011114	1.07631	1.17116	1.08174	0.915981	0.760894	1.01969	0.994155	1.06875
BTBD8 ENSG00000189195	1.19612	1.01046	0.849412	0.900333	0.999727	1.11805	1.08029	1.21658
BTBD9 ENSG00000183826	1.14007	0.953368	0.966084	1.27089	0.799123	0.861449	1.08183	1.0593
BTC ENSG00000174808	0.916989	0.952681	1.03755	0.644962	1.10964	1.03663	0.988867	1.0599
BTD ENSG00000169814	1.1722	0.805142	0.894222	0.942054	1.03147	1.03019	1.00957	0.940947
BTF3 ENSG00000145741	1.11309	0.980089	1.0488	1.31013	1.05016	0.919387	1.02176	0.967751
BTF3L4 ENSG00000134717	1.22382	1.03774	0.964522	0.829786	1.06841	1.13294	1.32434	0.714815
BTG1 ENSG00000133639	0.974646	1.28074	0.986134	1.10298	0.89577	1.07309	1.01946	1.00222
BTG2 ENSG00000159388	1.13654	0.900355	0.871338	1.04465	1.10908	1.22975	0.93321	1.05959
BTG3 ENSG00000154640	1.10534	1.01449	1.09031	1.07863	0.873729	1.08854	1.02108	0.840895
BTK ENSG00000010671	0.952715	1.32405	1.12842	1.18471	1.15175	1.13533	1.15451	0.648016
BTLA ENSG00000186265	1.04291	1.12914	1.03852	1.04439	0.824231	0.821888	0.843072	0.994066
BTN2A1 ENSG00000112763	0.915208	1.00607	1.02209	1.05357	1.39803	0.8592	1.19615	0.882501
BTN2A2 ENSG00000124508	0.915457	1.01195	1.23018	1.15731	1.15249	1.14997	1.04879	1.00514
BTN3A1 ENSG00000026950	1.02936	0.993014	0.943936	0.89997	0.993388	1.47696	0.836384	1.10058
BTN3A2 ENSG00000186470	0.838634	0.879621	1.26131	1.01643	0.809126	0.938736	0.759914	0.793772
BTN3A3 ENSG00000111801	0.754639	0.994286	0.931927	1.14968	1.06737	1.01626	1.25758	1.02163
BTNL3 ENSG00000168903	0.814298	1.09382	1.13061	0.91528	1.30641	1.01426	1.01419	0.875034
BTNL9 ENSG00000165810	0.990245	1.11645	0.771472	0.907614	1.15255	1.19529	1.09087	0.962
BTRC ENSG00000166167	0.847581	0.971129	0.968555	1.01595	1.04279	1.1441	0.793169	0.974056
BUB1 ENSG00000169679	1.05847	1.11817	0.985466	0.840923	0.873411	0.981939	0.76014	0.938162
BUB1B ENSG00000156970	1.05284	1.16656	0.721534	1.1087	1.06812	0.928383	0.926181	1.06402
BUB3 ENSG00000154473	0.780657	1.1016	0.774237	0.99043	0.886651	0.696757	0.835206	0.941734
BUD13 ENSG00000137656	1.0319	0.706548	1.12469	1.01862	0.98082	0.899837	0.975196	1.09371
BUD31 ENSG00000106245	0.916271	1.17325	1.17603	0.964391	0.993492	0.969742	0.954227	0.916087
BVES ENSG00000112276	1.22547	1.47607	0.797548	1.08715	0.872035	0.797289	1.19747	1.03304
BYSL ENSG00000112578	0.91893	1.03054	1.07981	1.16722	0.78661	0.907458	0.883697	1.13993
BZW1 ENSG00000082153	1.012	0.800227	0.873776	0.979864	1.02514	0.823323	0.981965	0.886569
BZW2 ENSG00000136261	0.928311	0.966469	0.977354	0.850617	0.901172	1.10634	1.06948	0.989637
C10orf10 ENSG00000165507	0.901556	0.926415	1.06606	1.00214	0.97571	1.03488	0.907741	0.838036
C10orf105 ENSG00000214688	1.06408	0.959453	1.19394	1.08252	1.06901	0.987003	1.05356	0.954477
C10orf107 ENSG00000183346	1.1721	1.03773	0.957404	1.04958	0.986267	0.926911	0.864451	0.831907
C10orf11 ENSG00000148655	0.774319	0.914254	0.894221	1.12071	0.728202	1.10352	0.811546	1.11852
C10orf128 ENSG00000204161	0.832801	0.981018	0.981174	0.922904	0.995008	1.15319	0.903863	1.14012
C10orf2 ENSG00000107815	1.07423	0.977279	0.940984	1.28162	0.882564	1.27099	1.08564	1.09532
C10orf35 ENSG00000171224	0.97817	0.865413	0.937526	0.904549	0.926757	0.85754	0.945201	0.91663
C10orf53 ENSG00000178645	0.845887	0.775344	1.0851	0.879881	0.93703	0.858801	1.00586	1.14881
C10orf54 ENSG00000107738	1.1088	1.07572	0.851969	1.24071	1.15674	0.812743	1.0373	1.01848
C10orf55 ENSG00000222047	0.874446	0.989664	1.27173	0.792409	0.782702	1.14272	1.1518	0.967627
C10orf76 ENSG00000120029	0.962197	0.911028	0.863257	0.898523	0.979197	0.797942	1.13955	0.927213
C10orf82 ENSG00000165863	0.823135	0.914634	1.24835	0.900838	1.05202	0.897357	1.08593	0.950329
C10orf88 ENSG00000119965	1.04127	0.843318	0.756433	1.1941	1.00462	1.12834	0.939808	0.980439
C10orf95 ENSG00000120055	1.04801	0.731631	1.07009	1.06708	1.06525	0.934613	0.905532	1.12094
C10orf99 ENSG00000188373	0.912315	0.919087	1.01886	0.858046	0.959369	1.20903	1.33018	0.848357
C11orf1 ENSG00000137720	0.926345	0.811466	1.06376	0.875807	1.22702	1.12595	1.00486	0.862646
C11orf16 ENSG00000176029	0.902735	0.85623	0.955715	1.11635	1.15368	0.765781	1.03031	0.91848
C11orf21 ENSG00000110665	0.932493	0.999277	0.826018	0.7379	0.96455	1.01532	0.945586	1.05531
C11orf24 ENSG00000171067	1.14949	0.800272	1.24757	1.15332	1.03298	1.04111	1.1073	1.05468
C11orf31 ENSG00000211450	0.972291	0.877897	1.10073	0.950588	1.19919	1.09861	0.8852	0.917099
C11orf45 ENSG00000174370	1.01277	1.19214	1.06515	1.08421	1.03509	0.967279	0.850866	0.792652
C11orf49 ENSG00000149179	0.856652	1.1214	1.14656	1.00153	1.15028	1.03903	0.984556	0.75663
C11orf52 ENSG00000149300	0.78485	0.91551	0.82371	1.10931	0.995623	0.826783	0.894078	0.838737
C11orf53 ENSG00000150750	0.936811	1.06534	0.925867	0.926461	1.0898	1.13493	0.957571	0.776059
C11orf54 ENSG00000182919	0.997526	1.21681	0.736536	0.88051	0.860181	0.746357	1.05148	0.961673
C11orf57 ENSG00000150776	0.999574	1.12009	1.25318	1.17073	0.955936	0.913492	1.21763	1.22877
C11orf58 ENSG00000110696	0.929299	0.874948	1.10026	1.13782	0.936372	0.980318	0.852039	1.12305
C11orf63 ENSG00000109944	1.05135	1.20732	1.13267	0.723591	1.10407	0.994916	0.843961	1.1932
C11orf65 ENSG00000166323	1.12894	0.925382	1.10633	1.07616	0.973873	0.747216	1.03362	1.14899
C11orf68 ENSG00000175573	0.802845	0.812269	0.943926	1.07482	1.16538	0.991867	1.00002	0.924027
C11orf70 ENSG00000137691	1.13824	0.935366	1.01215	0.982951	1.14561	1.07284	1.08235	1.0932
C11orf71 ENSG00000180425	0.88726	1.08506	1.11892	0.851183	1.09477	0.870239	1.03615	0.94605
C11orf74 ENSG00000166352	1.0191	0.89048	1.00504	1.15	1.03951	1.14972	0.712782	0.877521
C11orf80 ENSG00000173715	0.906928	1.08205	1.10994	0.938721	0.809429	0.847272	1.01538	0.972452
C11orf84 ENSG00000168005	1.10291	0.822431	1.1341	1.09216	1.00535	0.946144	1.03846	1.05628
C11orf87 ENSG00000185742	1.00452	0.83399	0.989014	0.822312	0.895494	0.896975	1.34604	0.778652
C11orf95 ENSG00000188070	1.04772	1.23783	0.862771	1.1621	1.25523	1.08491	0.729235	0.935981
C11orf96 ENSG00000187479	0.968302	1.66736	0.952124	1.06593	1.44384	0.41173	1.08298	0.972713
C11orf98 ENSG00000278615	0.9341	0.776442	0.811205	1.10175	0.932548	1.00685	0.933064	1.11869
C12orf10 ENSG00000139637	1.09809	0.869611	1.32939	0.823848	1.08592	1.08908	1.05966	1.06184
C12orf29 ENSG00000133641	1.10695	0.799024	1.23402	0.96196	1.02431	1.17165	1.30082	1.06619
C12orf4 ENSG00000047621	1.13965	0.739391	1.11096	0.790105	0.916673	1.06023	0.972159	1.04151
C12orf40 ENSG00000180116	1.10776	1.13766	1.14988	1.05458	0.921328	1.28309	0.972665	0.93694
C12orf42 ENSG00000179088	0.868307	0.819142	1.09799	0.99405	1.14944	1.11384	0.786741	1.06964
C12orf43 ENSG00000157895	0.936563	0.873006	1.08935	1.07509	1.09028	1.10975	1.32124	1.01292
C12orf45 ENSG00000151131	1.12587	1.03695	1.04839	0.812074	0.843417	1.01932	0.935065	1.17938
C12orf49 ENSG00000111412	1.06527	1.24187	0.827907	1.0194	1.13563	0.964557	1.0264	1.06233
C12orf50 ENSG00000165805	1.0861	1.24496	0.888001	1.07232	0.776286	0.905015	0.868124	0.926977
C12orf54 ENSG00000177627	1.28859	0.935326	0.932229	1.11759	1.02069	0.894724	1.08426	0.84693
C12orf56 ENSG00000185306	1.30026	1.16504	0.858561	1.1332	0.839412	1.29679	0.962356	0.986363
C12orf57 ENSG00000111678	0.924232	1.43422	0.943508	1.05521	0.45859	0.796306	1.52055	1.02685
C12orf60 ENSG00000182993	0.946079	0.834546	1.04984	0.944611	1.12901	1.27079	0.924645	0.884385
C12orf65 ENSG00000130921	0.660168	0.954685	1.15025	1.19395	1.3023	1.01829	1.13871	1.3455
C12orf66 ENSG00000174206	0.779076	1.07732	1.00365	0.846231	1.14405	1.09977	1.14152	1.27636
C12orf71 ENSG00000214700	1.02561	0.978861	0.91443	0.845938	1.07483	0.909424	1.18979	1.04013
C12orf73 ENSG00000204954	0.909938	1.10372	0.88356	0.969127	0.856443	1.01377	1.0853	0.842474
C12orf75 ENSG00000235162	0.930422	0.772313	0.922267	0.926903	0.904226	1.08146	0.974143	1.0104
C12orf76 ENSG00000174456	1.21211	1.0434	0.942094	0.989303	0.718259	0.777708	1.10539	0.906442
C14orf1 ENSG00000133935	0.946652	0.888911	1.08144	0.722228	1.25601	1.04705	1.01457	1.20868
C14orf105 ENSG00000100557	1.07087	0.962663	0.953164	1.02599	1.03749	1.07458	1.13684	1.23557
C14orf119 ENSG00000179933	1.03887	1.05677	0.933933	0.933762	1.06121	0.962555	0.925552	1.11131
C14orf132 ENSG00000227051	1.10097	0.802507	0.865118	0.874666	1.05221	1.13226	1.02715	0.840536
C14orf142 ENSG00000170270	1.01873	0.894394	0.787126	1.02656	1.01639	0.912533	1.07389	0.847481
C14orf159 ENSG00000133943	1.1175	0.974672	0.894463	0.810415	0.902396	1.17171	1.11996	1.03377
C14orf166 ENSG00000087302	1.52102	1.32186	0.816991	0.768389	1.36365	0.875123	1.03407	1.10154
C14orf169 ENSG00000170468	0.865351	1.22994	0.961717	0.945428	0.895462	1.05314	1.12821	1.20001
C14orf178 ENSG00000197734	0.878934	1.07253	1.04771	1.17127	1.12378	0.883212	0.81306	0.904385
C14orf180 ENSG00000184601	1.04463	1.01302	0.862451	1.19141	1.30739	1.09331	1.02584	1.31701
C14orf2 ENSG00000156411	1.02827	1.1405	1.1761	0.966451	0.907167	1.18112	1.01516	1.107
C14orf28 ENSG00000179476	0.866525	1.11136	0.847149	1.00986	1.25459	1.13578	0.923235	0.868071
C14orf37 ENSG00000139971	0.945992	0.923044	0.848188	1.05421	0.896632	1.14967	1.09893	0.866013
C14orf39 ENSG00000179008	0.982951	0.986969	1.09126	0.829877	0.887322	0.915038	1.14231	0.844758
C14orf79 ENSG00000140104	0.98403	0.879027	0.763382	0.673011	0.980195	0.946259	1.06333	0.962858
C14orf80 ENSG00000185347	0.907227	1.03347	1.09	0.859587	1.02565	1.09045	0.935438	1.04945
C14orf93 ENSG00000100802	0.740492	0.898741	0.982155	0.926548	0.996075	0.820571	0.98931	0.889963
C15orf39 ENSG00000167173	1.22207	1.10289	0.971756	1.00273	0.944638	0.892058	1.03924	1.07074
C15orf40 ENSG00000169609	1.13596	0.810691	1.02627	1.13581	1.04598	1.11155	1.08613	0.93903
C15orf41 ENSG00000186073	1.05919	1.03494	0.977711	0.894419	0.976926	0.96073	0.846104	1.08078
C15orf48 ENSG00000166920	0.818614	0.755892	1.11819	0.922756	0.85869	1.32554	0.942186	1.12235
C15orf52 ENSG00000188549	1.21705	1.19437	0.942572	0.956338	0.856025	0.970116	1.03476	0.946608
C15orf53 ENSG00000175779	1.24324	0.93015	1.15405	0.998581	0.800834	0.662443	1.29394	0.795788
C15orf57 ENSG00000128891	0.911399	0.744577	1.17629	0.763828	0.901046	0.824599	1.1535	1.23629
C15orf59 ENSG00000205363	0.822066	0.738337	1.01782	0.863077	1.00601	1.1394	0.764989	0.915645
C15orf61 ENSG00000189227	1.22144	0.928011	0.882721	0.894174	0.904047	0.922051	1.15148	0.997915
C15orf62 ENSG00000188277	1.035	1.21997	0.94154	1.43673	0.984742	0.835102	0.798685	0.796344
C15orf65 ENSG00000261652	1.15903	0.771787	1.39401	0.880856	0.856879	0.999213	1.17579	1.03873
C16orf13 ENSG00000130731	0.886261	0.934405	0.847827	1.42686	0.89992	1.11666	0.953896	0.887125
C16orf45 ENSG00000166780	0.664487	1.05261	0.735247	1.00357	1.17074	0.891445	0.798119	1.0552
C16orf46 ENSG00000166455	0.981345	0.877322	1.19995	1.13554	1.19857	0.846766	0.955356	1.20057
C16orf52 ENSG00000185716	1.08278	1.18222	1.01972	1.08912	1.08209	1.02054	1.12554	1.12383
C16orf54 ENSG00000185905	1.07899	0.753893	0.997419	1.2755	0.848721	1.07363	0.81637	1.16706
C16orf58 ENSG00000140688	0.888091	0.716638	0.860917	0.95075	1.01153	1.0038	1.07586	1.29581
C16orf59 ENSG00000162062	1.06735	0.9575	1.05748	1.19078	1.20487	0.936016	1.00533	1.09722
C16orf62 ENSG00000103544	1.158	0.976884	0.959627	0.923685	1.088	1.24926	0.832255	1.54051
C16orf70 ENSG00000125149	1.00062	0.922078	1.15275	0.945833	0.678702	0.81478	1.06427	0.998282
C16orf71 ENSG00000166246	1.12224	1.18563	1.46494	0.947519	0.873112	0.942296	0.962569	0.952342
C16orf72 ENSG00000182831	0.781115	0.865926	1.14868	1.18951	1.03424	0.924363	1.10949	1.05532
C16orf74 ENSG00000154102	1.14118	0.723195	0.913107	0.92014	1.10724	1.00396	0.82605	0.65799
C16orf78 ENSG00000166152	0.901104	1.07575	1.07657	0.863874	1.01018	0.874324	0.919104	0.931582
C16orf86 ENSG00000159761	0.965679	0.751556	1.14749	0.935961	0.720523	1.13546	0.828898	1.09739
C16orf87 ENSG00000155330	0.954403	0.793041	0.725138	1.15881	0.931308	0.943573	1.00905	1.0623
C16orf89 ENSG00000153446	0.69103	0.944642	1.0226	0.754612	0.987493	0.975496	0.926482	0.651268
C16orf91 ENSG00000174109	0.853627	0.795062	0.805754	0.951685	1.08685	0.895241	1.0556	1.05238
C16orf92 ENSG00000167194	0.967894	0.933887	0.989385	1.13629	1.07671	0.972843	0.932208	1.06332
C16orf95 ENSG00000260456	1.25153	1.03099	0.983166	1.09477	0.924423	0.929052	1.29611	0.920091
C16orf96 ENSG00000205832	0.812467	0.941991	1.04771	0.790997	0.90127	1.05007	1.02264	0.923618
C17orf105 ENSG00000231256	1.18947	1.1468	1.00067	0.931754	0.807836	0.945094	1.00319	1.17247
C17orf107 ENSG00000205710	0.918008	0.949441	0.762718	1.12896	0.994263	0.952466	0.929741	1.04234
C17orf49 ENSG00000258315	0.97874	1.16157	1.16641	1.29512	0.884431	0.971118	1.08413	0.842193
C17orf51 ENSG00000212719	0.970071	0.923049	1.06915	0.837752	1.01373	0.880134	0.878934	1.02926
C17orf53 ENSG00000125319	0.89902	0.929968	1.02884	0.902372	1.02829	1.15271	0.781437	0.90009
C17orf58 ENSG00000186665	0.996494	1.02027	0.824876	1.04552	0.832833	0.975565	0.866389	1.20539
C17orf62 ENSG00000178927	0.902793	0.824068	0.914286	1.93468	0.836675	1.19385	0.86227	1.30578
C17orf64 ENSG00000141371	0.883587	0.898841	0.941395	1.05056	0.93638	0.942622	0.950736	1.1316
C17orf67 ENSG00000214226	1.03975	1.19915	0.818988	0.745744	1.00687	0.908714	1.04115	1.07587
C17orf74 ENSG00000184560	0.979813	0.879305	0.820576	1.05966	0.943892	1.31654	0.968136	0.783282
C17orf75 ENSG00000108666	0.961344	1.07677	0.966718	0.67445	1.07153	0.8726	0.880403	0.91553
C17orf78 ENSG00000278505	0.880287	0.98894	0.910699	0.813709	1.08191	1.17493	1.15044	1.29007
C17orf80 ENSG00000141219	0.78691	1.01406	0.816893	0.985379	1.02859	1.05001	0.850593	0.792402
C17orf89 ENSG00000224877	0.972448	0.872515	1.16612	1.06452	1.06954	1.12219	0.824237	0.921813
C17orf96 ENSG00000273604	0.955587	0.778292	0.935479	0.893036	0.964762	1.43278	1.07207	1.02271
C17orf97 ENSG00000187624	1.32386	0.987088	1.0523	0.785325	0.801384	0.876369	0.964854	0.749465
C17orf98 ENSG00000275489	1.06917	1.02754	1.00494	0.816618	0.817876	1.14179	1.07083	1.00759
C17orf99 ENSG00000187997	0.739061	0.961229	0.899287	0.604514	1.0464	1.05068	1.27745	1.06554
C18orf21 ENSG00000141428	1.04239	1.00809	1.17732	1.02926	0.941674	1.06164	1.1598	0.976548
C18orf25 ENSG00000152242	1.17368	1.19909	0.933182	0.892224	0.686523	1.15718	0.961832	1.00361
C18orf32 ENSG00000177576	1.09173	1.07493	1.05304	0.984871	0.892399	1.03496	0.707953	0.82949
C18orf54 ENSG00000166845	1.0934	0.766636	1.04422	1.20534	1.17841	1.11563	0.984187	1.14558
C18orf63 ENSG00000206043	1.00648	1.15775	1.16985	0.999776	0.75033	1.06771	0.910663	1.0559
C18orf8 ENSG00000141452	1.14607	0.830317	0.98606	1.08739	0.902956	0.782178	1.19779	1.11381
C19orf12 ENSG00000131943	0.836511	1.06804	1.00577	1.1868	0.82863	0.945232	0.911254	1.29413
C19orf18 ENSG00000177025	1.38773	0.926848	0.962703	1.02923	0.896687	1.29441	0.849258	1.09344
C19orf24 ENSG00000228300	0.919925	0.783259	0.903261	0.739839	0.908072	1.48509	0.605832	0.895263
C19orf25 ENSG00000119559	0.846094	0.870412	0.705399	0.963643	0.903756	0.696311	1.23503	0.973531
C19orf33 ENSG00000167644	1.04195	1.09027	0.910065	1.08416	0.94669	0.788789	0.971321	0.807306
C19orf35 ENSG00000188305	1.00814	0.888105	0.970659	1.0529	1.09363	1.03625	0.90576	1.16565
C19orf38 ENSG00000214212	1.12659	1.07857	1.03575	1.08972	0.951318	1.30502	1.26585	1.07744
C19orf43 ENSG00000123144	0.990156	0.975976	0.963018	0.784701	1.40135	0.84677	1.00163	1.00178
C19orf44 ENSG00000105072	0.868287	0.951362	0.788086	1.01726	0.923045	0.921583	0.839732	0.922911
C19orf45 ENSG00000198723	1.00566	0.965793	1.14992	0.975171	1.11132	0.908665	1.28553	1.08215
C19orf47 ENSG00000160392	0.992952	1.06073	1.11557	0.876214	1.82898	1.09189	0.921491	0.901953
C19orf48 ENSG00000167747	0.816488	0.91953	0.921457	1.00118	1.07894	0.923635	1.04011	1.13816
C19orf52 ENSG00000142444	0.801347	1.21557	0.892267	0.82302	0.918385	0.747026	1.04813	0.912422
C19orf53 ENSG00000104979	0.870583	1.19611	1.28279	1.04352	0.861476	0.979373	0.977848	1.29862
C19orf54 ENSG00000188493	0.913778	0.99134	0.827973	1.07562	1.08687	0.941764	0.84505	1.0719
C19orf57 ENSG00000132016	0.69832	0.917605	0.989029	1.14383	1.19982	0.808788	0.90655	1.2134
C19orf60 ENSG00000006015	0.975848	1.04136	0.991672	0.880727	1.18464	0.890209	1.1102	1.0343
C19orf66 ENSG00000130813	1.07742	0.872546	0.979867	0.906138	0.968179	1.04581	0.803133	0.88239
C19orf67 ENSG00000188032	0.687279	0.97349	0.846102	1.44942	1.01985	0.884581	1.02585	0.969064
C19orf68 ENSG00000185453	0.80794	1.00322	0.812673	0.959585	1.1032	1.09485	1.19247	0.852623
C19orf70 ENSG00000174917	0.752418	0.971122	0.9098	0.910261	0.717235	0.767818	1.03868	1.06427
C19orf71 ENSG00000183397	0.866048	0.906563	0.737142	1.02024	1.05734	0.905782	1.13231	1.2064
C19orf73 ENSG00000221916	1.11565	0.796068	0.947168	1.08941	1.20093	0.833121	1.16234	0.791682
C19orf81 ENSG00000235034	1.06368	0.987594	0.875699	0.823804	0.942433	0.968389	0.855522	0.809454
C19orf84 ENSG00000262874	1.01699	0.958659	1.15763	1.19506	1.22724	1.22072	1.18421	0.982137
C1D ENSG00000197223	0.927544	1.03976	0.974182	1.01289	1.0363	1.09901	0.91759	1.09876
C1GALT1 ENSG00000106392	1.12712	1.16645	0.915136	0.999203	0.939039	0.713956	1.10799	0.788827
C1GALT1C1 ENSG00000171155	0.762597	1.1903	0.775188	0.997641	0.940108	1.36151	1.04429	1.09033
C1GALT1C1L ENSG00000223658	0.961793	1.3257	1.04398	1.10724	0.973303	1.04587	0.782151	0.922279
C1QA ENSG00000173372	0.634568	0.983262	0.973256	0.909977	1.0106	0.881697	0.991688	1.25058
C1QB ENSG00000173369	0.590165	1.19514	1.00108	0.927094	0.794618	1.05401	0.852611	1.20996
C1QBP ENSG00000108561	1.10793	0.759685	1.13696	0.994218	1.06188	1.13684	0.975166	1.02616
C1QC ENSG00000159189	0.937315	1.01912	0.787279	1.0234	1.02578	1.14826	0.929364	0.802311
C1QL1 ENSG00000131094	0.736138	0.902889	0.841434	1.06658	1.14307	0.984675	0.809244	0.878644
C1QL2 ENSG00000144119	1.11307	0.991958	1.02398	1.00592	1.12051	1.1719	1.27677	1.00227
C1QL3 ENSG00000165985	0.883057	0.640476	0.819628	0.930633	1.11139	1.31072	1.01504	1.25924
C1QL4 ENSG00000186897	0.994688	1.12004	1.10484	1.28301	1.03393	0.849576	1.03998	1.16773
C1QTNF1 ENSG00000173918	0.592822	1.16017	0.892747	0.802744	1.11502	1.0984	1.03164	0.998354
C1QTNF2 ENSG00000145861	1.23238	0.966611	0.940601	1.11618	0.815879	0.798807	1.13587	1.046
C1QTNF3 ENSG00000082196	1.06583	0.80986	0.783497	0.825864	1.13265	1.04007	1.09955	1.0374
C1QTNF4 ENSG00000172247	1.24995	0.759727	1.19323	1.11923	0.825242	1.05829	0.746093	1.3374
C1QTNF5 ENSG00000223953	0.957043	0.810005	1.15026	1.23793	0.720587	0.880383	0.792747	0.900503
C1QTNF6 ENSG00000133466	1.21438	0.732974	1.25566	1.0889	0.899558	0.999078	0.790848	1.20373
C1QTNF7 ENSG00000163145	1.24474	0.988711	0.925355	1.02159	1.05234	0.975479	0.908215	1.11507
C1QTNF9 ENSG00000240654	0.779639	1.06496	1.32403	0.714149	0.777453	1.12925	1.10891	0.923443
C1QTNF9B ENSG00000205863	1.06962	0.743972	1.23816	1.15309	0.857928	0.888039	0.933445	0.741825
C1QTNF9B-AS1 ENSG00000281899	1.57492	0.919531	0.945998	1.12309	1.08044	0.945869	0.888204	1.11974
C1R ENSG00000159403	0.904122	1.19628	0.81104	0.904219	1.28113	1.73013	1.09811	1.08447
C1RL ENSG00000139178	1.15589	1.13538	1.17722	1.30931	0.967704	1.11554	1.07497	0.693135
C1S ENSG00000182326	0.903903	0.748974	0.832909	1.00529	0.89148	1.33608	0.702346	0.818867
C1orf101 ENSG00000179397	1.04443	1.1264	0.848656	1.04989	1.10342	0.940508	1.20911	0.782009
C1orf105 ENSG00000180999	1.11968	0.917086	0.864443	1.10291	1.06612	0.950626	0.83752	0.890474
C1orf106 ENSG00000163362	0.921885	0.720868	0.812393	0.765836	1.02047	1.10946	1.17226	0.90248
C1orf109 ENSG00000116922	0.997433	1.00734	0.863048	1.07169	1.1367	1.09975	0.969217	0.903616
C1orf112 ENSG00000000460	0.765193	1.1978	0.907512	0.975263	1.02323	0.882368	0.978359	0.936865
C1orf115 ENSG00000162817	1.03602	0.99895	0.879293	1.07636	0.890897	1.026	1.02677	0.925501
C1orf116 ENSG00000182795	1.11803	0.800234	0.731773	1.2005	0.969791	0.959792	1.52947	0.898213
C1orf122 ENSG00000197982	0.909409	0.753915	1.27771	1.07508	0.880087	1.08351	0.875785	0.981323
C1orf123 ENSG00000162384	0.891304	1.01143	0.842501	1.08859	1.12329	0.961159	0.990174	0.907608
C1orf127 ENSG00000175262	1.15285	1.09675	1.05126	1.00464	1.34036	0.869476	1.14941	1.09132
C1orf131 ENSG00000143633	1.06495	0.975724	0.984778	0.912465	0.884977	1.12529	0.939545	0.86809
C1orf141 ENSG00000203963	0.958161	1.09678	0.961012	1.02358	1.23787	0.819596	0.869771	1.05831
C1orf145 ENSG00000162913	1.10056	0.905711	1.10089	0.994332	0.903107	1.06793	0.961851	0.936249
C1orf158 ENSG00000157330	1.02068	0.915888	1.09082	0.823939	0.93402	1.04958	1.27154	0.947142
C1orf159 ENSG00000131591	0.824782	0.866456	0.777831	1.29363	1.07162	0.982911	0.976188	0.900593
C1orf162 ENSG00000143110	1.01405	0.809537	0.900247	1.0584	0.956352	0.659981	1.06714	0.883239
C1orf167 ENSG00000215910	1.12526	0.898023	1.00325	1.16488	1.17311	0.9124	1.03142	1.16564
C1orf168 ENSG00000187889	1.04529	1.01667	0.900622	0.926414	0.849542	0.990047	1.11029	1.09943
C1orf174 ENSG00000198912	0.791144	1.17434	1.00546	1.01917	0.75795	1.48566	1.2295	0.764857
C1orf186 ENSG00000263961	1.18226	0.898523	0.925348	0.833539	1.06394	1.15757	0.774488	0.876736
C1orf194 ENSG00000179902	1.04993	1.27059	1.02911	0.995373	0.699548	1.07052	0.910629	1.15475
C1orf198 ENSG00000119280	1.33499	1.19429	0.927873	0.817292	1.03177	0.858913	0.880879	0.922899
C1orf204 ENSG00000188004	0.949497	0.827546	0.988603	0.961983	0.827301	0.822388	1.09305	1.12606
C1orf21 ENSG00000116667	1.1714	1.21865	1.36169	0.778142	1.07296	0.807024	1.19412	1.14524
C1orf210 ENSG00000253313	1.07374	0.956588	0.964509	1.013	0.834471	0.959919	0.928432	0.960099
C1orf216 ENSG00000142686	0.960496	0.882099	1.23647	1.08677	1.04781	1.50963	0.875733	0.967649
C1orf226 ENSG00000239887	0.916526	0.776805	1.04246	0.689048	1.2832	0.807021	0.820416	1.01229
C1orf228 ENSG00000198520	0.992508	1.08726	1.15567	1.10813	1.25391	1.22105	0.794096	0.962632
C1orf234 ENSG00000227868	1.04828	1.07417	1.04322	1.14577	0.821904	0.88809	0.958162	0.863356
C1orf27 ENSG00000157181	1.05326	0.849526	1.04564	1.13903	0.842646	0.972146	0.905694	1.09442
C1orf35 ENSG00000143793	1.26134	0.985827	0.875818	0.710731	1.16743	1.08948	1.18065	0.873531
C1orf43 ENSG00000143612	0.815999	0.933556	0.895311	0.943077	0.988281	1.03348	0.759958	1.08428
C1orf50 ENSG00000164008	1.16655	1.0576	1.12043	0.849233	0.997065	1.13583	0.799993	0.775251
C1orf52 ENSG00000162642	1.13144	1.12374	0.926151	0.977783	0.946067	0.935724	0.886886	1.0485
C1orf53 ENSG00000203724	0.744821	1.07475	0.881059	0.92514	0.807164	0.948975	0.99485	0.90397
C1orf54 ENSG00000118292	0.836158	0.849941	1.13203	1.16635	1.01731	1.16035	1.12186	0.960886
C1orf56 ENSG00000143443	0.779504	0.95018	1.2283	1.10536	1.055	1.08052	0.835633	1.02455
C1orf61 ENSG00000125462	1.00652	1.09522	0.848117	1.19043	1.12894	0.999321	1.27778	1.00163
C1orf64 ENSG00000183888	1.16976	0.928177	0.997717	1.1661	0.883325	1.05582	1.05555	1.0064
C1orf74 ENSG00000162757	1.21702	1.07437	0.844427	1.16471	0.76585	0.939354	0.913211	1.15749
C1orf94 ENSG00000142698	0.829927	1.28872	0.808836	0.919652	1.23688	0.972944	1.10837	0.911567
C2 ENSG00000166278	0.967339	1.01605	2.12503	0.822555	0.822618	0.859085	1.27456	0.894747
C20orf144 ENSG00000149609	1.14121	0.783042	1.16127	1.06153	0.932271	1.14127	0.881347	1.25983
C20orf194 ENSG00000088854	1.23668	1.17503	0.973312	1.40822	1.1078	1.31114	0.946847	1.06796
C20orf196 ENSG00000171984	0.926857	0.914976	1.04652	1.02365	1.16257	1.07233	0.892259	0.940051
C20orf24 ENSG00000101084	1.08646	1.1036	1.26115	0.701309	0.869751	0.928605	0.956535	1.01214
C20orf27 ENSG00000101220	1.11613	0.970361	1.27861	0.892077	1.21808	1.2869	1.07251	0.993482
C20orf96 ENSG00000196476	0.788862	1.23931	1.02123	1.08126	0.873949	0.918899	0.825892	1.39553
C21orf2 ENSG00000160226	1.01245	1.59272	1.19153	0.895532	1.02533	0.816472	0.997593	0.798381
C21orf33 ENSG00000160221	1.31813	1.11195	0.758186	1.00263	0.953252	0.997423	1.01856	1.26546
C21orf58 ENSG00000160298	1.0118	0.884564	0.920966	0.960946	1.09842	1.09856	0.931623	0.912492
C21orf59 ENSG00000159079	0.939665	1.2972	1.12848	1.47925	0.795469	0.965401	1.14866	1.14159
C21orf91 ENSG00000154642	0.859202	0.844059	1.07809	0.753976	1.27917	1.6112	0.927751	1.03331
C22orf15 ENSG00000169314	1.00458	0.835319	1.18965	1.0799	0.981752	0.989714	0.863805	0.915811
C22orf23 ENSG00000128346	0.969689	0.967284	1.193	1.23115	1.02292	1.00504	0.76839	1.08196
C22orf29 ENSG00000215012	1.24533	0.876712	1.07156	1.01624	0.934606	0.898189	1.21883	1.14867
C22orf31 ENSG00000100249	1.0634	0.79104	0.987149	0.842942	0.927875	1.1952	0.829092	1.03109
C22orf39 ENSG00000242259	1.04363	0.940769	1.23452	0.987751	1.06763	1.46419	1.01203	1.10081
C22orf42 ENSG00000205856	1.13334	1.30579	0.907462	0.896008	1.00491	0.89744	1.10828	0.811069
C22orf46 ENSG00000184208	1.04289	1.10665	1.12188	0.919159	1.11543	1.05958	1.05824	0.990529
C2CD2 ENSG00000157617	0.970194	1.0553	1.18482	0.663988	0.832408	0.83277	0.890125	1.27258
C2CD2L ENSG00000172375	0.973308	1.0416	0.805286	0.967055	1.09219	0.981523	0.912386	1.01036
C2CD3 ENSG00000168014	0.934819	1.07415	1.06088	0.820632	1.11613	1.12958	0.826993	0.648077
C2CD4A ENSG00000198535	0.936623	0.943004	1.19624	1.03882	0.934689	1.11877	1.09671	0.98253
C2CD4B ENSG00000205502	0.880563	1.02357	1.30191	1.09608	1.04232	0.905935	1.07373	1.30017
C2CD4C ENSG00000183186	0.691344	0.813973	0.8538	0.790437	0.949344	0.902301	0.900758	1.02308
C2CD4D ENSG00000225556	1.16768	1.06524	0.753134	0.719889	1.19873	1.02967	0.904764	1.13114
C2CD5 ENSG00000111731	1.04861	1.16242	0.730559	1.02129	0.814133	1.05013	0.798301	1.38334
C2orf15 ENSG00000273045	0.940956	0.665729	0.773451	1.00156	0.998639	0.977983	1.01161	1.12392
C2orf40 ENSG00000119147	1.02449	1.03175	1.07605	0.935784	1.03298	1.26838	1.06356	1.00491
C2orf42 ENSG00000115998	1.13841	1.04044	0.82961	1.08224	0.974392	1.02357	0.746169	1.03897
C2orf47 ENSG00000162972	0.900088	0.817772	0.780927	0.880884	0.689301	1.31308	0.886191	0.763645
C2orf49 ENSG00000135974	0.890657	1.04576	0.760899	0.997854	1.30794	0.869409	0.988602	1.25694
C2orf50 ENSG00000150873	0.816459	1.1291	0.885233	0.823577	0.959947	1.02771	1.21305	0.983328
C2orf54 ENSG00000172478	0.931619	0.86896	0.989306	1.13988	0.875031	1.07088	1.12532	1.13659
C2orf66 ENSG00000187944	0.970988	1.16831	0.874457	0.960605	0.943276	0.878626	0.967349	0.924566
C2orf68 ENSG00000168887	1.06466	0.850222	1.29245	1.08483	0.961926	0.860135	0.911258	1.02779
C2orf69 ENSG00000178074	1.11592	0.947826	0.825186	1.26312	1.00229	0.853512	0.927871	0.871487
C2orf70 ENSG00000173557	1.06748	1.24553	1.02657	0.938827	0.859377	0.695056	0.841902	0.857759
C2orf71 ENSG00000179270	0.945476	1.0375	1.09201	1.06252	1.06827	0.966985	0.890209	1.15346
C2orf72 ENSG00000204128	1.17323	1.26379	1.28413	1.03587	0.841667	0.811704	1.02045	0.763447
C2orf73 ENSG00000177994	0.861737	0.808704	1.04443	1.00253	0.984305	0.941341	0.840902	1.1238
C2orf74 ENSG00000237651	1.11441	1.16778	0.962239	1.04498	1.15848	0.792294	0.984462	0.956362
C2orf76 ENSG00000186132	1.07758	1.14172	1.05932	0.744881	0.946829	1.17163	1.28991	1.14564
C2orf78 ENSG00000187833	1.15341	0.928541	1.00297	0.842489	0.967692	1.08007	1.08944	1.30987
C2orf80 ENSG00000188674	1.06464	0.978496	1.00048	1.13064	0.915517	1.03551	0.847854	0.947791
C2orf81 ENSG00000159239	0.94741	0.807077	1.20318	0.904722	1.045	1.02587	0.996899	0.888398
C2orf82 ENSG00000182600	1.07953	1.09215	0.920123	0.977364	0.874345	1.01985	0.763668	0.995472
C2orf83 ENSG00000042304	0.971218	1.02025	1.07744	0.731023	0.919926	0.933016	1.03432	0.9784
C2orf88 ENSG00000187699	1.13452	0.9941	0.908455	1.11011	1.13145	1.06537	0.982487	1.13087
C3 ENSG00000125730	1.02059	1.84842	1.22305	0.76331	1.0163	1.01506	0.992484	0.927301
C3AR1 ENSG00000171860	0.90184	1.10584	0.944272	0.995138	1.05729	0.988931	0.979792	0.972408
C3orf14 ENSG00000114405	1.13553	1.04617	1.0108	0.93023	0.890628	0.842642	0.840955	0.988334
C3orf18 ENSG00000088543	1.17558	0.880313	1.01191	1.50426	0.873981	0.987232	1.07187	0.990529
C3orf20 ENSG00000131379	0.914621	1.08055	1.12076	0.793325	1.03313	1.04551	1.15432	1.16314
C3orf22 ENSG00000180697	0.775827	0.793226	0.987751	0.973798	0.949265	0.793228	1.10432	1.16008
C3orf33 ENSG00000174928	1.04171	1.03949	0.795807	1.0687	1.21772	1.00852	1.17494	0.970525
C3orf36 ENSG00000221972	0.851997	1.06358	0.938587	0.98802	1.0244	0.801223	1.17336	0.704888
C3orf38 ENSG00000179021	0.815529	0.933303	1.05384	0.941065	1.08542	1.04003	0.902552	1.01366
C3orf49 ENSG00000163632	1.01411	1.14067	1.01748	1.14465	0.853979	1.00786	0.986655	0.941866
C3orf52 ENSG00000114529	0.877644	1.17608	0.983555	0.960433	1.11139	0.92565	1.06119	0.95611
C3orf58 ENSG00000181744	1.28659	1.0346	1.16935	0.928259	0.992267	1.05277	1.14367	0.834241
C3orf62 ENSG00000188315	1.21377	1.00671	1.08162	1.05747	1.06176	1.00794	1.05995	0.673395
C3orf70 ENSG00000187068	0.978382	1.02895	0.914245	0.825685	0.988797	1.07495	1.06423	1.2917
C3orf80 ENSG00000180044	1.25849	1.11267	0.932815	1.21792	1.03487	1.14129	0.96937	0.872379
C4A ENSG00000244731	0.938618	1.14966	0.932335	1.27693	0.940789	1.07975	0.925592	1.04242
C4B ENSG00000224389	0.859254	0.890893	0.996937	1.14498	2.20459	1.03268	1.10543	1.1205
C4BPA ENSG00000123838	1.09485	1.25631	1.07399	1.11493	0.962828	1.19747	0.803074	0.951869
C4BPB ENSG00000123843	0.7763	0.99754	0.969262	0.789466	1.04493	0.923192	1.07338	0.939111
C4orf17 ENSG00000138813	0.978481	0.85439	0.98259	0.803465	0.998712	1.03426	1.10045	0.890829
C4orf19 ENSG00000154274	1.08793	0.925272	0.750094	0.988507	1.31186	1.07715	1.03623	0.913292
C4orf22 ENSG00000197826	0.808681	0.77999	0.888964	0.777305	0.806878	0.841317	1.36581	0.839445
C4orf3 ENSG00000164096	0.780886	0.885244	1.05105	0.766177	1.07011	1.04982	1.09909	0.923118
C4orf32 ENSG00000174749	0.905936	0.73248	0.941217	1.17986	0.903038	0.982518	0.916855	1.42938
C4orf33 ENSG00000151470	1.12755	0.989421	1.03944	0.892283	1.11619	0.813938	0.972469	0.999139
C4orf36 ENSG00000163633	1.29114	0.946298	0.72093	0.819446	1.11075	1.12373	0.889254	1.07621
C4orf46 ENSG00000205208	1.03888	0.724975	0.941083	0.97902	0.978662	0.924652	0.997066	0.999977
C4orf48 ENSG00000243449	1.58828	1.27652	0.952188	1.04152	0.930258	0.901831	1.17732	1.01883
C4orf50 ENSG00000181215	1.14066	1.0714	0.812663	0.954016	1.155	0.948251	0.908444	0.767979
C5 ENSG00000106804	1.0315	1.03865	1.11411	1.1512	0.863129	1.10585	0.754212	0.741913
C5AR1 ENSG00000197405	0.722728	0.91967	0.901346	1.24754	0.860519	0.772994	1.19501	0.948962
C5AR2 ENSG00000134830	1.42144	1.04695	0.887346	1.07189	0.726585	1.27369	1.24784	0.81135
C5orf15 ENSG00000113583	1.24073	1.13209	0.871762	0.739744	1.37882	1.09543	1.46914	0.9645
C5orf22 ENSG00000082213	1.13121	1.03813	1.09283	1.16081	0.905459	0.978395	1.07296	0.886821
C5orf24 ENSG00000181904	0.989143	0.862242	1.01752	0.807162	0.967222	1.05073	0.949125	0.964077
C5orf30 ENSG00000181751	0.916922	0.908482	1.03893	1.15552	1.11083	0.84956	0.99123	1.10851
C5orf34 ENSG00000172244	1.07057	1.0341	0.758409	1.31999	0.895303	0.65243	1.24209	1.06488
C5orf38 ENSG00000186493	1.14219	0.863806	1.11045	0.778969	0.81912	1.07824	1.04984	1.22837
C5orf42 ENSG00000197603	0.964454	0.930596	1.08825	0.924228	1.54595	1.03561	1.08314	1.07163
C5orf45 ENSG00000161010	1.00222	1.00981	0.754886	1.01487	1.10097	0.998998	0.772758	1.22288
C5orf46 ENSG00000178776	1.20722	0.967596	1.03394	1.34302	1.05742	0.884109	1.31127	1.15472
C5orf49 ENSG00000215217	0.970764	1.00498	0.997535	0.974487	1.11251	0.90764	1.05052	0.884162
C5orf51 ENSG00000205765	1.05446	1.10879	0.847652	0.969005	0.97488	1.14581	0.7562	0.801734
C5orf52 ENSG00000187658	1.02706	0.854132	1.05742	1.02621	0.693375	1.02814	1.16218	0.931092
C5orf56 ENSG00000197536	0.969472	1.11367	0.982062	1.23213	0.99977	1.2614	0.97018	0.91082
C5orf63 ENSG00000164241	0.919705	1.02056	1.13118	0.89361	0.90332	1.16928	0.817394	1.07788
C6 ENSG00000039537	1.08727	0.861687	1.20329	0.938064	1.00352	1.00656	1.12049	1.24784
C6orf1 ENSG00000186577	1.02334	1.19401	0.702018	0.960722	1.0086	1.26163	1.15008	0.945953
C6orf106 ENSG00000196821	0.816457	0.971189	1.03101	1.13436	0.970297	0.834736	0.884414	1.04505
C6orf118 ENSG00000112539	1.16837	1.09933	0.80066	1.00466	1.22055	1.06739	0.866808	0.934616
C6orf120 ENSG00000185127	0.895789	1.26745	1.03492	0.9543	0.858581	1.0737	0.952337	1.0374
C6orf132 ENSG00000188112	0.874332	1.1525	1.01621	1.00532	1.13464	1.2279	1.16447	1.38358
C6orf136 ENSG00000204564	0.881598	0.928939	1.02602	0.937875	0.974189	0.869663	0.815733	0.939876
C6orf141 ENSG00000197261	0.821375	0.923932	0.834972	0.92517	1.12997	1.08702	0.786515	0.958841
C6orf201 ENSG00000185689	1.09237	0.873003	1.21145	1.02817	0.885944	0.753979	0.892909	1.16979
C6orf203 ENSG00000130349	1.00301	1.28583	0.81282	1.03752	1.16507	0.730972	1.26914	0.950107
C6orf223 ENSG00000181577	0.994896	0.915495	0.947177	0.929376	0.701633	1.07116	0.968752	1.47335
C6orf226 ENSG00000221821	0.835409	1.02119	1.05171	0.960184	0.849584	1.03091	0.842127	1.12065
C6orf25 ENSG00000204420	1.03443	0.894975	0.763621	0.967247	0.900159	0.633224	0.813745	0.78754
C6orf47 ENSG00000204439	0.754144	0.95793	1.03223	0.908058	1.03866	1.10934	0.947123	0.984006
C6orf48 ENSG00000204387	0.980935	0.954756	0.920186	0.799919	0.764596	0.955751	0.963403	1.07606
C6orf52 ENSG00000137434	1.01342	0.93386	0.915803	0.927284	0.819435	0.959398	0.820464	1.0571
C6orf58 ENSG00000184530	1.04269	0.818696	1.04746	0.903609	0.975877	0.853444	0.755749	0.85117
C6orf62 ENSG00000112308	0.977269	0.921807	0.965356	1.0905	0.813898	1.01948	1.17144	1.10652
C6orf89 ENSG00000198663	0.838444	0.935024	1.01878	1.30806	0.841823	0.842819	1.0179	1.10164
C7 ENSG00000112936	0.694658	0.945128	1.06527	0.902689	0.760083	1.19104	1.35082	1.08248
C7orf25 ENSG00000136197	0.862011	0.847655	0.841261	0.968376	1.00108	0.89104	1.02629	0.944628
C7orf26 ENSG00000146576	1.0072	0.728867	1.24894	0.913949	0.75461	0.889192	0.923164	0.996194
C7orf31 ENSG00000153790	1.14594	0.912477	0.963755	0.90848	1.07314	1.12381	0.826052	0.789521
C7orf34 ENSG00000165131	1.00913	1.15325	0.877076	0.925804	0.925028	1.1101	1.15644	0.962752
C7orf43 ENSG00000146826	1.26459	1.00365	1.12261	1.16091	0.88814	0.838729	1.0172	1.09726
C7orf49 ENSG00000122783	1.02494	0.932533	1.04961	0.935392	1.25211	1.05075	1.01084	0.990055
C7orf50 ENSG00000146540	0.919119	0.902953	0.910711	0.944362	1.15222	0.903862	1.19441	0.962806
C7orf61 ENSG00000185955	0.951889	1.09732	0.812327	0.965272	0.908487	0.87928	0.862731	0.899691
C7orf62 ENSG00000164645	0.869346	1.07292	0.867254	1.05905	1.18768	0.967178	0.874368	1.15321
C7orf72 ENSG00000164500	1.23941	1.04981	1.0813	1.06143	1.03251	0.947866	0.841917	1.25231
C7orf73 ENSG00000243317	1.28615	0.948946	1.05965	1.04694	0.981521	0.963022	0.920296	1.34753
C8A ENSG00000157131	0.732511	1.02735	1.0007	0.890246	0.972741	0.893316	0.79667	0.870773
C8G ENSG00000176919	0.896559	1.12696	0.718719	0.789057	0.995257	1.1257	0.981464	1.19511
C8orf22 ENSG00000168333	1.04432	1.22492	0.779997	1.09736	1.00733	0.951633	1.107	0.856085
C8orf33 ENSG00000182307	0.825282	0.977935	1.07162	1.05855	0.840738	0.554907	0.78521	0.929021
C8orf34 ENSG00000165084	1.26326	0.845967	0.978967	1.18744	0.897456	1.05921	0.909972	0.831673
C8orf37 ENSG00000156172	0.989999	0.903748	1.19642	1.08742	0.977626	1.09739	1.15051	0.993956
C8orf4 ENSG00000176907	0.674383	0.987514	1.05404	1.01727	0.900822	1.03034	0.794184	1.0045
C8orf44 ENSG00000213865	0.968447	0.934312	1.06273	1.19889	1.10565	0.946534	1.14347	0.999937
C8orf46 ENSG00000169085	0.937965	1.14601	1.16471	1.04446	1.02517	0.763754	1.22157	0.985657
C8orf48 ENSG00000164743	0.865843	1.09365	0.986645	0.776437	1.13686	1.02249	0.871472	0.8729
C8orf58 ENSG00000241852	0.95426	1.05287	1.04272	0.922866	0.809463	1.03324	0.860077	1.0075
C8orf59 ENSG00000176731	0.927176	0.978175	0.844291	1.07722	0.943857	0.85896	1.07663	1.20903
C8orf74 ENSG00000171060	1.29609	1.00416	0.940248	1.07208	0.998585	0.74707	1.12572	1.32904
[truncated: 14,779 more rows]
