# Supplementary material for: Spatial maps of prostate cancer transcriptomes reveal an unexplored landscape of heterogeneity
Source: Nat Commun. 2018 Jun 20;9:2419. doi: 10.1038/s41467-018-04724-5 (PMC6010471; doi:10.1038/s41467-018-04724-5)
Supplement: Supplementary file 13 — Supplementary Data 10 [file 41467_2018_4724_MOESM13_ESM.zip › Supplementary Dataset 5/experiment0001-contributions_gene_type.tsv]

	Factor 1	Factor 2	Factor 3	Factor 4	Factor 5	Factor 6	Factor 7	Factor 8
A1BG ENSG00000121410	0	0	0	0	0	0	0	0
A1CF ENSG00000148584	0	0	0	0	0	0	0	0
A2M ENSG00000175899	360	267	40	2	460	131	275	47
A2ML1 ENSG00000166535	0	0	1	0	0	0	0	1
A4GALT ENSG00000128274	2	0	3	9	36	5	0	25
AAAS ENSG00000094914	0	0	0	23	5	1	1	0
AACS ENSG00000081760	0	2	1	1	0	0	0	1
AADAC ENSG00000114771	0	1	0	0	0	0	0	0
AADACL4 ENSG00000204518	0	0	0	0	0	0	0	0
AADAT ENSG00000109576	2	0	0	2	0	0	1	0
AAED1 ENSG00000158122	0	2	0	1	0	10	1	0
AAGAB ENSG00000103591	0	0	6	0	0	0	0	0
AAK1 ENSG00000115977	0	1	2	30	3	22	61	6
AAMDC ENSG00000087884	10	3	1	0	0	8	0	3
AAMP ENSG00000127837	110	2	51	68	58	18	3	1
AAR2 ENSG00000131043	0	1	0	2	0	1	0	0
AARD ENSG00000205002	0	10	0	0	0	0	1	0
AARS ENSG00000090861	22	2	0	7	0	1	2	2
AARSD1 ENSG00000266967	0	0	0	0	2	1	3	0
AASDH ENSG00000157426	0	0	0	0	0	2	0	1
AASDHPPT ENSG00000149313	0	0	1	8	0	6	0	0
AASS ENSG00000008311	34	0	0	13	0	0	0	0
AATF ENSG00000275700	3	4	2	4	13	0	0	0
AATK ENSG00000181409	0	0	0	0	1	0	1	0
ABAT ENSG00000183044	0	0	0	6	0	0	6	0
ABC13-47488600E17.1 ENSG00000283199	0	0	0	0	0	0	0	0
ABC13-47656900H15.1 ENSG00000283566	1	0	1	1	0	0	0	0
ABCA1 ENSG00000165029	2	0	0	0	0	1	5	6
ABCA10 ENSG00000154263	0	1	0	0	0	0	0	0
ABCA12 ENSG00000144452	0	0	0	0	0	0	0	0
ABCA13 ENSG00000179869	0	0	0	0	0	0	0	0
ABCA2 ENSG00000107331	4	12	1	8	20	4	26	0
ABCA3 ENSG00000167972	2	5	1	1	15	0	9	2
ABCA4 ENSG00000198691	0	0	0	0	0	0	0	0
ABCA5 ENSG00000154265	0	0	0	0	0	0	0	3
ABCA6 ENSG00000154262	0	0	0	0	2	3	3	0
ABCA7 ENSG00000064687	0	0	0	0	0	0	1	0
ABCA8 ENSG00000141338	0	1	0	1	6	0	19	0
ABCA9 ENSG00000154258	0	1	0	0	0	0	0	0
ABCB1 ENSG00000085563	0	0	0	0	0	0	1	0
ABCB10 ENSG00000135776	0	1	0	1	0	0	1	2
ABCB11 ENSG00000073734	0	0	0	0	0	0	0	0
ABCB4 ENSG00000005471	0	0	0	0	0	0	0	0
ABCB5 ENSG00000004846	0	0	0	0	0	0	0	0
ABCB6 ENSG00000115657	0	0	0	0	0	0	0	0
ABCB7 ENSG00000131269	0	2	9	0	1	0	0	17
ABCB8 ENSG00000197150	10	6	1	0	8	5	22	0
ABCB9 ENSG00000150967	16	1	0	0	1	0	0	0
ABCC1 ENSG00000103222	12	1	3	1	0	3	1	0
ABCC10 ENSG00000124574	2	1	1	23	0	5	9	1
ABCC11 ENSG00000121270	0	0	0	0	0	0	0	0
ABCC3 ENSG00000108846	0	3	6	4	1	1	6	0
ABCC4 ENSG00000125257	0	0	71	14	0	0	70	7
ABCC5 ENSG00000114770	13	7	6	7	0	0	0	5
ABCC6 ENSG00000091262	0	3	0	5	0	0	0	0
ABCC8 ENSG00000006071	5	0	7	0	1	2	0	0
ABCC9 ENSG00000069431	0	1	0	0	0	21	0	3
ABCD1 ENSG00000101986	1	0	3	2	10	7	5	5
ABCD2 ENSG00000173208	0	0	0	0	0	0	0	0
ABCD3 ENSG00000117528	4	0	2	12	0	2	6	0
ABCD4 ENSG00000119688	0	0	0	0	1	4	1	0
ABCE1 ENSG00000164163	7	0	1	3	0	1	0	0
ABCF1 ENSG00000204574	15	62	7	17	9	0	10	0
ABCF2 ENSG00000033050	41	24	12	10	31	1	6	0
ABCF3 ENSG00000161204	1	1	0	3	24	28	2	5
ABCG1 ENSG00000160179	0	0	0	0	1	1	0	1
ABCG2 ENSG00000118777	7	0	0	0	0	0	0	0
ABCG4 ENSG00000172350	0	0	0	0	0	0	0	0
ABCG5 ENSG00000138075	0	0	0	0	0	0	0	0
ABHD1 ENSG00000143994	0	2	0	0	0	0	0	0
ABHD10 ENSG00000144827	2	0	0	3	0	2	0	0
ABHD11 ENSG00000106077	14	25	41	1	0	4	10	2
ABHD12 ENSG00000100997	27	22	28	4	5	7	21	2
ABHD13 ENSG00000139826	2	0	1	0	0	0	2	0
ABHD14A ENSG00000248487	2	0	1	0	2	2	0	0
ABHD14B ENSG00000114779	0	39	40	11	59	0	56	3
ABHD15 ENSG00000168792	0	0	4	4	28	0	0	0
ABHD16A ENSG00000204427	0	1	1	0	0	0	2	0
ABHD17A ENSG00000129968	36	13	0	2	6	3	27	0
ABHD17B ENSG00000107362	0	0	4	0	0	0	2	0
ABHD17C ENSG00000136379	0	0	2	0	0	0	4	0
ABHD18 ENSG00000164074	26	0	0	1	0	0	2	0
ABHD2 ENSG00000140526	0	0	2	32	4	1	91	0
ABHD3 ENSG00000158201	1	0	0	1	0	0	0	0
ABHD4 ENSG00000100439	9	2	0	0	4	0	12	1
ABHD5 ENSG00000011198	0	0	0	0	0	0	2	0
ABHD6 ENSG00000163686	0	0	4	15	0	0	0	0
ABHD8 ENSG00000127220	0	9	0	0	18	0	2	2
ABI1 ENSG00000136754	2	0	3	3	0	0	0	3
ABI2 ENSG00000138443	5	1	2	0	9	0	4	5
ABI3 ENSG00000108798	0	4	1	0	0	2	0	32
ABI3BP ENSG00000154175	0	0	0	0	0	0	0	0
ABL1 ENSG00000097007	9	7	1	4	9	20	5	12
ABL2 ENSG00000143322	18	0	1	0	1	63	0	22
ABLIM1 ENSG00000099204	8	3	15	3	42	20	0	2
ABLIM2 ENSG00000163995	0	1	0	0	5	0	0	0
ABLIM3 ENSG00000173210	1	1	2	1	0	1	0	0
ABO ENSG00000175164	0	0	0	0	0	0	0	0
ABR ENSG00000159842	0	2	5	0	0	0	17	0
ABRA ENSG00000174429	0	0	0	0	0	0	0	0
ABRACL ENSG00000146386	0	0	0	0	0	0	0	0
ABT1 ENSG00000146109	2	4	4	3	0	0	2	13
ABTB1 ENSG00000114626	99	1	17	3	19	12	6	7
ABTB2 ENSG00000166016	17	0	2	0	0	0	0	0
AC004158.1 ENSG00000280264	0	0	0	0	0	0	0	1
AC004381.6 ENSG00000005189	0	4	1	0	0	0	0	0
AC004754.3 ENSG00000269881	0	0	0	0	0	0	0	0
AC004813.1 ENSG00000279777	0	0	0	0	0	0	0	0
AC004824.1 ENSG00000280226	0	0	0	0	0	0	0	0
AC005281.1 ENSG00000226690	0	0	0	0	0	0	0	0
AC005477.1 ENSG00000280188	0	0	0	0	0	0	0	0
AC005480.1 ENSG00000279461	2	0	0	1	0	0	0	0
AC006116.20 ENSG00000267710	0	0	0	0	0	0	0	0
AC006386.1 ENSG00000279115	1	1	0	0	0	0	0	0
AC006994.3 ENSG00000279317	0	0	0	0	0	0	0	0
AC007906.1 ENSG00000279018	0	0	0	0	0	0	0	0
AC008074.1 ENSG00000279644	0	0	0	0	0	0	0	0
AC008522.1 ENSG00000279232	0	0	0	0	0	0	0	0
AC008686.1 ENSG00000280221	0	0	0	0	0	0	0	0
AC008759.1 ENSG00000279471	0	0	0	0	0	0	0	0
AC008914.1 ENSG00000279768	0	0	0	0	0	0	0	0
AC009014.3 ENSG00000271824	0	0	0	0	0	0	0	0
AC010731.4 ENSG00000235118	0	0	0	0	0	0	0	0
AC012005.1 ENSG00000279274	3	0	0	0	1	0	1	0
AC013461.1 ENSG00000091436	17	4	0	3	23	6	1	3
AC016549.1 ENSG00000281325	0	0	0	1	0	0	0	0
AC021106.1 ENSG00000279386	0	0	0	0	0	0	0	0
AC024060.1 ENSG00000281584	0	0	0	0	0	0	0	0
AC025335.1 ENSG00000179859	0	0	1	0	0	0	0	0
AC069063.2 ENSG00000279380	0	0	0	0	0	0	0	0
AC073657.1 ENSG00000279937	0	0	0	0	0	0	0	0
AC074033.1 ENSG00000281137	1	0	0	0	0	0	2	0
AC087350.1 ENSG00000281527	0	0	0	0	0	0	0	0
AC090498.1 ENSG00000279483	57	89	21	0	0	8	20	5
AC104981.1 ENSG00000278938	0	0	0	1	0	0	0	0
AC105009.1 ENSG00000281855	0	0	0	0	0	0	0	0
AC105052.1 ENSG00000279168	0	0	0	0	0	0	0	0
AC110615.1 ENSG00000279909	0	0	0	0	2	0	3	1
AC113404.1 ENSG00000254893	0	0	6	0	1	2	116	0
AC118758.1 ENSG00000268187	0	0	0	0	0	0	0	0
AC131097.4 ENSG00000216921	0	0	0	0	0	0	0	2
AC131263.1 ENSG00000280550	0	0	0	0	0	0	0	0
AC138517.6 ENSG00000283288	0	0	0	0	0	0	0	0
AC138969.4 ENSG00000183889	1	1	23	3	14	1	2	6
AC241377.1 ENSG00000281741	6	3	0	2	0	3	7	0
AC241585.1 ENSG00000281571	0	0	0	0	0	0	4	0
AC242988.1 ENSG00000278939	0	0	0	0	0	0	0	0
AC243756.1 ENSG00000270339	0	0	0	0	0	0	0	0
AC245100.1 ENSG00000280649	5	0	0	8	0	0	0	4
ACAA1 ENSG00000060971	50	35	27	92	7	0	0	25
ACAA2 ENSG00000167315	3	0	1	0	0	1	1	0
ACACA ENSG00000278540	0	7	4	2	0	3	0	4
ACACB ENSG00000076555	11	0	0	0	0	13	0	0
ACAD10 ENSG00000111271	0	1	0	8	2	1	4	0
ACAD11 ENSG00000240303	0	0	0	0	0	0	0	1
ACAD8 ENSG00000151498	0	1	0	0	1	0	2	0
ACAD9 ENSG00000177646	11	0	4	0	3	0	0	1
ACADL ENSG00000115361	0	0	0	1	0	0	9	0
ACADM ENSG00000117054	0	0	0	0	0	0	0	0
ACADS ENSG00000122971	1	19	0	0	16	16	8	0
ACADSB ENSG00000196177	1	0	0	0	5	1	0	2
ACADVL ENSG00000072778	41	48	44	42	58	60	87	21
ACAN ENSG00000157766	0	0	0	0	0	0	0	0
ACAP1 ENSG00000072818	1	8	3	6	5	73	0	5
ACAP2 ENSG00000114331	0	0	2	0	42	0	1	0
ACAP3 ENSG00000131584	30	72	11	17	14	7	0	29
ACAT1 ENSG00000075239	2	0	0	0	0	4	0	1
ACAT2 ENSG00000120437	0	9	7	3	0	1	1	0
ACBD3 ENSG00000182827	1	1	3	10	0	0	7	21
ACBD4 ENSG00000181513	46	3	1	9	1	2	2	49
ACBD5 ENSG00000107897	0	0	1	0	0	0	0	0
ACBD6 ENSG00000230124	6	0	2	1	27	0	3	1
ACCS ENSG00000110455	1	6	0	13	4	4	0	3
ACCSL ENSG00000205126	0	0	0	0	0	0	0	0
ACD ENSG00000102977	6	2	1	4	2	1	17	1
ACE ENSG00000159640	0	0	19	0	0	0	0	8
ACE2 ENSG00000130234	0	0	0	0	0	0	0	0
ACER1 ENSG00000167769	0	0	0	0	0	0	0	0
ACER2 ENSG00000177076	0	0	0	0	0	0	0	0
ACER3 ENSG00000078124	0	0	1	0	0	0	1	0
ACHE ENSG00000087085	1	1	5	0	24	36	0	8
ACIN1 ENSG00000100813	42	10	22	29	1	7	12	48
ACKR1 ENSG00000213088	0	0	0	1	18	19	0	2
ACKR2 ENSG00000144648	8	0	2	0	1	0	2	0
ACKR3 ENSG00000144476	3	0	6	0	0	4	1	1
ACKR4 ENSG00000129048	0	0	0	0	0	0	0	0
ACLY ENSG00000131473	1	0	6	26	0	2	7	6
ACMSD ENSG00000153086	2	0	0	0	0	1	0	0
ACO1 ENSG00000122729	4	1	1	0	0	0	0	0
ACO2 ENSG00000100412	17	0	5	10	0	0	4	6
ACOD1 ENSG00000102794	0	0	0	0	0	0	0	0
ACOT1 ENSG00000184227	6	0	5	0	5	0	4	0
ACOT11 ENSG00000162390	7	1	0	0	0	0	13	2
ACOT12 ENSG00000172497	14	0	0	0	0	1	6	0
ACOT13 ENSG00000112304	0	0	1	15	7	1	10	1
ACOT2 ENSG00000119673	6	0	0	0	0	0	0	2
ACOT4 ENSG00000177465	0	0	0	0	0	0	0	0
ACOT7 ENSG00000097021	14	0	0	0	1	1	13	0
ACOT8 ENSG00000101473	32	13	13	0	7	4	13	3
ACOT9 ENSG00000123130	0	1	0	2	0	12	1	1
ACOX1 ENSG00000161533	22	30	8	14	0	4	11	51
ACOX2 ENSG00000168306	5	1	0	0	3	35	2	0
ACOX3 ENSG00000087008	3	0	1	4	0	9	23	1
ACOXL ENSG00000153093	0	0	0	0	0	0	0	0
ACP1 ENSG00000143727	0	4	8	7	2	3	9	0
ACP2 ENSG00000134575	47	16	0	49	14	1	34	25
ACP5 ENSG00000102575	0	0	14	2	41	0	29	1
ACP6 ENSG00000162836	0	18	12	16	0	4	0	0
ACP7 ENSG00000183760	0	0	0	0	0	0	0	0
ACPP ENSG00000014257	0	50	46	816	0	0	439	6
ACPT ENSG00000142513	0	0	0	0	0	0	0	0
ACR ENSG00000100312	0	0	0	0	0	0	0	0
ACRBP ENSG00000111644	0	0	0	0	0	0	0	0
ACRC ENSG00000147174	0	0	0	0	0	8	0	0
ACSBG1 ENSG00000103740	0	0	0	0	0	1	0	0
ACSBG2 ENSG00000130377	0	0	0	0	0	0	0	0
ACSF2 ENSG00000167107	3	0	5	0	7	2	0	2
ACSF3 ENSG00000176715	10	0	2	10	2	7	14	0
ACSL1 ENSG00000151726	4	0	12	9	0	2	3	0
ACSL3 ENSG00000123983	0	0	4	18	0	0	37	0
ACSL4 ENSG00000068366	0	1	3	1	0	1	0	0
ACSL5 ENSG00000197142	0	1	4	0	6	0	0	0
ACSL6 ENSG00000164398	0	0	0	0	0	0	0	0
ACSM1 ENSG00000166743	0	0	0	0	0	0	0	0
ACSM2A ENSG00000183747	0	0	0	0	0	0	0	0
ACSM2B ENSG00000066813	0	0	0	0	0	0	0	0
ACSM3 ENSG00000005187	0	5	0	2	0	0	11	10
ACSM4 ENSG00000215009	0	0	0	0	0	0	0	0
ACSM5 ENSG00000183549	0	0	0	0	0	0	0	0
ACSM6 ENSG00000173124	0	0	0	0	0	0	0	0
ACSS1 ENSG00000154930	2	8	2	4	0	21	20	29
ACSS2 ENSG00000131069	0	14	1	0	4	13	9	0
ACSS3 ENSG00000111058	0	1	1	2	2	3	0	0
ACTA1 ENSG00000143632	0	1	0	0	0	0	0	0
ACTA2 ENSG00000107796	640	133	0	0	0	47	2	0
ACTB ENSG00000075624	4197	1141	655	175	3071	2153	350	537
ACTBL2 ENSG00000169067	0	0	0	0	0	0	0	0
ACTC1 ENSG00000159251	2	0	0	0	0	0	0	0
ACTG1 ENSG00000184009	7	188	217	203	747	96	394	314
ACTG2 ENSG00000163017	2202	612	0	0	1	183	0	2
ACTL10 ENSG00000182584	0	0	4	0	0	1	0	0
ACTL6A ENSG00000136518	4	1	0	4	0	1	0	1
ACTL6B ENSG00000077080	0	0	0	0	0	0	0	0
ACTN1 ENSG00000072110	291	10	70	22	152	135	57	7
ACTN2 ENSG00000077522	0	0	0	0	0	0	0	0
ACTN3 ENSG00000248746	0	0	0	0	0	0	0	0
ACTN4 ENSG00000130402	120	31	67	136	52	51	65	25
ACTR10 ENSG00000131966	0	2	9	5	2	0	2	0
ACTR1A ENSG00000138107	105	27	9	1	18	7	12	3
ACTR1B ENSG00000115073	2	8	13	3	62	0	1	5
ACTR2 ENSG00000138071	4	0	15	7	3	10	14	9
ACTR3 ENSG00000115091	3	0	4	0	0	0	1	1
ACTR3B ENSG00000133627	0	0	0	0	0	0	0	0
ACTR3C ENSG00000106526	0	0	0	0	0	0	3	0
ACTR5 ENSG00000101442	0	1	0	3	0	0	0	0
ACTR6 ENSG00000075089	0	1	1	0	2	1	1	0
ACTR8 ENSG00000113812	0	0	17	0	0	1	1	0
ACTRT3 ENSG00000184378	0	0	0	0	0	0	0	0
ACVR1 ENSG00000115170	25	1	0	1	1	0	0	2
ACVR1B ENSG00000135503	1	0	5	2	1	0	3	0
ACVR1C ENSG00000123612	0	0	0	0	1	0	0	7
ACVR2A ENSG00000121989	0	0	0	0	0	0	0	0
ACVR2B ENSG00000114739	0	0	3	11	0	0	1	0
ACVRL1 ENSG00000139567	21	9	0	0	13	1	0	0
ACY1 ENSG00000243989	0	0	2	0	15	9	0	0
ACY3 ENSG00000132744	0	0	0	0	0	0	0	0
ACYP1 ENSG00000119640	0	0	0	1	0	0	0	0
ACYP2 ENSG00000170634	2	3	0	0	0	7	0	0
ADA ENSG00000196839	2	0	0	0	44	1	0	0
ADAD1 ENSG00000164113	0	0	0	0	0	0	0	0
ADAD2 ENSG00000140955	0	0	0	0	0	0	0	0
ADAL ENSG00000168803	2	0	0	7	0	0	0	0
ADAM10 ENSG00000137845	1	0	29	12	13	0	0	1
ADAM11 ENSG00000073670	3	0	0	0	0	59	0	0
ADAM12 ENSG00000148848	0	0	0	0	0	0	0	0
ADAM15 ENSG00000143537	11	1	110	20	0	113	110	15
ADAM17 ENSG00000151694	18	0	5	0	0	0	0	0
ADAM18 ENSG00000168619	0	0	0	0	0	0	0	0
ADAM19 ENSG00000135074	18	0	0	1	1	0	0	0
ADAM2 ENSG00000104755	0	0	0	0	0	0	0	0
ADAM20 ENSG00000134007	0	0	0	0	0	0	0	0
ADAM22 ENSG00000008277	10	1	0	0	0	0	0	8
ADAM23 ENSG00000114948	0	0	0	0	0	0	0	0
ADAM28 ENSG00000042980	12	0	3	0	0	2	0	1
ADAM29 ENSG00000168594	0	0	0	0	0	0	0	0
ADAM32 ENSG00000197140	0	0	0	0	0	0	0	0
ADAM33 ENSG00000149451	72	1	9	1	0	22	18	12
ADAM7 ENSG00000069206	0	0	0	0	0	0	0	0
ADAM8 ENSG00000151651	0	0	1	0	1	1	4	10
ADAM9 ENSG00000168615	0	0	22	13	0	0	31	3
ADAMDEC1 ENSG00000134028	0	0	0	0	0	0	0	0
ADAMTS1 ENSG00000154734	17	3	3	0	40	258	20	33
ADAMTS10 ENSG00000142303	14	0	1	4	4	11	0	5
ADAMTS12 ENSG00000151388	0	0	0	0	0	0	0	0
ADAMTS13 ENSG00000160323	3	4	0	3	0	0	0	0
ADAMTS14 ENSG00000138316	0	0	0	0	0	7	0	0
ADAMTS15 ENSG00000166106	0	0	0	0	1	0	0	0
ADAMTS16 ENSG00000145536	0	0	0	0	0	0	0	0
ADAMTS17 ENSG00000140470	0	0	0	0	5	1	1	0
ADAMTS18 ENSG00000140873	0	0	0	0	0	0	0	0
ADAMTS19 ENSG00000145808	0	0	0	0	0	0	0	0
ADAMTS2 ENSG00000087116	0	11	0	0	0	1	0	0
ADAMTS20 ENSG00000173157	0	0	0	0	0	0	0	0
ADAMTS3 ENSG00000156140	0	0	0	0	0	0	0	0
ADAMTS4 ENSG00000158859	0	0	0	1	0	47	0	0
ADAMTS5 ENSG00000154736	0	0	0	1	0	0	0	0
ADAMTS6 ENSG00000049192	0	0	0	0	0	0	0	0
ADAMTS7 ENSG00000136378	0	13	0	0	0	2	0	1
ADAMTS8 ENSG00000134917	34	0	16	0	6	33	1	8
ADAMTS9 ENSG00000163638	0	2	0	0	0	2	9	0
ADAMTSL1 ENSG00000178031	0	0	0	1	0	0	0	0
ADAMTSL2 ENSG00000197859	0	47	1	0	0	6	57	101
ADAMTSL3 ENSG00000156218	1	0	0	0	0	0	0	0
ADAMTSL4 ENSG00000143382	0	4	0	0	1	2	0	0
ADAMTSL5 ENSG00000185761	0	0	0	0	0	0	0	0
ADAP1 ENSG00000105963	7	45	0	1	10	0	4	1
ADAP2 ENSG00000184060	3	1	0	0	1	0	0	0
ADAR ENSG00000160710	0	124	10	11	77	25	135	17
ADARB1 ENSG00000197381	6	0	0	1	0	0	0	0
ADARB2 ENSG00000185736	0	0	0	0	0	0	0	0
ADAT1 ENSG00000065457	2	5	4	1	0	0	3	9
ADAT2 ENSG00000189007	2	0	0	7	0	0	2	0
ADAT3 ENSG00000213638	0	0	0	0	0	0	0	0
ADCK1 ENSG00000063761	0	1	0	0	0	0	0	0
ADCK2 ENSG00000133597	5	2	0	2	5	3	2	0
ADCK3 ENSG00000163050	0	11	4	8	19	10	7	5
ADCK4 ENSG00000123815	6	1	64	3	8	4	1	4
ADCK5 ENSG00000173137	3	0	1	0	1	3	14	1
ADCY1 ENSG00000164742	0	0	0	0	0	0	0	0
ADCY10 ENSG00000143199	0	0	0	0	0	0	0	0
ADCY2 ENSG00000078295	0	7	4	0	21	1	0	2
ADCY3 ENSG00000138031	2	1	1	1	7	11	12	9
ADCY4 ENSG00000129467	45	0	1	0	4	2	8	15
ADCY5 ENSG00000173175	100	9	2	0	1	0	0	0
ADCY6 ENSG00000174233	12	0	7	41	4	1	5	2
ADCY7 ENSG00000121281	0	0	2	0	3	2	3	4
ADCY9 ENSG00000162104	9	0	2	0	10	13	1	0
ADCYAP1 ENSG00000141433	0	0	0	0	0	0	0	0
ADCYAP1R1 ENSG00000078549	3	0	0	0	1	0	0	1
ADD1 ENSG00000087274	27	6	7	9	2	32	11	5
ADD2 ENSG00000075340	0	0	0	0	0	0	0	0
ADD3 ENSG00000148700	0	2	7	11	8	2	0	0
ADGB ENSG00000118492	0	0	0	0	0	0	0	0
ADGRA1 ENSG00000197177	0	0	0	1	0	0	0	0
ADGRA2 ENSG00000020181	218	19	1	5	64	50	12	23
ADGRA3 ENSG00000152990	7	0	0	4	0	0	2	0
ADGRB1 ENSG00000181790	0	0	0	5	2	0	0	0
ADGRB2 ENSG00000121753	2	5	0	0	0	11	0	0
ADGRB3 ENSG00000135298	0	0	0	0	0	0	0	0
ADGRD1 ENSG00000111452	6	6	0	0	0	0	0	0
ADGRD2 ENSG00000180264	0	0	0	0	0	0	0	0
ADGRE1 ENSG00000174837	0	0	0	0	0	0	0	0
ADGRE2 ENSG00000127507	17	0	0	1	0	0	20	1
ADGRE3 ENSG00000131355	0	0	0	0	0	0	0	0
ADGRE5 ENSG00000123146	18	1	38	7	31	8	1	9
ADGRF1 ENSG00000153292	0	0	11	0	0	0	0	4
ADGRF2 ENSG00000164393	0	0	0	0	0	0	0	0
ADGRF3 ENSG00000173567	0	0	0	0	0	0	0	0
ADGRF4 ENSG00000153294	0	0	0	0	0	0	0	0
ADGRF5 ENSG00000069122	0	0	0	8	0	0	1	0
ADGRG1 ENSG00000205336	0	5	7	16	0	0	9	14
ADGRG2 ENSG00000173698	0	0	0	0	0	0	0	0
ADGRG3 ENSG00000182885	0	0	0	0	0	0	0	0
ADGRG4 ENSG00000156920	0	0	0	0	0	0	0	0
ADGRG5 ENSG00000159618	0	0	0	0	0	11	0	0
ADGRG6 ENSG00000112414	0	0	1	1	0	0	0	0
ADGRL1 ENSG00000072071	33	1	1	3	14	0	0	12
ADGRL2 ENSG00000117114	0	2	0	0	1	0	18	15
ADGRL3 ENSG00000150471	0	0	0	0	0	0	0	0
ADGRL4 ENSG00000162618	0	0	0	0	0	0	0	1
ADGRV1 ENSG00000164199	0	0	0	0	0	0	1	0
ADH1B ENSG00000196616	0	1	0	0	0	0	0	0
ADH1C ENSG00000248144	0	0	0	0	0	0	0	0
ADH4 ENSG00000198099	0	0	0	0	0	0	0	0
ADH5 ENSG00000197894	47	31	26	1	9	1	1	0
ADH6 ENSG00000172955	0	0	0	0	0	0	0	0
ADH7 ENSG00000196344	0	0	0	0	0	0	0	0
ADHFE1 ENSG00000147576	1	0	1	2	0	5	11	0
ADI1 ENSG00000182551	62	59	8	42	16	82	102	24
ADIPOQ ENSG00000181092	0	0	0	0	0	0	0	0
ADIPOR1 ENSG00000159346	1	1	2	4	4	0	2	4
ADIPOR2 ENSG00000006831	1	1	0	1	1	0	1	5
ADIRF ENSG00000148671	186	69	41	79	39	61	113	23
ADK ENSG00000156110	0	1	5	0	0	0	0	10
ADM ENSG00000148926	1	0	3	0	4	3	0	3
ADM2 ENSG00000128165	0	0	1	2	0	0	0	0
ADM5 ENSG00000224420	0	0	0	0	1	0	0	0
ADNP ENSG00000101126	30	5	2	0	2	0	4	11
ADNP2 ENSG00000101544	0	0	1	0	0	0	1	0
ADO ENSG00000181915	1	0	0	0	0	0	0	0
ADORA1 ENSG00000163485	0	0	0	0	0	0	0	0
ADORA2B ENSG00000170425	0	0	2	0	2	0	0	1
ADORA3 ENSG00000282608	0	0	0	0	0	0	0	0
ADPGK ENSG00000159322	0	2	2	3	3	0	74	0
ADPRH ENSG00000144843	0	1	0	0	0	1	40	0
ADPRHL1 ENSG00000153531	0	0	0	0	0	0	0	0
ADPRHL2 ENSG00000116863	3	5	2	1	0	14	14	0
ADPRM ENSG00000170222	0	0	2	0	0	0	0	0
ADRA1A ENSG00000120907	0	0	0	0	0	0	0	1
ADRA1B ENSG00000170214	0	0	0	2	0	0	0	0
ADRA1D ENSG00000171873	0	0	0	0	0	0	0	0
ADRA2A ENSG00000150594	1	1	0	0	0	0	0	0
ADRA2B ENSG00000274286	0	0	0	0	0	0	0	0
ADRA2C ENSG00000184160	0	34	1	12	2	92	1	1
ADRB1 ENSG00000043591	0	0	0	0	0	0	0	0
ADRB2 ENSG00000169252	0	1	0	0	0	0	0	0
ADRB3 ENSG00000188778	0	0	0	0	0	0	0	0
ADRM1 ENSG00000130706	4	9	3	1	18	1	1	7
ADSL ENSG00000239900	0	9	0	1	0	0	1	0
ADSS ENSG00000035687	0	0	2	0	2	1	5	0
ADSSL1 ENSG00000185100	1	0	0	1	0	0	0	0
ADTRP ENSG00000111863	0	0	0	0	0	0	0	0
AEBP1 ENSG00000106624	496	111	0	1	274	280	0	70
AEBP2 ENSG00000139154	0	0	1	0	0	9	0	1
AEN ENSG00000181026	4	1	6	0	0	2	4	13
AES ENSG00000104964	135	109	185	51	72	166	92	83
AF011889.5 ENSG00000241489	0	0	0	0	0	0	0	0
AF111168.1 ENSG00000280308	0	0	0	0	0	0	0	0
AFAP1 ENSG00000196526	0	1	1	0	3	6	0	0
AFAP1L1 ENSG00000157510	0	0	0	0	0	1	0	1
AFAP1L2 ENSG00000169129	0	1	0	0	0	3	0	0
AFF1 ENSG00000172493	13	0	7	8	4	4	6	5
AFF2 ENSG00000155966	0	0	0	0	3	0	0	0
AFF3 ENSG00000144218	0	1	1	4	0	0	23	1
AFF4 ENSG00000072364	0	0	3	27	26	2	16	6
AFG3L2 ENSG00000141385	0	2	11	5	8	6	17	9
AFM ENSG00000079557	0	0	0	1	0	0	0	0
AFMID ENSG00000183077	2	3	3	12	1	0	19	12
AFP ENSG00000081051	0	0	0	0	0	0	0	0
AFTPH ENSG00000119844	1	0	2	6	0	3	71	2
AGA ENSG00000038002	0	0	0	0	0	0	0	0
AGAP1 ENSG00000157985	0	0	4	0	0	0	1	0
AGAP14P ENSG00000279058	0	0	0	0	0	0	0	0
AGAP2 ENSG00000135439	0	1	5	0	0	1	0	0
AGAP3 ENSG00000133612	3	5	7	6	12	0	19	5
AGAP4 ENSG00000188234	0	1	0	2	0	0	0	0
AGAP5 ENSG00000172650	0	0	0	0	0	0	0	0
AGAP6 ENSG00000204149	0	2	6	2	0	0	2	1
AGAP9 ENSG00000204172	0	0	0	0	3	1	0	0
AGBL1 ENSG00000273540	0	0	0	0	0	0	0	0
AGBL2 ENSG00000165923	0	0	0	0	6	0	0	0
AGBL3 ENSG00000146856	0	0	0	3	0	0	0	0
AGBL4 ENSG00000186094	0	0	0	0	0	0	0	0
AGBL5 ENSG00000084693	2	15	10	3	10	8	24	0
AGER ENSG00000204305	14	0	2	0	0	0	0	0
AGFG1 ENSG00000173744	1	3	1	0	0	1	0	0
AGFG2 ENSG00000106351	0	26	10	3	4	0	26	0
AGGF1 ENSG00000164252	2	0	0	1	0	0	1	0
AGK ENSG00000006530	0	4	0	2	1	1	1	0
AGL ENSG00000162688	0	0	1	8	0	0	0	0
AGMAT ENSG00000116771	0	3	0	0	0	0	0	0
AGMO ENSG00000187546	0	0	0	0	0	0	0	0
AGO1 ENSG00000092847	0	1	1	0	0	0	0	0
AGO2 ENSG00000123908	3	0	1	22	0	6	0	0
AGO3 ENSG00000126070	4	1	2	4	3	0	0	1
AGO4 ENSG00000134698	0	2	0	0	0	2	0	1
AGPAT1 ENSG00000204310	57	4	7	12	10	14	22	15
AGPAT2 ENSG00000169692	0	0	1	120	22	48	19	7
AGPAT3 ENSG00000160216	0	4	7	26	3	1	26	0
AGPAT4 ENSG00000026652	0	0	0	0	0	1	87	4
AGPAT5 ENSG00000155189	4	0	0	1	1	0	0	0
AGPS ENSG00000018510	1	3	0	0	0	1	0	3
AGR2 ENSG00000106541	0	0	77	9	1	2	50	8
AGR3 ENSG00000173467	0	0	2	0	0	0	0	3
AGRN ENSG00000188157	0	0	13	10	0	17	19	45
AGT ENSG00000135744	0	0	1	0	0	44	9	0
AGTPBP1 ENSG00000135049	0	0	0	0	0	0	0	0
AGTR1 ENSG00000144891	0	0	0	0	0	0	0	0
AGTRAP ENSG00000177674	2	104	3	4	18	0	32	3
AHCTF1 ENSG00000153207	0	0	0	1	0	39	0	1
AHCY ENSG00000101444	38	28	2	6	1	8	0	8
AHCYL1 ENSG00000168710	12	2	4	4	27	4	1	9
AHCYL2 ENSG00000158467	0	0	2	1	0	0	2	0
AHDC1 ENSG00000126705	1	0	10	0	39	0	10	0
AHI1 ENSG00000135541	4	1	0	24	0	9	15	6
AHNAK ENSG00000124942	453	1	39	125	69	95	69	44
AHNAK2 ENSG00000185567	83	28	0	0	4	21	1	2
AHR ENSG00000106546	0	0	11	0	1	2	18	14
AHRR ENSG00000063438	0	0	0	0	0	2	0	0
AHSA1 ENSG00000100591	4	3	10	7	14	1	4	1
AHSA2 ENSG00000173209	0	0	1	8	0	19	1	0
AHSG ENSG00000145192	0	0	0	0	0	0	0	0
AIDA ENSG00000186063	0	0	0	0	0	11	0	0
AIF1 ENSG00000204472	12	2	3	0	0	1	4	3
AIF1L ENSG00000126878	0	0	0	0	0	0	0	0
AIFM1 ENSG00000156709	2	8	10	3	0	0	99	0
AIFM2 ENSG00000042286	0	7	0	1	0	14	1	1
AIFM3 ENSG00000183773	0	0	0	0	0	0	0	0
AIG1 ENSG00000146416	6	115	14	7	12	0	13	0
AIM1 ENSG00000112297	0	1	3	7	0	0	5	0
AIM1L ENSG00000176092	0	0	0	0	0	0	0	0
AIM2 ENSG00000163568	0	1	1	0	0	0	0	0
AIMP1 ENSG00000164022	5	0	2	1	2	0	2	0
AIMP2 ENSG00000106305	0	2	0	0	0	3	0	2
AIP ENSG00000110711	62	17	0	6	48	7	62	13
AIPL1 ENSG00000129221	0	0	0	0	0	0	0	0
AIRE ENSG00000160224	0	0	0	0	0	0	0	0
AJ239318.1 ENSG00000280108	0	0	0	0	0	0	0	0
AJAP1 ENSG00000196581	3	0	0	0	1	0	3	0
AJUBA ENSG00000129474	4	3	4	0	0	12	0	0
AK1 ENSG00000106992	20	3	1	0	2	0	3	0
AK2 ENSG00000004455	1	11	41	18	36	0	0	10
AK3 ENSG00000147853	17	1	4	7	0	7	2	2
AK4 ENSG00000162433	0	0	0	0	0	0	0	0
AK5 ENSG00000154027	0	2	0	0	0	0	1	0
AK6 ENSG00000085231	0	0	12	0	0	0	0	0
AK7 ENSG00000140057	0	0	0	0	0	0	0	0
AK8 ENSG00000165695	0	1	0	2	1	0	0	0
AK9 ENSG00000155085	0	0	0	0	0	0	93	0
AKAP1 ENSG00000121057	16	8	40	8	2	8	15	8
AKAP10 ENSG00000108599	0	3	1	7	2	3	0	0
AKAP11 ENSG00000023516	28	0	1	7	2	1	6	1
AKAP12 ENSG00000131016	12	0	5	0	5	4	0	6
AKAP13 ENSG00000170776	19	1	0	5	2	13	8	6
AKAP14 ENSG00000186471	0	0	0	0	0	0	0	0
AKAP17A ENSG00000197976	0	0	5	5	1	0	1	6
AKAP3 ENSG00000111254	0	0	0	0	0	0	0	0
AKAP4 ENSG00000147081	0	0	0	0	0	0	0	0
AKAP5 ENSG00000179841	0	0	0	0	0	0	0	0
AKAP6 ENSG00000151320	0	0	0	0	0	0	0	0
AKAP7 ENSG00000118507	0	0	0	2	0	0	0	1
AKAP8 ENSG00000105127	0	16	10	6	0	1	5	0
AKAP8L ENSG00000011243	16	18	8	34	11	20	59	19
AKAP9 ENSG00000127914	2	0	7	5	1	3	22	6
AKIP1 ENSG00000166452	2	13	7	3	2	5	0	8
AKIRIN1 ENSG00000174574	11	1	1	2	0	0	1	0
AKIRIN2 ENSG00000135334	0	0	0	0	0	0	0	0
AKNA ENSG00000106948	0	20	0	1	10	103	1	3
AKNAD1 ENSG00000162641	0	0	0	0	0	0	0	0
AKR1A1 ENSG00000117448	14	25	13	7	27	2	36	0
AKR1B1 ENSG00000085662	1	27	2	0	0	43	0	0
AKR1B15 ENSG00000227471	0	0	0	0	0	0	0	0
AKR1C1 ENSG00000187134	7	7	2	0	12	11	0	0
AKR1C2 ENSG00000151632	18	1	4	10	13	18	3	3
AKR1C3 ENSG00000196139	0	0	0	0	0	0	0	0
AKR1D1 ENSG00000122787	0	0	0	0	0	0	0	0
AKR1E2 ENSG00000165568	0	0	0	0	0	0	0	0
AKR7A2 ENSG00000053371	18	38	7	1	0	0	3	1
AKR7A3 ENSG00000162482	0	0	0	0	0	0	0	0
AKR7L ENSG00000211454	0	0	0	0	0	0	0	0
AKT1 ENSG00000142208	5	7	55	35	104	21	34	36
AKT1S1 ENSG00000204673	10	4	4	23	1	71	7	32
AKT2 ENSG00000105221	29	6	47	54	39	18	47	0
AKT3 ENSG00000117020	19	0	1	17	0	0	52	2
AKTIP ENSG00000166971	11	1	0	14	1	0	2	3
AL023806.1 ENSG00000280184	0	0	0	0	0	0	0	0
AL049794.1 ENSG00000280240	0	0	0	0	0	0	0	0
AL133475.1 ENSG00000281602	0	0	0	0	0	0	0	0
AL354828.1 ENSG00000279282	0	0	0	0	0	0	0	0
AL354828.2 ENSG00000280175	0	0	0	0	0	0	0	0
AL356053.1 ENSG00000150076	2	0	0	0	0	0	0	0
AL356585.1 ENSG00000279081	0	0	0	0	0	0	0	0
AL358852.1 ENSG00000278899	0	0	0	0	0	0	0	0
AL365181.1 ENSG00000280316	0	0	0	0	0	0	0	0
AL513523.2 ENSG00000279767	1	0	0	0	0	6	0	0
AL589743.1 ENSG00000279508	4	22	0	0	0	0	7	3
ALAD ENSG00000148218	0	3	3	0	0	0	8	0
ALAS1 ENSG00000023330	7	0	2	0	0	0	1	0
ALAS2 ENSG00000158578	0	0	0	0	0	0	0	0
ALB ENSG00000163631	0	0	0	0	0	0	0	0
ALCAM ENSG00000170017	23	0	4	7	7	1	11	2
ALDH16A1 ENSG00000161618	12	7	1	9	5	9	1	6
ALDH18A1 ENSG00000059573	16	24	17	4	13	1	21	0
ALDH1A1 ENSG00000165092	59	0	0	1	0	1	0	2
ALDH1A2 ENSG00000128918	4	29	3	0	0	12	0	0
ALDH1A3 ENSG00000184254	0	0	25	23	2	5	34	8
ALDH1B1 ENSG00000137124	67	8	0	2	5	63	2	0
ALDH1L1 ENSG00000144908	18	5	17	1	0	0	1	0
ALDH1L2 ENSG00000136010	0	0	0	0	0	0	0	0
ALDH3A1 ENSG00000108602	0	0	20	0	0	0	0	0
ALDH3A2 ENSG00000072210	0	5	0	2	4	1	176	5
ALDH3B1 ENSG00000006534	22	5	0	0	14	16	0	0
ALDH3B2 ENSG00000132746	0	0	0	0	0	0	0	0
ALDH4A1 ENSG00000159423	36	0	2	5	0	0	0	0
ALDH5A1 ENSG00000112294	0	6	0	0	0	0	1	4
ALDH6A1 ENSG00000119711	0	1	3	11	37	1	0	2
ALDH7A1 ENSG00000164904	36	19	2	41	1	0	4	0
ALDH8A1 ENSG00000118514	0	6	3	0	0	1	0	1
ALDH9A1 ENSG00000143149	2	4	1	4	1	2	1	1
ALDOA ENSG00000149925	308	23	86	55	48	52	120	15
ALDOC ENSG00000109107	6	9	3	1	0	0	2	0
ALG1 ENSG00000033011	8	6	4	3	0	0	0	1
ALG10 ENSG00000139133	0	0	0	0	0	0	0	0
ALG10B ENSG00000175548	0	0	0	0	0	0	1	0
ALG11 ENSG00000253710	0	0	0	0	0	0	0	0
ALG12 ENSG00000182858	0	2	1	3	2	21	2	27
ALG13 ENSG00000101901	2	0	1	9	9	0	1	2
ALG14 ENSG00000172339	1	1	0	1	0	0	0	6
ALG1L ENSG00000189366	0	0	0	0	0	0	0	0
ALG1L2 ENSG00000251287	0	0	0	0	0	0	0	0
ALG2 ENSG00000119523	0	3	1	15	0	18	10	3
ALG3 ENSG00000214160	9	1	20	7	45	3	19	1
ALG5 ENSG00000120697	0	0	0	0	1	0	0	1
ALG6 ENSG00000088035	1	1	0	0	0	0	13	0
ALG8 ENSG00000159063	0	0	0	0	0	0	0	0
ALG9 ENSG00000086848	0	1	0	0	0	0	0	0
ALK ENSG00000171094	0	0	0	0	0	0	0	0
ALKBH1 ENSG00000100601	0	0	0	0	1	0	1	0
ALKBH2 ENSG00000189046	0	1	4	0	1	3	10	0
ALKBH3 ENSG00000166199	0	2	1	0	7	1	0	0
ALKBH4 ENSG00000160993	10	4	0	0	0	0	0	0
ALKBH5 ENSG00000091542	51	5	5	4	6	1	2	13
ALKBH6 ENSG00000239382	0	19	11	14	6	2	0	2
ALKBH7 ENSG00000125652	31	16	4	24	45	24	21	8
ALKBH8 ENSG00000137760	24	0	0	0	0	0	0	0
ALLC ENSG00000151360	0	0	0	0	0	0	0	0
ALMS1 ENSG00000116127	0	0	0	0	1	53	2	0
ALOX12 ENSG00000108839	0	0	0	0	0	0	0	0
ALOX12B ENSG00000179477	0	0	0	0	0	0	0	0
ALOX15 ENSG00000161905	0	0	0	0	0	0	0	0
ALOX15B ENSG00000179593	63	2	9	61	0	0	27	1
ALOX5 ENSG00000012779	4	1	2	0	0	1	0	0
ALOX5AP ENSG00000132965	10	0	1	0	2	0	0	1
ALPK1 ENSG00000073331	1	0	2	0	0	3	0	1
ALPK2 ENSG00000198796	0	0	0	0	0	0	0	0
ALPK3 ENSG00000136383	0	0	0	0	0	3	2	0
ALPL ENSG00000162551	0	0	0	5	0	0	0	5
ALPP ENSG00000163283	0	0	0	0	0	0	0	0
ALS2 ENSG00000003393	1	0	2	0	0	2	0	0
ALS2CL ENSG00000178038	0	1	8	2	26	1	16	8
ALS2CR11 ENSG00000155754	0	0	0	0	0	0	0	0
ALS2CR12 ENSG00000155749	0	0	0	0	0	0	0	0
ALX3 ENSG00000156150	0	0	0	0	0	0	0	0
ALYREF ENSG00000183684	1	5	12	0	12	0	0	3
AMACR ENSG00000242110	0	2	13	0	0	0	13	2
AMBN ENSG00000178522	0	0	0	0	0	0	0	0
AMBP ENSG00000106927	0	0	0	0	0	0	0	0
AMBRA1 ENSG00000110497	14	1	1	1	0	0	0	0
AMD1 ENSG00000123505	0	0	10	31	0	0	24	9
AMDHD1 ENSG00000139344	0	0	0	0	0	0	0	0
AMDHD2 ENSG00000162066	2	0	8	0	1	20	1	2
AMELX ENSG00000125363	0	0	0	0	0	0	0	0
AMER1 ENSG00000184675	22	1	0	1	1	0	0	0
AMER2 ENSG00000165566	0	0	0	0	0	0	0	0
AMFR ENSG00000159461	38	5	3	0	8	0	3	0
AMH ENSG00000104899	1	0	0	0	0	3	0	2
AMHR2 ENSG00000135409	0	0	0	0	0	0	0	0
AMIGO1 ENSG00000181754	0	1	0	0	21	2	18	0
AMIGO2 ENSG00000139211	1	0	5	1	1	0	4	4
AMIGO3 ENSG00000176020	0	0	0	0	1	0	0	0
AMMECR1 ENSG00000101935	0	0	0	0	0	0	0	0
AMMECR1L ENSG00000144233	0	0	1	0	0	0	0	0
AMN ENSG00000166126	0	0	0	0	0	0	0	0
AMN1 ENSG00000151743	0	0	4	0	0	0	3	0
AMOT ENSG00000126016	53	0	1	2	0	0	0	0
AMOTL1 ENSG00000166025	26	22	0	3	0	3	0	0
AMOTL2 ENSG00000114019	8	1	2	0	0	15	2	1
AMPD1 ENSG00000116748	0	0	1	0	0	0	0	0
AMPD2 ENSG00000116337	26	2	1	1	91	3	3	12
AMPD3 ENSG00000133805	1	0	2	1	19	0	1	1
AMPH ENSG00000078053	0	0	0	0	0	0	3	0
AMT ENSG00000145020	2	0	0	0	0	0	0	0
AMY1A ENSG00000237763	0	1	0	0	7	0	0	0
AMY1B ENSG00000174876	0	0	2	3	0	4	1	0
AMY1C ENSG00000187733	0	0	5	0	0	0	2	1
AMY2B ENSG00000240038	0	0	0	0	0	0	0	4
AMZ1 ENSG00000174945	0	0	0	0	0	0	0	0
AMZ2 ENSG00000196704	1	0	5	1	0	0	0	0
ANAPC1 ENSG00000153107	0	6	4	1	0	6	2	3
ANAPC10 ENSG00000164162	0	0	0	0	0	0	0	0
ANAPC11 ENSG00000141552	62	62	20	14	1	30	8	44
ANAPC13 ENSG00000129055	3	0	0	19	2	2	1	1
ANAPC15 ENSG00000110200	53	2	4	0	16	0	0	18
ANAPC16 ENSG00000166295	27	9	14	6	1	3	95	0
ANAPC2 ENSG00000176248	5	4	4	11	0	1	4	16
ANAPC4 ENSG00000053900	0	0	6	1	2	0	0	0
ANAPC5 ENSG00000089053	2	10	35	30	18	16	34	4
ANAPC7 ENSG00000196510	61	19	3	0	0	14	2	4
ANG ENSG00000214274	0	10	7	4	1	8	11	0
ANGEL1 ENSG00000013523	24	3	0	0	0	0	0	0
ANGEL2 ENSG00000174606	14	1	1	0	0	2	1	0
ANGPT1 ENSG00000154188	12	2	0	0	2	2	0	0
ANGPT2 ENSG00000091879	0	0	1	0	0	0	0	1
ANGPT4 ENSG00000101280	0	0	0	0	0	0	0	0
ANGPTL1 ENSG00000116194	0	0	0	0	0	13	0	0
ANGPTL2 ENSG00000136859	9	7	0	1	0	1	0	0
ANGPTL3 ENSG00000132855	0	0	0	0	0	0	0	0
ANGPTL4 ENSG00000167772	5	0	14	8	2	0	0	1
ANGPTL6 ENSG00000130812	4	0	0	0	0	3	0	1
ANGPTL7 ENSG00000171819	0	0	0	0	0	0	0	0
ANGPTL8 ENSG00000130173	7	0	0	0	0	0	1	0
ANHX ENSG00000227059	0	0	0	0	0	0	0	0
ANK1 ENSG00000029534	0	0	0	0	0	0	0	0
ANK2 ENSG00000145362	0	0	0	0	0	0	1	0
ANK3 ENSG00000151150	0	0	1	10	3	2	23	6
ANKAR ENSG00000151687	0	0	0	0	0	1	0	1
ANKDD1A ENSG00000166839	0	0	0	2	0	3	0	0
ANKDD1B ENSG00000189045	0	0	0	0	0	0	0	0
ANKEF1 ENSG00000132623	0	0	2	0	0	0	0	1
ANKFN1 ENSG00000153930	0	0	1	0	0	0	0	0
ANKFY1 ENSG00000185722	3	0	22	0	19	0	1	5
ANKH ENSG00000154122	12	13	0	32	4	3	23	10
ANKHD1 ENSG00000131503	1	1	0	0	0	4	1	0
ANKHD1-EIF4EBP3 ENSG00000254996	0	0	0	0	0	0	0	0
ANKIB1 ENSG00000001629	3	3	0	0	1	3	0	0
ANKK1 ENSG00000170209	0	0	0	0	0	0	0	0
ANKLE1 ENSG00000160117	0	0	0	0	0	0	0	0
ANKLE2 ENSG00000176915	4	0	11	71	0	13	31	4
ANKMY1 ENSG00000144504	1	4	0	0	1	8	1	0
ANKMY2 ENSG00000106524	0	0	1	0	0	0	7	0
ANKRA2 ENSG00000164331	14	0	0	18	0	1	2	0
ANKRD1 ENSG00000148677	0	0	0	0	0	0	0	0
ANKRD10 ENSG00000088448	0	2	23	15	1	7	40	2
ANKRD11 ENSG00000167522	36	3	17	20	0	1	19	0
ANKRD12 ENSG00000101745	14	2	12	2	12	5	0	1
ANKRD13A ENSG00000076513	1	2	12	1	24	5	0	3
ANKRD13B ENSG00000198720	0	3	1	0	1	8	1	0
ANKRD13C ENSG00000118454	0	0	2	1	1	0	4	0
ANKRD13D ENSG00000172932	2	0	3	10	16	51	8	0
ANKRD16 ENSG00000134461	4	14	0	12	0	7	2	0
ANKRD17 ENSG00000132466	0	7	6	3	3	1	80	4
ANKRD18A ENSG00000180071	1	0	0	0	0	9	0	0
ANKRD18B ENSG00000230453	0	0	0	0	0	0	0	0
ANKRD2 ENSG00000165887	0	0	0	0	0	0	0	0
ANKRD20A1 ENSG00000260691	0	0	0	0	0	0	0	0
ANKRD20A2 ENSG00000183148	0	0	0	0	0	0	0	0
ANKRD20A3 ENSG00000276203	0	0	0	0	0	0	0	0
ANKRD20A4 ENSG00000172014	0	0	0	0	0	0	0	0
ANKRD22 ENSG00000152766	0	0	0	0	0	0	0	0
ANKRD23 ENSG00000163126	2	3	0	2	7	9	2	1
ANKRD24 ENSG00000089847	0	0	0	0	0	0	0	0
ANKRD26 ENSG00000107890	0	0	0	1	0	0	61	0
ANKRD27 ENSG00000105186	0	0	0	1	0	0	0	4
ANKRD28 ENSG00000206560	2	0	0	2	1	15	0	0
ANKRD29 ENSG00000154065	0	0	0	1	1	1	1	3
ANKRD30A ENSG00000148513	0	0	0	0	0	0	0	0
ANKRD30B ENSG00000180777	0	0	0	0	0	0	0	0
ANKRD30BL ENSG00000163046	0	0	0	0	0	0	0	0
ANKRD31 ENSG00000145700	0	0	0	0	0	0	0	0
ANKRD33 ENSG00000167612	0	0	0	0	0	0	0	0
ANKRD33B ENSG00000164236	0	0	0	0	9	0	0	0
ANKRD34A ENSG00000272031	1	0	0	0	0	1	0	0
ANKRD34B ENSG00000189127	0	0	0	0	0	0	0	0
ANKRD35 ENSG00000198483	9	2	8	0	0	1	0	2
ANKRD36 ENSG00000135976	3	4	7	8	0	0	12	11
ANKRD36B ENSG00000196912	5	0	1	1	1	0	1	11
ANKRD36C ENSG00000174501	0	0	0	2	1	67	0	2
ANKRD37 ENSG00000186352	0	0	8	6	0	5	17	0
ANKRD39 ENSG00000213337	1	2	0	0	8	0	7	5
ANKRD40 ENSG00000154945	2	1	48	4	0	0	1	4
ANKRD42 ENSG00000137494	0	0	0	0	0	0	0	0
ANKRD44 ENSG00000065413	0	0	0	0	0	0	0	0
ANKRD45 ENSG00000183831	0	0	0	0	0	0	0	0
ANKRD46 ENSG00000186106	0	2	0	3	1	2	8	0
ANKRD49 ENSG00000168876	0	0	0	1	0	0	0	0
ANKRD50 ENSG00000151458	3	0	4	8	0	1	1	3
ANKRD52 ENSG00000139645	0	2	8	2	15	1	2	38
ANKRD53 ENSG00000144031	2	0	0	0	0	4	0	0
ANKRD54 ENSG00000100124	4	13	2	14	29	2	0	1
ANKRD6 ENSG00000135299	0	0	0	0	0	0	0	0
ANKRD62 ENSG00000181626	0	0	0	0	0	0	0	0
ANKRD65 ENSG00000235098	2	26	0	0	3	0	0	0
ANKRD7 ENSG00000106013	0	0	0	0	0	0	0	0
ANKRD9 ENSG00000156381	1	16	8	7	49	6	1	0
ANKS1A ENSG00000064999	0	0	1	0	0	6	0	0
ANKS1B ENSG00000185046	7	8	0	0	3	0	1	1
ANKS3 ENSG00000168096	5	6	13	0	31	1	24	3
ANKS4B ENSG00000175311	0	0	0	0	0	0	0	0
ANKS6 ENSG00000165138	22	0	0	4	0	4	0	0
ANKUB1 ENSG00000206199	0	0	0	0	0	0	0	0
ANKZF1 ENSG00000163516	9	0	1	14	0	0	16	1
ANLN ENSG00000011426	0	0	0	0	0	0	0	0
ANO1 ENSG00000131620	0	0	25	5	5	16	0	0
ANO10 ENSG00000160746	1	8	2	0	1	71	0	16
ANO2 ENSG00000047617	0	0	0	0	0	0	0	0
ANO3 ENSG00000134343	0	0	0	0	0	0	0	0
ANO4 ENSG00000151572	0	0	2	1	0	0	0	0
ANO5 ENSG00000171714	4	0	0	2	0	0	2	1
ANO6 ENSG00000177119	2	0	2	2	2	9	0	0
ANO7 ENSG00000146205	1	15	0	25	0	0	153	0
ANO8 ENSG00000074855	1	9	20	0	0	0	0	13
ANO9 ENSG00000185101	0	0	49	0	0	1	19	0
ANOS1 ENSG00000011201	0	0	0	33	0	0	2	0
ANP32A ENSG00000140350	0	17	10	43	101	0	0	1
ANP32B ENSG00000136938	5	9	7	3	4	3	1	1
ANP32E ENSG00000143401	0	1	0	2	0	6	0	0
ANPEP ENSG00000166825	0	1	72	125	90	0	113	43
ANTXR1 ENSG00000169604	9	0	0	0	9	3	1	2
ANTXR2 ENSG00000163297	26	86	0	40	4	0	0	11
ANXA1 ENSG00000135046	1	1	26	5	1	27	0	6
ANXA11 ENSG00000122359	72	57	89	135	2	2	122	24
ANXA13 ENSG00000104537	0	0	0	0	0	0	0	0
ANXA2 ENSG00000182718	65	94	149	12	1	34	0	14
ANXA2R ENSG00000177721	0	0	1	1	0	0	19	0
ANXA3 ENSG00000138772	1	0	4	2	0	0	0	0
ANXA4 ENSG00000196975	7	0	5	1	2	1	0	4
ANXA5 ENSG00000164111	11	1	2	25	5	3	15	8
ANXA6 ENSG00000197043	177	66	3	1	69	22	24	3
ANXA7 ENSG00000138279	1	1	1	52	0	0	22	7
ANXA8 ENSG00000265190	0	0	2	0	2	0	0	2
ANXA8L1 ENSG00000264230	0	0	8	0	0	0	1	5
ANXA9 ENSG00000143412	0	0	1	0	0	0	0	0
AOAH ENSG00000136250	1	1	0	0	3	3	55	0
AOC1 ENSG00000002726	0	1	3	0	0	0	0	0
AOC2 ENSG00000131480	0	0	0	0	0	0	0	0
AOC3 ENSG00000131471	42	13	0	0	33	8	2	13
AOX1 ENSG00000138356	1	0	0	0	3	0	2	0
AP000295.9 ENSG00000249624	0	0	0	0	0	0	0	0
AP000304.12 ENSG00000249209	0	0	0	0	0	0	0	0
AP000349.2 ENSG00000280178	0	0	0	0	0	0	0	0
AP000350.10 ENSG00000251357	0	0	0	0	0	0	0	0
AP000721.4 ENSG00000256100	0	0	0	0	0	0	0	0
AP000769.1 ENSG00000279576	86	2	31	167	4	256	127	59
AP000866.1 ENSG00000279342	0	0	0	0	0	0	0	0
AP006285.2 ENSG00000278919	0	0	0	0	0	0	0	0
AP1AR ENSG00000138660	0	0	0	1	0	2	1	0
AP1B1 ENSG00000100280	5	33	7	11	1	0	16	1
AP1G1 ENSG00000166747	0	0	8	6	3	6	19	1
AP1G2 ENSG00000213983	14	13	50	19	25	0	21	6
AP1M1 ENSG00000072958	29	24	0	0	33	48	30	16
AP1M2 ENSG00000129354	2	46	3	23	1	15	16	12
AP1S1 ENSG00000106367	7	13	12	5	18	4	37	9
AP1S2 ENSG00000182287	0	0	0	1	12	0	0	0
AP1S3 ENSG00000152056	0	0	0	0	1	0	0	3
AP2A1 ENSG00000196961	32	12	9	7	11	9	14	40
AP2A2 ENSG00000183020	1	7	4	14	28	38	5	2
AP2B1 ENSG00000006125	4	15	6	0	7	3	115	13
AP2M1 ENSG00000161203	152	19	23	88	67	14	37	9
AP2S1 ENSG00000042753	60	50	10	28	45	27	5	29
AP3B1 ENSG00000132842	4	0	5	0	2	9	6	7
AP3B2 ENSG00000103723	0	0	0	0	0	0	0	0
AP3D1 ENSG00000065000	15	5	24	12	0	14	7	13
AP3M1 ENSG00000185009	16	3	0	0	9	0	0	0
AP3M2 ENSG00000070718	0	22	0	0	0	4	14	0
AP3S1 ENSG00000177879	2	0	4	3	0	1	2	1
AP3S2 ENSG00000157823	19	6	1	1	12	0	30	0
AP4B1 ENSG00000134262	1	19	2	0	0	0	1	0
AP4E1 ENSG00000081014	0	0	0	0	0	0	0	0
AP4M1 ENSG00000221838	3	1	0	2	1	1	14	0
AP4S1 ENSG00000100478	2	0	1	0	0	0	0	0
AP5B1 ENSG00000254470	0	1	1	0	0	13	6	14
AP5M1 ENSG00000053770	0	0	4	0	0	0	0	0
AP5S1 ENSG00000125843	2	0	1	3	0	2	2	0
AP5Z1 ENSG00000242802	0	5	2	0	98	15	0	2
APAF1 ENSG00000120868	0	1	3	0	0	0	10	0
APBA1 ENSG00000107282	0	0	0	0	0	0	0	0
APBA2 ENSG00000034053	0	3	0	3	0	2	0	0
APBA3 ENSG00000011132	2	4	19	0	1	0	17	12
APBB1 ENSG00000166313	7	24	1	2	24	33	66	2
APBB1IP ENSG00000077420	2	0	0	0	3	1	0	9
APBB2 ENSG00000163697	8	0	0	0	1	0	0	0
APBB3 ENSG00000113108	0	26	14	8	57	4	0	10
APC ENSG00000134982	0	1	0	14	0	0	0	0
APC2 ENSG00000115266	0	0	0	0	0	0	0	0
APCDD1 ENSG00000154856	10	0	1	1	32	3	0	21
APCDD1L ENSG00000198768	0	0	0	0	0	0	0	0
APEH ENSG00000164062	30	28	3	3	1	28	6	4
APELA ENSG00000248329	0	0	0	0	0	0	0	0
APEX1 ENSG00000100823	4	7	1	0	5	0	6	7
APEX2 ENSG00000169188	1	0	0	0	0	0	0	0
APH1A ENSG00000117362	0	1	52	21	2	18	29	0
APH1B ENSG00000138613	2	2	1	3	0	0	2	1
API5 ENSG00000166181	11	0	1	1	0	0	18	0
APIP ENSG00000149089	1	0	0	2	0	1	0	0
APITD1 ENSG00000175279	0	0	0	0	0	0	0	0
APLF ENSG00000169621	0	0	0	0	0	0	0	0
APLN ENSG00000171388	0	0	0	0	0	0	0	0
APLNR ENSG00000134817	0	1	0	0	0	0	0	0
APLP1 ENSG00000105290	0	0	0	0	0	0	0	0
APLP2 ENSG00000084234	2	1	12	114	0	2	43	77
APMAP ENSG00000101474	1	6	10	42	17	6	1	15
APOA1 ENSG00000118137	0	0	0	0	0	0	0	0
APOA2 ENSG00000158874	0	0	0	0	0	0	0	0
APOB ENSG00000084674	0	0	0	1	0	0	0	0
APOBEC3A ENSG00000128383	0	0	1	0	0	1	0	0
APOBEC3B ENSG00000179750	0	0	0	0	0	0	0	0
APOBEC3C ENSG00000244509	0	16	7	0	0	2	0	1
APOBEC3D ENSG00000243811	0	0	0	0	0	9	0	0
APOBEC3F ENSG00000128394	11	1	0	2	0	1	0	0
APOBEC3G ENSG00000239713	2	0	2	0	1	3	0	3
APOBEC3H ENSG00000100298	0	0	0	0	0	0	0	0
APOBEC4 ENSG00000173627	0	0	0	0	0	0	0	0
APOBR ENSG00000184730	0	1	2	4	36	0	0	6
APOC1 ENSG00000130208	10	0	0	0	3	0	0	0
APOC2 ENSG00000234906	0	0	0	0	0	0	0	0
APOC3 ENSG00000110245	0	0	0	0	0	0	0	0
APOD ENSG00000189058	62	96	1	11	22	61	16	1
APOE ENSG00000130203	1	24	0	0	56	5	1	5
APOF ENSG00000175336	4	0	0	0	2	0	14	0
APOH ENSG00000091583	0	0	0	0	0	0	0	0
APOL1 ENSG00000100342	14	4	4	0	6	37	86	26
APOL2 ENSG00000128335	19	18	1	0	25	0	3	3
APOL3 ENSG00000128284	38	4	2	0	0	0	10	19
APOL4 ENSG00000100336	3	0	0	0	0	0	0	0
APOL6 ENSG00000221963	0	11	2	2	0	1	2	1
APOLD1 ENSG00000178878	0	1	2	0	3	1	0	0
APOM ENSG00000204444	0	2	0	0	0	0	0	0
APOO ENSG00000184831	0	0	0	0	0	0	0	0
APOOL ENSG00000155008	2	0	1	0	0	0	3	0
APP ENSG00000142192	55	57	36	57	55	66	87	95
APPBP2 ENSG00000062725	0	1	0	0	1	2	0	2
APPL1 ENSG00000157500	1	0	1	3	8	7	0	4
APPL2 ENSG00000136044	0	17	8	26	1	21	21	9
APRT ENSG00000198931	103	36	11	47	24	13	83	43
APTX ENSG00000137074	0	6	1	1	2	0	0	0
AQP1 ENSG00000240583	19	6	13	0	40	25	11	11
AQP10 ENSG00000143595	0	0	0	0	0	0	0	0
AQP11 ENSG00000178301	0	0	0	0	0	0	0	0
AQP12A ENSG00000184945	0	0	0	0	0	0	0	0
AQP12B ENSG00000185176	0	0	0	0	0	0	0	0
AQP2 ENSG00000167580	0	0	0	0	0	0	0	0
AQP3 ENSG00000165272	1	10	43	2	0	0	10	34
AQP4 ENSG00000171885	0	0	0	0	0	0	0	0
AQP5 ENSG00000161798	2	0	0	2	0	1	1	0
AQP6 ENSG00000086159	0	0	0	0	0	0	0	0
AQP7 ENSG00000165269	0	0	0	0	0	0	0	0
AQR ENSG00000021776	0	0	22	5	1	31	0	0
AR ENSG00000169083	20	13	18	9	8	7	32	0
ARAF ENSG00000078061	81	2	6	0	2	20	46	0
ARAP1 ENSG00000186635	32	1	22	35	68	36	8	5
ARAP2 ENSG00000047365	1	1	25	0	1	23	0	0
ARAP3 ENSG00000120318	0	16	1	0	0	9	0	2
ARC ENSG00000198576	0	2	7	1	1	0	5	0
ARCN1 ENSG00000095139	0	0	6	4	38	0	9	22
AREG ENSG00000109321	1	0	7	0	0	0	0	2
AREL1 ENSG00000119682	2	3	0	2	0	4	0	0
ARF1 ENSG00000143761	3	0	12	16	7	9	27	10
ARF3 ENSG00000134287	36	26	42	6	13	0	0	47
ARF4 ENSG00000168374	1	0	6	17	0	14	21	1
ARF5 ENSG00000004059	2	4	0	10	0	3	0	0
ARF6 ENSG00000165527	0	2	5	7	0	74	0	85
ARFGAP1 ENSG00000101199	1	79	12	5	13	51	1	0
ARFGAP2 ENSG00000149182	0	21	6	16	86	0	15	0
ARFGAP3 ENSG00000242247	0	0	11	15	0	3	11	2
ARFGEF1 ENSG00000066777	1	0	0	4	1	7	8	0
ARFGEF2 ENSG00000124198	0	0	0	2	0	0	0	0
ARFGEF3 ENSG00000112379	0	0	1	13	0	4	9	4
ARFIP1 ENSG00000164144	0	0	1	0	0	0	3	0
ARFIP2 ENSG00000132254	4	8	53	49	30	2	8	0
ARFRP1 ENSG00000101246	15	8	30	24	4	33	12	5
ARG1 ENSG00000118520	0	0	0	0	0	0	0	0
ARG2 ENSG00000081181	0	0	4	16	0	0	28	0
ARGLU1 ENSG00000134884	1	0	40	20	9	24	29	68
ARHGAP1 ENSG00000175220	82	49	3	24	111	5	15	1
ARHGAP10 ENSG00000071205	70	2	0	0	7	9	1	0
ARHGAP11A ENSG00000198826	7	4	0	0	0	6	0	0
ARHGAP11B ENSG00000187951	0	0	0	0	0	0	0	0
ARHGAP12 ENSG00000165322	0	1	0	0	2	0	4	0
ARHGAP15 ENSG00000075884	0	0	0	0	0	0	3	0
ARHGAP17 ENSG00000140750	1	3	19	1	0	48	0	0
ARHGAP18 ENSG00000146376	17	0	3	0	0	0	1	0
ARHGAP19 ENSG00000213390	0	0	1	0	0	0	1	0
ARHGAP20 ENSG00000137727	0	0	0	0	0	0	0	1
ARHGAP21 ENSG00000107863	0	0	0	1	0	0	1	24
ARHGAP22 ENSG00000128805	1	0	14	0	1	0	0	11
ARHGAP23 ENSG00000275832	0	0	5	0	0	2	0	9
ARHGAP24 ENSG00000138639	0	0	0	0	0	0	0	0
ARHGAP25 ENSG00000163219	8	0	1	0	0	0	0	0
ARHGAP26 ENSG00000145819	0	2	1	15	14	0	0	0
ARHGAP27 ENSG00000159314	1	0	16	15	0	1	72	8
ARHGAP28 ENSG00000088756	1	0	0	0	0	0	0	0
ARHGAP29 ENSG00000137962	0	0	0	4	2	1	1	0
ARHGAP30 ENSG00000186517	4	0	0	1	4	0	0	13
ARHGAP31 ENSG00000031081	13	3	0	0	0	1	3	0
ARHGAP32 ENSG00000134909	1	0	3	12	4	2	0	19
ARHGAP33 ENSG00000004777	64	0	0	1	3	0	0	0
ARHGAP35 ENSG00000160007	0	8	4	7	13	2	8	0
ARHGAP36 ENSG00000147256	0	0	0	0	0	0	0	0
ARHGAP39 ENSG00000147799	10	0	0	2	0	1	2	0
ARHGAP4 ENSG00000089820	2	4	0	0	4	22	5	36
ARHGAP40 ENSG00000124143	0	0	0	0	0	0	0	0
ARHGAP42 ENSG00000165895	0	0	0	0	0	0	0	0
ARHGAP44 ENSG00000006740	0	9	4	3	0	0	1	0
ARHGAP45 ENSG00000180448	0	1	0	0	10	16	0	22
ARHGAP5 ENSG00000100852	2	0	2	2	0	0	11	7
ARHGAP6 ENSG00000047648	0	0	0	20	3	0	31	0
ARHGAP8 ENSG00000241484	0	0	0	0	1	0	0	0
ARHGAP9 ENSG00000123329	6	1	0	0	0	7	0	9
ARHGDIA ENSG00000141522	158	69	128	95	188	67	55	63
ARHGDIB ENSG00000111348	1	12	1	0	0	66	0	0
ARHGDIG ENSG00000242173	0	0	0	0	0	0	0	0
ARHGEF1 ENSG00000076928	1	9	11	0	10	24	6	6
ARHGEF10 ENSG00000104728	0	0	0	0	4	0	0	0
ARHGEF10L ENSG00000074964	0	4	2	1	11	8	16	0
ARHGEF11 ENSG00000132694	34	15	9	13	0	0	25	7
ARHGEF12 ENSG00000196914	12	0	9	4	1	2	5	18
ARHGEF15 ENSG00000198844	2	0	0	2	0	0	0	0
ARHGEF16 ENSG00000130762	0	0	1	2	0	0	2	0
ARHGEF17 ENSG00000110237	2	1	1	4	0	13	1	1
ARHGEF18 ENSG00000104880	0	0	0	0	0	0	0	0
ARHGEF19 ENSG00000142632	0	0	0	0	0	0	0	0
ARHGEF2 ENSG00000116584	0	16	0	0	19	32	0	11
ARHGEF25 ENSG00000240771	85	7	0	2	18	1	5	3
ARHGEF26 ENSG00000114790	0	0	0	1	1	0	1	7
ARHGEF28 ENSG00000214944	0	0	0	3	1	0	0	0
ARHGEF3 ENSG00000163947	1	0	16	1	4	1	30	0
ARHGEF33 ENSG00000214694	0	0	0	0	0	0	0	0
ARHGEF35 ENSG00000213214	1	0	0	0	0	0	0	0
ARHGEF37 ENSG00000183111	2	6	1	2	0	3	29	2
ARHGEF38 ENSG00000236699	0	0	0	2	0	0	1	0
ARHGEF39 ENSG00000137135	0	2	0	0	0	2	1	0
ARHGEF4 ENSG00000136002	8	2	1	2	0	0	15	5
ARHGEF40 ENSG00000165801	6	10	0	0	0	4	4	1
ARHGEF5 ENSG00000050327	1	4	3	8	0	0	1	1
ARHGEF6 ENSG00000129675	0	0	0	1	0	0	0	0
ARHGEF7 ENSG00000102606	7	5	5	9	1	3	2	0
ARHGEF9 ENSG00000131089	1	0	0	2	1	33	6	0
ARID1A ENSG00000117713	1	0	1	7	8	9	2	8
ARID1B ENSG00000049618	12	15	3	3	14	0	9	10
ARID2 ENSG00000189079	1	0	10	3	0	0	3	6
ARID3A ENSG00000116017	3	0	0	5	3	0	5	5
ARID3B ENSG00000179361	0	0	2	0	4	0	1	0
ARID4A ENSG00000032219	1	0	0	0	0	0	1	0
ARID4B ENSG00000054267	8	1	5	5	31	1	0	5
ARID5A ENSG00000196843	2	97	3	0	68	110	83	0
ARID5B ENSG00000150347	1	0	0	9	0	3	16	0
ARIH1 ENSG00000166233	1	0	2	2	0	9	2	5
ARIH2 ENSG00000177479	3	6	5	19	0	1	3	1
ARIH2OS ENSG00000221883	7	3	0	9	2	0	0	0
ARL1 ENSG00000120805	0	7	4	5	0	0	0	2
ARL10 ENSG00000175414	2	0	0	0	0	0	0	0
ARL11 ENSG00000152213	3	0	0	0	0	0	0	0
ARL13B ENSG00000169379	0	0	0	1	0	0	0	1
ARL14 ENSG00000179674	0	0	0	0	0	0	0	0
ARL14EP ENSG00000152219	3	1	0	0	0	1	0	3
ARL15 ENSG00000185305	0	0	1	0	0	0	1	1
ARL16 ENSG00000214087	12	6	1	2	5	0	0	22
ARL17A ENSG00000185829	6	1	1	2	0	1	0	0
ARL17B ENSG00000228696	0	0	0	0	1	0	0	0
ARL2 ENSG00000213465	26	1	1	3	13	19	1	2
ARL2BP ENSG00000102931	1	1	0	1	0	1	0	1
ARL3 ENSG00000138175	25	52	0	2	0	0	0	1
ARL4A ENSG00000122644	0	0	0	0	0	0	0	0
ARL4C ENSG00000188042	5	1	1	0	6	0	2	3
ARL4D ENSG00000175906	9	0	1	0	0	11	0	6
ARL5A ENSG00000162980	11	3	6	0	0	2	23	5
ARL5B ENSG00000165997	2	0	0	0	0	0	1	0
ARL5C ENSG00000141748	0	0	0	0	0	0	0	0
ARL6 ENSG00000113966	0	0	0	0	0	0	0	0
ARL6IP1 ENSG00000170540	0	0	6	2	8	0	13	1
ARL6IP4 ENSG00000182196	10	22	2	0	29	10	99	8
ARL6IP5 ENSG00000144746	1	29	2	7	5	1	7	5
ARL6IP6 ENSG00000177917	0	0	0	1	2	1	0	0
ARL8A ENSG00000143862	3	1	2	7	10	3	2	0
ARL8B ENSG00000134108	2	0	0	0	2	1	2	1
ARL9 ENSG00000196503	0	1	0	0	2	13	0	0
ARMC1 ENSG00000104442	0	0	0	1	0	0	0	1
ARMC10 ENSG00000170632	0	2	0	0	0	0	1	0
ARMC12 ENSG00000157343	0	0	0	0	0	0	0	0
ARMC2 ENSG00000118690	0	0	0	0	0	0	0	0
ARMC4 ENSG00000169126	7	0	0	0	1	1	0	0
ARMC5 ENSG00000140691	0	0	0	2	1	0	1	3
ARMC6 ENSG00000105676	0	22	1	1	7	2	0	1
ARMC7 ENSG00000125449	8	1	1	2	5	0	0	1
ARMC8 ENSG00000114098	2	0	1	6	0	1	2	6
ARMC9 ENSG00000135931	2	5	0	0	6	3	2	0
ARMCX1 ENSG00000126947	1	1	8	0	1	2	0	0
ARMCX2 ENSG00000184867	0	0	1	1	3	0	0	0
ARMCX3 ENSG00000102401	37	0	4	0	1	3	2	2
ARMCX4 ENSG00000196440	0	3	1	1	0	0	2	5
ARMCX5 ENSG00000125962	0	0	0	0	0	0	0	0
ARMCX6 ENSG00000198960	0	0	4	0	0	2	0	0
ARMT1 ENSG00000146476	0	0	2	7	0	0	1	4
ARNT ENSG00000143437	8	22	7	5	9	15	9	5
ARNT2 ENSG00000172379	0	0	0	0	0	0	0	0
ARNTL ENSG00000133794	0	0	0	0	0	0	0	0
ARNTL2 ENSG00000029153	0	0	0	0	0	0	7	0
ARPC1A ENSG00000241685	2	71	3	14	3	0	1	1
ARPC1B ENSG00000130429	24	22	8	2	27	68	4	43
ARPC2 ENSG00000163466	3	2	9	2	83	1	0	3
ARPC3 ENSG00000111229	4	5	111	51	36	9	120	38
ARPC4 ENSG00000241553	54	15	3	97	65	52	24	9
ARPC5 ENSG00000162704	10	0	12	15	1	6	12	2
ARPC5L ENSG00000136950	0	0	13	16	6	0	0	3
ARPIN ENSG00000242498	0	1	0	3	0	4	0	21
ARPP19 ENSG00000128989	1	0	0	5	3	2	0	11
ARPP21 ENSG00000172995	0	0	0	0	0	0	0	0
ARRB1 ENSG00000137486	0	19	45	1	65	2	13	1
ARRB2 ENSG00000141480	2	8	4	11	0	6	0	4
ARRDC1 ENSG00000197070	9	0	24	12	21	5	46	0
ARRDC2 ENSG00000105643	0	0	6	0	50	4	0	13
ARRDC3 ENSG00000113369	1	0	15	0	40	6	6	2
ARRDC4 ENSG00000140450	1	0	2	3	0	0	1	0
ARRDC5 ENSG00000205784	0	0	0	0	0	0	0	0
ARSA ENSG00000100299	33	39	7	22	3	69	34	12
ARSB ENSG00000113273	0	0	0	0	1	0	0	2
ARSD ENSG00000006756	1	5	6	4	0	0	1	18
ARSE ENSG00000157399	0	0	0	0	0	0	0	0
ARSG ENSG00000141337	0	0	0	0	0	0	0	0
ARSI ENSG00000183876	3	8	0	0	0	0	1	0
ARSJ ENSG00000180801	15	1	1	0	0	16	1	4
ARSK ENSG00000164291	0	0	0	0	0	0	0	0
ART3 ENSG00000156219	0	0	0	0	0	0	0	0
ART4 ENSG00000111339	1	0	0	0	0	0	0	0
ART5 ENSG00000167311	0	0	0	0	0	0	0	0
ARTN ENSG00000117407	10	1	0	0	0	0	0	0
ARV1 ENSG00000173409	0	0	0	0	0	0	7	0
ARVCF ENSG00000099889	0	0	4	4	1	13	6	2
ARX ENSG00000004848	0	0	0	27	0	0	0	1
ASAH1 ENSG00000104763	15	15	36	15	1	8	43	25
ASAH2 ENSG00000188611	0	0	0	0	0	0	0	0
ASAH2B ENSG00000204147	1	0	0	0	0	0	0	0
ASAP1 ENSG00000153317	0	0	0	0	26	2	2	1
ASAP2 ENSG00000151693	0	0	0	0	0	0	17	0
ASAP3 ENSG00000088280	54	39	4	5	11	1	6	2
ASB1 ENSG00000065802	2	1	2	1	4	0	0	4
ASB10 ENSG00000146926	0	0	0	0	0	0	0	0
ASB11 ENSG00000165192	0	1	0	0	2	0	0	0
ASB12 ENSG00000198881	0	0	0	0	0	0	0	0
ASB13 ENSG00000196372	0	2	1	0	51	1	1	1
ASB14 ENSG00000239388	1	0	0	1	0	0	0	2
ASB15 ENSG00000146809	0	0	0	0	0	0	0	0
ASB18 ENSG00000182177	0	0	0	0	0	0	0	0
ASB2 ENSG00000100628	21	6	1	0	70	11	0	1
ASB3 ENSG00000115239	0	1	0	0	0	0	4	3
ASB4 ENSG00000005981	0	0	0	0	0	0	0	0
ASB5 ENSG00000164122	7	0	0	0	0	0	0	0
ASB6 ENSG00000148331	25	0	0	2	1	8	1	0
ASB7 ENSG00000183475	0	0	0	0	0	0	0	0
ASB8 ENSG00000177981	1	3	0	4	0	4	3	2
ASB9 ENSG00000102048	0	0	0	0	0	0	0	0
ASCC1 ENSG00000138303	0	0	0	1	0	1	4	1
ASCC2 ENSG00000100325	31	0	17	6	8	2	9	25
ASCC3 ENSG00000112249	0	0	0	0	0	0	0	0
ASCL1 ENSG00000139352	0	0	0	0	0	0	0	0
ASCL2 ENSG00000183734	36	1	0	4	0	0	2	0
ASCL4 ENSG00000187855	0	0	0	0	0	0	0	0
ASCL5 ENSG00000232237	0	0	0	0	0	0	0	0
ASF1A ENSG00000111875	0	0	0	0	0	6	6	0
ASF1B ENSG00000105011	0	0	0	1	13	4	2	0
ASGR1 ENSG00000141505	0	0	0	0	0	0	0	0
ASGR2 ENSG00000161944	0	0	6	0	0	0	0	0
ASH1L ENSG00000116539	36	4	4	2	0	0	9	6
ASH2L ENSG00000129691	1	0	2	0	8	1	0	5
ASIC1 ENSG00000110881	7	1	0	0	0	1	0	0
ASIC2 ENSG00000108684	0	0	0	0	0	0	0	0
ASIC3 ENSG00000213199	0	0	3	0	4	0	0	0
ASIC4 ENSG00000072182	0	0	0	0	0	0	0	0
ASIP ENSG00000101440	0	0	0	0	0	0	0	0
ASL ENSG00000126522	8	0	1	8	7	0	28	13
ASMT ENSG00000196433	0	0	0	0	0	0	0	0
ASMTL ENSG00000169093	59	29	0	5	9	27	0	30
ASNA1 ENSG00000198356	11	6	15	8	15	3	32	2
ASNS ENSG00000070669	38	69	0	7	0	6	1	1
ASNSD1 ENSG00000138381	1	1	0	0	0	0	7	0
ASPA ENSG00000108381	1	0	0	1	3	0	0	0
ASPDH ENSG00000204653	0	0	0	0	0	0	0	0
ASPG ENSG00000166183	0	0	0	0	0	0	0	0
ASPH ENSG00000198363	30	0	9	8	1	0	12	22
ASPHD1 ENSG00000174939	0	0	1	0	0	0	0	0
ASPHD2 ENSG00000128203	0	0	1	0	0	0	0	0
ASPM ENSG00000066279	0	0	0	0	0	0	0	0
ASPN ENSG00000106819	0	0	0	0	6	0	0	0
ASPRV1 ENSG00000244617	0	0	0	0	0	0	0	0
ASPSCR1 ENSG00000169696	22	0	16	19	13	0	3	0
ASRGL1 ENSG00000162174	0	2	1	0	0	1	7	0
ASS1 ENSG00000130707	168	3	121	0	22	22	0	40
ASTE1 ENSG00000034533	0	0	0	0	0	0	0	0
ASTN1 ENSG00000152092	0	0	0	0	0	0	0	0
ASTN2 ENSG00000148219	10	18	4	20	3	0	7	0
ASUN ENSG00000064102	0	1	0	0	0	0	0	0
ASXL1 ENSG00000171456	0	28	2	1	2	2	6	10
ASXL2 ENSG00000143970	1	0	0	1	3	0	2	3
ASXL3 ENSG00000141431	8	0	0	1	0	0	0	0
ATAD1 ENSG00000138138	0	0	0	6	2	0	2	0
ATAD2 ENSG00000156802	0	0	0	0	0	0	0	0
ATAD2B ENSG00000119778	0	0	0	0	0	1	2	0
ATAD3A ENSG00000197785	47	9	4	17	18	2	2	6
ATAD3B ENSG00000160072	0	2	13	7	8	0	10	17
ATAD3C ENSG00000215915	0	0	0	0	13	2	0	0
ATAD5 ENSG00000176208	0	0	0	0	1	10	0	0
ATAT1 ENSG00000137343	0	1	0	0	0	0	0	0
ATCAY ENSG00000167654	7	0	0	0	0	0	0	0
ATE1 ENSG00000107669	0	1	1	0	0	14	1	0
ATF1 ENSG00000123268	2	0	1	0	0	0	0	0
ATF2 ENSG00000115966	0	0	1	14	0	1	1	0
ATF3 ENSG00000162772	0	15	335	54	3	88	19	1
ATF4 ENSG00000128272	59	56	33	52	18	5	210	11
ATF5 ENSG00000169136	4	2	4	12	6	2	20	1
ATF6 ENSG00000118217	3	2	4	1	1	4	2	0
ATF6B ENSG00000213676	0	1	13	21	10	13	5	0
ATF7 ENSG00000170653	17	0	3	1	0	8	0	1
ATF7IP ENSG00000171681	3	11	0	0	6	1	2	1
ATF7IP2 ENSG00000166669	0	0	0	0	0	0	0	0
ATG10 ENSG00000152348	15	0	5	5	1	24	13	3
ATG101 ENSG00000123395	12	7	5	2	14	7	0	4
ATG12 ENSG00000145782	23	9	7	26	0	3	1	3
ATG13 ENSG00000175224	28	0	8	4	3	3	9	2
ATG14 ENSG00000126775	0	2	1	0	0	0	0	0
ATG16L1 ENSG00000085978	2	0	2	3	2	0	0	0
ATG16L2 ENSG00000168010	0	0	4	0	0	15	12	1
ATG2A ENSG00000110046	1	2	8	6	0	48	28	4
ATG2B ENSG00000066739	3	9	0	17	3	1	4	4
ATG3 ENSG00000144848	0	0	0	0	0	1	0	1
ATG4A ENSG00000101844	0	0	0	1	0	0	1	0
ATG4B ENSG00000168397	31	8	25	30	31	1	74	0
ATG4C ENSG00000125703	3	0	0	0	1	0	0	1
ATG4D ENSG00000130734	4	2	1	7	42	1	0	0
ATG5 ENSG00000057663	4	1	7	4	4	0	1	1
ATG7 ENSG00000197548	47	9	1	5	0	1	5	5
ATG9A ENSG00000198925	188	34	0	15	2	10	28	12
ATG9B ENSG00000181652	0	0	0	0	0	0	0	0
ATHL1 ENSG00000142102	11	2	0	11	17	0	4	4
ATIC ENSG00000138363	0	3	0	0	0	6	0	0
ATL1 ENSG00000198513	0	0	0	0	0	0	0	0
ATL2 ENSG00000119787	10	0	9	30	8	22	5	1
ATL3 ENSG00000184743	8	3	2	1	6	5	1	4
ATM ENSG00000149311	5	0	6	17	0	9	3	4
ATMIN ENSG00000166454	0	0	4	0	0	0	6	0
ATN1 ENSG00000111676	5	0	6	44	93	44	3	9
ATOH7 ENSG00000179774	0	0	0	0	0	0	0	0
ATOH8 ENSG00000168874	51	3	37	7	0	2	1	6
ATOX1 ENSG00000177556	75	61	9	22	29	35	82	31
ATP10A ENSG00000206190	0	0	0	9	5	2	1	1
ATP10B ENSG00000118322	0	0	1	2	0	0	0	0
ATP10D ENSG00000145246	0	0	0	0	14	0	0	1
ATP11A ENSG00000068650	1	0	4	0	4	15	0	2
ATP11B ENSG00000058063	0	0	3	17	1	0	0	1
ATP11C ENSG00000101974	3	0	0	6	0	6	0	1
ATP12A ENSG00000075673	0	0	0	0	0	0	0	0
ATP13A1 ENSG00000105726	23	1	28	14	31	2	0	3
ATP13A2 ENSG00000159363	0	4	0	1	1	1	5	1
ATP13A3 ENSG00000133657	0	0	9	0	0	0	0	3
ATP13A4 ENSG00000127249	0	0	0	0	0	0	0	0
ATP1A1 ENSG00000163399	5	11	201	98	34	75	154	52
ATP1A2 ENSG00000018625	5	0	1	0	0	3	0	0
ATP1A3 ENSG00000105409	0	0	0	0	0	0	0	0
ATP1A4 ENSG00000132681	0	0	0	0	0	0	0	0
ATP1B1 ENSG00000143153	0	0	29	4	6	13	1	12
ATP1B2 ENSG00000129244	1	0	0	0	0	0	3	0
ATP1B3 ENSG00000069849	0	6	1	8	38	0	0	5
ATP1B4 ENSG00000101892	0	0	0	0	0	0	0	0
ATP23 ENSG00000166896	0	0	0	2	0	0	1	0
ATP2A1 ENSG00000196296	0	0	0	0	0	0	0	0
ATP2A2 ENSG00000174437	25	4	11	14	26	7	4	38
ATP2A3 ENSG00000074370	13	8	51	1	2	34	0	10
ATP2B1 ENSG00000070961	12	0	16	2	7	6	0	14
ATP2B2 ENSG00000157087	0	0	0	0	0	0	0	0
ATP2B4 ENSG00000058668	23	3	0	0	5	6	1	0
ATP2C1 ENSG00000017260	0	0	2	14	1	0	102	0
ATP2C2 ENSG00000064270	0	11	2	14	0	1	2	2
ATP4B ENSG00000186009	0	0	0	0	0	0	0	0
ATP5J2-PTCD1 ENSG00000248919	0	0	0	0	0	0	0	0
ATP5SL ENSG00000105341	20	3	0	0	1	1	16	0
ATP6AP1 ENSG00000071553	39	51	27	54	41	40	88	1
ATP6AP1L ENSG00000205464	2	0	0	0	1	0	0	0
ATP6AP2 ENSG00000182220	6	4	4	13	4	0	1	6
ATP6V0A1 ENSG00000033627	2	7	6	5	10	26	12	1
ATP6V0A2 ENSG00000185344	0	0	0	0	1	0	0	0
ATP6V0A4 ENSG00000105929	0	0	0	0	0	0	0	0
ATP6V0B ENSG00000117410	2	43	23	31	35	25	118	202
ATP6V0C ENSG00000185883	0	0	0	0	0	0	0	0
ATP6V0D1 ENSG00000159720	75	44	30	9	49	15	8	0
ATP6V0D2 ENSG00000147614	0	0	0	0	0	0	0	0
ATP6V0E1 ENSG00000113732	20	106	15	13	3	3	23	0
ATP6V0E2 ENSG00000171130	27	1	3	15	6	4	4	9
ATP6V1A ENSG00000114573	0	2	3	0	0	27	2	0
ATP6V1B1 ENSG00000116039	0	0	0	0	0	0	0	0
ATP6V1B2 ENSG00000147416	2	0	1	1	0	18	1	2
ATP6V1C1 ENSG00000155097	0	0	0	1	0	0	7	0
ATP6V1C2 ENSG00000143882	0	0	0	0	0	0	0	1
ATP6V1D ENSG00000100554	2	2	0	0	2	0	0	1
ATP6V1E1 ENSG00000131100	18	19	12	1	0	49	50	23
ATP6V1E2 ENSG00000250565	0	26	1	0	0	4	0	0
ATP6V1F ENSG00000128524	13	10	1	16	0	6	120	5
ATP6V1G1 ENSG00000136888	3	0	7	22	0	5	37	1
ATP6V1G2 ENSG00000213760	0	0	0	0	0	0	0	0
ATP6V1G3 ENSG00000151418	0	0	0	0	0	0	0	0
ATP6V1H ENSG00000047249	21	0	2	0	0	1	11	1
ATP7A ENSG00000165240	0	0	0	1	0	0	0	0
ATP7B ENSG00000123191	0	0	0	0	0	0	0	0
ATP8A1 ENSG00000124406	0	1	0	0	0	0	0	0
ATP8A2 ENSG00000132932	0	0	0	0	0	0	0	0
ATP8B1 ENSG00000081923	0	0	13	8	0	30	3	7
ATP8B2 ENSG00000143515	18	3	12	4	13	14	24	0
ATP8B3 ENSG00000130270	0	0	0	0	0	0	18	0
ATP8B4 ENSG00000104043	0	0	0	0	0	0	0	0
ATP9A ENSG00000054793	0	5	6	2	11	0	20	4
ATP9B ENSG00000166377	0	0	0	1	3	6	0	1
ATPIF1 ENSG00000130770	9	5	14	20	4	19	13	4
ATR ENSG00000175054	1	1	0	0	0	0	0	1
ATRAID ENSG00000138085	86	26	0	2	1	0	1	0
ATRIP ENSG00000164053	0	0	0	0	0	0	0	0
ATRIP ENSG00000282827	0	0	0	0	0	0	0	0
ATRN ENSG00000088812	1	2	0	2	0	0	0	7
ATRNL1 ENSG00000107518	4	0	0	0	0	0	0	0
ATRX ENSG00000085224	0	5	1	0	0	64	12	0
ATXN1 ENSG00000124788	0	0	1	7	10	0	99	0
ATXN10 ENSG00000130638	0	7	0	5	0	2	0	0
ATXN1L ENSG00000224470	0	1	1	0	0	0	0	0
ATXN2 ENSG00000204842	2	1	3	0	0	11	29	2
ATXN2L ENSG00000168488	12	56	7	15	47	0	1	0
ATXN3 ENSG00000066427	39	0	8	6	0	0	1	5
ATXN7 ENSG00000163635	0	1	18	4	2	5	0	1
ATXN7L1 ENSG00000146776	1	0	0	0	0	0	0	0
ATXN7L2 ENSG00000162650	0	0	0	0	0	4	4	0
ATXN7L3 ENSG00000087152	0	6	3	1	5	6	1	1
ATXN7L3B ENSG00000253719	4	20	3	1	8	5	2	0
AUH ENSG00000148090	0	0	0	3	3	1	20	0
AUNIP ENSG00000127423	0	0	0	0	0	0	0	0
AUP1 ENSG00000115307	85	30	54	70	16	31	43	17
AURKA ENSG00000087586	0	0	0	0	0	0	0	1
AURKAIP1 ENSG00000175756	21	29	5	26	37	8	31	4
AURKB ENSG00000178999	0	0	0	0	0	0	0	0
AURKC ENSG00000105146	0	1	0	0	0	0	0	1
AUTS2 ENSG00000158321	3	0	11	1	28	2	0	2
AVEN ENSG00000169857	1	0	0	0	44	0	0	0
AVIL ENSG00000135407	0	0	0	0	1	0	0	0
AVL9 ENSG00000105778	0	4	5	5	0	7	0	0
AVP ENSG00000101200	0	0	0	0	0	0	0	0
AVPI1 ENSG00000119986	17	20	1	1	1	1	1	2
AVPR1A ENSG00000166148	0	0	0	0	0	0	0	0
AVPR1B ENSG00000198049	0	0	0	0	0	0	0	0
AVPR2 ENSG00000126895	0	0	0	0	0	0	0	0
AXDND1 ENSG00000162779	0	0	0	0	0	0	0	0
AXIN1 ENSG00000103126	5	6	3	0	17	3	2	14
AXIN2 ENSG00000168646	0	0	33	1	1	0	0	11
AXL ENSG00000167601	40	141	8	0	9	19	0	1
AZGP1 ENSG00000160862	106	87	878	1283	1	92	847	43
AZI2 ENSG00000163512	0	0	0	3	2	1	4	4
AZIN1 ENSG00000155096	1	17	17	1	2	11	10	9
AZIN2 ENSG00000142920	2	2	0	0	0	0	0	3
AZU1 ENSG00000172232	0	0	0	0	0	0	0	0
B2M ENSG00000166710	1	12	219	149	52	74	152	124
B3GALNT1 ENSG00000169255	0	0	30	0	2	4	2	0
B3GALNT2 ENSG00000162885	0	0	0	0	0	0	0	0
B3GALT1 ENSG00000172318	0	0	0	0	0	0	0	0
B3GALT2 ENSG00000162630	6	0	0	0	0	0	0	0
B3GALT4 ENSG00000235863	40	17	4	2	15	0	0	2
B3GALT5 ENSG00000183778	0	0	0	0	0	0	0	0
B3GALT6 ENSG00000176022	1	0	3	2	0	0	0	2
B3GAT1 ENSG00000109956	2	18	1	4	0	0	30	0
B3GAT2 ENSG00000112309	0	0	0	0	0	1	0	0
B3GAT3 ENSG00000149541	14	27	2	10	57	15	13	22
B3GLCT ENSG00000187676	0	0	0	0	0	0	1	1
B3GNT2 ENSG00000170340	0	0	0	1	2	0	3	0
B3GNT3 ENSG00000179913	0	0	8	0	0	0	1	26
B3GNT4 ENSG00000176383	0	0	1	0	0	0	0	0
B3GNT5 ENSG00000176597	0	0	0	0	0	0	0	0
B3GNT6 ENSG00000198488	0	0	0	0	0	0	0	0
B3GNT7 ENSG00000156966	9	0	0	1	0	0	0	0
B3GNT8 ENSG00000177191	8	0	0	0	3	0	18	0
B3GNT9 ENSG00000237172	0	0	0	0	0	0	0	0
B3GNTL1 ENSG00000175711	0	2	0	0	0	7	15	0
B4GALNT1 ENSG00000135454	2	0	1	0	0	0	0	1
B4GALNT2 ENSG00000167080	0	0	0	0	0	0	0	0
B4GALNT3 ENSG00000139044	0	0	1	0	0	0	0	1
B4GALNT4 ENSG00000182272	0	1	0	6	0	0	0	0
B4GALT1 ENSG00000086062	0	0	87	57	7	6	1	43
B4GALT2 ENSG00000117411	24	13	1	0	54	8	22	0
B4GALT3 ENSG00000158850	22	7	6	1	0	21	32	0
B4GALT4 ENSG00000121578	0	0	4	0	0	0	33	0
B4GALT5 ENSG00000158470	0	9	34	0	3	10	1	5
B4GALT6 ENSG00000118276	13	0	0	0	0	2	0	2
B4GALT7 ENSG00000027847	19	7	19	3	12	1	19	4
B4GAT1 ENSG00000174684	39	57	12	15	31	0	3	0
B9D1 ENSG00000108641	13	0	0	0	0	0	0	0
B9D2 ENSG00000123810	18	0	12	0	1	0	6	0
BAALC ENSG00000164929	0	0	0	0	0	0	0	0
BAAT ENSG00000136881	0	0	0	0	0	0	0	0
BABAM1 ENSG00000105393	32	2	0	13	27	1	14	1
BACE1 ENSG00000186318	41	5	0	1	17	0	0	1
BACE2 ENSG00000182240	17	96	16	46	2	6	12	20
BACH1 ENSG00000156273	1	0	0	3	0	0	0	0
BACH2 ENSG00000112182	0	2	0	0	0	0	0	0
BAD ENSG00000002330	41	18	16	12	1	15	27	0
BAG1 ENSG00000107262	42	15	139	5	9	18	64	6
BAG2 ENSG00000112208	1	2	1	0	0	13	2	0
BAG3 ENSG00000151929	22	0	10	4	0	15	8	0
BAG4 ENSG00000156735	0	6	0	0	0	1	5	0
BAG5 ENSG00000166170	4	0	0	0	0	0	1	0
BAG6 ENSG00000204463	0	39	15	1	138	0	44	6
BAHCC1 ENSG00000266074	0	1	0	5	7	6	10	0
BAHD1 ENSG00000140320	2	1	1	11	4	0	0	0
BAIAP2 ENSG00000175866	12	6	19	45	2	0	50	1
BAIAP2L1 ENSG00000006453	1	8	22	14	12	0	54	4
BAIAP2L2 ENSG00000128298	0	0	0	0	0	0	0	0
BAIAP3 ENSG00000007516	2	3	8	10	0	1	16	0
BAK1 ENSG00000030110	7	3	7	0	0	0	6	2
BAMBI ENSG00000095739	0	0	1	0	0	0	3	0
BANF1 ENSG00000175334	5	4	4	1	4	0	1	2
BANK1 ENSG00000153064	0	0	0	0	0	0	3	0
BANP ENSG00000172530	0	4	0	0	3	0	5	0
BAP1 ENSG00000163930	16	14	12	31	83	4	12	3
BARD1 ENSG00000138376	0	0	1	0	6	0	0	3
BARHL2 ENSG00000143032	0	0	0	0	0	0	0	0
BARX1 ENSG00000131668	0	0	0	0	0	0	0	0
BARX2 ENSG00000043039	1	3	3	0	0	1	0	0
BASP1 ENSG00000176788	0	0	3	2	1	7	14	0
BATF ENSG00000156127	17	0	1	0	0	0	0	0
BATF2 ENSG00000168062	0	0	0	0	0	0	0	0
BATF3 ENSG00000123685	0	0	0	2	0	0	0	0
BAX ENSG00000087088	3	2	8	5	5	4	0	3
BAZ1A ENSG00000198604	0	0	19	1	5	3	1	9
BAZ1B ENSG00000009954	3	6	3	5	6	3	0	0
BAZ2A ENSG00000076108	0	0	13	8	1	61	0	5
BAZ2B ENSG00000123636	23	0	29	1	0	0	30	0
BBC3 ENSG00000105327	0	0	0	0	0	0	0	0
BBIP1 ENSG00000214413	9	0	0	0	13	2	8	0
BBOF1 ENSG00000119636	0	0	37	2	1	0	0	0
BBOX1 ENSG00000129151	0	0	0	0	0	0	1	0
BBS1 ENSG00000174483	0	0	11	7	0	1	0	0
BBS10 ENSG00000179941	0	0	0	0	0	0	0	0
BBS12 ENSG00000181004	0	0	0	0	0	0	0	0
BBS2 ENSG00000125124	1	1	2	4	0	0	19	0
BBS4 ENSG00000140463	0	2	0	0	0	0	1	0
BBS5 ENSG00000163093	3	0	0	1	0	0	5	0
BBS7 ENSG00000138686	2	0	0	0	1	7	0	0
BBS9 ENSG00000122507	0	0	8	0	1	0	1	0
BBX ENSG00000114439	15	0	1	1	0	1	10	2
BCAM ENSG00000187244	0	1	19	24	8	12	56	10
BCAN ENSG00000132692	0	0	0	0	0	0	0	0
BCAP29 ENSG00000075790	0	2	3	5	1	0	4	0
BCAP31 ENSG00000185825	156	87	122	133	67	58	129	91
BCAR1 ENSG00000050820	34	29	7	5	41	37	21	9
BCAR3 ENSG00000137936	45	0	2	0	0	0	2	2
BCAS1 ENSG00000064787	0	5	15	3	0	0	1	0
BCAS2 ENSG00000116752	1	0	1	1	0	0	2	0
BCAS3 ENSG00000141376	22	1	64	1	5	3	0	6
BCAS4 ENSG00000124243	4	0	4	0	0	2	1	0
BCAT1 ENSG00000060982	2	0	0	0	0	0	0	0
BCAT2 ENSG00000105552	26	18	23	41	0	18	9	4
BCCIP ENSG00000107949	3	0	2	2	1	1	0	0
BCDIN3D ENSG00000186666	1	1	0	0	0	0	0	0
BCHE ENSG00000114200	0	0	0	1	0	17	0	0
BCKDHA ENSG00000248098	4	0	0	2	0	1	0	0
BCKDHB ENSG00000083123	0	0	0	1	0	0	0	1
BCKDK ENSG00000103507	17	6	5	0	9	10	8	13
BCL10 ENSG00000142867	0	0	14	4	9	1	0	1
BCL11A ENSG00000119866	3	0	1	0	0	0	2	0
BCL11B ENSG00000127152	0	0	0	0	0	0	0	0
BCL2 ENSG00000171791	14	2	0	0	0	0	0	13
BCL2A1 ENSG00000140379	0	0	0	0	0	0	0	0
BCL2L1 ENSG00000171552	5	7	37	38	33	59	12	2
BCL2L11 ENSG00000153094	1	0	0	0	2	2	5	1
BCL2L12 ENSG00000126453	1	0	0	0	0	0	0	0
BCL2L13 ENSG00000099968	0	5	1	0	2	1	30	0
BCL2L14 ENSG00000121380	0	0	0	0	0	0	0	0
BCL2L15 ENSG00000188761	0	0	2	0	2	0	0	0
BCL2L2 ENSG00000129473	0	0	0	0	0	0	2	0
BCL3 ENSG00000069399	12	14	52	1	69	6	1	9
BCL6 ENSG00000113916	7	0	8	0	0	71	0	4
BCL6B ENSG00000161940	2	0	0	0	0	0	0	0
BCL7A ENSG00000110987	1	0	4	0	0	3	0	0
BCL7B ENSG00000106635	0	1	7	0	0	0	0	147
BCL7C ENSG00000099385	42	36	1	40	18	100	1	0
BCL9 ENSG00000116128	1	0	0	2	1	0	1	0
BCL9L ENSG00000186174	0	4	5	28	12	0	5	4
BCLAF1 ENSG00000029363	0	3	0	0	0	3	10	35
BCO1 ENSG00000135697	0	0	0	0	0	0	0	0
BCO2 ENSG00000197580	70	0	0	1	0	0	0	0
BCOR ENSG00000183337	0	2	0	0	0	0	0	1
BCORL1 ENSG00000085185	6	0	0	0	1	8	4	0
BCR ENSG00000186716	6	13	2	0	1	13	0	10
BCS1L ENSG00000074582	0	12	5	0	0	8	0	7
BDH1 ENSG00000161267	0	1	16	0	0	0	0	0
BDH2 ENSG00000164039	0	4	0	0	0	1	0	13
BDKRB1 ENSG00000100739	0	0	0	0	0	0	0	0
BDKRB2 ENSG00000168398	107	0	1	0	0	0	1	1
BDNF ENSG00000176697	0	0	0	0	0	0	0	0
BDP1 ENSG00000145734	0	0	0	5	3	11	0	0
BEAN1 ENSG00000166546	0	0	0	0	0	0	0	0
BECN1 ENSG00000126581	0	0	2	2	1	0	1	2
BEGAIN ENSG00000183092	18	0	0	1	1	0	1	2
BEND2 ENSG00000177324	0	0	0	0	0	0	0	0
BEND3 ENSG00000178409	0	0	0	0	0	0	0	0
BEND4 ENSG00000188848	0	0	0	0	0	0	0	0
BEND5 ENSG00000162373	0	4	0	0	0	1	0	0
BEND6 ENSG00000151917	0	0	0	0	0	0	1	1
BEND7 ENSG00000165626	0	0	0	0	0	24	0	0
BEST1 ENSG00000167995	1	0	3	11	26	9	9	9
BEST3 ENSG00000127325	0	0	0	0	0	0	0	0
BET1 ENSG00000105829	0	0	0	0	1	0	0	3
BET1L ENSG00000177951	0	7	2	1	0	0	15	0
BEX1 ENSG00000133169	1	0	0	0	0	0	0	0
BEX2 ENSG00000133134	24	0	4	2	0	0	0	0
BEX3 ENSG00000166681	1	41	4	5	12	11	9	11
BEX4 ENSG00000102409	18	5	5	1	3	9	1	2
BEX5 ENSG00000184515	0	1	0	0	0	1	3	0
BFAR ENSG00000103429	7	0	1	2	13	1	3	0
BFSP1 ENSG00000125864	0	0	0	0	0	0	0	0
BGLAP ENSG00000242252	3	1	0	1	0	0	0	0
BGN ENSG00000182492	446	32	0	12	169	11	6	27
BHLHB9 ENSG00000198908	16	0	0	0	0	0	0	0
BHLHE22 ENSG00000180828	0	0	0	0	0	0	0	0
BHLHE40 ENSG00000134107	0	2	24	9	16	75	7	13
BHLHE41 ENSG00000123095	1	0	4	0	1	0	0	16
BHMT ENSG00000145692	0	0	0	0	0	0	0	0
BHMT2 ENSG00000132840	3	1	0	0	0	6	0	13
BICC1 ENSG00000122870	0	0	0	1	7	6	0	0
BICD1 ENSG00000151746	0	0	0	0	0	0	0	0
BICD2 ENSG00000185963	3	12	2	0	0	0	0	2
BICDL1 ENSG00000135127	0	0	0	1	0	0	0	0
BICDL2 ENSG00000162069	3	0	29	4	5	1	31	26
BID ENSG00000015475	6	7	21	0	0	0	0	3
BIK ENSG00000100290	0	10	7	35	32	2	63	0
BIN1 ENSG00000136717	152	3	1	3	26	26	25	2
BIN2 ENSG00000110934	3	0	0	0	0	10	0	0
BIN3 ENSG00000147439	1	9	6	6	11	28	18	2
BIRC2 ENSG00000110330	2	7	0	1	0	7	2	3
BIRC3 ENSG00000023445	0	6	16	0	5	0	0	4
BIRC5 ENSG00000089685	0	0	0	0	0	0	0	0
BIRC6 ENSG00000115760	3	2	0	0	0	1	0	6
BIRC7 ENSG00000101197	0	0	0	0	0	0	0	0
BIVM ENSG00000134897	2	2	0	0	0	0	2	0
BLCAP ENSG00000166619	5	36	11	20	25	3	6	1
BLK ENSG00000136573	0	0	0	2	5	0	0	0
BLM ENSG00000197299	0	0	0	0	0	0	0	0
BLMH ENSG00000108578	4	50	3	0	1	4	0	0
BLNK ENSG00000095585	0	0	0	1	0	80	0	1
BLOC1S1 ENSG00000135441	55	21	7	5	56	84	12	25
BLOC1S2 ENSG00000196072	0	0	1	2	8	0	0	0
BLOC1S3 ENSG00000189114	1	5	2	0	2	1	0	3
BLOC1S4 ENSG00000186222	0	1	0	0	0	0	0	0
BLOC1S5 ENSG00000188428	11	0	1	0	3	0	1	0
BLOC1S6 ENSG00000104164	16	0	1	6	0	12	2	0
BLVRA ENSG00000106605	10	2	1	3	2	0	0	1
BLVRB ENSG00000090013	40	54	34	13	3	61	43	31
BLZF1 ENSG00000117475	1	0	0	0	0	0	2	0
BMF ENSG00000104081	0	1	3	5	3	2	6	4
BMI1 ENSG00000168283	0	1	0	0	1	0	0	1
BMP1 ENSG00000168487	13	8	2	2	20	7	0	10
BMP2 ENSG00000125845	1	0	4	0	0	0	1	1
BMP2K ENSG00000138756	0	1	1	0	33	2	12	0
BMP3 ENSG00000152785	2	0	0	0	1	0	0	1
BMP4 ENSG00000125378	29	11	0	0	1	17	0	0
BMP5 ENSG00000112175	2	1	0	1	2	0	0	0
BMP6 ENSG00000153162	1	0	0	0	0	0	0	0
BMP7 ENSG00000101144	0	8	0	0	0	9	0	19
BMP8A ENSG00000183682	0	0	0	0	0	0	0	0
BMP8B ENSG00000116985	0	0	0	0	0	0	0	0
BMPER ENSG00000164619	16	0	0	0	0	0	0	0
BMPR1A ENSG00000107779	1	0	0	0	0	0	0	0
BMPR1B ENSG00000138696	0	0	3	0	0	0	4	0
BMPR2 ENSG00000204217	0	1	1	5	1	5	0	2
BMS1 ENSG00000165733	4	2	1	0	0	0	1	85
BMT2 ENSG00000164603	0	0	0	0	1	0	9	0
BMX ENSG00000102010	0	0	0	0	0	0	1	0
BNC1 ENSG00000169594	0	0	0	0	0	0	0	0
BNC2 ENSG00000173068	1	2	1	0	0	1	5	0
BNIP1 ENSG00000113734	5	1	5	0	3	1	1	4
BNIP2 ENSG00000140299	1	0	0	2	0	3	22	3
BNIP3 ENSG00000176171	8	6	23	4	3	2	3	9
BNIP3L ENSG00000104765	4	5	1	11	9	0	1	18
BNIPL ENSG00000163141	0	5	1	0	0	2	1	0
BOC ENSG00000144857	19	3	0	0	1	11	8	6
BOD1 ENSG00000145919	2	39	2	0	1	1	0	0
BOD1L1 ENSG00000038219	9	0	12	4	1	19	3	0
BOK ENSG00000176720	95	20	2	35	45	59	1	5
BOLA1 ENSG00000178096	36	0	2	0	5	0	4	0
BOLA2B ENSG00000169627	21	5	49	2	98	1	14	0
BOLA3 ENSG00000163170	0	1	0	1	5	0	1	0
BOP1 ENSG00000261236	0	1	1	12	1	0	5	1
BORA ENSG00000136122	0	2	0	0	1	0	0	0
BORCS5 ENSG00000165714	0	0	0	0	1	0	0	0
BORCS6 ENSG00000196544	1	0	0	1	0	78	0	1
BORCS7 ENSG00000166275	16	0	1	21	8	0	1	0
BORCS8 ENSG00000254901	0	0	14	26	13	6	35	0
BORCS8-MEF2B ENSG00000064489	0	0	0	0	0	0	0	0
BPGM ENSG00000172331	0	0	0	0	1	0	0	4
BPHL ENSG00000137274	0	2	0	0	0	0	1	0
BPI ENSG00000101425	0	0	0	0	0	1	0	0
BPIFA1 ENSG00000198183	0	0	0	0	0	0	0	0
BPIFA2 ENSG00000131050	0	0	0	0	0	0	0	0
BPIFB1 ENSG00000125999	8	1	120	0	1	0	1	1
BPIFB2 ENSG00000078898	0	0	0	3	0	0	18	0
BPIFC ENSG00000184459	0	0	0	0	0	0	0	0
BPNT1 ENSG00000162813	2	0	0	0	1	0	20	1
BPTF ENSG00000171634	88	0	2	6	0	0	0	4
BRAF ENSG00000157764	0	0	1	0	0	2	1	0
BRAP ENSG00000089234	1	34	0	2	0	8	6	1
BRAT1 ENSG00000106009	18	6	1	25	23	0	3	8
BRCA1 ENSG00000012048	10	0	4	3	0	1	0	0
BRCA2 ENSG00000139618	0	0	0	0	0	0	0	0
BRCC3 ENSG00000185515	0	0	0	0	0	1	0	1
BRD1 ENSG00000100425	0	0	1	2	0	0	0	2
BRD2 ENSG00000204256	12	10	16	38	7	10	90	41
BRD3 ENSG00000169925	1	5	2	21	3	4	5	3
BRD4 ENSG00000141867	44	0	25	39	0	49	1	8
BRD7 ENSG00000166164	0	4	30	0	0	1	1	19
BRD8 ENSG00000112983	0	24	95	17	5	3	134	0
BRD9 ENSG00000028310	2	15	1	4	16	25	29	23
BRE ENSG00000158019	6	1	3	0	1	0	1	1
BRF1 ENSG00000185024	8	11	13	2	47	1	27	0
BRF2 ENSG00000104221	43	2	3	1	0	0	26	0
BRI3 ENSG00000164713	75	16	27	22	50	25	43	5
BRI3BP ENSG00000184992	9	0	0	1	2	0	0	6
BRICD5 ENSG00000182685	1	3	3	11	0	3	0	4
BRINP1 ENSG00000078725	0	0	0	0	0	0	0	0
BRINP2 ENSG00000198797	0	0	0	0	0	0	0	0
BRINP3 ENSG00000162670	0	0	0	0	0	0	0	0
BRIP1 ENSG00000136492	0	0	0	0	0	0	0	0
BRIX1 ENSG00000113460	0	1	0	0	2	0	1	0
BRK1 ENSG00000254999	36	51	46	20	108	10	5	0
BRMS1 ENSG00000174744	7	0	11	4	10	1	2	4
BRMS1L ENSG00000100916	4	0	1	0	0	1	0	1
BROX ENSG00000162819	0	1	2	1	0	0	5	1
BRPF1 ENSG00000156983	0	0	1	1	0	0	1	1
BRPF3 ENSG00000096070	0	7	18	3	5	1	0	0
BRSK1 ENSG00000160469	1	0	1	0	5	7	6	1
BRSK2 ENSG00000174672	0	0	0	0	5	0	0	0
BRWD1 ENSG00000185658	4	0	1	2	0	3	1	3
BRWD3 ENSG00000165288	0	3	45	0	1	0	0	3
BSCL2 ENSG00000168000	0	0	0	0	1	0	0	0
BSDC1 ENSG00000160058	13	16	1	2	1	0	48	0
BSG ENSG00000172270	145	39	8	42	7	14	77	31
BSN ENSG00000164061	0	0	0	0	0	0	0	0
BSPH1 ENSG00000188334	0	0	0	0	0	0	0	0
BSPRY ENSG00000119411	0	3	1	0	1	13	0	2
BST1 ENSG00000109743	1	0	0	0	0	0	0	0
BST2 ENSG00000130303	87	230	0	0	74	80	1	52
BTAF1 ENSG00000095564	3	1	0	1	0	0	0	2
BTBD1 ENSG00000064726	18	1	13	2	9	0	1	3
BTBD10 ENSG00000148925	4	0	0	1	1	0	0	0
BTBD11 ENSG00000151136	0	0	0	0	0	0	0	0
BTBD16 ENSG00000138152	0	0	0	0	0	0	0	0
BTBD19 ENSG00000222009	0	0	0	0	0	0	0	0
BTBD2 ENSG00000133243	46	7	6	19	10	2	35	28
BTBD3 ENSG00000132640	6	0	5	1	0	0	0	14
BTBD6 ENSG00000184887	8	13	14	2	9	2	6	0
BTBD7 ENSG00000011114	0	5	3	2	0	1	5	3
BTBD8 ENSG00000189195	0	0	1	0	5	1	1	1
BTBD9 ENSG00000183826	0	0	0	2	0	0	0	0
BTC ENSG00000174808	0	0	0	0	0	0	0	0
BTD ENSG00000169814	0	2	1	1	0	0	2	0
BTF3 ENSG00000145741	49	1	3	28	40	28	0	0
BTF3L4 ENSG00000134717	0	0	1	3	7	0	12	1
BTG1 ENSG00000133639	0	42	19	2	20	14	4	22
BTG2 ENSG00000159388	183	1	49	40	82	228	2	5
BTG3 ENSG00000154640	0	1	4	22	0	0	0	0
BTK ENSG00000010671	0	0	0	0	0	0	4	0
BTLA ENSG00000186265	0	0	0	0	3	0	0	3
BTN2A1 ENSG00000112763	0	0	0	0	0	0	0	0
BTN2A2 ENSG00000124508	0	0	0	0	0	0	0	0
BTN3A1 ENSG00000026950	0	4	0	0	4	0	1	0
BTN3A2 ENSG00000186470	0	0	0	0	0	0	0	0
BTN3A3 ENSG00000111801	0	0	0	0	0	0	0	0
BTNL3 ENSG00000168903	0	0	0	0	0	0	0	0
BTNL9 ENSG00000165810	0	0	0	0	0	0	8	0
BTRC ENSG00000166167	2	0	0	0	2	2	5	2
BUB1 ENSG00000169679	0	0	0	0	0	0	0	0
BUB1B ENSG00000156970	0	0	0	0	0	0	0	0
BUB3 ENSG00000154473	0	0	0	0	1	1	0	0
BUD13 ENSG00000137656	18	0	0	0	0	0	0	0
BUD31 ENSG00000106245	22	9	22	32	17	13	8	5
BVES ENSG00000112276	4	0	0	0	0	7	0	0
BYSL ENSG00000112578	0	0	3	0	0	0	2	0
BZW1 ENSG00000082153	1	1	4	4	1	0	2	1
BZW2 ENSG00000136261	0	0	3	0	0	1	6	3
C10orf10 ENSG00000165507	0	0	10	0	0	55	0	1
C10orf105 ENSG00000214688	0	9	0	0	0	0	0	0
C10orf107 ENSG00000183346	0	0	0	0	0	0	1	0
C10orf11 ENSG00000148655	0	3	1	0	0	0	0	0
C10orf128 ENSG00000204161	0	0	0	0	0	0	0	0
C10orf2 ENSG00000107815	0	0	0	0	0	0	0	0
C10orf35 ENSG00000171224	0	0	0	0	1	0	6	0
C10orf53 ENSG00000178645	0	0	0	0	0	0	0	0
C10orf54 ENSG00000107738	45	33	16	2	44	56	0	17
C10orf55 ENSG00000222047	0	0	0	0	0	0	0	0
C10orf76 ENSG00000120029	1	12	1	0	0	0	6	0
C10orf82 ENSG00000165863	0	0	0	0	0	0	0	0
C10orf88 ENSG00000119965	6	0	3	1	0	1	1	0
C10orf95 ENSG00000120055	0	0	0	0	0	0	0	0
C10orf99 ENSG00000188373	0	0	0	0	0	0	0	0
C11orf1 ENSG00000137720	0	0	0	0	0	0	0	0
C11orf16 ENSG00000176029	0	0	0	0	0	0	0	0
C11orf21 ENSG00000110665	0	0	0	0	0	0	0	0
C11orf24 ENSG00000171067	51	9	9	2	10	0	74	0
C11orf31 ENSG00000211450	0	12	16	11	1	22	21	12
C11orf45 ENSG00000174370	0	0	0	0	0	0	0	0
C11orf49 ENSG00000149179	0	5	0	0	11	3	9	1
C11orf52 ENSG00000149300	0	0	0	0	0	0	0	0
C11orf53 ENSG00000150750	0	0	0	0	0	0	0	0
C11orf54 ENSG00000182919	0	0	0	2	0	0	0	0
C11orf57 ENSG00000150776	0	1	0	3	0	2	0	2
C11orf58 ENSG00000110696	12	15	18	1	4	4	7	1
C11orf63 ENSG00000109944	0	0	0	0	0	0	0	0
C11orf65 ENSG00000166323	0	0	0	0	0	0	0	0
C11orf68 ENSG00000175573	3	10	1	7	4	7	1	12
C11orf70 ENSG00000137691	0	0	0	0	0	0	0	0
C11orf71 ENSG00000180425	0	2	0	2	0	0	1	2
C11orf74 ENSG00000166352	1	1	0	0	0	0	0	0
C11orf80 ENSG00000173715	0	0	0	0	0	0	0	0
C11orf84 ENSG00000168005	0	1	1	2	0	2	0	0
C11orf87 ENSG00000185742	0	0	0	0	0	0	0	0
C11orf95 ENSG00000188070	18	15	0	2	5	0	0	7
C11orf96 ENSG00000187479	0	380	0	3	120	313	4	13
C11orf98 ENSG00000278615	0	0	0	0	0	0	0	0
C12orf10 ENSG00000139637	24	0	35	0	6	5	2	2
C12orf29 ENSG00000133641	3	0	1	0	0	7	1	1
C12orf4 ENSG00000047621	0	0	0	0	0	0	0	0
C12orf40 ENSG00000180116	0	0	0	0	0	0	1	0
C12orf42 ENSG00000179088	0	0	0	0	0	0	0	0
C12orf43 ENSG00000157895	8	1	0	7	4	0	1	0
C12orf45 ENSG00000151131	9	0	1	1	0	0	3	0
C12orf49 ENSG00000111412	0	0	0	0	6	1	1	0
C12orf50 ENSG00000165805	0	0	0	0	0	0	0	0
C12orf54 ENSG00000177627	0	0	0	0	0	0	1	0
C12orf56 ENSG00000185306	0	0	0	0	0	0	0	0
C12orf57 ENSG00000111678	117	120	20	47	36	42	135	46
C12orf60 ENSG00000182993	2	0	0	1	0	0	2	0
C12orf65 ENSG00000130921	0	7	1	1	0	1	1	2
C12orf66 ENSG00000174206	0	0	0	1	1	0	0	9
C12orf71 ENSG00000214700	0	0	0	0	0	0	0	0
C12orf73 ENSG00000204954	0	0	0	0	2	0	0	0
C12orf75 ENSG00000235162	9	1	0	2	0	0	0	1
C12orf76 ENSG00000174456	8	4	0	1	0	0	0	0
C14orf1 ENSG00000133935	2	14	6	6	38	13	3	6
C14orf105 ENSG00000100557	0	0	0	0	0	0	0	0
C14orf119 ENSG00000179933	0	3	0	0	2	1	7	1
C14orf132 ENSG00000227051	0	0	0	2	1	0	0	0
C14orf142 ENSG00000170270	0	0	0	0	0	0	9	0
C14orf159 ENSG00000133943	9	13	0	2	0	1	0	2
C14orf166 ENSG00000087302	31	27	5	1	3	1	2	5
C14orf169 ENSG00000170468	1	0	0	2	0	1	0	0
C14orf178 ENSG00000197734	0	0	0	0	0	0	0	0
C14orf180 ENSG00000184601	0	0	0	0	0	0	0	0
C14orf2 ENSG00000156411	19	83	6	5	4	7	23	0
C14orf28 ENSG00000179476	0	0	0	6	0	0	0	0
C14orf37 ENSG00000139971	0	0	0	0	0	0	0	0
C14orf39 ENSG00000179008	0	0	0	0	0	0	0	0
C14orf79 ENSG00000140104	0	1	0	2	3	0	6	1
C14orf80 ENSG00000185347	0	0	1	0	0	1	0	0
C14orf93 ENSG00000100802	0	0	0	0	0	0	0	0
C15orf39 ENSG00000167173	2	5	1	0	7	3	2	0
C15orf40 ENSG00000169609	2	4	1	0	0	0	12	3
C15orf41 ENSG00000186073	0	3	3	0	0	3	0	2
C15orf48 ENSG00000166920	2	0	3	8	1	0	2	5
C15orf52 ENSG00000188549	18	12	0	1	2	2	0	0
C15orf53 ENSG00000175779	0	0	0	0	0	0	0	0
C15orf57 ENSG00000128891	0	0	2	0	1	0	0	28
C15orf59 ENSG00000205363	4	0	9	0	0	18	4	0
C15orf61 ENSG00000189227	0	0	0	1	0	0	18	1
C15orf62 ENSG00000188277	0	0	0	0	0	0	0	0
C15orf65 ENSG00000261652	0	0	1	0	0	0	0	0
C16orf13 ENSG00000130731	23	14	0	41	7	0	2	9
C16orf45 ENSG00000166780	0	0	0	0	1	0	0	0
C16orf46 ENSG00000166455	0	0	0	0	0	0	0	0
C16orf52 ENSG00000185716	4	0	0	2	0	2	3	0
C16orf54 ENSG00000185905	0	0	0	0	0	0	0	0
C16orf58 ENSG00000140688	9	28	5	28	1	0	53	0
C16orf59 ENSG00000162062	0	0	4	9	0	0	0	0
C16orf62 ENSG00000103544	10	0	0	1	4	5	2	3
C16orf70 ENSG00000125149	6	2	1	3	1	0	5	1
C16orf71 ENSG00000166246	0	0	0	0	0	0	0	0
C16orf72 ENSG00000182831	0	1	0	2	0	1	4	0
C16orf74 ENSG00000154102	0	0	0	0	0	18	0	8
C16orf78 ENSG00000166152	0	0	0	0	0	0	0	0
C16orf86 ENSG00000159761	3	0	0	0	2	5	1	0
C16orf87 ENSG00000155330	0	0	0	2	0	0	0	0
C16orf89 ENSG00000153446	0	11	3	0	0	0	1	21
C16orf91 ENSG00000174109	1	3	2	0	0	0	5	0
C16orf92 ENSG00000167194	0	0	0	0	0	0	0	0
C16orf95 ENSG00000260456	0	0	0	0	0	0	0	0
C16orf96 ENSG00000205832	0	0	0	0	0	0	0	0
C17orf105 ENSG00000231256	0	0	0	0	0	0	0	0
C17orf107 ENSG00000205710	0	0	0	0	0	0	0	0
C17orf49 ENSG00000258315	0	0	2	4	0	0	0	0
C17orf51 ENSG00000212719	0	0	0	0	0	0	0	0
C17orf53 ENSG00000125319	0	0	0	0	0	0	0	0
C17orf58 ENSG00000186665	1	2	0	0	0	0	0	0
C17orf62 ENSG00000178927	23	12	9	121	14	5	19	27
C17orf64 ENSG00000141371	0	0	0	0	0	0	0	0
C17orf67 ENSG00000214226	0	0	0	0	0	0	0	0
C17orf74 ENSG00000184560	0	0	0	0	0	0	0	0
C17orf75 ENSG00000108666	0	0	0	0	0	0	1	0
C17orf78 ENSG00000278505	0	0	0	0	0	0	0	0
C17orf80 ENSG00000141219	0	4	0	0	15	1	0	0
C17orf89 ENSG00000224877	18	17	21	11	19	1	10	0
C17orf96 ENSG00000273604	0	0	0	0	0	32	0	0
C17orf97 ENSG00000187624	0	1	0	2	2	0	0	0
C17orf98 ENSG00000275489	0	0	0	0	0	0	0	0
C17orf99 ENSG00000187997	0	0	0	0	0	0	0	0
C18orf21 ENSG00000141428	0	0	0	0	0	0	1	3
C18orf25 ENSG00000152242	0	0	2	2	0	1	1	1
C18orf32 ENSG00000177576	3	1	6	2	0	3	2	0
C18orf54 ENSG00000166845	0	0	0	0	0	0	0	0
C18orf63 ENSG00000206043	0	0	0	0	0	0	0	0
C18orf8 ENSG00000141452	0	0	3	8	0	1	0	0
C19orf12 ENSG00000131943	26	2	15	2	0	0	0	0
C19orf18 ENSG00000177025	29	0	0	0	0	1	0	0
C19orf24 ENSG00000228300	0	5	3	6	1	92	7	17
C19orf25 ENSG00000119559	5	15	0	13	14	20	10	0
C19orf33 ENSG00000167644	3	0	6	2	23	10	0	1
C19orf35 ENSG00000188305	0	0	0	0	0	0	0	0
C19orf38 ENSG00000214212	0	1	0	0	0	0	0	0
C19orf43 ENSG00000123144	23	98	48	14	3	47	3	43
C19orf44 ENSG00000105072	5	1	0	2	0	22	0	2
C19orf45 ENSG00000198723	0	0	0	0	0	0	0	0
C19orf47 ENSG00000160392	0	0	0	11	72	1	0	12
C19orf48 ENSG00000167747	5	4	0	19	0	22	34	1
C19orf52 ENSG00000142444	0	0	0	0	1	0	0	0
C19orf53 ENSG00000104979	43	99	3	17	12	10	27	76
C19orf54 ENSG00000188493	1	0	0	4	0	3	1	0
C19orf57 ENSG00000132016	0	0	0	0	0	0	0	0
C19orf60 ENSG00000006015	14	11	0	0	43	9	32	0
C19orf66 ENSG00000130813	1	2	1	0	0	1	5	0
C19orf67 ENSG00000188032	0	0	0	0	0	0	0	0
C19orf68 ENSG00000185453	0	1	0	0	0	0	5	0
C19orf70 ENSG00000174917	27	0	7	1	12	23	44	12
C19orf71 ENSG00000183397	0	0	0	0	0	0	0	0
C19orf73 ENSG00000221916	0	0	0	0	0	0	0	0
C19orf81 ENSG00000235034	0	0	0	0	0	0	0	0
C19orf84 ENSG00000262874	0	0	0	0	0	0	0	0
C1D ENSG00000197223	2	0	4	2	0	4	0	6
C1GALT1 ENSG00000106392	0	0	0	0	0	2	0	0
C1GALT1C1 ENSG00000171155	0	0	3	0	0	0	0	0
C1GALT1C1L ENSG00000223658	0	0	0	0	0	0	0	0
C1QA ENSG00000173372	62	0	0	0	51	99	23	22
C1QB ENSG00000173369	55	26	0	1	25	76	1	64
C1QBP ENSG00000108561	7	0	19	1	0	0	5	11
C1QC ENSG00000159189	32	8	0	0	11	42	1	4
C1QL1 ENSG00000131094	0	0	0	0	0	0	0	0
C1QL2 ENSG00000144119	0	0	0	0	0	0	0	0
C1QL3 ENSG00000165985	0	0	0	0	0	0	0	0
C1QL4 ENSG00000186897	0	0	0	0	0	0	0	0
C1QTNF1 ENSG00000173918	39	17	7	0	0	4	0	4
C1QTNF2 ENSG00000145861	9	12	0	0	0	3	0	0
C1QTNF3 ENSG00000082196	0	0	0	0	0	0	0	0
C1QTNF4 ENSG00000172247	0	0	0	0	0	0	0	0
C1QTNF5 ENSG00000223953	0	0	0	0	0	0	0	0
C1QTNF6 ENSG00000133466	0	0	0	0	0	0	0	0
C1QTNF7 ENSG00000163145	0	9	0	0	0	0	0	2
C1QTNF9 ENSG00000240654	0	0	0	0	0	0	0	0
C1QTNF9B ENSG00000205863	0	0	0	0	0	0	0	0
C1QTNF9B-AS1 ENSG00000281899	0	0	0	15	6	0	1	2
C1R ENSG00000159403	326	99	1	1	313	377	11	3
C1RL ENSG00000139178	7	59	13	3	35	13	5	0
C1S ENSG00000182326	39	13	0	0	17	50	1	2
C1orf101 ENSG00000179397	0	0	0	0	0	0	0	0
C1orf105 ENSG00000180999	0	0	0	0	0	0	0	0
C1orf106 ENSG00000163362	0	0	10	1	0	0	3	2
C1orf109 ENSG00000116922	0	0	0	0	0	0	0	0
C1orf112 ENSG00000000460	0	0	0	0	0	0	0	0
C1orf115 ENSG00000162817	0	0	1	1	0	0	0	0
C1orf116 ENSG00000182795	36	21	7	74	0	0	160	9
C1orf122 ENSG00000197982	36	13	5	27	0	5	13	0
C1orf123 ENSG00000162384	0	24	0	0	1	28	3	0
C1orf127 ENSG00000175262	0	0	0	0	0	0	0	0
C1orf131 ENSG00000143633	0	0	0	0	0	0	0	0
C1orf141 ENSG00000203963	1	0	0	1	0	0	0	0
C1orf145 ENSG00000162913	0	0	0	0	0	0	0	0
C1orf158 ENSG00000157330	0	0	0	0	0	0	0	0
C1orf159 ENSG00000131591	0	5	2	14	5	2	1	1
C1orf162 ENSG00000143110	1	0	0	0	0	2	0	1
C1orf167 ENSG00000215910	0	0	0	0	0	0	0	3
C1orf168 ENSG00000187889	0	0	0	0	0	0	0	0
C1orf174 ENSG00000198912	0	1	3	0	0	0	0	0
C1orf186 ENSG00000263961	0	0	0	0	0	0	0	0
C1orf194 ENSG00000179902	0	0	0	0	0	0	0	0
C1orf198 ENSG00000119280	37	1	7	9	9	22	6	0
C1orf204 ENSG00000188004	0	0	0	0	0	0	0	0
C1orf21 ENSG00000116667	21	2	8	11	1	1	1	9
C1orf210 ENSG00000253313	0	2	0	0	0	0	1	0
C1orf216 ENSG00000142686	0	1	0	1	14	33	0	1
C1orf226 ENSG00000239887	0	0	0	0	0	0	0	0
C1orf228 ENSG00000198520	0	0	0	0	2	0	0	0
C1orf234 ENSG00000227868	0	0	0	0	0	0	0	0
C1orf27 ENSG00000157181	30	0	4	0	0	0	2	1
C1orf35 ENSG00000143793	55	0	1	4	1	0	0	0
C1orf43 ENSG00000143612	5	20	7	16	1	5	3	2
C1orf50 ENSG00000164008	0	0	0	1	0	0	0	0
C1orf52 ENSG00000162642	0	0	1	0	9	0	19	0
C1orf53 ENSG00000203724	0	0	0	0	0	0	0	0
C1orf54 ENSG00000118292	0	2	0	0	0	0	0	0
C1orf56 ENSG00000143443	0	0	0	2	0	0	1	0
C1orf61 ENSG00000125462	0	0	0	0	0	0	0	0
C1orf64 ENSG00000183888	0	0	0	0	0	0	0	0
C1orf74 ENSG00000162757	1	10	11	4	1	1	0	0
C1orf94 ENSG00000142698	0	0	0	0	0	0	0	0
C2 ENSG00000166278	0	0	106	0	1	0	3	1
C20orf144 ENSG00000149609	0	0	0	0	0	0	0	0
C20orf194 ENSG00000088854	11	0	4	0	3	23	8	0
C20orf196 ENSG00000171984	0	0	0	0	0	0	0	0
C20orf24 ENSG00000101084	2	0	5	0	1	2	6	0
C20orf27 ENSG00000101220	1	22	0	0	4	74	9	5
C20orf96 ENSG00000196476	0	0	1	0	0	0	2	0
C21orf2 ENSG00000160226	0	79	0	0	22	12	5	15
C21orf33 ENSG00000160221	14	5	1	5	1	0	1	1
C21orf58 ENSG00000160298	0	0	0	0	0	0	0	0
C21orf59 ENSG00000159079	1	0	1	8	1	0	0	3
C21orf91 ENSG00000154642	1	1	0	3	0	28	0	0
C22orf15 ENSG00000169314	0	0	0	0	1	0	0	0
C22orf23 ENSG00000128346	0	0	0	0	0	0	0	0
C22orf29 ENSG00000215012	27	6	0	3	3	3	0	1
C22orf31 ENSG00000100249	0	0	0	0	0	0	0	0
C22orf39 ENSG00000242259	17	29	25	15	1	60	8	5
C22orf42 ENSG00000205856	0	0	0	0	0	0	3	0
C22orf46 ENSG00000184208	4	1	0	3	1	6	0	5
C2CD2 ENSG00000157617	15	33	35	16	9	9	0	63
C2CD2L ENSG00000172375	0	1	1	0	8	0	6	1
C2CD3 ENSG00000168014	6	0	1	0	1	1	0	1
C2CD4A ENSG00000198535	0	0	0	0	0	0	0	0
C2CD4B ENSG00000205502	0	0	2	0	1	0	11	0
C2CD4C ENSG00000183186	0	0	0	0	0	0	0	0
C2CD4D ENSG00000225556	0	0	0	0	0	0	0	0
C2CD5 ENSG00000111731	0	0	0	0	0	0	0	0
C2orf15 ENSG00000273045	0	0	0	0	0	0	0	0
C2orf40 ENSG00000119147	13	0	1	0	0	0	0	0
C2orf42 ENSG00000115998	0	0	0	0	0	1	0	0
C2orf47 ENSG00000162972	0	0	1	0	0	0	0	0
C2orf49 ENSG00000135974	0	0	1	0	24	2	2	15
C2orf50 ENSG00000150873	0	0	0	0	0	0	0	0
C2orf54 ENSG00000172478	0	0	0	0	1	4	0	0
C2orf66 ENSG00000187944	0	0	0	0	0	0	0	0
C2orf68 ENSG00000168887	0	3	0	6	0	15	9	0
C2orf69 ENSG00000178074	0	0	0	0	0	0	0	0
C2orf70 ENSG00000173557	0	0	0	0	0	0	0	0
C2orf71 ENSG00000179270	0	0	0	0	0	0	0	0
C2orf72 ENSG00000204128	5	3	10	8	1	1	10	0
C2orf73 ENSG00000177994	0	0	0	0	0	0	0	0
C2orf74 ENSG00000237651	0	0	0	0	0	0	1	0
C2orf76 ENSG00000186132	0	0	0	0	0	0	0	0
C2orf78 ENSG00000187833	0	0	0	0	0	0	0	0
C2orf80 ENSG00000188674	0	0	0	0	0	0	0	0
C2orf81 ENSG00000159239	0	0	0	3	0	0	0	0
C2orf82 ENSG00000182600	0	0	0	0	0	0	0	0
C2orf83 ENSG00000042304	0	0	0	0	0	0	0	0
C2orf88 ENSG00000187699	0	0	0	0	0	0	0	0
C3 ENSG00000125730	129	112	8	0	290	105	0	25
C3AR1 ENSG00000171860	0	1	1	0	12	0	0	0
C3orf14 ENSG00000114405	0	0	4	1	0	0	2	0
C3orf18 ENSG00000088543	0	2	0	0	3	4	6	0
C3orf20 ENSG00000131379	0	0	0	0	0	0	0	0
C3orf22 ENSG00000180697	0	0	0	0	0	0	0	0
C3orf33 ENSG00000174928	0	1	5	0	1	2	1	1
C3orf36 ENSG00000221972	0	0	0	0	2	0	0	0
C3orf38 ENSG00000179021	0	1	0	0	0	0	0	0
C3orf49 ENSG00000163632	0	0	0	0	0	0	0	0
C3orf52 ENSG00000114529	0	0	1	0	0	1	0	0
C3orf58 ENSG00000181744	0	0	0	1	0	9	0	0
C3orf62 ENSG00000188315	2	8	3	26	0	4	0	0
C3orf70 ENSG00000187068	3	0	0	0	2	2	0	0
C3orf80 ENSG00000180044	0	0	1	1	0	0	0	4
C4A ENSG00000244731	33	6	2	0	86	16	2	22
C4B ENSG00000224389	161	23	24	4	910	155	3	178
C4BPA ENSG00000123838	0	0	0	0	0	0	0	0
C4BPB ENSG00000123843	0	0	0	0	0	2	0	0
C4orf17 ENSG00000138813	0	0	0	0	0	0	0	0
C4orf19 ENSG00000154274	0	0	3	0	0	0	0	0
C4orf22 ENSG00000197826	0	0	0	0	0	0	0	0
C4orf3 ENSG00000164096	13	11	9	6	1	0	4	11
C4orf32 ENSG00000174749	0	0	0	12	1	3	1	0
C4orf33 ENSG00000151470	0	0	0	0	0	0	0	0
C4orf36 ENSG00000163633	3	0	0	1	0	0	1	0
C4orf46 ENSG00000205208	0	0	0	0	0	0	0	0
C4orf48 ENSG00000243449	58	47	0	12	28	0	1	4
C4orf50 ENSG00000181215	0	0	0	0	0	0	0	0
C5 ENSG00000106804	0	0	2	0	0	2	1	0
C5AR1 ENSG00000197405	1	0	0	1	3	1	0	1
C5AR2 ENSG00000134830	1	0	0	0	0	0	0	0
C5orf15 ENSG00000113583	0	0	18	36	77	10	74	0
C5orf22 ENSG00000082213	0	0	0	0	0	0	0	0
C5orf24 ENSG00000181904	8	1	4	14	0	0	2	3
C5orf30 ENSG00000181751	0	0	0	0	0	0	0	0
C5orf34 ENSG00000172244	0	0	0	0	0	0	0	0
C5orf38 ENSG00000186493	16	0	0	2	0	0	1	6
C5orf42 ENSG00000197603	33	0	2	0	0	0	1	0
C5orf45 ENSG00000161010	27	0	2	1	0	1	6	0
C5orf46 ENSG00000178776	6	0	0	0	1	0	0	1
C5orf49 ENSG00000215217	1	0	0	0	0	0	0	0
C5orf51 ENSG00000205765	1	0	0	0	0	0	1	0
C5orf52 ENSG00000187658	4	0	0	0	0	0	0	0
C5orf56 ENSG00000197536	0	1	1	3	0	7	0	3
C5orf63 ENSG00000164241	0	0	0	1	0	0	0	0
C6 ENSG00000039537	0	0	0	0	0	0	0	0
C6orf1 ENSG00000186577	4	26	3	17	10	2	4	4
C6orf106 ENSG00000196821	0	25	12	17	1	1	3	0
C6orf118 ENSG00000112539	0	0	0	0	0	0	0	0
C6orf120 ENSG00000185127	0	0	0	0	0	1	0	0
C6orf132 ENSG00000188112	1	12	28	9	0	15	0	1
C6orf136 ENSG00000204564	1	0	4	1	2	0	0	0
C6orf141 ENSG00000197261	0	0	0	0	0	0	0	0
C6orf201 ENSG00000185689	0	0	0	0	0	1	0	0
C6orf203 ENSG00000130349	0	0	0	0	1	0	0	0
C6orf223 ENSG00000181577	0	0	0	0	0	0	0	0
C6orf226 ENSG00000221821	1	0	0	0	0	0	0	0
C6orf25 ENSG00000204420	0	0	0	0	0	0	0	0
C6orf47 ENSG00000204439	3	13	2	7	10	24	0	5
C6orf48 ENSG00000204387	3	5	0	5	4	4	8	0
C6orf52 ENSG00000137434	0	0	0	0	0	0	0	0
C6orf58 ENSG00000184530	0	0	0	0	0	0	0	0
C6orf62 ENSG00000112308	8	7	0	33	7	14	37	8
C6orf89 ENSG00000198663	0	32	7	12	10	4	0	4
C7 ENSG00000112936	30	19	0	0	5	8	0	10
C7orf25 ENSG00000136197	0	0	0	0	0	0	3	0
C7orf26 ENSG00000146576	9	15	0	12	8	6	15	1
C7orf31 ENSG00000153790	0	0	0	0	0	0	2	1
C7orf34 ENSG00000165131	0	0	0	0	0	0	0	0
C7orf43 ENSG00000146826	0	0	0	1	10	0	0	1
C7orf49 ENSG00000122783	0	51	0	1	15	0	27	0
C7orf50 ENSG00000146540	38	26	0	48	94	27	88	0
C7orf61 ENSG00000185955	0	0	0	0	0	0	0	0
C7orf62 ENSG00000164645	0	0	0	0	0	0	0	0
C7orf72 ENSG00000164500	0	0	0	0	0	0	0	0
C7orf73 ENSG00000243317	7	1	3	1	5	1	17	1
C8A ENSG00000157131	0	0	0	0	0	0	0	0
C8G ENSG00000176919	1	0	0	0	0	0	0	0
C8orf22 ENSG00000168333	0	0	0	0	0	0	0	0
C8orf33 ENSG00000182307	33	3	25	2	1	7	4	2
C8orf34 ENSG00000165084	4	0	0	0	0	1	1	0
C8orf37 ENSG00000156172	0	0	0	0	0	0	0	0
C8orf4 ENSG00000176907	0	3	53	1	10	3	2	0
C8orf44 ENSG00000213865	0	0	6	1	0	0	1	1
C8orf46 ENSG00000169085	9	0	0	1	0	0	0	0
C8orf48 ENSG00000164743	0	0	0	0	0	0	0	0
C8orf58 ENSG00000241852	0	0	0	0	0	0	0	0
C8orf59 ENSG00000176731	17	24	0	38	9	13	0	0
C8orf74 ENSG00000171060	0	0	0	0	0	0	0	0
[truncated: 14,779 more rows]
