# Supplementary material for: Spatial maps of prostate cancer transcriptomes reveal an unexplored landscape of heterogeneity
Source: Nat Commun. 2018 Jun 20;9:2419. doi: 10.1038/s41467-018-04724-5 (PMC6010471; doi:10.1038/s41467-018-04724-5)
Supplement: Supplementary file 13 — Supplementary Data 10 [file 41467_2018_4724_MOESM13_ESM.zip › Supplementary Dataset 5/experiment0000-baselinefeature-gamma_prior-r.tsv]

	Baseline
A1BG ENSG00000121410	0.890805
A1CF ENSG00000148584	0.676028
A2M ENSG00000175899	0.595624
A2ML1 ENSG00000166535	0.796023
A4GALT ENSG00000128274	1.57062
AAAS ENSG00000094914	1.07928
AACS ENSG00000081760	0.525672
AADAC ENSG00000114771	1.13675
AADACL4 ENSG00000204518	0.818651
AADAT ENSG00000109576	0.660063
AAED1 ENSG00000158122	0.641499
AAGAB ENSG00000103591	0.770742
AAK1 ENSG00000115977	1.52721
AAMDC ENSG00000087884	0.792922
AAMP ENSG00000127837	0.9401
AAR2 ENSG00000131043	0.922873
AARD ENSG00000205002	1.13005
AARS ENSG00000090861	0.687845
AARSD1 ENSG00000266967	0.764701
AASDH ENSG00000157426	1.02507
AASDHPPT ENSG00000149313	1.03045
AASS ENSG00000008311	0.846224
AATF ENSG00000275700	0.741394
AATK ENSG00000181409	0.692974
ABAT ENSG00000183044	1.31356
ABC13-47488600E17.1 ENSG00000283199	0.989887
ABC13-47656900H15.1 ENSG00000283566	0.728737
ABCA1 ENSG00000165029	1.83278
ABCA10 ENSG00000154263	1.26069
ABCA12 ENSG00000144452	1.28947
ABCA13 ENSG00000179869	1.25302
ABCA2 ENSG00000107331	0.753813
ABCA3 ENSG00000167972	0.673826
ABCA4 ENSG00000198691	0.706531
ABCA5 ENSG00000154265	0.792524
ABCA6 ENSG00000154262	1.31988
ABCA7 ENSG00000064687	0.95719
ABCA8 ENSG00000141338	1.18233
ABCA9 ENSG00000154258	1.19801
ABCB1 ENSG00000085563	0.794499
ABCB10 ENSG00000135776	1.14845
ABCB11 ENSG00000073734	1.58319
ABCB4 ENSG00000005471	1.42586
ABCB5 ENSG00000004846	0.49976
ABCB6 ENSG00000115657	1.06895
ABCB7 ENSG00000131269	0.493331
ABCB8 ENSG00000197150	0.875471
ABCB9 ENSG00000150967	0.572032
ABCC1 ENSG00000103222	1.13201
ABCC10 ENSG00000124574	1.93993
ABCC11 ENSG00000121270	1.58881
ABCC3 ENSG00000108846	1.02151
ABCC4 ENSG00000125257	0.577254
ABCC5 ENSG00000114770	0.999962
ABCC6 ENSG00000091262	1.05866
ABCC8 ENSG00000006071	1.33271
ABCC9 ENSG00000069431	0.858786
ABCD1 ENSG00000101986	0.791156
ABCD2 ENSG00000173208	0.659684
ABCD3 ENSG00000117528	1.23854
ABCD4 ENSG00000119688	1.12968
ABCE1 ENSG00000164163	0.832177
ABCF1 ENSG00000204574	0.804733
ABCF2 ENSG00000033050	1.23354
ABCF3 ENSG00000161204	0.869261
ABCG1 ENSG00000160179	0.658365
ABCG2 ENSG00000118777	0.493091
ABCG4 ENSG00000172350	0.743075
ABCG5 ENSG00000138075	0.663443
ABHD1 ENSG00000143994	1.00991
ABHD10 ENSG00000144827	1.35464
ABHD11 ENSG00000106077	0.581106
ABHD12 ENSG00000100997	0.792169
ABHD13 ENSG00000139826	1.04565
ABHD14A ENSG00000248487	0.845534
ABHD14B ENSG00000114779	0.632007
ABHD15 ENSG00000168792	0.647169
ABHD16A ENSG00000204427	0.966249
ABHD17A ENSG00000129968	0.576611
ABHD17B ENSG00000107362	1.32321
ABHD17C ENSG00000136379	0.906048
ABHD18 ENSG00000164074	1.17218
ABHD2 ENSG00000140526	1.11392
ABHD3 ENSG00000158201	0.773339
ABHD4 ENSG00000100439	1.37236
ABHD5 ENSG00000011198	0.883391
ABHD6 ENSG00000163686	0.927888
ABHD8 ENSG00000127220	0.63517
ABI1 ENSG00000136754	1.21381
ABI2 ENSG00000138443	1.08472
ABI3 ENSG00000108798	0.807022
ABI3BP ENSG00000154175	1.33783
ABL1 ENSG00000097007	0.615067
ABL2 ENSG00000143322	0.562146
ABLIM1 ENSG00000099204	0.935048
ABLIM2 ENSG00000163995	1.25495
ABLIM3 ENSG00000173210	0.523504
ABO ENSG00000175164	1.04896
ABR ENSG00000159842	1.08119
ABRA ENSG00000174429	1.19643
ABRACL ENSG00000146386	1.02727
ABT1 ENSG00000146109	0.623139
ABTB1 ENSG00000114626	1.21767
ABTB2 ENSG00000166016	1.46492
AC004158.1 ENSG00000280264	0.880639
AC004381.6 ENSG00000005189	0.626822
AC004754.3 ENSG00000269881	0.854209
AC004813.1 ENSG00000279777	1.18914
AC004824.1 ENSG00000280226	0.902502
AC005281.1 ENSG00000226690	1.05812
AC005477.1 ENSG00000280188	1.24477
AC005480.1 ENSG00000279461	0.940042
AC006116.20 ENSG00000267710	0.778625
AC006386.1 ENSG00000279115	1.29934
AC006994.3 ENSG00000279317	0.6413
AC007906.1 ENSG00000279018	1.08714
AC008074.1 ENSG00000279644	0.901997
AC008522.1 ENSG00000279232	1.04188
AC008686.1 ENSG00000280221	0.883645
AC008759.1 ENSG00000279471	1.23291
AC008914.1 ENSG00000279768	1.03817
AC009014.3 ENSG00000271824	1.23235
AC010731.4 ENSG00000235118	0.945763
AC012005.1 ENSG00000279274	0.560144
AC013461.1 ENSG00000091436	0.976922
AC016549.1 ENSG00000281325	1.2054
AC021106.1 ENSG00000279386	0.769726
AC024060.1 ENSG00000281584	0.482487
AC025335.1 ENSG00000179859	0.909377
AC069063.2 ENSG00000279380	0.917549
AC073657.1 ENSG00000279937	0.873532
AC074033.1 ENSG00000281137	1.32291
AC087350.1 ENSG00000281527	1.00379
AC090498.1 ENSG00000279483	0.461234
AC104981.1 ENSG00000278938	0.739436
AC105009.1 ENSG00000281855	0.597436
AC105052.1 ENSG00000279168	0.989391
AC110615.1 ENSG00000279909	1.27922
AC113404.1 ENSG00000254893	1.13062
AC118758.1 ENSG00000268187	0.765192
AC131097.4 ENSG00000216921	1.07785
AC131263.1 ENSG00000280550	1.34002
AC138517.6 ENSG00000283288	1.26713
AC138969.4 ENSG00000183889	0.692951
AC241377.1 ENSG00000281741	1.1145
AC241585.1 ENSG00000281571	0.600399
AC242988.1 ENSG00000278939	1.7029
AC243756.1 ENSG00000270339	0.75684
AC245100.1 ENSG00000280649	0.6959
ACAA1 ENSG00000060971	1.75152
ACAA2 ENSG00000167315	0.968975
ACACA ENSG00000278540	1.20182
ACACB ENSG00000076555	1.0132
ACAD10 ENSG00000111271	1.02166
ACAD11 ENSG00000240303	1.49107
ACAD8 ENSG00000151498	2.20011
ACAD9 ENSG00000177646	1.19356
ACADL ENSG00000115361	0.718562
ACADM ENSG00000117054	0.957232
ACADS ENSG00000122971	1.10581
ACADSB ENSG00000196177	0.681776
ACADVL ENSG00000072778	0.642315
ACAN ENSG00000157766	0.972698
ACAP1 ENSG00000072818	0.9278
ACAP2 ENSG00000114331	1.07843
ACAP3 ENSG00000131584	0.587431
ACAT1 ENSG00000075239	0.747909
ACAT2 ENSG00000120437	0.69879
ACBD3 ENSG00000182827	1.3742
ACBD4 ENSG00000181513	0.640291
ACBD5 ENSG00000107897	1.06484
ACBD6 ENSG00000230124	0.789245
ACCS ENSG00000110455	0.397367
ACCSL ENSG00000205126	0.786422
ACD ENSG00000102977	0.473791
ACE ENSG00000159640	0.733067
ACE2 ENSG00000130234	1.05021
ACER1 ENSG00000167769	0.853285
ACER2 ENSG00000177076	0.892218
ACER3 ENSG00000078124	0.732945
ACHE ENSG00000087085	0.798921
ACIN1 ENSG00000100813	1.53823
ACKR1 ENSG00000213088	1.00725
ACKR2 ENSG00000144648	0.94679
ACKR3 ENSG00000144476	1.3155
ACKR4 ENSG00000129048	0.649016
ACLY ENSG00000131473	1.26621
ACMSD ENSG00000153086	0.823702
ACO1 ENSG00000122729	1.002
ACO2 ENSG00000100412	1.15065
ACOD1 ENSG00000102794	0.873917
ACOT1 ENSG00000184227	1.56863
ACOT11 ENSG00000162390	0.903343
ACOT12 ENSG00000172497	0.880548
ACOT13 ENSG00000112304	0.906744
ACOT2 ENSG00000119673	0.544171
ACOT4 ENSG00000177465	0.816823
ACOT7 ENSG00000097021	0.918258
ACOT8 ENSG00000101473	0.984766
ACOT9 ENSG00000123130	0.594586
ACOX1 ENSG00000161533	0.888555
ACOX2 ENSG00000168306	0.901543
ACOX3 ENSG00000087008	1.21919
ACOXL ENSG00000153093	0.982437
ACP1 ENSG00000143727	0.680707
ACP2 ENSG00000134575	1.31027
ACP5 ENSG00000102575	0.670545
ACP6 ENSG00000162836	0.807561
ACP7 ENSG00000183760	1.4979
ACPP ENSG00000014257	0.902899
ACPT ENSG00000142513	0.584871
ACR ENSG00000100312	1.47427
ACRBP ENSG00000111644	1.32774
ACRC ENSG00000147174	1.12713
ACSBG1 ENSG00000103740	0.885462
ACSBG2 ENSG00000130377	0.782239
ACSF2 ENSG00000167107	0.944359
ACSF3 ENSG00000176715	1.0161
ACSL1 ENSG00000151726	0.779634
ACSL3 ENSG00000123983	1.02869
ACSL4 ENSG00000068366	0.606506
ACSL5 ENSG00000197142	0.449274
ACSL6 ENSG00000164398	1.06986
ACSM1 ENSG00000166743	1.90761
ACSM2A ENSG00000183747	1.03768
ACSM2B ENSG00000066813	1.56861
ACSM3 ENSG00000005187	0.675866
ACSM4 ENSG00000215009	1.17075
ACSM5 ENSG00000183549	0.870987
ACSM6 ENSG00000173124	0.50083
ACSS1 ENSG00000154930	0.933318
ACSS2 ENSG00000131069	0.943052
ACSS3 ENSG00000111058	1.10068
ACTA1 ENSG00000143632	0.9967
ACTA2 ENSG00000107796	0.856606
ACTB ENSG00000075624	1.28458
ACTBL2 ENSG00000169067	1.31654
ACTC1 ENSG00000159251	1.00871
ACTG1 ENSG00000184009	1.29671
ACTG2 ENSG00000163017	1.14942
ACTL10 ENSG00000182584	0.657565
ACTL6A ENSG00000136518	1.11183
ACTL6B ENSG00000077080	1.46038
ACTN1 ENSG00000072110	0.691807
ACTN2 ENSG00000077522	1.14041
ACTN3 ENSG00000248746	0.891096
ACTN4 ENSG00000130402	0.589328
ACTR10 ENSG00000131966	0.92213
ACTR1A ENSG00000138107	1.18228
ACTR1B ENSG00000115073	0.930343
ACTR2 ENSG00000138071	1.06682
ACTR3 ENSG00000115091	1.15379
ACTR3B ENSG00000133627	1.03126
ACTR3C ENSG00000106526	1.34
ACTR5 ENSG00000101442	1.09079
ACTR6 ENSG00000075089	0.598958
ACTR8 ENSG00000113812	0.768898
ACTRT3 ENSG00000184378	0.99593
ACVR1 ENSG00000115170	1.03076
ACVR1B ENSG00000135503	0.593183
ACVR1C ENSG00000123612	0.897651
ACVR2A ENSG00000121989	0.981735
ACVR2B ENSG00000114739	1.49919
ACVRL1 ENSG00000139567	0.815427
ACY1 ENSG00000243989	0.983169
ACY3 ENSG00000132744	1.20207
ACYP1 ENSG00000119640	1.21208
ACYP2 ENSG00000170634	0.66709
ADA ENSG00000196839	1.16645
ADAD1 ENSG00000164113	1.13375
ADAD2 ENSG00000140955	0.794849
ADAL ENSG00000168803	0.759526
ADAM10 ENSG00000137845	1.12449
ADAM11 ENSG00000073670	0.50616
ADAM12 ENSG00000148848	0.482394
ADAM15 ENSG00000143537	0.833784
ADAM17 ENSG00000151694	1.53025
ADAM18 ENSG00000168619	0.917205
ADAM19 ENSG00000135074	0.668989
ADAM2 ENSG00000104755	1.38278
ADAM20 ENSG00000134007	0.849994
ADAM22 ENSG00000008277	0.863866
ADAM23 ENSG00000114948	1.08416
ADAM28 ENSG00000042980	0.543966
ADAM29 ENSG00000168594	0.49036
ADAM32 ENSG00000197140	1.22265
ADAM33 ENSG00000149451	0.566519
ADAM7 ENSG00000069206	1.5211
ADAM8 ENSG00000151651	0.985117
ADAM9 ENSG00000168615	0.686676
ADAMDEC1 ENSG00000134028	1.48289
ADAMTS1 ENSG00000154734	1.03212
ADAMTS10 ENSG00000142303	0.819028
ADAMTS12 ENSG00000151388	1.11613
ADAMTS13 ENSG00000160323	1.37059
ADAMTS14 ENSG00000138316	1.13571
ADAMTS15 ENSG00000166106	1.09045
ADAMTS16 ENSG00000145536	0.844171
ADAMTS17 ENSG00000140470	0.713652
ADAMTS18 ENSG00000140873	0.93259
ADAMTS19 ENSG00000145808	1.1824
ADAMTS2 ENSG00000087116	1.22221
ADAMTS20 ENSG00000173157	0.828261
ADAMTS3 ENSG00000156140	1.22026
ADAMTS4 ENSG00000158859	0.903478
ADAMTS5 ENSG00000154736	0.545723
ADAMTS6 ENSG00000049192	0.683992
ADAMTS7 ENSG00000136378	0.883748
ADAMTS8 ENSG00000134917	1.19236
ADAMTS9 ENSG00000163638	1.0105
ADAMTSL1 ENSG00000178031	0.586612
ADAMTSL2 ENSG00000197859	0.713192
ADAMTSL3 ENSG00000156218	0.743332
ADAMTSL4 ENSG00000143382	0.886542
ADAMTSL5 ENSG00000185761	1.67124
ADAP1 ENSG00000105963	1.106
ADAP2 ENSG00000184060	1.46595
ADAR ENSG00000160710	0.913394
ADARB1 ENSG00000197381	0.798968
ADARB2 ENSG00000185736	0.720496
ADAT1 ENSG00000065457	1.01908
ADAT2 ENSG00000189007	1.17404
ADAT3 ENSG00000213638	0.981519
ADCK1 ENSG00000063761	1.24013
ADCK2 ENSG00000133597	1.56357
ADCK3 ENSG00000163050	0.929759
ADCK4 ENSG00000123815	0.971222
ADCK5 ENSG00000173137	0.346489
ADCY1 ENSG00000164742	1.12662
ADCY10 ENSG00000143199	1.33884
ADCY2 ENSG00000078295	1.17635
ADCY3 ENSG00000138031	0.746224
ADCY4 ENSG00000129467	0.909967
ADCY5 ENSG00000173175	0.918093
ADCY6 ENSG00000174233	1.4566
ADCY7 ENSG00000121281	1.40057
ADCY9 ENSG00000162104	1.25052
ADCYAP1 ENSG00000141433	1.71336
ADCYAP1R1 ENSG00000078549	0.723769
ADD1 ENSG00000087274	1.28964
ADD2 ENSG00000075340	1.10171
ADD3 ENSG00000148700	1.18344
ADGB ENSG00000118492	1.19397
ADGRA1 ENSG00000197177	0.784984
ADGRA2 ENSG00000020181	1.5273
ADGRA3 ENSG00000152990	0.844398
ADGRB1 ENSG00000181790	0.317315
ADGRB2 ENSG00000121753	0.620197
ADGRB3 ENSG00000135298	0.738008
ADGRD1 ENSG00000111452	1.21801
ADGRD2 ENSG00000180264	0.961919
ADGRE1 ENSG00000174837	0.99996
ADGRE2 ENSG00000127507	0.716404
ADGRE3 ENSG00000131355	0.890813
ADGRE5 ENSG00000123146	0.715574
ADGRF1 ENSG00000153292	0.482332
ADGRF2 ENSG00000164393	1.75975
ADGRF3 ENSG00000173567	1.38443
ADGRF4 ENSG00000153294	1.00226
ADGRF5 ENSG00000069122	0.973313
ADGRG1 ENSG00000205336	1.1813
ADGRG2 ENSG00000173698	0.960453
ADGRG3 ENSG00000182885	1.17446
ADGRG4 ENSG00000156920	1.85624
ADGRG5 ENSG00000159618	1.71229
ADGRG6 ENSG00000112414	0.668712
ADGRL1 ENSG00000072071	0.925725
ADGRL2 ENSG00000117114	1.00438
ADGRL3 ENSG00000150471	1.73882
ADGRL4 ENSG00000162618	1.24677
ADGRV1 ENSG00000164199	1.0259
ADH1B ENSG00000196616	1.18827
ADH1C ENSG00000248144	0.61449
ADH4 ENSG00000198099	1.43887
ADH5 ENSG00000197894	0.961628
ADH6 ENSG00000172955	1.53628
ADH7 ENSG00000196344	1.03109
ADHFE1 ENSG00000147576	1.06446
ADI1 ENSG00000182551	0.607564
ADIPOQ ENSG00000181092	0.389593
ADIPOR1 ENSG00000159346	1.16426
ADIPOR2 ENSG00000006831	1.3418
ADIRF ENSG00000148671	1.11341
ADK ENSG00000156110	0.819364
ADM ENSG00000148926	0.815784
ADM2 ENSG00000128165	1.01255
ADM5 ENSG00000224420	0.738801
ADNP ENSG00000101126	0.516179
ADNP2 ENSG00000101544	0.50547
ADO ENSG00000181915	1.21032
ADORA1 ENSG00000163485	0.661757
ADORA2B ENSG00000170425	1.19647
ADORA3 ENSG00000282608	0.925802
ADPGK ENSG00000159322	0.532999
ADPRH ENSG00000144843	0.654634
ADPRHL1 ENSG00000153531	1.04467
ADPRHL2 ENSG00000116863	0.790623
ADPRM ENSG00000170222	1.59181
ADRA1A ENSG00000120907	1.14151
ADRA1B ENSG00000170214	1.01931
ADRA1D ENSG00000171873	1.1178
ADRA2A ENSG00000150594	0.718246
ADRA2B ENSG00000274286	0.9139
ADRA2C ENSG00000184160	1.16858
ADRB1 ENSG00000043591	2.10207
ADRB2 ENSG00000169252	0.619304
ADRB3 ENSG00000188778	0.484523
ADRM1 ENSG00000130706	1.38473
ADSL ENSG00000239900	1.20524
ADSS ENSG00000035687	1.08384
ADSSL1 ENSG00000185100	0.702241
ADTRP ENSG00000111863	0.727839
AEBP1 ENSG00000106624	1.28496
AEBP2 ENSG00000139154	1.09849
AEN ENSG00000181026	1.1138
AES ENSG00000104964	0.617671
AF011889.5 ENSG00000241489	0.359275
AF111168.1 ENSG00000280308	1.26404
AFAP1 ENSG00000196526	1.24498
AFAP1L1 ENSG00000157510	1.12397
AFAP1L2 ENSG00000169129	0.723096
AFF1 ENSG00000172493	0.866715
AFF2 ENSG00000155966	0.460473
AFF3 ENSG00000144218	1.19595
AFF4 ENSG00000072364	1.26515
AFG3L2 ENSG00000141385	0.715326
AFM ENSG00000079557	1.38922
AFMID ENSG00000183077	0.8262
AFP ENSG00000081051	0.795837
AFTPH ENSG00000119844	0.610922
AGA ENSG00000038002	0.7165
AGAP1 ENSG00000157985	0.958148
AGAP14P ENSG00000279058	0.916618
AGAP2 ENSG00000135439	1.50938
AGAP3 ENSG00000133612	1.43687
AGAP4 ENSG00000188234	1.07994
AGAP5 ENSG00000172650	0.870707
AGAP6 ENSG00000204149	0.7124
AGAP9 ENSG00000204172	1.00326
AGBL1 ENSG00000273540	0.900263
AGBL2 ENSG00000165923	0.89579
AGBL3 ENSG00000146856	0.748114
AGBL4 ENSG00000186094	1.24059
AGBL5 ENSG00000084693	1.13476
AGER ENSG00000204305	1.02474
AGFG1 ENSG00000173744	0.939281
AGFG2 ENSG00000106351	0.80472
AGGF1 ENSG00000164252	0.913954
AGK ENSG00000006530	1.17862
AGL ENSG00000162688	1.33101
AGMAT ENSG00000116771	1.61295
AGMO ENSG00000187546	1.14218
AGO1 ENSG00000092847	1.41705
AGO2 ENSG00000123908	0.754437
AGO3 ENSG00000126070	0.751426
AGO4 ENSG00000134698	0.926707
AGPAT1 ENSG00000204310	1.14831
AGPAT2 ENSG00000169692	0.883895
AGPAT3 ENSG00000160216	0.890742
AGPAT4 ENSG00000026652	1.59661
AGPAT5 ENSG00000155189	0.773191
AGPS ENSG00000018510	0.772396
AGR2 ENSG00000106541	0.529343
AGR3 ENSG00000173467	1.78162
AGRN ENSG00000188157	1.69592
AGT ENSG00000135744	0.85634
AGTPBP1 ENSG00000135049	0.925815
AGTR1 ENSG00000144891	1.20415
AGTRAP ENSG00000177674	1.07212
AHCTF1 ENSG00000153207	0.392401
AHCY ENSG00000101444	1.50375
AHCYL1 ENSG00000168710	0.835568
AHCYL2 ENSG00000158467	0.851564
AHDC1 ENSG00000126705	0.832118
AHI1 ENSG00000135541	0.453563
AHNAK ENSG00000124942	0.952872
AHNAK2 ENSG00000185567	1.08631
AHR ENSG00000106546	1.26828
AHRR ENSG00000063438	1.00086
AHSA1 ENSG00000100591	1.13212
AHSA2 ENSG00000173209	1.35456
AHSG ENSG00000145192	0.982343
AIDA ENSG00000186063	0.738212
AIF1 ENSG00000204472	0.831282
AIF1L ENSG00000126878	1.1606
AIFM1 ENSG00000156709	1.03554
AIFM2 ENSG00000042286	1.51734
AIFM3 ENSG00000183773	1.68133
AIG1 ENSG00000146416	1.13368
AIM1 ENSG00000112297	0.827832
AIM1L ENSG00000176092	1.01766
AIM2 ENSG00000163568	1.23697
AIMP1 ENSG00000164022	1.52972
AIMP2 ENSG00000106305	0.965407
AIP ENSG00000110711	0.386343
AIPL1 ENSG00000129221	0.681344
AIRE ENSG00000160224	0.713372
AJ239318.1 ENSG00000280108	0.717072
AJAP1 ENSG00000196581	0.483797
AJUBA ENSG00000129474	1.4531
AK1 ENSG00000106992	0.482459
AK2 ENSG00000004455	0.945776
AK3 ENSG00000147853	0.90858
AK4 ENSG00000162433	1.10758
AK5 ENSG00000154027	1.20584
AK6 ENSG00000085231	1.2968
AK7 ENSG00000140057	1.25885
AK8 ENSG00000165695	1.20799
AK9 ENSG00000155085	1.19409
AKAP1 ENSG00000121057	0.629909
AKAP10 ENSG00000108599	0.751314
AKAP11 ENSG00000023516	0.58792
AKAP12 ENSG00000131016	1.02353
AKAP13 ENSG00000170776	0.370035
AKAP14 ENSG00000186471	1.19053
AKAP17A ENSG00000197976	1.21531
AKAP3 ENSG00000111254	0.962536
AKAP4 ENSG00000147081	0.700544
AKAP5 ENSG00000179841	1.37461
AKAP6 ENSG00000151320	0.724734
AKAP7 ENSG00000118507	0.850442
AKAP8 ENSG00000105127	0.803249
AKAP8L ENSG00000011243	1.54984
AKAP9 ENSG00000127914	1.36173
AKIP1 ENSG00000166452	1.20612
AKIRIN1 ENSG00000174574	0.925245
AKIRIN2 ENSG00000135334	0.669123
AKNA ENSG00000106948	0.756045
AKNAD1 ENSG00000162641	0.713765
AKR1A1 ENSG00000117448	1.02756
AKR1B1 ENSG00000085662	0.572739
AKR1B15 ENSG00000227471	0.799291
AKR1C1 ENSG00000187134	1.16367
AKR1C2 ENSG00000151632	0.727152
AKR1C3 ENSG00000196139	1.0385
AKR1D1 ENSG00000122787	1.17573
AKR1E2 ENSG00000165568	1.01057
AKR7A2 ENSG00000053371	0.842809
AKR7A3 ENSG00000162482	1.79028
AKR7L ENSG00000211454	1.09245
AKT1 ENSG00000142208	1.04794
AKT1S1 ENSG00000204673	0.875892
AKT2 ENSG00000105221	1.47745
AKT3 ENSG00000117020	0.969485
AKTIP ENSG00000166971	1.03798
AL023806.1 ENSG00000280184	1.33363
AL049794.1 ENSG00000280240	1.00448
AL133475.1 ENSG00000281602	0.741653
AL354828.1 ENSG00000279282	1.07208
AL354828.2 ENSG00000280175	0.929054
AL356053.1 ENSG00000150076	0.970405
AL356585.1 ENSG00000279081	1.04443
AL358852.1 ENSG00000278899	0.970569
AL365181.1 ENSG00000280316	0.795758
AL513523.2 ENSG00000279767	0.916409
AL589743.1 ENSG00000279508	0.494694
ALAD ENSG00000148218	1.81283
ALAS1 ENSG00000023330	0.658867
ALAS2 ENSG00000158578	0.86933
ALB ENSG00000163631	0.913249
ALCAM ENSG00000170017	1.07098
ALDH16A1 ENSG00000161618	0.754755
ALDH18A1 ENSG00000059573	1.18736
ALDH1A1 ENSG00000165092	1.13644
ALDH1A2 ENSG00000128918	0.81455
ALDH1A3 ENSG00000184254	1.02158
ALDH1B1 ENSG00000137124	1.21394
ALDH1L1 ENSG00000144908	0.598448
ALDH1L2 ENSG00000136010	1.23615
ALDH3A1 ENSG00000108602	0.778374
ALDH3A2 ENSG00000072210	0.68487
ALDH3B1 ENSG00000006534	1.23204
ALDH3B2 ENSG00000132746	1.43959
ALDH4A1 ENSG00000159423	1.1232
ALDH5A1 ENSG00000112294	0.788017
ALDH6A1 ENSG00000119711	1.46042
ALDH7A1 ENSG00000164904	0.930599
ALDH8A1 ENSG00000118514	1.05979
ALDH9A1 ENSG00000143149	0.633333
ALDOA ENSG00000149925	0.628183
ALDOC ENSG00000109107	1.32744
ALG1 ENSG00000033011	1.71475
ALG10 ENSG00000139133	0.944994
ALG10B ENSG00000175548	0.977693
ALG11 ENSG00000253710	0.884568
ALG12 ENSG00000182858	0.826502
ALG13 ENSG00000101901	0.477798
ALG14 ENSG00000172339	0.638828
ALG1L ENSG00000189366	0.576638
ALG1L2 ENSG00000251287	0.62475
ALG2 ENSG00000119523	0.995636
ALG3 ENSG00000214160	0.607998
ALG5 ENSG00000120697	1.40835
ALG6 ENSG00000088035	1.02863
ALG8 ENSG00000159063	2.0775
ALG9 ENSG00000086848	1.08194
ALK ENSG00000171094	1.23485
ALKBH1 ENSG00000100601	1.53249
ALKBH2 ENSG00000189046	1.00662
ALKBH3 ENSG00000166199	1.02598
ALKBH4 ENSG00000160993	0.8539
ALKBH5 ENSG00000091542	1.03146
ALKBH6 ENSG00000239382	0.715981
ALKBH7 ENSG00000125652	1.0548
ALKBH8 ENSG00000137760	0.926719
ALLC ENSG00000151360	1.71063
ALMS1 ENSG00000116127	0.550066
ALOX12 ENSG00000108839	0.842305
ALOX12B ENSG00000179477	1.53596
ALOX15 ENSG00000161905	1.0786
ALOX15B ENSG00000179593	0.870405
ALOX5 ENSG00000012779	0.805332
ALOX5AP ENSG00000132965	0.99134
ALPK1 ENSG00000073331	0.893975
ALPK2 ENSG00000198796	0.925474
ALPK3 ENSG00000136383	0.619708
ALPL ENSG00000162551	1.24087
ALPP ENSG00000163283	0.688138
ALS2 ENSG00000003393	0.907533
ALS2CL ENSG00000178038	1.49092
ALS2CR11 ENSG00000155754	1.23552
ALS2CR12 ENSG00000155749	1.08064
ALX3 ENSG00000156150	0.935317
ALYREF ENSG00000183684	0.965243
AMACR ENSG00000242110	0.799983
AMBN ENSG00000178522	0.87053
AMBP ENSG00000106927	0.672975
AMBRA1 ENSG00000110497	0.917392
AMD1 ENSG00000123505	1.02193
AMDHD1 ENSG00000139344	0.925866
AMDHD2 ENSG00000162066	0.842231
AMELX ENSG00000125363	0.763328
AMER1 ENSG00000184675	1.36958
AMER2 ENSG00000165566	0.80526
AMFR ENSG00000159461	1.02898
AMH ENSG00000104899	0.789873
AMHR2 ENSG00000135409	0.851562
AMIGO1 ENSG00000181754	1.26832
AMIGO2 ENSG00000139211	0.648833
AMIGO3 ENSG00000176020	0.786493
AMMECR1 ENSG00000101935	1.37267
AMMECR1L ENSG00000144233	0.731096
AMN ENSG00000166126	0.49421
AMN1 ENSG00000151743	0.943009
AMOT ENSG00000126016	1.01977
AMOTL1 ENSG00000166025	0.669725
AMOTL2 ENSG00000114019	1.3579
AMPD1 ENSG00000116748	0.933261
AMPD2 ENSG00000116337	1.11849
AMPD3 ENSG00000133805	0.697303
AMPH ENSG00000078053	0.853989
AMT ENSG00000145020	1.14773
AMY1A ENSG00000237763	1.0495
AMY1B ENSG00000174876	1.44834
AMY1C ENSG00000187733	0.720948
AMY2B ENSG00000240038	0.613159
AMZ1 ENSG00000174945	1.24992
AMZ2 ENSG00000196704	0.961025
ANAPC1 ENSG00000153107	0.351506
ANAPC10 ENSG00000164162	1.56217
ANAPC11 ENSG00000141552	0.738691
ANAPC13 ENSG00000129055	0.660144
ANAPC15 ENSG00000110200	0.799689
ANAPC16 ENSG00000166295	0.702481
ANAPC2 ENSG00000176248	1.4043
ANAPC4 ENSG00000053900	1.24975
ANAPC5 ENSG00000089053	0.869739
ANAPC7 ENSG00000196510	1.19719
ANG ENSG00000214274	1.07144
ANGEL1 ENSG00000013523	1.15273
ANGEL2 ENSG00000174606	1.22955
ANGPT1 ENSG00000154188	1.00819
ANGPT2 ENSG00000091879	1.06882
ANGPT4 ENSG00000101280	1.10706
ANGPTL1 ENSG00000116194	1.37386
ANGPTL2 ENSG00000136859	1.16423
ANGPTL3 ENSG00000132855	0.823043
ANGPTL4 ENSG00000167772	0.873465
ANGPTL6 ENSG00000130812	0.877437
ANGPTL7 ENSG00000171819	1.14402
ANGPTL8 ENSG00000130173	1.16725
ANHX ENSG00000227059	0.839138
ANK1 ENSG00000029534	1.0982
ANK2 ENSG00000145362	1.08144
ANK3 ENSG00000151150	0.891833
ANKAR ENSG00000151687	0.482431
ANKDD1A ENSG00000166839	0.532295
ANKDD1B ENSG00000189045	0.822771
ANKEF1 ENSG00000132623	0.765338
ANKFN1 ENSG00000153930	0.689473
ANKFY1 ENSG00000185722	1.22972
ANKH ENSG00000154122	1.19165
ANKHD1 ENSG00000131503	0.734795
ANKHD1-EIF4EBP3 ENSG00000254996	1.37461
ANKIB1 ENSG00000001629	0.697982
ANKK1 ENSG00000170209	1.34775
ANKLE1 ENSG00000160117	1.09619
ANKLE2 ENSG00000176915	1.23381
ANKMY1 ENSG00000144504	0.668457
ANKMY2 ENSG00000106524	0.846496
ANKRA2 ENSG00000164331	1.02345
ANKRD1 ENSG00000148677	0.945129
ANKRD10 ENSG00000088448	1.07181
ANKRD11 ENSG00000167522	0.972244
ANKRD12 ENSG00000101745	0.873216
ANKRD13A ENSG00000076513	1.25996
ANKRD13B ENSG00000198720	0.64325
ANKRD13C ENSG00000118454	0.616415
ANKRD13D ENSG00000172932	1.12223
ANKRD16 ENSG00000134461	0.609935
ANKRD17 ENSG00000132466	1.04092
ANKRD18A ENSG00000180071	1.02033
ANKRD18B ENSG00000230453	0.968844
ANKRD2 ENSG00000165887	0.518732
ANKRD20A1 ENSG00000260691	0.616573
ANKRD20A2 ENSG00000183148	0.766288
ANKRD20A3 ENSG00000276203	1.38893
ANKRD20A4 ENSG00000172014	0.961229
ANKRD22 ENSG00000152766	0.964387
ANKRD23 ENSG00000163126	0.852176
ANKRD24 ENSG00000089847	1.17679
ANKRD26 ENSG00000107890	0.607453
ANKRD27 ENSG00000105186	0.882519
ANKRD28 ENSG00000206560	1.21398
ANKRD29 ENSG00000154065	1.18614
ANKRD30A ENSG00000148513	0.980039
ANKRD30B ENSG00000180777	1.05741
ANKRD30BL ENSG00000163046	0.92063
ANKRD31 ENSG00000145700	0.788678
ANKRD33 ENSG00000167612	1.47276
ANKRD33B ENSG00000164236	0.915092
ANKRD34A ENSG00000272031	1.61756
ANKRD34B ENSG00000189127	0.554402
ANKRD35 ENSG00000198483	0.946194
ANKRD36 ENSG00000135976	1.00882
ANKRD36B ENSG00000196912	0.940114
ANKRD36C ENSG00000174501	1.14346
ANKRD37 ENSG00000186352	0.607065
ANKRD39 ENSG00000213337	0.679582
ANKRD40 ENSG00000154945	1.04783
ANKRD42 ENSG00000137494	1.35099
ANKRD44 ENSG00000065413	0.62127
ANKRD45 ENSG00000183831	0.564113
ANKRD46 ENSG00000186106	1.07427
ANKRD49 ENSG00000168876	0.982069
ANKRD50 ENSG00000151458	0.893762
ANKRD52 ENSG00000139645	0.628406
ANKRD53 ENSG00000144031	1.03137
ANKRD54 ENSG00000100124	0.37888
ANKRD6 ENSG00000135299	0.702156
ANKRD62 ENSG00000181626	0.847764
ANKRD65 ENSG00000235098	0.728846
ANKRD7 ENSG00000106013	0.950238
ANKRD9 ENSG00000156381	0.889364
ANKS1A ENSG00000064999	0.525548
ANKS1B ENSG00000185046	1.68536
ANKS3 ENSG00000168096	1.32866
ANKS4B ENSG00000175311	1.52245
ANKS6 ENSG00000165138	1.39711
ANKUB1 ENSG00000206199	0.760569
ANKZF1 ENSG00000163516	1.35494
ANLN ENSG00000011426	2.05229
ANO1 ENSG00000131620	0.696239
ANO10 ENSG00000160746	1.06067
ANO2 ENSG00000047617	1.13724
ANO3 ENSG00000134343	1.06731
ANO4 ENSG00000151572	0.788112
ANO5 ENSG00000171714	1.44202
ANO6 ENSG00000177119	1.15788
ANO7 ENSG00000146205	0.670602
ANO8 ENSG00000074855	0.505845
ANO9 ENSG00000185101	0.826263
ANOS1 ENSG00000011201	1.28662
ANP32A ENSG00000140350	0.811592
ANP32B ENSG00000136938	1.31277
ANP32E ENSG00000143401	0.919451
ANPEP ENSG00000166825	0.64483
ANTXR1 ENSG00000169604	0.858798
ANTXR2 ENSG00000163297	1.29975
ANXA1 ENSG00000135046	0.803483
ANXA11 ENSG00000122359	1.69496
ANXA13 ENSG00000104537	1.18807
ANXA2 ENSG00000182718	0.881784
ANXA2R ENSG00000177721	0.643831
ANXA3 ENSG00000138772	1.35859
ANXA4 ENSG00000196975	1.17775
ANXA5 ENSG00000164111	0.807972
ANXA6 ENSG00000197043	1.0482
ANXA7 ENSG00000138279	0.805681
ANXA8 ENSG00000265190	0.966456
ANXA8L1 ENSG00000264230	1.1026
ANXA9 ENSG00000143412	0.618745
AOAH ENSG00000136250	1.25237
AOC1 ENSG00000002726	1.24613
AOC2 ENSG00000131480	0.605161
AOC3 ENSG00000131471	0.871797
AOX1 ENSG00000138356	1.00335
AP000295.9 ENSG00000249624	0.789536
AP000304.12 ENSG00000249209	0.751991
AP000349.2 ENSG00000280178	1.50647
AP000350.10 ENSG00000251357	1.3341
AP000721.4 ENSG00000256100	1.96177
AP000769.1 ENSG00000279576	0.875148
AP000866.1 ENSG00000279342	0.783206
AP006285.2 ENSG00000278919	1.60632
AP1AR ENSG00000138660	1.60225
AP1B1 ENSG00000100280	0.986943
AP1G1 ENSG00000166747	0.613066
AP1G2 ENSG00000213983	0.941171
AP1M1 ENSG00000072958	1.78777
AP1M2 ENSG00000129354	1.26897
AP1S1 ENSG00000106367	0.980805
AP1S2 ENSG00000182287	0.894662
AP1S3 ENSG00000152056	0.762566
AP2A1 ENSG00000196961	1.5579
AP2A2 ENSG00000183020	1.39196
AP2B1 ENSG00000006125	0.617698
AP2M1 ENSG00000161203	1.34234
AP2S1 ENSG00000042753	0.483349
AP3B1 ENSG00000132842	0.797046
AP3B2 ENSG00000103723	0.98235
AP3D1 ENSG00000065000	1.04296
AP3M1 ENSG00000185009	0.917332
AP3M2 ENSG00000070718	1.12536
AP3S1 ENSG00000177879	0.913071
AP3S2 ENSG00000157823	0.859183
AP4B1 ENSG00000134262	1.14846
AP4E1 ENSG00000081014	0.674702
AP4M1 ENSG00000221838	1.23935
AP4S1 ENSG00000100478	0.585742
AP5B1 ENSG00000254470	0.869682
AP5M1 ENSG00000053770	0.395886
AP5S1 ENSG00000125843	1.15294
AP5Z1 ENSG00000242802	1.2844
APAF1 ENSG00000120868	0.472258
APBA1 ENSG00000107282	1.05761
APBA2 ENSG00000034053	0.898038
APBA3 ENSG00000011132	0.794971
APBB1 ENSG00000166313	1.22641
APBB1IP ENSG00000077420	1.20269
APBB2 ENSG00000163697	0.759648
APBB3 ENSG00000113108	0.991686
APC ENSG00000134982	0.712743
APC2 ENSG00000115266	0.709432
APCDD1 ENSG00000154856	0.571149
APCDD1L ENSG00000198768	0.789514
APEH ENSG00000164062	0.746787
APELA ENSG00000248329	0.526145
APEX1 ENSG00000100823	0.42447
APEX2 ENSG00000169188	1.8706
APH1A ENSG00000117362	0.951529
APH1B ENSG00000138613	0.727136
API5 ENSG00000166181	1.52234
APIP ENSG00000149089	0.793943
APITD1 ENSG00000175279	0.957788
APLF ENSG00000169621	1.15675
APLN ENSG00000171388	1.02463
APLNR ENSG00000134817	1.3852
APLP1 ENSG00000105290	1.01937
APLP2 ENSG00000084234	0.617285
APMAP ENSG00000101474	1.27642
APOA1 ENSG00000118137	0.955442
APOA2 ENSG00000158874	1.111
APOB ENSG00000084674	0.689631
APOBEC3A ENSG00000128383	0.768179
APOBEC3B ENSG00000179750	0.442386
APOBEC3C ENSG00000244509	0.736802
APOBEC3D ENSG00000243811	0.879222
APOBEC3F ENSG00000128394	1.51986
APOBEC3G ENSG00000239713	0.59548
APOBEC3H ENSG00000100298	1.11272
APOBEC4 ENSG00000173627	1.30292
APOBR ENSG00000184730	1.05297
APOC1 ENSG00000130208	0.909067
APOC2 ENSG00000234906	0.759564
APOC3 ENSG00000110245	0.865289
APOD ENSG00000189058	0.899451
APOE ENSG00000130203	0.742567
APOF ENSG00000175336	1.36797
APOH ENSG00000091583	0.629697
APOL1 ENSG00000100342	0.501507
APOL2 ENSG00000128335	0.69308
APOL3 ENSG00000128284	1.12011
APOL4 ENSG00000100336	0.850144
APOL6 ENSG00000221963	0.618078
APOLD1 ENSG00000178878	1.25409
APOM ENSG00000204444	1.11298
APOO ENSG00000184831	0.896171
APOOL ENSG00000155008	1.07467
APP ENSG00000142192	1.04678
APPBP2 ENSG00000062725	1.34087
APPL1 ENSG00000157500	1.55495
APPL2 ENSG00000136044	1.08777
APRT ENSG00000198931	0.761869
APTX ENSG00000137074	1.67052
AQP1 ENSG00000240583	0.944471
AQP10 ENSG00000143595	0.739265
AQP11 ENSG00000178301	1.15098
AQP12A ENSG00000184945	1.22123
AQP12B ENSG00000185176	0.704104
AQP2 ENSG00000167580	1.5153
AQP3 ENSG00000165272	0.931209
AQP4 ENSG00000171885	0.389478
AQP5 ENSG00000161798	0.954793
AQP6 ENSG00000086159	1.05136
AQP7 ENSG00000165269	1.23305
AQR ENSG00000021776	0.635245
AR ENSG00000169083	0.73147
ARAF ENSG00000078061	1.44909
ARAP1 ENSG00000186635	1.41449
ARAP2 ENSG00000047365	1.70446
ARAP3 ENSG00000120318	1.2755
ARC ENSG00000198576	1.20811
ARCN1 ENSG00000095139	0.872301
AREG ENSG00000109321	1.29678
AREL1 ENSG00000119682	0.954692
ARF1 ENSG00000143761	1.20597
ARF3 ENSG00000134287	1.19573
ARF4 ENSG00000168374	1.16027
ARF5 ENSG00000004059	0.885878
ARF6 ENSG00000165527	1.45112
ARFGAP1 ENSG00000101199	1.53543
ARFGAP2 ENSG00000149182	0.704614
ARFGAP3 ENSG00000242247	0.589243
ARFGEF1 ENSG00000066777	1.38491
ARFGEF2 ENSG00000124198	0.769152
ARFGEF3 ENSG00000112379	0.565225
ARFIP1 ENSG00000164144	0.957152
ARFIP2 ENSG00000132254	0.584733
ARFRP1 ENSG00000101246	0.835615
ARG1 ENSG00000118520	1.31211
ARG2 ENSG00000081181	1.41732
ARGLU1 ENSG00000134884	0.460615
ARHGAP1 ENSG00000175220	0.712053
ARHGAP10 ENSG00000071205	0.549444
ARHGAP11A ENSG00000198826	0.658893
ARHGAP11B ENSG00000187951	1.08422
ARHGAP12 ENSG00000165322	0.854159
ARHGAP15 ENSG00000075884	1.04356
ARHGAP17 ENSG00000140750	0.686351
ARHGAP18 ENSG00000146376	0.619307
ARHGAP19 ENSG00000213390	1.12273
ARHGAP20 ENSG00000137727	0.972732
ARHGAP21 ENSG00000107863	0.876337
ARHGAP22 ENSG00000128805	0.793487
ARHGAP23 ENSG00000275832	1.15821
ARHGAP24 ENSG00000138639	1.00649
ARHGAP25 ENSG00000163219	0.693145
ARHGAP26 ENSG00000145819	1.42483
ARHGAP27 ENSG00000159314	0.92195
ARHGAP28 ENSG00000088756	0.710245
ARHGAP29 ENSG00000137962	1.5809
ARHGAP30 ENSG00000186517	0.733191
ARHGAP31 ENSG00000031081	1.07414
ARHGAP32 ENSG00000134909	0.610851
ARHGAP33 ENSG00000004777	1.21155
ARHGAP35 ENSG00000160007	1.27977
ARHGAP36 ENSG00000147256	0.974535
ARHGAP39 ENSG00000147799	0.750279
ARHGAP4 ENSG00000089820	1.50817
ARHGAP40 ENSG00000124143	1.43966
ARHGAP42 ENSG00000165895	1.14253
ARHGAP44 ENSG00000006740	0.881443
ARHGAP45 ENSG00000180448	1.07243
ARHGAP5 ENSG00000100852	0.551354
ARHGAP6 ENSG00000047648	1.18327
ARHGAP8 ENSG00000241484	0.943503
ARHGAP9 ENSG00000123329	0.601582
ARHGDIA ENSG00000141522	1.56316
ARHGDIB ENSG00000111348	0.901264
ARHGDIG ENSG00000242173	0.970635
ARHGEF1 ENSG00000076928	1.13092
ARHGEF10 ENSG00000104728	1.1074
ARHGEF10L ENSG00000074964	1.17652
ARHGEF11 ENSG00000132694	0.899723
ARHGEF12 ENSG00000196914	0.915671
ARHGEF15 ENSG00000198844	1.22549
ARHGEF16 ENSG00000130762	0.4458
ARHGEF17 ENSG00000110237	0.831551
ARHGEF18 ENSG00000104880	0.67772
ARHGEF19 ENSG00000142632	1.27459
ARHGEF2 ENSG00000116584	0.673653
ARHGEF25 ENSG00000240771	0.706484
ARHGEF26 ENSG00000114790	0.486116
ARHGEF28 ENSG00000214944	0.936129
ARHGEF3 ENSG00000163947	1.22697
ARHGEF33 ENSG00000214694	1.04394
ARHGEF35 ENSG00000213214	1.21333
ARHGEF37 ENSG00000183111	1.42309
ARHGEF38 ENSG00000236699	1.36144
ARHGEF39 ENSG00000137135	1.00753
ARHGEF4 ENSG00000136002	0.447236
ARHGEF40 ENSG00000165801	0.747949
ARHGEF5 ENSG00000050327	1.08721
ARHGEF6 ENSG00000129675	0.892459
ARHGEF7 ENSG00000102606	0.900691
ARHGEF9 ENSG00000131089	1.76146
ARID1A ENSG00000117713	0.470877
ARID1B ENSG00000049618	1.32049
ARID2 ENSG00000189079	0.800464
ARID3A ENSG00000116017	0.662992
ARID3B ENSG00000179361	0.637412
ARID4A ENSG00000032219	0.827798
ARID4B ENSG00000054267	0.802899
ARID5A ENSG00000196843	0.961612
ARID5B ENSG00000150347	0.541159
ARIH1 ENSG00000166233	0.647249
ARIH2 ENSG00000177479	0.607977
ARIH2OS ENSG00000221883	1.12702
ARL1 ENSG00000120805	0.799655
ARL10 ENSG00000175414	1.64365
ARL11 ENSG00000152213	1.12533
ARL13B ENSG00000169379	0.542305
ARL14 ENSG00000179674	0.490036
ARL14EP ENSG00000152219	1.25399
ARL15 ENSG00000185305	0.704698
ARL16 ENSG00000214087	0.729932
ARL17A ENSG00000185829	1.20816
ARL17B ENSG00000228696	1.23134
ARL2 ENSG00000213465	0.331359
ARL2BP ENSG00000102931	0.99832
ARL3 ENSG00000138175	0.558487
ARL4A ENSG00000122644	0.742163
ARL4C ENSG00000188042	1.29293
ARL4D ENSG00000175906	1.00775
ARL5A ENSG00000162980	0.937133
ARL5B ENSG00000165997	0.883958
ARL5C ENSG00000141748	0.550046
ARL6 ENSG00000113966	0.93251
ARL6IP1 ENSG00000170540	1.15193
ARL6IP4 ENSG00000182196	1.2203
ARL6IP5 ENSG00000144746	0.793128
ARL6IP6 ENSG00000177917	0.909942
ARL8A ENSG00000143862	1.04452
ARL8B ENSG00000134108	1.16867
ARL9 ENSG00000196503	1.15658
ARMC1 ENSG00000104442	1.09924
ARMC10 ENSG00000170632	1.08926
ARMC12 ENSG00000157343	1.19454
ARMC2 ENSG00000118690	0.854874
ARMC4 ENSG00000169126	2.03679
ARMC5 ENSG00000140691	0.619216
ARMC6 ENSG00000105676	0.654961
ARMC7 ENSG00000125449	0.533459
ARMC8 ENSG00000114098	0.880576
ARMC9 ENSG00000135931	0.424405
ARMCX1 ENSG00000126947	0.833804
ARMCX2 ENSG00000184867	0.897791
ARMCX3 ENSG00000102401	1.01607
ARMCX4 ENSG00000196440	0.935376
ARMCX5 ENSG00000125962	2.00334
ARMCX6 ENSG00000198960	1.05685
ARMT1 ENSG00000146476	1.589
ARNT ENSG00000143437	1.03932
ARNT2 ENSG00000172379	0.972024
ARNTL ENSG00000133794	0.741801
ARNTL2 ENSG00000029153	1.38796
ARPC1A ENSG00000241685	1.07758
ARPC1B ENSG00000130429	1.26269
ARPC2 ENSG00000163466	0.535482
ARPC3 ENSG00000111229	1.13418
ARPC4 ENSG00000241553	1.51575
ARPC5 ENSG00000162704	1.10757
ARPC5L ENSG00000136950	1.81957
ARPIN ENSG00000242498	0.813674
ARPP19 ENSG00000128989	1.18245
ARPP21 ENSG00000172995	0.606693
ARRB1 ENSG00000137486	0.762222
ARRB2 ENSG00000141480	0.670985
ARRDC1 ENSG00000197070	1.30469
ARRDC2 ENSG00000105643	1.24763
ARRDC3 ENSG00000113369	0.845562
ARRDC4 ENSG00000140450	0.982553
ARRDC5 ENSG00000205784	1.22488
ARSA ENSG00000100299	0.888474
ARSB ENSG00000113273	1.04969
ARSD ENSG00000006756	0.864805
ARSE ENSG00000157399	1.03901
ARSG ENSG00000141337	0.664064
ARSI ENSG00000183876	1.03892
ARSJ ENSG00000180801	0.539349
ARSK ENSG00000164291	1.03448
ART3 ENSG00000156219	0.821743
ART4 ENSG00000111339	0.851777
ART5 ENSG00000167311	1.06524
ARTN ENSG00000117407	0.658032
ARV1 ENSG00000173409	0.945845
ARVCF ENSG00000099889	0.822738
ARX ENSG00000004848	1.21677
ASAH1 ENSG00000104763	0.987195
ASAH2 ENSG00000188611	0.812805
ASAH2B ENSG00000204147	0.627826
ASAP1 ENSG00000153317	0.990046
ASAP2 ENSG00000151693	1.81055
ASAP3 ENSG00000088280	1.18211
ASB1 ENSG00000065802	1.20446
ASB10 ENSG00000146926	1.48223
ASB11 ENSG00000165192	0.557838
ASB12 ENSG00000198881	0.693162
ASB13 ENSG00000196372	1.25938
ASB14 ENSG00000239388	0.796587
ASB15 ENSG00000146809	1.235
ASB18 ENSG00000182177	1.30901
ASB2 ENSG00000100628	0.621487
ASB3 ENSG00000115239	1.47076
ASB4 ENSG00000005981	1.25394
ASB5 ENSG00000164122	0.871539
ASB6 ENSG00000148331	0.947431
ASB7 ENSG00000183475	0.685715
ASB8 ENSG00000177981	1.24601
ASB9 ENSG00000102048	0.860353
ASCC1 ENSG00000138303	0.589977
ASCC2 ENSG00000100325	1.67641
ASCC3 ENSG00000112249	0.883076
ASCL1 ENSG00000139352	1.33435
ASCL2 ENSG00000183734	0.72624
ASCL4 ENSG00000187855	1.33732
ASCL5 ENSG00000232237	0.801494
ASF1A ENSG00000111875	1.14947
ASF1B ENSG00000105011	0.972326
ASGR1 ENSG00000141505	0.979557
ASGR2 ENSG00000161944	1.46757
ASH1L ENSG00000116539	0.70304
ASH2L ENSG00000129691	0.865428
ASIC1 ENSG00000110881	0.581795
ASIC2 ENSG00000108684	1.02723
ASIC3 ENSG00000213199	0.974032
ASIC4 ENSG00000072182	1.41357
ASIP ENSG00000101440	1.13458
ASL ENSG00000126522	0.542724
ASMT ENSG00000196433	0.710998
ASMTL ENSG00000169093	1.41767
ASNA1 ENSG00000198356	0.842813
ASNS ENSG00000070669	0.939319
ASNSD1 ENSG00000138381	0.865245
ASPA ENSG00000108381	1.18073
ASPDH ENSG00000204653	0.87219
ASPG ENSG00000166183	1.06495
ASPH ENSG00000198363	0.971172
ASPHD1 ENSG00000174939	0.900297
ASPHD2 ENSG00000128203	0.812056
ASPM ENSG00000066279	1.09057
ASPN ENSG00000106819	0.900852
ASPRV1 ENSG00000244617	1.15065
ASPSCR1 ENSG00000169696	1.18835
ASRGL1 ENSG00000162174	0.964682
ASS1 ENSG00000130707	1.10775
ASTE1 ENSG00000034533	0.926376
ASTN1 ENSG00000152092	1.05196
ASTN2 ENSG00000148219	0.805756
ASUN ENSG00000064102	1.17792
ASXL1 ENSG00000171456	1.17171
ASXL2 ENSG00000143970	1.55081
ASXL3 ENSG00000141431	0.629656
ATAD1 ENSG00000138138	0.875136
ATAD2 ENSG00000156802	0.901942
ATAD2B ENSG00000119778	0.88843
ATAD3A ENSG00000197785	1.10987
ATAD3B ENSG00000160072	0.957005
ATAD3C ENSG00000215915	1.19199
ATAD5 ENSG00000176208	1.62852
ATAT1 ENSG00000137343	1.02299
ATCAY ENSG00000167654	1.56024
ATE1 ENSG00000107669	1.04351
ATF1 ENSG00000123268	1.06451
ATF2 ENSG00000115966	0.728893
ATF3 ENSG00000162772	0.864949
ATF4 ENSG00000128272	0.915838
ATF5 ENSG00000169136	0.44771
ATF6 ENSG00000118217	0.77146
ATF6B ENSG00000213676	1.2439
ATF7 ENSG00000170653	1.12416
ATF7IP ENSG00000171681	0.711098
ATF7IP2 ENSG00000166669	0.989954
ATG10 ENSG00000152348	0.807916
ATG101 ENSG00000123395	0.651342
ATG12 ENSG00000145782	1.51461
ATG13 ENSG00000175224	1.0701
ATG14 ENSG00000126775	0.616699
ATG16L1 ENSG00000085978	0.837716
ATG16L2 ENSG00000168010	0.839202
ATG2A ENSG00000110046	1.16582
ATG2B ENSG00000066739	0.951446
ATG3 ENSG00000144848	0.466858
ATG4A ENSG00000101844	1.3209
ATG4B ENSG00000168397	0.69826
ATG4C ENSG00000125703	1.03489
ATG4D ENSG00000130734	0.808403
ATG5 ENSG00000057663	0.645247
ATG7 ENSG00000197548	0.750274
ATG9A ENSG00000198925	0.761567
ATG9B ENSG00000181652	2.05364
ATHL1 ENSG00000142102	1.00224
ATIC ENSG00000138363	0.72078
ATL1 ENSG00000198513	0.972512
ATL2 ENSG00000119787	1.56155
ATL3 ENSG00000184743	1.22145
ATM ENSG00000149311	0.795399
ATMIN ENSG00000166454	1.05022
ATN1 ENSG00000111676	0.508389
ATOH7 ENSG00000179774	1.31837
ATOH8 ENSG00000168874	0.91309
ATOX1 ENSG00000177556	1.58828
ATP10A ENSG00000206190	1.2012
ATP10B ENSG00000118322	0.875758
ATP10D ENSG00000145246	0.596433
ATP11A ENSG00000068650	1.16893
ATP11B ENSG00000058063	0.580921
ATP11C ENSG00000101974	1.41019
ATP12A ENSG00000075673	0.959924
ATP13A1 ENSG00000105726	0.253094
ATP13A2 ENSG00000159363	1.4031
ATP13A3 ENSG00000133657	0.705676
ATP13A4 ENSG00000127249	1.99635
ATP1A1 ENSG00000163399	1.12359
ATP1A2 ENSG00000018625	0.950526
ATP1A3 ENSG00000105409	0.978445
ATP1A4 ENSG00000132681	0.83995
ATP1B1 ENSG00000143153	1.23141
ATP1B2 ENSG00000129244	1.04751
ATP1B3 ENSG00000069849	0.686645
ATP1B4 ENSG00000101892	1.1746
ATP23 ENSG00000166896	1.1608
ATP2A1 ENSG00000196296	1.21219
ATP2A2 ENSG00000174437	0.906577
ATP2A3 ENSG00000074370	0.961464
ATP2B1 ENSG00000070961	1.48851
ATP2B2 ENSG00000157087	1.41321
ATP2B4 ENSG00000058668	1.16948
ATP2C1 ENSG00000017260	0.766962
ATP2C2 ENSG00000064270	0.624358
ATP4B ENSG00000186009	0.91138
ATP5J2-PTCD1 ENSG00000248919	0.917655
ATP5SL ENSG00000105341	1.03184
ATP6AP1 ENSG00000071553	0.710664
ATP6AP1L ENSG00000205464	0.895261
ATP6AP2 ENSG00000182220	1.01029
ATP6V0A1 ENSG00000033627	0.928841
ATP6V0A2 ENSG00000185344	1.14221
ATP6V0A4 ENSG00000105929	0.846255
ATP6V0B ENSG00000117410	1.71953
ATP6V0C ENSG00000185883	1.8355
ATP6V0D1 ENSG00000159720	1.163
ATP6V0D2 ENSG00000147614	1.06911
ATP6V0E1 ENSG00000113732	1.32388
ATP6V0E2 ENSG00000171130	0.728547
ATP6V1A ENSG00000114573	1.01682
ATP6V1B1 ENSG00000116039	0.914309
ATP6V1B2 ENSG00000147416	1.40928
ATP6V1C1 ENSG00000155097	0.509607
ATP6V1C2 ENSG00000143882	1.0502
ATP6V1D ENSG00000100554	0.877762
ATP6V1E1 ENSG00000131100	1.20719
ATP6V1E2 ENSG00000250565	1.83185
ATP6V1F ENSG00000128524	1.23992
ATP6V1G1 ENSG00000136888	0.693846
ATP6V1G2 ENSG00000213760	0.815951
ATP6V1G3 ENSG00000151418	0.433111
ATP6V1H ENSG00000047249	1.87571
ATP7A ENSG00000165240	0.866069
ATP7B ENSG00000123191	1.0762
ATP8A1 ENSG00000124406	0.550563
ATP8A2 ENSG00000132932	0.937381
ATP8B1 ENSG00000081923	1.51218
ATP8B2 ENSG00000143515	0.943203
ATP8B3 ENSG00000130270	1.47015
ATP8B4 ENSG00000104043	1.31145
ATP9A ENSG00000054793	0.740053
ATP9B ENSG00000166377	0.626125
ATPIF1 ENSG00000130770	0.648238
ATR ENSG00000175054	1.02547
ATRAID ENSG00000138085	0.755059
ATRIP ENSG00000164053	0.68658
ATRIP ENSG00000282827	1.10493
ATRN ENSG00000088812	0.883761
ATRNL1 ENSG00000107518	0.730321
ATRX ENSG00000085224	1.3045
ATXN1 ENSG00000124788	1.17666
ATXN10 ENSG00000130638	0.459463
ATXN1L ENSG00000224470	0.972135
ATXN2 ENSG00000204842	1.0319
ATXN2L ENSG00000168488	0.958003
ATXN3 ENSG00000066427	0.816139
ATXN7 ENSG00000163635	0.900642
ATXN7L1 ENSG00000146776	1.06496
ATXN7L2 ENSG00000162650	0.692528
ATXN7L3 ENSG00000087152	0.765192
ATXN7L3B ENSG00000253719	1.39368
AUH ENSG00000148090	1.18287
AUNIP ENSG00000127423	0.730718
AUP1 ENSG00000115307	0.819253
AURKA ENSG00000087586	1.32912
AURKAIP1 ENSG00000175756	1.24978
AURKB ENSG00000178999	0.707902
AURKC ENSG00000105146	1.16666
AUTS2 ENSG00000158321	1.01814
AVEN ENSG00000169857	1.43987
AVIL ENSG00000135407	1.05913
AVL9 ENSG00000105778	1.22428
AVP ENSG00000101200	1.17939
AVPI1 ENSG00000119986	0.814584
AVPR1A ENSG00000166148	0.790768
AVPR1B ENSG00000198049	0.40655
AVPR2 ENSG00000126895	1.01684
AXDND1 ENSG00000162779	1.39211
AXIN1 ENSG00000103126	1.37038
AXIN2 ENSG00000168646	0.510496
AXL ENSG00000167601	1.02184
AZGP1 ENSG00000160862	1.00259
AZI2 ENSG00000163512	0.828413
AZIN1 ENSG00000155096	0.475545
AZIN2 ENSG00000142920	1.03937
AZU1 ENSG00000172232	0.944291
B2M ENSG00000166710	1.05339
B3GALNT1 ENSG00000169255	0.576641
B3GALNT2 ENSG00000162885	1.67984
B3GALT1 ENSG00000172318	1.00049
B3GALT2 ENSG00000162630	0.854509
B3GALT4 ENSG00000235863	1.52317
B3GALT5 ENSG00000183778	1.17465
B3GALT6 ENSG00000176022	1.00712
B3GAT1 ENSG00000109956	1.52497
B3GAT2 ENSG00000112309	0.88173
B3GAT3 ENSG00000149541	0.833084
B3GLCT ENSG00000187676	0.915075
B3GNT2 ENSG00000170340	1.26631
B3GNT3 ENSG00000179913	1.01765
B3GNT4 ENSG00000176383	0.839876
B3GNT5 ENSG00000176597	0.627047
B3GNT6 ENSG00000198488	1.25803
B3GNT7 ENSG00000156966	0.746736
B3GNT8 ENSG00000177191	1.76732
B3GNT9 ENSG00000237172	0.853568
B3GNTL1 ENSG00000175711	1.19612
B4GALNT1 ENSG00000135454	0.704404
B4GALNT2 ENSG00000167080	1.32685
B4GALNT3 ENSG00000139044	1.24421
B4GALNT4 ENSG00000182272	1.19684
B4GALT1 ENSG00000086062	0.853287
B4GALT2 ENSG00000117411	0.707113
B4GALT3 ENSG00000158850	1.34108
B4GALT4 ENSG00000121578	1.54721
B4GALT5 ENSG00000158470	0.693647
B4GALT6 ENSG00000118276	0.744816
B4GALT7 ENSG00000027847	1.51484
B4GAT1 ENSG00000174684	0.913533
B9D1 ENSG00000108641	0.834425
B9D2 ENSG00000123810	0.819263
BAALC ENSG00000164929	0.817724
BAAT ENSG00000136881	1.70382
BABAM1 ENSG00000105393	1.21129
BACE1 ENSG00000186318	0.547143
BACE2 ENSG00000182240	0.835285
BACH1 ENSG00000156273	0.736799
BACH2 ENSG00000112182	0.721121
BAD ENSG00000002330	0.78302
BAG1 ENSG00000107262	0.985261
BAG2 ENSG00000112208	1.85924
BAG3 ENSG00000151929	0.802271
BAG4 ENSG00000156735	0.837218
BAG5 ENSG00000166170	0.539809
BAG6 ENSG00000204463	0.996938
BAHCC1 ENSG00000266074	1.39098
BAHD1 ENSG00000140320	1.09477
BAIAP2 ENSG00000175866	0.658026
BAIAP2L1 ENSG00000006453	0.869176
BAIAP2L2 ENSG00000128298	0.804832
BAIAP3 ENSG00000007516	2.41565
BAK1 ENSG00000030110	1.22121
BAMBI ENSG00000095739	1.24871
BANF1 ENSG00000175334	0.866619
BANK1 ENSG00000153064	1.67315
BANP ENSG00000172530	0.660975
BAP1 ENSG00000163930	1.2201
BARD1 ENSG00000138376	0.88105
BARHL2 ENSG00000143032	0.577279
BARX1 ENSG00000131668	1.44204
BARX2 ENSG00000043039	1.30553
BASP1 ENSG00000176788	0.844606
BATF ENSG00000156127	0.947906
BATF2 ENSG00000168062	0.988739
BATF3 ENSG00000123685	0.896809
BAX ENSG00000087088	0.741994
BAZ1A ENSG00000198604	1.79484
BAZ1B ENSG00000009954	0.972167
BAZ2A ENSG00000076108	0.514206
BAZ2B ENSG00000123636	1.07345
BBC3 ENSG00000105327	1.51889
BBIP1 ENSG00000214413	1.08279
BBOF1 ENSG00000119636	1.15659
BBOX1 ENSG00000129151	1.97952
BBS1 ENSG00000174483	1.39995
BBS10 ENSG00000179941	0.663161
BBS12 ENSG00000181004	1.1023
BBS2 ENSG00000125124	1.08201
BBS4 ENSG00000140463	0.883769
BBS5 ENSG00000163093	1.13187
BBS7 ENSG00000138686	1.2745
BBS9 ENSG00000122507	0.959516
BBX ENSG00000114439	0.865577
BCAM ENSG00000187244	1.26877
BCAN ENSG00000132692	1.0224
BCAP29 ENSG00000075790	1.15534
BCAP31 ENSG00000185825	1.54081
BCAR1 ENSG00000050820	0.567297
BCAR3 ENSG00000137936	1.31067
BCAS1 ENSG00000064787	1.36793
BCAS2 ENSG00000116752	0.931451
BCAS3 ENSG00000141376	0.874263
BCAS4 ENSG00000124243	1.42072
BCAT1 ENSG00000060982	0.915411
BCAT2 ENSG00000105552	1.27022
BCCIP ENSG00000107949	1.45766
BCDIN3D ENSG00000186666	0.81573
BCHE ENSG00000114200	1.00626
BCKDHA ENSG00000248098	0.90019
BCKDHB ENSG00000083123	0.942687
BCKDK ENSG00000103507	0.580367
BCL10 ENSG00000142867	0.707382
BCL11A ENSG00000119866	1.17081
BCL11B ENSG00000127152	1.63138
BCL2 ENSG00000171791	0.787724
BCL2A1 ENSG00000140379	1.38745
BCL2L1 ENSG00000171552	0.838955
BCL2L11 ENSG00000153094	0.467597
BCL2L12 ENSG00000126453	1.08386
BCL2L13 ENSG00000099968	1.53742
BCL2L14 ENSG00000121380	1.28636
BCL2L15 ENSG00000188761	1.07812
BCL2L2 ENSG00000129473	1.22562
BCL3 ENSG00000069399	0.840275
BCL6 ENSG00000113916	1.2257
BCL6B ENSG00000161940	0.698035
BCL7A ENSG00000110987	0.938671
BCL7B ENSG00000106635	1.17499
BCL7C ENSG00000099385	2.16985
BCL9 ENSG00000116128	1.5179
BCL9L ENSG00000186174	1.05746
BCLAF1 ENSG00000029363	1.37498
BCO1 ENSG00000135697	1.32996
BCO2 ENSG00000197580	1.07199
BCOR ENSG00000183337	0.955726
BCORL1 ENSG00000085185	1.01617
BCR ENSG00000186716	1.2617
BCS1L ENSG00000074582	0.724371
BDH1 ENSG00000161267	1.03051
BDH2 ENSG00000164039	0.86953
BDKRB1 ENSG00000100739	0.84277
BDKRB2 ENSG00000168398	1.3887
BDNF ENSG00000176697	1.20304
BDP1 ENSG00000145734	0.734458
BEAN1 ENSG00000166546	1.13526
BECN1 ENSG00000126581	1.0713
BEGAIN ENSG00000183092	0.896827
BEND2 ENSG00000177324	1.15719
BEND3 ENSG00000178409	0.770643
BEND4 ENSG00000188848	0.700345
BEND5 ENSG00000162373	0.565518
BEND6 ENSG00000151917	1.12606
BEND7 ENSG00000165626	1.21055
BEST1 ENSG00000167995	1.2787
BEST3 ENSG00000127325	0.94312
BET1 ENSG00000105829	0.611583
BET1L ENSG00000177951	0.481213
BEX1 ENSG00000133169	0.54344
BEX2 ENSG00000133134	0.99412
BEX3 ENSG00000166681	0.698424
BEX4 ENSG00000102409	0.959896
BEX5 ENSG00000184515	0.700688
BFAR ENSG00000103429	0.726496
BFSP1 ENSG00000125864	2.00675
BGLAP ENSG00000242252	0.989288
BGN ENSG00000182492	1.01317
BHLHB9 ENSG00000198908	1.0793
BHLHE22 ENSG00000180828	1.2094
BHLHE40 ENSG00000134107	0.742238
BHLHE41 ENSG00000123095	0.935752
BHMT ENSG00000145692	1.19126
BHMT2 ENSG00000132840	0.779194
BICC1 ENSG00000122870	0.519939
BICD1 ENSG00000151746	1.03853
BICD2 ENSG00000185963	1.32078
BICDL1 ENSG00000135127	1.42664
BICDL2 ENSG00000162069	0.952747
BID ENSG00000015475	1.02846
BIK ENSG00000100290	1.46292
BIN1 ENSG00000136717	1.59818
BIN2 ENSG00000110934	0.569805
BIN3 ENSG00000147439	1.11212
BIRC2 ENSG00000110330	0.276674
BIRC3 ENSG00000023445	1.15094
BIRC5 ENSG00000089685	1.0707
BIRC6 ENSG00000115760	1.16694
BIRC7 ENSG00000101197	0.929412
BIVM ENSG00000134897	0.884531
BLCAP ENSG00000166619	1.14706
BLK ENSG00000136573	0.837851
BLM ENSG00000197299	0.881267
BLMH ENSG00000108578	0.694957
BLNK ENSG00000095585	0.904334
BLOC1S1 ENSG00000135441	1.46672
BLOC1S2 ENSG00000196072	0.85692
BLOC1S3 ENSG00000189114	1.34018
BLOC1S4 ENSG00000186222	1.04598
BLOC1S5 ENSG00000188428	0.902872
BLOC1S6 ENSG00000104164	1.90728
BLVRA ENSG00000106605	0.986612
BLVRB ENSG00000090013	0.729772
BLZF1 ENSG00000117475	1.59585
BMF ENSG00000104081	1.151
BMI1 ENSG00000168283	1.39385
BMP1 ENSG00000168487	0.784017
BMP2 ENSG00000125845	1.32359
BMP2K ENSG00000138756	0.97127
BMP3 ENSG00000152785	1.25981
BMP4 ENSG00000125378	1.17136
BMP5 ENSG00000112175	0.796021
BMP6 ENSG00000153162	1.25792
BMP7 ENSG00000101144	0.735032
BMP8A ENSG00000183682	0.789272
BMP8B ENSG00000116985	0.737375
BMPER ENSG00000164619	0.850583
BMPR1A ENSG00000107779	0.658844
BMPR1B ENSG00000138696	1.34134
BMPR2 ENSG00000204217	1.04745
BMS1 ENSG00000165733	1.3492
BMT2 ENSG00000164603	1.04466
BMX ENSG00000102010	0.594265
BNC1 ENSG00000169594	1.41479
BNC2 ENSG00000173068	0.670107
BNIP1 ENSG00000113734	0.765453
BNIP2 ENSG00000140299	0.823755
BNIP3 ENSG00000176171	0.744753
BNIP3L ENSG00000104765	1.54676
BNIPL ENSG00000163141	0.932929
BOC ENSG00000144857	1.18016
BOD1 ENSG00000145919	0.739078
BOD1L1 ENSG00000038219	1.32124
BOK ENSG00000176720	0.995348
BOLA1 ENSG00000178096	1.39907
BOLA2B ENSG00000169627	0.789373
BOLA3 ENSG00000163170	0.871337
BOP1 ENSG00000261236	1.5691
BORA ENSG00000136122	1.44672
BORCS5 ENSG00000165714	0.477841
BORCS6 ENSG00000196544	0.875943
BORCS7 ENSG00000166275	1.35161
BORCS8 ENSG00000254901	1.56195
BORCS8-MEF2B ENSG00000064489	1.51058
BPGM ENSG00000172331	0.64081
BPHL ENSG00000137274	1.27397
BPI ENSG00000101425	1.36442
BPIFA1 ENSG00000198183	1.55348
BPIFA2 ENSG00000131050	1.21765
BPIFB1 ENSG00000125999	0.585846
BPIFB2 ENSG00000078898	1.27363
BPIFC ENSG00000184459	0.747256
BPNT1 ENSG00000162813	1.54021
BPTF ENSG00000171634	0.913115
BRAF ENSG00000157764	0.968518
BRAP ENSG00000089234	0.6888
BRAT1 ENSG00000106009	0.466689
BRCA1 ENSG00000012048	0.553197
BRCA2 ENSG00000139618	0.828173
BRCC3 ENSG00000185515	1.41652
BRD1 ENSG00000100425	1.34258
BRD2 ENSG00000204256	0.712791
BRD3 ENSG00000169925	1.20679
BRD4 ENSG00000141867	0.735994
BRD7 ENSG00000166164	1.24865
BRD8 ENSG00000112983	1.21268
BRD9 ENSG00000028310	0.517206
BRE ENSG00000158019	0.810289
BRF1 ENSG00000185024	2.4084
BRF2 ENSG00000104221	1.52846
BRI3 ENSG00000164713	0.513057
BRI3BP ENSG00000184992	1.94515
BRICD5 ENSG00000182685	0.683606
BRINP1 ENSG00000078725	1.00422
BRINP2 ENSG00000198797	1.12492
BRINP3 ENSG00000162670	0.913949
BRIP1 ENSG00000136492	0.846374
BRIX1 ENSG00000113460	0.88504
BRK1 ENSG00000254999	1.06573
BRMS1 ENSG00000174744	0.98284
BRMS1L ENSG00000100916	0.579033
BROX ENSG00000162819	1.05713
BRPF1 ENSG00000156983	0.380627
BRPF3 ENSG00000096070	0.624845
BRSK1 ENSG00000160469	0.802867
BRSK2 ENSG00000174672	0.903023
BRWD1 ENSG00000185658	0.710275
BRWD3 ENSG00000165288	0.613475
BSCL2 ENSG00000168000	1.20143
BSDC1 ENSG00000160058	0.894404
BSG ENSG00000172270	1.0641
BSN ENSG00000164061	1.12008
BSPH1 ENSG00000188334	1.01417
BSPRY ENSG00000119411	1.20766
BST1 ENSG00000109743	0.830417
BST2 ENSG00000130303	0.870348
BTAF1 ENSG00000095564	0.888537
BTBD1 ENSG00000064726	1.03535
BTBD10 ENSG00000148925	0.653131
BTBD11 ENSG00000151136	1.5044
BTBD16 ENSG00000138152	0.851051
BTBD19 ENSG00000222009	0.904818
BTBD2 ENSG00000133243	1.21294
BTBD3 ENSG00000132640	0.604248
BTBD6 ENSG00000184887	1.58705
BTBD7 ENSG00000011114	0.896594
BTBD8 ENSG00000189195	0.976174
BTBD9 ENSG00000183826	1.55222
BTC ENSG00000174808	0.462877
BTD ENSG00000169814	0.549909
BTF3 ENSG00000145741	0.733249
BTF3L4 ENSG00000134717	2.10266
BTG1 ENSG00000133639	0.7221
BTG2 ENSG00000159388	0.676002
BTG3 ENSG00000154640	0.755807
BTK ENSG00000010671	0.505466
BTLA ENSG00000186265	0.700735
BTN2A1 ENSG00000112763	1.06271
BTN2A2 ENSG00000124508	0.853918
BTN3A1 ENSG00000026950	1.2438
BTN3A2 ENSG00000186470	0.829393
BTN3A3 ENSG00000111801	0.748946
BTNL3 ENSG00000168903	1.35054
BTNL9 ENSG00000165810	0.950374
BTRC ENSG00000166167	0.89663
BUB1 ENSG00000169679	1.79697
BUB1B ENSG00000156970	0.930416
BUB3 ENSG00000154473	0.396354
BUD13 ENSG00000137656	1.03
BUD31 ENSG00000106245	1.70385
BVES ENSG00000112276	1.337
BYSL ENSG00000112578	0.754491
BZW1 ENSG00000082153	0.791702
BZW2 ENSG00000136261	1.19495
C10orf10 ENSG00000165507	1.19739
C10orf105 ENSG00000214688	1.01096
C10orf107 ENSG00000183346	0.495245
C10orf11 ENSG00000148655	1.15669
C10orf128 ENSG00000204161	1.1143
C10orf2 ENSG00000107815	1.12918
C10orf35 ENSG00000171224	1.02265
C10orf53 ENSG00000178645	0.954109
C10orf54 ENSG00000107738	1.02739
C10orf55 ENSG00000222047	1.32601
C10orf76 ENSG00000120029	0.890596
C10orf82 ENSG00000165863	1.22163
C10orf88 ENSG00000119965	0.73881
C10orf95 ENSG00000120055	1.23441
C10orf99 ENSG00000188373	0.963108
C11orf1 ENSG00000137720	1.56081
C11orf16 ENSG00000176029	1.42513
C11orf21 ENSG00000110665	1.05027
C11orf24 ENSG00000171067	0.771383
C11orf31 ENSG00000211450	0.769981
C11orf45 ENSG00000174370	1.75448
C11orf49 ENSG00000149179	1.2393
C11orf52 ENSG00000149300	1.07245
C11orf53 ENSG00000150750	1.35015
C11orf54 ENSG00000182919	0.871654
C11orf57 ENSG00000150776	1.06943
C11orf58 ENSG00000110696	0.950803
C11orf63 ENSG00000109944	0.830488
C11orf65 ENSG00000166323	0.968147
C11orf68 ENSG00000175573	0.400708
C11orf70 ENSG00000137691	0.944503
C11orf71 ENSG00000180425	1.08036
C11orf74 ENSG00000166352	1.18842
C11orf80 ENSG00000173715	1.205
C11orf84 ENSG00000168005	1.23862
C11orf87 ENSG00000185742	1.00083
C11orf95 ENSG00000188070	1.26612
C11orf96 ENSG00000187479	1.1437
C11orf98 ENSG00000278615	1.02315
C12orf10 ENSG00000139637	1.85152
C12orf29 ENSG00000133641	1.4786
C12orf4 ENSG00000047621	0.958535
C12orf40 ENSG00000180116	1.15166
C12orf42 ENSG00000179088	1.19708
C12orf43 ENSG00000157895	0.856637
C12orf45 ENSG00000151131	1.05638
C12orf49 ENSG00000111412	0.753968
C12orf50 ENSG00000165805	0.781488
C12orf54 ENSG00000177627	1.09726
C12orf56 ENSG00000185306	0.922952
C12orf57 ENSG00000111678	1.03856
C12orf60 ENSG00000182993	0.649553
C12orf65 ENSG00000130921	1.28284
C12orf66 ENSG00000174206	0.517237
C12orf71 ENSG00000214700	1.50671
C12orf73 ENSG00000204954	0.776449
C12orf75 ENSG00000235162	0.912975
C12orf76 ENSG00000174456	1.16631
C14orf1 ENSG00000133935	0.790988
C14orf105 ENSG00000100557	1.47433
C14orf119 ENSG00000179933	1.30539
C14orf132 ENSG00000227051	0.726287
C14orf142 ENSG00000170270	1.35948
C14orf159 ENSG00000133943	0.952105
C14orf166 ENSG00000087302	1.11352
C14orf169 ENSG00000170468	1.12886
C14orf178 ENSG00000197734	1.16124
C14orf180 ENSG00000184601	0.445614
C14orf2 ENSG00000156411	1.4562
C14orf28 ENSG00000179476	1.21248
C14orf37 ENSG00000139971	1.03414
C14orf39 ENSG00000179008	0.865013
C14orf79 ENSG00000140104	1.38753
C14orf80 ENSG00000185347	0.74956
C14orf93 ENSG00000100802	1.44888
C15orf39 ENSG00000167173	1.30554
C15orf40 ENSG00000169609	1.03748
C15orf41 ENSG00000186073	0.795121
C15orf48 ENSG00000166920	1.14307
C15orf52 ENSG00000188549	0.487286
C15orf53 ENSG00000175779	0.943779
C15orf57 ENSG00000128891	1.51843
C15orf59 ENSG00000205363	0.779329
C15orf61 ENSG00000189227	1.2074
C15orf62 ENSG00000188277	0.998128
C15orf65 ENSG00000261652	1.15578
C16orf13 ENSG00000130731	1.48194
C16orf45 ENSG00000166780	0.80721
C16orf46 ENSG00000166455	1.11891
C16orf52 ENSG00000185716	0.782934
C16orf54 ENSG00000185905	0.82571
C16orf58 ENSG00000140688	1.07864
C16orf59 ENSG00000162062	0.833988
C16orf62 ENSG00000103544	0.909498
C16orf70 ENSG00000125149	1.26767
C16orf71 ENSG00000166246	0.547906
C16orf72 ENSG00000182831	0.958415
C16orf74 ENSG00000154102	0.966691
C16orf78 ENSG00000166152	1.31469
C16orf86 ENSG00000159761	0.643759
C16orf87 ENSG00000155330	1.00754
C16orf89 ENSG00000153446	0.680954
C16orf91 ENSG00000174109	0.731012
C16orf92 ENSG00000167194	1.44105
C16orf95 ENSG00000260456	1.04296
C16orf96 ENSG00000205832	1.46955
C17orf105 ENSG00000231256	1.0031
C17orf107 ENSG00000205710	1.32606
C17orf49 ENSG00000258315	0.990675
C17orf51 ENSG00000212719	1.10353
C17orf53 ENSG00000125319	1.62662
C17orf58 ENSG00000186665	1.63119
C17orf62 ENSG00000178927	0.669353
C17orf64 ENSG00000141371	0.806172
C17orf67 ENSG00000214226	0.62773
C17orf74 ENSG00000184560	0.819984
C17orf75 ENSG00000108666	0.566306
C17orf78 ENSG00000278505	0.918757
C17orf80 ENSG00000141219	0.453599
C17orf89 ENSG00000224877	0.615944
C17orf96 ENSG00000273604	0.903482
C17orf97 ENSG00000187624	0.675478
C17orf98 ENSG00000275489	0.65457
C17orf99 ENSG00000187997	1.51284
C18orf21 ENSG00000141428	1.09746
C18orf25 ENSG00000152242	0.88591
C18orf32 ENSG00000177576	0.719485
C18orf54 ENSG00000166845	1.28912
C18orf63 ENSG00000206043	1.28897
C18orf8 ENSG00000141452	0.474647
C19orf12 ENSG00000131943	1.50739
C19orf18 ENSG00000177025	1.01829
C19orf24 ENSG00000228300	0.963125
C19orf25 ENSG00000119559	0.698046
C19orf33 ENSG00000167644	1.29585
C19orf35 ENSG00000188305	0.949712
C19orf38 ENSG00000214212	0.926192
C19orf43 ENSG00000123144	0.88293
C19orf44 ENSG00000105072	0.634506
C19orf45 ENSG00000198723	0.920565
C19orf47 ENSG00000160392	1.1248
C19orf48 ENSG00000167747	0.751071
C19orf52 ENSG00000142444	1.21837
C19orf53 ENSG00000104979	1.1576
C19orf54 ENSG00000188493	0.700312
C19orf57 ENSG00000132016	1.26986
C19orf60 ENSG00000006015	1.06044
C19orf66 ENSG00000130813	1.2515
C19orf67 ENSG00000188032	1.1804
C19orf68 ENSG00000185453	0.941974
C19orf70 ENSG00000174917	0.905404
C19orf71 ENSG00000183397	0.70181
C19orf73 ENSG00000221916	0.712778
C19orf81 ENSG00000235034	0.721039
C19orf84 ENSG00000262874	0.651144
C1D ENSG00000197223	1.09921
C1GALT1 ENSG00000106392	1.65432
C1GALT1C1 ENSG00000171155	0.946555
C1GALT1C1L ENSG00000223658	0.711354
C1QA ENSG00000173372	0.611874
C1QB ENSG00000173369	0.896972
C1QBP ENSG00000108561	0.999267
C1QC ENSG00000159189	0.859759
C1QL1 ENSG00000131094	1.32302
C1QL2 ENSG00000144119	1.33367
C1QL3 ENSG00000165985	0.777321
C1QL4 ENSG00000186897	1.02478
C1QTNF1 ENSG00000173918	1.31468
C1QTNF2 ENSG00000145861	1.57738
C1QTNF3 ENSG00000082196	0.79146
C1QTNF4 ENSG00000172247	0.464172
C1QTNF5 ENSG00000223953	0.903063
C1QTNF6 ENSG00000133466	0.667903
C1QTNF7 ENSG00000163145	0.634386
C1QTNF9 ENSG00000240654	1.11272
C1QTNF9B ENSG00000205863	0.825878
C1QTNF9B-AS1 ENSG00000281899	1.18484
C1R ENSG00000159403	0.766865
C1RL ENSG00000139178	0.860405
C1S ENSG00000182326	0.937183
C1orf101 ENSG00000179397	1.56465
C1orf105 ENSG00000180999	0.790965
C1orf106 ENSG00000163362	1.0516
C1orf109 ENSG00000116922	0.708717
C1orf112 ENSG00000000460	1.43607
C1orf115 ENSG00000162817	0.963688
C1orf116 ENSG00000182795	0.81814
C1orf122 ENSG00000197982	1.33046
C1orf123 ENSG00000162384	1.10457
C1orf127 ENSG00000175262	1.12057
C1orf131 ENSG00000143633	0.705001
C1orf141 ENSG00000203963	0.496536
C1orf145 ENSG00000162913	1.15398
C1orf158 ENSG00000157330	1.12576
C1orf159 ENSG00000131591	1.49239
C1orf162 ENSG00000143110	1.2798
C1orf167 ENSG00000215910	0.867265
C1orf168 ENSG00000187889	1.0065
C1orf174 ENSG00000198912	1.51681
C1orf186 ENSG00000263961	1.37564
C1orf194 ENSG00000179902	0.793159
C1orf198 ENSG00000119280	1.55068
C1orf204 ENSG00000188004	1.2094
C1orf21 ENSG00000116667	0.888491
C1orf210 ENSG00000253313	0.543303
C1orf216 ENSG00000142686	0.996141
C1orf226 ENSG00000239887	1.10453
C1orf228 ENSG00000198520	1.34828
C1orf234 ENSG00000227868	1.26562
C1orf27 ENSG00000157181	0.69858
C1orf35 ENSG00000143793	1.22374
C1orf43 ENSG00000143612	1.02953
C1orf50 ENSG00000164008	0.815317
C1orf52 ENSG00000162642	0.887595
C1orf53 ENSG00000203724	1.35931
C1orf54 ENSG00000118292	0.807825
C1orf56 ENSG00000143443	0.593606
C1orf61 ENSG00000125462	0.614958
C1orf64 ENSG00000183888	1.1328
C1orf74 ENSG00000162757	1.06927
C1orf94 ENSG00000142698	0.81145
C2 ENSG00000166278	1.35233
C20orf144 ENSG00000149609	0.542345
C20orf194 ENSG00000088854	0.918059
C20orf196 ENSG00000171984	0.942559
C20orf24 ENSG00000101084	0.904438
C20orf27 ENSG00000101220	1.13871
C20orf96 ENSG00000196476	0.641669
C21orf2 ENSG00000160226	0.651853
C21orf33 ENSG00000160221	0.620076
C21orf58 ENSG00000160298	0.98133
C21orf59 ENSG00000159079	1.95715
C21orf91 ENSG00000154642	0.92858
C22orf15 ENSG00000169314	1.02772
C22orf23 ENSG00000128346	0.956928
C22orf29 ENSG00000215012	1.19104
C22orf31 ENSG00000100249	0.750412
C22orf39 ENSG00000242259	1.06425
C22orf42 ENSG00000205856	1.41324
C22orf46 ENSG00000184208	0.738201
C2CD2 ENSG00000157617	1.22411
C2CD2L ENSG00000172375	0.601102
C2CD3 ENSG00000168014	0.804424
C2CD4A ENSG00000198535	0.976127
C2CD4B ENSG00000205502	1.16161
C2CD4C ENSG00000183186	1.31659
C2CD4D ENSG00000225556	1.63573
C2CD5 ENSG00000111731	0.821502
C2orf15 ENSG00000273045	0.752457
C2orf40 ENSG00000119147	0.856484
C2orf42 ENSG00000115998	0.784722
C2orf47 ENSG00000162972	0.686366
C2orf49 ENSG00000135974	0.530033
C2orf50 ENSG00000150873	0.906795
C2orf54 ENSG00000172478	1.20481
C2orf66 ENSG00000187944	0.836441
C2orf68 ENSG00000168887	0.808184
C2orf69 ENSG00000178074	0.724422
C2orf70 ENSG00000173557	0.984047
C2orf71 ENSG00000179270	0.895491
C2orf72 ENSG00000204128	0.842313
C2orf73 ENSG00000177994	0.661005
C2orf74 ENSG00000237651	1.65694
C2orf76 ENSG00000186132	0.788361
C2orf78 ENSG00000187833	1.08474
C2orf80 ENSG00000188674	1.13508
C2orf81 ENSG00000159239	1.67402
C2orf82 ENSG00000182600	1.21272
C2orf83 ENSG00000042304	1.86068
C2orf88 ENSG00000187699	0.58404
C3 ENSG00000125730	1.2346
C3AR1 ENSG00000171860	0.571614
C3orf14 ENSG00000114405	0.497979
C3orf18 ENSG00000088543	0.614466
C3orf20 ENSG00000131379	1.08923
C3orf22 ENSG00000180697	1.24677
C3orf33 ENSG00000174928	0.335668
C3orf36 ENSG00000221972	1.165
C3orf38 ENSG00000179021	0.902246
C3orf49 ENSG00000163632	1.22031
C3orf52 ENSG00000114529	0.976269
C3orf58 ENSG00000181744	0.713546
C3orf62 ENSG00000188315	0.500302
C3orf70 ENSG00000187068	1.04357
C3orf80 ENSG00000180044	0.862021
C4A ENSG00000244731	1.00149
C4B ENSG00000224389	1.03607
C4BPA ENSG00000123838	0.607668
C4BPB ENSG00000123843	1.01552
C4orf17 ENSG00000138813	1.78007
C4orf19 ENSG00000154274	0.775331
C4orf22 ENSG00000197826	0.841108
C4orf3 ENSG00000164096	0.847549
C4orf32 ENSG00000174749	1.08162
C4orf33 ENSG00000151470	1.24096
C4orf36 ENSG00000163633	0.795593
C4orf46 ENSG00000205208	0.944632
C4orf48 ENSG00000243449	0.522069
C4orf50 ENSG00000181215	0.692067
C5 ENSG00000106804	0.885186
C5AR1 ENSG00000197405	1.74289
C5AR2 ENSG00000134830	0.466914
C5orf15 ENSG00000113583	1.1991
C5orf22 ENSG00000082213	0.800427
C5orf24 ENSG00000181904	1.44705
C5orf30 ENSG00000181751	0.58278
C5orf34 ENSG00000172244	0.690421
C5orf38 ENSG00000186493	0.980734
C5orf42 ENSG00000197603	0.708187
C5orf45 ENSG00000161010	1.89933
C5orf46 ENSG00000178776	1.02474
C5orf49 ENSG00000215217	1.31081
C5orf51 ENSG00000205765	0.774788
C5orf52 ENSG00000187658	0.661497
C5orf56 ENSG00000197536	1.41626
C5orf63 ENSG00000164241	0.443508
C6 ENSG00000039537	0.826145
C6orf1 ENSG00000186577	1.40736
C6orf106 ENSG00000196821	0.627865
C6orf118 ENSG00000112539	0.616486
C6orf120 ENSG00000185127	1.04479
C6orf132 ENSG00000188112	1.10593
C6orf136 ENSG00000204564	1.30155
C6orf141 ENSG00000197261	0.70224
C6orf201 ENSG00000185689	1.01988
C6orf203 ENSG00000130349	0.94873
C6orf223 ENSG00000181577	0.493069
C6orf226 ENSG00000221821	0.898683
C6orf25 ENSG00000204420	0.993262
C6orf47 ENSG00000204439	1.57213
C6orf48 ENSG00000204387	0.876551
C6orf52 ENSG00000137434	0.553843
C6orf58 ENSG00000184530	1.37258
C6orf62 ENSG00000112308	0.770191
C6orf89 ENSG00000198663	1.13327
C7 ENSG00000112936	0.859013
C7orf25 ENSG00000136197	1.07352
C7orf26 ENSG00000146576	0.582274
C7orf31 ENSG00000153790	1.37126
C7orf34 ENSG00000165131	0.889456
C7orf43 ENSG00000146826	1.37972
C7orf49 ENSG00000122783	0.836871
C7orf50 ENSG00000146540	1.70357
C7orf61 ENSG00000185955	1.32743
C7orf62 ENSG00000164645	0.917841
C7orf72 ENSG00000164500	0.74326
C7orf73 ENSG00000243317	0.875988
C8A ENSG00000157131	2.13837
C8G ENSG00000176919	0.950234
C8orf22 ENSG00000168333	1.20979
C8orf33 ENSG00000182307	1.06011
C8orf34 ENSG00000165084	0.68998
C8orf37 ENSG00000156172	0.993439
C8orf4 ENSG00000176907	1.09832
C8orf44 ENSG00000213865	0.629701
C8orf46 ENSG00000169085	0.888966
C8orf48 ENSG00000164743	1.33086
C8orf58 ENSG00000241852	0.890662
C8orf59 ENSG00000176731	0.745607
C8orf74 ENSG00000171060	1.23977
[truncated: 14,779 more rows]
