# Supplementary material for: Spatial maps of prostate cancer transcriptomes reveal an unexplored landscape of heterogeneity
Source: Nat Commun. 2018 Jun 20;9:2419. doi: 10.1038/s41467-018-04724-5 (PMC6010471; doi:10.1038/s41467-018-04724-5)
Supplement: Supplementary file 13 — Supplementary Data 10 [file 41467_2018_4724_MOESM13_ESM.zip › Supplementary Dataset 5/experiment0000-baselinefeature-gamma_prior-p.tsv]

	Baseline
A1BG ENSG00000121410	0.095039
A1CF ENSG00000148584	1.33368
A2M ENSG00000175899	0.276629
A2ML1 ENSG00000166535	3.26725
A4GALT ENSG00000128274	0.466187
AAAS ENSG00000094914	3.36831
AACS ENSG00000081760	0.78255
AADAC ENSG00000114771	1.4872
AADACL4 ENSG00000204518	0.405011
AADAT ENSG00000109576	1.04496
AAED1 ENSG00000158122	5.94151
AAGAB ENSG00000103591	1.41739
AAK1 ENSG00000115977	0.276113
AAMDC ENSG00000087884	1.3951
AAMP ENSG00000127837	1.72866
AAR2 ENSG00000131043	0.167356
AARD ENSG00000205002	0.427765
AARS ENSG00000090861	1.39864
AARSD1 ENSG00000266967	1.27211
AASDH ENSG00000157426	0.228695
AASDHPPT ENSG00000149313	2.58684
AASS ENSG00000008311	1.46691
AATF ENSG00000275700	1.12973
AATK ENSG00000181409	0.938428
ABAT ENSG00000183044	1.09735
ABC13-47488600E17.1 ENSG00000283199	0.812046
ABC13-47656900H15.1 ENSG00000283566	10.7717
ABCA1 ENSG00000165029	0.195913
ABCA10 ENSG00000154263	1.87078
ABCA12 ENSG00000144452	0.184725
ABCA13 ENSG00000179869	0.0180525
ABCA2 ENSG00000107331	0.508653
ABCA3 ENSG00000167972	0.209889
ABCA4 ENSG00000198691	0.554185
ABCA5 ENSG00000154265	16.8662
ABCA6 ENSG00000154262	0.560361
ABCA7 ENSG00000064687	0.700811
ABCA8 ENSG00000141338	1.48268
ABCA9 ENSG00000154258	1.40289
ABCB1 ENSG00000085563	2.95643
ABCB10 ENSG00000135776	2.98239
ABCB11 ENSG00000073734	1.41319
ABCB4 ENSG00000005471	0.36308
ABCB5 ENSG00000004846	2.49367
ABCB6 ENSG00000115657	0.19306
ABCB7 ENSG00000131269	1.35086
ABCB8 ENSG00000197150	2.09616
ABCB9 ENSG00000150967	3.77214
ABCC1 ENSG00000103222	0.231496
ABCC10 ENSG00000124574	1.88714
ABCC11 ENSG00000121270	5.35411
ABCC3 ENSG00000108846	0.95682
ABCC4 ENSG00000125257	2.5857
ABCC5 ENSG00000114770	1.50303
ABCC6 ENSG00000091262	0.0729277
ABCC8 ENSG00000006071	5.28796
ABCC9 ENSG00000069431	0.807662
ABCD1 ENSG00000101986	2.69317
ABCD2 ENSG00000173208	5.48815
ABCD3 ENSG00000117528	3.47667
ABCD4 ENSG00000119688	0.611172
ABCE1 ENSG00000164163	0.646342
ABCF1 ENSG00000204574	0.918605
ABCF2 ENSG00000033050	0.347882
ABCF3 ENSG00000161204	1.714
ABCG1 ENSG00000160179	1.84639
ABCG2 ENSG00000118777	7.51774
ABCG4 ENSG00000172350	0.858829
ABCG5 ENSG00000138075	1.18701
ABHD1 ENSG00000143994	0.322949
ABHD10 ENSG00000144827	5.60588
ABHD11 ENSG00000106077	6.27035
ABHD12 ENSG00000100997	1.78469
ABHD13 ENSG00000139826	1.86258
ABHD14A ENSG00000248487	1.1952
ABHD14B ENSG00000114779	1.31207
ABHD15 ENSG00000168792	0.0364021
ABHD16A ENSG00000204427	1.11795
ABHD17A ENSG00000129968	0.372534
ABHD17B ENSG00000107362	7.3884
ABHD17C ENSG00000136379	3.25458
ABHD18 ENSG00000164074	0.881246
ABHD2 ENSG00000140526	4.46508
ABHD3 ENSG00000158201	1.86206
ABHD4 ENSG00000100439	2.3262
ABHD5 ENSG00000011198	0.514747
ABHD6 ENSG00000163686	5.79014
ABHD8 ENSG00000127220	2.08829
ABI1 ENSG00000136754	0.768137
ABI2 ENSG00000138443	0.768136
ABI3 ENSG00000108798	5.79941
ABI3BP ENSG00000154175	2.60098
ABL1 ENSG00000097007	0.586022
ABL2 ENSG00000143322	0.188221
ABLIM1 ENSG00000099204	0.421896
ABLIM2 ENSG00000163995	0.217032
ABLIM3 ENSG00000173210	5.28315
ABO ENSG00000175164	0.564806
ABR ENSG00000159842	0.0900844
ABRA ENSG00000174429	0.429926
ABRACL ENSG00000146386	1.37821
ABT1 ENSG00000146109	0.549363
ABTB1 ENSG00000114626	6.1897
ABTB2 ENSG00000166016	6.80023
AC004158.1 ENSG00000280264	0.2108
AC004381.6 ENSG00000005189	2.36024
AC004754.3 ENSG00000269881	1.08465
AC004813.1 ENSG00000279777	0.249423
AC004824.1 ENSG00000280226	2.11743
AC005281.1 ENSG00000226690	3.3633
AC005477.1 ENSG00000280188	3.11724
AC005480.1 ENSG00000279461	1.31732
AC006116.20 ENSG00000267710	1.35469
AC006386.1 ENSG00000279115	0.566942
AC006994.3 ENSG00000279317	0.447559
AC007906.1 ENSG00000279018	6.65588
AC008074.1 ENSG00000279644	1.37359
AC008522.1 ENSG00000279232	0.671407
AC008686.1 ENSG00000280221	0.52569
AC008759.1 ENSG00000279471	0.614147
AC008914.1 ENSG00000279768	2.59837
AC009014.3 ENSG00000271824	1.76085
AC010731.4 ENSG00000235118	1.90082
AC012005.1 ENSG00000279274	0.942283
AC013461.1 ENSG00000091436	1.30212
AC016549.1 ENSG00000281325	3.32343
AC021106.1 ENSG00000279386	1.07134
AC024060.1 ENSG00000281584	19.3905
AC025335.1 ENSG00000179859	0.576721
AC069063.2 ENSG00000279380	2.05584
AC073657.1 ENSG00000279937	0.373359
AC074033.1 ENSG00000281137	0.0921367
AC087350.1 ENSG00000281527	0.448873
AC090498.1 ENSG00000279483	0.720003
AC104981.1 ENSG00000278938	2.14416
AC105009.1 ENSG00000281855	0.848579
AC105052.1 ENSG00000279168	2.02578
AC110615.1 ENSG00000279909	1.27413
AC113404.1 ENSG00000254893	1.15292
AC118758.1 ENSG00000268187	2.73592
AC131097.4 ENSG00000216921	2.23525
AC131263.1 ENSG00000280550	0.0735902
AC138517.6 ENSG00000283288	0.417302
AC138969.4 ENSG00000183889	2.00991
AC241377.1 ENSG00000281741	0.392802
AC241585.1 ENSG00000281571	5.15202
AC242988.1 ENSG00000278939	0.271822
AC243756.1 ENSG00000270339	1.81864
AC245100.1 ENSG00000280649	0.588591
ACAA1 ENSG00000060971	1.79747
ACAA2 ENSG00000167315	1.08097
ACACA ENSG00000278540	1.06631
ACACB ENSG00000076555	0.663309
ACAD10 ENSG00000111271	3.46092
ACAD11 ENSG00000240303	0.427634
ACAD8 ENSG00000151498	0.791284
ACAD9 ENSG00000177646	0.210593
ACADL ENSG00000115361	2.06914
ACADM ENSG00000117054	0.258062
ACADS ENSG00000122971	1.00466
ACADSB ENSG00000196177	0.206979
ACADVL ENSG00000072778	6.01255
ACAN ENSG00000157766	0.270956
ACAP1 ENSG00000072818	2.86688
ACAP2 ENSG00000114331	0.117165
ACAP3 ENSG00000131584	3.23632
ACAT1 ENSG00000075239	1.16609
ACAT2 ENSG00000120437	0.529748
ACBD3 ENSG00000182827	2.62475
ACBD4 ENSG00000181513	0.184321
ACBD5 ENSG00000107897	0.257947
ACBD6 ENSG00000230124	0.926183
ACCS ENSG00000110455	0.505014
ACCSL ENSG00000205126	0.492749
ACD ENSG00000102977	0.285712
ACE ENSG00000159640	1.6812
ACE2 ENSG00000130234	1.10701
ACER1 ENSG00000167769	0.436933
ACER2 ENSG00000177076	6.25627
ACER3 ENSG00000078124	3.91355
ACHE ENSG00000087085	1.83692
ACIN1 ENSG00000100813	2.22931
ACKR1 ENSG00000213088	0.722709
ACKR2 ENSG00000144648	1.26706
ACKR3 ENSG00000144476	1.59115
ACKR4 ENSG00000129048	0.324614
ACLY ENSG00000131473	0.40933
ACMSD ENSG00000153086	0.641754
ACO1 ENSG00000122729	0.416269
ACO2 ENSG00000100412	1.50362
ACOD1 ENSG00000102794	2.67546
ACOT1 ENSG00000184227	0.209136
ACOT11 ENSG00000162390	0.54351
ACOT12 ENSG00000172497	1.9853
ACOT13 ENSG00000112304	2.35005
ACOT2 ENSG00000119673	1.21247
ACOT4 ENSG00000177465	0.308737
ACOT7 ENSG00000097021	2.92517
ACOT8 ENSG00000101473	38.3628
ACOT9 ENSG00000123130	1.39843
ACOX1 ENSG00000161533	1.18835
ACOX2 ENSG00000168306	0.111293
ACOX3 ENSG00000087008	0.232037
ACOXL ENSG00000153093	0.704677
ACP1 ENSG00000143727	0.365248
ACP2 ENSG00000134575	1.43228
ACP5 ENSG00000102575	5.0729
ACP6 ENSG00000162836	0.36135
ACP7 ENSG00000183760	0.903497
ACPP ENSG00000014257	0.100887
ACPT ENSG00000142513	0.107835
ACR ENSG00000100312	5.40268
ACRBP ENSG00000111644	0.511468
ACRC ENSG00000147174	3.63761
ACSBG1 ENSG00000103740	1.19244
ACSBG2 ENSG00000130377	1.11075
ACSF2 ENSG00000167107	0.537562
ACSF3 ENSG00000176715	2.45411
ACSL1 ENSG00000151726	3.47572
ACSL3 ENSG00000123983	0.539252
ACSL4 ENSG00000068366	0.663392
ACSL5 ENSG00000197142	0.331395
ACSL6 ENSG00000164398	0.0038581
ACSM1 ENSG00000166743	1.1137
ACSM2A ENSG00000183747	0.778004
ACSM2B ENSG00000066813	2.10339
ACSM3 ENSG00000005187	1.07915
ACSM4 ENSG00000215009	0.589451
ACSM5 ENSG00000183549	1.31686
ACSM6 ENSG00000173124	0.0659994
ACSS1 ENSG00000154930	0.686576
ACSS2 ENSG00000131069	3.3789
ACSS3 ENSG00000111058	1.69702
ACTA1 ENSG00000143632	2.25404
ACTA2 ENSG00000107796	1.05527
ACTB ENSG00000075624	1.0847
ACTBL2 ENSG00000169067	2.04964
ACTC1 ENSG00000159251	1.31773
ACTG1 ENSG00000184009	1.30392
ACTG2 ENSG00000163017	4.59498
ACTL10 ENSG00000182584	1.7825
ACTL6A ENSG00000136518	0.149516
ACTL6B ENSG00000077080	1.70172
ACTN1 ENSG00000072110	1.7926
ACTN2 ENSG00000077522	1.04704
ACTN3 ENSG00000248746	1.99885
ACTN4 ENSG00000130402	1.07043
ACTR10 ENSG00000131966	0.775987
ACTR1A ENSG00000138107	1.3387
ACTR1B ENSG00000115073	0.608509
ACTR2 ENSG00000138071	0.574578
ACTR3 ENSG00000115091	2.20008
ACTR3B ENSG00000133627	2.06791
ACTR3C ENSG00000106526	0.711862
ACTR5 ENSG00000101442	3.22943
ACTR6 ENSG00000075089	3.92857
ACTR8 ENSG00000113812	0.533747
ACTRT3 ENSG00000184378	6.15669
ACVR1 ENSG00000115170	0.208467
ACVR1B ENSG00000135503	4.58793
ACVR1C ENSG00000123612	0.0361796
ACVR2A ENSG00000121989	1.67958
ACVR2B ENSG00000114739	2.17713
ACVRL1 ENSG00000139567	3.02575
ACY1 ENSG00000243989	0.880929
ACY3 ENSG00000132744	1.3564
ACYP1 ENSG00000119640	1.89639
ACYP2 ENSG00000170634	1.07217
ADA ENSG00000196839	1.78353
ADAD1 ENSG00000164113	2.02908
ADAD2 ENSG00000140955	1.07391
ADAL ENSG00000168803	0.280592
ADAM10 ENSG00000137845	3.3148
ADAM11 ENSG00000073670	0.825745
ADAM12 ENSG00000148848	0.577363
ADAM15 ENSG00000143537	0.763322
ADAM17 ENSG00000151694	0.0733936
ADAM18 ENSG00000168619	6.67746
ADAM19 ENSG00000135074	2.37453
ADAM2 ENSG00000104755	0.327164
ADAM20 ENSG00000134007	1.21338
ADAM22 ENSG00000008277	2.06666
ADAM23 ENSG00000114948	3.7867
ADAM28 ENSG00000042980	0.312127
ADAM29 ENSG00000168594	4.61676
ADAM32 ENSG00000197140	18.1905
ADAM33 ENSG00000149451	0.703058
ADAM7 ENSG00000069206	0.968016
ADAM8 ENSG00000151651	0.615153
ADAM9 ENSG00000168615	1.1363
ADAMDEC1 ENSG00000134028	0.361797
ADAMTS1 ENSG00000154734	0.936787
ADAMTS10 ENSG00000142303	0.53706
ADAMTS12 ENSG00000151388	0.455492
ADAMTS13 ENSG00000160323	0.592736
ADAMTS14 ENSG00000138316	1.59
ADAMTS15 ENSG00000166106	0.338313
ADAMTS16 ENSG00000145536	0.599324
ADAMTS17 ENSG00000140470	0.669364
ADAMTS18 ENSG00000140873	1.45174
ADAMTS19 ENSG00000145808	0.321371
ADAMTS2 ENSG00000087116	2.21975
ADAMTS20 ENSG00000173157	0.0181255
ADAMTS3 ENSG00000156140	0.315048
ADAMTS4 ENSG00000158859	0.676789
ADAMTS5 ENSG00000154736	3.52861
ADAMTS6 ENSG00000049192	0.931765
ADAMTS7 ENSG00000136378	0.877576
ADAMTS8 ENSG00000134917	1.38216
ADAMTS9 ENSG00000163638	2.59758
ADAMTSL1 ENSG00000178031	1.22346
ADAMTSL2 ENSG00000197859	0.457448
ADAMTSL3 ENSG00000156218	0.204632
ADAMTSL4 ENSG00000143382	2.27855
ADAMTSL5 ENSG00000185761	2.59511
ADAP1 ENSG00000105963	1.16227
ADAP2 ENSG00000184060	4.62356
ADAR ENSG00000160710	4.62978
ADARB1 ENSG00000197381	0.463498
ADARB2 ENSG00000185736	0.0909316
ADAT1 ENSG00000065457	0.709226
ADAT2 ENSG00000189007	0.136263
ADAT3 ENSG00000213638	1.66839
ADCK1 ENSG00000063761	0.68196
ADCK2 ENSG00000133597	0.61372
ADCK3 ENSG00000163050	3.1198
ADCK4 ENSG00000123815	0.094296
ADCK5 ENSG00000173137	3.8396
ADCY1 ENSG00000164742	7.87349
ADCY10 ENSG00000143199	0.607467
ADCY2 ENSG00000078295	2.83017
ADCY3 ENSG00000138031	1.20772
ADCY4 ENSG00000129467	0.161139
ADCY5 ENSG00000173175	0.563891
ADCY6 ENSG00000174233	6.63323
ADCY7 ENSG00000121281	0.368409
ADCY9 ENSG00000162104	0.150948
ADCYAP1 ENSG00000141433	4.10638
ADCYAP1R1 ENSG00000078549	6.50209
ADD1 ENSG00000087274	1.973
ADD2 ENSG00000075340	1.17181
ADD3 ENSG00000148700	0.40177
ADGB ENSG00000118492	1.14279
ADGRA1 ENSG00000197177	3.75653
ADGRA2 ENSG00000020181	1.78499
ADGRA3 ENSG00000152990	0.957603
ADGRB1 ENSG00000181790	1.06824
ADGRB2 ENSG00000121753	0.547805
ADGRB3 ENSG00000135298	0.249564
ADGRD1 ENSG00000111452	1.16798
ADGRD2 ENSG00000180264	4.25589
ADGRE1 ENSG00000174837	0.596905
ADGRE2 ENSG00000127507	0.418875
ADGRE3 ENSG00000131355	1.62337
ADGRE5 ENSG00000123146	1.39074
ADGRF1 ENSG00000153292	6.48408
ADGRF2 ENSG00000164393	0.156831
ADGRF3 ENSG00000173567	0.911555
ADGRF4 ENSG00000153294	1.79128
ADGRF5 ENSG00000069122	4.63227
ADGRG1 ENSG00000205336	1.00338
ADGRG2 ENSG00000173698	4.00936
ADGRG3 ENSG00000182885	11.4591
ADGRG4 ENSG00000156920	2.39254
ADGRG5 ENSG00000159618	4.86798
ADGRG6 ENSG00000112414	1.62166
ADGRL1 ENSG00000072071	0.750339
ADGRL2 ENSG00000117114	0.432196
ADGRL3 ENSG00000150471	3.42035
ADGRL4 ENSG00000162618	1.91323
ADGRV1 ENSG00000164199	0.155055
ADH1B ENSG00000196616	0.726514
ADH1C ENSG00000248144	0.852913
ADH4 ENSG00000198099	0.329973
ADH5 ENSG00000197894	0.681142
ADH6 ENSG00000172955	5.08487
ADH7 ENSG00000196344	0.552767
ADHFE1 ENSG00000147576	0.11842
ADI1 ENSG00000182551	0.53827
ADIPOQ ENSG00000181092	11.1528
ADIPOR1 ENSG00000159346	1.40926
ADIPOR2 ENSG00000006831	1.78735
ADIRF ENSG00000148671	1.75912
ADK ENSG00000156110	2.22556
ADM ENSG00000148926	0.144386
ADM2 ENSG00000128165	3.50001
ADM5 ENSG00000224420	5.87043
ADNP ENSG00000101126	1.04441
ADNP2 ENSG00000101544	1.06245
ADO ENSG00000181915	0.209543
ADORA1 ENSG00000163485	0.238672
ADORA2B ENSG00000170425	0.898101
ADORA3 ENSG00000282608	0.586052
ADPGK ENSG00000159322	0.510594
ADPRH ENSG00000144843	2.48631
ADPRHL1 ENSG00000153531	0.723325
ADPRHL2 ENSG00000116863	0.691589
ADPRM ENSG00000170222	14.1198
ADRA1A ENSG00000120907	1.39908
ADRA1B ENSG00000170214	0.667372
ADRA1D ENSG00000171873	3.69225
ADRA2A ENSG00000150594	2.34648
ADRA2B ENSG00000274286	2.12533
ADRA2C ENSG00000184160	0.776889
ADRB1 ENSG00000043591	0.697531
ADRB2 ENSG00000169252	0.331965
ADRB3 ENSG00000188778	0.536687
ADRM1 ENSG00000130706	1.55857
ADSL ENSG00000239900	1.80488
ADSS ENSG00000035687	1.58186
ADSSL1 ENSG00000185100	2.82146
ADTRP ENSG00000111863	3.7799
AEBP1 ENSG00000106624	1.34663
AEBP2 ENSG00000139154	0.217252
AEN ENSG00000181026	0.743198
AES ENSG00000104964	1.82461
AF011889.5 ENSG00000241489	0.274827
AF111168.1 ENSG00000280308	1.16375
AFAP1 ENSG00000196526	0.120719
AFAP1L1 ENSG00000157510	2.4115
AFAP1L2 ENSG00000169129	1.11165
AFF1 ENSG00000172493	0.68186
AFF2 ENSG00000155966	0.459378
AFF3 ENSG00000144218	1.7459
AFF4 ENSG00000072364	0.130825
AFG3L2 ENSG00000141385	5.23702
AFM ENSG00000079557	16.6878
AFMID ENSG00000183077	0.501476
AFP ENSG00000081051	0.358295
AFTPH ENSG00000119844	0.894788
AGA ENSG00000038002	2.85109
AGAP1 ENSG00000157985	0.838902
AGAP14P ENSG00000279058	0.205511
AGAP2 ENSG00000135439	1.38584
AGAP3 ENSG00000133612	0.617002
AGAP4 ENSG00000188234	0.73299
AGAP5 ENSG00000172650	6.46555
AGAP6 ENSG00000204149	15.0835
AGAP9 ENSG00000204172	1.30212
AGBL1 ENSG00000273540	0.8299
AGBL2 ENSG00000165923	1.76744
AGBL3 ENSG00000146856	2.15074
AGBL4 ENSG00000186094	4.15377
AGBL5 ENSG00000084693	2.26696
AGER ENSG00000204305	0.711701
AGFG1 ENSG00000173744	1.35214
AGFG2 ENSG00000106351	0.197474
AGGF1 ENSG00000164252	0.0409067
AGK ENSG00000006530	4.4139
AGL ENSG00000162688	0.539043
AGMAT ENSG00000116771	2.28691
AGMO ENSG00000187546	0.451474
AGO1 ENSG00000092847	0.630667
AGO2 ENSG00000123908	0.831534
AGO3 ENSG00000126070	0.265537
AGO4 ENSG00000134698	0.902955
AGPAT1 ENSG00000204310	0.974681
AGPAT2 ENSG00000169692	0.498482
AGPAT3 ENSG00000160216	0.344384
AGPAT4 ENSG00000026652	1.22856
AGPAT5 ENSG00000155189	0.110906
AGPS ENSG00000018510	0.236399
AGR2 ENSG00000106541	0.156736
AGR3 ENSG00000173467	0.392481
AGRN ENSG00000188157	0.294924
AGT ENSG00000135744	0.863361
AGTPBP1 ENSG00000135049	0.361924
AGTR1 ENSG00000144891	0.919672
AGTRAP ENSG00000177674	1.1395
AHCTF1 ENSG00000153207	0.826184
AHCY ENSG00000101444	0.297648
AHCYL1 ENSG00000168710	1.03
AHCYL2 ENSG00000158467	1.72797
AHDC1 ENSG00000126705	6.97652
AHI1 ENSG00000135541	8.20077
AHNAK ENSG00000124942	0.983199
AHNAK2 ENSG00000185567	0.101724
AHR ENSG00000106546	3.07815
AHRR ENSG00000063438	0.503117
AHSA1 ENSG00000100591	0.266834
AHSA2 ENSG00000173209	0.599867
AHSG ENSG00000145192	2.31535
AIDA ENSG00000186063	1.28814
AIF1 ENSG00000204472	5.66558
AIF1L ENSG00000126878	2.1346
AIFM1 ENSG00000156709	0.765135
AIFM2 ENSG00000042286	0.392465
AIFM3 ENSG00000183773	1.06821
AIG1 ENSG00000146416	0.210688
AIM1 ENSG00000112297	0.792093
AIM1L ENSG00000176092	0.594465
AIM2 ENSG00000163568	0.61517
AIMP1 ENSG00000164022	1.35858
AIMP2 ENSG00000106305	0.561159
AIP ENSG00000110711	1.20087
AIPL1 ENSG00000129221	0.643
AIRE ENSG00000160224	2.13562
AJ239318.1 ENSG00000280108	2.30124
AJAP1 ENSG00000196581	0.643933
AJUBA ENSG00000129474	1.12001
AK1 ENSG00000106992	0.592644
AK2 ENSG00000004455	0.414337
AK3 ENSG00000147853	2.95282
AK4 ENSG00000162433	0.335658
AK5 ENSG00000154027	2.08266
AK6 ENSG00000085231	0.715059
AK7 ENSG00000140057	0.103836
AK8 ENSG00000165695	0.690419
AK9 ENSG00000155085	2.58934
AKAP1 ENSG00000121057	0.774888
AKAP10 ENSG00000108599	0.705145
AKAP11 ENSG00000023516	0.365535
AKAP12 ENSG00000131016	0.274484
AKAP13 ENSG00000170776	3.11979
AKAP14 ENSG00000186471	30.5088
AKAP17A ENSG00000197976	1.10087
AKAP3 ENSG00000111254	6.92501
AKAP4 ENSG00000147081	1.21372
AKAP5 ENSG00000179841	0.622096
AKAP6 ENSG00000151320	0.796887
AKAP7 ENSG00000118507	0.802073
AKAP8 ENSG00000105127	1.53488
AKAP8L ENSG00000011243	0.8405
AKAP9 ENSG00000127914	0.638179
AKIP1 ENSG00000166452	1.35348
AKIRIN1 ENSG00000174574	2.23398
AKIRIN2 ENSG00000135334	3.60583
AKNA ENSG00000106948	2.0333
AKNAD1 ENSG00000162641	0.969798
AKR1A1 ENSG00000117448	2.54547
AKR1B1 ENSG00000085662	1.16088
AKR1B15 ENSG00000227471	0.10383
AKR1C1 ENSG00000187134	2.51145
AKR1C2 ENSG00000151632	2.3187
AKR1C3 ENSG00000196139	0.298011
AKR1D1 ENSG00000122787	1.04118
AKR1E2 ENSG00000165568	4.97498
AKR7A2 ENSG00000053371	0.421098
AKR7A3 ENSG00000162482	1.64004
AKR7L ENSG00000211454	0.591132
AKT1 ENSG00000142208	0.800021
AKT1S1 ENSG00000204673	4.69628
AKT2 ENSG00000105221	7.02239
AKT3 ENSG00000117020	2.6701
AKTIP ENSG00000166971	0.200139
AL023806.1 ENSG00000280184	0.304458
AL049794.1 ENSG00000280240	4.5342
AL133475.1 ENSG00000281602	1.07736
AL354828.1 ENSG00000279282	0.586274
AL354828.2 ENSG00000280175	2.55235
AL356053.1 ENSG00000150076	16.8084
AL356585.1 ENSG00000279081	1.24492
AL358852.1 ENSG00000278899	0.623097
AL365181.1 ENSG00000280316	0.473495
AL513523.2 ENSG00000279767	1.17222
AL589743.1 ENSG00000279508	1.73105
ALAD ENSG00000148218	0.878411
ALAS1 ENSG00000023330	1.09596
ALAS2 ENSG00000158578	0.413874
ALB ENSG00000163631	1.25879
ALCAM ENSG00000170017	1.84612
ALDH16A1 ENSG00000161618	0.441537
ALDH18A1 ENSG00000059573	0.160099
ALDH1A1 ENSG00000165092	1.58188
ALDH1A2 ENSG00000128918	1.51845
ALDH1A3 ENSG00000184254	1.1199
ALDH1B1 ENSG00000137124	3.17276
ALDH1L1 ENSG00000144908	1.56383
ALDH1L2 ENSG00000136010	3.88215
ALDH3A1 ENSG00000108602	1.41907
ALDH3A2 ENSG00000072210	1.13579
ALDH3B1 ENSG00000006534	0.163186
ALDH3B2 ENSG00000132746	0.104533
ALDH4A1 ENSG00000159423	1.7045
ALDH5A1 ENSG00000112294	1.33776
ALDH6A1 ENSG00000119711	0.614859
ALDH7A1 ENSG00000164904	1.35333
ALDH8A1 ENSG00000118514	0.945888
ALDH9A1 ENSG00000143149	0.873856
ALDOA ENSG00000149925	0.842648
ALDOC ENSG00000109107	1.67393
ALG1 ENSG00000033011	3.74814
ALG10 ENSG00000139133	1.30896
ALG10B ENSG00000175548	7.76629
ALG11 ENSG00000253710	0.41515
ALG12 ENSG00000182858	4.13218
ALG13 ENSG00000101901	0.0671718
ALG14 ENSG00000172339	6.78642
ALG1L ENSG00000189366	8.74414
ALG1L2 ENSG00000251287	0.899111
ALG2 ENSG00000119523	0.928149
ALG3 ENSG00000214160	0.434874
ALG5 ENSG00000120697	2.27781
ALG6 ENSG00000088035	0.448782
ALG8 ENSG00000159063	0.717046
ALG9 ENSG00000086848	3.54005
ALK ENSG00000171094	0.856303
ALKBH1 ENSG00000100601	3.24527
ALKBH2 ENSG00000189046	2.66367
ALKBH3 ENSG00000166199	1.96008
ALKBH4 ENSG00000160993	2.34406
ALKBH5 ENSG00000091542	0.65821
ALKBH6 ENSG00000239382	0.659557
ALKBH7 ENSG00000125652	0.550656
ALKBH8 ENSG00000137760	0.520106
ALLC ENSG00000151360	0.483424
ALMS1 ENSG00000116127	0.435145
ALOX12 ENSG00000108839	0.195993
ALOX12B ENSG00000179477	2.06425
ALOX15 ENSG00000161905	1.17116
ALOX15B ENSG00000179593	0.282948
ALOX5 ENSG00000012779	0.26023
ALOX5AP ENSG00000132965	3.0893
ALPK1 ENSG00000073331	1.62401
ALPK2 ENSG00000198796	3.41416
ALPK3 ENSG00000136383	3.98469
ALPL ENSG00000162551	1.09692
ALPP ENSG00000163283	1.16705
ALS2 ENSG00000003393	0.124252
ALS2CL ENSG00000178038	2.03427
ALS2CR11 ENSG00000155754	1.05652
ALS2CR12 ENSG00000155749	0.316148
ALX3 ENSG00000156150	0.407128
ALYREF ENSG00000183684	1.02019
AMACR ENSG00000242110	2.19876
AMBN ENSG00000178522	0.444102
AMBP ENSG00000106927	1.78165
AMBRA1 ENSG00000110497	1.16802
AMD1 ENSG00000123505	0.849866
AMDHD1 ENSG00000139344	0.242106
AMDHD2 ENSG00000162066	1.20611
AMELX ENSG00000125363	2.30818
AMER1 ENSG00000184675	1.28066
AMER2 ENSG00000165566	1.83453
AMFR ENSG00000159461	1.70941
AMH ENSG00000104899	0.35999
AMHR2 ENSG00000135409	0.858567
AMIGO1 ENSG00000181754	0.249177
AMIGO2 ENSG00000139211	5.3435
AMIGO3 ENSG00000176020	0.92525
AMMECR1 ENSG00000101935	1.49048
AMMECR1L ENSG00000144233	2.20229
AMN ENSG00000166126	0.188729
AMN1 ENSG00000151743	1.18602
AMOT ENSG00000126016	0.895427
AMOTL1 ENSG00000166025	4.12531
AMOTL2 ENSG00000114019	1.38063
AMPD1 ENSG00000116748	0.444305
AMPD2 ENSG00000116337	5.06609
AMPD3 ENSG00000133805	0.552548
AMPH ENSG00000078053	1.39733
AMT ENSG00000145020	0.649621
AMY1A ENSG00000237763	0.729208
AMY1B ENSG00000174876	1.32414
AMY1C ENSG00000187733	1.32978
AMY2B ENSG00000240038	0.481064
AMZ1 ENSG00000174945	0.210477
AMZ2 ENSG00000196704	0.644598
ANAPC1 ENSG00000153107	1.45814
ANAPC10 ENSG00000164162	0.549086
ANAPC11 ENSG00000141552	4.21389
ANAPC13 ENSG00000129055	1.68358
ANAPC15 ENSG00000110200	0.449979
ANAPC16 ENSG00000166295	3.81061
ANAPC2 ENSG00000176248	0.836425
ANAPC4 ENSG00000053900	3.04962
ANAPC5 ENSG00000089053	0.107596
ANAPC7 ENSG00000196510	2.71697
ANG ENSG00000214274	1.11989
ANGEL1 ENSG00000013523	0.507122
ANGEL2 ENSG00000174606	2.3553
ANGPT1 ENSG00000154188	7.53864
ANGPT2 ENSG00000091879	1.28772
ANGPT4 ENSG00000101280	0.793607
ANGPTL1 ENSG00000116194	0.338405
ANGPTL2 ENSG00000136859	1.74315
ANGPTL3 ENSG00000132855	1.04973
ANGPTL4 ENSG00000167772	0.511451
ANGPTL6 ENSG00000130812	4.24218
ANGPTL7 ENSG00000171819	0.821152
ANGPTL8 ENSG00000130173	1.25112
ANHX ENSG00000227059	0.337034
ANK1 ENSG00000029534	8.5592
ANK2 ENSG00000145362	1.52902
ANK3 ENSG00000151150	1.0875
ANKAR ENSG00000151687	1.87492
ANKDD1A ENSG00000166839	1.07682
ANKDD1B ENSG00000189045	10.8789
ANKEF1 ENSG00000132623	11.6703
ANKFN1 ENSG00000153930	1.05508
ANKFY1 ENSG00000185722	8.94229
ANKH ENSG00000154122	0.326764
ANKHD1 ENSG00000131503	3.51326
ANKHD1-EIF4EBP3 ENSG00000254996	1.75996
ANKIB1 ENSG00000001629	1.10765
ANKK1 ENSG00000170209	0.57431
ANKLE1 ENSG00000160117	0.828503
ANKLE2 ENSG00000176915	0.184677
ANKMY1 ENSG00000144504	0.258239
ANKMY2 ENSG00000106524	0.423138
ANKRA2 ENSG00000164331	0.644058
ANKRD1 ENSG00000148677	0.995873
ANKRD10 ENSG00000088448	0.28825
ANKRD11 ENSG00000167522	1.47287
ANKRD12 ENSG00000101745	0.279861
ANKRD13A ENSG00000076513	7.55561
ANKRD13B ENSG00000198720	1.76552
ANKRD13C ENSG00000118454	3.12103
ANKRD13D ENSG00000172932	0.298834
ANKRD16 ENSG00000134461	4.23339
ANKRD17 ENSG00000132466	0.269275
ANKRD18A ENSG00000180071	4.56092
ANKRD18B ENSG00000230453	32.5876
ANKRD2 ENSG00000165887	0.426631
ANKRD20A1 ENSG00000260691	0.0729464
ANKRD20A2 ENSG00000183148	0.268065
ANKRD20A3 ENSG00000276203	1.71769
ANKRD20A4 ENSG00000172014	3.26293
ANKRD22 ENSG00000152766	0.294957
ANKRD23 ENSG00000163126	5.16546
ANKRD24 ENSG00000089847	0.690021
ANKRD26 ENSG00000107890	0.197069
ANKRD27 ENSG00000105186	0.338585
ANKRD28 ENSG00000206560	1.77242
ANKRD29 ENSG00000154065	4.63678
ANKRD30A ENSG00000148513	3.57755
ANKRD30B ENSG00000180777	0.83963
ANKRD30BL ENSG00000163046	0.948723
ANKRD31 ENSG00000145700	0.744918
ANKRD33 ENSG00000167612	0.680963
ANKRD33B ENSG00000164236	4.22079
ANKRD34A ENSG00000272031	0.104864
ANKRD34B ENSG00000189127	4.84252
ANKRD35 ENSG00000198483	0.254562
ANKRD36 ENSG00000135976	0.12356
ANKRD36B ENSG00000196912	10.4099
ANKRD36C ENSG00000174501	7.09834
ANKRD37 ENSG00000186352	1.95874
ANKRD39 ENSG00000213337	2.89238
ANKRD40 ENSG00000154945	0.695279
ANKRD42 ENSG00000137494	2.48445
ANKRD44 ENSG00000065413	0.95451
ANKRD45 ENSG00000183831	0.316199
ANKRD46 ENSG00000186106	1.37467
ANKRD49 ENSG00000168876	0.497511
ANKRD50 ENSG00000151458	1.55892
ANKRD52 ENSG00000139645	1.24834
ANKRD53 ENSG00000144031	1.11196
ANKRD54 ENSG00000100124	18.8375
ANKRD6 ENSG00000135299	2.01229
ANKRD62 ENSG00000181626	1.72948
ANKRD65 ENSG00000235098	3.37006
ANKRD7 ENSG00000106013	1.09287
ANKRD9 ENSG00000156381	0.240684
ANKS1A ENSG00000064999	2.65418
ANKS1B ENSG00000185046	2.10847
ANKS3 ENSG00000168096	6.07485
ANKS4B ENSG00000175311	0.344455
ANKS6 ENSG00000165138	0.260014
ANKUB1 ENSG00000206199	2.37086
ANKZF1 ENSG00000163516	0.885156
ANLN ENSG00000011426	3.62557
ANO1 ENSG00000131620	0.738589
ANO10 ENSG00000160746	2.71793
ANO2 ENSG00000047617	1.20788
ANO3 ENSG00000134343	0.429433
ANO4 ENSG00000151572	0.945486
ANO5 ENSG00000171714	0.179753
ANO6 ENSG00000177119	1.13602
ANO7 ENSG00000146205	1.81849
ANO8 ENSG00000074855	0.859139
ANO9 ENSG00000185101	1.13469
ANOS1 ENSG00000011201	1.77113
ANP32A ENSG00000140350	0.455494
ANP32B ENSG00000136938	0.305994
ANP32E ENSG00000143401	1.36507
ANPEP ENSG00000166825	0.0555487
ANTXR1 ENSG00000169604	1.10338
ANTXR2 ENSG00000163297	0.512208
ANXA1 ENSG00000135046	5.76886
ANXA11 ENSG00000122359	1.24238
ANXA13 ENSG00000104537	0.189006
ANXA2 ENSG00000182718	36.7435
ANXA2R ENSG00000177721	6.52836
ANXA3 ENSG00000138772	0.350707
ANXA4 ENSG00000196975	2.5437
ANXA5 ENSG00000164111	0.261652
ANXA6 ENSG00000197043	1.25071
ANXA7 ENSG00000138279	1.0384
ANXA8 ENSG00000265190	3.5582
ANXA8L1 ENSG00000264230	0.142521
ANXA9 ENSG00000143412	2.7331
AOAH ENSG00000136250	0.897317
AOC1 ENSG00000002726	1.28318
AOC2 ENSG00000131480	0.509587
AOC3 ENSG00000131471	1.26534
AOX1 ENSG00000138356	2.78995
AP000295.9 ENSG00000249624	3.43643
AP000304.12 ENSG00000249209	0.232995
AP000349.2 ENSG00000280178	1.03027
AP000350.10 ENSG00000251357	2.0344
AP000721.4 ENSG00000256100	5.43623
AP000769.1 ENSG00000279576	0.146528
AP000866.1 ENSG00000279342	4.28363
AP006285.2 ENSG00000278919	0.882076
AP1AR ENSG00000138660	3.33505
AP1B1 ENSG00000100280	0.664325
AP1G1 ENSG00000166747	0.704741
AP1G2 ENSG00000213983	0.175662
AP1M1 ENSG00000072958	1.02232
AP1M2 ENSG00000129354	1.73198
AP1S1 ENSG00000106367	10.2269
AP1S2 ENSG00000182287	0.498542
AP1S3 ENSG00000152056	0.644535
AP2A1 ENSG00000196961	6.30601
AP2A2 ENSG00000183020	1.32862
AP2B1 ENSG00000006125	5.31714
AP2M1 ENSG00000161203	0.45983
AP2S1 ENSG00000042753	1.59757
AP3B1 ENSG00000132842	0.186551
AP3B2 ENSG00000103723	1.6195
AP3D1 ENSG00000065000	1.04242
AP3M1 ENSG00000185009	1.1693
AP3M2 ENSG00000070718	0.901475
AP3S1 ENSG00000177879	0.61031
AP3S2 ENSG00000157823	0.261467
AP4B1 ENSG00000134262	0.234793
AP4E1 ENSG00000081014	0.20403
AP4M1 ENSG00000221838	2.26782
AP4S1 ENSG00000100478	1.93985
AP5B1 ENSG00000254470	0.149063
AP5M1 ENSG00000053770	0.390277
AP5S1 ENSG00000125843	16.3036
AP5Z1 ENSG00000242802	0.470632
APAF1 ENSG00000120868	0.110272
APBA1 ENSG00000107282	0.923859
APBA2 ENSG00000034053	0.296454
APBA3 ENSG00000011132	3.14198
APBB1 ENSG00000166313	0.206843
APBB1IP ENSG00000077420	1.62518
APBB2 ENSG00000163697	0.131461
APBB3 ENSG00000113108	1.05438
APC ENSG00000134982	1.31492
APC2 ENSG00000115266	5.61474
APCDD1 ENSG00000154856	1.23009
APCDD1L ENSG00000198768	1.87959
APEH ENSG00000164062	0.282854
APELA ENSG00000248329	1.0499
APEX1 ENSG00000100823	1.14268
APEX2 ENSG00000169188	1.17592
APH1A ENSG00000117362	0.98032
APH1B ENSG00000138613	1.15494
API5 ENSG00000166181	1.50132
APIP ENSG00000149089	0.455956
APITD1 ENSG00000175279	3.01795
APLF ENSG00000169621	0.572849
APLN ENSG00000171388	1.0999
APLNR ENSG00000134817	4.27533
APLP1 ENSG00000105290	0.860364
APLP2 ENSG00000084234	0.418849
APMAP ENSG00000101474	4.05801
APOA1 ENSG00000118137	3.37854
APOA2 ENSG00000158874	0.483995
APOB ENSG00000084674	1.85006
APOBEC3A ENSG00000128383	1.58019
APOBEC3B ENSG00000179750	1.99513
APOBEC3C ENSG00000244509	0.642122
APOBEC3D ENSG00000243811	0.235644
APOBEC3F ENSG00000128394	1.07672
APOBEC3G ENSG00000239713	2.44393
APOBEC3H ENSG00000100298	0.450179
APOBEC4 ENSG00000173627	2.3415
APOBR ENSG00000184730	0.551699
APOC1 ENSG00000130208	3.79197
APOC2 ENSG00000234906	2.65068
APOC3 ENSG00000110245	0.683002
APOD ENSG00000189058	0.95991
APOE ENSG00000130203	0.998304
APOF ENSG00000175336	3.51015
APOH ENSG00000091583	0.459474
APOL1 ENSG00000100342	4.46909
APOL2 ENSG00000128335	0.493714
APOL3 ENSG00000128284	2.19307
APOL4 ENSG00000100336	1.23297
APOL6 ENSG00000221963	0.459519
APOLD1 ENSG00000178878	2.05073
APOM ENSG00000204444	0.660073
APOO ENSG00000184831	1.05185
APOOL ENSG00000155008	0.365155
APP ENSG00000142192	1.18827
APPBP2 ENSG00000062725	0.0816548
APPL1 ENSG00000157500	0.382345
APPL2 ENSG00000136044	2.03267
APRT ENSG00000198931	8.24782
APTX ENSG00000137074	0.174356
AQP1 ENSG00000240583	1.09476
AQP10 ENSG00000143595	8.77229
AQP11 ENSG00000178301	0.855315
AQP12A ENSG00000184945	0.711119
AQP12B ENSG00000185176	8.39015
AQP2 ENSG00000167580	1.05051
AQP3 ENSG00000165272	1.622
AQP4 ENSG00000171885	0.941244
AQP5 ENSG00000161798	1.67329
AQP6 ENSG00000086159	0.509776
AQP7 ENSG00000165269	1.11344
AQR ENSG00000021776	0.468157
AR ENSG00000169083	1.15202
ARAF ENSG00000078061	1.88581
ARAP1 ENSG00000186635	0.425714
ARAP2 ENSG00000047365	1.08184
ARAP3 ENSG00000120318	1.25616
ARC ENSG00000198576	0.67572
ARCN1 ENSG00000095139	6.86768
AREG ENSG00000109321	1.29335
AREL1 ENSG00000119682	2.01035
ARF1 ENSG00000143761	2.57327
ARF3 ENSG00000134287	1.98169
ARF4 ENSG00000168374	1.5537
ARF5 ENSG00000004059	0.493199
ARF6 ENSG00000165527	0.508677
ARFGAP1 ENSG00000101199	0.517333
ARFGAP2 ENSG00000149182	0.950084
ARFGAP3 ENSG00000242247	0.335564
ARFGEF1 ENSG00000066777	2.87132
ARFGEF2 ENSG00000124198	0.502353
ARFGEF3 ENSG00000112379	0.606763
ARFIP1 ENSG00000164144	0.15826
ARFIP2 ENSG00000132254	0.592609
ARFRP1 ENSG00000101246	0.837916
ARG1 ENSG00000118520	4.93786
ARG2 ENSG00000081181	0.0241487
ARGLU1 ENSG00000134884	1.35511
ARHGAP1 ENSG00000175220	0.284981
ARHGAP10 ENSG00000071205	0.500463
ARHGAP11A ENSG00000198826	1.30918
ARHGAP11B ENSG00000187951	0.571879
ARHGAP12 ENSG00000165322	1.50883
ARHGAP15 ENSG00000075884	4.58004
ARHGAP17 ENSG00000140750	0.552069
ARHGAP18 ENSG00000146376	1.84195
ARHGAP19 ENSG00000213390	0.45088
ARHGAP20 ENSG00000137727	2.08248
ARHGAP21 ENSG00000107863	0.684309
ARHGAP22 ENSG00000128805	2.08666
ARHGAP23 ENSG00000275832	1.33804
ARHGAP24 ENSG00000138639	0.184918
ARHGAP25 ENSG00000163219	0.530437
ARHGAP26 ENSG00000145819	1.45193
ARHGAP27 ENSG00000159314	3.41545
ARHGAP28 ENSG00000088756	0.111067
ARHGAP29 ENSG00000137962	0.617414
ARHGAP30 ENSG00000186517	0.708749
ARHGAP31 ENSG00000031081	0.119385
ARHGAP32 ENSG00000134909	2.67995
ARHGAP33 ENSG00000004777	0.22742
ARHGAP35 ENSG00000160007	1.18589
ARHGAP36 ENSG00000147256	3.16901
ARHGAP39 ENSG00000147799	0.95152
ARHGAP4 ENSG00000089820	0.0343864
ARHGAP40 ENSG00000124143	0.689257
ARHGAP42 ENSG00000165895	0.922666
ARHGAP44 ENSG00000006740	4.55821
ARHGAP45 ENSG00000180448	0.345509
ARHGAP5 ENSG00000100852	0.150671
ARHGAP6 ENSG00000047648	2.00398
ARHGAP8 ENSG00000241484	1.15163
ARHGAP9 ENSG00000123329	0.0509602
ARHGDIA ENSG00000141522	1.14067
ARHGDIB ENSG00000111348	1.2111
ARHGDIG ENSG00000242173	1.54295
ARHGEF1 ENSG00000076928	0.362921
ARHGEF10 ENSG00000104728	0.383268
ARHGEF10L ENSG00000074964	0.515654
ARHGEF11 ENSG00000132694	7.77309
ARHGEF12 ENSG00000196914	0.635515
ARHGEF15 ENSG00000198844	0.973613
ARHGEF16 ENSG00000130762	3.44788
ARHGEF17 ENSG00000110237	1.34931
ARHGEF18 ENSG00000104880	1.01299
ARHGEF19 ENSG00000142632	0.0912738
ARHGEF2 ENSG00000116584	3.84038
ARHGEF25 ENSG00000240771	2.93246
ARHGEF26 ENSG00000114790	3.07347
ARHGEF28 ENSG00000214944	3.47731
ARHGEF3 ENSG00000163947	0.739034
ARHGEF33 ENSG00000214694	3.34665
ARHGEF35 ENSG00000213214	7.03994
ARHGEF37 ENSG00000183111	1.16103
ARHGEF38 ENSG00000236699	0.384062
ARHGEF39 ENSG00000137135	0.211583
ARHGEF4 ENSG00000136002	0.432482
ARHGEF40 ENSG00000165801	1.15991
ARHGEF5 ENSG00000050327	0.65306
ARHGEF6 ENSG00000129675	1.54454
ARHGEF7 ENSG00000102606	1.34002
ARHGEF9 ENSG00000131089	0.307344
ARID1A ENSG00000117713	0.190709
ARID1B ENSG00000049618	1.40888
ARID2 ENSG00000189079	0.890045
ARID3A ENSG00000116017	0.46098
ARID3B ENSG00000179361	4.67294
ARID4A ENSG00000032219	2.18843
ARID4B ENSG00000054267	1.29758
ARID5A ENSG00000196843	1.59243
ARID5B ENSG00000150347	0.123992
ARIH1 ENSG00000166233	1.96814
ARIH2 ENSG00000177479	0.673522
ARIH2OS ENSG00000221883	0.0935013
ARL1 ENSG00000120805	0.418488
ARL10 ENSG00000175414	1.12231
ARL11 ENSG00000152213	4.68802
ARL13B ENSG00000169379	2.75511
ARL14 ENSG00000179674	0.182653
ARL14EP ENSG00000152219	0.717231
ARL15 ENSG00000185305	0.610199
ARL16 ENSG00000214087	0.323352
ARL17A ENSG00000185829	0.884953
ARL17B ENSG00000228696	0.0110052
ARL2 ENSG00000213465	4.23227
ARL2BP ENSG00000102931	1.86189
ARL3 ENSG00000138175	0.43177
ARL4A ENSG00000122644	0.509235
ARL4C ENSG00000188042	1.22215
ARL4D ENSG00000175906	3.30719
ARL5A ENSG00000162980	0.580323
ARL5B ENSG00000165997	4.80235
ARL5C ENSG00000141748	4.29071
ARL6 ENSG00000113966	1.28013
ARL6IP1 ENSG00000170540	0.133516
ARL6IP4 ENSG00000182196	2.13322
ARL6IP5 ENSG00000144746	0.432741
ARL6IP6 ENSG00000177917	17.1657
ARL8A ENSG00000143862	1.3877
ARL8B ENSG00000134108	4.78249
ARL9 ENSG00000196503	0.204727
ARMC1 ENSG00000104442	1.27917
ARMC10 ENSG00000170632	1.63766
ARMC12 ENSG00000157343	0.252625
ARMC2 ENSG00000118690	0.440809
ARMC4 ENSG00000169126	5.96903
ARMC5 ENSG00000140691	0.818469
ARMC6 ENSG00000105676	0.914877
ARMC7 ENSG00000125449	0.785816
ARMC8 ENSG00000114098	0.430527
ARMC9 ENSG00000135931	0.290901
ARMCX1 ENSG00000126947	2.51129
ARMCX2 ENSG00000184867	0.623633
ARMCX3 ENSG00000102401	1.2772
ARMCX4 ENSG00000196440	1.30293
ARMCX5 ENSG00000125962	2.7572
ARMCX6 ENSG00000198960	1.18247
ARMT1 ENSG00000146476	6.36428
ARNT ENSG00000143437	1.62124
ARNT2 ENSG00000172379	1.32131
ARNTL ENSG00000133794	3.26904
ARNTL2 ENSG00000029153	7.18679
ARPC1A ENSG00000241685	0.265137
ARPC1B ENSG00000130429	1.46759
ARPC2 ENSG00000163466	0.368897
ARPC3 ENSG00000111229	1.67933
ARPC4 ENSG00000241553	1.11926
ARPC5 ENSG00000162704	0.537059
ARPC5L ENSG00000136950	0.125548
ARPIN ENSG00000242498	0.850636
ARPP19 ENSG00000128989	2.10463
ARPP21 ENSG00000172995	20.4915
ARRB1 ENSG00000137486	1.31175
ARRB2 ENSG00000141480	1.06375
ARRDC1 ENSG00000197070	2.21254
ARRDC2 ENSG00000105643	0.407396
ARRDC3 ENSG00000113369	1.06814
ARRDC4 ENSG00000140450	3.67315
ARRDC5 ENSG00000205784	0.314973
ARSA ENSG00000100299	1.45056
ARSB ENSG00000113273	1.63102
ARSD ENSG00000006756	1.65706
ARSE ENSG00000157399	0.435521
ARSG ENSG00000141337	8.30697
ARSI ENSG00000183876	0.317703
ARSJ ENSG00000180801	7.39811
ARSK ENSG00000164291	0.995922
ART3 ENSG00000156219	2.74047
ART4 ENSG00000111339	1.11116
ART5 ENSG00000167311	1.05338
ARTN ENSG00000117407	0.553766
ARV1 ENSG00000173409	0.214396
ARVCF ENSG00000099889	1.32443
ARX ENSG00000004848	2.24755
ASAH1 ENSG00000104763	1.39148
ASAH2 ENSG00000188611	2.8395
ASAH2B ENSG00000204147	1.87646
ASAP1 ENSG00000153317	1.55056
ASAP2 ENSG00000151693	2.20258
ASAP3 ENSG00000088280	1.43067
ASB1 ENSG00000065802	1.04378
ASB10 ENSG00000146926	1.22348
ASB11 ENSG00000165192	1.51176
ASB12 ENSG00000198881	1.55272
ASB13 ENSG00000196372	0.55096
ASB14 ENSG00000239388	2.66233
ASB15 ENSG00000146809	0.0565824
ASB18 ENSG00000182177	1.09146
ASB2 ENSG00000100628	0.467024
ASB3 ENSG00000115239	0.904713
ASB4 ENSG00000005981	0.166823
ASB5 ENSG00000164122	0.270944
ASB6 ENSG00000148331	4.78323
ASB7 ENSG00000183475	2.08653
ASB8 ENSG00000177981	0.60634
ASB9 ENSG00000102048	2.05833
ASCC1 ENSG00000138303	0.386371
ASCC2 ENSG00000100325	0.189369
ASCC3 ENSG00000112249	0.824579
ASCL1 ENSG00000139352	2.02075
ASCL2 ENSG00000183734	0.187956
ASCL4 ENSG00000187855	0.775379
ASCL5 ENSG00000232237	0.915392
ASF1A ENSG00000111875	0.184014
ASF1B ENSG00000105011	0.80581
ASGR1 ENSG00000141505	0.570114
ASGR2 ENSG00000161944	6.05942
ASH1L ENSG00000116539	1.31935
ASH2L ENSG00000129691	1.17958
ASIC1 ENSG00000110881	1.2999
ASIC2 ENSG00000108684	0.988003
ASIC3 ENSG00000213199	1.92159
ASIC4 ENSG00000072182	0.502328
ASIP ENSG00000101440	0.166648
ASL ENSG00000126522	1.0316
ASMT ENSG00000196433	0.11763
ASMTL ENSG00000169093	1.58686
ASNA1 ENSG00000198356	0.563995
ASNS ENSG00000070669	0.511918
ASNSD1 ENSG00000138381	1.68129
ASPA ENSG00000108381	0.660458
ASPDH ENSG00000204653	0.880625
ASPG ENSG00000166183	0.471859
ASPH ENSG00000198363	1.08963
ASPHD1 ENSG00000174939	0.264718
ASPHD2 ENSG00000128203	0.402255
ASPM ENSG00000066279	1.29083
ASPN ENSG00000106819	2.35398
ASPRV1 ENSG00000244617	2.59652
ASPSCR1 ENSG00000169696	1.36248
ASRGL1 ENSG00000162174	0.828337
ASS1 ENSG00000130707	0.0593387
ASTE1 ENSG00000034533	13.3446
ASTN1 ENSG00000152092	0.181397
ASTN2 ENSG00000148219	0.0886427
ASUN ENSG00000064102	0.0986179
ASXL1 ENSG00000171456	2.35406
ASXL2 ENSG00000143970	0.571605
ASXL3 ENSG00000141431	0.854033
ATAD1 ENSG00000138138	4.60779
ATAD2 ENSG00000156802	0.716358
ATAD2B ENSG00000119778	2.78495
ATAD3A ENSG00000197785	0.437123
ATAD3B ENSG00000160072	1.19138
ATAD3C ENSG00000215915	1.30891
ATAD5 ENSG00000176208	2.38245
ATAT1 ENSG00000137343	0.926029
ATCAY ENSG00000167654	2.3025
ATE1 ENSG00000107669	4.79584
ATF1 ENSG00000123268	0.162403
ATF2 ENSG00000115966	0.135452
ATF3 ENSG00000162772	3.67956
ATF4 ENSG00000128272	1.774
ATF5 ENSG00000169136	0.64645
ATF6 ENSG00000118217	1.43648
ATF6B ENSG00000213676	3.55418
ATF7 ENSG00000170653	0.658537
ATF7IP ENSG00000171681	0.301831
ATF7IP2 ENSG00000166669	0.721342
ATG10 ENSG00000152348	4.38597
ATG101 ENSG00000123395	0.987421
ATG12 ENSG00000145782	2.45993
ATG13 ENSG00000175224	1.01249
ATG14 ENSG00000126775	1.4049
ATG16L1 ENSG00000085978	0.293811
ATG16L2 ENSG00000168010	0.76466
ATG2A ENSG00000110046	12.9067
ATG2B ENSG00000066739	1.18056
ATG3 ENSG00000144848	1.25494
ATG4A ENSG00000101844	2.01553
ATG4B ENSG00000168397	6.05425
ATG4C ENSG00000125703	0.39941
ATG4D ENSG00000130734	1.20513
ATG5 ENSG00000057663	0.664435
ATG7 ENSG00000197548	0.418118
ATG9A ENSG00000198925	1.93616
ATG9B ENSG00000181652	0.302668
ATHL1 ENSG00000142102	0.227515
ATIC ENSG00000138363	0.199307
ATL1 ENSG00000198513	1.3728
ATL2 ENSG00000119787	0.260561
ATL3 ENSG00000184743	4.86973
ATM ENSG00000149311	2.12262
ATMIN ENSG00000166454	1.08373
ATN1 ENSG00000111676	3.57008
ATOH7 ENSG00000179774	0.284211
ATOH8 ENSG00000168874	1.03279
ATOX1 ENSG00000177556	0.985546
ATP10A ENSG00000206190	0.60561
ATP10B ENSG00000118322	0.265728
ATP10D ENSG00000145246	3.73036
ATP11A ENSG00000068650	0.977394
ATP11B ENSG00000058063	0.367231
ATP11C ENSG00000101974	2.101
ATP12A ENSG00000075673	0.770174
ATP13A1 ENSG00000105726	1.05977
ATP13A2 ENSG00000159363	0.6326
ATP13A3 ENSG00000133657	0.445458
ATP13A4 ENSG00000127249	0.270612
ATP1A1 ENSG00000163399	3.95198
ATP1A2 ENSG00000018625	7.6884
ATP1A3 ENSG00000105409	0.11396
ATP1A4 ENSG00000132681	0.20573
ATP1B1 ENSG00000143153	0.809841
ATP1B2 ENSG00000129244	1.30801
ATP1B3 ENSG00000069849	2.0002
ATP1B4 ENSG00000101892	1.39205
ATP23 ENSG00000166896	0.743644
ATP2A1 ENSG00000196296	0.317131
ATP2A2 ENSG00000174437	2.7414
ATP2A3 ENSG00000074370	0.767969
ATP2B1 ENSG00000070961	0.232271
ATP2B2 ENSG00000157087	6.87281
ATP2B4 ENSG00000058668	1.05947
ATP2C1 ENSG00000017260	1.37454
ATP2C2 ENSG00000064270	1.50587
ATP4B ENSG00000186009	1.40355
ATP5J2-PTCD1 ENSG00000248919	3.40187
ATP5SL ENSG00000105341	0.415433
ATP6AP1 ENSG00000071553	2.37621
ATP6AP1L ENSG00000205464	1.12607
ATP6AP2 ENSG00000182220	3.01477
ATP6V0A1 ENSG00000033627	1.15255
ATP6V0A2 ENSG00000185344	0.200089
ATP6V0A4 ENSG00000105929	1.67348
ATP6V0B ENSG00000117410	1.31114
ATP6V0C ENSG00000185883	0.115219
ATP6V0D1 ENSG00000159720	1.9777
ATP6V0D2 ENSG00000147614	0.416034
ATP6V0E1 ENSG00000113732	0.647676
ATP6V0E2 ENSG00000171130	1.29167
ATP6V1A ENSG00000114573	0.258474
ATP6V1B1 ENSG00000116039	2.63062
ATP6V1B2 ENSG00000147416	1.10516
ATP6V1C1 ENSG00000155097	0.697518
ATP6V1C2 ENSG00000143882	0.381032
ATP6V1D ENSG00000100554	1.61175
ATP6V1E1 ENSG00000131100	0.521011
ATP6V1E2 ENSG00000250565	0.318004
ATP6V1F ENSG00000128524	2.13515
ATP6V1G1 ENSG00000136888	3.10317
ATP6V1G2 ENSG00000213760	0.666298
ATP6V1G3 ENSG00000151418	1.34595
ATP6V1H ENSG00000047249	1.99558
ATP7A ENSG00000165240	1.01546
ATP7B ENSG00000123191	0.359432
ATP8A1 ENSG00000124406	0.730461
ATP8A2 ENSG00000132932	0.38101
ATP8B1 ENSG00000081923	0.592086
ATP8B2 ENSG00000143515	0.0765652
ATP8B3 ENSG00000130270	0.286893
ATP8B4 ENSG00000104043	0.658755
ATP9A ENSG00000054793	2.00396
ATP9B ENSG00000166377	0.639027
ATPIF1 ENSG00000130770	0.265676
ATR ENSG00000175054	0.979767
ATRAID ENSG00000138085	4.17239
ATRIP ENSG00000164053	0.712629
ATRIP ENSG00000282827	0.115334
ATRN ENSG00000088812	2.96251
ATRNL1 ENSG00000107518	1.09502
ATRX ENSG00000085224	0.866289
ATXN1 ENSG00000124788	1.37809
ATXN10 ENSG00000130638	0.713637
ATXN1L ENSG00000224470	2.57184
ATXN2 ENSG00000204842	4.63217
ATXN2L ENSG00000168488	0.569518
ATXN3 ENSG00000066427	1.77177
ATXN7 ENSG00000163635	1.4317
ATXN7L1 ENSG00000146776	1.85834
ATXN7L2 ENSG00000162650	0.756475
ATXN7L3 ENSG00000087152	0.176267
ATXN7L3B ENSG00000253719	1.06482
AUH ENSG00000148090	1.7114
AUNIP ENSG00000127423	1.69164
AUP1 ENSG00000115307	1.92784
AURKA ENSG00000087586	0.307982
AURKAIP1 ENSG00000175756	1.75035
AURKB ENSG00000178999	0.992287
AURKC ENSG00000105146	0.956106
AUTS2 ENSG00000158321	0.210328
AVEN ENSG00000169857	0.670649
AVIL ENSG00000135407	0.0561391
AVL9 ENSG00000105778	0.584676
AVP ENSG00000101200	0.573249
AVPI1 ENSG00000119986	0.670929
AVPR1A ENSG00000166148	1.07317
AVPR1B ENSG00000198049	0.230379
AVPR2 ENSG00000126895	1.24262
AXDND1 ENSG00000162779	0.254363
AXIN1 ENSG00000103126	1.34479
AXIN2 ENSG00000168646	4.87377
AXL ENSG00000167601	0.428967
AZGP1 ENSG00000160862	0.849874
AZI2 ENSG00000163512	0.0951381
AZIN1 ENSG00000155096	0.168487
AZIN2 ENSG00000142920	0.606502
AZU1 ENSG00000172232	0.703387
B2M ENSG00000166710	0.834182
B3GALNT1 ENSG00000169255	3.14625
B3GALNT2 ENSG00000162885	1.06216
B3GALT1 ENSG00000172318	1.08112
B3GALT2 ENSG00000162630	2.85846
B3GALT4 ENSG00000235863	1.31254
B3GALT5 ENSG00000183778	1.24536
B3GALT6 ENSG00000176022	1.64064
B3GAT1 ENSG00000109956	0.162244
B3GAT2 ENSG00000112309	0.560712
B3GAT3 ENSG00000149541	0.281239
B3GLCT ENSG00000187676	1.08917
B3GNT2 ENSG00000170340	0.759753
B3GNT3 ENSG00000179913	1.1224
B3GNT4 ENSG00000176383	1.22107
B3GNT5 ENSG00000176597	0.157033
B3GNT6 ENSG00000198488	0.272522
B3GNT7 ENSG00000156966	5.97812
B3GNT8 ENSG00000177191	0.703081
B3GNT9 ENSG00000237172	0.562351
B3GNTL1 ENSG00000175711	0.990796
B4GALNT1 ENSG00000135454	1.32106
B4GALNT2 ENSG00000167080	2.35828
B4GALNT3 ENSG00000139044	1.24085
B4GALNT4 ENSG00000182272	1.7005
B4GALT1 ENSG00000086062	0.810296
B4GALT2 ENSG00000117411	5.39736
B4GALT3 ENSG00000158850	0.179192
B4GALT4 ENSG00000121578	0.129791
B4GALT5 ENSG00000158470	11.7508
B4GALT6 ENSG00000118276	0.746763
B4GALT7 ENSG00000027847	0.0826536
B4GAT1 ENSG00000174684	2.42997
B9D1 ENSG00000108641	14.4735
B9D2 ENSG00000123810	3.25192
BAALC ENSG00000164929	0.589232
BAAT ENSG00000136881	0.580729
BABAM1 ENSG00000105393	3.68381
BACE1 ENSG00000186318	2.25359
BACE2 ENSG00000182240	2.00888
BACH1 ENSG00000156273	0.599347
BACH2 ENSG00000112182	1.07967
BAD ENSG00000002330	0.384521
BAG1 ENSG00000107262	1.28181
BAG2 ENSG00000112208	0.630041
BAG3 ENSG00000151929	2.01874
BAG4 ENSG00000156735	1.97525
BAG5 ENSG00000166170	1.88113
BAG6 ENSG00000204463	1.43942
BAHCC1 ENSG00000266074	0.458758
BAHD1 ENSG00000140320	3.87609
BAIAP2 ENSG00000175866	0.341935
BAIAP2L1 ENSG00000006453	2.14414
BAIAP2L2 ENSG00000128298	1.77557
BAIAP3 ENSG00000007516	0.475066
BAK1 ENSG00000030110	6.00424
BAMBI ENSG00000095739	1.21475
BANF1 ENSG00000175334	0.421337
BANK1 ENSG00000153064	1.20469
BANP ENSG00000172530	5.53165
BAP1 ENSG00000163930	6.09149
BARD1 ENSG00000138376	0.474882
BARHL2 ENSG00000143032	3.43251
BARX1 ENSG00000131668	1.01954
BARX2 ENSG00000043039	0.435979
BASP1 ENSG00000176788	1.74485
BATF ENSG00000156127	0.597863
BATF2 ENSG00000168062	1.41306
BATF3 ENSG00000123685	2.73323
BAX ENSG00000087088	1.02745
BAZ1A ENSG00000198604	0.758387
BAZ1B ENSG00000009954	0.843636
BAZ2A ENSG00000076108	7.66149
BAZ2B ENSG00000123636	1.37074
BBC3 ENSG00000105327	14.2447
BBIP1 ENSG00000214413	2.21749
BBOF1 ENSG00000119636	4.47082
BBOX1 ENSG00000129151	0.834324
BBS1 ENSG00000174483	0.391841
BBS10 ENSG00000179941	1.81547
BBS12 ENSG00000181004	0.844572
BBS2 ENSG00000125124	18.9376
BBS4 ENSG00000140463	0.602197
BBS5 ENSG00000163093	0.0730918
BBS7 ENSG00000138686	1.35362
BBS9 ENSG00000122507	0.647086
BBX ENSG00000114439	4.24598
BCAM ENSG00000187244	6.61099
BCAN ENSG00000132692	1.49526
BCAP29 ENSG00000075790	3.49583
BCAP31 ENSG00000185825	1.68833
BCAR1 ENSG00000050820	1.53468
BCAR3 ENSG00000137936	1.13931
BCAS1 ENSG00000064787	2.60031
BCAS2 ENSG00000116752	0.798679
BCAS3 ENSG00000141376	4.77579
BCAS4 ENSG00000124243	0.972632
BCAT1 ENSG00000060982	1.11619
BCAT2 ENSG00000105552	2.15412
BCCIP ENSG00000107949	1.58831
BCDIN3D ENSG00000186666	1.83412
BCHE ENSG00000114200	0.571019
BCKDHA ENSG00000248098	0.346221
BCKDHB ENSG00000083123	0.239549
BCKDK ENSG00000103507	0.519344
BCL10 ENSG00000142867	2.13244
BCL11A ENSG00000119866	0.470423
BCL11B ENSG00000127152	2.33418
BCL2 ENSG00000171791	0.724326
BCL2A1 ENSG00000140379	0.183845
BCL2L1 ENSG00000171552	1.52327
BCL2L11 ENSG00000153094	13.4559
BCL2L12 ENSG00000126453	0.116387
BCL2L13 ENSG00000099968	0.973827
BCL2L14 ENSG00000121380	0.905412
BCL2L15 ENSG00000188761	0.488596
BCL2L2 ENSG00000129473	0.243588
BCL3 ENSG00000069399	1.85456
BCL6 ENSG00000113916	0.813739
BCL6B ENSG00000161940	0.437998
BCL7A ENSG00000110987	7.67413
BCL7B ENSG00000106635	0.368216
BCL7C ENSG00000099385	4.64861
BCL9 ENSG00000116128	0.114854
BCL9L ENSG00000186174	0.080753
BCLAF1 ENSG00000029363	1.13436
BCO1 ENSG00000135697	0.400564
BCO2 ENSG00000197580	0.6964
BCOR ENSG00000183337	0.116229
BCORL1 ENSG00000085185	0.636326
BCR ENSG00000186716	5.03466
BCS1L ENSG00000074582	0.144269
BDH1 ENSG00000161267	0.920521
BDH2 ENSG00000164039	2.55245
BDKRB1 ENSG00000100739	0.192522
BDKRB2 ENSG00000168398	0.756571
BDNF ENSG00000176697	9.66823
BDP1 ENSG00000145734	0.754851
BEAN1 ENSG00000166546	0.211621
BECN1 ENSG00000126581	0.536563
BEGAIN ENSG00000183092	0.472439
BEND2 ENSG00000177324	1.10343
BEND3 ENSG00000178409	1.16181
BEND4 ENSG00000188848	0.562434
BEND5 ENSG00000162373	0.0683924
BEND6 ENSG00000151917	0.595389
BEND7 ENSG00000165626	2.90113
BEST1 ENSG00000167995	1.00236
BEST3 ENSG00000127325	0.679572
BET1 ENSG00000105829	1.16309
BET1L ENSG00000177951	2.8036
BEX1 ENSG00000133169	0.811761
BEX2 ENSG00000133134	0.698146
BEX3 ENSG00000166681	1.51414
BEX4 ENSG00000102409	0.714536
BEX5 ENSG00000184515	6.36557
BFAR ENSG00000103429	0.70317
BFSP1 ENSG00000125864	1.5392
BGLAP ENSG00000242252	3.60534
BGN ENSG00000182492	3.68074
BHLHB9 ENSG00000198908	1.84953
BHLHE22 ENSG00000180828	0.364934
BHLHE40 ENSG00000134107	0.464941
BHLHE41 ENSG00000123095	0.840715
BHMT ENSG00000145692	0.988427
BHMT2 ENSG00000132840	2.23007
BICC1 ENSG00000122870	1.38009
BICD1 ENSG00000151746	6.93114
BICD2 ENSG00000185963	5.88814
BICDL1 ENSG00000135127	1.6481
BICDL2 ENSG00000162069	1.71157
BID ENSG00000015475	0.897451
BIK ENSG00000100290	2.61875
BIN1 ENSG00000136717	1.25057
BIN2 ENSG00000110934	3.05084
BIN3 ENSG00000147439	2.05963
BIRC2 ENSG00000110330	1.78018
BIRC3 ENSG00000023445	2.48018
BIRC5 ENSG00000089685	15.5214
BIRC6 ENSG00000115760	0.181865
BIRC7 ENSG00000101197	1.63435
BIVM ENSG00000134897	3.36842
BLCAP ENSG00000166619	3.21888
BLK ENSG00000136573	0.708657
BLM ENSG00000197299	0.536367
BLMH ENSG00000108578	0.086311
BLNK ENSG00000095585	6.7985
BLOC1S1 ENSG00000135441	1.1436
BLOC1S2 ENSG00000196072	0.555801
BLOC1S3 ENSG00000189114	0.0967061
BLOC1S4 ENSG00000186222	2.80411
BLOC1S5 ENSG00000188428	7.40981
BLOC1S6 ENSG00000104164	1.14058
BLVRA ENSG00000106605	3.39286
BLVRB ENSG00000090013	1.28075
BLZF1 ENSG00000117475	2.03614
BMF ENSG00000104081	0.654752
BMI1 ENSG00000168283	0.472305
BMP1 ENSG00000168487	0.418746
BMP2 ENSG00000125845	0.502141
BMP2K ENSG00000138756	0.370519
BMP3 ENSG00000152785	0.785145
BMP4 ENSG00000125378	0.324965
BMP5 ENSG00000112175	0.975641
BMP6 ENSG00000153162	0.137318
BMP7 ENSG00000101144	0.494131
BMP8A ENSG00000183682	3.28185
BMP8B ENSG00000116985	4.10899
BMPER ENSG00000164619	2.55686
BMPR1A ENSG00000107779	9.43043
BMPR1B ENSG00000138696	0.69502
BMPR2 ENSG00000204217	0.441101
BMS1 ENSG00000165733	1.79722
BMT2 ENSG00000164603	0.336277
BMX ENSG00000102010	0.323682
BNC1 ENSG00000169594	0.0481539
BNC2 ENSG00000173068	1.90352
BNIP1 ENSG00000113734	3.1091
BNIP2 ENSG00000140299	0.03776
BNIP3 ENSG00000176171	2.83651
BNIP3L ENSG00000104765	0.398753
BNIPL ENSG00000163141	2.321
BOC ENSG00000144857	0.428152
BOD1 ENSG00000145919	0.0338327
BOD1L1 ENSG00000038219	0.277668
BOK ENSG00000176720	2.82849
BOLA1 ENSG00000178096	1.24048
BOLA2B ENSG00000169627	0.963102
BOLA3 ENSG00000163170	0.171832
BOP1 ENSG00000261236	0.115966
BORA ENSG00000136122	1.40999
BORCS5 ENSG00000165714	2.63807
BORCS6 ENSG00000196544	0.662929
BORCS7 ENSG00000166275	0.649924
BORCS8 ENSG00000254901	4.18771
BORCS8-MEF2B ENSG00000064489	2.21764
BPGM ENSG00000172331	8.81994
BPHL ENSG00000137274	0.147861
BPI ENSG00000101425	0.447349
BPIFA1 ENSG00000198183	0.562249
BPIFA2 ENSG00000131050	1.1448
BPIFB1 ENSG00000125999	1.33395
BPIFB2 ENSG00000078898	1.82866
BPIFC ENSG00000184459	3.00442
BPNT1 ENSG00000162813	0.868539
BPTF ENSG00000171634	0.838969
BRAF ENSG00000157764	16.1855
BRAP ENSG00000089234	2.46586
BRAT1 ENSG00000106009	11.2683
BRCA1 ENSG00000012048	2.52064
BRCA2 ENSG00000139618	0.845533
BRCC3 ENSG00000185515	0.541405
BRD1 ENSG00000100425	0.582527
BRD2 ENSG00000204256	0.196806
BRD3 ENSG00000169925	0.408101
BRD4 ENSG00000141867	3.39254
BRD7 ENSG00000166164	0.170434
BRD8 ENSG00000112983	9.16928
BRD9 ENSG00000028310	1.55983
BRE ENSG00000158019	14.5029
BRF1 ENSG00000185024	3.68235
BRF2 ENSG00000104221	0.265189
BRI3 ENSG00000164713	1.30878
BRI3BP ENSG00000184992	0.293338
BRICD5 ENSG00000182685	1.06211
BRINP1 ENSG00000078725	1.35717
BRINP2 ENSG00000198797	0.598418
BRINP3 ENSG00000162670	0.016991
BRIP1 ENSG00000136492	0.705965
BRIX1 ENSG00000113460	4.38294
BRK1 ENSG00000254999	0.161767
BRMS1 ENSG00000174744	4.6215
BRMS1L ENSG00000100916	1.41145
BROX ENSG00000162819	0.548827
BRPF1 ENSG00000156983	1.61205
BRPF3 ENSG00000096070	2.72027
BRSK1 ENSG00000160469	0.0901462
BRSK2 ENSG00000174672	1.58244
BRWD1 ENSG00000185658	0.348389
BRWD3 ENSG00000165288	9.35431
BSCL2 ENSG00000168000	0.456024
BSDC1 ENSG00000160058	13.2309
BSG ENSG00000172270	0.453238
BSN ENSG00000164061	0.369855
BSPH1 ENSG00000188334	3.46294
BSPRY ENSG00000119411	12.1206
BST1 ENSG00000109743	1.13454
BST2 ENSG00000130303	8.71247
BTAF1 ENSG00000095564	1.83035
BTBD1 ENSG00000064726	0.543452
BTBD10 ENSG00000148925	1.32287
BTBD11 ENSG00000151136	0.851683
BTBD16 ENSG00000138152	1.09232
BTBD19 ENSG00000222009	1.12271
BTBD2 ENSG00000133243	0.750567
BTBD3 ENSG00000132640	0.166148
BTBD6 ENSG00000184887	3.65614
BTBD7 ENSG00000011114	0.875322
BTBD8 ENSG00000189195	2.03046
BTBD9 ENSG00000183826	1.71102
BTC ENSG00000174808	0.125949
BTD ENSG00000169814	0.763069
BTF3 ENSG00000145741	2.07595
BTF3L4 ENSG00000134717	1.24827
BTG1 ENSG00000133639	3.23568
BTG2 ENSG00000159388	0.317132
BTG3 ENSG00000154640	0.72041
BTK ENSG00000010671	1.45657
BTLA ENSG00000186265	1.25418
BTN2A1 ENSG00000112763	0.204641
BTN2A2 ENSG00000124508	1.35121
BTN3A1 ENSG00000026950	0.17004
BTN3A2 ENSG00000186470	0.9315
BTN3A3 ENSG00000111801	0.181741
BTNL3 ENSG00000168903	0.820143
BTNL9 ENSG00000165810	0.422086
BTRC ENSG00000166167	0.419538
BUB1 ENSG00000169679	0.416344
BUB1B ENSG00000156970	1.46287
BUB3 ENSG00000154473	0.900338
BUD13 ENSG00000137656	3.76762
BUD31 ENSG00000106245	4.13886
BVES ENSG00000112276	0.550386
BYSL ENSG00000112578	2.97923
BZW1 ENSG00000082153	0.685428
BZW2 ENSG00000136261	1.69301
C10orf10 ENSG00000165507	1.1578
C10orf105 ENSG00000214688	1.76067
C10orf107 ENSG00000183346	0.540277
C10orf11 ENSG00000148655	0.796339
C10orf128 ENSG00000204161	0.477064
C10orf2 ENSG00000107815	2.63938
C10orf35 ENSG00000171224	2.61819
C10orf53 ENSG00000178645	0.161306
C10orf54 ENSG00000107738	0.364159
C10orf55 ENSG00000222047	0.654061
C10orf76 ENSG00000120029	0.347108
C10orf82 ENSG00000165863	1.15977
C10orf88 ENSG00000119965	0.137414
C10orf95 ENSG00000120055	3.08049
C10orf99 ENSG00000188373	2.06216
C11orf1 ENSG00000137720	1.7543
C11orf16 ENSG00000176029	5.05841
C11orf21 ENSG00000110665	0.543964
C11orf24 ENSG00000171067	1.74121
C11orf31 ENSG00000211450	0.582168
C11orf45 ENSG00000174370	0.716432
C11orf49 ENSG00000149179	5.76939
C11orf52 ENSG00000149300	0.533003
C11orf53 ENSG00000150750	0.951954
C11orf54 ENSG00000182919	1.17605
C11orf57 ENSG00000150776	0.233791
C11orf58 ENSG00000110696	0.350334
C11orf63 ENSG00000109944	0.569082
C11orf65 ENSG00000166323	1.23202
C11orf68 ENSG00000175573	0.454206
C11orf70 ENSG00000137691	2.61696
C11orf71 ENSG00000180425	0.316962
C11orf74 ENSG00000166352	1.15857
C11orf80 ENSG00000173715	1.16402
C11orf84 ENSG00000168005	1.66233
C11orf87 ENSG00000185742	1.64153
C11orf95 ENSG00000188070	2.1688
C11orf96 ENSG00000187479	1.73519
C11orf98 ENSG00000278615	1.73539
C12orf10 ENSG00000139637	4.40533
C12orf29 ENSG00000133641	0.37869
C12orf4 ENSG00000047621	0.255108
C12orf40 ENSG00000180116	0.515614
C12orf42 ENSG00000179088	2.32358
C12orf43 ENSG00000157895	1.19433
C12orf45 ENSG00000151131	3.89628
C12orf49 ENSG00000111412	0.242105
C12orf50 ENSG00000165805	1.70108
C12orf54 ENSG00000177627	2.08074
C12orf56 ENSG00000185306	6.0039
C12orf57 ENSG00000111678	0.123599
C12orf60 ENSG00000182993	3.53829
C12orf65 ENSG00000130921	1.3851
C12orf66 ENSG00000174206	0.266563
C12orf71 ENSG00000214700	1.15358
C12orf73 ENSG00000204954	0.308266
C12orf75 ENSG00000235162	0.749695
C12orf76 ENSG00000174456	2.29536
C14orf1 ENSG00000133935	5.91805
C14orf105 ENSG00000100557	7.72673
C14orf119 ENSG00000179933	1.01971
C14orf132 ENSG00000227051	1.92601
C14orf142 ENSG00000170270	4.34973
C14orf159 ENSG00000133943	0.520739
C14orf166 ENSG00000087302	2.04401
C14orf169 ENSG00000170468	1.94909
C14orf178 ENSG00000197734	1.08303
C14orf180 ENSG00000184601	0.975803
C14orf2 ENSG00000156411	18.2362
C14orf28 ENSG00000179476	0.857814
C14orf37 ENSG00000139971	0.554919
C14orf39 ENSG00000179008	4.32536
C14orf79 ENSG00000140104	0.713174
C14orf80 ENSG00000185347	1.53957
C14orf93 ENSG00000100802	1.05543
C15orf39 ENSG00000167173	0.781063
C15orf40 ENSG00000169609	0.593961
C15orf41 ENSG00000186073	0.132559
C15orf48 ENSG00000166920	1.18122
C15orf52 ENSG00000188549	1.17611
C15orf53 ENSG00000175779	0.210283
C15orf57 ENSG00000128891	1.2965
C15orf59 ENSG00000205363	2.91922
C15orf61 ENSG00000189227	0.123245
C15orf62 ENSG00000188277	0.063001
C15orf65 ENSG00000261652	0.526673
C16orf13 ENSG00000130731	1.09849
C16orf45 ENSG00000166780	2.58488
C16orf46 ENSG00000166455	3.32962
C16orf52 ENSG00000185716	0.7248
C16orf54 ENSG00000185905	0.505578
C16orf58 ENSG00000140688	2.6018
C16orf59 ENSG00000162062	13.5063
C16orf62 ENSG00000103544	1.2424
C16orf70 ENSG00000125149	0.870625
C16orf71 ENSG00000166246	3.43739
C16orf72 ENSG00000182831	0.389028
C16orf74 ENSG00000154102	1.89213
C16orf78 ENSG00000166152	1.82995
C16orf86 ENSG00000159761	0.78945
C16orf87 ENSG00000155330	0.0797657
C16orf89 ENSG00000153446	1.7503
C16orf91 ENSG00000174109	0.426879
C16orf92 ENSG00000167194	1.08995
C16orf95 ENSG00000260456	0.529378
C16orf96 ENSG00000205832	0.0555254
C17orf105 ENSG00000231256	2.48196
C17orf107 ENSG00000205710	0.0746946
C17orf49 ENSG00000258315	0.667894
C17orf51 ENSG00000212719	2.08484
C17orf53 ENSG00000125319	1.47367
C17orf58 ENSG00000186665	0.332098
C17orf62 ENSG00000178927	0.741563
C17orf64 ENSG00000141371	1.0254
C17orf67 ENSG00000214226	1.862
C17orf74 ENSG00000184560	768.812
C17orf75 ENSG00000108666	1.14939
C17orf78 ENSG00000278505	0.401096
C17orf80 ENSG00000141219	0.623548
C17orf89 ENSG00000224877	6.47789
C17orf96 ENSG00000273604	0.475084
C17orf97 ENSG00000187624	0.275572
C17orf98 ENSG00000275489	3.82023
C17orf99 ENSG00000187997	0.213524
C18orf21 ENSG00000141428	0.647102
C18orf25 ENSG00000152242	0.39044
C18orf32 ENSG00000177576	6.66073
C18orf54 ENSG00000166845	2.56841
C18orf63 ENSG00000206043	0.430079
C18orf8 ENSG00000141452	2.76789
C19orf12 ENSG00000131943	0.432854
C19orf18 ENSG00000177025	1.80542
C19orf24 ENSG00000228300	0.540943
C19orf25 ENSG00000119559	1.45828
C19orf33 ENSG00000167644	4.08065
C19orf35 ENSG00000188305	8.95097
C19orf38 ENSG00000214212	0.865047
C19orf43 ENSG00000123144	0.571048
C19orf44 ENSG00000105072	2.39898
C19orf45 ENSG00000198723	4.60752
C19orf47 ENSG00000160392	8.93812
C19orf48 ENSG00000167747	1.85127
C19orf52 ENSG00000142444	2.30397
C19orf53 ENSG00000104979	1.25786
C19orf54 ENSG00000188493	1.35495
C19orf57 ENSG00000132016	0.929562
C19orf60 ENSG00000006015	1.60223
C19orf66 ENSG00000130813	5.60837
C19orf67 ENSG00000188032	0.694035
C19orf68 ENSG00000185453	0.685537
C19orf70 ENSG00000174917	1.21134
C19orf71 ENSG00000183397	0.0438346
C19orf73 ENSG00000221916	1.73146
C19orf81 ENSG00000235034	0.125378
C19orf84 ENSG00000262874	1.31989
C1D ENSG00000197223	1.19434
C1GALT1 ENSG00000106392	0.106809
C1GALT1C1 ENSG00000171155	72.5255
C1GALT1C1L ENSG00000223658	5.92091
C1QA ENSG00000173372	3.53942
C1QB ENSG00000173369	1.79819
C1QBP ENSG00000108561	0.62326
C1QC ENSG00000159189	3.2809
C1QL1 ENSG00000131094	2.89199
C1QL2 ENSG00000144119	0.20903
C1QL3 ENSG00000165985	0.546721
C1QL4 ENSG00000186897	1.78396
C1QTNF1 ENSG00000173918	0.840705
C1QTNF2 ENSG00000145861	0.122929
C1QTNF3 ENSG00000082196	1.83022
C1QTNF4 ENSG00000172247	2.79414
C1QTNF5 ENSG00000223953	1.51028
C1QTNF6 ENSG00000133466	0.357062
C1QTNF7 ENSG00000163145	0.365961
C1QTNF9 ENSG00000240654	1.47235
C1QTNF9B ENSG00000205863	1.16419
C1QTNF9B-AS1 ENSG00000281899	9.85302
C1R ENSG00000159403	0.598376
C1RL ENSG00000139178	0.176948
C1S ENSG00000182326	0.427325
C1orf101 ENSG00000179397	3.22846
C1orf105 ENSG00000180999	0.162919
C1orf106 ENSG00000163362	4.425
C1orf109 ENSG00000116922	0.958289
C1orf112 ENSG00000000460	0.63511
C1orf115 ENSG00000162817	0.917677
C1orf116 ENSG00000182795	2.49778
C1orf122 ENSG00000197982	1.05315
C1orf123 ENSG00000162384	0.491384
C1orf127 ENSG00000175262	0.0596861
C1orf131 ENSG00000143633	0.0472874
C1orf141 ENSG00000203963	6.07822
C1orf145 ENSG00000162913	4.07024
C1orf158 ENSG00000157330	0.428857
C1orf159 ENSG00000131591	1.09368
C1orf162 ENSG00000143110	0.656908
C1orf167 ENSG00000215910	0.399208
C1orf168 ENSG00000187889	0.493076
C1orf174 ENSG00000198912	0.963979
C1orf186 ENSG00000263961	2.50792
C1orf194 ENSG00000179902	3.45194
C1orf198 ENSG00000119280	0.876737
C1orf204 ENSG00000188004	2.58859
C1orf21 ENSG00000116667	7.14287
C1orf210 ENSG00000253313	0.312635
C1orf216 ENSG00000142686	0.144545
C1orf226 ENSG00000239887	0.556041
C1orf228 ENSG00000198520	1.09835
C1orf234 ENSG00000227868	0.632064
C1orf27 ENSG00000157181	3.51678
C1orf35 ENSG00000143793	1.08613
C1orf43 ENSG00000143612	1.47493
C1orf50 ENSG00000164008	1.21141
C1orf52 ENSG00000162642	0.235698
C1orf53 ENSG00000203724	2.70982
C1orf54 ENSG00000118292	0.848855
C1orf56 ENSG00000143443	1.46671
C1orf61 ENSG00000125462	0.361646
C1orf64 ENSG00000183888	0.463112
C1orf74 ENSG00000162757	2.23292
C1orf94 ENSG00000142698	0.3739
C2 ENSG00000166278	4.64108
C20orf144 ENSG00000149609	1.48641
C20orf194 ENSG00000088854	1.54256
C20orf196 ENSG00000171984	0.45954
C20orf24 ENSG00000101084	1.66154
C20orf27 ENSG00000101220	2.85268
C20orf96 ENSG00000196476	0.748061
C21orf2 ENSG00000160226	0.752232
C21orf33 ENSG00000160221	0.865077
C21orf58 ENSG00000160298	2.195
C21orf59 ENSG00000159079	1.07091
C21orf91 ENSG00000154642	0.928041
C22orf15 ENSG00000169314	2.04016
C22orf23 ENSG00000128346	0.740032
C22orf29 ENSG00000215012	2.40259
C22orf31 ENSG00000100249	1.16883
C22orf39 ENSG00000242259	0.0606345
C22orf42 ENSG00000205856	2.37627
C22orf46 ENSG00000184208	0.34793
C2CD2 ENSG00000157617	0.973285
C2CD2L ENSG00000172375	0.0625591
C2CD3 ENSG00000168014	0.272371
C2CD4A ENSG00000198535	2.48717
C2CD4B ENSG00000205502	2.95423
C2CD4C ENSG00000183186	2.52052
C2CD4D ENSG00000225556	0.996193
C2CD5 ENSG00000111731	0.156682
C2orf15 ENSG00000273045	2.20986
C2orf40 ENSG00000119147	5.67018
C2orf42 ENSG00000115998	4.67874
C2orf47 ENSG00000162972	1.31768
C2orf49 ENSG00000135974	1.44993
C2orf50 ENSG00000150873	4.43453
C2orf54 ENSG00000172478	1.71443
C2orf66 ENSG00000187944	3.83286
C2orf68 ENSG00000168887	1.83064
C2orf69 ENSG00000178074	0.553417
C2orf70 ENSG00000173557	1.92913
C2orf71 ENSG00000179270	2.15665
C2orf72 ENSG00000204128	0.838506
C2orf73 ENSG00000177994	0.545825
C2orf74 ENSG00000237651	1.75356
C2orf76 ENSG00000186132	2.65055
C2orf78 ENSG00000187833	0.412863
C2orf80 ENSG00000188674	0.263835
C2orf81 ENSG00000159239	0.258264
C2orf82 ENSG00000182600	0.111249
C2orf83 ENSG00000042304	77.3661
C2orf88 ENSG00000187699	1.2389
C3 ENSG00000125730	0.285804
C3AR1 ENSG00000171860	0.831707
C3orf14 ENSG00000114405	11.2728
C3orf18 ENSG00000088543	0.0888829
C3orf20 ENSG00000131379	0.726838
C3orf22 ENSG00000180697	0.393759
C3orf33 ENSG00000174928	2.62181
C3orf36 ENSG00000221972	0.723258
C3orf38 ENSG00000179021	0.527819
C3orf49 ENSG00000163632	0.233114
C3orf52 ENSG00000114529	0.269278
C3orf58 ENSG00000181744	0.524662
C3orf62 ENSG00000188315	0.491724
C3orf70 ENSG00000187068	2.41227
C3orf80 ENSG00000180044	1.94793
C4A ENSG00000244731	1.74098
C4B ENSG00000224389	1.6594
C4BPA ENSG00000123838	0.207331
C4BPB ENSG00000123843	2.83147
C4orf17 ENSG00000138813	3.8471
C4orf19 ENSG00000154274	0.812161
C4orf22 ENSG00000197826	1.23111
C4orf3 ENSG00000164096	0.815292
C4orf32 ENSG00000174749	1.69087
C4orf33 ENSG00000151470	0.235839
C4orf36 ENSG00000163633	0.920287
C4orf46 ENSG00000205208	2.58368
C4orf48 ENSG00000243449	3.16617
C4orf50 ENSG00000181215	0.306311
C5 ENSG00000106804	5.69746
C5AR1 ENSG00000197405	2.9722
C5AR2 ENSG00000134830	5.32021
C5orf15 ENSG00000113583	1.89825
C5orf22 ENSG00000082213	1.35822
C5orf24 ENSG00000181904	0.735722
C5orf30 ENSG00000181751	2.46236
C5orf34 ENSG00000172244	4.79667
C5orf38 ENSG00000186493	0.338922
C5orf42 ENSG00000197603	3.22955
C5orf45 ENSG00000161010	0.275694
C5orf46 ENSG00000178776	2.1947
C5orf49 ENSG00000215217	5.12965
C5orf51 ENSG00000205765	2.1899
C5orf52 ENSG00000187658	0.447703
C5orf56 ENSG00000197536	0.130637
C5orf63 ENSG00000164241	0.761626
C6 ENSG00000039537	2.48847
C6orf1 ENSG00000186577	2.98493
C6orf106 ENSG00000196821	0.0426544
C6orf118 ENSG00000112539	0.294446
C6orf120 ENSG00000185127	0.188053
C6orf132 ENSG00000188112	0.609398
C6orf136 ENSG00000204564	0.677722
C6orf141 ENSG00000197261	0.145619
C6orf201 ENSG00000185689	0.344014
C6orf203 ENSG00000130349	8.71441
C6orf223 ENSG00000181577	0.952302
C6orf226 ENSG00000221821	0.557453
C6orf25 ENSG00000204420	0.533568
C6orf47 ENSG00000204439	0.979138
C6orf48 ENSG00000204387	0.17016
C6orf52 ENSG00000137434	0.399854
C6orf58 ENSG00000184530	0.521802
C6orf62 ENSG00000112308	1.33594
C6orf89 ENSG00000198663	2.67929
C7 ENSG00000112936	0.452023
C7orf25 ENSG00000136197	0.479586
C7orf26 ENSG00000146576	1.26614
C7orf31 ENSG00000153790	23.9602
C7orf34 ENSG00000165131	6.81141
C7orf43 ENSG00000146826	1.55058
C7orf49 ENSG00000122783	1.7284
C7orf50 ENSG00000146540	0.133099
C7orf61 ENSG00000185955	3.80733
C7orf62 ENSG00000164645	0.453069
C7orf72 ENSG00000164500	1.85928
C7orf73 ENSG00000243317	0.185155
C8A ENSG00000157131	0.207684
C8G ENSG00000176919	2.48795
C8orf22 ENSG00000168333	0.824232
C8orf33 ENSG00000182307	2.41155
C8orf34 ENSG00000165084	1.06805
C8orf37 ENSG00000156172	0.607451
C8orf4 ENSG00000176907	0.0771386
C8orf44 ENSG00000213865	0.769465
C8orf46 ENSG00000169085	0.265651
C8orf48 ENSG00000164743	0.456783
C8orf58 ENSG00000241852	1.5516
C8orf59 ENSG00000176731	1.35043
C8orf74 ENSG00000171060	3.61728
[truncated: 14,779 more rows]
