# Supplementary material for: Spatial maps of prostate cancer transcriptomes reveal an unexplored landscape of heterogeneity
Source: Nat Commun. 2018 Jun 20;9:2419. doi: 10.1038/s41467-018-04724-5 (PMC6010471; doi:10.1038/s41467-018-04724-5)
Supplement: Supplementary file 13 — Supplementary Data 10 [file 41467_2018_4724_MOESM13_ESM.zip › Supplementary Dataset 5/experiment0002-feature-gamma.tsv]

	Factor 1	Factor 2	Factor 3	Factor 4	Factor 5	Factor 6	Factor 7	Factor 8
A1BG ENSG00000121410	1.00994	1.14097	0.867564	1.16637	1.04367	0.932769	1.0918	1.28052
A1CF ENSG00000148584	0.746111	0.980563	1.22116	1.02896	0.827921	0.890685	1.25501	0.827654
A2M ENSG00000175899	1.17102	1.70181	1.05259	1.08954	0.956122	0.636593	0.748881	1.10903
A2ML1 ENSG00000166535	0.979075	0.939356	0.965743	1.07861	0.761687	1.05275	1.18423	0.768326
A4GALT ENSG00000128274	1.0894	1.23603	0.724813	1.02876	0.765121	0.853943	1.06804	1.31803
AAAS ENSG00000094914	0.923999	0.989697	1.09238	0.950992	1.04631	0.989189	1.06745	1.34362
AACS ENSG00000081760	1.06586	0.799809	0.95858	1.03502	0.9778	0.991961	0.982738	0.898758
AADAC ENSG00000114771	0.926686	0.901861	0.908338	1.26352	1.00192	1.15999	0.930998	1.125
AADACL4 ENSG00000204518	1.20159	0.740592	0.952026	1.01955	1.15848	1.01871	1.01804	1.04308
AADAT ENSG00000109576	1.05846	0.793564	0.888345	0.840202	0.9345	0.943049	0.929786	1.17598
AAED1 ENSG00000158122	1.00553	0.910262	1.07105	0.91757	0.890336	0.814167	0.981455	1.04967
AAGAB ENSG00000103591	1.2171	0.889188	0.841348	1.14204	1.06212	1.1577	1.04167	0.950206
AAK1 ENSG00000115977	1.11724	1.21756	0.772725	0.95339	0.944437	0.667982	0.825194	1.14591
AAMDC ENSG00000087884	0.892999	1.01832	0.925604	0.967158	0.761252	1.11908	1.18125	0.718156
AAMP ENSG00000127837	1.26893	1.07927	0.974972	0.735406	1.09724	0.963518	0.987844	0.813477
AAR2 ENSG00000131043	1.08179	1.21317	0.892125	1.16941	0.900389	0.805681	0.944286	0.960489
AARD ENSG00000205002	1.09518	1.07135	0.957179	1.23349	0.940014	0.941021	0.989096	1.21132
AARS ENSG00000090861	0.98181	0.880861	0.962543	1.30754	0.897215	1.06158	1.30587	1.06993
AARSD1 ENSG00000266967	0.770554	1.24988	0.954947	1.16512	1.0163	1.03992	0.929599	0.840055
AASDH ENSG00000157426	1.0021	1.01798	1.02619	0.960225	1.22668	0.995796	1.11062	0.974254
AASDHPPT ENSG00000149313	1.17305	0.933178	0.967321	0.699884	1.24766	1.01879	0.958623	1.00575
AASS ENSG00000008311	1.03866	0.81538	1.15231	1.01204	0.904702	0.914253	1.11206	1.24768
AATF ENSG00000275700	1.03477	0.955708	1.06193	1.18235	1.21693	0.861033	1.11019	1.03292
AATK ENSG00000181409	0.97794	0.970708	1.10654	0.951489	1.09874	0.935785	1.07267	0.936908
ABAT ENSG00000183044	1.07657	1.16761	1.50319	1.14568	1.00751	1.12881	1.06732	1.00255
ABC13-47488600E17.1 ENSG00000283199	1.31684	1.08577	1.02132	1.09551	0.904866	0.808202	1.03322	1.05061
ABC13-47656900H15.1 ENSG00000283566	1.25249	0.874716	0.800586	1.21633	1.04789	0.931557	0.892492	0.862707
ABCA1 ENSG00000165029	1.02516	0.954124	0.983004	1.15809	0.936665	0.868408	1.26628	0.8191
ABCA10 ENSG00000154263	1.05744	0.97578	1.16868	1.01079	0.836098	1.21171	0.941216	1.03561
ABCA12 ENSG00000144452	1.04456	0.814607	0.861141	1.03016	0.87321	0.831763	0.812841	0.826633
ABCA13 ENSG00000179869	1.38193	1.00075	1.21436	1.29045	1.05071	0.895986	1.0383	0.988105
ABCA2 ENSG00000107331	0.800472	0.847012	0.762759	1.34694	1.8624	1.00832	0.782922	0.985802
ABCA3 ENSG00000167972	1.34041	1.33453	0.916898	0.978049	1.43457	1.12895	0.675472	0.827549
ABCA4 ENSG00000198691	0.990216	1.16468	0.940863	0.851718	1.08801	0.921544	0.87502	0.855585
ABCA5 ENSG00000154265	1.09871	0.812257	0.800637	0.974664	0.967578	0.906667	0.853437	1.31692
ABCA6 ENSG00000154262	0.836161	0.812	0.847451	0.872048	1.01127	0.981443	0.915165	1.09847
ABCA7 ENSG00000064687	0.816361	1.1928	1.07425	1.08544	1.06094	0.77959	1.19392	0.952809
ABCA8 ENSG00000141338	0.950425	1.06577	1.27514	1.09819	0.588164	1.04128	0.664656	1.01152
ABCA9 ENSG00000154258	1.02148	0.743949	1.11114	0.890884	1.00443	0.909079	0.987914	1.14755
ABCB1 ENSG00000085563	0.865338	1.06343	1.09547	0.887496	0.883087	1.24268	0.840765	1.09387
ABCB10 ENSG00000135776	0.83278	1.03174	0.962825	1.03028	0.840817	0.810113	0.92134	1.2692
ABCB11 ENSG00000073734	0.961469	1.11413	1.11362	1.23228	1.01149	0.936978	1.07197	1.03161
ABCB4 ENSG00000005471	1.04298	1.27068	0.953081	0.930555	1.1247	1.06825	1.1011	1.11072
ABCB5 ENSG00000004846	1.30308	0.996416	0.989201	1.23975	0.731311	0.75524	1.0543	0.915824
ABCB6 ENSG00000115657	1.03016	0.955247	1.11618	0.974834	0.72402	0.936945	0.775245	0.885046
ABCB7 ENSG00000131269	0.974437	1.08423	0.963706	1.10409	0.870162	0.995089	1.0688	1.08606
ABCB8 ENSG00000197150	1.36048	1.30158	0.903394	1.11036	0.995403	1.32265	0.780665	0.922624
ABCB9 ENSG00000150967	1.31245	1.16154	1.12955	0.862644	1.03645	0.758687	1.16243	1.17874
ABCC1 ENSG00000103222	1.27376	0.800915	1.18213	0.826695	1.08122	0.969417	1.0287	1.33251
ABCC10 ENSG00000124574	0.863257	0.863966	0.815263	0.924491	1.12922	0.898502	0.951134	0.896217
ABCC11 ENSG00000121270	1.03758	1.08293	0.977106	0.94801	1.18715	1.4346	0.99654	0.632044
ABCC3 ENSG00000108846	1.057	1.39229	0.927668	1.06144	1.0875	1.11428	0.88033	0.907888
ABCC4 ENSG00000125257	1.05589	0.892091	0.773381	1.4334	1.20151	1.00195	0.825056	1.03786
ABCC5 ENSG00000114770	1.01315	0.667278	0.781895	1.33451	0.965997	1.14594	1.0204	0.737373
ABCC6 ENSG00000091262	0.974202	0.854585	1.13333	0.840514	1.0869	1.10308	1.02961	1.03224
ABCC8 ENSG00000006071	0.83783	1.23497	0.98528	1.02149	1.02152	1.07287	0.770197	0.797653
ABCC9 ENSG00000069431	1.23595	1.05291	0.938576	1.03662	1.18568	0.835131	1.0033	1.01331
ABCD1 ENSG00000101986	1.02848	0.927677	1.27868	1.06185	1.17216	1.02611	0.86617	0.769127
ABCD2 ENSG00000173208	0.998131	1.01736	1.01303	1.03145	0.819365	0.867202	0.979233	1.05553
ABCD3 ENSG00000117528	1.24256	1.18731	0.827752	1.00289	1.11845	0.91642	0.89111	1.19495
ABCD4 ENSG00000119688	0.677425	1.30404	0.954837	0.982235	1.06911	1.17195	1.29365	0.968629
ABCE1 ENSG00000164163	0.720766	1.26426	1.02595	1.04411	1.0497	0.965736	1.08303	0.943916
ABCF1 ENSG00000204574	0.942734	1.08688	1.04805	0.66846	0.829459	0.981052	1.00151	1.09397
ABCF2 ENSG00000033050	0.836692	0.754913	1.03869	0.827116	1.24874	1.07029	1.01539	1.12966
ABCF3 ENSG00000161204	0.798262	1.1536	0.98392	1.1322	1.07373	0.972955	1.26544	1.17295
ABCG1 ENSG00000160179	0.762967	0.892715	0.9505	0.879391	1.19084	0.71158	0.998602	1.11302
ABCG2 ENSG00000118777	1.07939	1.2736	0.882064	0.987622	0.863869	0.804815	1.05345	0.936528
ABCG4 ENSG00000172350	1.15653	0.880799	1.50108	1.33675	0.82801	1.05048	0.93464	0.744546
ABCG5 ENSG00000138075	1.01401	0.905621	0.945709	1.15828	1.13397	0.921659	0.866051	0.898251
ABHD1 ENSG00000143994	1.15558	1.09499	1.003	1.10522	1.01825	0.901207	1.11184	0.849148
ABHD10 ENSG00000144827	1.13694	1.07051	0.985352	0.975309	0.965334	0.914244	1.07953	0.963176
ABHD11 ENSG00000106077	1.11286	1.42552	1.04615	0.963414	1.01619	0.881239	0.78597	1.26554
ABHD12 ENSG00000100997	0.918693	0.903209	1.17832	1.13014	0.844808	1.15309	1.15656	0.939612
ABHD13 ENSG00000139826	0.717281	0.988562	0.810858	0.933592	0.866845	0.806766	1.09957	1.05583
ABHD14A ENSG00000248487	0.983509	1.03987	1.06424	0.910552	1.0254	0.757465	0.97158	0.89348
ABHD14B ENSG00000114779	0.821297	0.835617	1.18696	0.911554	1.72549	1.20809	0.959065	1.08076
ABHD15 ENSG00000168792	1.02469	0.777767	0.97528	0.954615	0.939259	0.811827	0.961584	1.00587
ABHD16A ENSG00000204427	0.938599	0.754044	1.32404	0.848885	0.793903	0.996703	0.957371	0.920578
ABHD17A ENSG00000129968	1.1506	1.2084	1.1079	1.07201	0.680119	0.966288	1.10521	0.687774
ABHD17B ENSG00000107362	0.934095	0.907387	1.01916	0.993256	1.09418	1.05243	0.853057	0.779774
ABHD17C ENSG00000136379	0.933812	0.871982	1.03029	1.17458	1.03106	1.18508	0.988565	0.918121
ABHD18 ENSG00000164074	0.993634	0.985065	0.941492	0.933179	0.73879	0.705217	1.27649	1.10943
ABHD2 ENSG00000140526	0.988768	1.18611	1.21455	1.12277	1.30677	1.02006	1.1092	1.02256
ABHD3 ENSG00000158201	1.11454	0.865641	0.705551	0.794096	0.894766	1.20935	0.964924	0.846121
ABHD4 ENSG00000100439	0.840811	1.09661	0.99999	0.841544	0.716865	0.875351	0.957898	0.930112
ABHD5 ENSG00000011198	1.14786	0.908378	0.997671	1.12609	1.0512	1.31757	0.810143	1.03736
ABHD6 ENSG00000163686	0.847409	0.970692	0.876856	1.12687	1.09028	1.09771	0.879364	0.854639
ABHD8 ENSG00000127220	1.0162	0.993876	1.26538	0.848963	1.35139	1.03605	0.817966	0.954704
ABI1 ENSG00000136754	0.78028	0.848381	0.982764	0.904624	1.0264	0.973909	1.12353	1.06208
ABI2 ENSG00000138443	1.20003	1.19051	1.00259	0.842671	0.939402	0.726105	0.938948	1.09721
ABI3 ENSG00000108798	0.877684	0.996753	0.787852	0.88728	1.19002	0.759162	1.0004	0.763654
ABI3BP ENSG00000154175	1.2095	1.11251	0.940884	0.960727	0.912116	1.09531	0.944052	1.07424
ABL1 ENSG00000097007	1.03077	1.02007	0.871736	0.73872	0.950731	0.72902	1.19168	0.790192
ABL2 ENSG00000143322	0.862916	0.850533	1.14619	0.796607	0.945751	0.736407	0.855531	0.938487
ABLIM1 ENSG00000099204	1.20925	1.18226	1.30335	0.979525	0.707942	0.916665	1.0669	0.853238
ABLIM2 ENSG00000163995	1.127	1.191	0.883207	1.05766	0.713092	1.22627	1.12237	1.07478
ABLIM3 ENSG00000173210	0.961374	1.26021	1.15616	1.21925	0.979723	1.02404	1.00223	1.06482
ABO ENSG00000175164	0.772906	1.14767	0.955059	0.818936	0.899353	0.830507	1.02267	1.20334
ABR ENSG00000159842	1.07103	0.893783	0.860594	0.835321	1.06285	0.890802	0.916959	1.10055
ABRA ENSG00000174429	0.646632	0.932988	0.997788	0.680367	0.954243	1.069	1.22147	0.990995
ABRACL ENSG00000146386	0.915601	0.916061	0.908778	0.856736	0.924007	0.857158	0.981947	0.642847
ABT1 ENSG00000146109	1.15834	0.931295	0.828286	0.871493	0.92185	0.917731	0.961964	0.952559
ABTB1 ENSG00000114626	0.705437	1.28442	1.12761	0.84261	1.02894	0.770586	1.34144	1.09799
ABTB2 ENSG00000166016	1.02449	0.962908	0.898503	0.92641	1.15043	1.22865	0.920199	1.09316
AC004158.1 ENSG00000280264	0.911538	0.90435	0.97092	1.02652	1.02964	0.885689	0.930301	1.15578
AC004381.6 ENSG00000005189	1.01268	1.02497	0.843416	1.02853	1.07632	1.01874	0.895671	1.10074
AC004754.3 ENSG00000269881	0.921658	1.0173	0.998711	1.02954	0.878691	1.17993	1.07799	0.995569
AC004813.1 ENSG00000279777	1.13302	1.07418	1.10437	1.18731	0.895758	0.848343	0.965439	0.944477
AC004824.1 ENSG00000280226	0.949538	1.03265	0.916727	1.07368	1.01059	0.960444	0.995003	1.09023
AC005281.1 ENSG00000226690	0.983411	1.24663	1.14584	0.931297	0.853354	0.855424	0.895407	0.915586
AC005477.1 ENSG00000280188	1.19383	1.15893	0.862834	0.728239	1.08149	0.901547	0.977019	1.16465
AC005480.1 ENSG00000279461	0.99229	1.05367	1.09971	0.968171	0.957978	0.946074	1.1541	0.973858
AC006116.20 ENSG00000267710	1.10444	0.950168	0.945449	1.0523	0.851667	0.824458	1.15214	0.815422
AC006386.1 ENSG00000279115	0.875946	0.719206	0.994036	0.900943	1.22662	0.976213	1.22639	1.15519
AC006994.3 ENSG00000279317	1.24904	1.18545	1.0558	0.862573	0.987868	0.878036	1.03709	1.13899
AC007906.1 ENSG00000279018	1.35792	0.918918	1.00471	1.10358	1.0618	0.852309	0.889237	1.14748
AC008074.1 ENSG00000279644	0.85967	1.06867	1.01985	1.22349	1.11263	0.887163	0.781862	1.05781
AC008522.1 ENSG00000279232	1.09506	0.980307	0.768607	1.02042	0.926566	0.813555	0.733492	0.897616
AC008686.1 ENSG00000280221	0.966064	1.01954	0.753706	0.941558	1.09688	0.917603	0.990281	0.959829
AC008759.1 ENSG00000279471	0.993077	0.888918	0.954648	1.25237	0.866253	0.883527	0.782439	1.10783
AC008914.1 ENSG00000279768	1.03298	1.13008	1.14001	0.827519	1.0066	0.885389	0.86543	0.888199
AC009014.3 ENSG00000271824	0.890947	0.973494	0.925433	1.01302	0.938519	0.845243	1.12022	0.916206
AC010731.4 ENSG00000235118	0.947392	0.737951	0.999529	1.06063	1.22383	0.8371	1.03234	0.89304
AC012005.1 ENSG00000279274	0.977491	1.14533	1.18189	0.928819	1.03902	1.13496	1.07377	0.787585
AC013461.1 ENSG00000091436	1.29247	0.773608	1.00328	0.951399	0.998564	1.05299	1.19592	1.05764
AC016549.1 ENSG00000281325	0.94652	1.27254	1.10684	1.2386	1.05147	0.997846	0.98525	0.986737
AC021106.1 ENSG00000279386	1.08844	1.20334	1.29198	1.10572	0.667188	0.915835	0.940775	1.1019
AC024060.1 ENSG00000281584	1.09439	1.11638	1.31411	0.91556	1.08402	0.874206	0.834308	1.26014
AC025335.1 ENSG00000179859	0.86496	1.01616	1.14437	1.10828	0.970313	0.946642	1.00794	1.06324
AC069063.2 ENSG00000279380	1.12546	0.951037	1.12358	0.998418	0.847983	1.12996	1.03829	1.12327
AC073657.1 ENSG00000279937	0.840856	0.962641	1.17919	0.987669	0.933151	1.06233	0.879574	0.967076
AC074033.1 ENSG00000281137	1.04031	1.00237	0.801446	1.03183	0.891665	1.17108	1.13371	1.13297
AC087350.1 ENSG00000281527	0.985174	0.844479	1.0834	0.981218	1.15693	1.23639	1.02725	0.972109
AC090498.1 ENSG00000279483	0.951885	1.04493	1.37599	1.07706	1.0505	0.753274	0.846392	1.05931
AC104981.1 ENSG00000278938	1.08056	1.12765	0.871	1.30839	0.78309	1.02626	1.15371	0.938375
AC105009.1 ENSG00000281855	0.972635	0.965133	1.24976	0.93076	1.08679	0.916725	0.947039	1.21997
AC105052.1 ENSG00000279168	0.988957	1.06859	1.1413	0.937513	1.03465	0.765873	0.880552	0.914664
AC110615.1 ENSG00000279909	1.23645	0.969096	1.03754	1.07086	0.909932	0.845669	1.10791	1.03093
AC113404.1 ENSG00000254893	1.20784	0.823632	0.987277	1.16742	0.800608	1.22839	1.13884	0.761616
AC118758.1 ENSG00000268187	0.825875	1.00572	0.924547	1.05757	0.713453	0.795989	0.907804	0.913328
AC131097.4 ENSG00000216921	0.704906	1.04745	1.00495	0.90706	0.921252	1.03535	0.876287	1.12059
AC131263.1 ENSG00000280550	1.08112	1.01122	1.10875	1.12057	0.656693	0.945313	0.98962	1.04824
AC138517.6 ENSG00000283288	1.06656	0.863547	0.989953	0.955753	0.879539	0.891474	0.947162	1.0775
AC138969.4 ENSG00000183889	1.02786	0.905658	0.835166	1.04848	0.857134	0.873975	0.899007	1.12531
AC241377.1 ENSG00000281741	0.98931	0.853667	0.905681	1.16949	0.895299	1.07395	1.28717	1.2623
AC241585.1 ENSG00000281571	0.958741	1.19341	1.21534	1.18069	0.962303	1.12917	0.814546	1.01883
AC242988.1 ENSG00000278939	1.03275	1.3217	0.894735	0.827495	1.12354	1.24925	1.01065	0.995242
AC243756.1 ENSG00000270339	0.956155	0.772992	1.00715	0.865438	0.886088	1.23715	0.849738	1.10936
AC245100.1 ENSG00000280649	0.857952	0.798917	0.640117	1.1621	1.11926	1.05778	0.935921	0.948626
ACAA1 ENSG00000060971	0.775805	0.836252	0.647626	0.91365	1.22757	1.08658	0.835785	1.51669
ACAA2 ENSG00000167315	1.1356	0.875817	0.948989	1.11632	1.21901	1.0636	1.32421	1.15094
ACACA ENSG00000278540	0.995581	0.997591	0.835986	1.28842	0.883027	0.839813	0.877415	1.06053
ACACB ENSG00000076555	1.22205	1.18625	0.993916	0.968086	0.625925	0.820809	0.913255	1.16196
ACAD10 ENSG00000111271	0.961701	1.03484	1.29977	1.03556	1.08079	1.13875	1.12214	1.02889
ACAD11 ENSG00000240303	0.811796	0.804103	1.33797	0.978966	1.30895	1.33551	1.07607	1.01789
ACAD8 ENSG00000151498	1.00681	0.854436	1.07039	0.907661	0.824492	1.10014	1.18226	0.915113
ACAD9 ENSG00000177646	0.829868	1.205	1.08278	0.799696	1.30101	1.10561	1.19392	1.47138
ACADL ENSG00000115361	1.14109	1.01631	1.0504	1.15477	1.41672	1.19039	0.938841	0.885272
ACADM ENSG00000117054	0.782792	0.985392	0.932996	1.17836	1.09724	1.16125	0.891885	0.963037
ACADS ENSG00000122971	1.05511	1.02292	0.850317	1.11741	0.987424	0.92829	1.03137	1.15228
ACADSB ENSG00000196177	1.16469	1.17339	1.04539	0.988436	1.09362	1.41936	1.21373	1.04924
ACADVL ENSG00000072778	0.88911	1.2914	1.01825	0.822163	0.923436	1.284	0.874353	1.14808
ACAN ENSG00000157766	1.06963	1.1333	0.846411	1.10589	1.16621	0.661649	0.94268	0.906858
ACAP1 ENSG00000072818	1.08305	0.778354	1.16723	1.12272	1.05738	0.658135	0.973659	1.23908
ACAP2 ENSG00000114331	0.948468	0.936252	0.875805	0.899505	0.863949	0.916321	1.10354	0.932724
ACAP3 ENSG00000131584	0.96043	0.993786	1.05066	0.990809	0.851749	1.02565	0.936997	0.907827
ACAT1 ENSG00000075239	0.930023	0.993951	1.07691	0.765307	0.93045	1.22291	0.9332	0.896736
ACAT2 ENSG00000120437	0.968985	0.902072	1.09971	1.0341	0.849255	0.900283	0.865988	1.19676
ACBD3 ENSG00000182827	0.728486	1.06033	1.01875	1.18908	1.28362	1.15894	0.966846	0.926622
ACBD4 ENSG00000181513	0.864413	1.07456	0.920253	0.94128	1.1157	1.3015	1.05361	0.986539
ACBD5 ENSG00000107897	1.04975	0.941638	1.17425	0.997783	1.00144	0.947364	1.05616	0.808368
ACBD6 ENSG00000230124	0.868881	0.845716	0.919513	0.959262	0.921944	1.13667	1.34172	1.03726
ACCS ENSG00000110455	0.973262	1.32065	1.13274	1.0767	1.03632	0.908305	0.684622	1.13542
ACCSL ENSG00000205126	0.930111	0.945433	1.20866	1.00615	1.1291	0.751516	0.922037	0.934644
ACD ENSG00000102977	0.943333	0.832831	0.746162	1.43508	0.761372	0.944131	0.954044	0.942009
ACE ENSG00000159640	0.973829	1.06127	0.959822	0.917575	1.03268	1.36564	0.934718	1.08011
ACE2 ENSG00000130234	0.9634	1.05055	0.881192	0.794111	0.984143	0.957417	1.20537	1.19592
ACER1 ENSG00000167769	1.02587	0.76134	0.718334	1.10883	0.836587	1.01751	1.04394	1.09628
ACER2 ENSG00000177076	0.94256	0.986306	0.738444	0.935924	0.812603	0.788087	0.813898	0.994643
ACER3 ENSG00000078124	1.10067	1.20144	0.966424	0.850994	0.925622	1.09904	1.12343	0.770929
ACHE ENSG00000087085	1.11717	0.951708	0.958868	0.963018	0.914322	0.851944	0.924297	0.895383
ACIN1 ENSG00000100813	0.739693	1.03385	0.909404	0.940532	1.102	0.948203	1.17144	1.12512
ACKR1 ENSG00000213088	0.991869	1.15064	0.770913	1.32434	0.675255	0.886171	1.10965	1.43316
ACKR2 ENSG00000144648	0.810341	1.04877	0.906828	1.00789	0.669013	0.866316	0.842889	0.983762
ACKR3 ENSG00000144476	1.30044	0.906367	1.06142	1.43642	0.808293	0.868579	1.12094	1.02325
ACKR4 ENSG00000129048	1.07085	0.965799	1.02047	1.03206	1.08691	0.820938	1.12409	0.799281
ACLY ENSG00000131473	1.02186	0.939172	1.36357	0.991953	1.03193	0.904907	1.33089	1.28416
ACMSD ENSG00000153086	0.806296	0.98438	0.986593	0.778952	1.04837	0.94642	1.36417	1.12625
ACO1 ENSG00000122729	1.22988	0.805453	1.06215	0.998439	1.25683	1.21549	1.14843	0.948811
ACO2 ENSG00000100412	0.944874	1.21734	0.892775	1.14034	0.982942	1.17642	1.20557	0.914647
ACOD1 ENSG00000102794	0.908263	0.984654	1.09987	0.946003	1.07427	0.919007	1.16678	0.989221
ACOT1 ENSG00000184227	0.839859	1.08555	1.19248	1.01033	1.00365	0.893984	1.46608	0.977082
ACOT11 ENSG00000162390	0.820717	0.905799	0.816489	0.839772	0.975791	0.925652	1.03255	1.04068
ACOT12 ENSG00000172497	1.06491	1.10376	0.958025	0.973925	0.862362	0.973562	0.898709	0.923401
ACOT13 ENSG00000112304	0.914612	1.24879	0.621984	1.32195	1.31695	0.895253	1.04396	1.06567
ACOT2 ENSG00000119673	0.968847	0.95169	1.10036	0.925457	1.12728	0.997523	1.14644	1.22011
ACOT4 ENSG00000177465	0.92171	0.752477	1.37949	1.12217	0.898408	1.01167	1.13391	0.799148
ACOT7 ENSG00000097021	1.05722	0.939999	0.891654	0.997468	1.28101	1.348	0.893684	1.18831
ACOT8 ENSG00000101473	1.06324	0.716647	0.842436	1.0917	1.23239	0.91877	1.50473	0.800468
ACOT9 ENSG00000123130	1.39933	0.88768	0.871976	1.12413	1.33122	0.878121	1.09159	1.16227
ACOX1 ENSG00000161533	1.02574	1.07109	1.01371	0.927207	0.892202	1.10642	1.05389	0.589154
ACOX2 ENSG00000168306	1.28386	0.976737	0.887061	0.92495	0.784609	0.782369	1.10456	0.814344
ACOX3 ENSG00000087008	1.02067	1.1847	1.05919	1.31774	1.02966	1.14329	0.733138	1.12559
ACOXL ENSG00000153093	0.965094	1.00864	1.09986	0.950553	0.86589	0.898027	1.21175	1.09104
ACP1 ENSG00000143727	1.13565	1.54716	0.843956	0.984251	0.708689	1.19722	0.86326	0.962792
ACP2 ENSG00000134575	0.976667	0.778274	0.94998	0.937384	1.0773	0.900526	0.856802	1.26704
ACP5 ENSG00000102575	0.876443	1.16606	0.828096	1.19166	0.977874	0.982878	0.882514	1.13951
ACP6 ENSG00000162836	0.995955	0.944537	1.00925	0.784875	0.939007	0.868401	0.943278	1.07136
ACP7 ENSG00000183760	0.989032	1.08589	0.82425	0.82945	1.20204	1.23542	1.06731	0.770356
ACPP ENSG00000014257	1.00306	1.96178	0.819242	1.2119	0.947909	1.0581	0.289724	0.954258
ACPT ENSG00000142513	0.897723	1.31683	1.13964	1.01028	1.09939	1.01273	1.17576	1.58709
ACR ENSG00000100312	1.07909	1.01076	0.885982	1.04948	0.896696	0.821678	1.02681	0.823511
ACRBP ENSG00000111644	0.911807	0.724871	1.10908	0.867646	0.912239	0.949786	1.11411	1.06196
ACRC ENSG00000147174	1.26486	1.0184	1.1684	1.21627	1.09066	1.04284	1.13781	1.00164
ACSBG1 ENSG00000103740	1.14023	1.45918	0.976447	1.1414	1.17281	1.09384	1.08937	1.25264
ACSBG2 ENSG00000130377	0.85405	0.935704	0.71485	0.970177	1.09804	1.00947	0.745757	1.15811
ACSF2 ENSG00000167107	0.815281	1.08684	0.80255	0.899057	0.797132	0.897389	1.39348	1.01132
ACSF3 ENSG00000176715	1.17231	0.781656	1.08258	0.773109	1.05281	0.951387	0.678283	0.929239
ACSL1 ENSG00000151726	0.830003	1.04219	0.980942	0.987034	0.932429	1.13709	1.09942	0.855164
ACSL3 ENSG00000123983	1.01404	0.849079	0.837983	1.18298	0.931746	1.22681	1.54277	0.925629
ACSL4 ENSG00000068366	0.967371	0.858667	0.867021	1.02482	0.849121	0.961765	0.851032	0.928009
ACSL5 ENSG00000197142	1.26789	1.14299	0.925602	1.0231	0.66896	1.01494	1.00614	1.15395
ACSL6 ENSG00000164398	0.959062	0.904305	1.02076	1.05028	0.796475	0.947259	1.01187	0.902922
ACSM1 ENSG00000166743	0.770263	0.728021	1.04882	1.01483	1.12877	1.06033	1.01052	1.17958
ACSM2A ENSG00000183747	1.03794	1.17144	1.33433	1.02571	1.09003	0.968999	1.05446	0.993904
ACSM2B ENSG00000066813	1.07299	0.923588	0.885657	0.765988	1.07244	0.970361	1.07389	0.986036
ACSM3 ENSG00000005187	1.32382	1.22787	0.879237	0.807771	1.13928	1.19836	1.06641	1.20977
ACSM4 ENSG00000215009	1.22558	0.948901	1.03129	0.812833	0.874185	1.19624	0.962523	1.0868
ACSM5 ENSG00000183549	1.03413	1.01933	0.898678	1.09942	0.901181	1.00682	0.737544	0.957277
ACSM6 ENSG00000173124	1.12587	0.96073	0.939385	1.14856	0.839903	0.813996	0.8695	1.09932
ACSS1 ENSG00000154930	1.01272	1.33154	1.06365	0.774674	0.737889	0.699896	1.41179	0.978931
ACSS2 ENSG00000131069	0.792413	1.10727	1.02254	1.08179	1.04692	0.836586	0.830587	1.16733
ACSS3 ENSG00000111058	0.906088	1.02328	0.943482	0.943214	0.918968	0.730467	1.07872	0.617372
ACTA1 ENSG00000143632	1.13401	0.890478	0.932651	0.852449	0.925446	0.931265	0.873054	1.0928
ACTA2 ENSG00000107796	1.8786	0.823216	0.924306	1.03953	1.1935	0.756468	1.2065	1.13926
ACTB ENSG00000075624	2.65529	1.10997	1.06332	0.534538	1.1248	1.36098	0.775535	1.51049
ACTBL2 ENSG00000169067	1.03128	1.01943	1.11007	1.01939	0.871896	0.980059	0.902616	1.0655
ACTC1 ENSG00000159251	0.84902	1.03836	0.916067	1.02481	0.921019	0.898009	0.746652	1.01219
ACTG1 ENSG00000184009	1.26424	1.49026	1.05965	0.516596	0.853237	1.40532	1.03497	1.36782
ACTG2 ENSG00000163017	2.38027	1.10489	1.00656	0.859834	0.892032	0.891413	1.15006	1.03605
ACTL10 ENSG00000182584	1.0621	1.22799	0.819895	0.863974	0.854246	0.967112	1.1588	1.0268
ACTL6A ENSG00000136518	0.93328	0.899828	1.07746	0.62923	0.81005	1.08751	1.15074	0.948199
ACTL6B ENSG00000077080	0.82733	1.2248	0.727778	1.05973	1.24594	1.05332	0.756078	0.909324
ACTN1 ENSG00000072110	1.02803	1.05937	0.761255	1.27608	1.15126	0.964531	0.796116	0.964753
ACTN2 ENSG00000077522	0.914712	1.27967	0.842632	0.938641	0.842696	0.972862	1.21222	0.756595
ACTN3 ENSG00000248746	1.01514	0.908879	1.07659	1.07239	0.843515	0.879229	0.915568	0.963401
ACTN4 ENSG00000130402	1.88824	1.32295	0.749377	0.645611	1.13893	0.965123	1.15773	0.911255
ACTR10 ENSG00000131966	1.26831	0.979982	0.789403	0.933833	0.879658	0.829013	1.12636	0.976685
ACTR1A ENSG00000138107	1.22901	1.00533	1.01411	0.699715	1.0933	0.993642	0.989357	0.830432
ACTR1B ENSG00000115073	0.991293	0.771171	0.915616	0.780307	1.02419	0.846212	0.796674	1.43732
ACTR2 ENSG00000138071	0.898662	0.853963	1.25005	1.12125	1.03305	1.19554	0.822923	1.21872
ACTR3 ENSG00000115091	0.787489	0.869786	0.718882	1.15623	0.922978	1.40505	0.912635	1.29599
ACTR3B ENSG00000133627	0.853898	1.0033	0.954475	1.01152	1.09251	0.869161	0.893052	0.819919
ACTR3C ENSG00000106526	1.1349	1.01806	1.02493	0.994307	1.18067	0.788563	0.906768	0.923286
ACTR5 ENSG00000101442	1.16736	1.05564	1.0481	1.31435	0.956362	1.17116	0.816214	1.06857
ACTR6 ENSG00000075089	0.697237	1.09493	1.00061	1.0699	1.08387	1.08437	0.950157	0.966578
ACTR8 ENSG00000113812	0.833807	1.04822	0.894411	1.06296	1.0317	0.778368	1.34151	1.17463
ACTRT3 ENSG00000184378	0.886838	1.03917	0.998707	0.898604	1.01062	1.41532	0.992333	1.12966
ACVR1 ENSG00000115170	0.918832	0.952341	0.923683	1.08464	0.969823	1.19907	0.786152	1.10196
ACVR1B ENSG00000135503	1.04116	0.849912	0.860082	0.753529	0.981859	1.02872	0.871952	0.970365
ACVR1C ENSG00000123612	0.947847	0.99271	1.14299	1.17996	0.693928	0.983411	1.01772	0.854576
ACVR2A ENSG00000121989	0.822319	0.973116	1.13024	1.02225	0.869293	0.872674	1.31174	0.975807
ACVR2B ENSG00000114739	1.1992	0.985208	0.911872	0.820246	0.797672	1.10707	1.02031	1.058
ACVRL1 ENSG00000139567	0.744244	0.851149	1.07348	1.01049	0.976223	1.12936	0.919312	1.24852
ACY1 ENSG00000243989	0.993014	0.831584	0.938763	1.00452	0.686316	0.780099	1.22116	1.00596
ACY3 ENSG00000132744	0.927864	1.11057	1.01531	0.883784	1.20059	1.24154	1.17899	0.97876
ACYP1 ENSG00000119640	0.985057	0.996062	0.989639	0.905407	0.975104	0.899371	1.20471	1.05849
ACYP2 ENSG00000170634	1.18717	1.02067	1.48975	0.881029	0.885466	0.936011	0.92286	1.05497
ADA ENSG00000196839	1.14853	1.09658	1.13129	0.887035	1.26662	0.949949	1.11357	0.866619
ADAD1 ENSG00000164113	1.09423	1.28842	0.782429	1.03687	1.18306	1.02171	1.29508	0.984153
ADAD2 ENSG00000140955	0.826118	1.21759	1.05122	0.979832	0.987511	0.999421	0.877769	0.936744
ADAL ENSG00000168803	0.846826	0.975017	1.02801	0.9841	1.33437	1.12678	1.11654	0.902743
ADAM10 ENSG00000137845	0.988348	1.08731	0.84483	0.936475	1.09974	0.877228	1.06405	1.0053
ADAM11 ENSG00000073670	0.759394	1.00653	0.974907	0.935483	0.826691	0.806771	1.28326	0.677757
ADAM12 ENSG00000148848	0.987848	1.13961	1.05453	1.03079	1.09834	0.900789	0.907637	1.02809
ADAM15 ENSG00000143537	1.07925	0.854628	0.822063	1.4821	0.888774	1.11082	0.76749	0.558725
ADAM17 ENSG00000151694	1.30324	0.928498	1.13897	0.900949	1.02923	0.919197	1.13228	0.800438
ADAM18 ENSG00000168619	0.817234	1.08145	1.25926	0.668922	0.766083	0.930589	0.883392	0.889431
ADAM19 ENSG00000135074	0.736264	1.03781	1.08176	0.836294	1.17851	0.786409	0.895282	1.01131
ADAM2 ENSG00000104755	0.796026	0.748624	1.19085	1.11477	1.07125	1.0693	0.988042	0.889998
ADAM20 ENSG00000134007	1.30271	0.773577	0.765601	0.898114	1.11587	1.19606	0.884071	0.941092
ADAM22 ENSG00000008277	0.974739	1.01832	0.790591	0.927903	0.733175	0.910695	1.01399	1.02375
ADAM23 ENSG00000114948	1.08878	1.05182	1.28384	1.01198	1.09643	1.0271	1.19156	0.847836
ADAM28 ENSG00000042980	0.680311	1.13806	1.01416	0.964689	1.23847	0.980405	1.04168	1.004
ADAM29 ENSG00000168594	1.25167	1.00214	0.802096	1.12954	0.900284	0.986925	1.03488	0.948271
ADAM32 ENSG00000197140	1.03516	0.980223	0.813653	0.776939	0.91636	0.980011	1.04204	0.9044
ADAM33 ENSG00000149451	1.3267	0.990526	0.973563	0.78529	0.727103	0.774149	0.780702	0.995606
ADAM7 ENSG00000069206	0.919245	1.13463	1.08413	1.10044	0.975381	1.04784	0.925189	0.841644
ADAM8 ENSG00000151651	0.816957	0.952903	0.970637	1.07953	1.05384	0.801198	1.00274	0.740502
ADAM9 ENSG00000168615	1.01685	0.862069	0.741307	1.16119	0.998095	0.989155	1.29246	0.763513
ADAMDEC1 ENSG00000134028	0.748961	1.13659	0.868679	0.892369	0.979727	0.996491	0.918523	0.922725
ADAMTS1 ENSG00000154734	0.984537	0.893753	0.99438	0.938041	0.815847	0.919644	0.979837	1.15415
ADAMTS10 ENSG00000142303	1.05655	1.08149	0.925024	0.938576	1.02852	0.803579	1.09826	1.32256
ADAMTS12 ENSG00000151388	1.01053	0.830328	0.910079	0.94733	0.98969	0.973505	1.11486	1.0909
ADAMTS13 ENSG00000160323	0.815496	0.717851	1.06116	0.78284	0.960989	0.742205	0.989372	1.15009
ADAMTS14 ENSG00000138316	1.10559	0.864848	0.848526	1.10095	0.880766	0.71097	0.894663	0.988733
ADAMTS15 ENSG00000166106	0.994277	0.991927	0.902703	0.889398	0.984274	1.07492	0.88513	1.07125
ADAMTS16 ENSG00000145536	1.22256	0.917161	1.04067	1.09748	1.17686	0.872377	0.871589	0.908114
ADAMTS17 ENSG00000140470	0.974351	0.980183	1.03767	1.04749	0.845265	0.933382	0.92057	1.03839
ADAMTS18 ENSG00000140873	1.10749	0.856361	1.12939	0.933993	1.15072	0.900163	1.04368	1.30704
ADAMTS19 ENSG00000145808	1.09235	1.24367	1.01043	0.920231	0.742999	0.799874	0.994709	1.10057
ADAMTS2 ENSG00000087116	0.853503	0.926918	1.0096	0.874745	0.813803	0.920985	1.10004	1.02078
ADAMTS20 ENSG00000173157	1.10851	1.00199	1.22222	1.07013	0.728038	0.852679	0.90446	1.14431
ADAMTS3 ENSG00000156140	0.827382	1.1646	1.0164	1.33307	1.06889	0.906621	1.20405	0.737551
ADAMTS4 ENSG00000158859	1.00323	0.878645	1.06823	1.03524	0.893119	0.657348	0.754232	1.00825
ADAMTS5 ENSG00000154736	1.44049	0.986652	1.0514	0.806213	0.879475	1.18634	0.861113	1.16935
ADAMTS6 ENSG00000049192	1.10948	1.20956	0.865034	0.753651	0.90873	0.956463	1.15495	1.02325
ADAMTS7 ENSG00000136378	1.08231	1.24635	1.15355	0.783602	0.853719	0.961537	1.00353	0.869078
ADAMTS8 ENSG00000134917	0.824277	1.22833	0.756605	0.986166	1.2047	1.17705	1.14224	0.71571
ADAMTS9 ENSG00000163638	0.995481	1.05241	1.02742	1.08052	1.1192	0.857096	0.629352	0.885802
ADAMTSL1 ENSG00000178031	1.33679	0.970045	1.03208	0.907598	0.986504	0.976327	1.18371	0.85388
ADAMTSL2 ENSG00000197859	1.13955	1.00471	1.08769	1.07887	0.908513	1.01371	0.986452	0.919647
ADAMTSL3 ENSG00000156218	1.03023	1.00158	0.94251	1.12862	1.0487	0.873594	1.021	0.92505
ADAMTSL4 ENSG00000143382	1.24597	1.00301	0.638937	1.22262	0.938981	1.06514	0.768823	1.01274
ADAMTSL5 ENSG00000185761	0.719358	1.03889	1.0756	1.00757	0.692199	0.973841	0.971392	0.708088
ADAP1 ENSG00000105963	0.999863	0.515234	1.01905	0.804476	1.02544	1.30169	0.910646	1.19795
ADAP2 ENSG00000184060	1.26169	1.01782	0.956847	0.890923	0.73927	1.01035	0.94259	1.04899
ADAR ENSG00000160710	1.02266	1.03506	0.821658	1.00425	0.927987	1.00917	1.00319	0.835245
ADARB1 ENSG00000197381	1.38869	1.01057	1.01123	0.723812	0.909843	1.05557	0.975489	0.827941
ADARB2 ENSG00000185736	0.828285	0.981857	0.889025	1.02277	0.955995	0.988707	0.938266	0.986649
ADAT1 ENSG00000065457	1.14152	1.13032	0.990506	1.07616	1.1541	1.25546	0.748836	1.10833
ADAT2 ENSG00000189007	1.12171	0.924349	0.878818	0.84425	0.970975	0.984416	0.884103	1.05016
ADAT3 ENSG00000213638	0.959661	1.10826	1.11052	0.980777	1.05979	0.937426	1.25896	1.36062
ADCK1 ENSG00000063761	1.30574	0.910637	0.928411	1.27024	0.983999	0.975573	1.0262	1.07504
ADCK2 ENSG00000133597	1.0725	1.13029	1.08934	0.747283	0.820606	0.764821	1.02118	0.915176
ADCK3 ENSG00000163050	0.973349	1.04236	1.11944	1.01133	0.933609	0.820701	1.15288	0.931729
ADCK4 ENSG00000123815	1.01992	0.889528	0.932474	1.16596	0.832503	1.20052	0.754751	1.11855
ADCK5 ENSG00000173137	0.758499	0.795517	1.47812	0.924219	1.16062	0.786112	1.16106	0.922231
ADCY1 ENSG00000164742	0.993549	0.965948	0.773734	1.31319	0.814423	0.89165	0.792587	0.974518
ADCY10 ENSG00000143199	0.955827	0.985007	0.875358	1.0051	1.09835	0.938368	0.988156	1.09317
ADCY2 ENSG00000078295	1.02523	1.04385	0.977575	0.919281	0.76553	1.23473	1.2339	0.979979
ADCY3 ENSG00000138031	0.977451	0.974991	1.22034	0.790722	1.03323	0.873931	0.998795	1.23136
ADCY4 ENSG00000129467	0.926704	1.11966	0.866682	0.831411	1.0067	0.986077	0.990347	0.933716
ADCY5 ENSG00000173175	0.716771	1.08416	1.12068	1.14315	1.00913	1.03993	0.630637	1.03694
ADCY6 ENSG00000174233	0.933435	1.01776	0.984174	0.945754	1.11368	1.05872	0.843574	0.623486
ADCY7 ENSG00000121281	0.999093	1.12314	1.41481	1.09584	0.956331	0.889467	0.932677	0.949067
ADCY9 ENSG00000162104	1.19523	0.861186	0.993436	1.07856	1.09879	0.951026	0.871498	1.06675
ADCYAP1 ENSG00000141433	0.848683	0.642445	0.923882	0.842713	1.11234	1.12028	1.01429	0.664353
ADCYAP1R1 ENSG00000078549	0.840372	1.20809	0.89539	0.885601	0.662955	1.19077	0.958902	0.969514
ADD1 ENSG00000087274	1.23217	0.910783	1.29424	0.928075	1.29458	0.806094	0.983229	1.04905
ADD2 ENSG00000075340	1.00175	1.09485	1.03248	0.970491	0.880741	0.735504	0.950251	1.014
ADD3 ENSG00000148700	1.00644	1.07201	0.740059	0.893842	1.27078	1.15509	0.865116	0.859456
ADGB ENSG00000118492	1.06914	0.93055	0.990407	1.18316	1.17465	1.04288	1.01243	0.86493
ADGRA1 ENSG00000197177	1.1408	1.02543	0.770223	1.02818	1.28087	1.06771	0.837297	0.929755
ADGRA2 ENSG00000020181	0.863522	0.948333	0.803724	0.662623	1.11344	0.89431	0.910158	0.883698
ADGRA3 ENSG00000152990	0.759276	0.897203	0.990087	1.40254	1.01121	0.823898	1.36352	1.01947
ADGRB1 ENSG00000181790	0.737569	1.15577	1.27335	0.843753	1.16396	1.18187	1.09405	0.784524
ADGRB2 ENSG00000121753	0.953925	1.51499	1.33524	1.02416	0.79891	0.747937	1.01433	1.28138
ADGRB3 ENSG00000135298	0.895404	1.00869	1.04097	0.833373	0.83816	0.854153	0.831367	0.909732
ADGRD1 ENSG00000111452	1.11294	0.860124	0.874131	0.914477	1.32482	0.9605	0.977117	0.786776
ADGRD2 ENSG00000180264	0.918626	1.00085	1.13046	1.07907	1.0129	1.07057	0.939318	1.10817
ADGRE1 ENSG00000174837	1.10968	0.98791	0.912701	1.01364	0.957257	0.909233	1.00297	1.13809
ADGRE2 ENSG00000127507	0.947488	0.912118	1.02947	0.80987	0.953785	0.892893	0.9217	1.13268
ADGRE3 ENSG00000131355	0.982476	1.36373	0.883562	0.923682	0.835288	1.30562	1.18431	0.974009
ADGRE5 ENSG00000123146	1.08377	0.950554	1.05388	1.32475	0.983425	1.17062	1.13675	0.756266
ADGRF1 ENSG00000153292	0.97401	1.10747	0.64078	1.05417	0.817526	1.05976	0.821644	1.11067
ADGRF2 ENSG00000164393	0.982056	1.08983	0.980838	0.879811	1.20244	0.683062	0.917676	0.957549
ADGRF3 ENSG00000173567	1.05109	1.17117	0.85425	1.1002	1.10359	0.839389	0.898692	1.00968
ADGRF4 ENSG00000153294	1.01064	0.700049	0.990376	0.929885	1.04282	1.21109	0.928507	1.06031
ADGRF5 ENSG00000069122	1.04532	1.01488	0.9465	0.944977	0.990925	0.838284	1.147	1.06535
ADGRG1 ENSG00000205336	1.19264	1.0562	0.8387	1.01891	1.21047	1.02349	1.1537	0.972292
ADGRG2 ENSG00000173698	0.725656	1.22384	0.961071	0.840487	1.23652	1.42015	0.975346	1.09104
ADGRG3 ENSG00000182885	0.922818	1.05831	0.8919	1.08089	0.797703	0.92339	0.936523	1.02686
ADGRG4 ENSG00000156920	1.01775	0.885337	0.975712	1.00639	1.18456	1.08767	1.29489	0.873515
ADGRG5 ENSG00000159618	1.19095	0.894063	0.854999	0.88791	1.16974	0.728092	0.815293	0.93787
ADGRG6 ENSG00000112414	0.892743	0.831335	0.855876	0.931683	1.07455	1.16631	0.815074	0.924387
ADGRL1 ENSG00000072071	0.746769	1.02948	1.04131	0.704101	1.26612	1.05763	0.953303	1.04123
ADGRL2 ENSG00000117114	0.971573	0.930406	0.777756	0.779189	1.18567	1.02542	0.966623	1.09344
ADGRL3 ENSG00000150471	0.995674	0.858823	0.988446	1.20241	1.07811	1.13734	1.06878	1.31658
ADGRL4 ENSG00000162618	1.01803	0.954003	0.799509	1.11829	1.12556	0.966671	1.14618	0.921227
ADGRV1 ENSG00000164199	1.02434	0.844109	0.9774	0.940745	0.892244	0.889051	0.957977	1.17745
ADH1B ENSG00000196616	1.13471	1.00685	1.18552	1.00666	1.00496	0.931056	1.00392	1.06711
ADH1C ENSG00000248144	1.08472	1.05643	0.864211	0.862009	1.02601	0.818542	0.979928	0.955743
ADH4 ENSG00000198099	0.822435	0.999768	1.09093	1.19422	0.710449	0.930756	0.960906	1.15064
ADH5 ENSG00000197894	0.719237	0.823361	1.18187	0.830051	1.42466	0.701128	0.751708	1.04633
ADH6 ENSG00000172955	1.03921	1.00924	0.893592	0.964424	1.09707	0.920366	1.05535	0.999917
ADH7 ENSG00000196344	0.891733	0.960932	1.03091	0.873395	1.12901	1.00322	0.920478	1.06331
ADHFE1 ENSG00000147576	1.11899	1.17233	0.928543	1.1346	1.12221	1.0561	0.905407	1.07858
ADI1 ENSG00000182551	1.03739	0.924728	1.10465	1.02229	1.08557	1.22855	1.18719	0.989813
ADIPOQ ENSG00000181092	0.746395	0.93551	1.03015	1.02358	0.960824	0.897774	1.11182	1.23817
ADIPOR1 ENSG00000159346	0.905779	1.01923	0.799214	1.13636	1.04692	1.1948	1.04539	0.95322
ADIPOR2 ENSG00000006831	0.943174	1.1046	0.94121	0.861488	0.919403	0.978977	0.773567	0.872138
ADIRF ENSG00000148671	0.953409	0.871694	1.00063	1.10415	0.900944	1.43951	1.06505	0.829567
ADK ENSG00000156110	1.16815	0.942551	0.661594	1.18748	0.784894	1.10575	1.10714	1.02951
ADM ENSG00000148926	1.02158	0.992577	0.661407	1.14738	0.811311	1.13108	0.801077	0.89441
ADM2 ENSG00000128165	1.18678	0.862567	1.18464	0.957279	0.873281	0.902904	1.10031	0.763563
ADM5 ENSG00000224420	0.831514	0.88149	1.0069	1.04977	0.82514	1.06538	0.948898	0.944195
ADNP ENSG00000101126	1.39934	0.896906	1.02973	0.994901	0.960658	1.08401	1.19932	1.32552
ADNP2 ENSG00000101544	0.975213	1.37209	0.775289	0.928318	0.780275	1.31736	0.952789	1.0098
ADO ENSG00000181915	0.921871	1.10297	1.0055	0.601333	0.771815	0.753818	0.874689	1.32169
ADORA1 ENSG00000163485	0.987687	1.0378	1.04062	1.17174	0.832817	1.05597	0.882392	0.94975
ADORA2B ENSG00000170425	0.750817	0.919806	1.04597	1.09381	0.928818	1.12254	0.98532	0.962072
ADORA3 ENSG00000282608	0.876064	1.15868	0.849753	0.892349	1.19129	0.987217	1.23893	1.07774
ADPGK ENSG00000159322	0.972541	1.14743	0.987141	0.91265	1.0877	0.917922	0.997397	0.781778
ADPRH ENSG00000144843	0.857072	1.12007	0.776164	1.2848	0.824522	1.03382	0.57062	0.91115
ADPRHL1 ENSG00000153531	1.09251	1.10689	0.813021	0.971159	0.910347	1.2588	0.833704	1.19566
ADPRHL2 ENSG00000116863	1.12803	1.15743	0.755766	1.22609	0.807414	1.27734	0.645144	1.03321
ADPRM ENSG00000170222	1.05802	0.818744	1.06975	1.13458	0.791709	1.11981	0.9446	0.835599
ADRA1A ENSG00000120907	1.17551	0.901101	1.03562	0.780235	1.03206	0.932827	1.00302	1.36772
ADRA1B ENSG00000170214	1.07143	0.943058	1.02166	0.792694	1.05038	0.806913	1.01863	1.02251
ADRA1D ENSG00000171873	1.00757	1.1222	1.07804	0.876239	0.965335	0.976582	0.944893	0.921334
ADRA2A ENSG00000150594	0.900116	0.987856	1.09512	1.15872	1.11459	1.02914	0.946508	0.924756
ADRA2B ENSG00000274286	0.939431	1.24817	0.985598	0.866612	1.13798	0.939401	1.02192	1.09316
ADRA2C ENSG00000184160	1.20613	0.922323	1.19279	0.881097	0.939435	0.799647	0.854306	1.15506
ADRB1 ENSG00000043591	1.03574	1.01392	1.20046	0.91578	0.81883	1.03534	1.16134	1.20095
ADRB2 ENSG00000169252	0.934238	0.770436	0.868097	1.05701	1.22018	0.832355	1.01112	1.02244
ADRB3 ENSG00000188778	0.774066	1.21288	1.0646	0.90083	0.888356	0.941771	0.824833	1.14482
ADRM1 ENSG00000130706	1.0695	0.833469	0.837402	0.942732	0.805347	0.962882	1.05581	1.1316
ADSL ENSG00000239900	0.92837	0.76295	1.09467	1.18563	0.887601	1.21469	1.24477	1.2619
ADSS ENSG00000035687	1.05672	1.11688	0.913411	1.15296	0.789458	1.2623	1.23518	0.896786
ADSSL1 ENSG00000185100	0.671893	0.909008	0.909821	1.03289	0.94109	1.12922	1.13008	1.03749
ADTRP ENSG00000111863	0.837939	0.988686	0.946671	0.952384	1.38356	1.06639	0.93729	1.05412
AEBP1 ENSG00000106624	1.00503	0.867313	1.2955	1.15678	0.837443	0.809604	0.973098	1.34746
AEBP2 ENSG00000139154	1.16389	1.06955	0.966136	1.24916	1.03429	0.914279	1.2894	0.906913
AEN ENSG00000181026	1.02251	0.917308	0.773098	1.03837	1.12239	0.892698	1.20347	1.05338
AES ENSG00000104964	1.56061	0.940335	0.970263	0.962464	1.57654	0.677126	1.02299	0.78535
AF011889.5 ENSG00000241489	1.06873	1.15817	0.895817	1.05383	0.967353	0.913332	0.966415	1.16962
AF111168.1 ENSG00000280308	1.02499	1.08217	0.973049	1.12375	0.899485	0.808154	1.02954	1.00902
AFAP1 ENSG00000196526	1.0781	1.14849	1.28588	0.811598	1.00389	1.08619	1.00233	0.97527
AFAP1L1 ENSG00000157510	0.911926	1.12255	0.923342	1.06575	1.1061	1.13309	0.995497	0.856824
AFAP1L2 ENSG00000169129	1.13251	1.2441	1.07605	0.933234	0.968719	0.780724	0.799737	1.10908
AFF1 ENSG00000172493	0.765815	0.875801	1.01516	0.994716	1.03146	1.06371	1.18355	0.962942
AFF2 ENSG00000155966	1.18966	0.895576	0.999051	1.10327	1.29698	1.1364	1.03712	0.982581
AFF3 ENSG00000144218	0.667238	0.986473	1.51383	0.980891	1.17887	1.25987	1.18352	0.814836
AFF4 ENSG00000072364	0.78565	1.33856	0.904188	1.14294	0.886568	0.927332	0.821748	1.13151
AFG3L2 ENSG00000141385	1.16487	1.20859	0.932067	0.902577	0.951203	1.19153	0.654181	0.884101
AFM ENSG00000079557	1.14472	0.905151	1.33517	0.940977	1.07464	0.805384	0.979013	0.92402
AFMID ENSG00000183077	0.937645	0.950286	1.02238	0.874116	1.17081	0.812313	0.98378	1.09372
AFP ENSG00000081051	1.12667	1.12114	0.970149	0.891547	0.965297	0.906693	0.936925	0.839709
AFTPH ENSG00000119844	0.905494	1.00299	0.970512	0.947203	0.885522	0.807459	0.943812	0.922088
AGA ENSG00000038002	1.2082	1.03595	1.11669	1.05994	0.78688	0.942364	1.17079	1.27647
AGAP1 ENSG00000157985	1.03071	0.95391	1.11037	1.22139	1.00228	0.903835	0.95822	1.0924
AGAP14P ENSG00000279058	1.05739	1.0289	0.803912	1.09296	1.10094	0.916862	0.933097	0.929266
AGAP2 ENSG00000135439	1.25156	1.03932	0.677155	0.99081	1.00195	1.13635	1.1413	1.14432
AGAP3 ENSG00000133612	0.750487	1.07952	0.957904	1.33903	1.03305	0.781144	0.880288	0.839848
AGAP4 ENSG00000188234	1.00818	1.24996	0.97411	0.904339	0.782612	0.99883	0.84906	0.80398
AGAP5 ENSG00000172650	1.17631	0.950208	1.0159	1.12959	0.854807	1.08263	0.904792	0.942995
AGAP6 ENSG00000204149	0.937953	0.948498	1.22239	0.981779	0.928775	0.699265	1.16897	1.0364
AGAP9 ENSG00000204172	1.21509	0.863413	0.971043	1.00104	0.883525	0.914372	0.895495	1.03312
AGBL1 ENSG00000273540	0.793486	1.06194	0.994417	0.88428	1.28774	0.901132	1.16047	0.81875
AGBL2 ENSG00000165923	0.942662	1.04934	1.0299	0.714826	0.770195	0.993389	1.032	0.868863
AGBL3 ENSG00000146856	0.782041	0.99898	0.945193	1.01591	0.759875	0.87587	1.18625	1.0933
AGBL4 ENSG00000186094	0.788939	0.994828	0.997489	1.03713	1.0501	0.87534	1.18586	1.18686
AGBL5 ENSG00000084693	0.942251	0.776039	0.875147	0.926212	1.14766	0.924484	0.90725	1.02796
AGER ENSG00000204305	0.992685	1.05793	1.18478	0.852324	1.26521	1.0418	1.15295	1.18299
AGFG1 ENSG00000173744	1.13804	1.01248	1.05556	0.881731	1.02394	1.23225	0.891764	1.14793
AGFG2 ENSG00000106351	1.09757	0.845397	1.42209	1.06265	1.17574	1.23609	0.95726	1.17544
AGGF1 ENSG00000164252	0.877139	1.02074	0.877467	0.68178	0.947444	1.09394	1.20737	1.0987
AGK ENSG00000006530	1.33611	0.954539	1.0706	1.02144	0.968639	0.841967	0.797978	1.00846
AGL ENSG00000162688	1.00235	0.896244	0.915078	0.661617	1.09442	0.853816	1.10516	0.992032
AGMAT ENSG00000116771	0.893947	0.99775	0.867312	1.00174	1.03966	0.916105	1.15583	1.10118
AGMO ENSG00000187546	0.900017	1.12557	1.00441	1.04296	1.01893	0.810146	1.25765	0.957841
AGO1 ENSG00000092847	1.12334	0.718225	0.731637	1.20179	1.1072	0.796257	1.16192	0.945786
AGO2 ENSG00000123908	0.923065	0.963576	1.0818	0.944704	1.12859	0.703268	1.01378	1.11494
AGO3 ENSG00000126070	1.18363	0.813811	1.1585	0.997481	0.870394	1.09459	0.765932	1.27127
AGO4 ENSG00000134698	0.995156	0.843325	1.21369	1.08759	1.18236	0.966927	1.14372	1.06582
AGPAT1 ENSG00000204310	0.862484	0.967031	1.02568	0.89034	0.971252	1.01145	0.994588	0.999657
AGPAT2 ENSG00000169692	0.922354	1.10666	0.808954	0.581137	1.01278	0.923441	1.03247	1.36179
AGPAT3 ENSG00000160216	1.00862	1.10465	0.682894	1.11422	1.11035	0.953965	1.1031	0.791802
AGPAT4 ENSG00000026652	1.1921	1.17377	0.873759	1.21457	0.839267	1.01627	0.827727	0.665317
AGPAT5 ENSG00000155189	0.977553	1.23686	0.729908	1.01127	0.865484	1.00422	1.12774	1.067
AGPS ENSG00000018510	1.08927	0.980099	1.14883	0.945897	0.801485	1.21108	1.14686	1.06477
AGR2 ENSG00000106541	1.02201	1.19745	0.578233	1.54845	1.17044	0.939678	1.76204	1.0562
AGR3 ENSG00000173467	0.930705	1.0034	0.693313	0.855471	1.09985	1.37564	1.50301	0.843276
AGRN ENSG00000188157	0.878701	1.06543	0.950508	1.04712	1.15245	0.996764	0.985959	0.876307
AGT ENSG00000135744	1.07689	1.14653	0.995316	1.10106	0.969856	0.889036	1.03453	1.20146
AGTPBP1 ENSG00000135049	1.11193	1.14415	0.626974	1.19339	0.976513	0.915566	0.767888	0.953369
AGTR1 ENSG00000144891	0.699606	0.888915	0.919797	0.966894	1.09202	0.956745	1.33192	0.965558
AGTRAP ENSG00000177674	1.08012	1.23402	0.882127	0.812618	0.814341	0.832655	0.944854	0.721486
AHCTF1 ENSG00000153207	0.840261	0.801146	1.03515	1.01273	1.34849	1.00462	1.09997	0.839886
AHCY ENSG00000101444	0.775978	0.936141	0.839932	1.11811	1.09315	1.03096	1.37963	1.03092
AHCYL1 ENSG00000168710	0.93701	0.984153	0.966619	1.04392	0.987913	1.40425	0.949684	1.24794
AHCYL2 ENSG00000158467	1.31197	0.815699	1.06104	1.11099	0.936231	1.07264	0.881376	0.934101
AHDC1 ENSG00000126705	1.07124	1.22974	1.09896	1.03761	0.601453	1.17475	1.20649	1.11023
AHI1 ENSG00000135541	1.03768	1.05184	0.889816	1.13663	1.20557	0.842369	1.02914	0.753131
AHNAK ENSG00000124942	1.33357	0.912483	0.92883	0.588061	0.872919	0.827438	0.743633	1.23107
AHNAK2 ENSG00000185567	1.03372	0.970869	0.859614	0.966719	0.874165	1.21128	1.19905	1.06346
AHR ENSG00000106546	1.02801	1.10715	0.853675	0.810091	1.02369	1.00591	0.758362	0.791955
AHRR ENSG00000063438	0.798829	0.870876	1.14071	1.05636	0.95224	1.19379	1.33755	0.894479
AHSA1 ENSG00000100591	0.764969	0.967128	1.01804	1.07861	0.817922	0.881673	0.763457	1.14881
AHSA2 ENSG00000173209	0.948115	0.818851	0.809827	0.724567	0.922907	1.78953	0.966274	1.04214
AHSG ENSG00000145192	0.759964	1.07654	0.923601	0.928898	0.995052	1.15121	0.845419	0.993813
AIDA ENSG00000186063	0.881138	1.01949	0.97658	1.06534	1.08658	1.0705	1.12586	1.06191
AIF1 ENSG00000204472	1.08158	1.02727	0.823675	1.05871	0.859591	0.916478	1.36033	1.10228
AIF1L ENSG00000126878	1.03825	0.784738	1.17298	1.06766	1.1323	1.22076	1.10913	0.90105
AIFM1 ENSG00000156709	1.09244	1.10885	0.957319	1.06686	0.855416	0.756779	0.726731	1.11295
AIFM2 ENSG00000042286	1.12353	1.19393	1.02153	0.932009	1.15631	0.879554	1.06118	0.78535
AIFM3 ENSG00000183773	0.754814	0.801558	1.09843	1.23467	1.32435	1.14711	1.09672	0.933246
AIG1 ENSG00000146416	1.19878	0.738305	0.803736	1.18226	1.30969	1.30743	0.920895	1.07663
AIM1 ENSG00000112297	0.97661	1.50954	1.18418	1.2395	1.27929	0.971677	1.09622	0.983601
AIM1L ENSG00000176092	0.918109	1.32419	1.02695	0.987058	0.766506	0.873351	0.754202	1.01162
AIM2 ENSG00000163568	1.00481	1.05669	1.01703	0.992658	1.0746	1.06168	0.96694	1.07234
AIMP1 ENSG00000164022	0.848676	1.06904	1.17858	1.07025	0.985852	0.958159	1.22545	0.959641
AIMP2 ENSG00000106305	0.94195	0.963651	0.958746	1.01865	0.831538	0.830458	1.06147	1.27086
AIP ENSG00000110711	1.15053	0.711301	0.965992	0.795826	1.17672	0.907223	0.568871	1.5406
AIPL1 ENSG00000129221	0.967833	1.37678	0.911981	1.08763	0.938885	0.905293	1.04275	0.99693
AIRE ENSG00000160224	1.10018	1.11336	0.757609	0.728734	1.04108	1.16023	1.08475	1.00377
AJ239318.1 ENSG00000280108	0.937474	0.818603	1.48207	0.907275	1.0984	0.928107	0.901785	0.980055
AJAP1 ENSG00000196581	1.00459	0.803993	1.27894	1.3526	0.686005	0.987234	1.01397	0.91147
AJUBA ENSG00000129474	0.775182	0.800811	0.915706	0.958292	0.925997	1.0577	1.19516	0.847599
AK1 ENSG00000106992	0.722284	1.19468	0.729792	1.14636	0.984298	1.0106	0.963859	0.86072
AK2 ENSG00000004455	1.15842	1.29821	0.957169	0.636059	1.04434	0.874246	0.906486	0.932159
AK3 ENSG00000147853	1.06196	1.16077	0.689285	0.89196	0.973287	0.884597	0.877443	0.961846
AK4 ENSG00000162433	1.08375	1.03804	0.954046	1.18919	1.1583	1.0428	0.663301	1.05659
AK5 ENSG00000154027	1.01821	1.28217	0.844188	0.858969	1.24975	0.92857	1.14261	1.08245
AK6 ENSG00000085231	1.06561	1.0723	1.19241	0.956929	1.11246	1.14249	1.07707	0.879212
AK7 ENSG00000140057	0.95144	1.24048	1.20316	0.965363	0.76304	0.917476	1.03674	1.04012
AK8 ENSG00000165695	0.893537	1.07161	0.910076	1.00361	0.863143	0.789483	1.04016	0.920742
AK9 ENSG00000155085	1.06671	0.980931	1.04038	0.905724	1.02	0.829158	0.860547	1.10251
AKAP1 ENSG00000121057	0.822559	0.728136	0.95127	1.53712	1.0446	1.26133	0.819644	0.877018
AKAP10 ENSG00000108599	1.09493	1.22801	1.08588	0.991652	1.04546	1.11808	0.865456	1.14152
AKAP11 ENSG00000023516	1.00319	1.24615	1.05003	0.867644	1.1232	1.16654	1.32022	0.713157
AKAP12 ENSG00000131016	1.17438	1.22342	1.0925	0.96496	0.915312	1.06585	1.01691	1.01139
AKAP13 ENSG00000170776	0.717138	0.958914	1.1601	0.85956	0.900984	1.08324	0.841405	0.835906
AKAP14 ENSG00000186471	0.794561	0.914511	0.78832	0.960178	1.04938	0.716611	1.0147	0.937125
AKAP17A ENSG00000197976	1.05723	0.90037	0.745519	0.944212	0.890007	0.809952	1.20835	1.16968
AKAP3 ENSG00000111254	1.07734	0.807153	0.931262	1.22526	1.01064	1.12067	0.785	1.08816
AKAP4 ENSG00000147081	1.06805	1.28634	0.961472	0.90257	1.27662	1.04421	0.821691	0.991398
AKAP5 ENSG00000179841	1.03351	0.991261	0.851127	1.10761	1.15353	0.855309	1.06966	1.02667
AKAP6 ENSG00000151320	1.38481	1.00478	0.907845	1.11286	0.944778	1.06732	1.03327	1.03964
AKAP7 ENSG00000118507	1.27615	0.958241	0.897498	1.29825	1.05589	1.11758	1.19409	0.903552
AKAP8 ENSG00000105127	0.960847	1.12118	0.944154	0.690445	0.945841	1.0474	0.848315	0.764269
AKAP8L ENSG00000011243	0.873158	1.15194	1.26648	0.97576	0.711592	1.32882	0.886769	0.871798
AKAP9 ENSG00000127914	0.93292	1.04424	0.844853	0.79087	0.995846	1.20445	0.848079	1.36474
AKIP1 ENSG00000166452	1.04037	0.917935	1.11346	0.891704	0.76244	0.664333	0.960355	1.13362
AKIRIN1 ENSG00000174574	1.35287	1.36963	0.773273	1.17887	1.03149	1.01731	1.40226	1.02251
AKIRIN2 ENSG00000135334	1.07639	1.28692	0.914774	1.04213	0.957317	0.817175	1.09876	1.0402
AKNA ENSG00000106948	0.948297	0.836053	1.0471	1.03936	0.919899	0.593958	0.858148	0.816394
AKNAD1 ENSG00000162641	1.09882	0.836999	0.969682	1.1935	0.993347	1.09758	1.08242	0.953845
AKR1A1 ENSG00000117448	1.00133	1.17655	0.862832	0.871095	0.908458	0.721208	0.730783	1.08517
AKR1B1 ENSG00000085662	1.14122	1.11925	1.01099	1.00096	1.13689	0.906928	1.05692	0.99548
AKR1B15 ENSG00000227471	0.882473	1.35798	0.899835	1.16	1.00651	1.16334	0.855397	0.669233
AKR1C1 ENSG00000187134	1.12765	0.870324	0.917635	1.28804	0.889012	1.21928	0.997548	0.904374
AKR1C2 ENSG00000151632	1.20431	1.51913	0.814027	1.031	0.868369	0.807147	0.944907	0.891701
AKR1C3 ENSG00000196139	1.09713	0.932907	0.753978	0.855723	1.16764	0.938296	0.927834	1.31177
AKR1D1 ENSG00000122787	1.04526	0.972198	0.992715	1.10756	1.15074	1.12118	1.02884	0.849073
AKR1E2 ENSG00000165568	1.32478	0.686594	1.03195	0.892115	0.997939	0.902144	1.20215	0.864066
AKR7A2 ENSG00000053371	0.80736	0.805038	1.1079	1.05114	1.13532	0.812973	0.963539	1.04819
AKR7A3 ENSG00000162482	1.07956	0.901959	1.19732	0.912839	0.927651	0.794336	0.904711	0.904282
AKR7L ENSG00000211454	1.0686	0.984566	0.924283	1.16845	0.883443	0.866229	1.0353	0.89985
AKT1 ENSG00000142208	0.919195	0.7957	0.791325	1.18998	0.939073	1.11965	1.19501	0.750841
AKT1S1 ENSG00000204673	1.12039	1.20966	1.07209	1.1129	1.22544	1.17293	0.904386	0.937322
AKT2 ENSG00000105221	1.08546	0.923603	1.22678	0.979156	0.915169	0.862218	0.953252	0.959609
AKT3 ENSG00000117020	0.544962	0.907507	0.925318	0.867766	0.829991	1.15437	1.48234	1.06166
AKTIP ENSG00000166971	0.905979	0.674504	1.01589	0.853058	1.18349	1.23513	1.05747	0.997023
AL023806.1 ENSG00000280184	0.831963	0.896017	0.796108	1.03697	1.03161	1.04346	1.02999	1.02203
AL049794.1 ENSG00000280240	1.08516	1.14915	0.807248	1.11395	1.04175	1.01024	1.0879	0.696551
AL133475.1 ENSG00000281602	0.810643	1.12792	0.923574	1.11312	0.841862	1.21145	0.984587	0.852293
AL354828.1 ENSG00000279282	1.05278	0.823807	1.09639	0.99071	1.19491	1.08703	0.744352	0.912302
AL354828.2 ENSG00000280175	1.00115	0.815381	0.941829	0.924588	0.951057	1.2793	0.734744	0.838134
AL356053.1 ENSG00000150076	0.880988	1.02067	1.09216	1.02955	0.890417	0.82118	1.16708	0.875205
AL356585.1 ENSG00000279081	0.980488	1.01306	0.918245	1.14889	0.882227	0.976185	1.04927	0.940874
AL358852.1 ENSG00000278899	1.01445	1.07345	1.05112	1.04192	1.08819	0.890137	1.18905	0.831102
AL365181.1 ENSG00000280316	0.929395	1.23521	0.856574	0.911609	0.936498	1.12859	0.946454	1.01837
AL513523.2 ENSG00000279767	0.809497	0.987719	1.09455	0.955148	0.819522	1.29021	0.937441	1.11947
AL589743.1 ENSG00000279508	1.11632	1.31336	1.1117	1.11902	1.21033	0.937349	0.891105	0.939953
ALAD ENSG00000148218	0.916646	0.924943	0.744528	1.08277	1.1559	1.00484	0.822234	0.871945
ALAS1 ENSG00000023330	1.08134	1.04554	0.952479	0.988761	0.823603	0.663922	1.18159	0.911241
ALAS2 ENSG00000158578	1.103	1.02774	0.871733	1.06638	0.998955	0.87062	0.866234	0.901802
ALB ENSG00000163631	0.638871	0.923841	1.00085	1.13024	0.872683	0.958917	1.0861	1.05072
ALCAM ENSG00000170017	1.25254	0.949122	1.07588	0.920146	0.983699	0.936917	0.83927	0.873434
ALDH16A1 ENSG00000161618	0.84803	0.882473	1.13246	1.21519	0.756103	1.21637	0.998728	0.868813
ALDH18A1 ENSG00000059573	0.800522	1.21917	1.20445	0.912122	1.06701	1.03543	1.03276	1.00707
ALDH1A1 ENSG00000165092	0.626348	0.889448	1.18106	1.22132	1.01881	1.01214	1.15453	1.08222
ALDH1A2 ENSG00000128918	0.757324	0.758066	0.787646	1.12499	1.113	0.740504	1.02567	0.876061
ALDH1A3 ENSG00000184254	0.804865	1.05166	0.957184	0.9113	1.02692	1.05563	1.23737	1.17926
ALDH1B1 ENSG00000137124	0.847757	0.851393	0.897524	1.12988	1.12214	1.449	0.817765	1.2257
ALDH1L1 ENSG00000144908	0.575653	0.825	0.932336	1.06208	1.22761	0.911451	1.26476	0.746132
ALDH1L2 ENSG00000136010	0.878098	1.01201	1.02102	0.844928	0.85204	0.981979	0.853624	1.03705
ALDH3A1 ENSG00000108602	0.957689	0.874277	0.878921	1.02055	0.76546	1.01218	1.04827	0.908344
ALDH3A2 ENSG00000072210	0.929568	1.04716	0.944571	1.0062	1.16229	0.770979	0.732243	1.08277
ALDH3B1 ENSG00000006534	0.865837	1.02412	1.24268	1.13754	1.17559	0.974989	1.03579	0.99989
ALDH3B2 ENSG00000132746	1.01991	0.991511	0.82209	1.35178	0.788364	1.02788	1.16917	1.24604
ALDH4A1 ENSG00000159423	1.10373	0.998691	1.04336	1.20658	1.22779	1.10543	0.992532	0.994507
ALDH5A1 ENSG00000112294	1.06952	0.82174	0.806293	0.846517	1.10693	0.977052	0.862961	0.845395
ALDH6A1 ENSG00000119711	1.16413	0.943471	1.01437	1.3058	0.751787	0.821796	0.776327	1.11246
ALDH7A1 ENSG00000164904	0.816621	1.09906	1.30913	0.669921	0.957524	0.867976	1.10133	1.12505
ALDH8A1 ENSG00000118514	0.957419	1.06741	1.04512	1.09269	1.21504	0.797184	1.18474	1.11738
ALDH9A1 ENSG00000143149	0.921861	1.10928	1.27353	0.977347	0.748903	1.21015	0.79725	0.945819
ALDOA ENSG00000149925	0.824226	1.05284	1.16586	1.20173	1.46074	1.5346	1.17329	1.16147
ALDOC ENSG00000109107	1.10046	0.881262	0.840539	0.761625	1.01547	0.922865	1.27082	1.03038
ALG1 ENSG00000033011	0.816927	0.831204	0.925019	1.03869	0.920449	1.01029	0.950958	0.798093
ALG10 ENSG00000139133	1.15817	0.912199	1.13718	0.872592	1.00665	0.635922	0.950991	1.03582
ALG10B ENSG00000175548	1.08733	1.17572	0.88063	0.965388	0.86205	1.00476	0.884589	0.984789
ALG11 ENSG00000253710	1.08817	1.09449	0.995585	0.949559	0.994711	0.923962	0.996489	0.92982
ALG12 ENSG00000182858	0.851036	0.919058	0.960061	1.22143	0.761856	0.984757	1.151	1.05269
ALG13 ENSG00000101901	0.990317	1.08586	0.859901	1.19241	1.00501	0.959786	0.999272	0.90423
ALG14 ENSG00000172339	0.924865	1.04361	0.796846	1.04317	0.997078	1.10211	0.967667	0.771282
ALG1L ENSG00000189366	0.986603	0.880371	0.779667	0.944511	1.03224	1.01688	0.825365	0.811506
ALG1L2 ENSG00000251287	0.925278	1.36519	1.02927	0.955795	0.966235	0.954233	1.19881	0.986403
ALG2 ENSG00000119523	1.24194	0.970482	1.11623	0.776404	0.874021	0.902012	0.92789	0.951696
ALG3 ENSG00000214160	0.691275	0.957216	0.930895	0.87809	0.914976	1.11956	0.866861	1.09038
ALG5 ENSG00000120697	0.838327	1.02935	1.06839	1.00803	1.24301	1.22221	1.04874	0.894935
ALG6 ENSG00000088035	0.969504	0.898836	1.23017	1.12727	0.885724	0.956813	1.07227	1.04133
ALG8 ENSG00000159063	0.896425	0.830382	0.782928	1.21364	1.0194	1.1297	0.824541	1.14425
ALG9 ENSG00000086848	1.00994	1.00157	0.954322	0.910803	0.990909	1.16197	0.931603	1.14835
ALK ENSG00000171094	0.940912	0.964698	1.08531	1.07155	0.769677	0.866947	0.994636	0.868908
ALKBH1 ENSG00000100601	1.0913	0.756861	1.06157	1.10548	0.979256	1.03172	1.24579	0.922034
ALKBH2 ENSG00000189046	0.944145	0.704233	1.05433	0.953395	1.03559	0.81999	1.13424	0.872832
ALKBH3 ENSG00000166199	0.874998	1.10516	0.865717	1.00059	0.95114	0.954199	1.07154	1.06256
ALKBH4 ENSG00000160993	0.96675	1.13672	0.985766	1.21613	0.947526	1.06314	1.03243	0.877892
ALKBH5 ENSG00000091542	0.843636	1.26999	0.955024	1.25429	1.27073	1.02484	0.934021	1.0637
ALKBH6 ENSG00000239382	0.917355	1.32083	1.25776	0.958883	0.868708	1.0701	1.11553	0.974304
ALKBH7 ENSG00000125652	1.09342	0.903035	1.069	1.23446	0.959696	0.746303	1.07783	1.09466
ALKBH8 ENSG00000137760	0.857197	1.03481	0.972185	1.25414	1.09149	1.11545	1.1175	1.06053
ALLC ENSG00000151360	1.10993	0.865919	1.05473	0.874337	0.97544	0.955794	1.01629	1.19859
ALMS1 ENSG00000116127	0.760737	0.920086	0.885968	1.094	1.05795	0.794406	1.18004	0.919655
ALOX12 ENSG00000108839	0.979531	0.93601	0.775197	0.842671	0.995246	1.31818	0.94793	1.18168
ALOX12B ENSG00000179477	0.847463	0.924592	1.06384	0.882344	0.977163	1.35839	0.854803	1.09523
ALOX15 ENSG00000161905	0.853395	1.27064	0.78603	1.15017	1.0814	1.07458	1.09337	0.907543
ALOX15B ENSG00000179593	1.12968	0.68335	0.810894	1.23017	0.912219	0.781126	0.71686	0.927049
ALOX5 ENSG00000012779	0.971858	0.965186	0.890554	1.0353	1.02048	1.02218	1.11469	0.940184
ALOX5AP ENSG00000132965	1.2012	1.02492	1.10903	1.12219	0.901689	0.840889	0.913837	0.751591
ALPK1 ENSG00000073331	0.948354	0.822728	1.00215	1.02705	0.92715	0.8761	1.00338	1.37612
ALPK2 ENSG00000198796	0.779413	0.88887	1.08146	1.26333	0.934688	1.01706	1.26702	0.910027
ALPK3 ENSG00000136383	1.05416	1.02001	1.03882	1.0775	1.06316	0.974719	0.88142	0.92205
ALPL ENSG00000162551	0.861865	0.910761	1.00261	1.10178	1.10083	1.00695	1.01125	0.869716
ALPP ENSG00000163283	1.10559	1.10599	0.930466	0.759934	1.13611	1.01464	1.11898	0.988233
ALS2 ENSG00000003393	0.95629	1.09261	0.860613	1.09973	0.952213	1.09542	1.09509	1.02815
ALS2CL ENSG00000178038	1.08858	0.779943	0.982019	1.10163	0.765044	0.993723	0.907107	1.05903
ALS2CR11 ENSG00000155754	0.990281	0.996685	0.954517	1.01571	1.07726	0.828021	0.997733	0.967259
ALS2CR12 ENSG00000155749	0.783976	0.821946	0.936728	0.998647	0.861056	1.10269	0.878787	0.897353
ALX3 ENSG00000156150	0.980341	0.993673	1.12973	1.12746	0.75792	0.898973	1.09483	1.18108
ALYREF ENSG00000183684	0.880573	1.14177	0.84185	0.9946	0.938325	0.95829	0.893114	1.1207
AMACR ENSG00000242110	0.989689	1.31972	1.49967	1.11445	0.866305	0.865098	1.06279	1.20013
AMBN ENSG00000178522	1.01059	1.22672	0.916264	1.32495	0.88512	1.15762	0.843461	0.950913
AMBP ENSG00000106927	1.04625	0.826616	0.976441	0.864745	0.75915	0.82096	0.938033	1.17244
AMBRA1 ENSG00000110497	1.00965	0.948124	0.88897	0.990591	0.942664	0.831231	0.811432	0.944565
AMD1 ENSG00000123505	0.898315	1.08084	0.873488	1.41469	1.25338	0.909486	1.00696	0.940345
AMDHD1 ENSG00000139344	1.11317	0.892174	0.931884	0.960849	1.33104	0.794338	0.871401	1.01653
AMDHD2 ENSG00000162066	1.20672	1.06221	0.998603	0.919401	1.22986	0.787785	1.12525	1.28794
AMELX ENSG00000125363	1.09899	0.817549	1.06661	0.951589	0.873189	1.27178	1.00985	0.968573
AMER1 ENSG00000184675	0.958329	0.819556	0.931041	1.22495	0.864924	1.47153	1.26479	0.778229
AMER2 ENSG00000165566	0.720013	1.0043	1.08028	0.930514	0.875157	0.933305	0.997711	0.97971
AMFR ENSG00000159461	1.10745	0.965953	1.17509	1.04668	1.09473	0.931524	1.04675	1.03482
AMH ENSG00000104899	1.2911	1.12711	0.998377	1.16608	0.957461	1.01797	1.13434	1.06441
AMHR2 ENSG00000135409	1.00666	0.930106	1.10179	0.828707	0.868753	1.03593	1.20136	0.922739
AMIGO1 ENSG00000181754	0.995717	1.2759	1.13767	1.13005	0.80933	1.11301	0.915634	0.950278
AMIGO2 ENSG00000139211	1.20771	1.01745	0.956225	0.989601	0.966748	0.8905	1.16218	1.15771
AMIGO3 ENSG00000176020	1.12138	1.04755	1.01809	1.01988	0.886901	0.837382	0.93676	1.03993
AMMECR1 ENSG00000101935	0.761512	0.966875	0.92535	1.04543	0.998343	1.02264	0.930159	1.05114
AMMECR1L ENSG00000144233	0.996895	0.997654	0.928412	1.06782	1.12743	0.861061	1.02891	0.871006
AMN ENSG00000166126	0.918703	0.869415	0.906153	0.932217	0.821735	0.845094	0.829257	1.31319
AMN1 ENSG00000151743	1.36631	1.11065	0.956724	1.1133	1.03487	0.882204	1.16817	0.85914
AMOT ENSG00000126016	0.905127	1.01678	0.84333	0.860852	1.19187	0.978371	1.24693	1.15726
AMOTL1 ENSG00000166025	0.727017	1.09927	0.927495	0.920709	0.836912	0.978289	1.31871	1.34719
AMOTL2 ENSG00000114019	0.98294	0.921707	0.903205	0.940233	1.05308	1.08948	1.15555	1.26278
AMPD1 ENSG00000116748	1.02792	0.947167	0.866669	0.943572	1.06154	1.2771	0.962339	0.854079
AMPD2 ENSG00000116337	1.04331	0.953304	0.95817	1.17722	0.688765	1.05183	0.969878	1.02067
AMPD3 ENSG00000133805	1.04273	1.12528	1.01979	1.01801	1.02167	1.11713	1.00995	1.00285
AMPH ENSG00000078053	1.13766	0.990691	1.01452	1.04507	0.956526	0.937076	0.931749	0.72604
AMT ENSG00000145020	1.02191	0.908054	0.939769	1.15402	0.881449	0.801568	0.773029	0.91055
AMY1A ENSG00000237763	0.90856	1.04627	0.966877	0.877434	1.13562	1.08347	1.03253	0.938374
AMY1B ENSG00000174876	1.02465	0.853318	1.02416	1.11873	0.819015	0.989585	1.18608	0.780777
AMY1C ENSG00000187733	0.951066	1.02521	0.90171	0.992484	0.937862	0.975914	0.84602	0.826141
AMY2B ENSG00000240038	1.13753	1.00737	1.03048	1.28072	0.965922	1.22962	1.02497	0.902299
AMZ1 ENSG00000174945	0.88821	0.852067	0.849688	1.09794	1.09322	1.02786	1.41479	1.05625
AMZ2 ENSG00000196704	1.16773	0.978249	0.960584	1.03384	0.947831	1.10159	0.859934	0.735223
ANAPC1 ENSG00000153107	1.03262	1.19913	1.07505	1.08271	0.928806	1.16386	0.814355	0.770636
ANAPC10 ENSG00000164162	1.23541	1.40458	1.14999	0.984551	0.977804	1.28984	1.12348	1.16981
ANAPC11 ENSG00000141552	1.02398	1.71004	0.817199	0.749625	0.95668	0.88882	0.779629	1.01128
ANAPC13 ENSG00000129055	0.991518	0.838878	0.857422	0.912333	0.97239	1.17423	1.36015	1.06335
ANAPC15 ENSG00000110200	0.957957	1.15039	1.04378	1.03014	1.02288	1.18497	0.883343	0.972086
ANAPC16 ENSG00000166295	1.07711	1.0992	0.997224	1.0807	0.903579	1.19722	0.632722	0.863869
ANAPC2 ENSG00000176248	1.10242	1.00049	1.41483	1.10581	1.08052	1.03624	1.09594	0.924624
ANAPC4 ENSG00000053900	0.989245	1.01153	1.20335	0.834032	1.07509	0.923613	1.04533	0.927369
ANAPC5 ENSG00000089053	1.14749	1.0617	0.897316	1.12101	1.14574	0.997507	1.04231	0.869566
ANAPC7 ENSG00000196510	1.06265	0.946374	1.23447	1.24268	1.08549	0.958469	1.05767	1.06428
ANG ENSG00000214274	1.02273	1.52103	0.878038	0.838895	1.05809	1.03681	0.956802	0.940544
ANGEL1 ENSG00000013523	1.09398	0.749454	0.893684	0.734806	0.941725	0.781219	0.914499	1.11941
ANGEL2 ENSG00000174606	1.09295	0.827794	0.93473	0.957384	0.803671	0.796718	1.07093	1.26873
ANGPT1 ENSG00000154188	0.800119	0.992877	0.930245	0.865387	1.21266	0.88608	0.903154	0.994795
ANGPT2 ENSG00000091879	0.921403	1.14732	0.940834	1.26049	1.43768	1.13023	1.2303	1.11056
ANGPT4 ENSG00000101280	0.743503	1.2278	1.12387	1.19635	1.09656	1.07702	1.00451	0.834418
ANGPTL1 ENSG00000116194	1.20571	0.920198	1.17067	0.679231	0.955709	1.21454	1.13461	0.97219
ANGPTL2 ENSG00000136859	0.994408	0.601391	1.00494	0.996374	1.11954	0.712379	0.97665	0.883863
ANGPTL3 ENSG00000132855	0.906825	1.01135	1.00832	0.942543	1.05012	0.940893	0.854938	0.928135
ANGPTL4 ENSG00000167772	1.03693	1.23369	0.885996	0.920782	1.0351	1.10394	1.08097	0.844084
ANGPTL6 ENSG00000130812	0.856411	1.34573	1.16611	0.778013	0.945342	1.00413	0.857802	0.729825
ANGPTL7 ENSG00000171819	1.02419	1.02416	1.00079	0.991795	0.930824	0.882873	0.957352	1.02177
ANGPTL8 ENSG00000130173	0.960772	1.1379	0.944739	0.974482	1.03737	1.16828	0.934106	0.986267
ANHX ENSG00000227059	0.821143	0.92242	1.28184	0.965577	0.729219	1.35481	1.06234	1.14495
ANK1 ENSG00000029534	0.880591	0.799233	0.792575	0.896574	1.03934	1.08163	1.18003	0.743889
ANK2 ENSG00000145362	0.882836	1.01684	1.02814	0.971615	0.873698	1.29215	1.00782	0.988616
ANK3 ENSG00000151150	1.13449	0.943157	0.742858	0.950603	0.935575	0.972355	1.02808	1.39138
ANKAR ENSG00000151687	1.10259	1.15617	1.35952	1.05332	1.01634	0.938328	1.16418	0.933422
ANKDD1A ENSG00000166839	1.11163	1.10055	1.03251	0.913297	0.956676	1.01147	0.887041	0.834685
ANKDD1B ENSG00000189045	1.16947	0.988155	1.06703	1.37677	0.878674	0.975083	0.850876	1.11062
ANKEF1 ENSG00000132623	1.21432	0.97991	1.13726	0.923837	1.22796	0.790266	1.11441	1.00789
ANKFN1 ENSG00000153930	0.878224	0.920119	0.919933	1.09678	0.923508	1.10397	1.01971	0.913924
ANKFY1 ENSG00000185722	0.83031	0.957755	0.780259	1.10967	0.853859	1.06854	1.02465	0.757925
ANKH ENSG00000154122	0.883942	0.77666	1.06292	0.72715	0.945292	1.04689	1.5539	1.08118
ANKHD1 ENSG00000131503	1.13233	0.777943	1.03894	1.07873	0.898182	1.10306	0.965724	0.928548
ANKHD1-EIF4EBP3 ENSG00000254996	1.1463	1.11271	1.20071	1.09964	0.929833	1.14682	1.08926	1.1735
ANKIB1 ENSG00000001629	1.12249	1.19001	1.15917	0.993009	1.02852	0.822805	0.996387	0.84813
ANKK1 ENSG00000170209	0.855274	0.667714	1.00949	0.689459	0.775254	0.951541	0.802715	0.900249
ANKLE1 ENSG00000160117	1.1262	0.811793	1.25111	0.928621	0.794331	1.16118	0.849668	1.11537
ANKLE2 ENSG00000176915	0.84707	1.01991	0.681992	0.76228	1.07711	0.93303	1.60929	0.786872
ANKMY1 ENSG00000144504	0.897401	1.11088	0.878146	0.965613	0.883714	1.17932	0.934354	0.901626
ANKMY2 ENSG00000106524	1.19318	0.974225	0.83425	0.697554	0.959791	1.0366	0.807784	0.8878
ANKRA2 ENSG00000164331	1.16356	0.797674	0.855515	0.505577	1.04219	0.870571	1.16891	0.957693
ANKRD1 ENSG00000148677	0.96704	1.15481	0.82505	1.0487	1.30376	1.09103	0.745555	1.25776
ANKRD10 ENSG00000088448	0.955034	0.978469	1.10271	1.01905	0.792308	0.786724	0.872251	0.681033
ANKRD11 ENSG00000167522	1.15435	1.0783	0.791908	1.10462	1.20528	1.48152	1.29142	1.19354
ANKRD12 ENSG00000101745	1.13542	1.06136	1.13774	0.731851	0.968887	1.14585	1.05972	0.664766
ANKRD13A ENSG00000076513	0.96689	0.884398	0.673516	0.891285	0.854644	1.43251	1.25756	1.13813
ANKRD13B ENSG00000198720	1.26671	0.873759	1.15421	1.11857	0.916206	1.17241	1.13404	1.03763
ANKRD13C ENSG00000118454	1.05895	1.31357	1.2847	1.13639	0.902999	0.938915	1.03091	0.876383
ANKRD13D ENSG00000172932	1.1542	1.02616	1.20765	1.05982	1.03837	1.20901	0.899754	1.10562
ANKRD16 ENSG00000134461	0.730588	0.991768	0.658539	0.793397	1.00077	0.808925	0.987025	1.15791
ANKRD17 ENSG00000132466	1.08766	0.835735	1.58726	1.25155	1.04603	0.952099	1.12152	1.20922
ANKRD18A ENSG00000180071	0.913002	0.971482	1.2094	1.06743	0.893243	0.803319	0.874387	1.1139
ANKRD18B ENSG00000230453	0.911415	0.706721	0.853193	0.868515	0.935579	0.842394	1.02003	0.931917
ANKRD2 ENSG00000165887	1.02455	0.786709	0.962046	1.28055	1.24946	0.940337	0.934043	0.781754
ANKRD20A1 ENSG00000260691	1.17049	0.786709	0.791549	1.04486	0.849809	1.00868	1.0441	1.01837
ANKRD20A2 ENSG00000183148	1.0025	0.967632	1.08834	0.907561	0.937679	0.698684	1.23199	0.909828
ANKRD20A3 ENSG00000276203	0.870496	1.05813	1.32879	1.01575	0.99474	0.907781	1.08656	0.906888
ANKRD20A4 ENSG00000172014	1.01849	0.701656	1.13771	1.0437	1.05627	0.996129	0.888614	0.942967
ANKRD22 ENSG00000152766	0.917215	0.994468	1.04217	1.27872	0.852782	0.778267	0.981127	1.19571
ANKRD23 ENSG00000163126	1.02892	1.13423	1.02012	1.04724	1.19263	0.784087	0.835475	0.888998
ANKRD24 ENSG00000089847	1.27455	0.999503	1.08902	0.843695	1.10835	0.856792	0.538893	0.926515
ANKRD26 ENSG00000107890	1.12533	1.04915	0.962566	0.9735	1.0872	0.975668	0.729664	1.07949
ANKRD27 ENSG00000105186	1.24374	1.12669	1.11021	0.903831	0.941256	1.05196	0.803664	0.999391
ANKRD28 ENSG00000206560	1.07509	0.900548	1.26724	1.11612	0.923819	1.36341	1.15474	0.844651
ANKRD29 ENSG00000154065	1.1158	0.918972	1.12601	1.05975	0.872802	1.14405	1.18767	1.0584
ANKRD30A ENSG00000148513	1.09106	1.00491	1.08045	0.997742	1.04872	1.15768	1.01421	1.23667
ANKRD30B ENSG00000180777	1.09662	1.05589	1.04323	1.01518	0.941032	1.16264	0.940399	0.909306
ANKRD30BL ENSG00000163046	1.2278	0.843753	0.943769	1.23485	1.18595	0.979122	1.07422	0.952953
ANKRD31 ENSG00000145700	1.25969	1.20223	1.199	0.88616	1.11366	1.05901	0.986524	0.88857
ANKRD33 ENSG00000167612	1.24356	1.26411	0.982385	0.858338	0.871581	1.14644	0.950927	1.23234
ANKRD33B ENSG00000164236	1.1579	0.906495	0.821813	0.737718	0.8388	1.18301	0.880032	0.933552
ANKRD34A ENSG00000272031	0.943176	0.850969	1.07907	0.957809	0.921108	1.05751	0.785811	0.930687
ANKRD34B ENSG00000189127	0.851476	0.79954	1.02196	0.884395	0.881761	0.863993	0.819857	0.964623
ANKRD35 ENSG00000198483	0.753677	1.10696	0.846636	1.00793	1.04239	0.881908	0.840407	0.995103
ANKRD36 ENSG00000135976	0.909115	0.923394	0.763382	1.09654	0.682468	0.748298	1.04905	1.28191
ANKRD36B ENSG00000196912	1.10612	1.29277	1.09769	0.945056	0.735088	1.21692	1.04532	1.05626
ANKRD36C ENSG00000174501	0.978116	1.03722	1.08383	1.0643	0.98763	0.820634	0.917595	1.01221
ANKRD37 ENSG00000186352	0.919147	1.02801	0.67093	0.988211	1.02535	1.27292	1.68754	1.4599
ANKRD39 ENSG00000213337	0.754625	0.78674	1.12445	1.00408	0.822348	0.992968	1.04015	0.797288
ANKRD40 ENSG00000154945	0.903868	0.890636	0.733793	0.944196	0.86091	1.01158	0.905131	1.30819
ANKRD42 ENSG00000137494	1.0231	1.13427	1.12568	0.76182	1.03083	0.93326	0.737054	0.888715
ANKRD44 ENSG00000065413	1.07499	0.916788	1.05797	0.811587	0.959092	0.903267	0.989983	1.13312
ANKRD45 ENSG00000183831	0.912206	1.23288	0.810042	0.99673	1.22959	0.975891	0.987453	0.921151
ANKRD46 ENSG00000186106	1.09231	1.02685	1.0117	0.75061	0.910575	0.78883	0.98276	1.11054
ANKRD49 ENSG00000168876	0.872846	0.814817	1.24802	0.82663	0.801219	1.27326	0.92555	0.888052
ANKRD50 ENSG00000151458	1.0684	0.838413	0.881368	0.93345	0.865543	1.09672	0.971588	1.14421
ANKRD52 ENSG00000139645	1.04752	1.08973	1.15043	1.07409	0.779359	1.17008	0.993002	0.809518
ANKRD53 ENSG00000144031	0.800192	0.723542	0.834701	1.24191	1.1045	0.874031	0.842801	1.1716
ANKRD54 ENSG00000100124	0.950448	0.989471	0.70554	1.24716	0.930378	0.662618	0.846782	1.10856
ANKRD6 ENSG00000135299	0.968205	0.89038	1.15243	0.877636	1.15549	1.04439	0.796873	1.02605
ANKRD62 ENSG00000181626	0.912114	1.17645	0.976143	1.15325	0.822826	0.842084	0.851733	0.87374
ANKRD65 ENSG00000235098	0.948878	1.18852	0.81187	1.17246	1.03828	0.891516	0.940874	0.901798
ANKRD7 ENSG00000106013	0.871476	1.03947	0.875857	0.911797	0.86312	1.27958	0.949966	1.33697
ANKRD9 ENSG00000156381	1.07272	1.12748	0.777354	0.94371	1.15871	0.858661	1.12331	1.00493
ANKS1A ENSG00000064999	1.04663	1.11721	1.13036	0.992511	1.03731	0.933801	0.933849	1.02856
ANKS1B ENSG00000185046	1.15233	0.975258	1.05917	1.10875	1.03112	0.992786	0.991242	0.6748
ANKS3 ENSG00000168096	1.04686	1.05311	0.985095	0.898091	1.01268	0.938158	1.0161	1.0864
ANKS4B ENSG00000175311	0.739489	0.969436	0.952665	1.0053	0.974773	1.01443	1.1068	0.810293
ANKS6 ENSG00000165138	0.907889	0.945636	0.965519	1.16523	0.892098	0.877188	0.966995	1.05153
ANKUB1 ENSG00000206199	0.92625	0.998833	0.998922	0.967215	0.69463	0.999268	0.900872	0.882179
ANKZF1 ENSG00000163516	1.41031	0.881505	1.09321	0.980794	0.807483	1.12982	0.907047	1.27948
ANLN ENSG00000011426	0.985953	1.06233	0.768172	0.959291	0.927807	1.22812	0.976162	1.21169
ANO1 ENSG00000131620	0.813111	0.942958	0.849713	1.20376	1.0577	0.968787	1.05834	1.14868
ANO10 ENSG00000160746	1.17462	1.00098	1.00787	0.860776	1.19274	0.950263	0.869656	1.16008
ANO2 ENSG00000047617	1.09391	0.868508	1.07394	1.2045	0.964631	0.97035	1.01742	1.19011
ANO3 ENSG00000134343	0.968565	1.02546	1.26229	1.12329	0.852075	1.19584	1.18284	0.913022
ANO4 ENSG00000151572	1.0854	1.22978	1.04036	1.02569	1.10517	1.04245	0.99923	0.899276
ANO5 ENSG00000171714	1.10204	1.14631	0.866531	1.05822	1.02391	0.962182	1.00978	1.4506
ANO6 ENSG00000177119	1.01819	1.04089	0.838942	1.18818	1.08133	0.918556	1.10918	1.00199
ANO7 ENSG00000146205	1.18062	1.20765	0.990341	1.25464	0.92285	1.20561	0.445257	0.891646
ANO8 ENSG00000074855	0.895088	1.02346	1.13979	0.893349	1.00811	1.03246	0.738109	0.870562
ANO9 ENSG00000185101	1.08295	1.21462	1.16091	1.13046	1.12263	1.17111	0.85008	1.03167
ANOS1 ENSG00000011201	1.04586	0.755759	0.833769	0.853921	1.30732	0.935102	1.21924	0.842008
ANP32A ENSG00000140350	0.988807	1.17538	1.19132	0.887735	0.881393	0.945718	1.1976	1.08851
ANP32B ENSG00000136938	0.850879	0.959021	1.38106	1.05097	0.943477	0.98047	0.940934	0.743452
ANP32E ENSG00000143401	1.0327	0.992336	0.914063	1.13943	1.09448	0.892392	0.963975	0.860752
ANPEP ENSG00000166825	1.13092	0.77802	0.577505	0.403401	0.671887	1.44315	1.63134	1.1523
ANTXR1 ENSG00000169604	0.730072	1.09467	1.25375	0.956506	0.809091	1.38225	0.896366	0.993524
ANTXR2 ENSG00000163297	1.04315	1.26999	0.841105	0.863772	1.03947	1.05691	1.03166	1.06942
ANXA1 ENSG00000135046	0.788453	1.10279	0.814387	1.1345	1.03046	0.882525	1.2138	0.684897
ANXA11 ENSG00000122359	1.10839	1.28961	0.96016	0.879237	1.03719	0.778715	0.871135	0.96
ANXA13 ENSG00000104537	1.09122	1.00432	0.843468	1.04643	0.829515	1.01903	0.877061	0.9827
ANXA2 ENSG00000182718	0.578244	1.07304	1.02048	0.997854	0.75991	0.824052	0.901976	0.878454
ANXA2R ENSG00000177721	0.847999	1.14416	1.16581	0.899768	0.947349	0.89749	1.1217	1.05731
ANXA3 ENSG00000138772	0.902457	0.858935	0.912732	1.0838	0.842534	0.838375	0.673956	1.32766
ANXA4 ENSG00000196975	1.05675	0.872326	0.858458	0.742275	1.09949	0.943305	0.764465	1.13041
ANXA5 ENSG00000164111	1.41188	0.904164	1.27519	0.752002	0.843386	1.12496	1.07998	1.05468
ANXA6 ENSG00000197043	0.826658	0.866103	0.922944	1.04999	1.34674	0.911909	0.939822	1.00418
ANXA7 ENSG00000138279	0.619865	0.932617	1.03403	0.975058	0.909403	0.984261	0.968267	0.862725
ANXA8 ENSG00000265190	0.699932	1.07943	0.93675	1.01829	0.968226	1.16712	0.909564	1.13578
ANXA8L1 ENSG00000264230	0.949224	1.23181	0.863349	0.941832	1.26496	1.19423	1.06582	0.923897
ANXA9 ENSG00000143412	0.999464	1.04854	0.857534	0.929578	1.08647	0.93958	0.983954	0.932918
AOAH ENSG00000136250	1.12707	1.06103	1.18143	0.977237	0.909483	1.00021	0.718239	1.07764
AOC1 ENSG00000002726	0.789475	1.00066	0.845829	0.85712	1.14432	1.11303	1.19228	0.830279
AOC2 ENSG00000131480	1.07473	1.26443	1.00122	0.907343	1.1412	0.771938	1.04606	1.14953
AOC3 ENSG00000131471	0.886737	1.48798	1.00158	0.991991	0.815218	0.845684	1.01857	0.831638
AOX1 ENSG00000138356	0.927086	1.06206	1.37597	1.08551	0.952446	0.942575	1.3061	1.14015
AP000295.9 ENSG00000249624	0.929535	1.35097	0.896009	0.808202	0.85404	0.833783	1.15463	0.847869
AP000304.12 ENSG00000249209	1.11567	0.912883	0.943084	1.14907	1.04091	0.945875	0.970004	1.0322
AP000349.2 ENSG00000280178	0.840927	0.842242	1.04932	1.02527	1.08998	1.11255	1.07124	1.10288
AP000350.10 ENSG00000251357	0.783703	1.05585	0.915632	1.05672	1.02508	0.974407	1.00764	0.982859
AP000721.4 ENSG00000256100	0.99242	0.607484	1.07862	0.967075	0.943181	1.0415	0.937414	0.865189
AP000769.1 ENSG00000279576	1.08333	0.997032	1.62796	1.24954	0.968372	1.06785	1.3372	1.56664
AP000866.1 ENSG00000279342	1.05233	1.13645	0.971667	0.967046	0.888734	0.686999	1.1702	1.11099
AP006285.2 ENSG00000278919	0.848904	0.872362	0.99735	0.973474	0.829591	0.943933	1.15873	1.01444
AP1AR ENSG00000138660	1.14259	1.14578	0.877839	0.847522	1.18762	0.913051	0.871293	1.1761
AP1B1 ENSG00000100280	1.30196	0.866839	1.04222	0.608958	1.11282	1.20241	0.953802	1.07811
AP1G1 ENSG00000166747	1.00142	0.846597	1.04888	1.0323	1.16006	1.32098	1.11109	1.07436
AP1G2 ENSG00000213983	0.936321	1.08984	0.970036	1.31117	1.00895	1.03409	0.935391	1.06226
AP1M1 ENSG00000072958	0.947881	1.04237	1.09144	0.984477	0.991164	0.769145	1.1416	1.36832
AP1M2 ENSG00000129354	1.37687	1.18577	1.12568	0.965356	0.89036	0.786081	1.31078	0.994835
AP1S1 ENSG00000106367	1.16693	1.03296	1.09052	1.01408	0.99295	1.26384	0.830931	1.12424
AP1S2 ENSG00000182287	0.824612	1.169	0.962499	0.777395	0.835349	1.2182	1.11856	0.975084
AP1S3 ENSG00000152056	1.10665	0.937333	1.11487	0.921842	0.923661	1.08852	0.83053	1.30681
AP2A1 ENSG00000196961	1.65302	1.01042	0.823341	1.10544	1.1981	1.13904	1.2107	0.779214
AP2A2 ENSG00000183020	1.08254	0.841478	1.11472	0.899815	1.01943	0.959379	1.106	1.28529
AP2B1 ENSG00000006125	1.40221	1.0425	0.995589	1.04317	0.877481	0.850937	0.825221	0.864383
AP2M1 ENSG00000161203	0.880597	1.36282	1.40207	1.07056	1.18422	0.850732	1.15125	0.745817
AP2S1 ENSG00000042753	1.01289	1.18222	1.01894	1.02229	0.895134	1.31168	1.21383	1.36863
AP3B1 ENSG00000132842	0.970589	0.949634	1.23229	1.08891	0.780868	1.05154	0.962868	1.28782
AP3B2 ENSG00000103723	0.859976	0.94865	0.990939	0.843766	0.902371	1.00515	0.982651	1.07234
AP3D1 ENSG00000065000	1.03324	0.952695	0.816617	1.26696	0.826936	1.12996	1.10714	1.10524
AP3M1 ENSG00000185009	0.867734	1.30106	0.817379	0.851	1.28593	0.824144	1.1313	1.17156
AP3M2 ENSG00000070718	1.04369	0.832273	0.804146	0.915687	1.09051	1.05504	0.779691	0.863957
AP3S1 ENSG00000177879	0.712296	0.907258	1.07952	1.02643	0.980148	0.846504	1.0095	0.955797
AP3S2 ENSG00000157823	1.21563	0.893907	1.00909	0.910294	1.42967	1.09657	1.07286	0.876573
AP4B1 ENSG00000134262	0.949219	1.2247	0.79843	1.09842	0.9334	0.827862	0.698804	0.99157
AP4E1 ENSG00000081014	0.900442	1.06647	1.05385	1.17095	1.11913	1.21551	0.848883	1.40119
AP4M1 ENSG00000221838	0.967066	1.20017	1.11703	1.15391	1.10427	1.0845	1.08974	1.12022
AP4S1 ENSG00000100478	1.06628	1.02081	0.969605	0.883821	0.992512	1.23404	0.97439	1.05485
AP5B1 ENSG00000254470	0.939462	1.26509	0.936875	1.16532	0.767541	1.02521	0.957406	0.70654
AP5M1 ENSG00000053770	0.768561	1.08931	1.44926	1.09473	0.957642	1.05756	0.993998	0.969158
AP5S1 ENSG00000125843	0.821432	0.905153	1.03039	1.06612	0.858093	1.19701	0.837925	0.967662
AP5Z1 ENSG00000242802	1.15794	0.846208	1.05244	1.09155	0.810674	1.65448	0.936067	1.1247
APAF1 ENSG00000120868	1.01255	1.0722	1.08101	0.968772	0.984873	0.795281	0.939534	1.01827
APBA1 ENSG00000107282	1.00945	1.11306	0.890599	1.2329	0.958882	1.24361	1.24112	0.900039
APBA2 ENSG00000034053	1.08416	0.898363	0.956101	1.02108	0.71968	0.727138	0.928824	1.1921
APBA3 ENSG00000011132	0.990476	1.09987	0.993247	0.905643	1.27264	0.813824	0.758316	0.958466
APBB1 ENSG00000166313	0.815876	1.43029	0.65536	1.204	1.11168	0.805433	0.857218	1.10029
APBB1IP ENSG00000077420	1.30103	0.827276	0.915575	0.901189	0.978588	0.973652	0.717429	0.960541
APBB2 ENSG00000163697	0.943207	1.12161	0.70099	0.943567	0.886876	1.18677	1.07861	1.10328
APBB3 ENSG00000113108	1.06892	1.22499	1.42745	0.852586	0.955885	0.850985	0.894573	0.825863
APC ENSG00000134982	1.13972	0.951886	0.9386	0.831616	1.11987	0.92301	1.00488	0.898932
APC2 ENSG00000115266	1.003	0.731982	0.837718	0.991573	1.06104	1.1392	1.17272	0.907193
APCDD1 ENSG00000154856	0.947174	0.885989	1.1113	0.865547	0.867888	0.955079	1.01689	0.836268
APCDD1L ENSG00000198768	0.937033	0.831657	0.976259	0.888628	1.17383	0.965933	1.37978	0.940707
APEH ENSG00000164062	1.10316	0.940265	1.13332	0.933827	1.18555	0.980566	0.85197	0.882929
APELA ENSG00000248329	0.818488	0.892362	1.17148	1.25145	1.29655	1.09878	0.87172	1.01839
APEX1 ENSG00000100823	1.05339	1.10838	1.02847	0.942019	1.0535	0.822687	0.954486	0.973482
APEX2 ENSG00000169188	0.823015	0.783014	1.2547	0.933391	1.09032	1.09705	1.09117	0.814204
APH1A ENSG00000117362	0.840078	1.24109	0.870098	0.800956	0.939723	1.11257	1.18693	1.11592
APH1B ENSG00000138613	0.823121	1.06252	0.820695	0.949002	1.18289	0.865916	0.799831	0.975737
API5 ENSG00000166181	1.06879	1.04668	1.07549	0.867512	1.01274	1.10809	1.05978	1.09921
APIP ENSG00000149089	1.02901	0.858085	1.01631	1.20056	1.09527	0.931979	1.14303	0.878031
APITD1 ENSG00000175279	1.06925	0.837683	1.08473	0.821255	1.03032	1.05943	1.07008	0.785616
APLF ENSG00000169621	1.10519	1.07815	0.852401	0.817498	0.992781	0.866356	0.835187	1.02339
APLN ENSG00000171388	0.848012	0.829186	1.14385	0.874154	0.936022	1.20578	0.851304	1.11922
APLNR ENSG00000134817	0.905721	1.00586	1.21523	1.09894	0.862207	1.17419	0.937377	1.08995
APLP1 ENSG00000105290	0.675169	0.842434	0.718775	1.0318	1.19201	1.09996	1.21166	1.15823
APLP2 ENSG00000084234	0.896846	0.988315	1.01999	0.487272	1.32661	0.957124	1.58432	0.841963
APMAP ENSG00000101474	1.01827	1.17341	1.18165	1.37654	0.676001	1.11594	1.0124	1.11467
APOA1 ENSG00000118137	1.0153	0.96158	1.0346	0.91134	1.19175	0.97656	1.09723	1.36605
APOA2 ENSG00000158874	0.895513	1.15342	1.01162	1.01474	0.969603	1.27521	1.1256	1.01182
APOB ENSG00000084674	0.968676	0.933025	0.968711	1.19063	0.950827	1.24811	0.868204	0.683911
APOBEC3A ENSG00000128383	1.09486	0.959683	1.10564	1.02361	1.07316	0.906913	1.04708	1.00126
APOBEC3B ENSG00000179750	0.973337	0.986465	1.23457	1.23725	0.86976	1.21878	1.01139	1.30025
APOBEC3C ENSG00000244509	0.888887	0.774152	1.27314	1.18856	1.06801	1.09148	1.13501	1.20733
APOBEC3D ENSG00000243811	0.883508	0.798966	1.09042	1.1321	1.16128	0.98465	1.14149	0.966062
APOBEC3F ENSG00000128394	1.10176	0.833043	0.992702	1.28692	0.985195	1.15331	0.952394	0.823688
APOBEC3G ENSG00000239713	0.838205	1.23755	1.07449	1.21383	0.92261	0.967827	1.01064	1.02337
APOBEC3H ENSG00000100298	0.967181	0.798975	0.90762	0.966953	0.838926	1.03206	1.02076	0.887228
APOBEC4 ENSG00000173627	1.20795	0.736561	1.05268	0.800761	0.880601	1.1267	1.17722	1.06232
APOBR ENSG00000184730	1.09286	1.00056	0.921856	0.949794	0.850305	0.943407	1.00114	0.846155
APOC1 ENSG00000130208	0.802345	0.747981	0.927926	1.08212	1.03079	1.03759	1.13474	1.09198
APOC2 ENSG00000234906	1.05906	1.02201	1.04839	1.17808	0.945931	1.20655	1.03155	0.978529
APOC3 ENSG00000110245	0.925018	0.762464	1.11915	1.25619	1.13244	0.803371	0.888663	0.888354
APOD ENSG00000189058	1.07562	1.02661	1.09111	1.34266	1.08056	0.383556	0.766332	1.02255
APOE ENSG00000130203	1.1365	0.484126	1.04051	1.09731	1.07347	1.28216	1.0715	1.42993
APOF ENSG00000175336	1.18032	1.09937	0.931522	0.910683	1.07553	0.942381	0.865051	0.974329
APOH ENSG00000091583	0.881484	0.899992	0.673876	1.19858	0.948502	1.02992	1.14027	1.01166
APOL1 ENSG00000100342	1.2346	1.1124	0.708938	0.82468	0.733525	1.05465	0.625772	1.10995
APOL2 ENSG00000128335	1.06777	1.18381	1.04568	0.853462	1.12379	1.39795	0.917867	1.20399
APOL3 ENSG00000128284	0.76027	0.769998	0.970998	1.0258	0.870437	0.854309	0.871961	1.12546
APOL4 ENSG00000100336	1.1103	1.11761	0.805888	1.18954	0.980291	0.939905	0.932426	0.885363
APOL6 ENSG00000221963	0.870605	0.753077	1.00392	1.10675	0.829812	1.33011	0.833221	0.892738
APOLD1 ENSG00000178878	1.26161	1.05944	1.12758	0.901548	0.848383	0.729686	1.1403	0.662131
APOM ENSG00000204444	1.08619	0.947109	0.859583	0.974458	1.15018	1.00707	1.12534	0.719991
APOO ENSG00000184831	1.05538	0.960383	1.20664	1.0815	0.839835	1.07887	1.13442	0.703459
APOOL ENSG00000155008	1.34044	0.961861	1.04965	1.03331	0.8686	1.12688	0.86784	1.18775
APP ENSG00000142192	1.20519	0.959902	0.826934	1.07776	1.01039	1.21675	1.07284	0.811728
APPBP2 ENSG00000062725	1.31391	1.07625	1.04472	0.867602	1.22314	0.921726	1.25223	1.29316
APPL1 ENSG00000157500	0.785268	1.03484	0.743468	1.42475	1.07572	1.01034	1.11195	0.848371
APPL2 ENSG00000136044	0.941977	0.853868	1.22383	0.784598	0.784089	0.89325	0.813799	0.675783
APRT ENSG00000198931	0.595917	1.06535	1.20535	0.976831	1.2487	1.15114	1.07366	0.95647
APTX ENSG00000137074	1.15224	1.09382	1.13149	0.985067	1.01515	0.924146	1.14117	1.35115
AQP1 ENSG00000240583	1.16669	0.741364	0.846312	0.817402	1.19649	0.967318	1.21841	1.06686
AQP10 ENSG00000143595	1.20685	1.00112	0.958667	0.974935	1.46474	1.02383	0.883639	1.08883
AQP11 ENSG00000178301	0.803495	1.02576	1.09423	1.0594	0.953155	0.955273	0.879361	1.02807
AQP12A ENSG00000184945	0.831623	0.969186	0.985912	0.855077	0.845673	1.00326	1.01737	1.22242
AQP12B ENSG00000185176	0.959458	1.06931	1.00554	0.848345	0.973097	0.820912	1.1375	0.72266
AQP2 ENSG00000167580	1.0471	0.874719	0.820798	0.904173	0.972255	1.26001	1.15633	1.09618
AQP3 ENSG00000165272	0.874392	1.215	0.571755	1.09075	0.884116	1.05867	0.95875	0.706964
AQP4 ENSG00000171885	0.852269	1.06371	1.06177	1.02203	1.29107	0.923839	0.969612	0.823683
AQP5 ENSG00000161798	0.86462	1.15011	1.15127	1.0302	1.05854	0.700261	1.14531	0.79323
AQP6 ENSG00000086159	1.02225	1.03469	0.953326	0.960205	0.991333	0.947423	0.992434	0.969375
AQP7 ENSG00000165269	0.895085	0.923538	0.929493	0.883709	0.90282	1.2025	1.13791	1.08198
AQR ENSG00000021776	1.04211	1.15143	0.830526	1.09032	0.889386	0.841134	1.16934	1.10035
AR ENSG00000169083	1.00748	1.0275	0.88003	0.66933	0.842554	0.984232	1.10382	0.732089
ARAF ENSG00000078061	0.857799	1.3151	0.783584	1.0038	1.03015	0.801718	1.10124	0.979207
ARAP1 ENSG00000186635	1.07369	0.761511	1.12371	0.922654	0.938451	1.09928	1.06526	1.15933
ARAP2 ENSG00000047365	0.846891	1.24471	1.06997	1.05305	1.01114	0.908883	1.02454	0.989941
ARAP3 ENSG00000120318	1.3519	0.570644	0.852435	1.06866	0.982735	0.874314	1.25236	0.819527
ARC ENSG00000198576	0.846842	0.857668	0.948834	0.983769	1.0697	0.806654	0.923915	1.08611
ARCN1 ENSG00000095139	1.20785	1.05234	0.955989	0.772222	0.832202	1.05133	0.768013	1.49372
AREG ENSG00000109321	0.911332	1.07849	0.812933	1.24458	1.23328	0.786661	1.31204	1.31871
AREL1 ENSG00000119682	1.00287	1.1854	1.13191	0.852916	0.936708	0.937091	1.07916	1.21358
ARF1 ENSG00000143761	0.899822	1.00374	1.14011	0.946566	1.02858	1.09464	1.10609	1.12274
ARF3 ENSG00000134287	0.937029	0.855311	0.996289	1.08799	0.793053	1.16497	1.02619	0.651708
ARF4 ENSG00000168374	1.01633	1.04663	0.585795	0.949672	0.883418	1.25386	0.784631	1.0321
ARF5 ENSG00000004059	1.10748	0.785783	1.07214	1.1475	0.911043	0.837537	0.99737	1.17638
ARF6 ENSG00000165527	0.988423	1.10292	0.99471	1.0972	0.921823	0.684356	1.01399	0.720629
ARFGAP1 ENSG00000101199	1.19188	0.791639	1.27747	0.954361	0.973123	1.27487	0.930493	0.967122
ARFGAP2 ENSG00000149182	1.0126	0.819718	0.971554	1.01067	1.00393	1.1694	0.933001	1.15613
ARFGAP3 ENSG00000242247	0.97305	0.988299	1.22088	0.822963	0.9249	0.991171	0.801314	1.11036
ARFGEF1 ENSG00000066777	1.0685	1.22922	1.12303	0.882209	1.03612	0.931006	1.17112	0.986509
ARFGEF2 ENSG00000124198	1.1018	0.880993	0.937039	1.24573	1.33846	1.21492	0.977207	0.756275
ARFGEF3 ENSG00000112379	1.1454	0.935426	1.20442	1.18251	1.06123	0.778779	0.963537	1.09128
ARFIP1 ENSG00000164144	0.794435	1.2012	1.26038	1.34068	0.872997	1.00103	1.04029	1.0242
ARFIP2 ENSG00000132254	1.05991	1.07942	1.36912	1.31222	0.936378	1.0607	1.19112	0.984567
ARFRP1 ENSG00000101246	1.46364	1.08954	0.862171	1.03236	1.07473	0.888525	1.28817	0.884472
ARG1 ENSG00000118520	1.13574	1.00507	0.831728	0.997684	1.07597	1.0638	1.01584	0.657249
ARG2 ENSG00000081181	1.10257	1.06866	1.01915	1.38722	0.940443	0.976828	0.817022	1.08792
ARGLU1 ENSG00000134884	0.96105	0.847597	1.20448	1.08324	1.05759	1.29656	1.13231	0.888731
ARHGAP1 ENSG00000175220	1.2017	1.04912	1.08467	1.54134	0.762826	0.743414	0.817991	0.816351
ARHGAP10 ENSG00000071205	1.21557	0.876575	0.991111	1.21592	0.969487	0.994717	1.14429	0.987492
ARHGAP11A ENSG00000198826	1.1501	0.978992	1.01209	1.26943	1.03293	1.04296	1.2859	1.10472
ARHGAP11B ENSG00000187951	0.753981	1.20942	1.06213	1.10126	0.980833	1.30295	1.20519	0.971966
ARHGAP12 ENSG00000165322	0.928997	0.808631	0.759252	0.917696	1.13536	1.14028	0.929383	0.691904
ARHGAP15 ENSG00000075884	0.988491	1.03205	1.05663	0.98054	0.808548	0.870492	0.630206	1.10854
ARHGAP17 ENSG00000140750	1.06747	0.974056	1.11025	0.99973	1.13988	0.791939	0.948437	1.16497
ARHGAP18 ENSG00000146376	0.876991	1.06564	0.869551	1.04077	1.28181	0.992375	0.995819	0.924785
ARHGAP19 ENSG00000213390	1.03907	0.797808	0.899737	1.10979	1.02935	1.02802	0.951556	1.03611
ARHGAP20 ENSG00000137727	0.948552	1.08006	0.927991	1.023	0.924086	1.20536	1.07511	0.981328
ARHGAP21 ENSG00000107863	1.14396	1.29454	1.14047	0.826287	0.897973	0.855307	1.30219	1.01331
ARHGAP22 ENSG00000128805	0.915363	0.935851	1.1904	0.949382	1.14521	0.891041	1.0747	1.21335
ARHGAP23 ENSG00000275832	0.941978	0.781424	0.950865	0.785192	1.16874	0.733497	0.937079	0.905651
ARHGAP24 ENSG00000138639	1.03756	0.914886	0.910033	1.42205	1.08833	0.977773	0.800989	0.941579
ARHGAP25 ENSG00000163219	0.930824	1.22455	1.00633	0.941605	1.05345	1.16535	0.873787	1.06182
ARHGAP26 ENSG00000145819	1.03833	1.06133	0.960993	0.733761	0.99847	1.07542	0.930287	1.01922
ARHGAP27 ENSG00000159314	1.18644	0.924595	0.96816	0.692692	1.00791	1.0682	0.997736	0.807602
ARHGAP28 ENSG00000088756	0.989079	0.955354	0.960823	0.859533	1.21279	1.04355	1.05348	0.940176
ARHGAP29 ENSG00000137962	0.767614	0.95051	1.32314	1.37151	1.32841	1.03451	1.00413	0.88392
ARHGAP30 ENSG00000186517	1.14592	0.910698	1.2279	0.836003	0.932077	1.12865	0.755077	1.14103
ARHGAP31 ENSG00000031081	0.931239	0.757997	0.889254	0.905309	1.05053	0.690872	0.696544	0.824916
ARHGAP32 ENSG00000134909	0.98391	0.887376	0.568269	1.13551	1.03605	1.10373	0.91895	0.844776
ARHGAP33 ENSG00000004777	0.853193	0.939266	1.18498	1.11084	0.981608	0.97202	0.863622	0.948756
ARHGAP35 ENSG00000160007	1.02515	1.15157	0.911103	1.33024	0.920052	0.784213	0.956288	0.965454
ARHGAP36 ENSG00000147256	1.01617	0.800892	0.933617	1.09865	1.20293	0.970298	1.03602	1.0036
ARHGAP39 ENSG00000147799	1.03662	0.765943	0.936121	1.27737	1.16196	0.788767	0.873923	0.928869
ARHGAP4 ENSG00000089820	1.14153	0.809076	0.957199	0.908156	0.893336	0.857014	1.00384	1.11962
ARHGAP40 ENSG00000124143	0.906988	1.05225	0.989188	1.07954	0.989825	1.03438	0.893737	0.90133
ARHGAP42 ENSG00000165895	0.826758	0.855972	0.714654	0.768414	1.13796	1.16134	0.91796	0.902207
ARHGAP44 ENSG00000006740	1.176	0.752006	0.758842	0.98511	0.903278	0.979003	0.953323	1.01692
ARHGAP45 ENSG00000180448	1.06735	0.808474	0.821016	0.853421	0.976419	0.91443	0.868658	0.987959
ARHGAP5 ENSG00000100852	1.30055	0.94318	0.972352	0.792794	1.06449	1.35751	0.839828	1.0504
ARHGAP6 ENSG00000047648	1.02087	1.1738	1.07838	1.02132	0.83716	0.994821	0.804663	0.948974
ARHGAP8 ENSG00000241484	0.925549	0.911964	0.768346	0.672521	1.10239	0.957012	0.935253	1.10867
ARHGAP9 ENSG00000123329	0.915285	1.08752	0.966336	1.21533	0.965522	0.692739	1.01148	1.01925
ARHGDIA ENSG00000141522	1.09304	1.16194	0.879721	1.29667	1.0942	0.844059	0.623843	0.991489
ARHGDIB ENSG00000111348	1.00664	0.73671	0.792714	0.951298	0.991755	1.13442	1.0924	1.00249
ARHGDIG ENSG00000242173	0.819016	0.862306	1.26111	0.993966	0.941313	0.860529	0.897866	1.06146
ARHGEF1 ENSG00000076928	1.14707	0.917299	0.841969	1.0884	1.03998	1.28838	1.10236	0.939166
ARHGEF10 ENSG00000104728	1.17275	0.736062	1.10441	1.11042	1.32332	1.12562	1.09619	0.834912
ARHGEF10L ENSG00000074964	1.04118	0.843343	0.920109	0.905707	0.954138	0.833326	0.976091	0.942809
ARHGEF11 ENSG00000132694	0.974646	0.754958	1.06691	0.757576	0.974197	1.00275	1.13577	1.00627
ARHGEF12 ENSG00000196914	1.33014	1.24093	0.730655	0.910417	1.03847	0.939286	1.17085	1.20216
ARHGEF15 ENSG00000198844	0.574452	0.844575	0.731853	0.830678	1.33396	0.888726	1.1968	0.908573
ARHGEF16 ENSG00000130762	1.15912	1.00127	0.945802	1.25411	1.10844	0.851484	1.26251	1.11883
ARHGEF17 ENSG00000110237	0.975665	0.876376	1.12435	1.24024	1.02402	0.823756	1.10434	0.979046
ARHGEF18 ENSG00000104880	0.77124	0.979858	1.08547	1.29776	1.17287	0.942154	0.918905	0.956523
ARHGEF19 ENSG00000142632	1.02268	1.10245	0.790751	1.06912	0.978167	1.11978	0.859438	1.10084
ARHGEF2 ENSG00000116584	0.917957	0.905613	1.27968	0.951497	0.772116	1.45933	0.971424	1.04346
ARHGEF25 ENSG00000240771	1.11956	1.09856	0.912133	0.954204	1.26073	1.07395	0.984413	1.06327
ARHGEF26 ENSG00000114790	1.02015	0.66716	1.05513	1.06245	0.884991	0.858914	1.30266	0.915882
ARHGEF28 ENSG00000214944	1.03604	0.951378	0.894639	1.0627	1.26444	0.85342	1.20329	0.987648
ARHGEF3 ENSG00000163947	0.964407	1.12558	1.20822	1.02678	0.745911	0.927247	1.13773	0.774056
ARHGEF33 ENSG00000214694	0.898787	1.22312	1.07427	0.955082	0.971846	1.03469	0.909201	1.13649
ARHGEF35 ENSG00000213214	1.11371	1.10644	1.18481	1.05888	1.26923	1.20501	1.07773	1.06697
ARHGEF37 ENSG00000183111	0.788932	0.924836	0.869429	0.781313	0.786675	0.85073	0.851597	0.927966
ARHGEF38 ENSG00000236699	1.00086	1.03629	0.884707	1.07291	1.19941	1.16961	0.865789	0.729628
ARHGEF39 ENSG00000137135	1.21315	1.3627	1.02829	0.890897	0.863229	1.01367	1.23159	0.901462
ARHGEF4 ENSG00000136002	0.872854	0.979607	0.850899	1.09217	0.927532	1.06808	0.931021	1.109
ARHGEF40 ENSG00000165801	0.783646	0.958875	0.976114	1.07563	1.0535	0.882954	1.03228	1.06069
ARHGEF5 ENSG00000050327	0.836487	0.828905	0.80451	1.22125	0.972524	0.985635	0.8541	0.888249
ARHGEF6 ENSG00000129675	0.900555	0.742741	0.96511	1.0947	1.20933	0.653025	0.926862	1.12373
ARHGEF7 ENSG00000102606	0.883464	0.93517	1.23107	0.91793	0.996959	0.946228	1.41453	1.0381
ARHGEF9 ENSG00000131089	0.78824	1.1617	0.813371	0.930505	0.79125	0.780677	1.23785	0.94981
ARID1A ENSG00000117713	0.993213	0.813635	0.962823	0.934065	0.991254	0.953335	1.33743	1.28529
ARID1B ENSG00000049618	0.961236	1.06594	1.16598	1.24416	1.1231	0.832733	0.798689	1.17093
ARID2 ENSG00000189079	1.09473	1.03679	1.36044	1.05954	0.859834	1.35882	1.05907	1.02081
ARID3A ENSG00000116017	1.10135	1.06563	1.15303	0.9694	0.779574	0.848276	1.35238	1.09561
ARID3B ENSG00000179361	0.787752	1.07548	0.766341	1.08249	0.793667	0.901697	1.0671	1.14403
ARID4A ENSG00000032219	1.09361	1.09076	0.937777	0.721161	0.847006	1.07751	0.937824	1.02081
ARID4B ENSG00000054267	1.24707	1.04347	0.967078	0.75647	1.08507	1.01414	0.849063	1.09128
ARID5A ENSG00000196843	1.05575	0.959636	0.937861	1.36009	1.5843	0.753355	0.77396	0.999871
ARID5B ENSG00000150347	0.888883	0.983097	1.04089	1.11422	1.08659	1.12411	1.13101	1.20562
ARIH1 ENSG00000166233	0.959302	0.825253	0.766268	1.24432	0.953145	1.56804	0.776763	0.870262
ARIH2 ENSG00000177479	0.927612	1.02945	1.00829	0.857066	1.03252	0.953682	1.02335	0.975902
ARIH2OS ENSG00000221883	0.957164	1.12572	0.958729	1.12597	1.22477	1.23648	1.126	0.86845
ARL1 ENSG00000120805	1.16993	1.00922	0.689882	1.0081	1.19497	0.995793	0.963582	0.904663
ARL10 ENSG00000175414	0.932194	0.767129	1.21428	1.16737	0.851778	0.978541	0.806021	0.885204
ARL11 ENSG00000152213	1.00096	1.49817	1.0656	0.986562	1.00031	1.21887	1.10567	0.816153
ARL13B ENSG00000169379	1.21408	1.02909	1.12619	1.19282	1.23283	1.05704	0.966168	1.24289
ARL14 ENSG00000179674	1.25026	0.977766	1.06633	1.02386	1.38476	1.15495	0.817193	1.08098
ARL14EP ENSG00000152219	0.967549	1.05433	0.931404	0.914213	1.2459	0.909948	0.960493	1.13415
ARL15 ENSG00000185305	0.997597	0.827988	1.1465	0.849025	1.05096	1.09013	0.760189	0.913744
ARL16 ENSG00000214087	1.16702	1.05955	1.31643	0.849157	1.04951	1.16651	1.0365	0.806735
ARL17A ENSG00000185829	0.921911	0.816954	1.03766	0.97359	1.05982	0.978039	0.996312	1.24807
ARL17B ENSG00000228696	1.1496	1.56218	0.946005	1.32358	0.97838	1.03232	0.939786	0.993034
ARL2 ENSG00000213465	1.44102	1.1388	0.873331	0.969605	1.01169	1.32488	0.909178	1.12371
ARL2BP ENSG00000102931	1.3213	0.883822	1.06176	0.947466	1.09606	0.99383	0.880005	0.906227
ARL3 ENSG00000138175	1.33268	0.734649	1.16772	0.863073	1.08505	0.842952	0.88524	0.901354
ARL4A ENSG00000122644	0.819759	1.0063	0.97616	1.04402	1.185	0.945538	0.931831	1.38326
ARL4C ENSG00000188042	1.29295	0.70135	1.0419	0.97587	1.03015	0.98976	1.06353	0.876907
ARL4D ENSG00000175906	1.09063	0.82324	1.05394	0.875582	0.860449	0.973588	1.34813	0.825059
ARL5A ENSG00000162980	1.02193	1.31559	1.06176	0.9387	0.943703	0.884377	0.926661	1.03766
ARL5B ENSG00000165997	0.95301	1.00673	1.0133	0.88211	1.26352	0.772643	0.854904	0.873565
ARL5C ENSG00000141748	0.961648	1.04967	0.977898	1.21044	0.645567	0.844138	0.835448	0.849213
ARL6 ENSG00000113966	1.31013	0.984087	0.971035	1.09708	1.14028	1.00505	1.01575	0.839711
ARL6IP1 ENSG00000170540	0.891522	0.828	0.978997	1.10516	0.79524	0.791149	0.964081	0.806538
ARL6IP4 ENSG00000182196	1.07632	0.951547	1.02654	0.772759	0.753264	0.999357	1.01791	0.797738
ARL6IP5 ENSG00000144746	1.31017	0.787949	1.01334	1.00042	0.946943	0.884547	0.976023	1.05706
ARL6IP6 ENSG00000177917	1.02879	0.887373	0.941849	1.1804	1.09736	0.754415	1.35675	1.05611
ARL8A ENSG00000143862	0.909252	1.14711	1.21275	0.860031	1.06289	0.831857	1.02526	0.926619
ARL8B ENSG00000134108	1.0194	1.14068	0.869134	0.949431	0.795817	0.97323	0.881343	0.937865
ARL9 ENSG00000196503	1.29805	0.946303	1.04973	1.1285	1.02273	0.955291	0.720653	1.1857
ARMC1 ENSG00000104442	1.22661	0.994055	0.73119	0.898827	1.06489	1.04901	0.822609	1.06711
ARMC10 ENSG00000170632	1.01457	1.06438	1.06344	1.08124	1.06652	1.06113	0.96873	1.03796
ARMC12 ENSG00000157343	0.639782	1.08399	1.0029	0.985707	0.820796	0.941109	1.11945	1.03678
ARMC2 ENSG00000118690	1.09213	0.897787	0.74727	1.03251	0.830028	1.12002	1.00961	0.912863
ARMC4 ENSG00000169126	0.95779	0.835596	1.11653	1.19936	1.06103	1.41755	1.26301	1.26277
ARMC5 ENSG00000140691	0.91702	0.807789	0.966479	0.924015	1.11204	0.95884	0.932493	0.810902
ARMC6 ENSG00000105676	1.14858	1.1009	1.03889	1.43962	1.16424	0.987473	1.03307	1.00078
ARMC7 ENSG00000125449	0.898462	1.34396	1.42782	0.656138	0.893751	0.877428	1.02085	0.842364
ARMC8 ENSG00000114098	1.32239	0.946824	0.862303	0.972331	0.965438	0.911588	0.961839	1.03019
ARMC9 ENSG00000135931	0.90741	1.02298	0.834261	1.30735	0.788452	1.2523	1.33552	1.07439
ARMCX1 ENSG00000126947	0.994938	0.990125	1.28107	0.915117	0.77204	1.08104	1.16253	1.1803
ARMCX2 ENSG00000184867	1.02499	1.08327	1.02879	1.02453	1.15527	1.09178	0.950483	0.902005
ARMCX3 ENSG00000102401	0.841512	1.03813	0.891772	0.853973	1.06448	0.680882	1.02651	0.94405
ARMCX4 ENSG00000196440	1.33567	1.03459	0.766065	0.996237	0.882596	1.27607	0.907546	0.931499
ARMCX5 ENSG00000125962	1.1512	0.877529	1.17792	1.06157	1.07551	1.37429	1.04133	1.10558
ARMCX6 ENSG00000198960	0.875154	1.46536	1.18112	0.891438	1.16705	0.923054	1.41829	0.895965
ARMT1 ENSG00000146476	1.17209	0.945023	0.860701	0.913077	1.29068	1.03062	1.1636	0.971747
ARNT ENSG00000143437	1.11037	1.07534	0.900317	1.08708	0.816066	0.775494	0.861357	0.724931
ARNT2 ENSG00000172379	0.871768	0.976297	1.13387	0.953888	1.1605	0.941648	1.1015	0.873526
ARNTL ENSG00000133794	1.25453	1.0963	1.0074	0.85804	0.940864	1.0809	0.780375	1.07594
ARNTL2 ENSG00000029153	0.780875	1.12182	1.16462	1.06021	0.939132	1.02542	0.870209	0.935821
ARPC1A ENSG00000241685	1.15152	0.888569	1.0746	0.788519	0.981266	0.979785	0.919333	0.913973
ARPC1B ENSG00000130429	0.91623	0.977321	0.976902	1.10228	0.912003	0.880619	0.875875	0.979407
ARPC2 ENSG00000163466	1.3075	0.891239	0.911411	1.02894	0.818837	1.0484	0.8036	1.23411
ARPC3 ENSG00000111229	0.937079	1.23074	0.928079	0.556808	1.21354	1.3559	0.982129	1.42082
ARPC4 ENSG00000241553	1.02976	1.06729	1.06014	0.827625	1.21752	0.958245	1.10635	1.03264
ARPC5 ENSG00000162704	1.27809	1.03729	0.999539	1.28267	0.932973	0.904579	0.917909	0.972045
ARPC5L ENSG00000136950	0.931499	1.17834	1.44801	0.938596	1.02462	0.808108	0.913306	1.33603
ARPIN ENSG00000242498	0.868302	1.12329	0.753259	1.94211	0.835071	0.630142	1.00608	0.957558
ARPP19 ENSG00000128989	0.836629	1.14375	0.919997	0.938674	0.931587	1.25153	0.926716	1.14798
ARPP21 ENSG00000172995	1.24917	0.819168	1.02881	1.17048	1.03902	0.897432	1.07948	1.04224
ARRB1 ENSG00000137486	0.976839	1.08899	0.660666	1.2858	1.22616	1.03321	0.974434	1.265
ARRB2 ENSG00000141480	0.913228	0.957231	0.97981	0.734937	1.16247	0.672801	0.950303	1.61629
ARRDC1 ENSG00000197070	0.732534	0.966809	1.18702	0.9069	1.06663	1.03793	1.24681	1.05186
ARRDC2 ENSG00000105643	1.03416	1.029	1.03528	0.882919	0.949954	1.04437	1.03959	0.829481
ARRDC3 ENSG00000113369	1.20155	0.919156	0.908375	1.18282	0.8649	1.12199	1.03741	0.83078
ARRDC4 ENSG00000140450	0.939022	1.10707	0.911134	1.29211	1.00353	1.08182	0.870056	1.00907
ARRDC5 ENSG00000205784	1.26538	0.85873	0.94105	1.04411	1.11621	0.760477	1.22202	0.995495
ARSA ENSG00000100299	1.06186	1.18257	1.0474	0.934713	0.836393	0.919359	1.53876	1.00025
ARSB ENSG00000113273	1.10848	0.899431	0.940513	1.28754	0.876353	0.975125	1.14499	1.25906
ARSD ENSG00000006756	0.892527	1.01094	0.861006	0.931735	0.940175	1.47646	0.987595	1.0414
ARSE ENSG00000157399	1.22472	1.08485	0.978379	0.973253	0.806903	0.878846	1.19559	0.875298
ARSG ENSG00000141337	1.13146	1.35843	0.952145	0.967654	0.882538	0.917091	0.851903	0.988173
ARSI ENSG00000183876	0.983135	0.872514	1.00896	1.12822	1.18435	1.20866	0.972069	0.864945
ARSJ ENSG00000180801	0.983314	1.00471	0.850714	1.02911	0.905952	0.949493	1.09862	1.32992
ARSK ENSG00000164291	0.748998	0.885383	1.07206	0.737501	1.05318	0.885137	0.983081	1.22541
ART3 ENSG00000156219	1.14967	0.993135	1.18754	1.16391	1.02638	1.04265	1.23081	0.953475
ART4 ENSG00000111339	0.968076	0.830633	0.997973	1.14072	0.987906	1.3066	0.800559	1.03926
ART5 ENSG00000167311	1.18432	0.90441	0.927096	0.84108	1.085	1.00571	1.17347	0.919301
ARTN ENSG00000117407	1.01003	1.08485	0.998045	1.17209	1.12357	0.871946	0.962532	0.753334
ARV1 ENSG00000173409	0.916532	0.839951	1.14334	0.884663	1.28702	1.07171	1.09989	1.10159
ARVCF ENSG00000099889	0.85306	0.936454	0.831112	0.832812	0.896066	0.927888	1.24292	0.893235
ARX ENSG00000004848	1.13869	1.17422	0.821993	0.891314	0.919104	0.992325	0.877263	1.14191
ASAH1 ENSG00000104763	0.815798	1.12132	0.626397	0.935867	1.01277	1.06049	1.38784	0.835545
ASAH2 ENSG00000188611	0.899455	1.10007	1.1536	1.51908	1.12985	1.04971	0.805428	1.06348
ASAH2B ENSG00000204147	0.850505	0.775747	0.735688	0.878786	1.11927	1.19793	0.75425	0.941017
ASAP1 ENSG00000153317	1.19911	0.858305	1.01717	1.11465	1.03153	0.930651	0.924364	1.05475
ASAP2 ENSG00000151693	1.17737	1.236	1.17124	0.929965	1.1317	1.0497	0.870364	0.914187
ASAP3 ENSG00000088280	0.886975	1.06734	0.892868	1.26307	0.974956	1.09872	1.10058	1.03777
ASB1 ENSG00000065802	1.12985	1.02261	0.878365	1.03938	0.661987	0.941016	1.13879	0.848857
ASB10 ENSG00000146926	1.13868	0.939331	0.841311	1.02892	0.768025	0.992317	1.0008	0.967959
ASB11 ENSG00000165192	0.841488	1.05281	0.952017	0.89856	1.30026	1.044	1.096	1.4394
ASB12 ENSG00000198881	0.826076	1.17172	0.71198	0.774433	1.01916	1.15619	0.812832	1.11638
ASB13 ENSG00000196372	0.841425	1.33126	0.899912	0.951556	0.749163	0.746647	1.11659	1.48682
ASB14 ENSG00000239388	1.01934	1.03226	1.00681	0.639032	0.820573	0.878697	0.931003	0.881116
ASB15 ENSG00000146809	1.0577	1.11646	0.845715	0.956123	1.33646	1.04858	0.973542	1.02465
ASB18 ENSG00000182177	1.03678	0.999322	1.16011	0.922542	1.3011	0.887305	0.870431	0.821688
ASB2 ENSG00000100628	1.07031	0.843391	0.875166	1.03068	1.48212	0.888625	0.870665	1.27014
ASB3 ENSG00000115239	0.874129	0.928937	0.818168	1.09811	0.780334	0.995776	1.04711	0.978226
ASB4 ENSG00000005981	0.93838	1.06005	0.804514	1.07548	0.792134	0.973613	1.06636	1.14259
ASB5 ENSG00000164122	0.952317	0.95843	0.814804	0.902306	0.995135	1.19389	0.702626	1.06924
ASB6 ENSG00000148331	0.870056	1.09068	1.02345	1.19695	0.997599	1.05163	1.09582	0.8443
ASB7 ENSG00000183475	1.01699	0.929708	1.04261	0.903167	0.956171	1.22165	1.00151	1.06264
ASB8 ENSG00000177981	1.09779	0.751262	0.848715	0.955176	1.06166	0.869432	1.04421	0.808247
ASB9 ENSG00000102048	0.987419	0.757406	1.05241	1.14641	0.922829	0.683241	1.04428	1.01203
ASCC1 ENSG00000138303	0.914269	1.15241	1.11449	0.949544	0.967314	0.885204	0.888549	0.854909
ASCC2 ENSG00000100325	1.39282	1.00448	0.790923	1.29341	0.828808	1.19871	0.894634	1.13344
ASCC3 ENSG00000112249	0.814397	0.940944	1.27893	0.850714	1.08295	1.03172	1.15863	0.806302
ASCL1 ENSG00000139352	1.09792	0.86659	1.25792	0.940401	0.922248	0.816847	0.90631	1.10433
ASCL2 ENSG00000183734	1.74441	0.877861	1.04915	1.05844	0.872616	1.17002	1.4154	0.68491
ASCL4 ENSG00000187855	0.948101	1.22158	0.983511	0.956693	0.931044	1.05867	1.14976	0.851455
ASCL5 ENSG00000232237	0.954375	0.953244	0.8768	0.888261	0.930618	0.894931	0.798864	1.15852
ASF1A ENSG00000111875	0.856301	0.784961	1.10968	0.806941	1.18222	0.851357	0.830393	1.11733
ASF1B ENSG00000105011	1.15616	0.95663	0.993785	0.714647	1.03281	0.85574	1.13602	1.01313
ASGR1 ENSG00000141505	0.637354	0.92558	1.0971	0.882205	1.28183	0.948781	0.929809	0.745904
ASGR2 ENSG00000161944	0.983192	0.988258	1.59496	0.912547	0.858296	1.17789	1.07443	0.99722
ASH1L ENSG00000116539	1.03824	0.904382	1.06626	1.73948	0.81798	0.819695	1.05414	1.07426
ASH2L ENSG00000129691	0.907796	0.88974	1.23921	1.07499	0.92034	0.9318	1.06078	0.985216
ASIC1 ENSG00000110881	0.935514	0.96381	1.30327	1.14579	0.927162	1.10242	0.926037	0.992461
ASIC2 ENSG00000108684	0.865385	1.02084	1.28175	1.02965	1.01796	0.854023	1.08676	1.2321
ASIC3 ENSG00000213199	0.932034	0.990449	0.871907	1.2078	0.920009	0.827596	1.11982	1.06471
ASIC4 ENSG00000072182	1.00908	1.0919	1.29454	1.26726	0.983419	0.861678	0.972416	0.905881
ASIP ENSG00000101440	0.851967	1.07188	0.876159	1.32402	1.11059	0.983432	0.954792	1.11095
ASL ENSG00000126522	0.808976	1.00266	1.14585	0.740496	1.21435	1.10732	1.05408	0.722068
ASMT ENSG00000196433	0.962506	1.13811	1.06644	0.94954	1.12741	1.12106	0.936489	0.898203
ASMTL ENSG00000169093	0.735405	0.980204	0.881856	1.08345	1.05918	1.28325	1.52608	0.966906
ASNA1 ENSG00000198356	0.955801	0.851298	0.872993	1.27091	1.08722	0.875205	1.02466	0.958859
ASNS ENSG00000070669	0.755445	0.973812	0.867004	0.781093	0.812905	0.986249	1.0852	1.01542
ASNSD1 ENSG00000138381	0.907588	1.36344	0.911893	0.956815	1.32556	1.05005	1.25614	1.21396
ASPA ENSG00000108381	0.828664	1.20919	0.830826	0.736122	1.09897	0.740504	0.935334	1.24815
ASPDH ENSG00000204653	0.972827	0.992752	0.853094	0.977059	1.03197	1.17628	0.830959	0.725729
ASPG ENSG00000166183	1.05004	0.782311	0.805432	1.17504	0.86726	0.942565	1.0022	0.847129
ASPH ENSG00000198363	0.986192	1.00542	0.912049	0.887688	0.882378	0.966623	0.825708	0.824833
ASPHD1 ENSG00000174939	0.689336	1.20189	0.930362	0.936738	1.08062	1.07784	1.05385	0.8227
ASPHD2 ENSG00000128203	1.04579	0.775573	0.740728	1.05048	0.793272	1.01046	1.22547	0.827804
ASPM ENSG00000066279	0.893242	1.12434	0.863621	1.21297	1.02933	1.11414	1.12263	1.06156
ASPN ENSG00000106819	0.939803	0.948425	1.09172	1.04449	1.10997	0.943873	1.07765	1.05924
ASPRV1 ENSG00000244617	1.04571	0.853147	0.871721	0.881453	1.03411	0.976851	1.02053	1.16066
ASPSCR1 ENSG00000169696	0.797818	1.03723	0.828767	1.35276	0.844045	1.14884	1.11719	0.991795
ASRGL1 ENSG00000162174	0.790644	1.05517	1.1628	0.987646	0.883412	0.927703	0.935226	1.06489
ASS1 ENSG00000130707	0.817117	1.00568	1.01916	0.996777	0.691312	1.02759	0.954309	0.871913
ASTE1 ENSG00000034533	0.674819	1.02457	0.897686	1.14868	0.853113	0.986661	0.847967	1.22142
ASTN1 ENSG00000152092	0.921064	0.972216	0.926245	1.12255	1.16712	1.04867	1.28289	1.0089
ASTN2 ENSG00000148219	1.0574	1.18688	0.831398	0.883423	1.04166	1.13208	0.966916	0.867904
ASUN ENSG00000064102	0.897088	0.985508	0.783667	0.792085	0.898442	0.971604	1.23351	0.870433
ASXL1 ENSG00000171456	1.11215	0.737745	0.982354	1.16746	1.13577	0.782272	0.993431	1.30546
ASXL2 ENSG00000143970	0.957279	1.03884	1.16818	0.832896	1.03799	0.828384	0.987932	0.783314
ASXL3 ENSG00000141431	1.17294	1.12576	0.816647	0.951174	0.785395	0.843345	1.14205	0.967693
ATAD1 ENSG00000138138	0.807612	0.757974	0.872273	1.30069	0.968819	0.763527	1.0916	0.842596
ATAD2 ENSG00000156802	0.949172	0.999595	0.746808	1.11945	1.29761	0.854476	1.17467	0.882545
ATAD2B ENSG00000119778	1.09537	0.886466	0.814921	0.917561	0.879066	0.828825	0.957175	1.16245
ATAD3A ENSG00000197785	1.13306	1.08965	1.21565	1.14516	0.82478	0.845509	0.905356	1.02926
ATAD3B ENSG00000160072	1.08961	0.900157	0.845182	0.936105	0.860999	0.995157	1.19438	0.960793
ATAD3C ENSG00000215915	1.13509	1.11961	0.812437	0.946205	1.0596	0.974948	0.997672	0.927399
ATAD5 ENSG00000176208	0.868985	0.831682	0.769882	0.871207	0.985781	0.840318	1.12925	1.30935
ATAT1 ENSG00000137343	1.21543	0.983134	1.05653	1.10052	0.848306	0.976172	1.01182	1.08015
ATCAY ENSG00000167654	0.795544	1.01634	1.24244	0.8336	1.01942	1.14374	0.826295	1.28626
ATE1 ENSG00000107669	0.913114	0.987047	0.927291	1.06957	0.749869	0.907899	1.07814	1.02871
ATF1 ENSG00000123268	1.02069	0.954137	0.867401	0.886287	0.887292	1.37269	1.13617	1.07392
ATF2 ENSG00000115966	0.919634	0.986058	0.96014	1.23122	1.16465	1.01126	0.932643	0.84146
ATF3 ENSG00000162772	0.795005	1.08197	1.22418	0.615319	1.07407	0.70858	0.792056	1.16202
ATF4 ENSG00000128272	1.46274	1.2216	0.677296	0.768683	0.793855	1.12598	0.555007	1.15311
ATF5 ENSG00000169136	1.07617	1.0595	1.01612	1.21442	0.851558	0.973577	0.961998	0.843027
ATF6 ENSG00000118217	1.10803	1.13651	0.928238	1.12807	1.06131	1.04189	0.938529	1.16248
ATF6B ENSG00000213676	1.02801	0.816737	0.80583	0.977598	1.1499	0.78562	1.13713	1.13059
ATF7 ENSG00000170653	1.02131	1.13244	1.09352	0.92776	0.942002	0.92955	1.06662	0.889841
ATF7IP ENSG00000171681	0.782565	0.982162	1.02322	1.17611	0.826653	1.05339	0.946491	0.72186
ATF7IP2 ENSG00000166669	1.34384	0.98587	1.08512	0.909093	1.02334	0.912612	1.16346	0.767562
ATG10 ENSG00000152348	1.00438	0.823875	1.50808	1.00885	0.948444	1.16807	1.24985	1.00976
ATG101 ENSG00000123395	1.00043	0.864166	0.814644	1.07833	1.12968	0.896983	0.827703	0.90035
ATG12 ENSG00000145782	1.04654	0.91432	0.837002	0.764899	0.849727	1.02858	1.42247	0.833355
ATG13 ENSG00000175224	0.997525	0.853619	0.991787	0.81269	0.779739	0.944049	1.24163	1.01178
ATG14 ENSG00000126775	1.0498	0.721434	1.24634	1.2899	0.988999	1.08175	0.803079	1.07921
ATG16L1 ENSG00000085978	0.922766	1.11349	0.995056	0.759557	0.726149	0.804873	0.988029	0.811471
ATG16L2 ENSG00000168010	1.20391	0.927749	0.994568	1.135	0.955985	0.989942	1.08944	1.20323
ATG2A ENSG00000110046	0.930293	0.816465	0.72123	1.72716	1.28046	0.930725	0.788175	0.618944
ATG2B ENSG00000066739	1.18438	0.753324	1.03797	0.915112	0.965751	0.862859	1.27566	0.92025
ATG3 ENSG00000144848	1.34885	0.796161	1.05092	0.967125	1.01815	1.19164	0.884586	1.23222
ATG4A ENSG00000101844	0.902456	0.989219	1.13845	0.997227	0.924019	1.10327	1.02548	0.93107
ATG4B ENSG00000168397	0.931904	0.871534	1.28359	0.988505	0.825132	1.16023	1.12618	0.983053
ATG4C ENSG00000125703	0.732594	0.903197	1.15982	1.20167	1.10705	1.10174	1.1544	1.05125
ATG4D ENSG00000130734	0.812975	1.15869	0.95147	0.716979	1.30186	1.13837	0.998345	0.894368
ATG5 ENSG00000057663	1.06466	1.08173	0.791332	1.01686	0.863742	1.13642	1.19871	0.837188
ATG7 ENSG00000197548	0.995972	1.16187	1.16342	0.982019	1.04168	0.935274	0.864075	1.19061
ATG9A ENSG00000198925	0.883016	0.734488	0.871032	0.733069	1.04265	1.12578	0.868023	0.760529
ATG9B ENSG00000181652	1.05469	1.07059	0.800172	1.08676	1.04976	1.16011	1.23426	1.06353
ATHL1 ENSG00000142102	0.916064	0.922454	0.854268	1.04747	1.03001	1.13768	0.840171	0.968231
ATIC ENSG00000138363	0.923666	0.940292	1.07809	0.874636	1.14106	0.874564	0.924657	0.924737
ATL1 ENSG00000198513	1.11194	1.12735	0.990259	0.993672	0.903559	0.96881	1.31972	0.981353
ATL2 ENSG00000119787	1.33278	1.18104	0.767492	0.657029	1.04096	0.830052	1.23773	1.08462
ATL3 ENSG00000184743	0.862462	1.06319	1.04019	0.854406	1.10939	0.858268	0.93941	0.909239
ATM ENSG00000149311	1.09229	0.833882	1.04721	0.834414	0.824285	0.989871	0.857472	1.42178
ATMIN ENSG00000166454	1.28594	0.97319	1.10221	0.796667	0.881389	1.18671	1.0148	1.20927
ATN1 ENSG00000111676	0.852388	0.915315	1.19666	0.919091	1.14547	0.999437	1.01053	1.06444
ATOH7 ENSG00000179774	1.04815	1.06322	0.961567	0.801426	0.815896	1.21345	0.937669	1.08455
ATOH8 ENSG00000168874	0.688072	0.955506	0.756663	1.07554	0.941945	0.724595	1.56958	0.80031
ATOX1 ENSG00000177556	1.1726	0.743241	0.894328	1.78882	1.07933	0.859725	1.03768	0.780137
ATP10A ENSG00000206190	1.1087	1.07509	0.924959	0.949337	1.22568	1.18035	1.18303	1.34628
ATP10B ENSG00000118322	1.12001	1.04779	0.98309	0.862395	1.13873	0.999577	1.35658	1.06058
ATP10D ENSG00000145246	0.937395	1.0111	0.884135	0.951885	1.04002	1.26697	0.930224	1.14816
ATP11A ENSG00000068650	1.07229	1.05711	1.02833	0.988564	1.0251	0.970051	1.01821	0.739948
ATP11B ENSG00000058063	0.908598	0.965334	0.869208	0.992021	1.26751	0.942845	1.11704	0.880503
ATP11C ENSG00000101974	1.23778	0.987273	0.904535	0.897024	0.742868	0.80155	1.13836	1.05462
ATP12A ENSG00000075673	0.999306	1.04118	1.02796	0.691781	1.09858	0.992402	0.932598	1.01569
ATP13A1 ENSG00000105726	1.19873	1.18419	0.893318	0.950498	1.29171	0.8272	1.04559	1.31054
ATP13A2 ENSG00000159363	1.08209	1.05641	1.0182	0.93727	0.992859	0.938818	0.607667	1.12896
ATP13A3 ENSG00000133657	1.27599	0.859408	0.94109	0.983818	1.09354	0.987423	1.03987	1.27517
ATP13A4 ENSG00000127249	1.10769	1.26595	1.10557	0.951514	0.797285	0.790167	1.0562	0.933494
ATP1A1 ENSG00000163399	0.920925	1.04613	0.70649	0.961906	0.659977	1.03964	1.93799	0.750189
ATP1A2 ENSG00000018625	0.992586	0.917131	0.921487	0.995998	0.869611	0.797741	0.917446	1.2873
ATP1A3 ENSG00000105409	0.99896	0.913794	1.07949	0.87379	1.01466	0.835311	0.918053	0.943008
ATP1A4 ENSG00000132681	1.10859	0.953174	1.18859	0.984615	1.06794	0.96481	0.860586	0.789162
ATP1B1 ENSG00000143153	1.08171	0.822333	0.993	0.879437	0.957214	1.03007	1.11121	0.572503
ATP1B2 ENSG00000129244	1.04698	0.903676	1.07496	1.0754	0.947665	0.915735	1.25466	0.975946
ATP1B3 ENSG00000069849	1.32994	1.02345	1.0433	1.22847	0.990925	0.965387	1.17068	0.841415
ATP1B4 ENSG00000101892	0.992395	0.72716	1.18721	1.14317	0.931364	1.09886	1.00973	1.33352
ATP23 ENSG00000166896	1.15461	0.849037	0.844603	1.26534	1.11162	1.03073	0.999713	1.31781
ATP2A1 ENSG00000196296	1.00026	1.03458	1.16372	0.910465	1.18249	0.851099	1.15448	1.1964
ATP2A2 ENSG00000174437	0.923552	0.847797	1.0818	0.946279	1.21224	0.790823	0.81978	0.890899
ATP2A3 ENSG00000074370	0.887996	1.2628	0.811035	1.05972	1.09556	0.801483	0.838711	1.01028
ATP2B1 ENSG00000070961	1.13749	1.32244	0.810969	0.888012	1.0761	0.926906	1.00882	0.901315
ATP2B2 ENSG00000157087	1.40278	1.08382	1.03777	1.04485	0.96205	0.883735	0.767448	1.06844
ATP2B4 ENSG00000058668	1.12186	1.09928	0.934134	0.952846	0.87311	1.08643	0.772121	1.04692
ATP2C1 ENSG00000017260	1.16183	1.01572	0.946651	1.07286	1.04666	1.03229	1.06726	1.11169
ATP2C2 ENSG00000064270	1.05048	1.31896	0.900899	0.997121	0.882329	0.711305	1.18122	1.03493
ATP4B ENSG00000186009	0.790827	0.834449	1.07106	0.912271	0.961591	1.15345	1.18594	1.10413
ATP5J2-PTCD1 ENSG00000248919	1.28225	0.962446	0.952249	0.987509	1.12363	0.993191	1.0365	0.687906
ATP5SL ENSG00000105341	1.59523	0.974788	0.911138	1.2445	1.21646	0.950014	0.888226	1.3015
ATP6AP1 ENSG00000071553	1.10538	0.95313	0.826236	1.1306	1.04217	0.893126	1.10111	0.995536
ATP6AP1L ENSG00000205464	0.953149	0.967251	0.894052	1.0089	0.990077	0.694924	0.962793	0.883791
ATP6AP2 ENSG00000182220	0.957989	1.37086	0.851902	0.890686	1.11188	0.818693	1.00872	0.977671
ATP6V0A1 ENSG00000033627	1.14568	0.932837	0.917769	0.851527	1.48423	0.881859	0.799602	0.937212
ATP6V0A2 ENSG00000185344	0.997717	0.939255	1.08478	1.35553	1.09296	1.19071	1.08321	0.849228
ATP6V0A4 ENSG00000105929	1.04881	0.859206	0.88645	0.728914	0.95243	0.876865	1.0205	0.873818
ATP6V0B ENSG00000117410	1.06323	0.791628	1.04121	1.38008	1.18056	0.858541	1.04182	0.919626
ATP6V0C ENSG00000185883	0.870628	0.969386	0.982169	1.07753	0.946585	1.09784	1.23055	0.928265
ATP6V0D1 ENSG00000159720	1.23942	0.728478	1.19216	0.994165	1.22652	1.11234	0.936406	1.03552
ATP6V0D2 ENSG00000147614	0.864286	1.11706	1.10181	0.889524	0.867971	1.14138	0.879388	0.979989
ATP6V0E1 ENSG00000113732	1.09592	0.780098	1.08519	1.05823	1.05958	0.993152	1.02212	0.978583
ATP6V0E2 ENSG00000171130	1.00049	1.20344	1.01751	0.743078	0.958743	0.941897	1.38959	0.856158
ATP6V1A ENSG00000114573	0.984699	1.0408	0.942435	1.00998	0.956204	1.04117	1.11177	0.907017
ATP6V1B1 ENSG00000116039	0.85396	0.94552	0.743007	0.797238	0.822712	1.1235	0.965619	0.891217
ATP6V1B2 ENSG00000147416	1.00963	0.925465	1.02798	0.991377	0.885966	0.834661	0.835857	0.931216
ATP6V1C1 ENSG00000155097	0.806634	0.947969	0.954298	1.01583	0.761803	1.1984	1.23024	1.12499
ATP6V1C2 ENSG00000143882	1.17279	0.87837	1.00275	1.13072	0.854369	1.04172	0.960293	1.53065
ATP6V1D ENSG00000100554	1.05066	0.846727	1.00465	1.07816	0.975548	0.988435	0.817334	1.24781
ATP6V1E1 ENSG00000131100	1.22028	0.998366	0.859739	0.885272	1.06227	1.38052	0.812614	0.838167
ATP6V1E2 ENSG00000250565	0.895141	1.24719	1.14938	1.13226	0.922154	0.919967	0.701245	0.848007
ATP6V1F ENSG00000128524	1.04621	0.815841	0.947208	0.968749	1.09291	1.06057	0.710328	1.29767
ATP6V1G1 ENSG00000136888	1.09638	1.00618	0.921723	1.11222	1.01604	1.13308	0.972287	0.81047
ATP6V1G2 ENSG00000213760	0.982934	1.03201	1.02602	1.08123	1.09308	1.02465	1.04916	0.90389
ATP6V1G3 ENSG00000151418	1.00726	0.983845	0.916775	1.08986	1.18326	1.03663	0.741597	0.872635
ATP6V1H ENSG00000047249	0.919775	1.18613	1.11879	0.942924	1.05745	1.09628	0.9003	0.970948
ATP7A ENSG00000165240	1.22122	1.10299	0.925134	1.0489	0.873503	0.777408	0.647455	1.01788
ATP7B ENSG00000123191	1.12399	0.795685	0.952825	1.15463	0.907785	1.01024	0.91114	0.896692
ATP8A1 ENSG00000124406	1.00252	0.989374	1.05664	0.621157	0.962569	0.948115	0.971849	0.974021
ATP8A2 ENSG00000132932	1.04309	0.837634	0.796884	0.978661	0.799648	1.09312	0.962606	0.798179
ATP8B1 ENSG00000081923	0.723285	0.880204	0.867043	0.768404	0.918199	0.960479	1.36372	0.993861
ATP8B2 ENSG00000143515	0.772497	1.04103	0.946808	0.771655	0.860165	1.06346	0.819759	0.896474
ATP8B3 ENSG00000130270	1.37446	0.961874	1.0925	0.935127	0.985467	1.04521	0.746601	0.888858
ATP8B4 ENSG00000104043	0.867119	1.02206	0.95313	0.991742	1.05327	0.889917	0.782086	1.05225
ATP9A ENSG00000054793	1.1755	0.88059	1.05541	1.00099	0.758217	1.05406	1.05258	0.911163
ATP9B ENSG00000166377	0.960604	1.00011	1.47904	0.882715	0.986615	0.948842	1.15686	0.937534
ATPIF1 ENSG00000130770	0.808443	0.850028	0.899299	0.82173	1.04973	0.968778	1.07537	0.820098
ATR ENSG00000175054	1.00211	0.9388	0.892095	1.04015	0.989572	1.0662	0.973514	1.11245
ATRAID ENSG00000138085	0.802458	1.00545	1.11136	1.10173	1.18215	0.885708	0.956326	0.853467
ATRIP ENSG00000164053	1.07371	0.829475	0.774772	1.10068	0.930634	1.16984	1.03629	1.03198
ATRIP ENSG00000282827	1.02344	0.873638	0.954982	1.15548	0.785541	1.16927	1.05911	1.1271
ATRN ENSG00000088812	0.960107	0.917194	1.0655	1.07352	0.872526	0.984327	0.883846	0.875106
ATRNL1 ENSG00000107518	0.972464	0.747687	1.05468	0.960763	0.883037	1.01871	1.06924	1.21459
ATRX ENSG00000085224	0.918154	1.03012	0.993198	1.37696	0.922926	1.10268	1.24274	1.00758
ATXN1 ENSG00000124788	1.11205	0.749991	1.10558	1.37478	1.13867	1.04124	0.618455	1.17548
ATXN10 ENSG00000130638	0.770872	1.38222	0.982259	1.14906	0.790122	1.17027	0.999109	1.06054
ATXN1L ENSG00000224470	0.918051	1.05559	1.13538	1.00789	0.867643	1.01583	0.69814	1.27611
ATXN2 ENSG00000204842	1.02669	0.96921	1.27977	1.03957	1.06708	1.20933	0.923671	1.06606
ATXN2L ENSG00000168488	1.01098	0.883888	0.988627	0.980164	1.10271	1.26739	1.18131	1.01978
ATXN3 ENSG00000066427	0.859273	0.925464	0.92999	0.953757	0.907163	0.869708	1.17718	1.08094
ATXN7 ENSG00000163635	0.997749	0.801654	0.842642	0.738223	0.920906	0.921911	1.24654	0.943893
ATXN7L1 ENSG00000146776	0.81885	1.47312	0.79899	0.927398	1.01099	0.851611	0.989693	1.00865
ATXN7L2 ENSG00000162650	0.809697	0.856911	1.16898	0.899315	1.15793	0.799999	1.19052	0.70001
ATXN7L3 ENSG00000087152	1.33466	1.18132	0.903106	0.819633	1.00126	0.778618	0.949554	0.981911
ATXN7L3B ENSG00000253719	0.916063	0.82776	1.04274	0.791922	0.654918	1.43823	1.06826	1.15648
AUH ENSG00000148090	1.00594	0.878832	0.889503	0.907091	0.943054	0.951606	0.893004	1.03792
AUNIP ENSG00000127423	1.08863	1.07741	1.02779	1.45433	1.07933	1.09493	1.0962	1.10777
AUP1 ENSG00000115307	0.656023	1.11512	1.11974	0.863045	1.00956	1.53907	1.15516	1.33004
AURKA ENSG00000087586	1.2693	1.07515	1.04539	0.904545	0.78839	0.997384	0.855637	1.09881
AURKAIP1 ENSG00000175756	1.07421	1.39256	1.46004	1.3607	1.15245	0.94171	0.773747	0.8827
AURKB ENSG00000178999	1.0031	0.938166	0.996969	1.06972	0.995479	0.903823	0.867571	1.10459
AURKC ENSG00000105146	0.884488	0.870548	1.0543	1.24958	0.69364	0.944878	0.834039	1.06754
AUTS2 ENSG00000158321	0.992652	1.03918	0.814195	1.05884	0.88933	0.989392	0.98821	0.902481
AVEN ENSG00000169857	0.818321	1.07054	1.17125	1.10601	0.671016	1.09467	1.00574	0.730575
AVIL ENSG00000135407	0.670676	0.978088	1.07978	1.10704	0.905438	0.900239	0.811365	1.06476
AVL9 ENSG00000105778	0.955158	1.04814	0.873316	1.05516	1.03887	0.877209	1.09125	1.13017
AVP ENSG00000101200	1.05869	1.06384	0.86612	1.17764	1.09565	1.24083	1.05895	0.837541
AVPI1 ENSG00000119986	0.951076	0.883575	0.936915	1.14922	0.747338	1.34992	0.876388	0.920006
AVPR1A ENSG00000166148	0.905625	1.09493	0.914123	0.973327	0.965812	0.794796	1.00211	1.27729
AVPR1B ENSG00000198049	1.03009	1.09666	1.06849	1.21886	1.11607	0.837602	0.95401	1.21384
AVPR2 ENSG00000126895	0.711177	0.853522	1.24648	1.04957	0.854145	0.939261	0.938959	0.960862
AXDND1 ENSG00000162779	0.753147	1.00948	1.06566	1.04285	1.01125	0.997256	0.719114	0.921905
AXIN1 ENSG00000103126	1.20007	1.19788	0.838545	0.988117	0.701611	1.11119	0.892998	1.15554
AXIN2 ENSG00000168646	1.15698	0.936855	0.82754	0.874341	1.1228	0.820431	0.818639	1.19388
AXL ENSG00000167601	0.928312	0.676551	0.997581	1.12285	1.17437	0.826672	0.959382	0.834774
AZGP1 ENSG00000160862	1.22359	1.21231	0.819728	1.14715	1.08908	1.50848	1.41385	1.30818
AZI2 ENSG00000163512	0.980399	1.10982	0.942681	0.918776	0.922634	1.12213	1.00852	1.0438
AZIN1 ENSG00000155096	0.849408	1.26791	0.860587	0.816652	1.17434	1.10105	1.02414	0.976073
AZIN2 ENSG00000142920	1.10702	0.979604	1.06526	1.06029	0.780704	0.908791	1.09897	1.04431
AZU1 ENSG00000172232	1.02565	1.08189	0.945244	0.88534	1.10365	0.994214	1.02122	0.770829
B2M ENSG00000166710	0.812563	0.967109	1.00128	0.86191	0.711911	0.848424	1.15887	1.36881
B3GALNT1 ENSG00000169255	1.0837	1.12848	0.947083	0.920847	0.961595	1.02343	1.13043	0.702082
B3GALNT2 ENSG00000162885	0.9596	0.997749	1.06095	0.993717	0.84063	1.35921	1.00511	0.974924
B3GALT1 ENSG00000172318	0.958639	0.875784	0.968229	0.899936	1.21225	1.09116	0.973705	1.20757
B3GALT2 ENSG00000162630	0.880771	1.17695	0.828653	0.893798	0.934018	0.798571	0.949282	0.838426
B3GALT4 ENSG00000235863	0.788694	0.716447	0.992727	0.859426	1.03531	0.924595	0.991105	1.1664
B3GALT5 ENSG00000183778	0.769165	1.246	1.12609	0.864751	0.984763	1.10059	0.790643	1.01627
B3GALT6 ENSG00000176022	1.22033	0.90197	1.02683	0.993139	1.20642	1.23536	0.974271	0.995471
B3GAT1 ENSG00000109956	1.17404	1.1229	1.1957	0.921693	1.46758	1.0608	0.952361	1.15718
B3GAT2 ENSG00000112309	1.00963	1.02847	0.834973	1.20819	1.04464	0.866854	1.39542	1.19165
B3GAT3 ENSG00000149541	0.91076	1.09555	1.00441	1.28734	1.28829	0.998571	1.15965	0.901205
B3GLCT ENSG00000187676	1.16167	1.02323	0.935374	0.981033	0.796097	0.851076	0.927526	0.818022
B3GNT2 ENSG00000170340	1.0588	0.810567	0.954721	0.978186	0.878727	1.10165	1.16767	0.885356
B3GNT3 ENSG00000179913	0.905057	0.910172	1.10493	1.24177	0.803787	0.875062	1.06983	0.785597
B3GNT4 ENSG00000176383	0.909057	1.17408	0.924592	1.16253	0.859863	0.750106	1.11567	1.14821
B3GNT5 ENSG00000176597	0.947618	1.05559	1.08082	1.30527	1.10753	1.07168	1.06123	0.838419
B3GNT6 ENSG00000198488	1.10244	0.924174	0.930476	0.730918	0.835876	1.05919	0.67831	1.12857
B3GNT7 ENSG00000156966	0.896055	0.877428	0.889174	1.03281	1.08366	1.18522	0.996252	0.92108
B3GNT8 ENSG00000177191	0.987011	1.27491	0.880983	1.03651	0.988102	0.930467	0.676687	0.960234
B3GNT9 ENSG00000237172	1.20175	0.816898	0.890491	1.15045	0.819831	0.939573	1.05286	1.04692
B3GNTL1 ENSG00000175711	0.826042	0.947975	0.989098	1.01392	1.0053	1.01695	1.12386	0.753131
B4GALNT1 ENSG00000135454	1.10031	0.947198	1.22006	0.857781	0.858093	0.854632	1.00428	0.91235
B4GALNT2 ENSG00000167080	0.992172	0.839017	0.968725	1.17429	0.787668	0.918677	0.953362	0.87359
B4GALNT3 ENSG00000139044	1.03929	1.0079	1.09834	1.03949	0.960575	0.956498	1.18388	1.12092
B4GALNT4 ENSG00000182272	0.930772	1.20433	1.12852	0.840493	0.980263	0.771895	0.954237	0.735445
B4GALT1 ENSG00000086062	0.940715	1.09847	0.650884	1.00173	1.23884	1.28548	1.18789	1.1729
B4GALT2 ENSG00000117411	1.14036	1.02723	1.05278	0.901025	0.902796	0.906344	1.08724	1.07221
B4GALT3 ENSG00000158850	0.923325	0.82441	1.21399	1.03148	0.95466	1.05893	0.766103	1.02299
B4GALT4 ENSG00000121578	1.13443	1.17861	0.780801	1.06999	1.06985	1.15078	0.891852	0.865251
B4GALT5 ENSG00000158470	1.01038	1.29204	0.671176	0.963393	1.07518	1.17512	0.743119	0.80378
B4GALT6 ENSG00000118276	1.19041	0.876667	0.7676	0.848214	0.960248	1.19424	1.08763	0.833875
B4GALT7 ENSG00000027847	0.991177	1.00783	0.978635	1.09453	1.01929	0.717883	1.0734	1.04979
B4GAT1 ENSG00000174684	1.0416	0.53788	1.11367	1.46158	0.812261	1.13558	0.932354	1.11813
B9D1 ENSG00000108641	0.84961	0.963872	0.978124	0.913872	0.974053	1.11547	0.953004	1.22625
B9D2 ENSG00000123810	1.0811	1.02431	1.04026	1.02472	1.08135	0.781862	1.20357	0.948329
BAALC ENSG00000164929	0.813	0.919874	1.07098	1.08086	1.04494	0.981289	1.1026	1.0883
BAAT ENSG00000136881	0.947536	1.10091	0.908199	1.253	1.18518	0.846445	0.775479	1.06749
BABAM1 ENSG00000105393	1.09024	1.19884	1.1101	0.754345	0.95654	0.723342	0.949667	1.12185
BACE1 ENSG00000186318	1.01069	1.06719	1.0938	0.786843	1.16852	1.04015	0.994366	1.13235
BACE2 ENSG00000182240	1.09776	1.10547	1.03527	1.09854	1.05853	1.04316	0.873714	1.18908
BACH1 ENSG00000156273	0.990841	1.07532	0.750901	0.916957	1.24631	1.16211	1.22166	0.830028
BACH2 ENSG00000112182	0.825311	1.09772	0.972833	1.0339	0.961906	1.05422	1.02567	1.15764
BAD ENSG00000002330	1.13507	0.900408	1.3678	1.03549	1.18804	1.38017	0.856151	1.00047
BAG1 ENSG00000107262	1.31714	0.89458	0.699324	1.25991	1.08239	1.3272	0.853156	1.07582
BAG2 ENSG00000112208	1.08089	1.11208	0.993906	1.11617	0.852473	0.873407	0.825256	0.943076
BAG3 ENSG00000151929	0.813623	0.884582	0.736775	0.894318	1.19517	1.15024	1.01633	1.11489
BAG4 ENSG00000156735	1.05896	0.975557	1.21317	1.24079	0.764336	0.839803	1.09735	0.797177
BAG5 ENSG00000166170	1.0194	1.02993	1.17003	0.876367	0.834872	1.21531	1.26753	0.958811
BAG6 ENSG00000204463	0.992973	0.874433	1.12564	1.04387	1.05491	0.998619	0.866269	0.748603
BAHCC1 ENSG00000266074	0.978656	0.914387	1.11195	0.87416	1.05546	1.0169	1.10897	0.99441
BAHD1 ENSG00000140320	1.23987	1.16909	1.14609	0.926231	0.763902	1.06976	1.13318	1.14392
BAIAP2 ENSG00000175866	1.06168	1.18679	1.04328	0.904131	0.87401	1.31273	1.25664	0.875593
BAIAP2L1 ENSG00000006453	0.886412	0.906384	0.749168	0.968427	1.06446	1.15173	1.36396	0.954853
BAIAP2L2 ENSG00000128298	1.06438	0.886174	1.00075	1.25919	0.917457	1.28733	1.22724	0.811878
BAIAP3 ENSG00000007516	0.888305	0.991871	1.1861	0.903238	0.880891	0.928742	1.17966	0.944203
BAK1 ENSG00000030110	1.10141	0.961808	0.97634	0.883763	1.09114	1.00014	1.1795	0.957236
BAMBI ENSG00000095739	0.809036	0.829061	1.3897	0.945319	0.793068	1.16645	1.29635	0.956885
BANF1 ENSG00000175334	1.12229	0.896557	0.897262	1.1455	1.04327	0.817215	1.07796	1.24275
BANK1 ENSG00000153064	1.04477	0.939414	0.911883	1.0557	1.0105	0.849575	1.12933	0.98529
BANP ENSG00000172530	0.938962	0.892266	1.02504	0.759603	1.48734	1.18958	1.11705	0.976889
BAP1 ENSG00000163930	0.919242	1.48907	0.892631	0.961857	0.757723	1.19761	1.31589	1.12109
BARD1 ENSG00000138376	0.862252	0.93804	0.988733	0.713333	1.0265	0.757669	0.985717	1.03932
BARHL2 ENSG00000143032	0.764443	1.00349	0.978502	0.911555	0.972456	1.05925	1.02943	1.02878
BARX1 ENSG00000131668	1.21558	1.01213	0.840051	0.892254	0.824453	0.928943	1.11163	0.926235
BARX2 ENSG00000043039	1.10617	1.10796	0.914281	0.99401	0.923619	0.871461	1.03635	1.14083
BASP1 ENSG00000176788	1.20172	0.945251	1.15183	1.06039	0.915337	0.992268	0.928343	0.861303
BATF ENSG00000156127	0.965353	0.801218	0.953544	0.787614	0.980459	0.713658	1.08232	1.32637
BATF2 ENSG00000168062	1.03796	1.17166	0.946411	1.20838	1.21831	0.8607	0.793197	1.1435
BATF3 ENSG00000123685	1.20193	1.04214	1.02163	0.897439	1.131	1.07256	0.845935	0.979306
BAX ENSG00000087088	0.989251	1.34737	0.995726	0.804647	1.10589	1.10395	0.895365	1.15164
BAZ1A ENSG00000198604	0.704364	1.16667	1.09704	0.845015	0.994679	0.963546	0.881611	0.784864
BAZ1B ENSG00000009954	1.03468	1.05608	1.35515	1.20051	1.24481	0.978709	1.16887	0.8251
BAZ2A ENSG00000076108	0.958423	0.656285	1.37938	1.0736	0.97204	1.02787	1.00167	0.930786
BAZ2B ENSG00000123636	1.15154	1.16895	0.907531	1.03492	0.947142	0.994321	0.776028	1.07001
BBC3 ENSG00000105327	0.803943	0.962424	0.78623	0.987298	1.18903	0.95818	1.15208	1.15519
BBIP1 ENSG00000214413	1.15815	1.0822	1.05195	0.851582	0.883833	1.09708	0.951783	1.20814
BBOF1 ENSG00000119636	0.837434	1.37557	1.02482	0.804947	1.19286	0.855905	1.01268	1.4833
BBOX1 ENSG00000129151	0.89739	1.07567	1.00745	0.904999	1.21101	1.03003	0.910248	1.05512
BBS1 ENSG00000174483	0.954439	0.888923	0.837667	0.94476	1.09007	1.07148	1.0294	1.37323
BBS10 ENSG00000179941	0.911238	0.903437	0.896448	1.27327	1.33663	0.891313	0.688277	0.94001
BBS12 ENSG00000181004	1.00081	1.07363	1.02084	0.807851	0.985199	0.885538	1.01009	0.9637
BBS2 ENSG00000125124	0.949379	0.8587	1.18409	1.2173	0.969759	0.934174	0.750374	1.05062
BBS4 ENSG00000140463	0.987417	1.39845	0.973185	1.18042	0.763036	0.853337	0.750916	1.28252
BBS5 ENSG00000163093	0.831563	0.907378	1.28829	0.960698	1.01344	1.13355	0.893748	0.891703
BBS7 ENSG00000138686	1.01666	0.983143	1.01691	0.973444	1.02513	0.884141	0.919705	1.02114
BBS9 ENSG00000122507	1.24822	1.20698	1.01283	0.835947	1.13734	1.14321	0.828517	1.18513
BBX ENSG00000114439	1.07629	0.908912	1.04949	0.920755	1.29289	0.833003	1.53436	0.853806
BCAM ENSG00000187244	0.8608	1.02975	0.964948	0.930654	1.376	1.31606	1.21252	1.2637
BCAN ENSG00000132692	0.93026	0.901455	0.923447	0.992656	1.30737	0.916183	1.24749	1.10664
BCAP29 ENSG00000075790	0.837039	1.12025	1.10937	1.18401	1.13383	0.754752	1.0729	0.860961
BCAP31 ENSG00000185825	0.817541	1.06995	0.882865	0.825995	1.28209	0.862194	1.01459	1.21466
BCAR1 ENSG00000050820	1.21771	0.940525	0.97318	1.09836	0.582324	1.07472	0.908772	1.06222
BCAR3 ENSG00000137936	0.970611	1.11281	1.12824	1.07265	1.0271	1.12115	0.942817	0.948424
BCAS1 ENSG00000064787	0.939647	1.14758	1.04147	1.26182	1.09409	0.990327	0.850884	0.863266
BCAS2 ENSG00000116752	1.05143	0.794704	0.846293	1.04638	1.13364	1.18225	1.19827	0.996155
BCAS3 ENSG00000141376	1.11494	1.08666	1.26629	0.976125	0.864876	0.970394	0.920646	0.861139
BCAS4 ENSG00000124243	0.984654	0.99833	1.02519	0.75318	1.05845	1.28395	0.966615	1.40617
BCAT1 ENSG00000060982	1.07405	0.633761	1.05972	1.14038	1.06673	1.06697	0.977362	0.915306
BCAT2 ENSG00000105552	0.824161	1.2954	1.00804	1.34533	0.923221	0.981429	1.15824	0.932473
BCCIP ENSG00000107949	1.01733	0.828482	1.20135	0.689981	0.908174	1.32277	1.04001	1.24253
BCDIN3D ENSG00000186666	1.15377	0.816662	1.31683	0.842055	1.08918	1.21675	1.02218	0.996594
BCHE ENSG00000114200	0.837881	1.12076	0.827164	1.09885	1.01454	0.983731	1.13812	0.934867
BCKDHA ENSG00000248098	0.976378	1.00386	0.873796	1.16171	0.972077	1.08363	1.24826	0.996259
BCKDHB ENSG00000083123	0.877666	1.09695	1.03829	1.01149	1.05548	0.935611	0.929614	0.917611
BCKDK ENSG00000103507	1.09567	1.11219	0.921185	1.1591	0.922622	0.962835	1.07036	1.1553
BCL10 ENSG00000142867	0.90519	0.923067	0.842814	1.04626	0.825427	0.92076	1.10666	1.03468
BCL11A ENSG00000119866	0.777542	1.33513	0.980566	1.06609	1.0288	0.835933	1.04691	1.28883
BCL11B ENSG00000127152	1.26034	1.02454	1.21895	1.30924	1.23181	0.922299	0.865311	1.14469
BCL2 ENSG00000171791	1.18029	0.949046	1.00317	0.918581	0.770482	0.970338	0.85914	0.864448
BCL2A1 ENSG00000140379	1.10646	0.929042	1.20865	1.11603	0.960604	0.961039	0.958717	0.957697
BCL2L1 ENSG00000171552	1.09713	1.21876	0.987618	1.53742	0.896322	1.15816	1.24669	0.972705
BCL2L11 ENSG00000153094	0.8092	1.18459	1.13805	0.820455	0.931459	1.19762	1.01603	0.818786
BCL2L12 ENSG00000126453	1.27932	1.18577	1.06072	1.16799	0.98589	0.995554	0.982918	1.04962
BCL2L13 ENSG00000099968	0.897701	1.13257	1.03022	1.16421	0.913774	0.787678	0.898261	0.848291
BCL2L14 ENSG00000121380	1.11641	0.885449	0.890905	1.20685	0.951065	1.1347	0.765808	0.841244
BCL2L15 ENSG00000188761	1.04289	0.896413	0.913509	1.01421	1.06782	1.07102	0.745955	1.02233
BCL2L2 ENSG00000129473	0.771319	0.760596	0.740764	1.26166	1.14051	0.912484	1.10769	1.22371
BCL3 ENSG00000069399	0.947604	0.953587	0.923865	1.09074	0.794967	1.11728	1.05878	1.11073
BCL6 ENSG00000113916	1.04496	1.00972	0.920443	1.21423	1.34464	1.24293	1.02631	1.0737
BCL6B ENSG00000161940	1.14316	1.12325	1.10512	0.903889	1.09305	0.904017	0.714515	1.03786
BCL7A ENSG00000110987	1.09901	0.958042	0.853745	0.958888	1.13263	0.976034	1.05874	1.23677
BCL7B ENSG00000106635	1.04053	1.04707	0.929145	0.843735	1.25577	1.08144	1.3767	0.728313
BCL7C ENSG00000099385	1.03397	1.16009	0.997612	0.793832	0.96398	1.03189	0.880759	1.21231
BCL9 ENSG00000116128	1.0374	1.0903	1.17216	0.915279	1.19321	0.949962	0.883432	1.10096
BCL9L ENSG00000186174	0.97612	0.880333	1.32184	1.05176	0.828243	0.978481	1.14435	1.04133
BCLAF1 ENSG00000029363	0.833106	0.843171	0.919715	0.896378	1.11257	1.01342	0.653271	1.19262
BCO1 ENSG00000135697	0.912927	0.907009	1.01957	0.931718	0.937161	1.09449	1.04716	1.1459
BCO2 ENSG00000197580	0.580492	0.776962	1.0592	1.18102	1.17267	0.98038	0.914869	1.24509
BCOR ENSG00000183337	1.17017	0.920873	0.958626	1.08171	1.21668	0.820278	0.983257	0.968683
BCORL1 ENSG00000085185	0.754353	1.0731	1.22431	0.875253	1.11195	1.12318	1.1606	0.987716
BCR ENSG00000186716	1.08809	0.999413	0.897584	0.935072	1.06184	0.891283	1.11724	1.00733
BCS1L ENSG00000074582	1.03348	1.06128	1.27961	0.912054	1.09438	1.06391	0.934971	0.792279
BDH1 ENSG00000161267	1.13227	1.1702	0.869916	1.29097	0.908655	0.870083	1.17887	0.810664
BDH2 ENSG00000164039	1.31125	1.16255	0.801222	1.03508	0.934944	0.90217	0.883116	0.661532
BDKRB1 ENSG00000100739	0.978809	0.97467	0.972409	0.898093	1.18348	1.08419	1.13709	0.953518
BDKRB2 ENSG00000168398	0.56767	0.832704	0.672771	1.10116	0.887995	1.0913	0.780214	0.945333
BDNF ENSG00000176697	0.774795	0.863212	1.02384	1.08376	1.20792	1.17016	1.26922	0.72714
BDP1 ENSG00000145734	0.831841	1.05205	1.07887	0.966396	1.13616	1.28649	0.919934	0.895348
BEAN1 ENSG00000166546	0.991214	1.25159	0.810866	1.08192	0.876663	0.984256	0.963016	1.07758
BECN1 ENSG00000126581	1.17187	0.83655	0.8527	0.708758	1.23899	0.987917	1.07679	0.961951
BEGAIN ENSG00000183092	1.09399	0.847097	0.860523	1.3063	0.925983	1.00555	0.937245	1.08632
BEND2 ENSG00000177324	0.933926	0.934501	0.965563	1.20441	1.03679	1.11003	1.09465	1.03722
BEND3 ENSG00000178409	1.19335	0.753745	1.06837	1.05032	1.04242	0.984728	0.891759	1.0112
BEND4 ENSG00000188848	0.956896	0.914342	1.20733	0.945913	0.964606	1.24181	1.195	0.858308
BEND5 ENSG00000162373	0.944293	1.15337	1.24148	1.03624	1.0704	0.947318	0.977883	0.973531
BEND6 ENSG00000151917	1.029	0.627434	0.88405	0.997026	1.07362	1.01449	1.00924	1.33434
BEND7 ENSG00000165626	1.04148	1.04051	0.808425	1.16714	0.887629	1.06973	0.785897	0.925705
BEST1 ENSG00000167995	0.815722	1.01894	1.02929	0.885764	1.194	1.22507	1.26622	1.24072
BEST3 ENSG00000127325	1.51838	1.33952	0.832948	0.873679	1.13643	1.36833	0.823009	1.18585
BET1 ENSG00000105829	1.19587	0.889437	0.999271	1.4322	0.966532	0.962394	0.93916	1.13207
BET1L ENSG00000177951	1.04019	0.861282	0.946803	0.852668	1.06031	0.954488	0.882846	0.985667
BEX1 ENSG00000133169	0.97651	1.12845	0.999567	0.845407	1.02747	0.948998	1.17388	0.983356
BEX2 ENSG00000133134	1.03663	1.25036	0.973061	0.872409	0.987834	1.18584	1.03143	1.04606
BEX3 ENSG00000166681	0.865147	0.89748	1.08768	1.1084	0.861588	0.901769	1.02182	1.15668
BEX4 ENSG00000102409	0.8045	0.88139	1.10772	0.911578	0.997534	0.941501	1.06476	1.15224
BEX5 ENSG00000184515	0.937202	0.730965	0.972093	0.856069	0.93741	0.999456	0.939655	0.822416
BFAR ENSG00000103429	0.779422	1.09243	1.09771	1.20236	0.75452	1.14196	0.989492	0.812439
BFSP1 ENSG00000125864	1.45888	0.960793	1.15239	0.91262	0.865447	1.18405	0.86395	1.21776
BGLAP ENSG00000242252	1.28245	1.01317	0.872383	1.09005	0.969793	0.867807	0.910056	0.969488
BGN ENSG00000182492	0.438043	0.638323	0.885189	1.0112	1.4582	0.817939	0.972145	1.44044
BHLHB9 ENSG00000198908	1.16164	1.07098	0.914098	0.854506	0.933543	1.06136	1.08684	1.08186
BHLHE22 ENSG00000180828	0.891559	0.881979	1.18714	0.921995	0.946729	0.770309	1.00893	1.14563
BHLHE40 ENSG00000134107	0.796032	0.848171	0.977875	0.80449	0.864871	0.744481	0.922887	0.693121
BHLHE41 ENSG00000123095	0.826441	0.982934	1.13014	0.880044	1.22943	1.00556	1.07885	1.25395
BHMT ENSG00000145692	1.00364	0.91794	0.972125	1.15093	1.21215	1.17649	0.844607	1.20622
BHMT2 ENSG00000132840	0.909092	0.80097	1.1537	0.80628	0.829394	0.806117	1.06069	0.813138
BICC1 ENSG00000122870	1.00034	0.938938	0.901357	0.895489	1.11114	1.03195	1.00516	0.963653
BICD1 ENSG00000151746	1.05014	1.0301	1.06706	1.24156	1.0514	0.987521	1.1042	0.899699
BICD2 ENSG00000185963	1.26774	0.870456	0.965482	0.991095	1.16562	0.923588	0.907675	1.08916
BICDL1 ENSG00000135127	1.06228	1.00615	0.803594	1.0878	1.06483	1.00399	1.04799	1.33232
BICDL2 ENSG00000162069	1.03348	1.03536	0.971988	0.981308	0.820831	0.787615	0.86619	0.922108
BID ENSG00000015475	0.885455	1.04044	0.737759	1.02166	0.772519	1.03915	0.96525	0.902254
BIK ENSG00000100290	1.06034	0.994548	0.952772	0.97871	0.899158	0.854999	1.11667	1.143
BIN1 ENSG00000136717	1.39532	0.961902	0.953712	0.739194	1.08909	0.957869	0.982958	1.07364
BIN2 ENSG00000110934	1.2165	0.882733	1.11392	1.02508	1.06267	0.777947	0.950017	0.80086
BIN3 ENSG00000147439	0.819788	0.736329	0.87672	0.968854	0.907421	1.01055	0.872352	0.877662
BIRC2 ENSG00000110330	0.832981	1.04437	0.972296	1.00292	1.15868	1.03644	0.900777	0.997195
BIRC3 ENSG00000023445	0.901705	1.06722	0.804672	1.12232	0.908565	1.07599	1.03099	0.958877
BIRC5 ENSG00000089685	1.0018	1.33877	0.96834	0.901966	1.0092	1.12366	0.88992	1.09953
BIRC6 ENSG00000115760	0.990058	0.948607	0.975037	1.04355	1.191	0.925623	0.934299	0.994763
BIRC7 ENSG00000101197	0.941796	1.11671	0.94563	1.02111	0.939854	0.951448	1.01301	0.974829
BIVM ENSG00000134897	1.15188	1.09419	0.99287	1.12464	1.03341	1.003	0.975795	0.702067
BLCAP ENSG00000166619	0.918021	1.03631	1.01373	0.911242	0.825555	1.08903	0.817744	1.0014
BLK ENSG00000136573	0.830905	0.857315	1.35983	1.1886	1.20561	0.867341	1.23	1.0121
BLM ENSG00000197299	1.01001	1.28566	0.850405	1.0124	0.770546	1.24026	0.941961	1.04621
BLMH ENSG00000108578	1.07499	0.856642	0.809203	0.876459	1.3045	1.10259	1.16919	0.948614
BLNK ENSG00000095585	1.20074	0.870954	0.963237	0.841574	0.850539	0.844616	0.843694	1.42497
BLOC1S1 ENSG00000135441	1.06957	1.2596	0.944518	1.05083	1.08746	1.09999	1.2876	0.957237
BLOC1S2 ENSG00000196072	0.716753	0.91614	1.05318	1.15754	0.987791	1.16944	0.873673	1.17231
BLOC1S3 ENSG00000189114	0.738247	1.06322	0.842458	0.776257	0.910639	0.951822	0.971174	0.852235
BLOC1S4 ENSG00000186222	0.958522	0.8362	0.885372	0.845561	1.2933	0.703404	1.07497	1.16501
BLOC1S5 ENSG00000188428	0.891835	1.07175	0.666291	0.82994	0.979731	1.04617	1.20221	1.05614
BLOC1S6 ENSG00000104164	0.946292	0.818467	1.05903	0.786668	0.828837	1.1245	0.934666	1.02362
BLVRA ENSG00000106605	1.31674	1.00915	1.12678	0.907946	1.07064	0.741408	1.04678	0.858914
BLVRB ENSG00000090013	1.36299	1.13632	1.02853	1.1931	0.91655	0.759402	0.943166	0.710678
BLZF1 ENSG00000117475	1.04577	1.06229	0.979968	0.970955	1.00021	1.1136	0.974311	0.980935
BMF ENSG00000104081	0.944845	0.974446	1.20733	0.690051	1.18768	1.18133	1.00082	0.898566
BMI1 ENSG00000168283	1.12769	0.849883	0.761697	1.12578	1.01137	0.886054	1.01284	1.00171
BMP1 ENSG00000168487	1.09982	0.878324	0.941172	1.1462	1.03546	1.06244	1.09871	0.891859
BMP2 ENSG00000125845	0.774695	0.869727	0.977592	1.14729	0.969795	0.969788	1.27711	1.24568
BMP2K ENSG00000138756	1.10593	0.983928	1.02197	0.853643	1.18391	0.998447	0.75141	0.82277
BMP3 ENSG00000152785	0.835342	1.21238	0.9514	0.982195	1.13617	1.07375	1.03737	0.849578
BMP4 ENSG00000125378	1.13002	1.11399	0.771163	0.937293	0.857946	0.800275	0.780223	1.02312
BMP5 ENSG00000112175	1.21729	0.864445	1.09742	1.05313	1.10006	1.0108	1.2407	0.857283
BMP6 ENSG00000153162	0.838576	0.753241	0.837135	1.20827	1.01811	0.988624	0.934968	1.20112
BMP7 ENSG00000101144	1.02654	0.87753	1.24122	1.215	0.901946	1.12781	0.939535	0.733211
BMP8A ENSG00000183682	0.878478	1.06269	0.813579	0.874344	0.791166	1.3762	0.95942	1.16633
BMP8B ENSG00000116985	1.09746	1.16069	1.04998	1.00421	1.13168	0.854738	0.956922	0.980772
BMPER ENSG00000164619	1.0556	1.09472	0.968239	0.642005	0.846034	0.985931	1.13758	1.06585
BMPR1A ENSG00000107779	0.854687	1.03383	1.21425	1.10848	1.00261	0.876996	0.92916	0.824787
BMPR1B ENSG00000138696	0.922432	0.844481	1.06617	0.915309	1.11656	1.05118	0.884468	0.843685
BMPR2 ENSG00000204217	0.989418	1.34163	0.972296	1.14014	1.15271	0.9727	0.872957	0.875616
BMS1 ENSG00000165733	1.14816	0.944366	1.00325	1.06841	1.16301	0.850396	0.806904	0.852307
BMT2 ENSG00000164603	0.953224	0.881238	1.07316	0.839873	1.02493	0.848352	0.910314	1.04293
BMX ENSG00000102010	1.10428	1.10768	0.798217	0.893723	0.8764	0.874201	1.02732	0.95724
BNC1 ENSG00000169594	0.822433	1.01776	1.18719	1.09496	0.850869	1.0799	1.07343	1.08477
BNC2 ENSG00000173068	0.982158	0.933692	1.09768	1.17477	0.865806	1.09359	1.07793	0.857742
BNIP1 ENSG00000113734	0.998801	1.04057	0.992825	1.0844	1.00904	1.22579	0.704706	0.831222
BNIP2 ENSG00000140299	1.2246	1.26612	0.990044	1.10546	1.08811	0.787055	1.17026	0.934326
BNIP3 ENSG00000176171	0.865451	0.951302	0.936262	0.901655	0.848239	1.11724	1.02153	1.07044
BNIP3L ENSG00000104765	1.08511	0.85491	1.10837	1.23768	0.832916	0.965108	0.939018	1.05819
BNIPL ENSG00000163141	1.06549	0.816987	1.04227	0.868262	0.891107	0.9858	1.05073	1.22452
BOC ENSG00000144857	1.13297	1.04238	1.0276	0.917609	0.905563	1.12614	0.86216	0.838389
BOD1 ENSG00000145919	1.22522	0.882087	0.775751	1.19684	1.06507	0.715003	0.967992	1.00909
BOD1L1 ENSG00000038219	1.06639	0.989709	0.659664	1.13707	1.41327	0.988526	0.854022	0.774156
BOK ENSG00000176720	1.06641	1.21786	0.955794	0.805882	1.07801	1.17211	1.02326	1.05418
BOLA1 ENSG00000178096	0.783556	0.90434	1.08511	1.07318	0.920812	0.94916	1.12245	0.943303
BOLA2B ENSG00000169627	1.0883	1.12464	0.931588	0.967143	1.07181	0.852663	0.807168	1.24313
BOLA3 ENSG00000163170	1.18311	1.17261	1.07514	1.24574	0.766094	0.975251	0.864278	0.802996
BOP1 ENSG00000261236	1.03848	1.00759	1.14551	1.11408	1.10349	1.1179	1.09403	0.98356
BORA ENSG00000136122	0.96911	0.926516	0.969859	0.944065	1.19372	0.798863	1.10869	1.10991
BORCS5 ENSG00000165714	0.958169	1.00815	0.765103	1.08594	1.13226	1.05	0.81282	0.915417
BORCS6 ENSG00000196544	1.09114	0.934023	0.852836	0.824366	0.876182	1.02457	1.15021	1.11599
BORCS7 ENSG00000166275	1.10669	0.655899	1.26765	0.814169	1.47277	1.10058	1.17473	0.934344
BORCS8 ENSG00000254901	0.961219	0.860789	0.886839	0.931093	1.19472	1.12138	0.704972	1.05073
BORCS8-MEF2B ENSG00000064489	1.07779	1.10645	1.21207	1.03688	0.945326	0.958488	1.03766	1.09171
BPGM ENSG00000172331	0.757214	0.886596	0.873279	1.03533	1.1303	1.33728	0.980566	1.3579
BPHL ENSG00000137274	0.986766	1.16928	1.0616	0.8249	1.0769	1.0789	1.12802	0.873781
BPI ENSG00000101425	1.17024	0.797798	1.18645	1.04193	1.16456	0.949599	0.822342	0.994037
BPIFA1 ENSG00000198183	0.940123	1.24199	1.16544	0.911285	1.02427	0.984019	1.00126	0.859685
BPIFA2 ENSG00000131050	0.907408	1.08654	0.875294	0.856738	0.96023	1.15182	1.177	0.921181
BPIFB1 ENSG00000125999	0.568737	1.02556	0.722999	1.04289	1.00486	0.717931	1.00647	0.976141
BPIFB2 ENSG00000078898	0.922121	1.04711	0.725956	1.06443	1.00429	1.04336	0.839521	1.24286
BPIFC ENSG00000184459	1.14379	1.01351	1.04745	0.969536	0.745689	0.82589	1.23263	0.998674
BPNT1 ENSG00000162813	0.842394	0.949295	0.969339	1.01821	0.892971	1.11593	0.859308	0.813504
BPTF ENSG00000171634	0.849023	1.05367	0.841044	1.53879	0.919965	0.880747	1.00318	1.22383
BRAF ENSG00000157764	1.03385	0.93224	1.0633	0.877926	0.896859	0.764125	0.979431	0.933026
BRAP ENSG00000089234	1.20237	0.449566	1.25123	1.1805	1.115	0.979751	0.967881	0.790913
BRAT1 ENSG00000106009	1.34242	1.03018	0.913761	0.824727	0.974569	0.754058	1.09612	1.12572
BRCA1 ENSG00000012048	0.90511	0.981777	1.28245	0.869162	0.964106	1.34745	1.06987	0.763371
BRCA2 ENSG00000139618	0.755359	1.10767	0.908568	0.817191	0.978645	0.903864	0.921412	1.02626
BRCC3 ENSG00000185515	1.16732	0.771973	1.20855	0.914131	0.764269	1.1716	0.871609	1.18025
BRD1 ENSG00000100425	0.774563	0.785032	1.03994	1.36181	0.91783	1.39951	0.924805	1.1275
BRD2 ENSG00000204256	1.22383	0.933664	0.982033	0.952652	1.30759	0.805345	1.07864	1.22914
BRD3 ENSG00000169925	1.06846	1.40763	0.820536	1.39229	0.864322	0.663211	1.40311	0.871468
BRD4 ENSG00000141867	1.79706	0.861341	1.03773	0.796936	1.13076	0.726919	1.09255	0.937295
BRD7 ENSG00000166164	0.772392	0.981472	1.13569	1.12897	0.970732	0.79754	0.999831	1.3057
BRD8 ENSG00000112983	1.10854	0.679092	0.960523	1.67387	1.0518	0.889961	0.635327	0.921507
BRD9 ENSG00000028310	0.944712	0.973475	0.959745	0.981874	0.90823	0.872646	1.35431	0.909091
BRE ENSG00000158019	0.925352	1.03351	1.24031	0.99386	1.26956	1.21685	1.03091	1.08075
BRF1 ENSG00000185024	0.943729	1.21376	0.848394	0.920953	0.797054	0.931342	0.809446	0.927694
BRF2 ENSG00000104221	0.935904	1.10806	0.952806	0.95621	1.09363	0.769208	0.997675	0.981102
BRI3 ENSG00000164713	1.02441	0.857545	0.72906	0.911333	1.11394	1.3217	0.994276	0.828597
BRI3BP ENSG00000184992	0.963033	0.848356	1.2137	0.685681	0.816239	1.09471	1.08083	0.981297
BRICD5 ENSG00000182685	1.00523	1.10225	1.02656	1.02922	1.15459	0.899774	0.772799	1.04361
BRINP1 ENSG00000078725	0.966041	1.14523	0.786174	0.932438	1.05964	0.810467	0.830177	0.891139
BRINP2 ENSG00000198797	1.01733	1.09548	1.00354	1.06049	0.940936	0.767382	0.820197	1.03159
BRINP3 ENSG00000162670	0.91923	0.901911	0.848234	0.994016	0.668396	0.878656	1.0398	1.03749
BRIP1 ENSG00000136492	1.15732	1.03623	0.638595	1.15515	0.959161	1.13601	0.677848	0.864309
BRIX1 ENSG00000113460	0.895823	0.924616	0.999376	0.867927	0.882096	0.861617	0.884484	1.1106
BRK1 ENSG00000254999	0.922282	0.717206	1.02839	0.871353	0.93243	1.1843	1.03611	1.11502
BRMS1 ENSG00000174744	0.914517	0.847225	1.11426	1.03992	1.12347	1.0008	0.953802	1.11028
BRMS1L ENSG00000100916	1.16187	0.906448	1.0319	1.01923	1.0342	0.852678	0.867401	0.937631
BROX ENSG00000162819	1.00153	0.924291	0.873044	0.87196	0.922586	1.21372	0.88027	1.02598
BRPF1 ENSG00000156983	1.15829	1.30771	0.716625	0.821222	1.21231	1.00062	1.06767	1.01264
BRPF3 ENSG00000096070	1.03613	0.814199	0.965667	0.901862	1.05119	1.05715	0.777788	1.09205
BRSK1 ENSG00000160469	1.13916	1.23918	0.964964	0.934168	0.88838	1.17388	1.0413	0.818949
BRSK2 ENSG00000174672	0.989877	0.742209	1.03573	0.920712	0.727351	1.13649	1.06461	0.951935
BRWD1 ENSG00000185658	1.19407	1.17785	1.03337	1.02206	0.994813	1.27514	0.648695	1.34558
BRWD3 ENSG00000165288	1.23415	1.36572	1.01001	0.92207	1.05936	1.10792	1.03473	0.886468
BSCL2 ENSG00000168000	0.888287	0.835168	0.834	0.793493	0.99555	1.12127	0.761543	0.996287
BSDC1 ENSG00000160058	1.31456	0.863091	0.772932	0.780594	1.12669	1.14275	0.66079	1.24471
BSG ENSG00000172270	1.15141	1.07212	1.19127	1.25572	1.17532	1.00565	1.39044	0.872529
BSN ENSG00000164061	1.06475	0.73196	0.830145	1.29265	1.14334	0.991035	0.824499	0.979008
BSPH1 ENSG00000188334	0.904126	0.836562	0.814322	1.005	1.00144	1.11334	1.23411	1.0821
BSPRY ENSG00000119411	1.14834	0.900836	1.09844	0.74839	1.04162	0.777046	1.26944	0.923248
BST1 ENSG00000109743	0.989469	1.00129	0.905708	0.879964	0.80012	0.917232	0.936012	0.862245
BST2 ENSG00000130303	1.47194	0.759127	0.755461	1.07195	0.989307	1.04124	1.07234	0.93433
BTAF1 ENSG00000095564	1.10364	0.983065	1.10997	1.02062	0.827045	1.21267	0.854551	0.938975
BTBD1 ENSG00000064726	0.890086	0.997145	0.894917	1.19096	1.11529	0.852047	1.02372	1.0042
BTBD10 ENSG00000148925	0.920304	1.21989	1.03165	1.09564	0.928823	1.00221	0.956242	1.04026
BTBD11 ENSG00000151136	0.8327	0.967585	1.06609	1.13174	1.14951	1.0931	0.833847	0.863359
BTBD16 ENSG00000138152	1.13515	1.16518	1.03755	1.11479	0.886802	0.978306	0.987547	0.99318
BTBD19 ENSG00000222009	0.686659	0.799637	0.9492	1.15195	1.10176	0.96494	1.38028	1.12419
BTBD2 ENSG00000133243	0.779736	1.1318	0.875659	0.763984	0.854447	0.832855	0.984002	1.19208
BTBD3 ENSG00000132640	1.23436	0.906596	1.05168	0.997331	0.98173	0.997843	0.919357	1.57009
BTBD6 ENSG00000184887	0.910312	0.777527	1.1614	1.11841	1.19466	0.945566	1.06104	0.999119
BTBD7 ENSG00000011114	1.00208	1.14488	0.872513	0.884066	1.23481	0.872646	0.885022	1.04002
BTBD8 ENSG00000189195	1.02392	0.893951	1.0205	0.861264	0.79074	0.91768	1.25427	0.995397
BTBD9 ENSG00000183826	0.967765	0.931221	1.04387	0.971247	1.03724	0.850677	1.14129	0.878044
BTC ENSG00000174808	0.924842	1.20994	1.01641	0.778552	0.906195	1.128	1.09098	1.05855
BTD ENSG00000169814	1.02791	0.888182	1.08279	1.26084	1.05581	1.03283	0.736332	1.0164
BTF3 ENSG00000145741	0.866226	0.856116	1.13051	0.828482	0.857611	1.20642	1.04638	0.872637
BTF3L4 ENSG00000134717	0.878018	0.987004	0.757843	0.900143	0.841981	1.08755	0.94192	0.975584
BTG1 ENSG00000133639	0.960662	1.04923	1.16378	0.902561	1.18052	1.1732	0.996627	1.03926
BTG2 ENSG00000159388	0.828744	1.05175	1.32902	0.735231	0.89169	0.619653	0.888712	0.872907
BTG3 ENSG00000154640	1.1496	0.968325	0.947041	1.29579	0.997269	1.30012	0.692237	0.869022
BTK ENSG00000010671	0.726524	1.05655	1.07733	0.917825	0.952212	0.755608	1.01534	0.867918
BTLA ENSG00000186265	1.1278	1.14808	0.994534	0.962464	0.866425	1.16581	1.15179	1.00708
BTN2A1 ENSG00000112763	1.09824	0.820977	1.33785	0.968521	1.14951	1.02872	0.99344	0.969894
BTN2A2 ENSG00000124508	1.10574	1.06776	0.980893	0.814334	0.968913	1.01335	0.954233	1.18855
BTN3A1 ENSG00000026950	1.17946	0.926242	1.01512	0.912398	0.804769	0.92665	1.09186	1.26102
BTN3A2 ENSG00000186470	0.831089	1.25672	0.815943	0.941853	0.93331	0.890356	0.900526	1.04622
BTN3A3 ENSG00000111801	0.81781	0.80307	1.0625	1.08638	1.04024	1.11202	0.943134	1.03902
BTNL3 ENSG00000168903	1.01947	1.01299	0.919171	0.88022	0.887745	0.884636	0.747693	0.845296
BTNL9 ENSG00000165810	1.33967	1.05332	0.947717	1.35411	0.868377	0.935587	0.977454	0.874436
BTRC ENSG00000166167	0.785708	1.12136	0.919033	0.835068	0.962417	0.929022	1.01449	0.925868
BUB1 ENSG00000169679	1.15594	0.823736	1.17727	1.09719	0.866181	0.812458	0.969765	0.866345
BUB1B ENSG00000156970	0.887744	1.16073	0.958762	0.759804	1.00902	1.03935	0.943997	1.20936
BUB3 ENSG00000154473	0.774946	1.09179	1.003	1.22573	0.839825	1.0798	0.916281	1.01877
BUD13 ENSG00000137656	0.989853	0.862279	0.917484	0.995372	0.925631	1.09607	1.15128	1.17019
BUD31 ENSG00000106245	0.692659	0.946947	0.973139	1.20252	0.840946	1.27016	0.912949	1.33607
BVES ENSG00000112276	1.00094	0.679235	0.842409	0.711496	1.05001	0.863528	1.08602	1.13558
BYSL ENSG00000112578	1.0699	0.758467	1.24882	0.955912	0.932132	0.914114	0.909966	0.965282
BZW1 ENSG00000082153	1.06381	1.04315	0.706063	1.10062	1.04404	0.807078	1.1502	1.07315
BZW2 ENSG00000136261	1.15651	0.823381	1.11149	0.944385	0.900111	0.73437	0.983272	0.957775
C10orf10 ENSG00000165507	1.00844	0.955053	0.967573	1.01097	0.701406	0.973114	0.911178	1.00527
C10orf105 ENSG00000214688	0.899216	0.878468	1.00771	1.00356	0.96783	0.843799	0.764967	0.859561
C10orf107 ENSG00000183346	0.840892	1.29572	1.34007	1.1598	0.964373	0.813589	1.36985	0.779464
C10orf11 ENSG00000148655	0.966165	0.667867	1.0552	1.03544	1.14199	0.850095	1.00234	0.907049
C10orf128 ENSG00000204161	1.00408	1.25904	0.884249	0.856449	0.960862	1.11423	0.907851	1.1081
C10orf2 ENSG00000107815	1.09714	0.961542	1.01802	0.744526	1.17997	1.00026	1.02537	0.888785
C10orf35 ENSG00000171224	1.04846	0.841995	0.912853	1.15132	1.15575	0.947341	0.943498	0.956112
C10orf53 ENSG00000178645	0.930919	1.23814	1.12388	1.05388	0.882162	1.07305	0.924928	0.908764
C10orf54 ENSG00000107738	1.02711	1.13808	1.04552	1.06809	1.09757	0.970188	0.966268	1.13994
C10orf55 ENSG00000222047	0.979467	0.889602	0.834768	1.34404	1.20562	1.03541	0.924775	1.0848
C10orf76 ENSG00000120029	0.861594	1.24677	0.932969	0.863125	0.949168	1.03067	0.80071	0.882179
C10orf82 ENSG00000165863	0.938003	0.944815	1.05815	0.961545	0.897461	0.954781	0.982587	0.991697
C10orf88 ENSG00000119965	0.740592	1.21484	1.03837	1.27676	0.89494	0.845504	1.10181	0.801769
C10orf95 ENSG00000120055	1.03628	0.909105	1.08	0.965199	1.00333	1.14067	0.919818	0.982401
C10orf99 ENSG00000188373	0.903398	1.02275	0.722104	1.14654	1.05491	0.933641	0.890313	0.737199
C11orf1 ENSG00000137720	0.791518	0.910202	1.03109	0.894003	0.957941	0.939086	0.961569	1.09203
C11orf16 ENSG00000176029	0.810759	1.01881	0.834081	1.11015	0.924652	1.03539	1.18851	1.0232
C11orf21 ENSG00000110665	0.872391	0.919069	0.829344	1.19054	0.995054	0.863579	0.978421	1.14871
C11orf24 ENSG00000171067	0.883929	0.729048	0.920245	1.16325	1.26792	0.894796	0.660612	0.961376
C11orf31 ENSG00000211450	1.01625	0.756821	1.10129	0.959724	0.909354	0.897972	0.751097	0.855794
C11orf45 ENSG00000174370	0.756819	0.899263	0.916303	1.10443	0.938009	0.946118	0.887642	0.944327
C11orf49 ENSG00000149179	0.998176	0.983591	1.13622	0.936437	1.14646	0.79762	0.839796	0.927551
C11orf52 ENSG00000149300	1.1928	0.897609	0.818857	0.954763	1.09634	0.90405	0.858515	1.14361
C11orf53 ENSG00000150750	1.12958	0.902678	1.00354	1.22649	0.787596	1.12666	0.858512	0.811194
C11orf54 ENSG00000182919	0.979195	0.994215	1.24713	1.06589	1.06498	0.956604	0.939673	0.909424
C11orf57 ENSG00000150776	0.971112	1.1493	1.13208	0.927592	0.828167	1.07008	1.03459	0.782144
C11orf58 ENSG00000110696	1.13964	0.924901	0.762732	1.03675	0.963015	1.01532	1.25936	1.38096
C11orf63 ENSG00000109944	1.07291	0.860271	1.21064	0.946401	0.956702	1.07515	0.875317	0.95892
C11orf65 ENSG00000166323	1.14893	1.05142	1.0461	0.972451	0.729076	1.03637	0.748431	1.1133
C11orf68 ENSG00000175573	1.07519	0.893577	0.996576	0.743041	1.08736	0.879762	1.12018	0.988387
C11orf70 ENSG00000137691	0.923199	1.01503	1.11089	1.06608	0.847584	1.06564	0.970479	0.940857
C11orf71 ENSG00000180425	0.888376	0.791694	1.15402	1.0538	1.08171	1.14005	1.00593	0.895648
C11orf74 ENSG00000166352	0.82691	0.875872	0.892775	0.882758	0.905089	0.927177	1.12974	1.11927
C11orf80 ENSG00000173715	0.849007	1.22628	1.30555	1.16978	1.12101	0.903766	0.859645	1.0297
C11orf84 ENSG00000168005	1.00059	0.866073	1.00576	1.28683	1.33396	0.835503	1.01107	1.04064
C11orf87 ENSG00000185742	0.71751	1.06365	0.979709	1.17527	0.852715	1.07725	0.988074	0.862772
C11orf95 ENSG00000188070	1.13266	1.07805	0.865214	1.33862	1.09515	0.993774	0.870887	0.800295
C11orf96 ENSG00000187479	1.17122	1.509	1.11385	0.900197	0.953906	0.480542	1.03301	0.660855
C11orf98 ENSG00000278615	1.08614	1.0136	1.10537	0.888231	1.01157	1.19548	1.07756	1.03705
C12orf10 ENSG00000139637	0.819316	0.901239	1.07751	1.036	1.20452	0.973756	1.00449	1.05998
C12orf29 ENSG00000133641	1.25901	0.833832	0.952593	0.948999	0.703885	0.795031	0.833057	1.28025
C12orf4 ENSG00000047621	1.01111	0.996899	1.20309	0.924438	0.946862	1.08919	1.11842	1.22517
C12orf40 ENSG00000180116	0.954008	0.995529	0.983936	0.963034	1.19508	0.797922	0.990682	1.00533
C12orf42 ENSG00000179088	1.01926	0.727038	1.12539	0.900448	0.83357	0.857908	0.815565	0.809582
C12orf43 ENSG00000157895	0.870735	0.908016	1.2622	1.31551	0.891524	1.07606	0.842182	1.08184
C12orf45 ENSG00000151131	0.786933	0.85436	0.917851	0.859467	1.02932	0.857023	1.04201	1.06354
C12orf49 ENSG00000111412	0.840533	1.05261	1.01012	0.911789	0.983362	0.997019	0.943236	0.888648
C12orf50 ENSG00000165805	1.11772	0.997053	0.814311	1.12369	0.824136	0.949682	0.961903	1.15824
C12orf54 ENSG00000177627	1.13929	1.22884	0.852579	0.743665	0.910032	0.863581	0.831831	1.02377
C12orf56 ENSG00000185306	0.71623	0.910639	0.828558	0.937442	1.04043	1.10798	0.774351	1.19089
C12orf57 ENSG00000111678	1.07982	0.824347	1.11517	0.840615	1.52423	1.29908	0.765866	0.642532
C12orf60 ENSG00000182993	0.904376	0.866171	1.08194	1.02717	1.11549	0.889862	0.983394	0.827781
C12orf65 ENSG00000130921	0.852479	0.921147	0.869246	0.670206	0.933078	1.09805	0.916269	1.18712
C12orf66 ENSG00000174206	0.951792	1.16023	0.763959	0.771456	1.13932	0.885773	0.843211	1.10302
C12orf71 ENSG00000214700	1.28986	0.811494	0.923559	1.08563	1.09557	1.18191	1.10535	1.02453
C12orf73 ENSG00000204954	0.920961	0.887783	1.19075	0.771753	0.799579	1.1011	1.02893	0.749108
C12orf75 ENSG00000235162	1.09047	0.936736	0.782755	0.892558	0.950391	1.15819	0.89116	0.696641
C12orf76 ENSG00000174456	0.745805	0.83417	0.925422	0.883579	0.998488	0.862668	1.0801	0.886058
C14orf1 ENSG00000133935	1.45708	0.996838	0.918673	0.897754	1.15842	0.98561	1.14574	1.12777
C14orf105 ENSG00000100557	0.988871	1.11127	1.04465	0.934738	1.10754	0.728301	0.999101	1.06418
C14orf119 ENSG00000179933	0.958085	0.845327	0.931293	0.74882	1.29319	1.17039	1.29558	1.07218
C14orf132 ENSG00000227051	1.16079	1.1512	0.887516	1.08023	0.899985	0.956957	0.948707	0.987291
C14orf142 ENSG00000170270	1.07323	0.956379	1.02995	0.905299	0.994263	1.0413	0.806832	1.07898
C14orf159 ENSG00000133943	0.862634	1.01007	1.13529	0.989096	1.05635	0.911969	1.09436	0.984474
C14orf166 ENSG00000087302	0.931288	1.08808	0.872661	0.948114	0.947412	1.02881	0.950892	0.890779
C14orf169 ENSG00000170468	1.16137	0.867574	1.11501	1.13317	1.0621	1.10088	0.828186	1.09115
C14orf178 ENSG00000197734	1.0566	0.772811	1.01083	0.98621	1.28829	1.13707	0.765718	0.915714
C14orf180 ENSG00000184601	1.15564	1.22035	0.85711	0.977315	1.01638	1.08565	1.20441	0.804587
C14orf2 ENSG00000156411	0.878913	0.797055	0.894369	0.881843	1.00563	1.01181	0.942454	1.02769
C14orf28 ENSG00000179476	0.804033	1.02865	0.921584	0.902063	1.10757	0.94837	1.12493	1.11213
C14orf37 ENSG00000139971	1.01608	0.889842	1.11217	0.963904	1.23109	1.02258	0.926878	0.963185
C14orf39 ENSG00000179008	1.03915	1.23468	0.957621	1.07781	0.950595	0.99229	0.908175	1.20321
C14orf79 ENSG00000140104	0.816872	0.687617	0.964309	1.08895	0.951815	0.985363	1.07728	0.831307
C14orf80 ENSG00000185347	1.07449	0.862575	0.941089	0.903125	1.12472	1.04813	1.05938	1.24019
C14orf93 ENSG00000100802	0.932878	0.969986	1.21711	0.957508	1.17744	0.822181	1.00731	0.987779
C15orf39 ENSG00000167173	1.06519	0.961294	0.98522	0.890431	0.850419	1.29504	0.950753	0.991447
C15orf40 ENSG00000169609	0.989207	0.950508	1.47148	0.994576	1.04733	1.12881	0.967346	1.02112
C15orf41 ENSG00000186073	1.12398	0.840414	1.00693	1.01357	0.794029	0.802187	0.926451	0.921028
C15orf48 ENSG00000166920	0.946792	1.08069	1.01896	0.97026	0.868194	1.096	1.132	0.937381
C15orf52 ENSG00000188549	0.712289	0.878745	1.09154	0.741698	1.11164	0.883489	1.065	0.994107
C15orf53 ENSG00000175779	1.17261	1.03817	0.910029	0.983969	1.01632	1.00802	1.09548	0.893102
C15orf57 ENSG00000128891	0.997927	0.991456	0.951817	1.00292	1.10003	1.31805	0.829979	0.905907
C15orf59 ENSG00000205363	0.850583	0.803696	0.727273	0.792583	0.927149	1.08905	1.12368	1.00302
C15orf61 ENSG00000189227	1.0783	1.2291	1.03814	0.906035	0.87407	0.917664	0.911819	0.886992
C15orf62 ENSG00000188277	1.1739	1.05526	0.997261	1.12936	0.961466	0.790116	0.84943	0.967134
C15orf65 ENSG00000261652	1.05053	1.09597	0.798732	0.8984	1.01389	1.00328	0.810732	1.30236
C16orf13 ENSG00000130731	0.98145	0.903076	1.17256	0.98949	1.12183	0.981154	1.37065	1.25899
C16orf45 ENSG00000166780	1.04454	0.899944	1.07993	1.01233	1.02131	0.959405	0.78581	1.05789
C16orf46 ENSG00000166455	1.23962	0.704616	1.07053	1.17814	1.12007	0.909561	0.965515	0.980469
C16orf52 ENSG00000185716	1.00132	1.12081	1.24589	1.21596	1.11354	0.893655	1.27074	1.03495
C16orf54 ENSG00000185905	0.753211	0.767232	0.725211	0.89596	0.801786	1.03511	1.01203	0.839628
C16orf58 ENSG00000140688	0.816441	1.36616	0.854755	1.00565	0.760285	0.992473	0.819351	1.11918
C16orf59 ENSG00000162062	1.10955	0.904388	0.957374	1.15374	1.04038	0.94243	1.19317	0.927682
C16orf62 ENSG00000103544	1.16318	1.06069	0.776902	1.21056	0.859089	0.96976	0.941775	1.12087
C16orf70 ENSG00000125149	0.849638	0.993347	1.06218	1.10828	1.05855	1.48152	1.0713	0.90103
C16orf71 ENSG00000166246	0.844621	0.885823	0.961557	0.991652	0.855664	0.925634	0.874545	0.932147
C16orf72 ENSG00000182831	0.863104	0.973153	1.2038	1.01514	0.813813	0.7698	1.05639	0.86863
C16orf74 ENSG00000154102	0.885539	0.902434	1.17358	1.22045	0.841935	1.1565	0.791539	0.883812
C16orf78 ENSG00000166152	0.961699	0.823466	0.813962	1.03175	1.1875	0.966788	1.27429	0.854282
C16orf86 ENSG00000159761	1.08024	1.06533	1.33104	0.946673	0.871159	0.927766	1.26021	0.820944
C16orf87 ENSG00000155330	0.951553	1.03823	0.934753	0.872684	1.17222	1.08883	1.18711	0.870687
C16orf89 ENSG00000153446	1.08376	0.897409	1.13729	1.06757	0.904695	1.15341	0.85068	0.851966
C16orf91 ENSG00000174109	0.864384	1.01219	1.28612	1.0367	1.19482	1.47597	0.851964	0.813477
C16orf92 ENSG00000167194	1.27361	0.799657	0.894621	1.105	1.05243	1.10731	0.990346	1.18918
C16orf95 ENSG00000260456	1.01417	1.10208	0.838612	0.870605	0.904438	1.15233	1.27347	1.00377
C16orf96 ENSG00000205832	0.902457	1.10358	0.756655	0.877423	1.08586	0.602672	0.859609	0.818631
C17orf105 ENSG00000231256	0.971232	0.851559	1.14108	1.00162	0.988155	0.978715	0.915281	1.33197
C17orf107 ENSG00000205710	1.05102	1.05064	1.01447	0.802087	0.965954	0.93135	1.07821	0.897625
C17orf49 ENSG00000258315	1.1529	0.927304	0.958965	0.973343	0.812206	0.922133	1.09167	0.857355
C17orf51 ENSG00000212719	0.980684	0.856352	0.846476	1.01507	1.09951	0.959301	0.905162	1.1124
C17orf53 ENSG00000125319	1.12952	0.8479	0.960499	0.919536	1.29605	0.862821	0.914965	0.904629
C17orf58 ENSG00000186665	0.945513	1.0475	0.94685	1.00147	1.15994	0.833077	0.801396	1.01826
C17orf62 ENSG00000178927	1.29097	0.879781	0.976093	1.00185	1.20734	0.883228	1.25716	1.12638
C17orf64 ENSG00000141371	0.965966	1.37182	0.804088	0.870381	0.970412	1.02855	1.22457	0.729748
C17orf67 ENSG00000214226	0.985059	1.14499	0.997775	0.909782	1.00184	1.1145	1.13695	0.989856
C17orf74 ENSG00000184560	0.865541	0.946549	1.04436	0.914268	1.0388	0.898239	0.927707	0.902499
C17orf75 ENSG00000108666	0.893624	1.04251	1.0634	1.03494	0.760083	1.11922	0.902591	0.942287
C17orf78 ENSG00000278505	1.18176	1.03352	1.08754	1.06746	1.02342	1.07518	0.867287	0.889986
C17orf80 ENSG00000141219	0.940347	0.867701	0.957249	1.14264	1.07459	0.793948	0.89447	1.30991
C17orf89 ENSG00000224877	0.942208	1.11312	0.989168	1.07274	1.00551	1.01083	1.00986	1.16777
C17orf96 ENSG00000273604	0.951191	1.11965	1.03254	0.755813	0.983685	0.98969	0.946848	1.16595
C17orf97 ENSG00000187624	1.22656	0.942623	1.0092	1.20302	1.14311	0.966416	0.906656	1.05911
C17orf98 ENSG00000275489	1.03106	0.86429	1.0678	0.93156	0.777258	0.992686	1.13689	0.995592
C17orf99 ENSG00000187997	0.990415	1.17065	0.906551	1.18988	1.29273	1.06909	1.04801	1.02429
C18orf21 ENSG00000141428	1.11744	0.945021	0.991144	1.0907	1.36733	1.06989	0.990761	0.802471
C18orf25 ENSG00000152242	1.08748	1.0598	1.1446	1.18082	0.872519	0.992075	1.16468	0.872437
C18orf32 ENSG00000177576	0.930316	0.988854	0.880925	1.04347	0.988424	0.928662	1.11416	0.930344
C18orf54 ENSG00000166845	0.778398	1.04644	1.06037	1.04082	0.866377	1.10623	1.15092	1.13667
C18orf63 ENSG00000206043	0.845149	1.02331	0.938593	0.86527	1.12355	0.749465	1.07628	1.03606
C18orf8 ENSG00000141452	1.14124	0.849647	0.896515	0.926471	0.799365	0.75555	1.11715	1.08906
C19orf12 ENSG00000131943	1.28269	1.10837	1.45507	1.28174	1.10264	0.991132	0.861627	0.901484
C19orf18 ENSG00000177025	0.930213	0.877671	1.05777	0.814429	1.16349	0.784614	1.00472	0.906571
C19orf24 ENSG00000228300	1.0003	0.794289	0.944605	0.920901	1.36845	1.19251	1.31761	0.596471
C19orf25 ENSG00000119559	1.17291	0.805574	0.842681	1.5545	1.15954	1.47401	0.802057	1.03618
C19orf33 ENSG00000167644	1.08571	1.13323	0.905186	0.800423	0.669919	0.885873	0.886249	1.10962
C19orf35 ENSG00000188305	0.823645	1.19337	1.06481	0.863056	1.01476	0.970617	1.08548	1.10642
C19orf38 ENSG00000214212	0.972628	1.18786	0.962581	1.08845	1.16291	1.14205	0.906888	0.964422
C19orf43 ENSG00000123144	1.01843	0.832338	0.996312	1.0844	0.88775	1.10005	1.11242	1.20352
C19orf44 ENSG00000105072	0.783231	0.94931	0.867034	0.919108	1.18529	1.02901	0.8774	1.00308
C19orf45 ENSG00000198723	1.05969	0.843143	1.05876	0.901174	0.950132	0.739618	1.04811	1.03611
C19orf47 ENSG00000160392	1.05932	1.0397	0.992502	1.19695	0.999812	1.35402	1.01049	0.808412
C19orf48 ENSG00000167747	1.06058	1.01112	0.999644	1.25712	0.952373	1.80262	0.693096	1.23242
C19orf52 ENSG00000142444	0.732676	0.927064	0.889786	0.956122	1.24918	1.10171	1.14611	1.12822
C19orf53 ENSG00000104979	0.979523	0.994024	0.723974	1.51229	1.32804	1.08507	0.701776	0.756063
C19orf54 ENSG00000188493	1.05905	1.02202	0.951978	1.19701	1.08317	0.773838	1.06558	0.918698
C19orf57 ENSG00000132016	1.10283	1.0267	0.740306	0.961848	0.772293	1.17752	1.06972	1.12391
C19orf60 ENSG00000006015	0.88627	0.720952	1.01096	1.01436	1.36656	1.12176	0.971264	1.02359
C19orf66 ENSG00000130813	0.933659	0.805226	1.02444	1.03483	1.07337	1.12707	1.10219	0.86708
C19orf67 ENSG00000188032	0.945922	0.796722	0.888026	1.04405	0.995112	0.824814	0.943823	1.1117
C19orf68 ENSG00000185453	0.826005	0.944187	1.06593	1.15501	1.04359	0.787808	0.864909	0.989794
C19orf70 ENSG00000174917	1.11561	0.967569	1.47795	0.924182	1.2837	0.99089	0.755822	0.744803
C19orf71 ENSG00000183397	0.93533	0.948742	0.969025	1.03911	1.26194	1.02152	0.95793	0.915342
C19orf73 ENSG00000221916	1.17729	1.154	1.26633	1.11779	0.681413	1.00826	0.917876	1.10989
C19orf81 ENSG00000235034	0.998315	1.12816	0.856642	1.336	1.16913	1.02154	0.672675	0.841598
C19orf84 ENSG00000262874	1.15665	1.06132	0.812898	1.22151	1.0849	0.90709	0.938788	0.800987
C1D ENSG00000197223	1.06473	1.12017	0.89989	0.946804	0.987368	1.08175	0.920297	1.20381
C1GALT1 ENSG00000106392	1.05908	1.09898	0.842522	0.97963	1.07117	1.12068	0.987083	0.911598
C1GALT1C1 ENSG00000171155	0.797383	1.009	0.894671	0.873784	1.03702	0.846399	1.04278	0.847195
C1GALT1C1L ENSG00000223658	1.08509	1.05417	1.06411	1.05439	1.31202	0.943032	0.86614	0.933374
C1QA ENSG00000173372	0.86984	0.905299	1.02076	1.0557	0.798788	1.07523	1.20652	1.06862
C1QB ENSG00000173369	0.592993	0.876421	1.17897	0.846246	1.0305	0.978044	0.97898	1.29729
C1QBP ENSG00000108561	1.00703	0.881944	0.734016	1.00672	0.719517	0.83581	1.10007	1.0075
C1QC ENSG00000159189	0.815246	0.969648	0.803072	0.86045	0.714966	0.800782	1.13367	0.97524
C1QL1 ENSG00000131094	0.886447	1.02274	0.944684	0.967759	0.929943	0.816053	1.09199	1.11784
C1QL2 ENSG00000144119	1.08361	0.946678	0.972939	0.937213	1.07112	0.733384	0.905188	1.01004
C1QL3 ENSG00000165985	0.903169	0.798415	0.767844	1.06088	1.03533	1.21096	0.869012	0.809403
C1QL4 ENSG00000186897	0.983933	0.833893	1.04486	1.1309	0.710757	1.18281	1.08469	0.80529
C1QTNF1 ENSG00000173918	0.917785	0.862976	1.21404	0.974286	1.10177	0.705388	0.816964	0.948623
C1QTNF2 ENSG00000145861	0.804984	0.865535	1.05391	0.864415	1.113	1.23048	1.22575	0.991314
C1QTNF3 ENSG00000082196	1.17008	0.984037	0.908373	0.948962	1.11384	1.0454	1.16275	0.898141
C1QTNF4 ENSG00000172247	0.924223	0.911326	0.95665	1.01364	1.06672	0.934293	0.952002	0.967064
C1QTNF5 ENSG00000223953	0.999139	0.946746	0.89917	1.11094	1.21541	1.05921	0.916664	0.988837
C1QTNF6 ENSG00000133466	0.931625	0.882593	1.23522	0.942464	1.39497	1.19367	1.0107	0.898247
C1QTNF7 ENSG00000163145	1.05433	0.834988	1.04361	0.991228	1.07167	1.06462	0.96992	0.867651
C1QTNF9 ENSG00000240654	0.865141	1.04655	0.949482	1.08465	1.21824	1.3539	0.896703	0.861466
C1QTNF9B ENSG00000205863	1.06063	0.972962	0.941591	1.21989	0.804068	1.10857	0.882249	1.00854
C1QTNF9B-AS1 ENSG00000281899	0.940682	1.25481	1.02097	1.05787	0.860979	0.911222	0.986398	1.05714
C1R ENSG00000159403	1.54179	1.13305	1.11384	0.957049	0.672693	0.790715	0.858304	1.09096
C1RL ENSG00000139178	1.09093	1.01966	0.921585	1.02669	0.991087	1.16379	0.883835	1.27069
C1S ENSG00000182326	0.877816	0.832786	1.065	0.89923	1.15359	1.00622	1.00538	1.30716
C1orf101 ENSG00000179397	1.13026	0.87916	0.887926	1.07812	0.77877	0.735922	0.951111	0.94918
C1orf105 ENSG00000180999	0.930455	0.946232	0.805321	1.02262	0.674871	1.07488	1.19531	0.99808
C1orf106 ENSG00000163362	0.709298	0.837021	0.920643	1.03846	1.02973	1.18179	0.731618	0.630601
C1orf109 ENSG00000116922	1.00442	1.07013	1.28699	1.08237	0.888353	0.887504	0.934316	0.968233
C1orf112 ENSG00000000460	1.18985	0.859988	0.988773	0.914644	0.890827	1.06242	0.888208	0.902004
C1orf115 ENSG00000162817	0.809607	1.09613	1.14355	0.853413	1.08303	1.16617	1.48622	1.32688
C1orf116 ENSG00000182795	0.831565	1.20144	0.916423	1.15897	1.0476	1.03301	0.671972	0.955399
C1orf122 ENSG00000197982	0.975961	1.1545	1.1309	1.23328	1.1077	0.964452	1.12487	0.949481
C1orf123 ENSG00000162384	1.01603	1.49674	1.19913	0.898363	0.878233	0.9014	0.769739	1.26646
C1orf127 ENSG00000175262	1.10076	0.833786	1.12806	0.929515	1.03204	0.897257	1.00837	0.833849
C1orf131 ENSG00000143633	1.0898	1.20492	0.949294	1.00382	1.10133	1.1204	1.05277	1.04338
C1orf141 ENSG00000203963	0.950255	1.17947	0.803519	0.843676	1.17521	0.879739	1.15559	1.01856
C1orf145 ENSG00000162913	0.940308	0.933146	1.22061	0.928505	1.01001	1.22535	0.944813	1.08247
C1orf158 ENSG00000157330	1.02191	0.942456	1.10541	0.921603	0.695935	0.957528	1.08022	0.914249
C1orf159 ENSG00000131591	0.970963	1.02449	0.881617	1.31819	0.775416	1.14539	0.95382	1.15358
C1orf162 ENSG00000143110	1.02013	0.781333	1.04044	1.08379	1.05362	0.799453	0.983348	1.33388
C1orf167 ENSG00000215910	1.11262	1.0186	0.894745	1.02194	1.08445	1.18286	1.08474	1.30158
C1orf168 ENSG00000187889	0.940819	1.0746	0.813713	0.883372	1.26105	1.03641	1.24366	0.993629
C1orf174 ENSG00000198912	1.13442	0.968349	1.14315	0.966911	0.979451	1.0923	0.982117	1.14535
C1orf186 ENSG00000263961	1.00432	1.09807	0.813726	0.935534	0.946168	1.04226	0.759815	1.07077
C1orf194 ENSG00000179902	1.15178	0.953697	0.909833	0.750272	0.712159	0.845785	1.1426	1.07201
C1orf198 ENSG00000119280	0.590359	1.11046	0.776997	0.734989	0.802237	1.33351	1.01238	0.897458
C1orf204 ENSG00000188004	1.13646	1.22019	1.24114	0.968313	0.945062	0.799517	1.07678	1.08499
C1orf21 ENSG00000116667	1.0221	0.787058	1.10091	1.55632	0.976983	1.05493	0.826081	0.735755
C1orf210 ENSG00000253313	1.22022	1.23412	1.05313	0.946082	0.982434	1.02517	0.764543	0.85635
C1orf216 ENSG00000142686	1.28585	1.13936	1.03382	1.44558	0.871723	0.993947	1.00489	0.923178
C1orf226 ENSG00000239887	1.23394	0.868151	1.04469	0.87286	0.961744	1.16372	0.877741	1.23397
C1orf228 ENSG00000198520	1.0524	1.17487	0.965631	0.862972	0.962019	0.82688	0.88605	0.985561
C1orf234 ENSG00000227868	1.09402	0.942757	1.03839	0.819453	0.890575	0.859509	0.919627	1.34449
C1orf27 ENSG00000157181	0.840064	0.94901	0.66159	1.05126	0.969631	1.08002	1.08106	1.0207
C1orf35 ENSG00000143793	0.742646	1.20578	0.828882	1.44939	1.09514	0.840338	1.04301	1.10795
C1orf43 ENSG00000143612	0.883233	0.860146	0.879221	0.677552	0.892708	0.898944	0.842748	1.0139
C1orf50 ENSG00000164008	0.768162	0.851937	0.945944	1.19923	0.806681	1.09267	1.19732	1.02026
C1orf52 ENSG00000162642	0.986083	1.1182	0.9613	0.76679	1.04465	0.942536	0.733198	1.00978
C1orf53 ENSG00000203724	0.762341	0.923659	1.24581	1.24061	0.963055	0.887299	0.896198	0.791245
C1orf54 ENSG00000118292	1.02211	1.01678	1.1453	0.825704	0.982745	0.866512	0.923383	1.1212
C1orf56 ENSG00000143443	1.18988	0.903748	0.884651	1.06116	1.12662	0.932029	1.08031	0.895834
C1orf61 ENSG00000125462	0.878591	0.753062	1.0561	1.0902	0.94341	0.78261	1.29478	1.02415
C1orf64 ENSG00000183888	0.955952	0.960344	1.01174	1.14664	0.897064	1.05847	0.938606	0.973774
C1orf74 ENSG00000162757	1.01157	0.712051	1.23143	0.949034	0.762773	0.903619	0.815451	1.01258
C1orf94 ENSG00000142698	0.727276	0.869478	0.816473	1.11652	1.35258	0.811861	1.0637	1.32415
C2 ENSG00000166278	0.919807	1.16088	0.87539	0.926716	0.879712	1.06884	1.04836	1.01859
C20orf144 ENSG00000149609	1.24863	1.10207	1.07337	0.63313	1.12603	1.16532	0.960119	0.864777
C20orf194 ENSG00000088854	0.938482	0.959745	0.998548	0.887844	0.852877	0.80586	1.15578	0.834512
C20orf196 ENSG00000171984	0.987181	0.910245	1.0636	0.977022	0.889665	0.827397	0.906956	1.10935
C20orf24 ENSG00000101084	0.799105	0.993671	0.875109	0.87982	0.73315	0.691452	1.10594	1.23899
C20orf27 ENSG00000101220	1.09465	1.07308	0.991815	0.715909	1.046	0.886267	1.12927	0.690538
C20orf96 ENSG00000196476	0.939155	1.15192	1.09131	0.926018	1.15587	1.13099	0.930251	1.01506
C21orf2 ENSG00000160226	0.812221	1.28068	0.901626	1.02152	0.770559	0.6033	1.44802	1.07776
C21orf33 ENSG00000160221	0.977628	1.01831	0.979432	1.03849	0.905575	1.26851	1.1943	1.17998
C21orf58 ENSG00000160298	0.89612	1.18273	0.977885	1.20669	1.20528	0.987204	1.01681	1.14439
C21orf59 ENSG00000159079	0.92108	1.12131	0.912514	1.12113	0.97231	1.12245	1.05982	0.831463
C21orf91 ENSG00000154642	0.838124	0.904421	1.07022	1.17717	1.22676	0.885384	1.24302	1.03678
C22orf15 ENSG00000169314	1.09183	1.02182	0.98993	1.01448	1.1051	0.967745	0.942889	0.879069
C22orf23 ENSG00000128346	0.920531	1.35065	1.1695	0.975536	0.89203	1.07298	0.933492	1.10855
C22orf29 ENSG00000215012	1.10528	0.631931	1.05081	0.957551	0.970552	1.37706	0.971072	1.02714
C22orf31 ENSG00000100249	0.891598	1.05026	1.16529	1.09793	1.23316	1.02185	1.05762	0.95083
C22orf39 ENSG00000242259	1.11638	0.978232	0.915824	1.10081	0.976558	0.960089	0.942427	0.943463
C22orf42 ENSG00000205856	0.973934	0.857603	0.789736	1.30782	0.765758	0.855989	1.01622	0.802906
C22orf46 ENSG00000184208	1.25208	1.13289	0.975111	0.806429	1.06262	1.04221	1.38852	1.07573
C2CD2 ENSG00000157617	1.21807	1.17945	1.16068	0.891795	0.90041	1.03102	1.10705	0.742076
C2CD2L ENSG00000172375	1.19278	1.02377	0.84671	0.981887	1.0131	0.917043	1.00138	0.856395
C2CD3 ENSG00000168014	1.01692	0.829814	0.956981	0.923448	1.10592	1.12974	0.972031	1.00051
C2CD4A ENSG00000198535	1.01925	1.02658	0.878582	0.922371	1.07387	1.02958	1.00725	1.0292
C2CD4B ENSG00000205502	1.12343	0.703512	1.06414	0.722945	0.841968	1.07481	0.847753	0.802155
C2CD4C ENSG00000183186	1.26148	0.969239	0.861285	0.708526	1.04873	1.06291	1.1475	0.898866
C2CD4D ENSG00000225556	1.41411	0.964165	0.899327	0.879173	0.896097	1.09013	0.92574	1.09359
C2CD5 ENSG00000111731	1.16173	0.965593	1.05868	0.764297	0.955418	0.922917	1.13147	0.908055
C2orf15 ENSG00000273045	1.10402	1.25361	1.12894	1.09532	1.02973	1.01142	1.0359	1.02124
C2orf40 ENSG00000119147	1.73458	0.774427	1.00437	0.757844	0.845742	1.12596	1.12638	1.05557
C2orf42 ENSG00000115998	1.00963	0.854656	1.13527	1.0812	1.00934	1.2056	1.13903	1.05922
C2orf47 ENSG00000162972	1.09106	1.21044	0.935438	0.919822	0.949214	1.01133	0.963633	1.06488
C2orf49 ENSG00000135974	1.12625	1.12393	0.990968	1.21479	0.921143	1.16788	0.95478	0.843401
C2orf50 ENSG00000150873	0.791074	1.16839	0.88314	0.825497	0.933751	0.734606	1.22013	1.05821
C2orf54 ENSG00000172478	1.4223	0.998025	1.03314	1.00836	1.09847	1.1056	0.823773	1.0419
C2orf66 ENSG00000187944	1.03617	1.03334	1.03033	1.22165	0.941768	0.844665	1.0554	0.985674
C2orf68 ENSG00000168887	1.2026	0.96965	1.02715	1.13894	1.05881	1.14778	1.30466	1.30662
C2orf69 ENSG00000178074	1.03745	0.860354	0.881748	0.995546	1.15492	1.12551	0.990525	1.2148
C2orf70 ENSG00000173557	1.00431	0.944937	1.04668	0.851466	1.13083	0.852427	0.920651	1.00449
C2orf71 ENSG00000179270	0.867158	0.841331	1.0867	1.00564	1.0818	0.802453	1.33495	0.829014
C2orf72 ENSG00000204128	1.29414	1.02954	1.20497	0.855576	1.08223	1.01141	1.09545	0.887613
C2orf73 ENSG00000177994	1.15162	1.10245	1.32418	0.830216	0.85482	0.996578	1.00774	0.835787
C2orf74 ENSG00000237651	0.838643	0.901131	1.0304	1.00622	0.835893	1.01626	0.869085	1.14386
C2orf76 ENSG00000186132	0.731785	0.802224	0.940133	0.985022	0.772507	0.854061	1.4557	0.860787
C2orf78 ENSG00000187833	0.91975	1.10074	0.978855	0.803848	1.14509	1.12983	1.04876	0.90879
C2orf80 ENSG00000188674	1.03479	1.00387	1.10131	1.13396	1.13739	0.94791	0.863073	1.19086
C2orf81 ENSG00000159239	1.10823	0.913028	1.16532	1.1185	1.08835	0.757404	1.00331	1.02386
C2orf82 ENSG00000182600	1.28734	1.01184	0.891258	1.02898	1.13697	1.0143	0.975848	0.964505
C2orf83 ENSG00000042304	0.965386	1.09299	0.785001	1.05416	1.36119	1.02021	1.05508	1.04572
C2orf88 ENSG00000187699	0.910191	0.743766	0.861937	1.02486	1.02029	1.23148	1.10877	0.830211
C3 ENSG00000125730	1.34274	1.04816	1.19854	0.915675	0.613508	0.686341	1.03898	1.37302
C3AR1 ENSG00000171860	0.977216	0.911934	1.0569	0.912867	0.855406	1.03313	1.17428	0.918939
C3orf14 ENSG00000114405	1.02285	1.14772	1.30496	1.29511	1.07459	1.19783	0.940488	1.02572
C3orf18 ENSG00000088543	1.11853	0.970897	1.0115	0.866952	1.35282	0.942798	1.24116	0.98903
C3orf20 ENSG00000131379	1.12752	1.15473	0.966035	0.912315	0.928085	0.947843	1.01544	0.843709
C3orf22 ENSG00000180697	0.99915	0.874039	0.896255	1.09552	0.854484	0.716734	1.05131	1.10013
C3orf33 ENSG00000174928	1.09512	1.02276	0.950532	1.10264	0.955952	0.794553	0.933772	0.733619
C3orf36 ENSG00000221972	1.03282	0.957392	1.10038	0.8129	0.922589	0.924488	1.1303	1.04279
C3orf38 ENSG00000179021	0.933942	1.01579	0.857113	1.07737	0.938557	0.924586	1.01032	0.981676
C3orf49 ENSG00000163632	1.13787	1.01541	0.904767	1.05555	0.935791	1.01725	0.917858	0.941452
C3orf52 ENSG00000114529	0.714924	0.928321	0.67578	1.22762	1.1255	0.874478	1.25811	0.925638
C3orf58 ENSG00000181744	0.926496	0.989978	0.799968	1.14382	1.1947	0.824826	0.96897	0.84274
C3orf62 ENSG00000188315	1.17892	1.26563	0.994806	1.045	1.02237	1.47675	1.12749	0.88825
C3orf70 ENSG00000187068	1.1	1.04409	1.20648	0.817879	0.857699	0.699893	1.0154	1.14598
C3orf80 ENSG00000180044	0.966988	0.762015	0.858753	1.11529	1.12255	0.957728	1.05692	0.944664
C4A ENSG00000244731	0.968783	0.719091	0.921666	0.998898	0.561693	0.837736	0.903332	1.10491
C4B ENSG00000224389	1.12418	0.913678	1.15159	1.12826	0.700329	0.934942	1.03633	1.41391
C4BPA ENSG00000123838	1.18829	1.02361	0.87694	0.764196	1.19788	1.00072	1.05316	1.17712
C4BPB ENSG00000123843	1.14296	1.39424	1.00464	0.997851	1.35847	0.96837	1.02927	0.918979
C4orf17 ENSG00000138813	0.812622	0.923471	1.14853	1.0336	0.71857	1.00481	1.0626	0.864217
C4orf19 ENSG00000154274	0.976134	1.01278	0.997396	1.06041	1.08373	0.885894	1.12745	0.93379
C4orf22 ENSG00000197826	0.958737	0.87611	1.07712	1.00665	1.07625	0.962836	1.21777	0.976785
C4orf3 ENSG00000164096	1.47216	1.03962	1.02382	0.90256	1.12544	1.54641	1.11952	0.930461
C4orf32 ENSG00000174749	1.15097	1.24588	0.931053	0.836716	1.07268	0.81759	0.899791	0.971624
C4orf33 ENSG00000151470	1.25398	0.967237	1.0534	1.03865	0.989014	1.15183	0.77905	1.30905
C4orf36 ENSG00000163633	1.06066	1.14441	0.909223	1.18	0.991083	0.859364	0.999991	0.853349
C4orf46 ENSG00000205208	0.918645	0.728691	1.02069	0.95895	1.07362	1.12547	0.9086	0.95501
C4orf48 ENSG00000243449	0.91735	0.870457	0.997488	0.822467	1.24168	0.723697	1.08934	0.860452
C4orf50 ENSG00000181215	0.972409	1.22726	0.921082	1.08781	1.07914	1.0189	1.24604	1.04998
C5 ENSG00000106804	0.603571	1.23488	0.781876	1.07129	0.791679	0.793454	1.11504	1.07324
C5AR1 ENSG00000197405	0.845359	0.838578	1.03334	1.21067	0.961249	1.05266	1.21109	1.12097
C5AR2 ENSG00000134830	0.868259	0.952014	0.864851	0.729693	1.11035	0.960856	1.33409	0.985874
C5orf15 ENSG00000113583	1.07918	1.0951	0.707101	1.17828	0.848919	0.842007	0.9285	0.964035
C5orf22 ENSG00000082213	0.903351	1.07725	0.946216	1.08265	0.845083	0.937501	1.3161	0.812937
C5orf24 ENSG00000181904	0.680698	0.777213	0.901595	1.01965	0.806174	0.689849	0.997687	1.06102
C5orf30 ENSG00000181751	0.810156	1.03188	1.23444	0.869504	1.08603	0.953546	1.26358	0.834842
C5orf34 ENSG00000172244	0.79859	0.924028	0.819275	0.947182	0.956641	1.04184	0.919686	1.15863
C5orf38 ENSG00000186493	1.08781	1.01027	1.00956	0.77738	1.08498	0.811767	1.12765	0.978521
C5orf42 ENSG00000197603	1.15613	0.805423	1.09482	0.989112	1.00779	0.771866	0.957472	1.16545
C5orf45 ENSG00000161010	0.964321	1.01452	1.0138	1.01979	1.29644	0.972923	1.13629	1.40274
C5orf46 ENSG00000178776	1.17285	0.983139	1.19826	1.1771	0.961267	1.09967	0.94079	1.1921
C5orf49 ENSG00000215217	0.892573	0.978366	0.680998	1.07129	1.08204	0.745078	1.06922	0.910781
C5orf51 ENSG00000205765	0.861646	1.1021	0.965852	0.991725	0.842846	1.02427	1.10636	0.953698
C5orf52 ENSG00000187658	1.08355	1.14118	0.835508	1.03126	0.925242	0.867327	0.942328	0.815527
C5orf56 ENSG00000197536	1.00662	1.17497	0.868873	0.99859	1.01055	1.11245	1.14992	1.02444
C5orf63 ENSG00000164241	0.907161	1.09226	1.03351	0.840093	1.22094	1.00533	1.00629	1.06494
C6 ENSG00000039537	0.904569	0.843988	1.08497	1.0648	0.856898	0.808783	1.08753	1.32474
C6orf1 ENSG00000186577	0.728548	1.03507	0.799743	1.42793	0.856448	0.84956	0.838021	0.848018
C6orf106 ENSG00000196821	0.964202	0.832498	0.936369	0.874261	1.00267	0.967377	1.07895	0.889096
C6orf118 ENSG00000112539	0.791063	1.42607	1.04585	1.25009	0.925947	0.841075	1.08642	1.05355
C6orf120 ENSG00000185127	0.777189	0.829411	1.06013	1.05831	1.0096	0.992568	0.936359	1.01966
C6orf132 ENSG00000188112	0.851167	1.14322	0.877335	0.836558	1.0731	0.887451	1.10151	1.32157
C6orf136 ENSG00000204564	0.885894	0.835715	0.746048	0.96148	0.884392	0.838801	0.961955	1.10904
C6orf141 ENSG00000197261	0.912957	1.05843	0.838637	0.987429	1.06934	1.16138	0.898475	0.788831
C6orf201 ENSG00000185689	0.902309	1.20479	0.812118	1.24663	1.18409	1.18991	1.10939	0.911651
C6orf203 ENSG00000130349	1.23654	1.10791	1.08966	0.814802	1.18935	0.864808	0.815845	1.17576
C6orf223 ENSG00000181577	0.891963	0.990497	1.15143	0.851668	0.894847	0.99854	1.19927	1.41426
C6orf226 ENSG00000221821	0.943202	1.02402	0.766812	1.10032	0.919123	0.990512	0.877911	0.86846
C6orf25 ENSG00000204420	0.973376	0.981764	0.80909	1.26612	0.844613	1.46864	0.667561	0.715688
C6orf47 ENSG00000204439	1.24659	0.807554	0.804212	1.63651	1.06714	0.917818	1.22386	0.880473
C6orf48 ENSG00000204387	0.985571	0.834267	1.11934	1.0773	0.801937	1.02693	0.837763	0.935277
C6orf52 ENSG00000137434	1.03986	1.01548	1.09256	1.02599	1.10083	1.0677	0.989678	0.966232
C6orf58 ENSG00000184530	0.782973	0.924155	1.22081	1.00792	1.18587	0.996099	0.709745	1.06254
C6orf62 ENSG00000112308	1.03418	1.1845	0.897634	1.0787	0.947948	1.02855	0.920577	0.799375
C6orf89 ENSG00000198663	1.05201	0.812807	0.826303	1.06357	0.804126	1.08524	1.08306	1.19222
C7 ENSG00000112936	0.875775	1.40441	0.837551	0.740788	1.06509	0.978655	1.03248	0.97602
C7orf25 ENSG00000136197	0.705679	0.924363	1.31452	0.972237	0.819171	0.8821	0.682063	1.06797
C7orf26 ENSG00000146576	0.937682	0.843599	0.934464	0.743697	1.13673	0.960076	0.879595	0.890451
C7orf31 ENSG00000153790	1.08895	0.930666	1.21897	0.806607	0.862192	1.04963	0.890268	1.01777
C7orf34 ENSG00000165131	0.95352	0.964564	1.11527	1.01897	0.902597	1.04967	1.16964	1.10389
C7orf43 ENSG00000146826	1.22937	1.09422	0.928861	0.98908	1.07686	1.21009	0.845033	1.14327
C7orf49 ENSG00000122783	0.846865	1.15582	0.920234	1.19847	1.02677	1.08159	1.16458	1.07675
C7orf50 ENSG00000146540	1.13926	0.892869	0.708675	2.00924	0.977666	0.98582	0.618429	0.953332
C7orf61 ENSG00000185955	0.873115	1.0301	0.962534	0.802411	0.923332	0.853522	0.774247	1.01638
C7orf62 ENSG00000164645	0.988579	0.945169	1.17696	1.11262	0.994215	0.903247	0.908634	0.864012
C7orf72 ENSG00000164500	1.1284	0.847242	0.820044	0.919563	0.826545	0.868752	1.06543	0.785301
C7orf73 ENSG00000243317	0.712809	0.725833	0.795157	0.814321	1.05499	0.936384	0.799281	0.916612
C8A ENSG00000157131	0.7634	0.843227	1.2949	1.12445	1.5525	0.855852	0.935911	0.862186
C8G ENSG00000176919	0.845667	0.986644	1.22271	1.04834	0.790936	1.17141	1.09956	1.00513
C8orf22 ENSG00000168333	1.00972	0.74974	0.92381	0.992531	0.955588	1.28243	0.94393	0.996519
C8orf33 ENSG00000182307	0.903968	0.821885	0.719306	1.19894	1.01424	0.940493	1.11931	0.842751
C8orf34 ENSG00000165084	1.01097	0.819718	1.05413	0.813324	0.924103	0.884035	0.960416	1.18886
C8orf37 ENSG00000156172	0.949325	1.03414	1.10146	1.09149	1.05726	0.945008	1.05316	0.920586
C8orf4 ENSG00000176907	0.927538	1.07588	0.635658	1.36422	1.15499	1.2264	1.02289	1.06944
C8orf44 ENSG00000213865	0.782774	1.30054	0.94754	1.25049	1.07142	1.01558	0.975238	1.32731
C8orf46 ENSG00000169085	0.956772	0.901796	1.07684	0.90163	0.833263	1.12523	0.878256	0.905311
C8orf48 ENSG00000164743	0.813396	0.945674	0.881448	0.826297	0.70423	0.789828	1.227	1.26854
C8orf58 ENSG00000241852	1.001	1.11193	1.10222	0.923334	1.05789	0.948154	0.91513	0.809629
C8orf59 ENSG00000176731	0.920297	0.918403	1.08012	0.685343	1.23583	1.34394	0.943561	1.13346
C8orf74 ENSG00000171060	0.940685	0.942594	0.77957	1.06127	0.690785	0.831561	0.746572	1.30161
[truncated: 14,779 more rows]
