# Supplementary material for: Spatial maps of prostate cancer transcriptomes reveal an unexplored landscape of heterogeneity
Source: Nat Commun. 2018 Jun 20;9:2419. doi: 10.1038/s41467-018-04724-5 (PMC6010471; doi:10.1038/s41467-018-04724-5)
Supplement: Supplementary file 13 — Supplementary Data 10 [file 41467_2018_4724_MOESM13_ESM.zip › Supplementary Dataset 5/expected-features.tsv]

	Factor 1	Factor 2	Factor 3	Factor 4	Factor 5	Factor 6	Factor 7	Factor 8
A1BG ENSG00000121410	3.31493	0.0419939	0.61	5.17328	4.46388e-05	8.93411	0.0111723	1.08061
A1CF ENSG00000148584	1.94332	0.52174	1.06253	1.87901	28.275	0.00153921	0.124308	0.364172
A2M ENSG00000175899	2140.63	1924.97	516.132	13.1255	2540.32	1383.01	590.962	440.018
A2ML1 ENSG00000166535	0.0630559	8.00001	16.9563	1.63533	3.56597	0.546045	5.55401	13.7686
A4GALT ENSG00000128274	35.346	28.8189	41.4737	105.488	454.328	54.6809	2.53981	400.075
AAAS ENSG00000094914	38.9408	4.33592	2.29499	236.833	177.717	106.409	108.996	4.09825
AACS ENSG00000081760	4.61563	105.964	27.7349	31.6245	6.35138	3.58059	7.19225	35.912
AADAC ENSG00000114771	1.96458	2.02487	1.13269	0.208945	1.13748	0.422699	2.7008	0.979915
AADACL4 ENSG00000204518	3.81003	0.945774	0.565396	0.754438	2.07361	0.0218159	4.90775	1.3256
AADAT ENSG00000109576	71.68	3.76427	1.07578	43.1698	0.165622	0.323129	22.0531	17.0675
AAED1 ENSG00000158122	9.94038	31.4332	10.0643	2.74437	26.5072	71.8105	15.2426	17.6483
AAGAB ENSG00000103591	0.563521	83.3918	156.384	2.70374	4.7659	2.22115	78.9299	0.00800271
AAK1 ENSG00000115977	0.374776	4.28092	30.8203	140.098	6.95909	140.019	144.819	33.5858
AAMDC ENSG00000087884	604.558	92.2743	56.1305	4.4021	3.57954	60.8546	12.9289	45.2925
AAMP ENSG00000127837	641.86	18.0582	527.078	511.406	1091.66	290.078	41.1019	6.62798
AAR2 ENSG00000131043	13.4763	351.003	69.274	52.1583	10.4022	44.3378	17.7284	6.86955
AARD ENSG00000205002	0.420971	16.9315	0.49181	0.119631	0.389871	0.679112	2.57151	0.309834
AARS ENSG00000090861	193.448	342.729	82.933	185.436	3.67336	9.29129	90.767	55.8629
AARSD1 ENSG00000266967	5.24289	2.36252	0.0178	15.7031	13.4419	11.7282	32.7931	0.93944
AASDH ENSG00000157426	0.00228887	0.0350406	0.271936	2.43611	8.01876	13.817	4.13974	8.13534
AASDHPPT ENSG00000149313	2.61805	1.63933	21.7666	97.8351	1.19167	17.8559	1.49721	4.89656
AASS ENSG00000008311	74.0514	0.334785	0.390104	18.0422	2.73154	5.4675	0.0847442	0.00190658
AATF ENSG00000275700	41.7531	125.451	74.5138	95.934	278.922	2.46769	2.48297	8.81226
AATK ENSG00000181409	2.51009	1.05229	7.61874	1.97715	31.0336	3.67052	0.591295	7.17211
ABAT ENSG00000183044	8.67157	19.4294	11.7739	65.0068	2.40929	1.76245	41.1135	13.4288
ABC13-47488600E17.1 ENSG00000283199	0.515703	2.88606	0.04037	0.617406	8.61372	2.5525	3.22576	1.67545
ABC13-47656900H15.1 ENSG00000283566	1.5267	2.55771	20.6704	9.9269	1.4717	2.08219	1.65433	5.17602
ABCA1 ENSG00000165029	58.4385	5.35359	0.626318	0.629198	11.8187	2.76401	43.3723	15.2568
ABCA10 ENSG00000154263	2.56787	13.817	7.91648	0.2255	0.211345	3.53001	1.79069	1.22376
ABCA12 ENSG00000144452	15.5629	0.0137846	0.47002	0.49043	5.00589	3.15104	0.00279419	6.83916
ABCA13 ENSG00000179869	1.72004	4.42275	0.0242674	0.697314	1.13479	0.451736	1.90917	3.95685
ABCA2 ENSG00000107331	22.4793	169.293	24.0175	224.715	571.003	72.8321	120.105	1.69675
ABCA3 ENSG00000167972	32.3165	85.653	52.8794	42.0628	230.114	0.776255	22.7665	23.5054
ABCA4 ENSG00000198691	1.21815	1.3438	0.200681	0.03068	0.0084429	0.0358196	1.5122	0.029944
ABCA5 ENSG00000154265	0.158845	1.74972	73.3112	1.62356	25.0963	15.986	1.71649	70.4002
ABCA6 ENSG00000154262	8.27991	2.35373	0.0577922	0.423502	7.06294	21.6251	5.19845	5.01015
ABCA7 ENSG00000064687	5.48816	5.88141	64.6354	8.95773	28.8033	16.0923	83.636	3.31284
ABCA8 ENSG00000141338	0.753311	139.864	1.27838	60.9529	76.2296	0.821901	104.276	0.59702
ABCA9 ENSG00000154258	6.04873	16.3907	5.31442	7.3648	0.818406	1.38381	0.0340266	2.27292
ABCB1 ENSG00000085563	2.67523	0.836837	0.0412646	9.26865	4.41277	4.95959	1.00339	9.80134
ABCB10 ENSG00000135776	4.89774	1.08192	1.09637	9.20553	16.9682	0.240896	52.1771	7.77156
ABCB11 ENSG00000073734	16.6441	3.52252	2.02353	0.32493	2.0218	0.398955	3.52015	0.228471
ABCB4 ENSG00000005471	1.64532	14.483	2.76098	1.51003	1.76554	1.52203	0.358232	0.452458
ABCB5 ENSG00000004846	0.791931	2.1298	0.00592034	0.567854	0.814777	3.47155	1.1151	3.14291
ABCB6 ENSG00000115657	11.4133	12.5469	5.83758	0.860043	0.0763343	1.38849	0.641162	2.03064
ABCB7 ENSG00000131269	2.37923	38.1517	24.8433	4.51334	7.95656	2.79771	6.02572	46.136
ABCB8 ENSG00000197150	210.803	233.774	4.52245	19.8135	70.8412	30.8003	111.626	9.29806
ABCB9 ENSG00000150967	132.954	4.57399	2.03674	4.60744	6.26951	0.466415	0.0834819	0.650262
ABCC1 ENSG00000103222	119.449	30.1961	107.014	78.3751	20.7265	22.1625	61.2827	3.87992
ABCC10 ENSG00000124574	11.732	36.7378	29.9528	109.78	4.14845	60.1982	39.8021	12.9868
ABCC11 ENSG00000121270	0.0439047	7.38324	0.199129	0.0578998	0.567163	19.0305	0.00312368	3.00263
ABCC3 ENSG00000108846	7.04155	76.5801	293.461	15.6022	19.871	13.5968	30.016	3.01565
ABCC4 ENSG00000125257	1.03136	0.0230748	196.84	494.846	1.22612	2.22994	290.551	59.9562
ABCC5 ENSG00000114770	230.617	62.708	261.18	116.595	21.5408	15.6263	0.0019409	26.258
ABCC6 ENSG00000091262	0.67065	29.5797	1.66684	20.7674	10.8185	0.0277625	0.625212	15.7128
ABCC8 ENSG00000006071	360.352	3.63856	34.8381	3.46479	6.60094	7.39452	2.40005	2.83029
ABCC9 ENSG00000069431	1.76632	10.2784	2.4522	0.373252	0.00878294	83.554	0.00189448	5.85425
ABCD1 ENSG00000101986	9.16744	10.8115	50.2702	54.5291	98.1649	33.865	86.766	52.2959
ABCD2 ENSG00000173208	0.507508	1.63155	3.46167	0.519939	4.6843	9.5009	0.912194	1.50932
ABCD3 ENSG00000117528	25.0339	0.00163014	14.16	64.0168	0.519851	4.32301	14.8992	2.5346
ABCD4 ENSG00000119688	1.19546	12.3792	39.2156	0.0567449	119.791	7.65015	72.7362	4.11726
ABCE1 ENSG00000164163	30.492	13.1608	57.3961	15.8165	1.9995	31.5439	2.82816	2.78961
ABCF1 ENSG00000204574	131.343	512.58	112.777	283.01	34.1784	0.933131	116.567	5.69335
ABCF2 ENSG00000033050	324.606	442.458	227.863	141.918	343.69	16.3593	82.5106	7.84728
ABCF3 ENSG00000161204	15.2246	18.9892	7.41054	87.1559	311.93	149.242	50.9708	60.7584
ABCG1 ENSG00000160179	12.229	98.0052	30.4074	2.29947	15.8556	71.2336	4.19682	9.99434
ABCG2 ENSG00000118777	40.6832	3.49991	59.5217	0.283494	0.802	3.06466	1.68823	1.46225
ABCG4 ENSG00000172350	4.78844	1.10272	1.66767	1.09287	1.2664	0.545518	0.0238887	0.53449
ABCG5 ENSG00000138075	0.845809	0.741187	0.12639	1.78791	1.01917	0.196349	0.841791	0.603906
ABHD1 ENSG00000143994	8.96459	176.347	3.99606	8.55428	0.408419	3.41963	1.82664	0.547777
ABHD10 ENSG00000144827	67.538	22.4303	0.39492	137.63	24.4621	24.6168	6.99409	14.0795
ABHD11 ENSG00000106077	260.404	612.919	222.552	15.5262	7.7842	18.0443	43.2053	16.2623
ABHD12 ENSG00000100997	257.935	482.923	519.885	145.657	50.9687	213.374	361.867	14.0557
ABHD13 ENSG00000139826	32.1584	6.20946	22.2847	24.8322	1.25606	27.0374	26.3645	0.187831
ABHD14A ENSG00000248487	79.6332	92.2117	4.40682	78.7068	160.559	54.0182	12.4776	3.63349
ABHD14B ENSG00000114779	1.09279	346.335	254.292	276.579	899.089	1.89241	286.131	60.9384
ABHD15 ENSG00000168792	3.39889	3.48691	46.977	26.8886	100.67	3.49858	0.017951	15.8878
ABHD16A ENSG00000204427	8.10177	55.5716	21.3076	12.9388	5.72248	0.0293459	16.8174	7.89916
ABHD17A ENSG00000129968	352.804	135.816	5.75238	13.069	74.5769	30.9601	149.221	11.4047
ABHD17B ENSG00000107362	1.83699	0.686922	67.8664	1.8597	0.548582	0.95074	6.63386	0.595679
ABHD17C ENSG00000136379	0.322599	0.450385	34.3093	30.5116	5.79497	5.0634	79.5228	33.5952
ABHD18 ENSG00000164074	80.3105	1.29255	6.81153	4.36575	15.2056	2.97679	4.43232	0.00620556
ABHD2 ENSG00000140526	7.82536	15.2631	107.497	376.443	93.0916	7.41155	463.635	12.0648
ABHD3 ENSG00000158201	1.44831	1.29741	9.88811	25.1668	4.41898	1.61505	5.36928	17.6084
ABHD4 ENSG00000100439	265.513	14.1092	55.0229	3.47534	47.1561	0.128266	56.5196	4.43032
ABHD5 ENSG00000011198	4.12857	80.4689	8.00669	3.68614	0.0236785	0.260951	2.61502	2.96393
ABHD6 ENSG00000163686	2.34852	0.211141	108.76	57.6189	5.01235	9.75205	2.59225	1.23605
ABHD8 ENSG00000127220	26.1298	167.693	19.5981	4.99875	227.268	28.2847	47.9172	33.0314
ABI1 ENSG00000136754	39.8185	5.45248	131.259	106.187	5.47614	10.8029	1.76411	60.0502
ABI2 ENSG00000138443	53.7553	120.732	99.5603	5.96506	85.0475	7.89506	162.656	47.6336
ABI3 ENSG00000108798	0.00503632	37.8027	5.77293	8.64523	4.24582	108.796	4.16176	99.6738
ABI3BP ENSG00000154175	0.0293773	0.842821	6.16377	1.22278	0.547934	4.62633	0.0771931	0.751472
ABL1 ENSG00000097007	100.297	244.129	9.88156	34.6045	199.755	324.648	158.068	166.1
ABL2 ENSG00000143322	51.8319	10.5952	12.8743	0.603232	3.02508	310.981	1.90196	64.102
ABLIM1 ENSG00000099204	125.15	57.5585	433.73	31.0135	719.711	219.56	2.72957	9.5425
ABLIM2 ENSG00000163995	4.524	2.32954	2.22681	3.74241	24.1137	4.20482	5.48901	2.58228
ABLIM3 ENSG00000173210	42.7127	19.4228	203.98	6.89983	7.03183	17.9288	1.4333	9.01369
ABO ENSG00000175164	3.61885	8.06162	85.8154	2.45302	0.000695505	3.05841	20.7097	69.1872
ABR ENSG00000159842	26.8835	21.8385	233.164	17.2113	7.25416	7.25929	505.781	0.15153
ABRA ENSG00000174429	1.01162	1.69945	0.453017	6.33341	15.2919	0.335249	0.107461	0.520678
ABRACL ENSG00000146386	15.0083	6.57302	6.70988	0.659976	0.0524954	5.80416	2.00996	0.225101
ABT1 ENSG00000146109	35.05	59.5393	59.566	19.7706	0.340366	5.51556	10.1624	49.3247
ABTB1 ENSG00000114626	820.641	29.2192	126.524	59.0552	189.66	61.8776	71.3027	153.664
ABTB2 ENSG00000166016	94.7064	0.0856851	41.9601	2.77399	10.9786	0.135946	0.433457	0.109952
AC004158.1 ENSG00000280264	0.228891	0.713422	0.259417	0.837289	0.245874	0.124992	0.0244016	2.18679
AC004381.6 ENSG00000005189	2.7276	105.956	37.4033	1.47259	1.16575	1.25253	2.45858	0.599206
AC004754.3 ENSG00000269881	4.83466	8.25212	0.0945011	3.79429	4.15667	4.31569	0.405915	0.36555
AC004813.1 ENSG00000279777	2.49008	1.41661	3.52905	2.09424	1.31506	2.77697	0.478131	0.201151
AC004824.1 ENSG00000280226	1.34852	0.299359	1.93066	0.746414	0.560173	0.168539	0.11071	0.00214436
AC005281.1 ENSG00000226690	7.08028	0.794599	0.792976	1.50489	7.34021	0.364405	0.461977	0.126048
AC005477.1 ENSG00000280188	0.141454	0.013013	0.0128273	1.82539	1.4146	0.347	0.236846	0.260629
AC005480.1 ENSG00000279461	12.0982	14.0761	0.000617114	8.78212	0.334811	1.873	0.171602	3.77519
AC006116.20 ENSG00000267710	2.60137	5.1298	0.630257	1.17159	13.9658	2.21647	0.403472	0.879
AC006386.1 ENSG00000279115	7.57832	7.45112	0.657384	0.443851	5.36855	0.410086	9.4387	10.2911
AC006994.3 ENSG00000279317	0.612771	3.77711	1.86935	1.00192	0.345954	0.259753	0.48536	2.0409
AC007906.1 ENSG00000279018	0.806328	6.2559	2.61728	0.340611	0.93412	0.511802	1.43097	3.58595
AC008074.1 ENSG00000279644	2.47138	2.06472	0.904988	1.24292	2.11672	0.648641	1.19907	8.20412
AC008522.1 ENSG00000279232	2.48669	1.43571	2.5639	0.0740805	0.331259	11.0867	4.07689	1.32362
AC008686.1 ENSG00000280221	0.754491	1.06279	1.21749	0.50291	0.157285	2.05596	0.0111593	1.49325
AC008759.1 ENSG00000279471	0.42509	0.126004	1.1476	0.731826	0.047596	0.566918	1.76938	0.0209633
AC008914.1 ENSG00000279768	1.4362	0.135005	1.17899	0.535291	0.0139668	0.0560108	1.45944	1.50928
AC009014.3 ENSG00000271824	0.372063	30.3583	2.03714	17.6293	4.54141	4.90029	1.0834	0.0141486
AC010731.4 ENSG00000235118	0.0535463	0.945372	0.289873	0.261982	1.00741	0.0493678	0.0432389	0.23467
AC012005.1 ENSG00000279274	33.6682	11.8449	9.58057	22.2935	4.20835	0.514069	7.49852	1.10356
AC013461.1 ENSG00000091436	179.087	35.3917	0.797414	62.7322	284.655	12.5059	12.1878	26.5364
AC016549.1 ENSG00000281325	1.03008	1.8682	0.154957	1.22375	0.755715	0.0267926	0.0818795	0.135483
AC021106.1 ENSG00000279386	0.73472	0.162099	0.150396	0.0777338	2.66668	0.730857	0.57612	0.0430308
AC024060.1 ENSG00000281584	0.0547247	1.06582	0.0205127	1.95316	1.44189	3.93204	1.77814	0.576874
AC025335.1 ENSG00000179859	28.7141	7.3029	39.5168	1.10715	2.04836	7.33923	2.2806	9.00462
AC069063.2 ENSG00000279380	1.13227	0.211376	1.80033	1.61723	0.924156	0.0971532	0.227316	0.585222
AC073657.1 ENSG00000279937	1.57195	0.834742	0.0518698	1.1708	1.07989	1.40739	0.229079	0.624756
AC074033.1 ENSG00000281137	11.3095	3.0057	0.778745	3.58888	0.396766	12.0147	10.103	2.58139
AC087350.1 ENSG00000281527	0.173818	1.19903	0.124882	0.351176	2.04564	0.310605	0.593013	0.439445
AC090498.1 ENSG00000279483	468.031	1800.41	360.418	1.51737	4.58364	72.6803	69.9305	90.9679
AC104981.1 ENSG00000278938	1.71957	0.453809	0.47114	1.04793	0.258212	0.564915	0.818449	0.156718
AC105009.1 ENSG00000281855	0.401615	0.0146921	0.937799	0.00480077	1.33613	1.64899	0.431414	2.63373
AC105052.1 ENSG00000279168	0.206033	3.96904	0.0899972	0.263831	2.13505	13.1454	1.41885	2.68383
AC110615.1 ENSG00000279909	13.1507	3.69819	9.72013	6.86006	15.2367	2.63057	4.32436	16.2487
AC113404.1 ENSG00000254893	1.17097	4.65436	53.8138	1.14414	4.4311	86.5557	357.034	5.8771
AC118758.1 ENSG00000268187	0.332142	0.432924	0.30225	0.0216999	5.66566	0.139127	0.428175	1.63093
AC131097.4 ENSG00000216921	2.33918	0.0663889	10.873	1.96385	1.29422	2.76664	8.20323	23.6356
AC131263.1 ENSG00000280550	0.062756	1.53518	1.95655	0.0662345	2.91568	0.192102	2.72958	1.00585
AC138517.6 ENSG00000283288	0.162041	2.12333	0.0416356	2.00955	0.490841	0.339371	0.540587	0.623684
AC138969.4 ENSG00000183889	22.039	32.2398	176.177	28.0708	280.497	26.1704	9.76793	41.9431
AC241377.1 ENSG00000281741	60.2722	36.6712	2.41526	17.6973	14.9237	8.50471	23.4452	3.67681
AC241585.1 ENSG00000281571	6.57418	9.30797	0.01889	6.3719	0.868555	1.57226	8.09147	0.984402
AC242988.1 ENSG00000278939	0.278327	0.770537	0.334102	0.42584	0.37207	0.518311	0.310126	0.377446
AC243756.1 ENSG00000270339	0.0167134	1.6882	0.861604	0.0225597	0.0445666	0.118987	2.46922	2.25296
AC245100.1 ENSG00000280649	48.7349	2.55626	15.8564	36.443	1.03496	5.91565	1.02749	64.0881
ACAA1 ENSG00000060971	780.057	407.406	593.362	656.333	129.716	1.43365	0.00704423	637.861
ACAA2 ENSG00000167315	205.292	70.9899	60.3413	4.48044	1.80024	25.5394	158.086	12.0641
ACACA ENSG00000278540	8.04443	55.3018	138.314	132.44	0.289313	50.0285	33.8842	141.617
ACACB ENSG00000076555	200.126	0.379596	3.15894	0.00185978	3.01838	236.232	2.86389	4.00155
ACAD10 ENSG00000111271	0.613994	7.85663	0.342951	64.2423	72.793	3.78536	23.539	1.05623
ACAD11 ENSG00000240303	0.224531	1.43564	3.96923	1.73785	0.754851	1.74584	2.33713	5.14579
ACAD8 ENSG00000151498	4.70645	19.6026	0.13276	11.8795	9.16086	0.132793	211.091	0.673297
ACAD9 ENSG00000177646	130.388	11.8085	258.874	1.86877	89.6032	0.905546	3.66661	121.218
ACADL ENSG00000115361	1.28913	103.094	0.339462	14.2549	0.844796	10.4837	58.7369	0.000810431
ACADM ENSG00000117054	1.14939	12.0332	30.1956	40.7758	27.0422	5.81356	20.8623	128.825
ACADS ENSG00000122971	14.2734	335.873	1.42469	0.830355	103.626	143.147	76.3825	5.88199
ACADSB ENSG00000196177	7.66183	0.719879	51.468	47.7192	22.8952	19.5699	3.70971	15.8588
ACADVL ENSG00000072778	459.686	1055.57	1298.93	1320.51	1179.33	1072.39	1687.56	489.778
ACAN ENSG00000157766	1.65949	4.81104	1.9146	3.71119	2.04717	7.45953	0.0476702	14.3868
ACAP1 ENSG00000072818	7.87026	53.9435	22.9694	60.5251	47.1371	168.846	1.27656	29.9557
ACAP2 ENSG00000114331	2.44549	1.88375	54.0904	5.72891	164.856	0.418263	14.5615	9.23213
ACAP3 ENSG00000131584	377.077	529.86	70.9062	275.877	132.514	146.091	3.05836	108.191
ACAT1 ENSG00000075239	155.858	26.3486	1.88308	118.481	17.0509	103.614	10.5013	37.1889
ACAT2 ENSG00000120437	7.92981	257.233	229.162	83.3273	4.98801	13.7306	86.6092	29.8764
ACBD3 ENSG00000182827	12.5871	1.46961	57.0066	87.8178	0.280927	7.17127	43.3475	236.376
ACBD4 ENSG00000181513	388.701	71.0988	2.11737	141.707	13.7632	6.39625	38.965	350.353
ACBD5 ENSG00000107897	17.5568	19.9182	4.59766	48.1963	1.24836	0.869762	0.5673	3.69114
ACBD6 ENSG00000230124	37.6925	43.3175	34.9416	12.2255	165.12	34.4246	54.5588	3.43459
ACCS ENSG00000110455	8.16353	118.17	4.37478	115.035	52.6607	18.8124	0.00307878	29.6198
ACCSL ENSG00000205126	2.44906	0.805254	6.68253	0.522168	0.816577	0.337416	2.45317	5.82748
ACD ENSG00000102977	43.0316	152.695	25.3159	161.979	97.7166	54.46	107.888	49.1158
ACE ENSG00000159640	45.9014	3.97347	212.58	0.803844	4.16009	13.2074	1.65819	89.6175
ACE2 ENSG00000130234	6.1391	1.88799	1.08796	0.0432507	0.123026	0.33593	1.85819	0.792674
ACER1 ENSG00000167769	1.42533	0.481185	2.31923	0.209343	5.92058	0.296933	0.00882635	0.253424
ACER2 ENSG00000177076	2.74321	0.155747	0.597662	0.194036	0.26672	0.280479	0.00929969	1.72858
ACER3 ENSG00000078124	69.9746	26.1822	13.9566	5.44837	0.651813	1.88973	5.18004	25.1463
ACHE ENSG00000087085	2.04399	38.0495	104.464	2.07014	113.353	147.399	3.16919	54.4264
ACIN1 ENSG00000100813	112.164	101.785	198.273	126.197	16.4722	71.1215	72.8791	333.953
ACKR1 ENSG00000213088	10.7404	0.336755	1.95176	0.829097	143.188	342.062	2.74452	9.77069
ACKR2 ENSG00000144648	22.2477	4.79635	4.63966	1.97289	1.44121	3.76065	5.7737	3.47057
ACKR3 ENSG00000144476	61.5218	9.14723	52.6791	0.511964	17.5482	195.217	6.46863	2.44153
ACKR4 ENSG00000129048	0.646362	0.894662	0.378601	2.27869	0.787928	1.38163	0.0122094	0.025368
ACLY ENSG00000131473	41.416	60.4306	64.5937	269.562	4.72605	20.2037	249.951	91.6364
ACMSD ENSG00000153086	2.0483	0.512233	3.98454	0.400211	0.324633	0.439093	0.522718	0.093896
ACO1 ENSG00000122729	45.2772	2.10433	21.4737	4.41301	14.898	0.0287071	10.7874	11.4117
ACO2 ENSG00000100412	287.224	7.38413	91.7131	60.0456	7.50016	3.03707	245.363	59.8885
ACOD1 ENSG00000102794	1.94586	2.52797	0.172865	1.43124	2.397	1.62438	0.00973957	0.0193005
ACOT1 ENSG00000184227	193.586	22.9763	47.6879	14.6934	57.187	11.7155	40.0741	8.51494
ACOT11 ENSG00000162390	29.8925	6.98662	30.282	2.43383	5.35037	7.93204	38.3702	24.1594
ACOT12 ENSG00000172497	31.934	1.43163	0.376178	0.278884	0.188348	1.62488	22.2365	2.06202
ACOT13 ENSG00000112304	3.84947	19.5792	13.7686	257.802	92.182	2.65723	51.2893	68.8741
ACOT2 ENSG00000119673	277.446	8.84334	16.5226	9.2632	0.277454	25.8811	3.75608	31.3201
ACOT4 ENSG00000177465	0.397759	51.2704	4.46151	1.11538	0.259696	1.67047	0.197043	0.910598
ACOT7 ENSG00000097021	352.119	4.13263	29.9887	73.9477	205.803	25.3689	88.8284	4.77719
ACOT8 ENSG00000101473	199.516	158.73	76.8906	2.46435	79.2041	76.8194	176.533	9.20668
ACOT9 ENSG00000123130	131.853	76.7675	37.5938	101.506	1.7482	138.183	11.875	6.26691
ACOX1 ENSG00000161533	383.784	446.767	153.431	224.525	22.8428	24.3883	133.865	366.935
ACOX2 ENSG00000168306	57.5771	6.29446	2.41631	4.27792	23.94	102.659	54.8334	8.46923
ACOX3 ENSG00000087008	35.2592	27.8052	33.5012	52.0685	1.62743	128.556	221.755	3.21624
ACOXL ENSG00000153093	1.53201	0.135947	4.25204	5.12815	0.610614	3.08003	5.43853	6.78295
ACP1 ENSG00000143727	0.545791	73.8198	117.183	135.266	9.33976	29.5502	82.6576	9.63971
ACP2 ENSG00000134575	222.433	250.622	13.525	187.377	40.3043	1.22384	197.199	367.458
ACP5 ENSG00000102575	8.42883	14.0679	125.228	27.4984	253.18	1.26514	95.2665	7.4372
ACP6 ENSG00000162836	9.90071	143.946	93.1233	98.717	1.94168	159.251	1.21594	9.46222
ACP7 ENSG00000183760	0.309412	6.2979	2.62727	0.0588146	3.85031	8.74181	0.736284	8.59239
ACPP ENSG00000014257	0.242287	2019.09	4657.97	11310.2	2.77358	1.90343	4394.29	39.6728
ACPT ENSG00000142513	2.62347	0.00861428	0.0343805	0.144878	2.4666	3.84932	1.7789	0.479939
ACR ENSG00000100312	3.7188	8.84997	4.18518	0.958369	0.0483622	0.0400608	5.37871	1.83051
ACRBP ENSG00000111644	2.7956	9.21371	0.385094	9.19612	1.19378	11.6407	13.7012	0.322709
ACRC ENSG00000147174	0.9185	1.80256	0.00191129	3.95177	1.80155	11.224	3.57388	3.57729
ACSBG1 ENSG00000103740	1.01731	74.8642	3.63467	2.08289	0.155667	11.0203	32.3552	20.4538
ACSBG2 ENSG00000130377	0.871869	0.299053	0.464877	0.0569957	1.06984	0.911283	0.0131533	3.0505
ACSF2 ENSG00000167107	28.8134	155.042	136.035	26.6543	154.575	23.1671	13.0556	7.14106
ACSF3 ENSG00000176715	398.161	127.244	27.4756	129.331	10.9738	159.586	101.636	1.40317
ACSL1 ENSG00000151726	14.972	1.62959	136.028	191.421	11.3398	32.6263	82.8089	0.408659
ACSL3 ENSG00000123983	10.7681	1.65608	153.447	238.758	1.54951	12.9404	397.978	12.1013
ACSL4 ENSG00000068366	13.592	3.78483	97.0155	24.5431	3.40907	102.939	1.41198	5.46445
ACSL5 ENSG00000197142	9.66146	18.8923	235.132	0.350081	325.995	2.93645	29.4388	7.07588
ACSL6 ENSG00000164398	26.7609	1.81071	0.564942	1.27841	0.283235	2.00949	0.311801	2.37559
ACSM1 ENSG00000166743	0.681553	76.8856	0.241827	8.27399	0.967865	0.106913	33.6023	8.58763
ACSM2A ENSG00000183747	1.42286	0.456254	0.769156	1.88383	0.829246	0.811502	0.141414	0.357832
ACSM2B ENSG00000066813	0.424753	5.40377	2.70457	0.000350403	2.73931	3.29119	2.04557	1.61637
ACSM3 ENSG00000005187	4.41844	92.5292	0.372561	55.129	1.24321	0.641338	59.6542	28.4842
ACSM4 ENSG00000215009	0.0170573	0.18868	2.00763	0.117608	1.47366	1.07025	0.219614	1.02448
ACSM5 ENSG00000183549	9.63968	2.09329	1.3694	3.19159	1.53967	0.766796	5.17924	0.967739
ACSM6 ENSG00000173124	2.61614	2.37845	2.81332	1.13982	0.731255	0.153526	1.91887	3.97076
ACSS1 ENSG00000154930	6.45232	455.258	93.6946	266.502	2.22032	421.485	340.436	308.753
ACSS2 ENSG00000131069	16.7612	510.179	73.0569	4.88231	94.1317	288.213	67.1837	4.40809
ACSS3 ENSG00000111058	2.34478	5.13737	11.4253	64.0343	15.1231	46.3041	5.05314	0.81101
ACTA1 ENSG00000143632	12.4671	29.9003	1.43027	0.750025	9.18832	3.31898	1.17588	0.151604
ACTA2 ENSG00000107796	9555.54	3735.92	15.6059	0.597757	8.73959	764.434	16.0594	5.79082
ACTB ENSG00000075624	63530.8	15943.3	11314.2	2995.78	16243.5	23730	1906.07	6482.49
ACTBL2 ENSG00000169067	4.75114	1.79113	0.0473405	0.204495	1.4907	0.144214	0.0421963	0.173977
ACTC1 ENSG00000159251	117.256	100.588	2.36909	0.0884757	5.40691	7.36876	2.35271	3.84078
ACTG1 ENSG00000184009	84.4387	4588.3	17090	4216.03	3367.7	1409.64	1581.03	2656.7
ACTG2 ENSG00000163017	42961.9	13994.9	1.35602	15.1636	7.57425	1390.93	0.627781	25.5781
ACTL10 ENSG00000182584	2.22448	86.4699	5.55094	10.1466	2.39767	7.42081	3.35636	0.234976
ACTL6A ENSG00000136518	37.1166	9.78104	6.53189	94.5049	5.41671	6.41253	0.00778843	2.01767
ACTL6B ENSG00000077080	0.635712	27.0605	0.822959	0.734678	2.0952	0.0451332	0.484804	5.16388
ACTN1 ENSG00000072110	4651.29	141.21	1875.46	542.386	1679.94	1726.49	438.015	142.226
ACTN2 ENSG00000077522	0.352642	2.31777	1.09031	8.3266	1.12892	1.86576	2.9814	0.442819
ACTN3 ENSG00000248746	0.0389878	0.526745	0.699644	4.51014	0.985683	0.656194	2.80853	0.367791
ACTN4 ENSG00000130402	1370.01	197.529	1023.81	953.661	240.668	524.572	250.19	277.901
ACTR10 ENSG00000131966	1.00456	8.57095	80.4135	45.0599	20.9822	12.9391	53.883	0.87692
ACTR1A ENSG00000138107	963.426	593.387	78.1464	4.05186	162.368	66.6277	35.6023	37.19
ACTR1B ENSG00000115073	86.4618	201.547	399.676	175.662	634.658	90.9532	195.466	257.573
ACTR2 ENSG00000138071	27.8395	0.50176	277.801	310.884	25.0445	215.597	92.6807	175.238
ACTR3 ENSG00000115091	46.0672	0.190135	190.277	0.792103	1.9804	16.2068	8.91981	184.256
ACTR3B ENSG00000133627	10.198	3.66154	15.9978	0.189265	5.426	24.0794	2.48454	0.350844
ACTR3C ENSG00000106526	7.19936	11.5977	5.27221	1.48092	0.312157	3.80671	17.5337	9.88201
ACTR5 ENSG00000101442	4.46434	17.5672	2.79647	12.2843	4.14116	12.9625	1.41927	0.163087
ACTR6 ENSG00000075089	1.65998	11.1642	13.118	16.6316	27.8988	5.46936	13.3387	5.84359
ACTR8 ENSG00000113812	0.133369	0.535589	44.1284	18.9544	12.9131	22.7542	9.30811	5.45192
ACTRT3 ENSG00000184378	3.14685	1.58241e-08	2.30634	2.65125	0.00174226	1.60048	2.00324	4.33625
ACVR1 ENSG00000115170	67.2954	9.44646	1.9427	11.962	2.27749	1.33178	4.37384	27.4769
ACVR1B ENSG00000135503	8.08377	5.47654	72.8025	7.60123	9.59018	0.00281976	24.3376	9.9685
ACVR1C ENSG00000123612	0.0393676	0.960125	2.50633	0.599176	5.13643	2.08132	0.0619635	9.03321
ACVR2A ENSG00000121989	0.542264	0.0785519	11.7677	9.48758	53.2844	6.41276	3.07171	4.803
ACVR2B ENSG00000114739	2.41224	0.000112373	8.70853	24.0656	2.46845	0.977262	14.1204	1.32289
ACVRL1 ENSG00000139567	233.496	209.576	1.15147	7.43121	265.202	34.2853	2.27939	5.47748
ACY1 ENSG00000243989	2.08045	6.26964	47.5948	19.7442	72.9185	42.8212	1.59742	1.5506
ACY3 ENSG00000132744	0.455957	0.808201	8.7047	4.98699	0.457614	1.54892	0.816446	0.780308
ACYP1 ENSG00000119640	8.74244	13.2693	1.77138	55.5049	2.03448	4.31075	3.08839	6.41463
ACYP2 ENSG00000170634	26.229	24.715	32.278	17.0972	1.18131	102.531	1.69648	2.25077
ADA ENSG00000196839	40.2005	0.168739	0.672057	4.33369	239.405	3.03331	1.72915	17.3245
ADAD1 ENSG00000164113	0.292586	0.895376	0.877461	0.168239	0.572232	2.61305	0.0484064	0.404943
ADAD2 ENSG00000140955	1.83742	0.595055	4.69849e-05	9.99463	1.57449	0.88503	1.81034	0.217062
ADAL ENSG00000168803	22.2702	6.85366	17.5957	77.1846	2.02224	1.43872	4.04683	1.63082
ADAM10 ENSG00000137845	10.9814	1.68461	163.418	290.308	208.084	2.88246	14.9864	37.6704
ADAM11 ENSG00000073670	19.8256	2.60494	0.00595702	1.287	0.127156	118.137	0.0231203	5.13667
ADAM12 ENSG00000148848	5.99517	6.51689	0.457786	23.9677	4.28505	1.2096	0.400231	6.50516
ADAM15 ENSG00000143537	75.9649	3.9754	269.394	183.441	1.2899	836.715	225.996	46.6533
ADAM17 ENSG00000151694	116.647	4.54051	86.0102	8.50289	3.56991	0.154593	12.5548	2.14269
ADAM18 ENSG00000168619	0.595749	0.526647	0.286426	0.448646	0.566454	0.239286	0.0468388	1.63491
ADAM19 ENSG00000135074	106.194	2.3221	1.13867	2.94458	1.34605	1.91726	0.212051	3.3373
ADAM2 ENSG00000104755	10.8054	8.626	2.22164	3.17405	1.07564	3.79399	0.948389	2.77895
ADAM20 ENSG00000134007	0.0195922	1.97975	2.06521	0.671104	0.889378	0.688564	2.60241	0.881495
ADAM22 ENSG00000008277	38.7219	16.4019	0.0457795	0.477875	4.62252	1.96508	1.41232	82.9189
ADAM23 ENSG00000114948	1.84597	4.24123	0.691602	1.87584	8.9658	0.134394	14.3649	8.43695
ADAM28 ENSG00000042980	49.5479	0.160263	23.5834	7.92685	9.93594	8.42769	3.25705	5.22025
ADAM29 ENSG00000168594	0.576849	0.724013	0.856492	0.976143	2.71443	1.85859	0.161519	0.0497651
ADAM32 ENSG00000197140	0.981057	1.87747	0.148005	10.2424	1.77087	0.515715	0.190546	2.62739
ADAM33 ENSG00000149451	888.081	16.3784	77.0026	28.0695	1.1067	858.585	67.9917	122.36
ADAM7 ENSG00000069206	0.179576	0.0253518	1.03561	1.05824	0.0566974	0.716182	2.22409	0.133891
ADAM8 ENSG00000151651	5.54785	1.20277	63.4433	4.2378	6.8264	31.3707	19.8092	200.549
ADAM9 ENSG00000168615	12.8852	0.595708	425.185	303.858	6.38936	4.38946	261.461	102.068
ADAMDEC1 ENSG00000134028	0.173996	1.37876	0.829795	0.886337	4.005	2.64036	0.00164293	1.78796
ADAMTS1 ENSG00000154734	269.96	21.5772	145.016	0.451327	185.146	1539.29	72.1878	137.248
ADAMTS10 ENSG00000142303	158.244	4.3097	8.63137	23.9708	26.8612	257.615	1.48338	51.5275
ADAMTS12 ENSG00000151388	0.725635	1.1269	13.9464	11.7875	16.9749	2.34134	2.89986	0.355965
ADAMTS13 ENSG00000160323	28.1404	123.274	49.9747	28.386	3.02761	3.20157	0.697936	17.0873
ADAMTS14 ENSG00000138316	2.55524	1.05436	0.794948	0.0111684	0.380284	29.5268	2.72686	0.167962
ADAMTS15 ENSG00000166106	87.5567	1.00404	0.0625668	0.887367	1.62982	10.9049	3.14279	3.16005
ADAMTS16 ENSG00000145536	2.96054	0.333526	0.577459	0.104889	1.92164	0.0348581	1.8203	0.367613
ADAMTS17 ENSG00000140470	3.03255	3.86881	0.00692833	0.131254	12.5554	7.42546	23.532	0.132553
ADAMTS18 ENSG00000140873	5.64616	0.182608	0.870759	8.63045	28.7757	0.040482	0.0317662	1.76337
ADAMTS19 ENSG00000145808	0.732979	0.782738	0.0701121	0.26697	0.0508426	0.305227	0.00520193	0.945958
ADAMTS2 ENSG00000087116	4.33171	99.038	3.21448	1.65573	1.72791	16.2435	1.60134	0.121271
ADAMTS20 ENSG00000173157	0.281782	0.270981	0.110948	3.03311	0.599888	0.990421	1.8991	1.27361
ADAMTS3 ENSG00000156140	0.894264	1.33203	0.147487	1.38825	0.277485	0.762909	2.0677	0.865379
ADAMTS4 ENSG00000158859	0.0197257	5.82955	29.6329	6.19588	2.82826	366.632	6.58889	0.0731807
ADAMTS5 ENSG00000154736	76.0958	7.43593	8.96892	6.59196	5.41117	14.5108	5.23365	1.01705
ADAMTS6 ENSG00000049192	0.204049	0.350957	0.270269	0.0902906	0.142044	1.2055	0.578564	0.511208
ADAMTS7 ENSG00000136378	0.926628	40.8379	5.30956	2.614	3.60273	29.5442	7.53038	27.047
ADAMTS8 ENSG00000134917	63.6854	1.92102	191.762	0.159997	20.3681	87.2841	2.56743	33.1485
ADAMTS9 ENSG00000163638	0.0163525	71.1306	5.53947	7.6344	1.02579	49.0247	19.8022	0.128623
ADAMTSL1 ENSG00000178031	48.5055	54.9908	0.338767	139.462	14.4796	3.87413	79.2689	54.3802
ADAMTSL2 ENSG00000197859	0.0260207	295.169	6.58304	3.36351	3.64811	32.5058	98.157	265.023
ADAMTSL3 ENSG00000156218	2.04155	18.2055	16.3005	25.2927	1.00823	6.27565	2.23794	11.0289
ADAMTSL4 ENSG00000143382	22.0902	135.683	1.04209	3.43413	27.6686	32.6912	1.33467	0.433345
ADAMTSL5 ENSG00000185761	19.0158	54.3721	0.46185	1.0381	0.938214	4.29856	3.29256	0.209154
ADAP1 ENSG00000105963	6.93114	191.817	1.77351	0.0519137	24.1399	3.9987	26.9483	35.9126
ADAP2 ENSG00000184060	56.941	11.2954	4.633	0.592739	22.7439	0.0697462	2.24025	0.0508038
ADAR ENSG00000160710	21.1609	1819.54	156.762	140.804	260.559	169.985	418.885	179.65
ADARB1 ENSG00000197381	213.809	0.175115	21.2207	64.2976	1.77935	2.16651	1.42712	14.2911
ADARB2 ENSG00000185736	0.0309812	0.237894	0.756461	0.951329	0.428122	0.529279	1.14606	0.180893
ADAT1 ENSG00000065457	7.23171	45.1886	68.1762	3.49885	1.70957	0.801936	26.5745	55.4475
ADAT2 ENSG00000189007	25.9906	2.33463	0.290187	33.5296	6.08723	4.07375	6.47591	2.4334
ADAT3 ENSG00000213638	0.924658	2.63796	0.971035	0.0421717	0.396638	0.0546459	0.0928312	0.841344
ADCK1 ENSG00000063761	23.5776	26.1815	42.1397	77.2058	42.7479	7.20367	0.34907	2.61825
ADCK2 ENSG00000133597	155.463	75.4261	1.52472	61.106	58.558	113.512	16.186	11.8788
ADCK3 ENSG00000163050	1.62739	349.342	55.5924	122.807	211.521	253.479	149.88	60.0085
ADCK4 ENSG00000123815	174.227	15.6167	215.685	60.3029	103.908	94.5657	3.83566	24.69
ADCK5 ENSG00000173137	75.1501	2.38557	6.13643	12.6438	6.90542	52.9759	194.606	72.2751
ADCY1 ENSG00000164742	4.12944	3.44607	1.66448	0.642543	16.5137	0.316005	0.605174	4.89032
ADCY10 ENSG00000143199	0.807503	5.26618	15.7798	1.30562	3.32073	0.822437	2.70123	1.45314
ADCY2 ENSG00000078295	0.3015	39.0105	24.7683	15.8741	140.469	0.743877	2.79078	16.9088
ADCY3 ENSG00000138031	16.9412	6.38777	34.9227	33.43	350.411	231.864	38.5892	79.5672
ADCY4 ENSG00000129467	122.838	5.58981	35.192	0.744692	62.8272	12.6193	9.03397	114.569
ADCY5 ENSG00000173175	1091.88	133.561	24.6783	7.9117	15.2767	5.8465	0.0667454	1.66125
ADCY6 ENSG00000174233	136.56	11.8974	262.103	295.338	265.579	19.9198	85.5594	74.395
ADCY7 ENSG00000121281	3.12922	0.258459	7.03537	2.5809	46.9008	14.7411	7.03355	22.8482
ADCY9 ENSG00000162104	62.9753	23.216	3.0539	10.471	30.4231	37.357	14.0765	0.869831
ADCYAP1 ENSG00000141433	1.09147	3.25424	1.93728	0.0749085	5.83946	4.28777	0.161537	1.51792
ADCYAP1R1 ENSG00000078549	19.2586	0.00621963	7.48664	4.66866	2.63063	0.286391	0.17259	0.247689
ADD1 ENSG00000087274	692.098	39.308	56.4996	183.061	43.5639	364.833	58.6469	166.876
ADD2 ENSG00000075340	2.33622	9.75298	0.24444	2.66576	0.919008	0.166551	0.10741	3.59771
ADD3 ENSG00000148700	5.62346	10.8954	52.6407	87.493	121.46	29.599	2.47952	3.2468
ADGB ENSG00000118492	2.41963	11.2385	2.49789	5.51762	2.66315	13.3169	0.183644	3.62213
ADGRA1 ENSG00000197177	1.37347	0.655782	0.340677	0.710276	0.0928364	0.756849	0.0875827	0.0256444
ADGRA2 ENSG00000020181	2398.31	372.136	30.0565	108.45	745.878	328.565	66.1402	132.786
ADGRA3 ENSG00000152990	43.2065	2.81854	36.5227	65.4252	1.29367	2.83278	46.8041	1.2273
ADGRB1 ENSG00000181790	1.08846	21.0286	9.31209	4.07836	12.0257	23.1759	9.19591	0.306804
ADGRB2 ENSG00000121753	36.0489	145.274	0.672651	4.77573	2.67226	59.8665	6.71331	1.1235
ADGRB3 ENSG00000135298	0.0217662	5.71636	0.309997	0.0237875	10.6867	3.15427	1.27938	9.14636
ADGRD1 ENSG00000111452	67.4298	18.9265	7.03643	1.47603	1.94213	5.95104	2.32622	9.47513
ADGRD2 ENSG00000180264	2.57286	1.80708	1.55505	1.58143	3.49484	6.91839	0.0234826	1.93137
ADGRE1 ENSG00000174837	0.730268	2.46883	0.610915	2.15453	6.69767	0.0455297	0.264186	0.572851
ADGRE2 ENSG00000127507	31.1926	2.70933	0.544939	3.4938	0.234787	4.4485	53.9189	0.820681
ADGRE3 ENSG00000131355	2.15034	0.384427	2.53151	0.0478106	0.00205276	0.339478	3.56908	0.431977
ADGRE5 ENSG00000123146	286.253	23.9201	319.653	68.7627	419.546	187.727	3.59816	74.7257
ADGRF1 ENSG00000153292	5.93151	0.000558508	264.762	1.07855	5.61758	3.17412	0.608652	24.1959
ADGRF2 ENSG00000164393	0.105479	0.530773	0.443703	0.0625883	0.015659	0.0326117	0.857131	0.30374
ADGRF3 ENSG00000173567	2.60556	0.66731	0.0186352	0.00803921	2.01773	0.272537	0.72552	0.371836
ADGRF4 ENSG00000153294	2.56609	0.561208	10.5464	1.92731	0.375894	0.000453394	0.0966206	0.165159
ADGRF5 ENSG00000069122	0.45823	7.2602	2.31933	39.7067	8.41411	13.7415	4.72225	3.1377
ADGRG1 ENSG00000205336	3.16164	108.002	239.037	252.614	49.0305	15.3335	93.498	152.951
ADGRG2 ENSG00000173698	4.92056	1.98538	0.164859	3.43305	0.865974	1.27323	2.58364	4.04914
ADGRG3 ENSG00000182885	1.48706	2.80937	4.88627	0.389227	2.90443	5.52301	4.68848	8.92508
ADGRG4 ENSG00000156920	4.81596	1.02722	1.40764	1.73283	0.417484	0.177404	0.666933	2.68392
ADGRG5 ENSG00000159618	16.8138	1.87083	0.884881	0.684729	1.40214	62.1826	7.28686	4.53255
ADGRG6 ENSG00000112414	1.94914	0.0273701	48.6753	16.8689	0.077461	0.038044	1.22477	6.85631
ADGRL1 ENSG00000072071	65.063	92.1604	30.6701	22.9594	192.206	12.1585	4.27048	147.56
ADGRL2 ENSG00000117114	16.3043	32.055	7.8964	29.2215	24.9859	18.6519	175.068	111.646
ADGRL3 ENSG00000150471	1.98372	7.00031	0.378419	0.659466	1.51983	1.00861	0.29216	3.68135
ADGRL4 ENSG00000162618	2.5216	6.40536	3.57995	1.79746	0.906199	78.5046	1.0489	9.39222
ADGRV1 ENSG00000164199	0.465687	3.57275	8.45364	2.74296	2.67356	8.26979	36.8897	3.51157
ADH1B ENSG00000196616	13.6189	110.925	2.57253	37.5657	1.81345	0.15768	3.07687	0.429013
ADH1C ENSG00000248144	4.848	4.19536	2.45362	2.7709	0.75438	2.31553	2.57878	0.451257
ADH4 ENSG00000198099	0.289262	1.36406	0.109864	1.7161	1.29977	0.0526865	0.0705288	0.344242
ADH5 ENSG00000197894	259.259	765.874	113.066	21.937	277.681	2.749	17.5731	4.47661
ADH6 ENSG00000172955	6.37401	5.94773	0.626374	1.38979	1.74055	2.95204	1.29029	3.45576
ADH7 ENSG00000196344	0.507723	0.00551139	0.346966	0.325715	0.0623251	1.50702	0.134443	0.0207305
ADHFE1 ENSG00000147576	8.47122	12.927	44.6912	46.1402	3.16019	44.7559	54.0868	0.000574468
ADI1 ENSG00000182551	1101.97	1337.26	144.151	547.962	311.618	755.054	1295.67	342.749
ADIPOQ ENSG00000181092	1.80944	0.489052	0.697535	0.0136366	0.406533	1.86854	0.499752	0.301296
ADIPOR1 ENSG00000159346	2.95922	13.1702	189.198	74.9157	62.1196	2.01381	100.711	149.626
ADIPOR2 ENSG00000006831	6.87586	58.222	4.06787	56.7737	165.824	7.28358	0.52251	237.057
ADIRF ENSG00000148671	4051.05	1733.1	1292.83	2563.3	1540.48	1641.13	1193.92	172.679
ADK ENSG00000156110	14.5611	16.9747	72.3829	25.965	17.9865	0.297524	4.28763	142.256
ADM ENSG00000148926	0.553617	0.0329041	157.779	2.51133	49.0112	27.4119	4.13207	13.1683
ADM2 ENSG00000128165	1.12464	2.04326	20.4996	8.63831	0.887727	16.7137	0.0575942	4.22647
ADM5 ENSG00000224420	1.20331	4.83457	15.289	2.23308	10.9503	29.2196	0.268334	2.83118
ADNP ENSG00000101126	399.844	131.081	65.3151	8.2998	22.9451	4.78232	225.42	77.8447
ADNP2 ENSG00000101544	0.1979	29.0306	17.3085	24.1211	0.743998	11.9272	0.784725	27.0638
ADO ENSG00000181915	43.7511	2.78011	2.32271	46.8305	20.1778	4.20159	0.223548	35.1609
ADORA1 ENSG00000163485	2.46118	3.59845	4.26694	2.25037	1.17268	0.278207	0.733126	1.69278
ADORA2B ENSG00000170425	0.591677	10.6008	31.6356	2.47538	8.10077	0.441954	3.5472	6.80514
ADORA3 ENSG00000282608	4.63519	5.51835	17.6744	6.02431	4.29366	0.784244	30.1468	0.376711
ADPGK ENSG00000159322	0.00332619	23.4776	131.504	127.018	11.4295	4.70027	543.244	5.95668
ADPRH ENSG00000144843	1.33025	23.1219	12.2048	2.62666	1.24696	30.1213	77.1255	0.0263574
ADPRHL1 ENSG00000153531	10.2197	0.296259	34.6722	0.806912	1.9213	27.4691	0.840696	27.1416
ADPRHL2 ENSG00000116863	18.1647	57.852	69.9492	23.7379	0.954149	181.156	291.003	0.764846
ADPRM ENSG00000170222	2.73984	8.54076	5.85229	70.955	0.221512	3.91723	5.79791	0.468281
ADRA1A ENSG00000120907	27.2335	25.0823	0.102598	0.179896	18.5538	3.86906	5.91205	22.1024
ADRA1B ENSG00000170214	0.341438	4.11291	0.842901	8.2534	2.52407e-08	0.441681	0.477992	0.90626
ADRA1D ENSG00000171873	1.10329	62.4381	16.5331	0.828635	39.6378	5.02998	0.10963	0.238213
ADRA2A ENSG00000150594	13.8601	33.9158	2.06563	4.39602	37.1592	10.2253	67.5699	24.7068
ADRA2B ENSG00000274286	1.94964	0.850216	3.24646	0.627984	0.484494	1.80803	0.0501883	0.70993
ADRA2C ENSG00000184160	0.71944	144.374	14.5011	31.0976	10.465	202.343	0.712152	4.81833
ADRB1 ENSG00000043591	26.8901	4.68469	5.09713	8.3374	13.6415	2.96022	61.9351	6.576
ADRB2 ENSG00000169252	4.91753	131.417	1.93594	6.41237	1.54479	0.434178	7.24398	0.474071
ADRB3 ENSG00000188778	34.3514	0.154576	12.0103	1.61928	0.284691	1.45173	0.593795	4.48025
ADRM1 ENSG00000130706	78.6927	292.064	131.387	35.2586	223.637	20.2828	20.8722	169.905
ADSL ENSG00000239900	0.593937	239.986	22.3928	11.0157	8.69086	7.14526	5.93704	8.43776
ADSS ENSG00000035687	9.5871	11.2213	47.7115	35.6472	23.7552	15.3222	149.889	5.55793
ADSSL1 ENSG00000185100	90.7769	33.2162	4.34966	11.4668	5.69488	1.73252	32.7288	10.371
ADTRP ENSG00000111863	1.01164	0.565723	0.0764132	0.00181179	2.14331	1.00559	1.65637	1.47606
AEBP1 ENSG00000106624	4965.32	1793.2	10.4832	19.8919	1846.29	1546.78	1.58479	634.437
AEBP2 ENSG00000139154	2.61977	2.80522	40.5141	87.2879	0.582538	75.1068	15.5573	67.484
AEN ENSG00000181026	73.6441	31.8018	74.633	4.53097	11.7244	49.0466	77.2875	45.8125
AES ENSG00000104964	1366.49	1113.5	1068.24	1080.67	909.81	917.577	646.794	1187.73
AF011889.5 ENSG00000241489	1.8961	0.00512634	1.43205	3.67172	0.974302	3.04615	0.0983748	0.715388
AF111168.1 ENSG00000280308	0.0373683	0.195579	9.02136e-05	0.820326	0.225251	1.11171	0.562901	2.14273
AFAP1 ENSG00000196526	0.285838	3.76402	36.3656	3.14386	47.7818	91.1968	9.07706	0.614694
AFAP1L1 ENSG00000157510	17.9064	34.2057	0.834579	3.54329	6.28453	1.90892	0.144333	78.8808
AFAP1L2 ENSG00000169129	1.63349	61.8148	4.11149	7.31138	0.160724	65.0948	5.91598	5.6081
AFF1 ENSG00000172493	32.6646	2.49293	30.23	59.6839	12.0463	37.8001	78.5583	24.6258
AFF2 ENSG00000155966	0.0438493	2.47338	0.481927	0.435307	14.3223	2.12874	3.22777	1.82029
AFF3 ENSG00000144218	2.87862	12.8987	99.5583	137.644	1.97212	5.0738	184.719	4.88228
AFF4 ENSG00000072364	19.0909	1.68213	56.3073	136.499	88.5488	14.4546	65.394	54.4579
AFG3L2 ENSG00000141385	11.4074	23.8702	268.003	157.797	77.5893	67.0403	126.607	145.697
AFM ENSG00000079557	3.76102	2.30728	2.18289	2.6838	0.139257	1.19829	2.22485	0.222108
AFMID ENSG00000183077	2.51193	68.0234	40.0922	88.92	12.4391	2.7139	223.11	140.397
AFP ENSG00000081051	2.95038	0.283128	1.60891	1.62365	17.1535	3.10844	1.27125	1.4227
AFTPH ENSG00000119844	6.24224	4.74654	83.8636	263.066	0.171906	15.4527	189.799	34.9457
AGA ENSG00000038002	0.128543	0.561223	21.4698	0.349142	1.86721	1.09153	50.7442	2.54035
AGAP1 ENSG00000157985	23.0254	0.0258079	84.6652	43.3961	7.34842	5.87669	2.15116	20.9952
AGAP14P ENSG00000279058	1.54918	2.64169	1.60075	6.22543	2.89799	3.11959	0.727594	0.854814
AGAP2 ENSG00000135439	3.95451	13.4477	49.7626	5.65943	1.45972	3.04045	0.031164	2.90039
AGAP3 ENSG00000133612	19.0839	94.0339	117.727	164.78	196.202	4.72261	118.554	145.035
AGAP4 ENSG00000188234	2.04503	1.47855	6.1531	60.5226	3.10389	3.2887	10.3488	12.4797
AGAP5 ENSG00000172650	2.00874	4.51907	0.704997	1.44755	2.19489	2.97078	0.339256	0.0871886
AGAP6 ENSG00000204149	1.86034	13.7017	75.9337	78.3519	2.06182	1.08531	28.8254	17.8718
AGAP9 ENSG00000204172	10.2666	2.20983	9.2236e-05	29.5985	40.1358	10.0252	3.02015	2.78759
AGBL1 ENSG00000273540	0.787036	0.442535	2.15739	0.115795	4.99782	0.0088662	0.170105	0.00450508
AGBL2 ENSG00000165923	0.336478	1.75687	5.41106	0.735839	18.792	0.723795	0.373209	0.406052
AGBL3 ENSG00000146856	1.99503	0.00143015	4.4416	27.0456	0.177077	4.81007	1.93764	0.588277
AGBL4 ENSG00000186094	0.00742578	0.726002	2.47639	0.399873	0.864738	2.65075	0.450244	0.785115
AGBL5 ENSG00000084693	13.6676	182.188	124.074	13.313	180.894	205.747	96.6354	10.9183
AGER ENSG00000204305	122.86	1.95355	145.421	3.42026	0.852344	14.9825	4.84405	0.112542
AGFG1 ENSG00000173744	2.58239	52.393	43.07	38.2192	1.48697	9.85851	9.8639	0.573441
AGFG2 ENSG00000106351	0.570123	112.418	121.882	64.0891	39.2831	0.960751	164.137	11.8446
AGGF1 ENSG00000164252	19.7687	16.9252	0.21329	13.0743	6.23278	4.09443	46.5003	9.05307
AGK ENSG00000006530	2.17372	36.405	1.59526	23.1409	5.35479	1.35008	2.06381	0.695306
AGL ENSG00000162688	4.40555	8.23226	4.4478	88.6038	0.112552	1.97232	25.6202	3.87154
AGMAT ENSG00000116771	1.77359	6.20288	0.620013	0.825455	0.0200213	2.3862	0.898283	1.4568
AGMO ENSG00000187546	0.318667	0.442052	0.102634	0.473712	0.242198	0.354895	0.0200118	0.00108978
AGO1 ENSG00000092847	9.79279	247.832	109.12	97.5892	1.18692	10.1858	0.196675	6.12612
AGO2 ENSG00000123908	86.7529	6.1401	60.121	104.709	18.1363	138.52	0.280341	15.6653
AGO3 ENSG00000126070	67.5784	18.7904	37.7777	60.6717	22.3115	1.68114	3.17506	10.0579
AGO4 ENSG00000134698	34.6994	38.9873	1.75502	0.0120678	9.07249	12.045	38.7873	31.3503
AGPAT1 ENSG00000204310	913.318	79.5715	138.125	260.142	143.516	178.947	157.112	156.005
AGPAT2 ENSG00000169692	15.7248	3.37401	19.6187	319.661	222.458	443.499	305.693	119.476
AGPAT3 ENSG00000160216	21.6509	39.4432	169.254	217.425	44.1926	56.9681	150.282	121.81
AGPAT4 ENSG00000026652	8.58126	11.4498	0.0640012	0.139612	4.6265	13.4546	159.934	50.6896
AGPAT5 ENSG00000155189	19.1667	0.821895	1.41735	18.8006	32.2363	4.5526	0.190264	7.41075
AGPS ENSG00000018510	18.1368	7.15356	6.39425	1.30443	12.9891	14.3432	0.168796	20.432
AGR2 ENSG00000106541	3.20019	5.91644	1705.21	360.05	8.73142	71.5754	790.357	273.136
AGR3 ENSG00000173467	0.835669	2.95593	91.5299	1.19326	4.52639	7.81869	14.1983	3.57653
AGRN ENSG00000188157	1.40892	0.497692	166.861	45.364	1.33643	128.353	99.1922	245.134
AGT ENSG00000135744	6.76631	7.40945	5.95698	1.19497	1.25922	201.126	28.0222	2.09083
AGTPBP1 ENSG00000135049	4.2188	1.40628	1.401	2.58566	3.53897	0.258533	0.354208	27.4358
AGTR1 ENSG00000144891	1.84004	4.05123	1.19329	1.38572	16.7562	0.798121	17.8578	18.7304
AGTRAP ENSG00000177674	48.472	1275.12	41.1249	255.168	252.475	41.7336	637.29	46.304
AHCTF1 ENSG00000153207	1.69654	3.77401	24.876	26.1587	0.281955	182.693	0.991879	8.06589
AHCY ENSG00000101444	349.641	630.746	80.1807	126.925	14.4741	156.217	1.08123	81.4718
AHCYL1 ENSG00000168710	443.152	79.2237	202.616	197.208	361.811	99.5523	0.141927	188.36
AHCYL2 ENSG00000158467	0.00201306	0.364036	51.3424	33.7101	12.7346	1.61095	129.334	10.2125
AHDC1 ENSG00000126705	4.19218	4.53901	72.1886	5.03764	330.666	1.69016	85.2276	0.899919
AHI1 ENSG00000135541	68.4731	15.1088	4.45333	204.174	0.0824646	98.2363	60.901	136.335
AHNAK ENSG00000124942	1631.39	5.88241	816.304	1647.55	363.438	820.447	912.443	455.163
AHNAK2 ENSG00000185567	1058.91	378.15	9.67357	2.02944	57.1055	122.973	1.73643	28.2239
AHR ENSG00000106546	11.2251	3.00252	146.451	0.00108461	9.92948	47.792	48.2504	155.87
AHRR ENSG00000063438	0.197672	6.18399	3.94817	3.52789	0.579202	11.5398	0.529743	0.695409
AHSA1 ENSG00000100591	60.7204	77.6639	125.584	134.743	290.793	21.2614	37.8849	7.81785
AHSA2 ENSG00000173209	7.55947	0.273261	2.6749	170.449	21.6312	269.816	4.69792	2.09151
AHSG ENSG00000145192	0.539463	0.812909	2.21393	2.73638	0.00170176	11.1578	0.324114	3.94393
AIDA ENSG00000186063	8.39933	0.0111105	0.164586	3.9266	0.403228	24.3241	2.55731	0.00614784
AIF1 ENSG00000204472	220.143	144.71	48.5016	0.194826	1.30026	17.5147	26.1732	63.3313
AIF1L ENSG00000126878	6.55061	0.114257	14.2066	0.201149	36.0215	0.867702	0.0379804	0.270225
AIFM1 ENSG00000156709	20.3801	381.504	100.314	130.373	0.350035	0.526265	366.783	12.4591
AIFM2 ENSG00000042286	34.8184	151.117	6.62266	45.7792	1.82406	53.3078	3.95867	51.7148
AIFM3 ENSG00000183773	9.12223	4.03538	1.61414	23.5522	22.4065	2.6264	1.48906	6.35437
AIG1 ENSG00000146416	75.928	384.017	74.9819	141.096	191.5	7.87208	61.0842	0.826106
AIM1 ENSG00000112297	4.95673	62.9719	72.9085	81.4368	5.64337	13.1527	65.4567	4.25591
AIM1L ENSG00000176092	1.82613	4.47574	33.4673	2.5402	0.227731	0.188171	7.18754	2.32906
AIM2 ENSG00000163568	3.97107	0.922958	0.514085	0.0234873	9.05197	0.0445202	0.482466	3.34262
AIMP1 ENSG00000164022	50.2419	0.458754	103.854	30.9598	50.2049	5.11451	74.6276	2.39224
AIMP2 ENSG00000106305	7.20652	93.4388	0.976472	9.61279	6.64221	15.0753	0.339679	56.6689
AIP ENSG00000110711	540.862	300.439	13.012	118.725	680.61	42.9179	581.226	273.952
AIPL1 ENSG00000129221	10.6683	1.26049	0.615167	10.1029	0.338739	0.300689	0.680778	0.990652
AIRE ENSG00000160224	0.527058	0.419969	1.70151	5.68042	0.0235129	0.263097	3.0443	2.06954
AJ239318.1 ENSG00000280108	0.533705	0.0456153	0.548229	0.037037	0.00779967	0.348306	0.784248	1.51493
AJAP1 ENSG00000196581	25.5225	0.4403	0.0430096	1.59817	87.7373	0.107594	8.86116	0.51798
AJUBA ENSG00000129474	8.34621	13.3592	35.0263	2.50308	1.34032	30.5141	2.32932	0.692834
AK1 ENSG00000106992	306.821	172.615	29.0177	0.0561108	21.3326	13.1373	35.4795	4.38976
AK2 ENSG00000004455	20.8292	498.439	398.219	209.286	269.552	1.13676	0.838858	178.733
AK3 ENSG00000147853	63.2004	6.57788	70.3436	78.1502	2.76709	34.4014	70.492	28.9938
AK4 ENSG00000162433	10.5665	0.329194	5.24989	42.5665	0.892051	0.378799	11.2175	10.5697
AK5 ENSG00000154027	0.684243	49.0084	1.45306	0.305096	0.352845	0.054037	2.44323	13.7413
AK6 ENSG00000085231	16.6301	0.000124129	72.1501	16.884	3.4145	14.0921	1.33236	0.0550735
AK7 ENSG00000140057	2.97636	1.67677	0.435757	3.05995	0.634388	3.45498	0.13429	0.117736
AK8 ENSG00000165695	21.9875	13.0112	0.304412	1.74933	3.44727	1.6165	5.27138	0.25003
AK9 ENSG00000155085	2.35699	5.92592	0.00641598	0.1289	4.28321	0.399421	133.076	3.40409
AKAP1 ENSG00000121057	440.06	163.289	224.26	191.694	27.9137	187.999	209.654	89.3206
AKAP10 ENSG00000108599	6.59874	77.6325	5.76081	45.3353	30.4206	12.4827	5.10926	8.83426
AKAP11 ENSG00000023516	116.723	0.563427	15.1444	73.9409	1.19443	7.39022	102.029	4.01339
AKAP12 ENSG00000131016	86.9042	0.153637	49.0067	0.585366	65.3346	33.276	4.16204	55.7296
AKAP13 ENSG00000170776	141.083	35.2661	32.1244	80.9792	11.1868	85.9819	54.7642	73.4587
AKAP14 ENSG00000186471	0.327167	0.340665	0.641324	0.342355	0.633103	0.440417	1.25447	0.432394
AKAP17A ENSG00000197976	7.79399	9.77332	83.5268	63.2499	51.6198	1.83275	23.4768	128.63
AKAP3 ENSG00000111254	0.397924	5.8373	2.32822	36.2289	6.44878	3.26354	6.62811	19.6976
AKAP4 ENSG00000147081	0.745597	0.101771	1.65867	1.54877	10.8861	1.02582	0.262323	0.417515
AKAP5 ENSG00000179841	3.65091	0.982264	0.526916	1.00241	0.31603	0.152282	1.20622	1.7877
AKAP6 ENSG00000151320	0.179564	0.481358	2.61489	3.87717	1.62688	1.4739	2.74738	0.100422
AKAP7 ENSG00000118507	0.0250485	11.5178	6.98242	7.41413	0.296527	0.0543293	13.6983	53.3034
AKAP8 ENSG00000105127	4.53898	530.49	328.906	168.022	3.62458	9.50791	35.4274	0.00194652
AKAP8L ENSG00000011243	161.127	327.215	160.545	270.705	161.683	229.051	365.674	251.479
AKAP9 ENSG00000127914	23.9765	5.34791	86.9489	92.9071	21.5565	44.3209	185.029	114.062
AKIP1 ENSG00000166452	10.9989	199.883	63.694	20.4928	12.3259	7.13889	0.674348	101.811
AKIRIN1 ENSG00000174574	184.286	47.182	89.0055	45.6617	7.50301	8.69203	19.3636	15.1398
AKIRIN2 ENSG00000135334	1.04407	8.35966	21.1552	0.592248	6.09475	1.20602	0.626264	76.5612
AKNA ENSG00000106948	2.81157	196.106	1.45648	0.887797	68.3568	703.386	24.5781	73.3673
AKNAD1 ENSG00000162641	1.78159	24.8245	0.543431	0.0793699	5.47178	2.9409	7.97105	0.0683629
AKR1A1 ENSG00000117448	171.502	1160.9	179.361	137.949	110.675	87.6138	269.948	22.4105
AKR1B1 ENSG00000085662	3.29445	598.039	23.2711	16.6065	0.319755	136.875	1.56452	1.1736
AKR1B15 ENSG00000227471	1.39321	0.278323	0.00973799	0.181602	2.02	0.0942029	1.70798	0.546986
AKR1C1 ENSG00000187134	314.505	228.58	40.1268	3.29008	67.4603	124.857	4.49568	10.3106
AKR1C2 ENSG00000151632	464.97	69.2755	158.151	48.6104	84.3192	175.585	14.5603	18.8173
AKR1C3 ENSG00000196139	117.128	11.0448	93.1093	0.0525135	4.03238	15.9388	8.45032	4.89339
AKR1D1 ENSG00000122787	0.724702	1.6535	4.54639	2.15807	1.46383	0.22205	0.62626	0.234524
AKR1E2 ENSG00000165568	0.000810841	7.23012	3.5794	6.75206	0.469397	10.9799	1.75117	0.847363
AKR7A2 ENSG00000053371	776.921	985.496	316.351	57.3446	0.801788	5.46779	77.9597	16.3411
AKR7A3 ENSG00000162482	1.62965	10.8336	1.65665	0.562171	2.59628	5.89282	4.56257	1.42495
AKR7L ENSG00000211454	0.245585	8.9223e-05	6.09245e-08	1.61408	1.93732	0.598676	1.06956	0.00799009
AKT1 ENSG00000142208	20.9185	173.148	851.409	553.399	932.105	275.311	573.724	418.993
AKT1S1 ENSG00000204673	177.583	119.891	12.2681	248.324	8.99934	504.383	56.6357	119.98
AKT2 ENSG00000105221	179.412	48.9562	474.032	355.264	594.849	326.489	181.668	1.58331
AKT3 ENSG00000117020	242.091	2.73399	11.2998	179.855	3.14109	1.61978	449.411	16.034
AKTIP ENSG00000166971	26.3052	5.2577	3.33466	98.3919	3.35098	1.32782	46.6611	9.62724
AL023806.1 ENSG00000280184	0.414658	0.169868	0.032911	3.65656	2.91526	0.671602	1.95414	0.13512
AL049794.1 ENSG00000280240	1.89209	3.55878	0.241009	1.16716	0.44263	1.26339	0.77033	0.0363978
AL133475.1 ENSG00000281602	0.343294	1.04926	0.020387	0.270778	0.0764839	0.000612116	0.0221275	0.463542
AL354828.1 ENSG00000279282	0.263854	1.71352	0.0925674	0.308973	0.298985	0.654072	0.000387426	0.442215
AL354828.2 ENSG00000280175	0.119875	0.176589	3.67259	1.48556	2.77147	0.0103722	1.25066	0.618412
AL356053.1 ENSG00000150076	8.36144	0.0372784	0.509742	4.82311	1.85191	1.50769	1.80069	0.312152
AL356585.1 ENSG00000279081	0.038406	0.290694	0.101486	0.0206559	4.06024	1.55771	0.690082	0.238623
AL358852.1 ENSG00000278899	1.06087	0.398439	0.00934682	0.0542806	2.4154	0.0486541	0.363826	5.48008
AL365181.1 ENSG00000280316	1.52777	0.148901	1.08821	0.320625	0.699791	28.9296	0.150157	2.79957
AL513523.2 ENSG00000279767	8.24054	9.32483	3.44088	1.13865	0.573634	137.129	4.76277	9.06682
AL589743.1 ENSG00000279508	45.103	237.703	6.35622e-05	16.5836	4.62585	1.58253	58.3288	61.6551
ALAD ENSG00000148218	1.69846	49.4036	89.7005	28.8355	1.0949	5.84343	75.8841	30.581
ALAS1 ENSG00000023330	179.602	1.97693	129.544	1.23806	4.14187	4.02213	92.1843	46.7312
ALAS2 ENSG00000158578	0.143658	2.03941	1.05986	0.789541	0.135887	0.278571	0.632677	0.532526
ALB ENSG00000163631	0.926619	20.893	0.152061	0.340508	0.08222	12.5045	6.06193	0.42806
ALCAM ENSG00000170017	149.275	2.85424	126.24	180.696	38.2373	2.98621	46.1699	10.4055
ALDH16A1 ENSG00000161618	179.792	139.621	22.8576	87.8389	30.6939	81.7372	31.6192	65.7491
ALDH18A1 ENSG00000059573	60.2633	386.207	260.217	68.8742	91.9564	4.91064	76.4493	8.35414
ALDH1A1 ENSG00000165092	433.296	2.12783	11.3852	52.3638	0.200235	18.7253	17.5379	37.3076
ALDH1A2 ENSG00000128918	38.8903	325.378	203.787	3.50686	6.99501	90.2262	0.985761	0.265345
ALDH1A3 ENSG00000184254	0.908349	0.39574	436.023	329.164	36.6534	80.1906	304.432	27.418
ALDH1B1 ENSG00000137124	1319.88	194.596	16.2357	8.94131	36.0742	364.43	11.1095	0.46487
ALDH1L1 ENSG00000144908	305.206	57.3092	122.319	11.0967	1.35473	2.32442	16.2151	5.38782
ALDH1L2 ENSG00000136010	28.4904	2.48796	23.6702	0.263053	51.078	13.7399	3.10324	1.98659
ALDH3A1 ENSG00000108602	1.21117	0.0103633	36.7111	2.91776	1.0681	3.37837	0.452136	27.447
ALDH3A2 ENSG00000072210	1.90026	169.276	15.4909	116.135	75.0418	10.7188	772.642	201.85
ALDH3B1 ENSG00000006534	158.468	25.2626	6.99845	5.81928	79.5044	68.5035	1.91077	14.6033
ALDH3B2 ENSG00000132746	1.43239	3.34019	111.267	0.881181	1.5834	0.0867363	0.0926613	0.0817039
ALDH4A1 ENSG00000159423	343.026	19.2172	184.066	239.462	1.86745	20.8787	3.66196	2.49267
ALDH5A1 ENSG00000112294	0.861106	39.5859	14.4748	0.83259	7.68349	10.0979	3.69794	17.3099
ALDH6A1 ENSG00000119711	1.6423	56.2487	9.56881	249.399	152.375	27.5551	13.6303	20.1231
ALDH7A1 ENSG00000164904	176.345	193.7	100.365	240.191	51.5352	2.28105	22.4328	3.1258
ALDH8A1 ENSG00000118514	0.921019	7.41815	1.06296	0.0383342	0.405293	0.464636	0.477367	3.786
ALDH9A1 ENSG00000143149	22.5404	281.145	28.9464	65.3465	21.5024	26.0618	6.67737	23.3502
ALDOA ENSG00000149925	4184.58	340.549	1132.11	949.581	784.602	1424.84	1119.47	343.099
ALDOC ENSG00000109107	195.083	254.083	93.0728	9.19981	0.132702	1.69902	157.545	1.81725
ALG1 ENSG00000033011	256.33	77.4592	35.9009	40.6429	7.67498	7.02881	2.90818	3.45079
ALG10 ENSG00000139133	7.45097	2.85982	3.32129	27.7812	4.20635	1.28988	1.52774	4.05065
ALG10B ENSG00000175548	3.29537	41.4614	14.0034	2.50647	43.7889	0.13717	8.14451	0.0759386
ALG11 ENSG00000253710	0.228585	0.942188	0.122694	0.780863	0.22662	0.0907343	1.74155	0.0297767
ALG12 ENSG00000182858	5.7976	127.274	71.9768	77.3381	40.3345	148.064	253.417	272.757
ALG13 ENSG00000101901	5.51705	3.94681	74.6063	69.6254	37.3279	2.65647	5.25818	9.80381
ALG14 ENSG00000172339	18.9658	8.16699	0.847374	11.3638	4.1103	3.77998	2.47504	35.7161
ALG1L ENSG00000189366	0.730891	11.4493	6.39666	2.06924	0.178759	1.89528	0.931526	0.765928
ALG1L2 ENSG00000251287	1.96596	1.91971	2.16517	1.04439	1.29303	3.95788	4.02523	0.0102555
ALG2 ENSG00000119523	0.0328913	14.648	10.6061	108.623	7.47712	35.1661	89.5537	23.3798
ALG3 ENSG00000214160	54.7854	0.943302	186.955	49.796	320.739	31.2164	69.4145	3.31523
ALG5 ENSG00000120697	2.60576	20.8474	35.354	74.0957	43.2647	2.06293	4.97757	22.3435
ALG6 ENSG00000088035	5.62309	22.6755	17.9187	0.79127	0.214353	0.2292	46.8336	1.46869
ALG8 ENSG00000159063	0.855276	14.5921	11.0502	34.0876	1.88801	37.9565	113.662	12.3739
ALG9 ENSG00000086848	13.5482	24.477	2.73514	1.95535	6.86904	15.2808	32.785	6.4112
ALK ENSG00000171094	1.4746	0.140541	0.0880074	2.14254	1.75826	0.845663	1.13231	0.0757655
ALKBH1 ENSG00000100601	1.80451	3.65369	0.54819	21.2887	5.47912	4.98653	3.12069	0.794594
ALKBH2 ENSG00000189046	13.2073	79.3571	29.316	50.1043	4.24562	57.1182	150.813	3.75979
ALKBH3 ENSG00000166199	7.4552	285.518	50.0126	45.3356	176.381	13.2785	0.884771	3.33175
ALKBH4 ENSG00000160993	182.364	124.208	41.2919	33.9733	12.5902	11.3183	0.589265	50.7965
ALKBH5 ENSG00000091542	1058.29	226.753	222.243	150.588	122.018	44.9231	150.157	139.78
ALKBH6 ENSG00000239382	5.2322	168.878	47.0309	137.115	117.503	17.56	2.1182	1.17786
ALKBH7 ENSG00000125652	618.066	351.621	27.37	607.855	587.191	394.569	368.432	124.884
ALKBH8 ENSG00000137760	28.8437	0.33445	4.30483	8.41309	3.25942	2.3509	2.63379	0.0178091
ALLC ENSG00000151360	1.70924	0.288252	0.944378	0.245389	0.596313	0.0300179	0.260909	0.0981582
ALMS1 ENSG00000116127	0.178221	4.03047	0.714145	0.28372	10.8023	78.1403	7.21657	1.19694
ALOX12 ENSG00000108839	0.545002	0.00404582	1.0296	4.29281	4.15341	2.30597	1.33632	2.88936
ALOX12B ENSG00000179477	0.710602	0.854355	0.112468	7.30491	0.634658	0.0198197	0.242362	0.122279
ALOX15 ENSG00000161905	0.000124567	0.770163	1.31346	0.975443	4.15441	0.990405	5.77414	0.537405
ALOX15B ENSG00000179593	292.661	41.4419	492.087	456.865	2.39686	10.4943	178.203	4.55743
ALOX5 ENSG00000012779	65.4776	35.5128	108.977	3.50549	0.887581	13.2063	3.55385	0.153225
ALOX5AP ENSG00000132965	116.268	3.41405	60.6227	10.5311	53.9138	0.195803	3.18416	8.95117
ALPK1 ENSG00000073331	2.07525	28.6311	65.153	2.5803	0.978629	12.6426	3.26349	27.2749
ALPK2 ENSG00000198796	0.339953	1.24558	0.126153	0.38995	3.76588	1.64472	0.432258	0.80753
ALPK3 ENSG00000136383	39.9262	2.41129	0.0159472	0.124053	0.133076	18.4705	23.2776	1.13439
ALPL ENSG00000162551	0.54954	9.20917	2.04233	8.80626	0.196828	1.2145	1.07581	48.1172
ALPP ENSG00000163283	2.67162	0.0432439	0.422283	0.0307627	0.119694	0.716532	0.418014	0.783939
ALS2 ENSG00000003393	16.1696	1.89882	11.4483	8.42096	6.88678	1.82349	17.7014	4.38532
ALS2CL ENSG00000178038	0.00286879	21.694	169.814	15.0004	132.948	3.50718	42.455	86.0002
ALS2CR11 ENSG00000155754	3.96813	7.16948	7.56258	1.97472	3.05663	0.0603557	2.55737	1.50885
ALS2CR12 ENSG00000155749	1.33544	1.60861	4.83306	0.126236	0.767323	0.86809	3.39456	0.174096
ALX3 ENSG00000156150	7.00329	0.284771	0.888281	0.143757	0.900366	0.00956526	0.364183	1.02947
ALYREF ENSG00000183684	5.08734	94.128	90.6755	6.23629	156.098	2.79993	0.141039	48.9311
AMACR ENSG00000242110	2.98255	277.174	109.398	37.5687	0.122324	0.429031	117.912	79.5836
AMBN ENSG00000178522	0.060056	1.38948	0.0999121	0.0936921	0.80661	0.12745	1.68372	0.662479
AMBP ENSG00000106927	10.3146	2.98083	4.29271	3.02409	0.227539	0.201259	4.87932	1.21436
AMBRA1 ENSG00000110497	62.7656	26.8464	38.0211	17.5083	12.7078	65.0677	0.962508	1.45094
AMD1 ENSG00000123505	0.0372676	2.35327	179.029	277.04	2.08298	0.111291	246.021	182.558
AMDHD1 ENSG00000139344	0.849932	5.66028	0.958831	0.0236857	0.0909275	0.0567446	0.250389	1.38484
AMDHD2 ENSG00000162066	40.7465	0.719732	48.6338	1.86182	2.37873	195.082	11.2317	66.6604
AMELX ENSG00000125363	0.0414626	0.0788009	5.68562	1.17703	1.27992	0.267942	1.7043	0.346075
AMER1 ENSG00000184675	109.581	14.3815	5.7184	2.99884	0.401294	4.58234	0.210675	5.68058
AMER2 ENSG00000165566	0.236191	0.315736	2.2665	1.07204	0.611089	0.29367	0.98139	0.0481487
AMFR ENSG00000159461	369.422	112.284	103.367	1.7035	118.744	6.20014	36.0658	1.00651
AMH ENSG00000104899	16.477	3.696	0.978795	3.01118	0.0927367	12.1045	2.06668	12.9038
AMHR2 ENSG00000135409	0.698345	0.0437211	0.675237	0.00624914	3.33444	0.0688489	1.04649	0.000170579
AMIGO1 ENSG00000181754	0.724695	19.6609	2.11757	1.63955	81.8366	10.1414	219.676	1.29747
AMIGO2 ENSG00000139211	6.0214	1.43462	55.6667	54.4493	13.9131	0.0226679	7.69173	41.8663
AMIGO3 ENSG00000176020	2.67182	10.7367	0.0639862	0.678692	0.572543	0.491251	4.37087	1.35523
AMMECR1 ENSG00000101935	0.324821	9.85101	6.46785	1.09832	0.154069	12.7528	43.5991	1.72459
AMMECR1L ENSG00000144233	3.84807	8.51423	32.4885	13.9498	1.74258	147.876	1.51123	27.1255
AMN ENSG00000166126	0.083511	2.05422	8.81152	2.2897	0.0750107	45.2978	13.1378	12.0715
AMN1 ENSG00000151743	3.16544	8.76991	33.8549	2.79009	4.60534	2.13011	32.3972	4.61001
AMOT ENSG00000126016	165.282	2.51268	31.3874	8.85872	1.60911	0.0108987	3.28212	1.46943
AMOTL1 ENSG00000166025	240.366	505.551	6.14595	57.0281	4.33582	211.087	0.00133501	1.63477
AMOTL2 ENSG00000114019	152.604	3.50589	39.5323	1.33467	4.13349	185.98	38.2383	11.8151
AMPD1 ENSG00000116748	15.3053	35.0922	9.10886	0.273557	0.109295	0.896888	0.00655411	0.366437
AMPD2 ENSG00000116337	774.838	8.95051	14.9767	8.21864	559.662	24.8428	7.90431	102.822
AMPD3 ENSG00000133805	4.79628	14.1795	11.1042	10.2117	38.3323	0.340338	1.73678	13.8816
AMPH ENSG00000078053	1.34912	4.39448	6.78724	0.0526125	0.977146	1.12007	7.28497	0.10077
AMT ENSG00000145020	5.45059	2.17389	1.64448	0.0829551	0.169785	0.662846	3.30812	1.83349
AMY1A ENSG00000237763	1.50229	7.91535	2.62533	11.0412	17.7912	0.547221	1.01072	3.46075
AMY1B ENSG00000174876	0.0560799	0.289563	5.85351	56.1652	0.0844845	13.0955	0.408363	4.64462
AMY1C ENSG00000187733	0.766824	0.116699	8.4988	0.838651	1.65825	13.8577	13.7442	2.0029
AMY2B ENSG00000240038	0.139632	0.188168	55.3455	2.01182	0.363533	67.7203	1.17688	26.7427
AMZ1 ENSG00000174945	0.662964	7.21008	0.823008	2.37373	0.310131	0.00551107	1.07557	0.21716
AMZ2 ENSG00000196704	89.3522	18.2359	45.2188	19.8004	2.08851	1.1146	16.8688	0.28291
ANAPC1 ENSG00000153107	1.9666	86.0826	54.3181	5.06773	0.00699958	107.596	32.2756	23.6121
ANAPC10 ENSG00000164162	27.7823	0.549288	0.930573	0.156813	23.5076	22.3595	1.01743	4.55298
ANAPC11 ENSG00000141552	1631.77	944.765	259.617	249.292	23.4872	575.815	90.324	461.192
ANAPC13 ENSG00000129055	51.6101	4.38041	16.368	79.0057	14.009	5.59689	42.8537	11.6142
ANAPC15 ENSG00000110200	871.079	52.6898	54.6139	8.35671	218.536	3.84479	27.1322	276.717
ANAPC16 ENSG00000166295	526.839	382.837	231.695	368.198	6.37103	42.4454	467.169	10.0401
ANAPC2 ENSG00000176248	61.7661	108.745	98.0208	205.346	1.40677	24.4284	155.625	103.84
ANAPC4 ENSG00000053900	7.61086	24.8862	70.0488	17.88	16.4837	23.5979	28.995	0.178846
ANAPC5 ENSG00000089053	75.203	194.495	386.097	262.542	243.263	190.548	445.77	150.877
ANAPC7 ENSG00000196510	348.008	689.535	60.2303	13.2743	4.60991	83.2808	10.1693	37.8017
ANG ENSG00000214274	0.213404	364.824	121.953	63.2074	15.6724	65.9094	138.473	5.75037
ANGEL1 ENSG00000013523	107.238	134.985	43.3267	5.09746	13.2666	2.74547	3.13826	3.23057
ANGEL2 ENSG00000174606	64.4096	4.5708	63.0297	4.74511	1.71921	15.0124	5.03836	2.40354
ANGPT1 ENSG00000154188	144.346	13.7062	12.578	6.587	15.145	15.155	0.00285289	2.418
ANGPT2 ENSG00000091879	0.386729	2.69679	1.33078	0.117523	7.98181	3.78712	6.98552	8.17069
ANGPT4 ENSG00000101280	2.37075	3.93758	0.36531	0.264756	0.9314	10.7887	0.21767	0.319449
ANGPTL1 ENSG00000116194	0.678889	4.08145	1.2904	4.37786	1.18143	37.8588	2.60299	1.13565
ANGPTL2 ENSG00000136859	361.324	773.873	7.07936	23.3462	13.5123	125.244	20.8587	6.56599
ANGPTL3 ENSG00000132855	3.41707	4.8646	0.631883	0.0613957	0.386304	0.032053	0.0299685	1.14569
ANGPTL4 ENSG00000167772	179.138	117.78	319.463	99.9602	29.646	3.60195	0.697224	9.44624
ANGPTL6 ENSG00000130812	4.58734	4.63577	2.1732	0.314672	0.542856	24.9218	1.03706	2.35237
ANGPTL7 ENSG00000171819	1.95843	1.72478	0.419624	4.66711	4.46562	1.46528	2.22835	0.897114
ANGPTL8 ENSG00000130173	9.66399	4.32533	0.484711	0.987448	0.075821	6.28168	6.07924	1.66003
ANHX ENSG00000227059	0.600385	0.14669	0.0575592	0.0168666	0.431666	0.439623	0.132704	0.711297
ANK1 ENSG00000029534	15.6857	1.14424	40.7203	2.75212	1.41088	1.17227	0.807654	4.88737
ANK2 ENSG00000145362	1.3808	4.40192	6.35763	29.6359	0.302111	50.499	19.5579	0.213819
ANK3 ENSG00000151150	0.753623	13.3772	44.0004	118.899	17.1924	8.34373	102.768	59.8963
ANKAR ENSG00000151687	0.274769	0.000235396	7.02988	0.450623	1.58982	9.42026	21.552	1.72918
ANKDD1A ENSG00000166839	4.35055	3.56227	14.9653	2.78407	14.0238	40.0011	1.00718	11.1587
ANKDD1B ENSG00000189045	0.670925	2.63664	7.38922	20.3133	1.3236	1.89408	0.0308008	0.477702
ANKEF1 ENSG00000132623	0.219093	3.0991	12.0995	1.58342	0.321663	0.427678	4.22397	6.44679
ANKFN1 ENSG00000153930	0.0411432	1.00361	0.741696	3.72404	0.923471	1.45045	1.02707	0.555307
ANKFY1 ENSG00000185722	39.6534	0.64703	129.187	5.78682	153.429	0.136493	59.9509	49.8374
ANKH ENSG00000154122	83.0973	140.989	3.95546	172.691	43.486	43.8675	558.459	65.1672
ANKHD1 ENSG00000131503	12.0719	27.6892	18.5268	20.932	1.64808	67.2439	17.2136	4.76392
ANKHD1-EIF4EBP3 ENSG00000254996	2.1097	0.0190649	4.40798	1.08558	2.21968	3.93132	0.124085	4.93388
ANKIB1 ENSG00000001629	12.3218	84.9901	20.9801	2.61854	21.9127	24.3351	2.43067	4.69581
ANKK1 ENSG00000170209	1.13299	4.47477	0.25499	0.778917	2.78087	0.0178875	4.8575	4.01815
ANKLE1 ENSG00000160117	6.07093	2.08616	0.00166248	0.0313368	0.716135	3.56959	3.25972	0.815345
ANKLE2 ENSG00000176915	19.5073	9.49195	193.802	362.988	1.38223	280.45	157.794	95.532
ANKMY1 ENSG00000144504	27.2422	207.762	50.1614	1.16844	42.4494	32.3998	9.62901	1.00149
ANKMY2 ENSG00000106524	4.04891	3.11434	53.3521	0.521345	18.63	24.5345	24.8032	0.757967
ANKRA2 ENSG00000164331	62.5032	3.56469	0.258602	118.465	1.47429	2.97974	27.5484	9.76809
ANKRD1 ENSG00000148677	0.575768	1.39023	0.373009	2.01338	0.266649	0.696789	2.848	0.687971
ANKRD10 ENSG00000088448	20.8497	24.9719	316.609	301.872	29.8078	80.0388	177.802	16.6015
ANKRD11 ENSG00000167522	358.468	135.131	226.987	190.726	21.9464	11.2455	92.1454	0.778228
ANKRD12 ENSG00000101745	56.4522	7.58501	63.6941	17.7295	78.553	25.5327	0.336147	24.97
ANKRD13A ENSG00000076513	5.40913	25.5093	34.2487	5.21928	140.167	84.6415	2.05055	24.5737
ANKRD13B ENSG00000198720	5.83171	41.6484	2.26177	0.153538	19.5009	36.0296	32.1405	4.52328
ANKRD13C ENSG00000118454	0.0787484	4.01761	54.7976	24.7586	31.9346	2.54506	15.7266	8.43535
ANKRD13D ENSG00000172932	52.7142	2.90732	78.0724	182.074	301.942	378.365	160.148	26.8198
ANKRD16 ENSG00000134461	66.4555	89.9468	24.6943	52.466	0.545292	65.5011	22.5481	11.6455
ANKRD17 ENSG00000132466	0.752587	59.3609	60.0095	26.1274	9.09813	1.77145	133.676	68.5404
ANKRD18A ENSG00000180071	5.21182	5.52256	1.31671	0.329524	5.37056	14.176	0.168292	0.172843
ANKRD18B ENSG00000230453	0.515509	2.56642	7.6026	5.54436	2.81396	2.64844	2.40158	1.4765
ANKRD2 ENSG00000165887	2.42814	0.741818	5.74625	0.722972	0.0805494	0.496514	0.805942	66.9411
ANKRD20A1 ENSG00000260691	2.73334	1.71149	1.89821	0.249475	0.51653	4.29297	1.73734	1.24952
ANKRD20A2 ENSG00000183148	2.92524	0.137113	1.05504	0.648539	0.191007	0.103081	3.17814	1.80549
ANKRD20A3 ENSG00000276203	3.97849	0.080479	1.45998	1.3718	0.256426	0.919135	0.440495	0.00618643
ANKRD20A4 ENSG00000172014	2.8881	0.428262	0.0315785	0.465262	0.735878	0.983604	1.68981	0.343881
ANKRD22 ENSG00000152766	2.00386	0.447327	31.5259	27.0977	1.62118	0.604002	2.44347	1.72453
ANKRD23 ENSG00000163126	14.842	59.3853	5.47097	42.1399	16.9919	37.0884	22.2841	8.13433
ANKRD24 ENSG00000089847	5.56726	1.80803	0.339765	0.486974	8.48459	0.154429	3.85351	0.60628
ANKRD26 ENSG00000107890	3.19394	4.4963	2.38504	11.9029	4.3379	2.02029	83.9176	2.51469
ANKRD27 ENSG00000105186	0.79165	15.5557	2.51822	60.6146	0.0402281	0.517995	6.3968	99.5208
ANKRD28 ENSG00000206560	6.71555	0.878493	0.296396	35.8366	3.66	35.7437	0.144455	8.29374
ANKRD29 ENSG00000154065	1.80326	0.00416298	8.56949	8.87078	10.3562	12.0253	1.76668	23.8879
ANKRD30A ENSG00000148513	3.74262	3.40011	0.50994	0.853808	1.18264	1.33735	0.0306351	1.36983
ANKRD30B ENSG00000180777	1.73133	0.42065	0.000370306	0.729882	4.40509	2.03394	1.75018	1.89669
ANKRD30BL ENSG00000163046	1.30728	3.6683	0.0812239	0.894072	0.667823	0.409636	0.634794	0.0887069
ANKRD31 ENSG00000145700	1.75052	1.81323	1.7199	3.20939	5.30607e-06	0.00570795	2.63368	0.407149
ANKRD33 ENSG00000167612	2.16536	1.03316	0.0485743	3.65742	0.0362239	0.0258446	1.35161	0.327217
ANKRD33B ENSG00000164236	3.37287	0.440556	0.618029	1.76246	28.7284	1.50598	1.79259	3.02315
ANKRD34A ENSG00000272031	22.7404	1.11532	1.81588	7.61925	12.9457	33.7818	3.11694	0.84375
ANKRD34B ENSG00000189127	0.0558033	2.09078	0.281996	0.470278	0.38416	0.0294985	2.00322	3.36939
ANKRD35 ENSG00000198483	168.748	72.1229	101.008	4.78559	4.03676	10.3361	1.48459	27.9873
ANKRD36 ENSG00000135976	9.61646	14.468	13.9417	31.6959	4.36149	0.722639	69.7167	68.3708
ANKRD36B ENSG00000196912	22.9994	1.98206	13.4527	9.76558	13.6725	1.01627	30.9537	79.0374
ANKRD36C ENSG00000174501	0.542923	12.7549	1.92028	8.79135	13.2333	138.459	19.5508	20.0086
ANKRD37 ENSG00000186352	1.11217	2.28585	156.535	87.6922	0.451036	28.4004	143.691	3.22124
ANKRD39 ENSG00000213337	47.5508	73.3175	0.0814676	0.101636	42.1299	0.444733	42.6409	100.76
ANKRD40 ENSG00000154945	83.1576	9.45326	157.822	45.7688	17.7921	42.1983	5.82389	93.3341
ANKRD42 ENSG00000137494	1.98388	0.178998	0.167509	0.461499	4.35626	1.00659	108.876	4.75222
ANKRD44 ENSG00000065413	1.39053	0.00557085	1.25234	14.61	0.878965	10.4537	0.761753	3.1423
ANKRD45 ENSG00000183831	4.08237	5.86748	0.312799	0.0719039	15.4418	1.42222	0.91776	1.77951
ANKRD46 ENSG00000186106	10.6699	22.8224	2.9273	25.5055	5.02651	36.7663	29.3291	0.216486
ANKRD49 ENSG00000168876	13.9996	4.84388	4.72898	4.68739	8.08524	5.61231	0.486917	2.2905
ANKRD50 ENSG00000151458	12.8612	1.97135	35.529	39.2293	7.22074	2.27284	7.48866	31.2348
ANKRD52 ENSG00000139645	6.64045	148.552	166.029	36.2532	106.091	7.10407	64.0844	171.924
ANKRD53 ENSG00000144031	19.1837	1.40901	1.52674	2.25678	1.75288	17.889	0.0779965	10.3026
ANKRD54 ENSG00000100124	6.50729	95.8345	32.0043	53.1491	364.739	10.6245	3.20737	7.44941
ANKRD6 ENSG00000135299	6.55652	20.0542	36.8263	0.613837	0.0146648	18.3774	0.932227	14.023
ANKRD62 ENSG00000181626	1.54355	4.27404	0.150826	1.60777	0.00112197	0.490687	0.308663	0.0358588
ANKRD65 ENSG00000235098	2.43941	247.054	12.4521	2.90314	16.1549	1.59423	0.286157	2.65969
ANKRD7 ENSG00000106013	5.09946	0.498951	0.14942	3.51544	2.35305	0.0866164	3.33947	3.18377
ANKRD9 ENSG00000156381	12.2987	300.418	125.767	49.3464	344.607	81.2358	49.364	0.113912
ANKS1A ENSG00000064999	3.44696	11.7457	9.03476	0.0352797	2.95805	75.3338	1	0.588989
ANKS1B ENSG00000185046	15.4467	28.5696	0.010785	0.508912	15.0774	0.267737	0.477528	4.25698
ANKS3 ENSG00000168096	17.3009	110.125	71.7053	5.47308	209.418	5.58178	111.284	20.0109
ANKS4B ENSG00000175311	4.81043	1.98703	0.122286	3.66919	0.599897	0.576127	0.360847	0.166676
ANKS6 ENSG00000165138	145.638	13.4072	4.02636	77.021	0.000240083	33.6482	15.5904	5.38838
ANKUB1 ENSG00000206199	5.74488	0.931357	0.0542733	2.68793	0.123743	0.0338597	0.0107774	3.48835
ANKZF1 ENSG00000163516	219.758	26.0306	69.6722	438.905	0.999599	0.450083	274.246	24.5385
ANLN ENSG00000011426	1.83022	0.495653	2.10007	0.714907	0.904255	0.378116	0.333055	2.57296
ANO1 ENSG00000131620	1.07578	8.95175	78.1678	110.16	23.4751	40.1914	1.22641	9.04342
ANO10 ENSG00000160746	2.1159	159.545	25.8718	3.4555	97.112	155.358	0.303398	117.701
ANO2 ENSG00000047617	0.508971	0.694832	19.7396	0.392342	5.60628	1.80317	1.23167	2.2314
ANO3 ENSG00000134343	1.69908	0.165336	0.369315	7.91463	0.667083	0.229423	0.084405	0.417895
ANO4 ENSG00000151572	0.192233	9.71205	19.0773	38.8968	16.7032	1.79907	2.69504	0.000708114
ANO5 ENSG00000171714	35.5093	4.70515	1.07699	24.3256	0.0326467	9.93391	4.89786	22.9512
ANO6 ENSG00000177119	24.7739	3.13558	22.208	44.2934	13.1142	22.7239	5.11592	2.5295
ANO7 ENSG00000146205	22.691	796.806	1.86289	393.343	0.110618	4.34121	1124.2	0.974596
ANO8 ENSG00000074855	12.0708	130.095	62.5271	21.8453	11.5657	0.00203092	2.84547	96.7237
ANO9 ENSG00000185101	0.710535	14.15	238.541	2.56728	1.10989	64.5218	110.269	0.882862
ANOS1 ENSG00000011201	1.77774	1.79674	1.53379	64.1292	0.227455	5.19922	12.519	8.42041
ANP32A ENSG00000140350	0.695662	479.864	161.947	330.845	676.888	0.483664	29.2103	33.1256
ANP32B ENSG00000136938	102.161	355.417	203.641	40.6864	71.9483	100.533	1.45	21.1248
ANP32E ENSG00000143401	11.9795	77.7537	1.53615	52.1943	13.7581	34.0574	6.50831	2.98467
ANPEP ENSG00000166825	3.63576	4.92957	332.292	975.461	365.139	2.36824	1938.64	599.51
ANTXR1 ENSG00000169604	266.693	2.09509	5.83286	0.286957	211.056	106.58	7.88151	15.2703
ANTXR2 ENSG00000163297	328.82	783.751	8.60703	416.658	112.912	2.70226	0.0388099	76.2473
ANXA1 ENSG00000135046	1.54353	24.0281	849.646	164.772	14.7291	310.799	0.430459	59.1619
ANXA11 ENSG00000122359	1112.72	1512.66	1596.36	559.17	36.2863	11.0337	326.044	227.022
ANXA13 ENSG00000104537	0.47003	0.132415	0.287677	4.97493	0.254317	0.115084	0.0791352	0.0608195
ANXA2 ENSG00000182718	818.547	2171.09	3989.67	195.03	33.1214	535.248	0.319977	211.136
ANXA2R ENSG00000177721	1.72284	3.77033	3.79327	4.57765	8.1803	0.759634	42.5892	1.58122
ANXA3 ENSG00000138772	1.24491	7.45635	52.3065	162.254	7.2396	0.40759	0.105782	27.2885
ANXA4 ENSG00000196975	78.197	0.615871	66.5604	30.954	29.7509	32.2623	10.4628	43.2154
ANXA5 ENSG00000164111	337.98	23.6455	123.914	358.924	72.8551	44.1953	156.84	183.736
ANXA6 ENSG00000197043	2327.03	979.19	42.8036	13.2354	821.3	269.313	352.638	21.8578
ANXA7 ENSG00000138279	5.81946	19.5324	82.9887	213.315	13.4916	9.67362	95.0165	127.204
ANXA8 ENSG00000265190	12.4529	4.74874	241.192	0.260229	78.3012	5.37285	0.14875	85.3143
ANXA8L1 ENSG00000264230	14.6985	1.71451	253.346	0.586963	18.5161	1.36522	9.3292	82.1258
ANXA9 ENSG00000143412	0.905715	2.06547	70.5997	1.4075	23.526	1.81535	0.235778	2.57564
AOAH ENSG00000136250	19.0983	9.47673	8.94369	5.33259	29.2691	222.886	157.854	0.131064
AOC1 ENSG00000002726	7.36852	17.2348	12.2575	24.4208	0.33736	14.8871	3.42525	0.458292
AOC2 ENSG00000131480	0.511438	0.171672	0.332442	1.26601	1.66787	0.191224	1.91034	4.40207
AOC3 ENSG00000131471	556.907	258.492	4.18739	3.80933	235.825	91.2417	21.4932	91.1571
AOX1 ENSG00000138356	21.6136	0.45826	12.5122	2.69609	45.7051	4.81937	2.14712	5.63813
AP000295.9 ENSG00000249624	0.120748	0.149704	1.44397	0.656832	0.508002	3.80119	0.0244835	0.000131832
AP000304.12 ENSG00000249209	0.353407	0.716121	1.18198	0.901576	0.00599054	0.593876	0.592348	0.126736
AP000349.2 ENSG00000280178	0.0186771	2.21094	1.29605	2.58802	0.949495	0.258241	0.274212	0.416933
AP000350.10 ENSG00000251357	0.52234	0.244066	1.95235	4.39399	2.65488	3.47644e-06	1.80108	0.392173
AP000721.4 ENSG00000256100	2.94208	1.42934	0.926986	0.469911	0.00408415	9.26145e-05	0.153849	0.470373
AP000769.1 ENSG00000279576	1156.59	46.8781	526.275	1948.25	17.9272	1522.77	907.616	847.78
AP000866.1 ENSG00000279342	7.43284	0.48242	0.181808	0.279726	6.53571	0.372024	2.83805	0.787797
AP006285.2 ENSG00000278919	3.03235	2.93878	0.269512	1.34203	6.77079	1.16307	0.280908	2.59571
AP1AR ENSG00000138660	2.88786	2.74878	28.8798	21.7441	15.0656	9.55037	34.3074	20.4167
AP1B1 ENSG00000100280	183.432	431.82	229.853	324.249	39.4514	4.37771	155.133	57.1832
AP1G1 ENSG00000166747	3.53564	1.03751	125.824	170.636	14.3395	75.9531	31.4936	6.61722
AP1G2 ENSG00000213983	152.466	241.666	485.721	190.98	461.927	2.44252	254.923	66.5142
AP1M1 ENSG00000072958	317.654	318.532	3.56327	4.39768	596.023	237.852	158.505	402.482
AP1M2 ENSG00000129354	12.9542	540.545	79.2593	466.766	8.37927	47.9063	262.653	83.8106
AP1S1 ENSG00000106367	139.346	232.068	79.9683	243.068	240.261	11.5232	267.519	148.623
AP1S2 ENSG00000182287	12.9551	0.41058	0.806727	3.75781	73.9683	117.655	6.72674	1.48023
AP1S3 ENSG00000152056	3.89416	3.12843	15.0565	23.8067	4.78479	14.6048	0.216759	16.3059
AP2A1 ENSG00000196961	574.051	275.195	49.704	46.9491	226.717	124.7	168.046	214.226
AP2A2 ENSG00000183020	41.17	107.084	122.207	432.401	660.723	423.291	107.763	79.1694
AP2B1 ENSG00000006125	16.1111	240.277	107.224	17.3211	62.357	59.7951	689.787	154.649
AP2M1 ENSG00000161203	1806.46	512.797	268.987	765.815	897.295	111.071	326.384	82.8828
AP2S1 ENSG00000042753	1115.47	1020.38	116.664	970.797	437.11	349.415	158.268	180.553
AP3B1 ENSG00000132842	25.2531	7.33701	77.6651	10.3459	6.45238	48.8827	52.2764	17.2942
AP3B2 ENSG00000103723	0.612626	7.15307	0.436351	3.74243	16.8741	11.327	3.1542	0.0914938
AP3D1 ENSG00000065000	201.825	115.373	527.439	248.515	1.53559	158.875	53.7671	207.544
AP3M1 ENSG00000185009	179.516	90.4684	10.2147	75.19	65.2395	24.7552	3.88647	0.843396
AP3M2 ENSG00000070718	1.669	246.078	6.50327	3.18626	2.53709	107.5	25.5513	6.7869
AP3S1 ENSG00000177879	12.8345	0.0163891	42.7682	84.556	0.708659	4.79276	42.8309	26.0131
AP3S2 ENSG00000157823	207.578	92.5346	8.69705	15.5183	88.6848	0.969013	191.746	19.1025
AP4B1 ENSG00000134262	4.2933	198.995	32.9533	8.54716	0.164854	8.74698	8.49094	3.65805
AP4E1 ENSG00000081014	0.184577	14.0638	3.16405	1.89328	1.52075	24.5284	19.272	0.470645
AP4M1 ENSG00000221838	77.9323	86.9155	12.4832	10.9888	18.0123	5.28488	348.022	4.79698
AP4S1 ENSG00000100478	23.3249	0.190401	27.3556	0.297271	3.008	0.123327	0.305402	7.81643
AP5B1 ENSG00000254470	33.0484	2.89629	32.747	3.07553	12.1383	35.429	30.6209	108.022
AP5M1 ENSG00000053770	6.22343	3.94517	40.7665	54.2391	12.2329	3.58094	2.1537	15.2591
AP5S1 ENSG00000125843	24.5063	11.6182	12.8656	34.956	7.50911	40.8552	70.2657	0.000337019
AP5Z1 ENSG00000242802	0.268674	88.2417	47.8181	22.7995	259.496	259.156	1.57953	28.9883
APAF1 ENSG00000120868	0.0458157	7.01259	55.9108	6.82461	1.67836	0.905238	40.5838	0.973685
APBA1 ENSG00000107282	7.97394	14.0555	0.942325	38.7226	3.17393	0.387907	1.14507	3.82684
APBA2 ENSG00000034053	7.63154	72.3528	13.7769	18.075	5.91439	45.3629	11.0846	14.2788
APBA3 ENSG00000011132	15.754	211.483	134.472	35.1851	153.49	0.288821	87.54	272.015
APBB1 ENSG00000166313	185.362	659.401	9.35529	51.0661	366.33	357.161	292.612	18.1868
APBB1IP ENSG00000077420	7.62762	0.458169	4.29616	6.94867	12.9395	5.66531	4.9865	30.6525
APBB2 ENSG00000163697	89.6592	4.44638	4.07322	1.02897	29.0802	63.4295	0.542453	1.02331
APBB3 ENSG00000113108	43.5589	357.966	217.985	76.3573	388.681	55.2465	7.82436	82.089
APC ENSG00000134982	3.26584	7.7707	0.518754	127.533	0.0652829	0.613634	0.034396	1.10192
APC2 ENSG00000115266	2.06947	3.29895	1.19565	3.54258	0.058847	0.111562	0.830147	0.0932482
APCDD1 ENSG00000154856	53.9399	10.3462	33.4361	59.1546	132.65	10.4674	6.57154	461.299
APCDD1L ENSG00000198768	2.74476	12.8246	8.37489	0.236206	5.32094	29.7868	1.10541	4.72723
APEH ENSG00000164062	354.056	562.719	40.1712	76.8712	14.7198	283.625	50.5046	75.668
APELA ENSG00000248329	1.24787	0.166593	2.73525	18.8824	0.585102	0.0613273	0.135154	0.0390413
APEX1 ENSG00000100823	97.8241	439.835	84.9861	11.7946	224.126	34.8642	312.885	398.178
APEX2 ENSG00000169188	20.303	50.258	43.8095	23.5961	7.94124	90.3688	18.1792	0.833566
APH1A ENSG00000117362	6.29625	43.3347	467.457	470.743	26.871	813.35	366.766	56.5885
APH1B ENSG00000138613	28.8334	78.2445	65.4072	149.728	7.14292	28.9659	70.2598	60.9647
API5 ENSG00000166181	29.3348	0.863715	53.4593	25.1737	13.2613	4.92294	48.0852	1.75223
APIP ENSG00000149089	13.0678	2.06842	24.6533	11.588	15.5026	20.2081	0.133455	30.7654
APITD1 ENSG00000175279	2.93124	3.39572	1.00495	8.25484	2.64268	2.21548	29.9496	2.95267
APLF ENSG00000169621	10.4366	1.1706	0.0782988	1.78811	4.10307	0.885747	5.38524	0.00793587
APLN ENSG00000171388	1.28495	2.49393	1.25266	0.0519048	1.2456	0.721515	0.835803	0.505758
APLNR ENSG00000134817	0.950331	37.8859	22.8786	0.96713	1.30876	3.69824	0.636587	0.472295
APLP1 ENSG00000105290	80.0965	22.0942	4.67837	0.612199	8.58886	3.83351	17.0859	1.23263
APLP2 ENSG00000084234	104.012	11.2851	1080.84	2223.49	4.19094	40.6392	1551.13	1278.81
APMAP ENSG00000101474	6.47626	84.5448	179.254	459.441	444.699	90.6456	10.8612	218.636
APOA1 ENSG00000118137	1.47673	8.87466	0.650301	6.64012	3.26872	1.88628	5.01534	1.08618
APOA2 ENSG00000158874	0.187764	2.67503	1.52068	3.14984	0.72994	2.24265	3.62918	1.18135
APOB ENSG00000084674	0.0448974	0.413505	3.0036	2.87049	2.13082	0.494406	0.40718	0.0780049
APOBEC3A ENSG00000128383	2.33833	0.190123	22.7009	1.43281	0.401368	8.33797	1.22054	0.477584
APOBEC3B ENSG00000179750	0.252564	3.23226	0.990506	2.06891	2.69427	0.309618	0.356566	1.67817
APOBEC3C ENSG00000244509	40.3341	636.404	190.142	1.9159	2.75875	81.4504	13.4381	51.4591
APOBEC3D ENSG00000243811	12.5039	0.240189	12.0482	2.13865	9.08727	45.0537	4.02143	4.71838
APOBEC3F ENSG00000128394	154.844	15.0708	2.20258	7.35798	10.4637	17.3922	17.3091	11.448
APOBEC3G ENSG00000239713	13.1509	0.80999	27.7106	0.910671	112.485	36.8569	0.151318	10.4273
APOBEC3H ENSG00000100298	0.427811	2.26359	0.116726	0.00310117	0.151435	14.3987	1.72739	4.84342
APOBEC4 ENSG00000173627	0.257176	0.0620265	1.75699	0.192911	31.1467	0.93639	0.189194	0.0375262
APOBR ENSG00000184730	1.60306	4.73687	4.26722	12.9691	136.84	3.12291	0.815408	55.7462
APOC1 ENSG00000130208	312.882	0.501616	5.29363	0.164615	597.334	3.49356	15.1597	33.3371
APOC2 ENSG00000234906	0.0259636	0.470665	0.378252	0.177494	0.64818	2.78686	0.961351	0.194012
APOC3 ENSG00000110245	1.03395	0.657346	0.0203547	1.69917	0.386781	1.02416	0.415335	0.244564
APOD ENSG00000189058	744.491	2000.83	73.7346	300.042	798.547	1483.99	138.988	33.8453
APOE ENSG00000130203	53.4961	3701.38	2.77921	7.15234	1131.08	857.039	50.8498	237.863
APOF ENSG00000175336	80.1111	0.240925	1.40654	14.3205	41.882	4.99469	60.8562	3.47234
APOH ENSG00000091583	0.000133589	6.28641	0.0945242	1.4409	5.4852	3.00988	0.805554	1.10558
APOL1 ENSG00000100342	145.636	45.8846	265.376	11.1106	45.712	211.947	258.949	305.202
APOL2 ENSG00000128335	209.61	436.858	14.8836	0.815641	189.389	6.44624	58.5121	13.2833
APOL3 ENSG00000128284	188.966	143.881	62.4225	0.370023	2.4919	0.573857	18.6394	237.507
APOL4 ENSG00000100336	65.6078	73.3693	36.0982	10.0735	5.73797	0.486347	8.27179	0.0648507
APOL6 ENSG00000221963	0.307355	265.797	27.2758	8.94085	14.3078	17.4116	44.809	15.6083
APOLD1 ENSG00000178878	0.000345732	25.2678	27.2598	3.11722	24.3423	74.9145	1.14705	4.11529
APOM ENSG00000204444	11.0513	19.0708	1.10868	0.0992721	0.480544	6.65699	5.13076	2.71379
APOO ENSG00000184831	4.86529	4.46518	3.79008	0.287138	0.778854	1.8985	6.99203	0.225537
APOOL ENSG00000155008	42.1564	5.27348	16.0418	20.7309	7.92825	6.34628	17.9233	13.4677
APP ENSG00000142192	391.452	541.954	1211.67	864.886	517.338	771.998	509.149	860.391
APPBP2 ENSG00000062725	0.000673204	26.2147	5.59477	78.1035	30.1224	26.9064	27.1292	25.9659
APPL1 ENSG00000157500	3.71297	1.00349	3.4197	63.2796	56.2482	37.5298	2.7654	27.863
APPL2 ENSG00000136044	6.09426	132.781	231.723	153.067	3.77352	67.9538	129.799	155.584
APRT ENSG00000198931	1190.36	1017.4	123.858	666.354	506.335	352.216	612.491	399.709
APTX ENSG00000137074	14.7504	245.264	86.0364	5.18748	44.0092	6.34288	5.16391	8.49578
AQP1 ENSG00000240583	284.149	115.931	110.164	0.863775	563.249	1058.67	59.422	124.1
AQP10 ENSG00000143595	0.00695719	0.0104016	1.19709	0.639918	14.5895	0.912618	0.00666043	2.18947
AQP11 ENSG00000178301	0.831466	2.82295	0.0296951	4.99174	0.254413	5.50922	2.2543	0.124874
AQP12A ENSG00000184945	1.38825	0.0378678	0.0131709	1.37897	0.436439	2.3657	1.87617	0.718146
AQP12B ENSG00000185176	0.70352	1.01547	0.446273	2.65404	0.908685	1.31724	0.220051	6.31929
AQP2 ENSG00000167580	47.8788	9.36055	0.301531	0.819403	4.43467	5.79899	0.425586	5.67577
AQP3 ENSG00000165272	2.71615	1095.95	13031.2	81.5401	12.3936	0.081728	171.062	1947.44
AQP4 ENSG00000171885	1.78661	1.53985	0.38977	0.0145966	0.0150142	0.691898	4.21121	0.497217
AQP5 ENSG00000161798	32.8896	7.57601	2.72466	16.0103	9.50265	0.81134	6.92169	9.67519
AQP6 ENSG00000086159	0.973721	2.85598	1.56813	1.67106	1.55165	0.397248	0.802543	7.8532
AQP7 ENSG00000165269	0.644931	4.49998	2.01493	0.349059	1.03149	11.196	0.0642915	3.6466
AQR ENSG00000021776	2.79642	15.9294	84.7051	54.1923	7.92948	144.82	4.77299	1.1665
AR ENSG00000169083	443.177	717.869	123.648	194.678	139.921	267.44	216.484	3.12007
ARAF ENSG00000078061	403.098	177.609	86.4769	6.40098	7.64082	63.4858	154.113	0.350743
ARAP1 ENSG00000186635	366.992	16.2614	96.2033	168.004	359.993	207.916	25.3295	29.9509
ARAP2 ENSG00000047365	2.24892	2.59144	38.6506	1.9941	8.70556	48.2776	1.89939	1.68443
ARAP3 ENSG00000120318	10.8739	323.924	19.8757	6.95395	10.3832	145.129	1.90486	34.801
ARC ENSG00000198576	3.13373	33.5381	31.5779	0.974445	11.09	0.0203138	22.9447	1.07618
ARCN1 ENSG00000095139	1.94088	0.939056	86.7938	63.0774	185.591	0.729718	122.986	379.319
AREG ENSG00000109321	3.9149	0.210977	104.702	0.0220467	2.79053	0.100389	3.83886	4.82252
AREL1 ENSG00000119682	105.992	161.502	81.7326	34.4918	1.76349	67.6664	0.000681557	44.3405
ARF1 ENSG00000143761	44.7922	2.96279	226.389	294.473	103.344	197.612	436.075	205.879
ARF3 ENSG00000134287	741.217	442.358	577.588	204.956	135.198	2.18791	10.9568	309.076
ARF4 ENSG00000168374	12.6158	25.7504	326.268	415.587	3.97285	155.224	210.573	54.4571
ARF5 ENSG00000004059	34.8483	73.7555	1.84353	96.3158	2.5224	30.0741	1.25606	2.54626
ARF6 ENSG00000165527	0.0765661	6.71709	176.179	157.935	4.29163	210.47	3.94003	244.637
ARFGAP1 ENSG00000101199	7.02012	254.586	32.7108	206.916	207.632	487.669	27.8552	0.109732
ARFGAP2 ENSG00000149182	21.4066	570.449	149.688	204.248	602	5.24861	156.386	8.55572
ARFGAP3 ENSG00000242247	0.156596	0.933993	90.2257	261.043	0.229725	25.844	42.2022	27.3346
ARFGEF1 ENSG00000066777	3.48514	0.104655	4.97762	70.7726	1.19991	56.8287	133.367	5.34188
ARFGEF2 ENSG00000124198	1.3015	7.32581	1.95587	35.2905	1.79551	24.9698	1.1244	28.0463
ARFGEF3 ENSG00000112379	17.6476	6.28363	139.831	256.567	1.91698	10.2169	80.7497	35.9857
ARFIP1 ENSG00000164144	34.0263	2.04084	13.0691	3.06281	3.35996	10.9981	69.6185	1.85824
ARFIP2 ENSG00000132254	20.7944	242.959	545.307	562.366	384.132	3.36299	193.397	10.6525
ARFRP1 ENSG00000101246	472.057	105.035	126.987	308.791	24.447	264.137	148.004	59.5566
ARG1 ENSG00000118520	2.77121	0.51561	0.674886	0.443469	0.579309	1.10573	0.636772	4.14119
ARG2 ENSG00000081181	0.248688	30.9883	109.217	813.173	16.4726	17.3493	220.855	3.14565
ARGLU1 ENSG00000134884	1.03148	11.4356	359.032	393.886	63.7953	220.343	222.047	694.563
ARHGAP1 ENSG00000175220	1780.53	633.424	159.01	405.212	1095.46	61.6536	162.454	50.5987
ARHGAP10 ENSG00000071205	617.311	13.2104	2.48296	1.10738	29.9062	189.549	24.8395	0.830043
ARHGAP11A ENSG00000198826	15.8967	4.11087	0.450761	5.05877	1.98897	6.92412	1.65736	3.24985
ARHGAP11B ENSG00000187951	0.0323812	0.844706	0.0111723	6.04661	2.46448	0.211043	0.0962772	1.73746
ARHGAP12 ENSG00000165322	1.95304	3.56593	65.719	5.84653	36.7636	0.665969	26.0316	19.3745
ARHGAP15 ENSG00000075884	3.70357	8.99315	1.83756	7.80112	4.73906	5.67382	11.6274	0.865989
ARHGAP17 ENSG00000140750	13.3049	39.3706	148.614	15.6592	2.55082	175.566	0.0297746	6.98471
ARHGAP18 ENSG00000146376	36.1854	5.93894	46.2453	2.77316	1.69243	2.11996	41.801	0.0392274
ARHGAP19 ENSG00000213390	14.0804	38.7844	32.974	1.67642	4.74991	6.83059	56.197	22.756
ARHGAP20 ENSG00000137727	18.8747	1.70382	0.277705	2.05106	3.05657	17.9705	1.69539	24.288
ARHGAP21 ENSG00000107863	6.14172	4.20999	0.738982	36.555	20.0451	1.90302	5.36732	159.039
ARHGAP22 ENSG00000128805	12.3069	1.93553	20.8607	2.38363	2.69043	3.65909	0.1655	51.4779
ARHGAP23 ENSG00000275832	0.425466	1.45082	152.545	1.98596	3.66741	29.8243	3.0113	155.651
ARHGAP24 ENSG00000138639	0.156351	1.54516	9.56063	0.572593	6.78624	0.00963004	3.3592	4.78258
ARHGAP25 ENSG00000163219	61.4534	2.48687	19.8179	4.37715	4.3227	4.4415	6.01265	1.97924
ARHGAP26 ENSG00000145819	0.378555	13.5369	41.4669	33.4369	50.2465	0.166451	1.38723	11.0074
ARHGAP27 ENSG00000159314	34.5347	9.0271	526.663	254.737	2.74498	17.1536	494.016	138.397
ARHGAP28 ENSG00000088756	35.0306	1.3804	0.602382	1.33219	1.84209	2.75616	0.784034	1.49787
ARHGAP29 ENSG00000137962	7.31982	1.99594	0.535363	85.0248	49.5226	13.5194	24.7444	2.82525
ARHGAP30 ENSG00000186517	90.1731	6.21554	4.38475	9.85374	12.9835	11.7715	2.18721	119.127
ARHGAP31 ENSG00000031081	42.1046	58.1611	6.38276	1.30108	1.59159	6.63323	56.3626	0.986631
ARHGAP32 ENSG00000134909	9.07668	1.04326	237.592	93.9238	13.1021	51.5904	0.0247874	166.149
ARHGAP33 ENSG00000004777	234.925	17.6443	0.0744106	15.7769	14.705	5.45189	1.98835	8.70352
ARHGAP35 ENSG00000160007	7.80037	86.0626	65.3023	131.013	275.895	7.83072	40.5365	1.65474
ARHGAP36 ENSG00000147256	2.06836	9.26398	13.5473	0.0615291	0.266527	0.00895982	2.672	0.00151182
ARHGAP39 ENSG00000147799	93.5373	2.8744	30.6902	18.397	15.6747	21.4327	22.7504	10.837
ARHGAP4 ENSG00000089820	6.44425	32.0678	8.43475	3.55153	40.0874	548.864	15.2646	310.977
ARHGAP40 ENSG00000124143	1.14479	5.11709	10.0433	0.200798	3.60486	15.9385	2.00016	4.88688
ARHGAP42 ENSG00000165895	3.03281	8.54971	1.40137	0.567665	0.487473	1.6267	2.00614	1.08
ARHGAP44 ENSG00000006740	9.52582	27.0082	33.8998	24.4977	6.81276	0.102235	13.6083	4.53263
ARHGAP45 ENSG00000180448	1.00781	5.75318	0.803398	0.779361	96.0417	187.193	0.841384	175.425
ARHGAP5 ENSG00000100852	16.5231	0.280624	34.2516	28.6603	0.538976	6.9534	49.6195	184.67
ARHGAP6 ENSG00000047648	21.0353	2.50782	40.3775	293.598	36.5969	1.65646e-08	331.524	4.00486
ARHGAP8 ENSG00000241484	7.6861	10.4404	45.5562	51.006	28.9362	0.233616	0.83445	12.2705
ARHGAP9 ENSG00000123329	58.5418	72.6663	8.35028	0.859667	6.3101	81.633	2.04874	79.2748
ARHGDIA ENSG00000141522	1845.33	726.502	878.381	627.559	1272.62	805.765	406.321	470.928
ARHGDIB ENSG00000111348	20.2375	828.762	461.28	0.968226	0.710953	727.956	1.41989	2.67146
ARHGDIG ENSG00000242173	11.6303	3.12789	2.9418	0.701922	9.14692	2.09891	3.26572	10.8178
ARHGEF1 ENSG00000076928	10.1883	275.117	118.482	5.55745	263.474	559.992	134.75	241.498
ARHGEF10 ENSG00000104728	18.9429	0.203799	3.0959	4.60436	24.7851	1.20494	23.9148	0.436962
ARHGEF10L ENSG00000074964	10.3849	37.2913	266.944	13.23	159.734	65.1462	53.0173	27.6373
ARHGEF11 ENSG00000132694	158.761	120.01	101.885	106.805	0.805484	11.5521	175.852	45.3799
ARHGEF12 ENSG00000196914	123.769	0.551026	73.6523	88.3626	0.634326	45.4837	98.6101	68.8442
ARHGEF15 ENSG00000198844	23.4113	11.1188	4.03297	28.3816	38.9869	4.22804	1.09849	0.773032
ARHGEF16 ENSG00000130762	3.88827	11.4674	116.435	183.278	2.44058	0.167583	60.8535	12.2974
ARHGEF17 ENSG00000110237	28.2457	44.2487	91.3751	134.452	15.4261	579.472	24.0989	7.00329
ARHGEF18 ENSG00000104880	1.65459	0.180205	0.787166	0.021712	0.157054	0.33165	0.426949	1.10494
ARHGEF19 ENSG00000142632	1.50239	0.724283	3.30437	41.4423	14.8009	22.5935	20.2089	54.1706
ARHGEF2 ENSG00000116584	1.04434	534.012	7.33422	0.878375	77.4129	524.583	2.85057	144.778
ARHGEF25 ENSG00000240771	523.226	142.575	1.98046	7.93914	101.256	36.9416	53.9811	16.8158
ARHGEF26 ENSG00000114790	22.8238	5.70216	27.166	10.243	8.25979	5.9488	96.9778	37.732
ARHGEF28 ENSG00000214944	1.73251	4.35937	74.5675	15.0986	1.65568	1.69363	5.883	3.60763
ARHGEF3 ENSG00000163947	3.22377	2.06623	57.7875	4.88805	30.5164	1.24965	95.5502	10.2321
ARHGEF33 ENSG00000214694	1.76282	5.75188	3.42971	0.30938	0.497691	0.418459	0.352922	2.24636
ARHGEF35 ENSG00000213214	4.37083	1.19714	4.02955	8.34238	3.55742	8.54157	0.435707	0.80524
ARHGEF37 ENSG00000183111	11.1975	171.526	8.45699	41.8252	2.60637	10.9897	181.065	23.8529
ARHGEF38 ENSG00000236699	2.04166	0.0174519	20.8414	34.3508	1.09338	8.54569	2.6852	3.19316
ARHGEF39 ENSG00000137135	0.0954428	2.37072	2.49715	9.26621	0.829427	8.81423	10.6395	0.0390028
ARHGEF4 ENSG00000136002	160.461	49.8008	3.53538	2.00912	12.1974	0.294511	101.695	107.505
ARHGEF40 ENSG00000165801	365.104	240.029	25.1763	4.05895	2.15364	111.754	33.5991	21.6123
ARHGEF5 ENSG00000050327	49.8854	62.3234	90.3472	37.7226	2.25347	3.02306	6.23486	4.05107
ARHGEF6 ENSG00000129675	0.00349678	3.87351	0.00373608	4.01775	18.1653	12.2543	3.17952	8.05835
ARHGEF7 ENSG00000102606	67.8697	424.065	259.01	274.437	46.959	294.032	179.307	11.3561
ARHGEF9 ENSG00000131089	21.2383	2.36756	7.20184	28.8016	1.90887	275.659	63.2899	2.06512
ARID1A ENSG00000117713	5.74591	3.64436	77.5213	188.076	45.4119	94.7283	67.4937	111.568
ARID1B ENSG00000049618	54.4512	80.3465	68.9423	12.2854	112.852	8.73	45.5102	33.913
ARID2 ENSG00000189079	1.60367	5.40304	60.0792	10.1032	7.7073	1.73513	18.0217	19.6335
ARID3A ENSG00000116017	23.7337	1.03825	5.53636	22.2127	12.6277	0.784837	67.5249	83.8539
ARID3B ENSG00000179361	10.4365	9.04483	38.9763	5.91666	16.7715	4.66995	5.64826	0.79602
ARID4A ENSG00000032219	29.2202	1.91729	23.5593	16.7409	0.265995	6.2864	28.5879	14.0331
ARID4B ENSG00000054267	32.9999	17.1144	115.101	47.371	77.1765	3.01756	0.956494	26.775
ARID5A ENSG00000196843	16.3375	629.836	27.7856	9.1641	707.212	1121.04	164.866	0.0162411
ARID5B ENSG00000150347	4.60231	0.387269	72.2323	132.753	11.2167	4.34077	188.023	6.6293
ARIH1 ENSG00000166233	13.6123	2.01062	245.603	100.67	5.62681	315.256	32.3854	117.054
ARIH2 ENSG00000177479	67.7787	250.492	228.112	214.245	2.95146	29.4208	143.017	2.67158
ARIH2OS ENSG00000221883	43.6294	28.3615	0.325597	22.0214	21.7039	0.407815	0.0852049	7.31713
ARL1 ENSG00000120805	15.4584	330.15	302.035	190.023	14.5857	0.261796	0.382049	15.8962
ARL10 ENSG00000175414	12.3432	16.2424	18.3608	0.327734	5.71995	1.39998	5.02026	0.146289
ARL11 ENSG00000152213	22.9571	0.200237	3.08131	0.12557	5.78151	0.215192	1.91811	0.400674
ARL13B ENSG00000169379	9.76672	1.88683	3.33505	10.1	15.9475	7.89921	7.62777	5.09945
ARL14 ENSG00000179674	1.81925	0.0384718	58.6835	0.0110829	0.403634	1.61454	0.487448	1.71516
ARL14EP ENSG00000152219	30.0773	10.5701	6.60101	5.22539	0.599921	30.7473	0.445831	83.4292
ARL15 ENSG00000185305	0.450443	4.84128	23.2235	21.5858	0.891222	7.74063	41.2733	0.619012
ARL16 ENSG00000214087	529.741	170.121	12.322	61.6031	132.387	9.03196	0.420521	489.944
ARL17A ENSG00000185829	26.7402	3.42748	21.0215	15.5893	16.7841	8.81695	0.0229617	24.7135
ARL17B ENSG00000228696	0.198694	20.0396	3.50063	38.5652	3.29649	1.39344	2.72434	6.04136
ARL2 ENSG00000213465	303.653	68.0078	33.2676	70.7965	212.741	684.722	29.8745	37.1454
ARL2BP ENSG00000102931	64.934	4.13201	37.3374	46.5478	11.3281	16.4461	8.70192	19.6609
ARL3 ENSG00000138175	284.714	771.616	3.83828	8.36334	0.700549	3.36702	8.56495	8.58128
ARL4A ENSG00000122644	0.000884205	4.60241	6.77748	0.839581	0.329442	1.19952	1.47692	82.479
ARL4C ENSG00000188042	70.1071	31.5996	50.9779	2.56786	107.641	11.4991	25.1554	138.768
ARL4D ENSG00000175906	39.7894	3.16787	34.2907	8.23686	1.41214	70.693	5.9219	101.807
ARL5A ENSG00000162980	79.3803	18.7508	16.5934	0.150613	2.49693	21.1922	34.3281	16.0353
ARL5B ENSG00000165997	5.62802	1.2461	3.53068	10.093	2.23781	6.31264	17.6409	4.9528
ARL5C ENSG00000141748	0.341192	0.754336	0.1421	0.296538	0.809211	0.278774	1.1792	0.210962
ARL6 ENSG00000113966	10.88	0.0816598	0.9006	0.544062	46.5556	0.952801	0.375755	5.36835
ARL6IP1 ENSG00000170540	12.9059	1.86091	70.0364	128.129	105.864	27.8033	59.5863	8.79532
ARL6IP4 ENSG00000182196	67.1373	281.25	16.3722	3.7104	429.794	213.867	283.398	70.5405
ARL6IP5 ENSG00000144746	23.0339	155.27	42.3425	107.462	119.77	9.81632	88.9183	45.0839
ARL6IP6 ENSG00000177917	4.99964	0.463149	16.4762	2.59705	17.0094	13.8686	8.06027	27.9436
ARL8A ENSG00000143862	65.2938	26.6605	105.058	164.446	64.2903	45.322	21.2621	28.1077
ARL8B ENSG00000134108	35.0252	78.8677	13.923	18.6019	60.0608	10.6954	11.0119	9.02481
ARL9 ENSG00000196503	6.46452	6.74351	4.42327	1.96615	6.47737	23.2946	4.14014	0.5974
ARMC1 ENSG00000104442	48.1061	0.125916	1.25771	26.2151	5.6946	4.64005	5.47059	17.4983
ARMC10 ENSG00000170632	5.34945	29.5042	30.0704	6.05972	56.3967	4.89351	24.0985	17.4755
ARMC12 ENSG00000157343	15.4723	13.5207	1.09997	4.87408	7.18792	1.90183	0.470161	1.49313
ARMC2 ENSG00000118690	3.13035	1.09226	6.99119	1.0945	0.150419	7.46135	1.51588	0.0755842
ARMC4 ENSG00000169126	39.2368	14.3123	2.34545	1.06792	0.593895	2.33331	0.0126533	0.844976
ARMC5 ENSG00000140691	23.0603	39.1449	42.3484	28.305	25.7327	5.46777	8.929	43.9173
ARMC6 ENSG00000105676	2.24157	206.214	41.2035	26.1368	223.936	28.9344	0.169922	35.851
ARMC7 ENSG00000125449	154.32	69.109	16.209	14.6312	70.5839	24.6007	4.59891	5.67045
ARMC8 ENSG00000114098	35.722	3.62771	39.5585	220.611	6.73939	16.9606	7.77293	27.6721
ARMC9 ENSG00000135931	9.13337	62.9833	1.40692	3.06437	112.026	38.3097	14.1192	1.31254
ARMCX1 ENSG00000126947	19.3397	21.6922	27.3469	3.86974	15.2965	3.81635	6.07592	0.34394
ARMCX2 ENSG00000184867	1.03079	10.228	3.55563	6.51296	41.7196	25.8744	4.58946	68.3409
ARMCX3 ENSG00000102401	128.706	1.4725	72.2615	37.0639	2.42325	13.7434	10.8211	8.82481
ARMCX4 ENSG00000196440	1.65646	34.9698	58.8356	25.9047	7.09097	0.299828	9.60563	41.9919
ARMCX5 ENSG00000125962	2.52732e-05	0.400102	0.0279894	3.93727	8.5147	0.182427	2.03255	13.4813
ARMCX6 ENSG00000198960	3.10686	31.2862	102.71	21.4431	10.1452	7.31287	38.5597	2.81422
ARMT1 ENSG00000146476	3.56652	0.927623	4.94706	43.5452	2.62919	3.12959	14.2605	34.9784
ARNT ENSG00000143437	45.6654	281.411	58.4459	29.5476	105.518	200.372	74.3239	67.5053
ARNT2 ENSG00000172379	2.99774	5.33641	35.1937	0.648776	18.1949	0.0455321	1.79778	1.53927
ARNTL ENSG00000133794	1.43503	1.2163	2.05338	0.801669	0.313663	0.820924	1.71939	0.718418
ARNTL2 ENSG00000029153	0.603606	3.30404	43.3595	0.164785	7.3984	1.44939	8.29029	3.05399
ARPC1A ENSG00000241685	8.89775	243.77	185.836	150.283	86.919	1.51424	2.67684	4.90922
ARPC1B ENSG00000130429	235.508	263.181	147.772	24.5065	277.632	680.24	32.8521	262.131
ARPC2 ENSG00000163466	31.5304	11.6076	261.75	60.0469	457.864	8.35368	10.9841	29.4321
ARPC3 ENSG00000111229	50.1673	214.877	694.84	631.508	753.089	159.931	491.767	506.507
ARPC4 ENSG00000241553	627.865	413.634	129.325	505.318	396.665	315.359	199.708	102.679
ARPC5 ENSG00000162704	79.6224	1.01379	159.731	175.774	23.7399	130.681	80.5655	27.3647
ARPC5L ENSG00000136950	8.80558	0.341427	350.021	150.783	84.101	37.2913	2.97244	232.436
ARPIN ENSG00000242498	20.8063	26.1147	23.3574	166.514	23.8927	58.5899	2.00386	179.203
ARPP19 ENSG00000128989	12.1127	24.0418	9.51992	207.311	16.7774	64.5576	1.81961	258.176
ARPP21 ENSG00000172995	4.01339	0.345476	0.201566	0.661994	0.850769	1.53159	0.00357865	5.70184
ARRB1 ENSG00000137486	8.47938	168.76	79.5542	5.96837	534.386	15.7116	35.898	10.4339
ARRB2 ENSG00000141480	12.0601	157.908	107.429	203.447	3.3709	297.416	3.76901	147.183
ARRDC1 ENSG00000197070	101.903	7.80753	328.232	104.587	446.343	54.0794	912.264	35.1419
ARRDC2 ENSG00000105643	0.5445	7.53917	168.982	12.5285	311.15	48.6847	10.6111	241.842
ARRDC3 ENSG00000113369	2.95649	0.266485	161.138	11.017	223.865	75.0447	25.6686	10.87
ARRDC4 ENSG00000140450	33.6577	1.02554	24.0592	34.093	7.58115	8.2915	31.109	13.7661
ARRDC5 ENSG00000205784	8.60031	9.60783	0.12141	2.15891	0.37817	0.479311	2.60905	5.92105
ARSA ENSG00000100299	447.621	586.97	53.3308	302.976	8.17101	334.429	613.472	80.9407
ARSB ENSG00000113273	5.32002	6.44301	0.167727	0.196317	14.0268	84.5726	0.862535	89.6299
ARSD ENSG00000006756	29.8859	454.301	351.902	53.8817	2.33471	20.579	8.74571	259.492
ARSE ENSG00000157399	3.45923	0.045963	1.68862	0.0277723	13.6312	0.269464	0.0444027	2.77365
ARSG ENSG00000141337	87.69	12.9513	5.48589	3.09258	6.73257	2.87372	3.07388	9.4332
ARSI ENSG00000183876	204.177	83.0074	2.79594	1.6708	0.442147	2.71713	4.33071	2.9386
ARSJ ENSG00000180801	51.5425	2.43207	14.7421	2.25282	0.0364767	34.5534	7.04687	52.8511
ARSK ENSG00000164291	0.155231	2.02003	2.08244	42.4062	1.30088	2.19193	5.52889	9.05712
ART3 ENSG00000156219	3.16422	0.250749	0.00325224	0.238828	0.364023	0.339786	6.23788	0.621364
ART4 ENSG00000111339	10.1046	1.47027	1.98108	4.13272	2.47468	2.42476	3.91172	0.27423
ART5 ENSG00000167311	2.99084	5.61406	0.130371	3.48738	7.46627	3.19974	1.15323	22.9976
ARTN ENSG00000117407	69.4603	9.19789	10.267	3.12059	10.9071	0.187117	4.24469	3.30031
ARV1 ENSG00000173409	7.42221	0.772832	31.9167	12.5029	7.50605	1.13654	36.7054	1.83436
ARVCF ENSG00000099889	0.930471	7.68704	118.041	92.4898	11.5617	150.058	223.427	65.7553
ARX ENSG00000004848	2.68099	2.68659	0.755865	43.9814	2.63744	1.13444	0.789665	4.56838
ASAH1 ENSG00000104763	180.045	183.153	750.557	549.179	8.47942	40.9394	876.488	296.004
ASAH2 ENSG00000188611	0.659908	0.50064	0.00844484	4.85053	0.42687	0.135347	0.449735	0.0644849
ASAH2B ENSG00000204147	2.74237	0.91227	15.5927	2.39758	0.398429	4.67266	1.79287	2.02044
ASAP1 ENSG00000153317	1.5592	9.28277	4.41583	0.472007	216.956	8.31291	84.5085	20.0057
ASAP2 ENSG00000151693	1.45261	1.17418	15.3029	4.72853	0.963231	4.55224	64.2826	16.9063
ASAP3 ENSG00000088280	279.365	198.354	57.5469	129.46	37.2393	4.67891	34.0676	33.9264
ASB1 ENSG00000065802	91.3743	114.282	98.289	39.3902	109.392	1.31673	0.531965	93.6193
ASB10 ENSG00000146926	1.66836	0.215396	0.32724	2.50987	0.00508225	1.99357	0.3702	0.892514
ASB11 ENSG00000165192	1.52017	1.27025	0.170607	0.791204	1.72499	0.35845	0.336972	2.42349
ASB12 ENSG00000198881	0.093323	2.01431	9.44214	0.0113217	0.615894	0.043126	2.34649	0.338786
ASB13 ENSG00000196372	11.4383	80.1518	24.9844	0.361969	141.996	8.43504	3.23459	0.621751
ASB14 ENSG00000239388	4.04967	1.13966	1.58134	4.54933	2.10252	0.000507499	0.0513981	4.91931
ASB15 ENSG00000146809	0.330547	1.63713	1.02294	0.791646	0.672623	0.489601	1.94586	0.223388
ASB18 ENSG00000182177	35.2227	0.404079	1.9041	0.533525	0.123969	0.609066	0.896923	0.280101
ASB2 ENSG00000100628	220.042	91.5329	25.5828	1.10679	683.583	78.7345	4.62212	10.1472
ASB3 ENSG00000115239	4.39346	9.60177	3.71822	43.6931	0.943459	16.9989	14.799	44.6757
ASB4 ENSG00000005981	1.29383	0.701819	5.41046	0.39681	1.02681	3.08238	0.858398	0.587469
ASB5 ENSG00000164122	83.2102	0.549248	0.709555	3.65752	0.590414	0.241256	5.70553	0.46413
ASB6 ENSG00000148331	151.983	94.2881	13.7771	108.47	39.697	70.8736	16.0339	1.05826
ASB7 ENSG00000183475	2.23023	3.28805	1.96478	0.907964	4.65727	0.420704	19.9476	1.11881
ASB8 ENSG00000177981	70.1708	108.16	11.3233	107.949	12.5504	73.8512	52.6477	202.876
ASB9 ENSG00000102048	0.0137624	0.222215	1.65317	0.111988	0.195273	0.809059	2.29541	8.45213
ASCC1 ENSG00000138303	15.9093	0.150328	0.4768	32.3261	3.45819	53.3223	22.0235	20.1117
ASCC2 ENSG00000100325	432.016	1.80792	145.565	136.235	169.296	20.3561	94.4219	212.735
ASCC3 ENSG00000112249	6.3733	4.11414	41.868	3.9014	7.90145	24.6249	0.86859	4.89341
ASCL1 ENSG00000139352	3.31873	5.75359	0.00823879	0.388305	2.10584	15.2256	1.90273	3.24464
ASCL2 ENSG00000183734	205.323	17.2791	0.219336	73.5706	0.372397	2.34201	118.663	0.268071
ASCL4 ENSG00000187855	0.358477	0.863816	2.02179	0.00276214	0.999318	0.883756	4.75876	2.28875
ASCL5 ENSG00000232237	1.13466	0.97727	1.11413	1.17668	0.245587	0.172622	0.526265	0.38653
ASF1A ENSG00000111875	0.22386	2.48637	10.2002	0.142475	0.78417	19.3828	20.4981	1.28051
ASF1B ENSG00000105011	0.805565	0.0488639	2.14243	0.933473	32.4508	13.6118	5.81108	2.30052
ASGR1 ENSG00000141505	4.98512	57.4297	27.3979	5.86013	0.800402	0.00256046	4.84439	1.73798
ASGR2 ENSG00000161944	0.453982	0.391623	67.9394	0.0962038	0.301223	0.398974	0.535599	2.20804
ASH1L ENSG00000116539	427.603	140.09	186.496	196.125	1.94281	0.952781	54.0243	82.5976
ASH2L ENSG00000129691	18.3483	3.13198	21.0733	0.426732	51.5414	7.21853	2.79825	106.064
ASIC1 ENSG00000110881	173.921	24.6301	0.872125	7.87512	18.7084	60.7397	13.4509	0.83937
ASIC2 ENSG00000108684	0.579874	0.207976	0.59052	1.2946	0.0553736	0.862096	0.761257	2.41176
ASIC3 ENSG00000213199	1.36743	0.144126	6.38224	1.41824	29.1146	2.66664	1.14754	0.405906
ASIC4 ENSG00000072182	2.46674	0.365527	4.56548	3.13467	0.0320931	0.411674	2.3558	0.919939
ASIP ENSG00000101440	30.9333	1.69799	6.46318	2.4262	11.2676	0.909807	1.90014	1.18083
ASL ENSG00000126522	216.011	1.91083	16.7527	45.8915	147.826	22.718	157.291	160.764
ASMT ENSG00000196433	5.25882	0.552265	10.1481	2.86511	2.51189	0.778318	0.627454	1.40743
ASMTL ENSG00000169093	408.98	570.895	1.96259	133.861	110.019	283.005	11.3505	397.944
ASNA1 ENSG00000198356	88.8987	288.093	219.102	117.714	587.204	99.1641	409.69	18.9432
ASNS ENSG00000070669	217.464	595.211	13.0653	58.3093	8.24973	58.9734	7.72612	4.10144
ASNSD1 ENSG00000138381	25.2423	52.3707	4.78661	2.4613	8.30943	0.484765	125.193	18.4761
ASPA ENSG00000108381	41.4596	11.8354	1.23704	7.74901	32.103	8.44635	11.5114	1.85524
ASPDH ENSG00000204653	2.79779	0.81331	0.394738	3.24307	0.178131	1.75179	0.0730785	0.728872
ASPG ENSG00000166183	20.82	2.76173	7.43077	2.98118	3.11275	1.41793	2.49206	1.10806
ASPH ENSG00000198363	211.058	1.00727	137.393	52.8926	7.71398	3.75307	39.5945	83.8435
ASPHD1 ENSG00000174939	2.61813	39.9349	6.62069	0.55027	3.42936	4.99141	1.49154	2.71367
ASPHD2 ENSG00000128203	0.462337	1.24241	3.05622	1.27659	0.242898	0.796087	30.2418	0.472108
ASPM ENSG00000066279	2.4413	10.4785	3.7507	2.51552	0.0203619	0.0169148	3.81202	0.305238
ASPN ENSG00000106819	0.0434248	3.97258	1.48043	5.19137	16.9525	4.89219	1.03695	0.20948
ASPRV1 ENSG00000244617	7.70923	8.81199	0.291681	43.325	2.13812	1.55567	5.17036	0.820868
ASPSCR1 ENSG00000169696	464.944	6.12955	210.849	243.322	177.841	3.07142	19.9369	14.4455
ASRGL1 ENSG00000162174	1.15944	98.6826	110.351	0.275586	12.3013	23.4117	60.9676	6.67426
ASS1 ENSG00000130707	911.981	25.2975	938.658	3.34723	326.693	150.047	0.0986486	959.763
ASTE1 ENSG00000034533	0.464165	69.0494	50.3685	0.801354	1.16351	0.572053	1.29113	0.221324
ASTN1 ENSG00000152092	5.75914	3.51426	0.086544	1.26055	2.12803	0.516344	1.10558	1.24537
ASTN2 ENSG00000148219	186.049	566.627	43.1788	163.008	26.7827	6.37122	50.9342	0.541728
ASUN ENSG00000064102	0.09264	21.0114	3.37159	0.235557	14.0022	6.67535	12.8512	1.55218
ASXL1 ENSG00000171456	2.61687	355.255	57.7752	23.1383	16.9618	10.88	91.058	114.151
ASXL2 ENSG00000143970	9.30051	26.354	2.41457	15.4026	31.3169	10.6549	26.036	5.92718
ASXL3 ENSG00000141431	25.7676	1.68781	0.359957	6.63997	1.50925	0.238786	0.201918	0.0641365
ATAD1 ENSG00000138138	0.139704	0.250029	56.599	87.8948	5.07199	1.35567	28.1039	0.376659
ATAD2 ENSG00000156802	10.0308	34.6179	6.2861	8.52074	0.861429	0.20177	12.5814	3.33208
ATAD2B ENSG00000119778	6.0982	5.27561	5.71266	0.742928	2.1936	7.62483	36.274	0.0155319
ATAD3A ENSG00000197785	227.63	124.318	75.1144	143.297	44.2366	26.276	5.55114	22.3264
ATAD3B ENSG00000160072	8.82971	48.6973	198.448	80.2686	76.5753	0.593619	111.366	69.9734
ATAD3C ENSG00000215915	11.0456	11.0293	0.623411	2.23114	39.9152	25.3571	10.4429	3.46553
ATAD5 ENSG00000176208	3.71509	0.192648	0.141481	0.93319	5.74501	42.4413	1.47223	0.761324
ATAT1 ENSG00000137343	9.09106	20.5833	137.404	18.4023	67.9699	7.34347	3.17484	17.6847
ATCAY ENSG00000167654	29.8136	0.768296	1.7561	4.8786	1.59975	8.56141	0.085833	10.7548
ATE1 ENSG00000107669	2.9777	49.2982	40.8408	23.0124	12.0764	64.8612	6.51997	8.45952
ATF1 ENSG00000123268	53.4328	7.33621	6.48035	1.9862	1.07899	1.05701	2.11594	0.129133
ATF2 ENSG00000115966	0.569063	1.02799	5.27573	118.632	8.30632	26.3435	19.6253	20.916
ATF3 ENSG00000162772	2.76142	239.287	4770.82	667.083	22.2687	2940.25	101.687	16.9047
ATF4 ENSG00000128272	607.882	1148.4	1082.82	594.09	240.03	106.68	618.845	245.424
ATF5 ENSG00000169136	47.4578	32.6617	94.4532	234.402	29.7548	9.62819	120.624	12.2788
ATF6 ENSG00000118217	41.8874	66.0216	63.4732	52.0842	11.3276	23.1405	22.6918	19.8002
ATF6B ENSG00000213676	16.159	1.63887	121.643	144.429	59.7804	97.0064	105.109	3.08498
ATF7 ENSG00000170653	105.943	0.195768	14.9142	15.3206	1.29366	71.3846	18.7774	9.36141
ATF7IP ENSG00000171681	43.7087	122.052	4.80795	4.06878	25.5885	10.4756	14.5359	6.76198
ATF7IP2 ENSG00000166669	4.3454	9.94663	11.5448	4.23416	3.96761	4.96469	7.09047	85.1409
ATG10 ENSG00000152348	322.868	9.12477	83.9202	177.078	54.1185	187.586	201.404	168.196
ATG101 ENSG00000123395	334.969	405.001	215.206	64.3209	362.196	92.4038	2.65993	75.0435
ATG12 ENSG00000145782	80.5612	80.4311	45.981	85.0366	2.38078	11.0885	33.319	42.8618
ATG13 ENSG00000175224	412.64	1.74974	84.1256	57.7383	78.9089	33.4417	50.6163	26.7767
ATG14 ENSG00000126775	11.3985	162.808	97.9803	27.2628	1.82438	17.7615	11.4002	5.33306
ATG16L1 ENSG00000085978	330.615	6.05486	189.782	237.841	85.4319	4.3945	45.7033	35.2072
ATG16L2 ENSG00000168010	4.91365	0.551429	63.1798	0.54678	6.87537	116.814	42.4217	7.92425
ATG2A ENSG00000110046	27.0096	149.075	150.222	237.346	8.23793	239.96	114.164	88.1012
ATG2B ENSG00000066739	19.9087	63.9987	2.22524	43.0992	8.52182	5.24186	54.9275	13.4587
ATG3 ENSG00000144848	16.6636	1.34358	63.1154	4.23447	104.213	6.33765	2.35836	26.05
ATG4A ENSG00000101844	1.95544	65.4454	34.117	13.7502	3.56953	4.56391	9.58523	0.557858
ATG4B ENSG00000168397	238.909	231.797	354.106	471.422	359.941	13.7167	383.613	15.5189
ATG4C ENSG00000125703	9.66234	0.95534	1.51537	14.551	31.159	1.6746	3.14501	1.60497
ATG4D ENSG00000130734	181.781	31.6734	45.4758	177.633	285.323	58.37	2.19025	6.11006
ATG5 ENSG00000057663	18.2726	10.6371	41.3627	24.5932	37.7182	0.957258	1.07263	4.26836
ATG7 ENSG00000197548	182.24	81.7316	74.0699	96.8285	16.2529	9.38871	26.9892	96.9155
ATG9A ENSG00000198925	954.657	280.188	10.427	122.927	23.4041	71.9891	90.17	140.687
ATG9B ENSG00000181652	0.0524708	0.209568	0.1754	0.240877	1.93438	22.565	1.33775	0.615229
ATHL1 ENSG00000142102	136.359	32.6187	5.53337	97.8599	309.466	14.9786	36.4151	25.4164
ATIC ENSG00000138363	46.5134	199.978	1.26528	15.6028	0.511211	98.9237	0.0946066	3.34015
ATL1 ENSG00000198513	7.0676	4.86039	16.5717	4.93564	6.14032	27.2093	12.0073	1.7523
ATL2 ENSG00000119787	214.364	1.86325	134.173	124.125	34.6939	122.988	63.2598	28.5975
ATL3 ENSG00000184743	84.1491	43.4615	32.2756	16.7321	76.1805	71.4605	11.8291	133.697
ATM ENSG00000149311	25.0894	4.8804	54.442	80.5094	4.31473	86.5949	42.7511	76.27
ATMIN ENSG00000166454	2.70649	10.0721	86.2144	6.87866	0.106179	5.97459	77.597	16.7713
ATN1 ENSG00000111676	32.0811	7.20288	182.544	510.098	1418.05	674.868	17.1084	157.019
ATOH7 ENSG00000179774	1.8805	1.07214	0.0015674	1.64816	0.500473	0.229502	0.802349	0.102819
ATOH8 ENSG00000168874	195.921	12.7302	165.166	40.0552	6.29233	38.1038	52.7314	265.001
ATOX1 ENSG00000177556	923.678	696.535	64.1295	496.919	220.423	327.745	532.143	165.772
ATP10A ENSG00000206190	2.21622	0.323638	4.29857	31.8821	105.908	3.41672	1.85062	21.8422
ATP10B ENSG00000118322	1.63378	1.15509	4.63892	5.78438	1.59309	0.884854	0.0742855	2.72418
ATP10D ENSG00000145246	0.0433433	1.93822	0.0525384	0.55421	25.5831	0.496416	1.28676	11.9401
ATP11A ENSG00000068650	1.0778	2.68454	17.4369	0.401208	19.6172	42.8074	2.23313	8.08226
ATP11B ENSG00000058063	1.2501	1.92382	51.1297	73.6071	66.5971	1.71231	2.3004	22.6491
ATP11C ENSG00000101974	42.0421	7.08031	0.407807	58.3217	0.354735	18.4356	6.83364	20.155
ATP12A ENSG00000075673	1.82421	0.151319	67.2039	0.473143	3.41771	0.744937	0.867091	0.378685
ATP13A1 ENSG00000105726	308.09	22.5294	167.389	205.419	271.107	12.0594	1.0686	22.1829
ATP13A2 ENSG00000159363	19.7269	125.264	3.21914	74.5904	94.5278	25.5171	107.224	36.4623
ATP13A3 ENSG00000133657	0.0331403	6.08902	322.569	18.3829	4.93852	0.181158	0.207324	94.1154
ATP13A4 ENSG00000127249	0.970013	0.350704	0.00531105	1.89063	1.73634	0.120269	0.600387	0.4348
ATP1A1 ENSG00000163399	53.4566	374.497	2785.73	2140.02	1231.79	745.997	2381.88	998.626
ATP1A2 ENSG00000018625	121.676	7.807	2.16909	0.608683	1.14953	28.6696	0.22458	2.92952
ATP1A3 ENSG00000105409	1.6766	0.000419482	1.37112	3.36414	4.1122	2.37663	0.413959	15.1211
ATP1A4 ENSG00000132681	1.0228	5.13599	24.1686	0.0265049	1.33976	0.976249	2.26863	0.0267971
ATP1B1 ENSG00000143153	0.943229	1.04873	341.624	30.4954	31.5678	77.8492	6.16528	152.402
ATP1B2 ENSG00000129244	22.4898	0.64226	1.59842	1.97892	0.00199772	10.3429	83.703	23.4946
ATP1B3 ENSG00000069849	3.14287	122.677	105.047	111.663	334.161	6.77668	4.07252	34.5463
ATP1B4 ENSG00000101892	0.65538	0.245351	2.40454	0.0539617	5.16361	2.98426	0.366923	0.184573
ATP23 ENSG00000166896	0.301256	8.28027	0.0751931	1.38281	1.03733	0.901456	1.73787	2.46561
ATP2A1 ENSG00000196296	3.24707	3.53116	0.242664	0.614688	0.810503	2.05428	0.994812	7.9844
ATP2A2 ENSG00000174437	231.659	28.1014	337.293	111.412	213.027	56.5728	72.0098	221.863
ATP2A3 ENSG00000074370	74.8729	49.5317	225.994	46.8911	14.3143	319.285	0.114467	108.515
ATP2B1 ENSG00000070961	36.9184	2.43978	222.869	12.9976	50.4696	6.77033	0.13652	66.814
ATP2B2 ENSG00000157087	0.596928	1.47782	0.516077	0.170471	0.0527825	0.00329597	1.62446	1.02867
ATP2B4 ENSG00000058668	269.02	50.8725	2.05947	2.33601	44.4544	35.8923	0.429182	0.120239
ATP2C1 ENSG00000017260	3.73203	0.0934305	78.3464	424.932	2.3833	1.53402	373.713	6.76629
ATP2C2 ENSG00000064270	19.7584	186.749	21.8824	378.036	10.2928	17.05	87.8188	99.7925
ATP4B ENSG00000186009	0.121404	2.54581	1.13848	40.0799	2.3216	2.80276	2.42709	2.75095
ATP5J2-PTCD1 ENSG00000248919	0.827647	4.38162	1.02187	0.543796	7.06818	0.185582	0.344372	1.01783
ATP5SL ENSG00000105341	235.825	93.8469	37.6188	3.10814	93.6379	10.0124	93.4955	7.85751
ATP6AP1 ENSG00000071553	751.166	1105.07	294.436	702.386	1003.57	562.137	1388.8	13.3575
ATP6AP1L ENSG00000205464	25.0687	0.031523	1.70386	0.504589	44.925	0.825747	3.84903	26.928
ATP6AP2 ENSG00000182220	160.076	116.873	94.0474	202.096	163.446	3.10893	129.477	46.6997
ATP6V0A1 ENSG00000033627	220.301	113.714	100.151	155.53	308.056	408.165	86.5308	34.8626
ATP6V0A2 ENSG00000185344	7.37004	5.31253	25.8155	8.53487	29.7554	10.1898	10.6687	21.1145
ATP6V0A4 ENSG00000105929	2.41828	0.76573	0.661534	0.951439	2.94902	2.22894	1.34619	1.82769
ATP6V0B ENSG00000117410	93.8181	1546.62	270.966	711.572	436.225	620.529	1515.48	822.837
ATP6V0C ENSG00000185883	1.46655	3.45212	0.989232	0.817023	0.798403	0.445256	0.306943	0.301613
ATP6V0D1 ENSG00000159720	929.616	485.35	144.673	111.008	454.398	250.675	79.1519	4.60594
ATP6V0D2 ENSG00000147614	1.94735	3.79691	5.58974	3.06142	1.27307	0.0412809	1.16903	0.602294
ATP6V0E1 ENSG00000113732	467.247	2168	245.381	277.131	49.1082	9.21871	72.9168	2.48678
ATP6V0E2 ENSG00000171130	244.171	14.6967	103.57	141.792	75.8913	13.3409	69.538	30.9076
ATP6V1A ENSG00000114573	3.90077	29.1956	12.8376	11.7769	6.16384	82.5198	11.4535	19.6136
ATP6V1B1 ENSG00000116039	2.27786	2.49908	7.09367	3.60585	0.127753	23.8761	0.0598851	1.72411
ATP6V1B2 ENSG00000147416	238.907	28.7264	69.3593	38.2991	0.816884	198.218	13.9086	105.092
ATP6V1C1 ENSG00000155097	3.57555	0.961094	12.1682	53.563	0.894682	4.2829	46.0246	1.76841
ATP6V1C2 ENSG00000143882	32.2662	1.72395	0.195475	53.7316	21.1214	6.20417	9.12806	76.7813
ATP6V1D ENSG00000100554	26.5349	207.312	45.9182	8.06366	66.4348	1.88164	7.77243	49.1561
ATP6V1E1 ENSG00000131100	563.217	470.989	176.094	29.1987	7.2114	357.73	496.407	262.314
ATP6V1E2 ENSG00000250565	13.0415	74.3101	2.6595	0.0412221	11.9972	28.202	1.53983	2.44472
ATP6V1F ENSG00000128524	334.526	215.931	44.3513	274.144	4.17587	97.3289	497.486	216.861
ATP6V1G1 ENSG00000136888	19.8871	0.4452	140.127	378.128	1.85371	59.3765	365.974	1.71213
ATP6V1G2 ENSG00000213760	0.658049	0.555815	0.119632	1.64382	2.49551	1.95745	0.220794	1.95408
ATP6V1G3 ENSG00000151418	0.740972	0.118886	0.0211724	1.83243	1.74583	0.151359	0.60283	1.76432
ATP6V1H ENSG00000047249	359.958	78.4978	90.6596	41.4828	4.18797	81.0444	70.0784	25.8536
ATP7A ENSG00000165240	4.18922	4.7082	50.6033	19.6916	1.86371	0.469716	15.3028	17.2198
ATP7B ENSG00000123191	4.79128	2.04012	1.01697	8.08948	2.19391	0.366776	54.2918	21.0967
ATP8A1 ENSG00000124406	1.24508	44.5805	0.350754	80.0353	8.04452	4.23219	3.30113	6.00761
ATP8A2 ENSG00000132932	1.64611	3.12661	5.0317	0.534807	2.51998	0.0691823	0.722663	0.277001
ATP8B1 ENSG00000081923	0.31014	1.70757	239.089	61.6619	0.343008	125.86	52.6888	49.9259
ATP8B2 ENSG00000143515	129.382	18.0409	124.381	75.0911	183.099	133.712	134.499	0.33455
ATP8B3 ENSG00000130270	0.127868	0.602842	2.63921	0.505446	1.58875	0.263121	24.6478	0.710706
ATP8B4 ENSG00000104043	2.99609	0.671057	2.1442	10.7718	27.4993	1.898	3.94919	1.51568
ATP9A ENSG00000054793	5.64619	86.1372	86.5818	11.1355	95.1408	0.138623	30.5857	95.3797
ATP9B ENSG00000166377	10.2528	1.97753	27.3478	203.721	61.407	112.865	14.8931	3.37542
ATPIF1 ENSG00000130770	134.144	82.4172	236.095	323.942	12.6913	366.07	496.906	72.8502
ATR ENSG00000175054	5.73727	16.3915	3.39926	15.2146	10.8897	3.97583	0.954885	6.26776
ATRAID ENSG00000138085	448.457	477.559	55.7614	18.8771	8.52521	10.9292	2.05157	13.795
ATRIP ENSG00000164053	0.255311	2.14115	0.255703	0.189244	0.127447	0.0273047	0.00322458	0.277869
ATRIP ENSG00000282827	1.33879	2.97779	0.348377	2.8438	0.250525	0.817672	2.77722	2.18443
ATRN ENSG00000088812	11.9357	71.6452	32.1995	32.0191	14.9848	5.1898	1.21758	36.8561
ATRNL1 ENSG00000107518	13.318	1.98773	0.676013	0.282426	31.6183	3.55662	20.7216	2.79259
ATRX ENSG00000085224	6.84853	73.2047	13.4108	41.5948	6.36152	253.088	177.772	37.795
ATXN1 ENSG00000124788	4.57268	0.582832	17.5821	120.374	42.1659	4.63473	175.65	2.28715
ATXN10 ENSG00000130638	14.5659	228.351	77.9908	56.5309	16.6478	11.4695	10.8055	9.43895
ATXN1L ENSG00000224470	0.359831	22.3129	75.9486	14.5862	1.83973	5.48185	4.40059	10.435
ATXN2 ENSG00000204842	32.6858	40.4109	122.144	12.2202	37.2566	145.85	154.228	42.3132
ATXN2L ENSG00000168488	425.393	540.375	339.628	276.629	446.352	5.21285	67.821	6.18163
ATXN3 ENSG00000066427	236.771	1.29084	109.457	100.187	0.282007	0.137736	22.2887	61.0356
ATXN7 ENSG00000163635	1.14838	9.72709	64.6985	55.7746	8.81682	14.2555	0.717726	3.47645
ATXN7L1 ENSG00000146776	2.84348	41.3415	1.75653	0.0683162	3.82649	2.40665	22.1247	1.68453
ATXN7L2 ENSG00000162650	7.10284	0.13981	1.63726	11.051	13.3235	123.78	11.3965	0.427864
ATXN7L3 ENSG00000087152	32.4799	148.242	38.848	136.324	79.4248	149.779	7.63236	18.7068
ATXN7L3B ENSG00000253719	34.425	475.407	82.2177	126.575	107.802	213.605	43.056	20.5399
AUH ENSG00000148090	0.457792	6.40429	0.414928	25.9992	6.18603	4.58797	85.7903	4.37575
AUNIP ENSG00000127423	0.568915	0.29535	0.675685	0.129386	0.269235	0.430889	0.530999	2.79744
AUP1 ENSG00000115307	505.813	282.537	487.187	652.215	225.745	316.2	236.076	231.436
AURKA ENSG00000087586	2.57647	0.0468043	0.00275568	0.486697	0.817318	0.504651	0.091363	13.8461
AURKAIP1 ENSG00000175756	244.962	501.685	130.736	281.151	579.744	140.259	123.479	83.4018
AURKB ENSG00000178999	0.296497	1.16823	2.98976	25.683	3.58093	1.09442	0.281087	7.84173
AURKC ENSG00000105146	5.01967	2.26047	0.182747	4.79723	0.622576	6.84136	0.833374	1.82089
AUTS2 ENSG00000158321	20.6311	8.38282	44.2241	20.269	318.96	7.67927	4.01408	25.2366
AVEN ENSG00000169857	188.867	0.253725	18.9654	5.50981	120.62	3.93959	0.708069	3.50607
AVIL ENSG00000135407	0.0219135	1.15627	0.0682796	2.30245	2.80152	3.49298	3.1249	1.55319
AVL9 ENSG00000105778	1.32505	11.6801	23.0496	28.8721	3.0087	66.9605	22.8152	0.706703
AVP ENSG00000101200	3.48335	1.91994	0.530258	2.61395	2.04268	2.25062	0.740609	0.540204
AVPI1 ENSG00000119986	103.105	498.083	115.678	5.15717	11.7588	5.86639	3.55051	83.9173
AVPR1A ENSG00000166148	0.848263	0.18447	0.737318	1.06085	0.0637336	0.067356	2.3321	25.9675
AVPR1B ENSG00000198049	0.261013	0.298006	0.766145	0.899317	1.2458	0.120412	5.20784	2.64783
AVPR2 ENSG00000126895	0.880312	0.0735755	0.280177	0.589226	46.1452	2.85208	0.724086	2.33761
AXDND1 ENSG00000162779	9.79495	3.55943	1.42966	1.29113	0.69447	4.16276	1.16146	1.72557
AXIN1 ENSG00000103126	26.6754	152.91	203.871	0.44069	129.243	11.7283	37.2579	287.736
AXIN2 ENSG00000168646	0.910553	2.39452	127.446	42.8276	91.4585	3.31131	0.631919	123.432
AXL ENSG00000167601	813.452	1095.24	139.499	32.5995	177.412	683.591	4.32317	12.3352
AZGP1 ENSG00000160862	2829.09	1974.12	11950.4	11374.2	6.68213	1012.68	11038.4	943.485
AZI2 ENSG00000163512	0.710943	7.27547	0.863966	39.4713	10.6968	54.8792	14.3932	89.7445
AZIN1 ENSG00000155096	11.6082	142.355	110.946	23.3322	11.3908	27.8794	45.0616	34.5287
AZIN2 ENSG00000142920	24.0352	31.4159	0.0387975	39.7076	2.08564	2.80947	4.99034	58.4024
AZU1 ENSG00000172232	1.01786	0.325786	5.659	0.352159	0.296851	0.485962	2.10439	0.0560788
B2M ENSG00000166710	21.3907	84.641	4489.13	2298.64	623.491	1355.55	1401.38	2431.78
B3GALNT1 ENSG00000169255	1.21613	0.4347	44.6611	0.299688	2.96894	7.03286	1.66974	6.41886
B3GALNT2 ENSG00000162885	0.709562	38.7251	29.0819	7.45516	0.0345888	0.461172	0.846973	1.68148
B3GALT1 ENSG00000172318	1.51177	0.608862	0.0924485	0.414191	0.970445	2.81415	4.13864	1.14681
B3GALT2 ENSG00000162630	24.2522	1.48027	0.586434	0.340697	0.15408	0.134293	0.980551	1.05264
B3GALT4 ENSG00000235863	172.509	83.5649	37.1345	20.5832	54.2424	1.06485	5.633	4.27174
B3GALT5 ENSG00000183778	1.69878	1.84012	10.2005	0.780017	0.149559	0.815688	0.00151919	6.44432
B3GALT6 ENSG00000176022	98.2969	1.88607	52.3464	117.635	0.0721709	4.14141	2.80184	29.9493
B3GAT1 ENSG00000109956	37.5621	148.092	22.444	143.396	6.41063	1.72471	101.568	10.8288
B3GAT2 ENSG00000112309	0.727542	0.229266	3.15167	29.1991	7.79536	21.8195	0.551996	0.648067
B3GAT3 ENSG00000149541	218.436	389.874	32.03	178.057	352.936	121.497	125.078	165.903
B3GLCT ENSG00000187676	31.1676	4.65561	0.746585	1.16153	3.84848	11.0328	8.51245	30.5642
B3GNT2 ENSG00000170340	12.1027	3.17118	0.0111841	0.729652	8.61428	1.28896	10.1352	4.2368
B3GNT3 ENSG00000179913	6.03909	1.14507	95.779	0.282359	7.7615	0.73002	0.795692	106.611
B3GNT4 ENSG00000176383	4.87622	2.07237	9.70133	3.82728	3.42146	0.905439	3.85029	0.92081
B3GNT5 ENSG00000176597	0.876269	0.665022	41.5751	18.7703	0.0122748	63.605	3.5344	1.4229
B3GNT6 ENSG00000198488	0.0119451	0.0369455	0.294662	2.00071	0.110284	0.0124925	0.175477	0.875538
B3GNT7 ENSG00000156966	52.8811	4.03408	43.0325	1.71003	2.33674	9.1773	2.82364	1.60751
B3GNT8 ENSG00000177191	66.24	2.16309	7.66881	11.9682	37.2802	2.38477	47.084	2.10809
B3GNT9 ENSG00000237172	158.035	18.153	12.4138	12.4068	2.62278	7.20714	5.09103	13.5353
B3GNTL1 ENSG00000175711	26.9148	40.1774	3.89671	0.390575	12.6965	46.4522	66.9157	0.00164985
B4GALNT1 ENSG00000135454	173.685	1.40676	18.3613	2.31458	58.6959	8.25991	0.890047	2.4219
B4GALNT2 ENSG00000167080	1.76745	1.27494	0.130537	0.0147952	0.411387	0.421475	5.46326	1.57015
B4GALNT3 ENSG00000139044	12.2101	5.07992	60.7283	8.8398	3.25423	1.34752	7.75914	65.0698
B4GALNT4 ENSG00000182272	5.69467	11.0549	3.02962	95.6455	22.627	1.92654	1.99846	1.36124
B4GALT1 ENSG00000086062	4.35582	1.84452	822.593	391.665	36.0571	56.6212	10.1418	417.622
B4GALT2 ENSG00000117411	346.748	243.522	9.45585	1.2641	515.115	54.4533	245.102	12.1141
B4GALT3 ENSG00000158850	276.733	177.546	202.284	34.8729	10.9884	189.154	210.95	0.21605
B4GALT4 ENSG00000121578	8.85825	2.93935	718.93	0.93566	0.48956	0.14447	165.932	0.675599
B4GALT5 ENSG00000158470	19.0847	106.771	380.52	5.02244	39.2994	134.003	11.4562	48.8017
B4GALT6 ENSG00000118276	31.5621	0.000560567	0.570764	0.691949	3.79728	23.9922	0.0964593	3.79615
B4GALT7 ENSG00000027847	184.973	121.211	78.9723	10.6213	181.124	9.4233	212.58	42.8533
B4GAT1 ENSG00000174684	624.662	932.826	26.0909	218.098	240.545	0.345372	16.444	2.50084
B9D1 ENSG00000108641	243.426	180.975	3.80368	8.25969	14.5496	71.6497	5.66985	6.11968
B9D2 ENSG00000123810	161.159	1.10432	60.0534	7.77118	26.4129	3.62228	59.2269	9.85356
BAALC ENSG00000164929	0.227486	3.56914	12.3292	2.87374	4.15996	0.108112	0.0462799	0.00530953
BAAT ENSG00000136881	1.46085	0.554165	0.447759	3.59088	2.96756	2.97496	1.42616	0.791467
BABAM1 ENSG00000105393	349.903	54.4529	28.1588	196.994	490.812	7.2815	155.658	16.689
BACE1 ENSG00000186318	232.993	136.921	6.11514	1.43575	130.744	15.8134	13.0509	13.0151
BACE2 ENSG00000182240	451.191	474.182	671.669	293.483	72.1043	27.8879	63.3663	138.385
BACH1 ENSG00000156273	4.30112	0.352193	5.76915	39.3065	17.3273	0.788316	35.2883	1.17074
BACH2 ENSG00000112182	3.05474	39.1052	0.50618	0.177691	0.0249963	7.32047	6.68244	1.95258
BAD ENSG00000002330	952.528	423.804	316.6	272.429	36.4941	369.053	268.425	17.5119
BAG1 ENSG00000107262	959.641	658.665	1665.84	103.635	57.0707	237.038	208.674	115.9
BAG2 ENSG00000112208	32.2501	5.91562	37.1548	6.87236	8.87012	167.813	19.8735	23.322
BAG3 ENSG00000151929	111.642	21.0517	304.515	53.5178	8.80105	339.416	67.0281	14.4558
BAG4 ENSG00000156735	2.16179	19.0531	1.30724	1.56654	5.79324	0.0789701	41.3188	3.7597
BAG5 ENSG00000166170	67.2272	5.00067	29.9539	15.5315	1.89618	30.6427	4.3524	0.394347
BAG6 ENSG00000204463	36.2579	776.522	452.572	25.3095	1422.34	2.69795	267.217	225.109
BAHCC1 ENSG00000266074	0.609533	6.20148	10.2957	37.4055	47.695	74.7805	52.1932	0.525557
BAHD1 ENSG00000140320	74.768	97.4295	39.0414	87.2668	60.8867	2.0991	8.26543	0.100257
BAIAP2 ENSG00000175866	278.488	175.702	551.966	531.728	87.5317	24.8989	852.378	81.9946
BAIAP2L1 ENSG00000006453	2.72772	161.012	442.053	429.705	142.955	7.79251	646.393	103.944
BAIAP2L2 ENSG00000128298	4.88128	7.05286	17.7034	0.639144	0.296582	49.2198	14.3658	0.0344023
BAIAP3 ENSG00000007516	42.4983	56.7238	59.511	25.9411	5.82961	19.4492	108.705	10.0306
BAK1 ENSG00000030110	140.823	149.404	117.348	15.9361	17.8314	0.302467	60.3124	99.1106
BAMBI ENSG00000095739	1.4347	0.782874	38.5993	13.9114	7.15574	6.76018	6.95027	3.27213
BANF1 ENSG00000175334	175.2	277.205	333.628	18.5067	647.782	12.4864	79.9784	84.5234
BANK1 ENSG00000153064	0.824619	0.0563393	7.6782	32.4041	5.6952	3.28442	12.6103	8.19597
BANP ENSG00000172530	5.70341	153.915	8.55958	14.4287	70.6821	2.07742	77.7384	18.8935
BAP1 ENSG00000163930	291.719	301.763	151.005	212.834	547.677	86.2828	181.332	42.8701
BARD1 ENSG00000138376	2.6437	2.29394	47.243	7.85429	99.7056	4.69068	0.56841	13.528
BARHL2 ENSG00000143032	10.9515	2.5227	0.104587	0.784719	0.607008	0.60508	0.226889	0.704175
BARX1 ENSG00000131668	0.0211333	1.91526	0.553185	0.664499	5.99444	0.437063	3.2704	1.87829
BARX2 ENSG00000043039	15.6677	13.0707	25.794	0.217592	2.49572	15.7389	6.597	7.26785
BASP1 ENSG00000176788	3.6532	3.26098	85.6028	38.8219	1.35535	73.3501	62.0432	1.13211
BATF ENSG00000156127	43.139	0.100142	36.9578	0.479691	2.2274	6.34483	0.281407	1.34699
BATF2 ENSG00000168062	34.6018	0.0798127	0.633621	1.51757	24.3612	8.62886	2.00995	0.517834
BATF3 ENSG00000123685	40.3931	0.0693548	6.78717	38.0319	4.71725	2.49663	0.399032	0.854642
BAX ENSG00000087088	20.43	122.752	16.659	21.7485	47.2909	43.5497	17.7195	22.4643
BAZ1A ENSG00000198604	3.68811	1.10159	72.0671	2.36933	12.1141	1.75576	7.30997	71.8637
BAZ1B ENSG00000009954	116.787	144.435	252.507	91.5692	187.03	41.4135	8.44234	9.27731
BAZ2A ENSG00000076108	11.6756	2.35905	375.432	195.914	0.980366	386.115	1.57029	33.7731
BAZ2B ENSG00000123636	186.823	0.0542957	119.375	103.759	15.7515	6.62603	123.728	0.318865
BBC3 ENSG00000105327	0.315029	8.46234	57.3528	7.58022	29.3159	0.723701	23.8869	15.3113
BBIP1 ENSG00000214413	54.4613	0.384998	1.8827	2.9015	180.919	6.71149	28.3638	3.1962
BBOF1 ENSG00000119636	1.00308	0.113035	52.1192	5.80213	4.64411	2.68288	0.0406673	0.503906
BBOX1 ENSG00000129151	3.24212	0.463206	0.353708	1.38928	0.103191	1.3882	1.37858	3.57982
BBS1 ENSG00000174483	1.63865	3.18567	12.4657	11.4438	2.45574	8.38105	0.437976	0.409376
BBS10 ENSG00000179941	2.23954	17.3642	13.1077	12.674	3.63078	2.61043	7.29255	2.54074
BBS12 ENSG00000181004	6.14274	5.71699	1.8756	2.07729	0.245268	0.161236	1.22142	0.00775208
BBS2 ENSG00000125124	20.3591	24.7899	18.0634	156.991	8.07067	2.4767	86.9751	1.49207
BBS4 ENSG00000140463	5.13624	141.926	35.7887	9.6593	41.1195	0.669994	193.46	2.29747
BBS5 ENSG00000163093	60.7982	12.6301	2.45098	16.1122	8.69939	12.1951	26.2153	2.85281
BBS7 ENSG00000138686	10.448	19.4176	1.72946	6.733	29.6969	29.2109	18.699	3.47667
BBS9 ENSG00000122507	1.14428	0.967672	42.7492	3.107	8.414	2.99612	6.47452	6.83775
BBX ENSG00000114439	215.606	1.26733	40.3079	63.0822	4.75452	5.43095	140.217	14.2043
BCAM ENSG00000187244	0.301353	92.6602	676.428	1587.89	106.232	333.83	984.504	168.789
BCAN ENSG00000132692	9.08848	0.286813	1.57956	1.52151	0.000977065	4.52598	4.02877	1.50032
BCAP29 ENSG00000075790	0.691053	102.439	190.563	148.444	102.435	8.24065	74.5477	9.24115
BCAP31 ENSG00000185825	2603.21	1081.69	586.689	879.127	679.544	703.629	2319.32	605.985
BCAR1 ENSG00000050820	316.522	367.441	311.65	150.085	334.092	430.596	158.27	102.911
BCAR3 ENSG00000137936	68.8086	1.27742	32.4398	8.28604	0.598625	1.48594	10.3014	25.8185
BCAS1 ENSG00000064787	0.611715	126.544	180.465	118.734	13.4594	0.667453	45.5256	4.10937
BCAS2 ENSG00000116752	12.2686	60.3588	44.2201	24.2344	2.15958	43.7624	35.1979	2.61845
BCAS3 ENSG00000141376	89.2405	1.17376	225.702	22.9903	39.0727	26.202	0.00039034	24.9977
BCAS4 ENSG00000124243	231.178	2.88295	50.7713	12.9575	25.9924	36.1388	51.7204	0.00522273
BCAT1 ENSG00000060982	11.4234	5.13478	1.20631	0.241816	2.06364	0.369774	0.36321	0.436071
BCAT2 ENSG00000105552	396.44	265.032	277.473	496.404	0.275959	116.566	177.881	180.354
BCCIP ENSG00000107949	35.8971	5.51266	69.7805	55.3638	13.2341	38.5895	4.10164	0.108547
BCDIN3D ENSG00000186666	9.0604	31.6834	3.39757	12.2219	4.27338	2.45546	1.22468	3.02295
BCHE ENSG00000114200	1.31646	0.664532	3.29584	2.83887	1.23639	53.1104	0.215055	4.41081
BCKDHA ENSG00000248098	56.3432	3.17176	25.7291	17.0888	2.57421	20.8317	11.1953	1.50291
BCKDHB ENSG00000083123	0.298343	1.61029	13.8969	35.4897	1.30976	2.71671	3.7149	3.28673
BCKDK ENSG00000103507	223.283	174.672	47.5027	13.149	198.025	273.195	159.353	131.206
BCL10 ENSG00000142867	1.59731	8.12202	384.224	19.2562	92.2374	9.52746	0.998009	16.2305
BCL11A ENSG00000119866	110.608	3.92615	30.5609	16.3909	3.08376	8.10158	7.13355	22.3131
BCL11B ENSG00000127152	3.21702	2.49899	2.85501	4.22256	2.41826	78.5983	2.17819	0.318494
BCL2 ENSG00000171791	51.496	17.5267	20.862	1.17414	22.1759	0.856439	1.95877	91.9468
BCL2A1 ENSG00000140379	3.62197	0.14113	9.89784	0.712659	9.87964	7.79445	1.4895	0.799514
BCL2L1 ENSG00000171552	51.6816	188.53	257.854	630.25	302.119	697.609	274.818	12.6894
BCL2L11 ENSG00000153094	17.3933	0.341072	2.95718	5.01263	22.5614	25.3877	48.9501	18.6238
BCL2L12 ENSG00000126453	68.6084	6.7042	80.3591	75.5633	14.2667	22.1593	16.0502	15.784
BCL2L13 ENSG00000099968	1.01961	95.5558	135.24	1.06503	35.6558	15.127	181.077	2.3081
BCL2L14 ENSG00000121380	0.142742	0.017024	2.60673	1.48835	0.76055	45.2822	0.101793	3.44445
BCL2L15 ENSG00000188761	3.96193	0.0290193	21.6982	0.89782	3.09716	0.407005	2.94634	5.83268
BCL2L2 ENSG00000129473	1.84468	39.8985	157.134	2.42743	141.87	2.6777	81.7917	29.6106
BCL3 ENSG00000069399	87.5256	116.638	538.898	17.0107	433.268	36.6047	15.4666	51.3491
BCL6 ENSG00000113916	24.4814	8.22618	38.4988	0.741503	3.3959	725.456	0.172525	44.5279
BCL6B ENSG00000161940	34.2104	5.38714	0.752762	4.59286	6.86831	10.5996	0.908717	1.22905
BCL7A ENSG00000110987	8.41137	67.4935	78.1962	19.6204	4.79906	46.9435	5.3046	1.30502
BCL7B ENSG00000106635	24.5084	24.734	158.535	0.767535	0.621155	6.73986	0.0240887	354.739
BCL7C ENSG00000099385	469.176	359.835	10.0107	133.384	144.74	564.827	16.6706	0.880715
BCL9 ENSG00000116128	1.4807	18.1565	38.9812	6.41721	42.1844	13.0689	3.40157	6.73656
BCL9L ENSG00000186174	1.59437	289.095	134.614	141.629	90.8832	13.5598	83.0987	88.9316
BCLAF1 ENSG00000029363	10.5237	79.7188	3.08002	5.13844	4.01724	57.425	33.2242	177.09
BCO1 ENSG00000135697	1.11707	0.999054	3.43367	0.00292862	2.08678	1.05648	0.342844	0.0377484
BCO2 ENSG00000197580	109.746	0.182099	0.321299	7.71179	0.602016	0.39086	0.150703	1.66749
BCOR ENSG00000183337	3.39184	22.9231	5.65316	21.8708	0.317936	3.23903	1.61474	8.0153
BCORL1 ENSG00000085185	84.4382	75.1003	1.38387	1.93348	19.8363	59.8028	34.296	0.00424457
BCR ENSG00000186716	84.5802	308.688	83.2151	32.2899	21.2379	153.404	30.533	54.7051
BCS1L ENSG00000074582	0.635431	400.719	114.54	13.4723	1.36752	184.468	2.00448	173.781
BDH1 ENSG00000161267	1.0786	205.883	111.133	136.269	16.7075	23.3978	81.0056	16.4322
BDH2 ENSG00000164039	6.2591	240.816	93.4391	1.75978	8.55674	14.0564	0.560997	296.701
BDKRB1 ENSG00000100739	12.1338	11.5731	4.88995	1.6976	4.7533	0.0499603	1.4524	1.7603
BDKRB2 ENSG00000168398	272.49	1.84021	144.326	4.11973	15.211	1.5706	1.5122	2.03675
BDNF ENSG00000176697	3.00073	0.792635	1.51411	1.53745	4.92789	0.580481	8.06876	0.719412
BDP1 ENSG00000145734	10.2785	2.22098	1.00851	85.4016	16.8651	126.348	3.6231	4.22
BEAN1 ENSG00000166546	1.17073	2.70176	0.11777	0.383922	4.79746	1.11952	0.154972	1.18061
BECN1 ENSG00000126581	5.33759	0.442445	22.2651	76.721	140.161	8.54073	49.739	52.5743
BEGAIN ENSG00000183092	188.774	4.07236	5.10732	16.137	10.892	8.67162	54.8923	29.5167
BEND2 ENSG00000177324	1.10711	0.111282	0.00559825	0.702937	0.194502	0.949116	0.141284	0.0460449
BEND3 ENSG00000178409	3.7263	0.0560212	1.70782	1.56093	2.32752	0.900472	1.96598	1.32596
BEND4 ENSG00000188848	4.42071	0.889845	2.59159	19.3025	0.569948	1.45706	21.3084	0.0249864
BEND5 ENSG00000162373	0.421383	20.6105	0.808543	0.323459	12.0182	33.8685	1.31117	0.536763
BEND6 ENSG00000151917	0.0146297	5.54871	3.91824	2.60786	0.322164	0.372644	7.53108	36.9511
BEND7 ENSG00000165626	0.958616	2.36058	12.6729	5.57943	0.2275	142.681	3.88525	1.35764
BEST1 ENSG00000167995	24.9759	8.65798	52.0771	269.302	453.8	260.701	75.837	285.042
BEST3 ENSG00000127325	2.68463	4.3915	9.42488	4.56075	0.692224	18.9038	0.575589	1.76064
BET1 ENSG00000105829	0.826652	12.0187	40.6031	94.747	3.50017	0.518244	4.39224	32.8156
BET1L ENSG00000177951	1.27225	240.255	164.439	4.15587	39.5611	0.0316102	373.248	0.555014
BEX1 ENSG00000133169	7.75004	9.25488	11.8979	2.44535	7.11712	1.50332	3.86149	1.06596
BEX2 ENSG00000133134	160.98	0.333373	115.414	167.752	1.10938	3.13328	4.3174	1.35602
BEX3 ENSG00000166681	15.5685	512.851	118.87	81.395	267.069	187.213	124.905	176.852
BEX4 ENSG00000102409	236.198	113.867	173.715	46.6707	95.8013	278.629	30.7491	16.132
BEX5 ENSG00000184515	0.474493	25.8098	6.40388	17.1923	0.338955	14.6862	6.36588	9.31383
BFAR ENSG00000103429	147.379	17.2652	87.8047	75.018	69.1969	16.9844	26.9259	12.3794
BFSP1 ENSG00000125864	32.7078	0.0602265	2.80025	2.42649	0.361193	0.0995817	0.694244	1.67289
BGLAP ENSG00000242252	8.38653	13.2484	0.368196	2.29098	1.42928	2.65307	2.80999	4.07329
BGN ENSG00000182492	2063.29	464.67	12.4234	268.789	2721.13	208.487	98.4171	653.068
BHLHB9 ENSG00000198908	19.7979	0.052908	4.10676	1.54696	0.54122	0.484659	0.288708	0.00843891
BHLHE22 ENSG00000180828	3.56817	1.43959	3.93978	0.721248	1.88251	1.78815	2.65572	2.20338
BHLHE40 ENSG00000134107	12.4893	6.40785	311.373	85.4281	69.705	379.932	31.16	122.314
BHLHE41 ENSG00000123095	0.745112	0.799815	111.777	1.35891	8.80187	0.980982	9.82286	328.521
BHMT ENSG00000145692	11.3789	2.3484	1.19516	0.832203	2.06417	1.85471	2.33983	1.66874
BHMT2 ENSG00000132840	16.1019	1.36843	0.0413675	2.34285	0.894762	38.3451	0.436929	27.8467
BICC1 ENSG00000122870	0.30632	5.64979	0.914221	6.61811	17.1915	26.0012	9.39366	0.110538
BICD1 ENSG00000151746	0.528415	30.4938	8.23168	8.25572	4.11978	5.11131	33.4685	1.07017
BICD2 ENSG00000185963	35.2422	215.999	91.8623	11.3261	0.0134519	1.04093	4.06847	34.817
BICDL1 ENSG00000135127	0.00624454	0.627002	98.2916	13.0999	6.86342	7.06663	0.0589444	39.3825
BICDL2 ENSG00000162069	57.1723	7.53493	313.438	156.687	49.909	15.1374	160.052	151.123
BID ENSG00000015475	54.9345	91.8525	397.963	7.96774	12.2742	8.27948	4.12501	20.5682
BIK ENSG00000100290	19.9164	145.487	151.855	674.42	165.72	10.2235	191.462	6.85593
BIN1 ENSG00000136717	2378.93	61.626	42.0621	167.406	741.337	375.445	469.699	34.5689
BIN2 ENSG00000110934	6.40419	4.45973	1.67307	0.82835	11.923	50.6021	0.350369	1.91528
BIN3 ENSG00000147439	16.1223	306.734	113.767	99.4358	216.279	219.223	102.013	53.3203
BIRC2 ENSG00000110330	18.492	137.352	10.9977	100.179	3.66523	103.781	19.7375	47.9593
BIRC3 ENSG00000023445	2.55037	36.9863	87.3069	15.0395	28.5356	16.7219	0.422652	20.7385
BIRC5 ENSG00000089685	5.07864	0.152852	0.324999	9.78578	16.6651	7.39575	0.518709	9.96277
BIRC6 ENSG00000115760	8.22559	32.6419	2.73697	25.6265	17.2673	3.6001	8.76858	77.9464
BIRC7 ENSG00000101197	1.26092	0.639162	0.85217	6.21417	2.21692	2.15221	0.479016	3.32498
BIVM ENSG00000134897	25.8204	13.6782	0.132142	3.51656	0.651237	6.2349	38.9857	3.42866
BLCAP ENSG00000166619	81.8218	818.278	461.905	186.642	368.786	32.1596	28.0958	13.1302
BLK ENSG00000136573	1.57299	5.30541	0.287477	9.10846	55.934	0.473685	0.481911	2.17964
BLM ENSG00000197299	0.450819	0.170816	3.50809	0.766474	5.26399	0.119195	0.214136	0.251655
BLMH ENSG00000108578	13.7695	313.016	34.8752	14.2556	9.63484	10.3951	0.372778	2.03022
BLNK ENSG00000095585	1.3795	0.00950124	1.04051	9.06692	0.297667	111.963	1.78861	23.9631
BLOC1S1 ENSG00000135441	828.817	238.112	79.185	105.771	612.897	560.233	351.477	106.2
BLOC1S2 ENSG00000196072	0.564456	1.37256	17.5071	20.4002	18.7519	0.346366	0.492262	20.5314
BLOC1S3 ENSG00000189114	9.31386	26.9904	8.02295	1.01967	7.1663	2.47374	5.42822	5.3822
BLOC1S4 ENSG00000186222	2.21335	106.978	50.4425	61.8382	102.82	35.565	7.57815	7.88314
BLOC1S5 ENSG00000188428	46.8817	0.00116783	3.36501	1.29678	46.8126	0.453002	6.78705	0.725915
BLOC1S6 ENSG00000104164	70.1745	1.43237	34.41	42.0977	0.881216	81.7301	96.1314	5.23427
BLVRA ENSG00000106605	195.931	188.34	72.3194	23.6609	7.13291	6.87042	0.341973	13.8715
BLVRB ENSG00000090013	553.133	519.445	194.073	360.168	11.4916	474.616	351.8	634.927
BLZF1 ENSG00000117475	38.3956	4.41905	13.8416	16.9888	22.6514	1.74933	42.7729	11.902
BMF ENSG00000104081	1.17505	23.2026	136.359	68.5715	50.685	82.2535	57.1858	69.4259
BMI1 ENSG00000168283	0.362476	12.36	17.1513	50.3802	98.5966	12.5449	7.82554	49.524
BMP1 ENSG00000168487	180.387	128.102	32.2843	29.3106	255.114	55.8871	2.29736	63.5609
BMP2 ENSG00000125845	6.58206	1.4181	38.1535	1.33613	3.55421	2.5415	0.780048	1.02293
BMP2K ENSG00000138756	0.824756	3.08859	9.45306	0.0768824	82.4471	5.82029	20.3946	0.113453
BMP3 ENSG00000152785	2.55994	1.81081	2.69905	1.35409	1.47966	0.650098	1.23787	2.83377
BMP4 ENSG00000125378	118.947	148.37	4.31324	1.07322	4.59114	63.2343	0.627912	4.51806
BMP5 ENSG00000112175	14.1929	1.9145	2.24016	6.82674	175.502	0.375078	2.96076	31.2366
BMP6 ENSG00000153162	1.71903	0.576365	0.292808	5.29435	6.28906	4.7777	0.214528	0.173907
BMP7 ENSG00000101144	4.21933	114.605	1.72304	6.37791	22.0157	46.2483	1.17284	291.06
BMP8A ENSG00000183682	0.152517	4.52009	0.478049	14.3136	0.0188178	3.00795	0.238302	0.0837206
BMP8B ENSG00000116985	3.40336	2.73985	0.346966	1.58304	3.96748	19.4679	0.0681389	0.234537
BMPER ENSG00000164619	42.7618	3.65116	0.678975	0.24876	5.57986	16.8492	26.4607	3.15262
BMPR1A ENSG00000107779	13.8835	75.7876	45.2334	9.60152	3.23253	0.259002	2.81556	0.170451
BMPR1B ENSG00000138696	13.5995	6.80725	8.83306	6.84667	21.9871	1.38515	222.712	15.262
BMPR2 ENSG00000204217	1.62483	1.00945	28.8596	80.0257	6.55277	13.0934	6.90612	23.5353
BMS1 ENSG00000165733	227.131	108.141	16.0998	11.9501	7.44731	0.923845	7.20189	228.405
BMT2 ENSG00000164603	2.94818	21.4886	2.29707	0.652261	6.10639	5.34464	53.4531	0.714064
BMX ENSG00000102010	0.122071	0.10472	1.98165	0.00231099	1.11715	1.72213	1.20569	0.544373
BNC1 ENSG00000169594	1.03419	1.69669	4.42258	0.490938	1.39279	6.24371	0.717238	0.0344549
BNC2 ENSG00000173068	27.1901	67.8795	21.5749	1.05814	0.668787	3.69324	25.7824	2.17719
BNIP1 ENSG00000113734	20.0105	0.23985	28.9856	0.0738009	24.3382	17.9816	4.78197	70.7887
BNIP2 ENSG00000140299	31.3983	0.941212	41.2726	25.808	4.14327	73.4185	112.47	48.1348
BNIP3 ENSG00000176171	63.572	20.8844	100.745	143.845	27.7817	22.0544	38.0082	73.2667
BNIP3L ENSG00000104765	19.4193	29.8047	3.76402	137.281	63.7723	1.63529	8.60264	57.355
BNIPL ENSG00000163141	0.309137	15.1635	3.99004	18.8712	8.2718	10.7999	12.7334	0.0392304
BOC ENSG00000144857	341.135	43.2427	9.74821	7.35692	76.3325	249.225	144.573	93.4249
BOD1 ENSG00000145919	14.7038	840.158	138.942	2.08183	22.6828	73.8565	10.0125	8.24557
BOD1L1 ENSG00000038219	78.6006	20.7299	49.6788	17.8592	7.15573	74.6228	23.7571	3.09538
BOK ENSG00000176720	369.642	190.886	15.4986	158.694	435.385	172.302	6.14168	11.144
BOLA1 ENSG00000178096	185.07	14.9889	3.1956	6.59943	50.3294	6.19265	139.34	4.18246
BOLA2B ENSG00000169627	250.393	55.4553	289.308	53.19	719.013	47.87	264.643	1.1257
BOLA3 ENSG00000163170	0.4277	24.7777	121.054	90.2833	6.39218	3.19347	8.55078	2.64692
BOP1 ENSG00000261236	4.15803	158.557	18.6425	97.4692	11.1931	13.09	137.378	28.6772
BORA ENSG00000136122	5.08411	14.5592	2.24394	0.0242358	1.56423	1.29987	0.796089	0.68155
BORCS5 ENSG00000165714	8.90555	3.28204	5.49688	4.99913	7.76439	13.053	1.85846	3.10586
BORCS6 ENSG00000196544	24.086	2.86672	21.9861	12.7946	2.94795	280.212	6.88351	73.2584
BORCS7 ENSG00000166275	126.556	6.76696	28.4715	193.875	78.3866	4.20782	3.78741	5.37268
BORCS8 ENSG00000254901	3.84638	16.2016	69.7093	168.311	112.99	66.0705	98.0197	0.475698
BORCS8-MEF2B ENSG00000064489	1.13173	0.286712	8.76347	0.452872	3.15281	0.425541	0.813397	0.0096944
BPGM ENSG00000172331	1.56998	1.26259	1.87154	2.80551	3.33798	0.0108403	4.09125	90.8376
BPHL ENSG00000137274	2.50305	145.31	13.8382	0.986894	9.91239	7.32759	12.5457	0.00942851
BPI ENSG00000101425	2.34559	39.3495	2.83447	2.4837	5.11782	129.573	1.20836	6.57756
BPIFA1 ENSG00000198183	0.977989	1.20476	5.48169	0.183469	0.454755	4.28345	0.149355	1.56386
BPIFA2 ENSG00000131050	2.72458	0.800646	0.105168	0.121755	0.136522	1.25505	0.116893	0.119345
BPIFB1 ENSG00000125999	276.952	4.48352	187.943	3.21109	4.16187	0.452526	2.27812	6.75431
BPIFB2 ENSG00000078898	2.63927	2.15801	0.255125	44.088	0.452087	0.248439	24.1698	3.18291
BPIFC ENSG00000184459	0.122813	0.457421	0.524013	2.06628	0.587027	1.44842	0.00171735	0.504179
BPNT1 ENSG00000162813	28.6272	1.83667	24.9394	10.0592	32.1522	1.18643	80.749	19.8902
BPTF ENSG00000171634	312.755	10.6587	53.526	128.172	0.401614	4.58784	0.425344	38.0857
BRAF ENSG00000157764	3.03061	0.0447201	49.2853	11.0531	10.0229	37.7944	31.6514	0.894533
BRAP ENSG00000089234	6.14504	172.322	40.6551	46.3406	1.6461	53.143	28.5846	6.53394
BRAT1 ENSG00000106009	237.209	361.368	58.2089	494.164	124.853	3.25221	68.8998	169.126
BRCA1 ENSG00000012048	46.4929	10.1637	19.515	13.9667	0.255624	3.51121	0.496333	2.31209
BRCA2 ENSG00000139618	1.72818	4.90718	1.46821	0.0310908	0.97464	2.01521	2.77894	7.70901
BRCC3 ENSG00000185515	1.47409	3.15897	11.0512	10.0871	8.72772	55.5671	8.21241	20.9331
BRD1 ENSG00000100425	3.6632	3.23923	17.3468	127.944	0.111297	53.9709	5.62348	56.3602
BRD2 ENSG00000204256	505.075	573.702	852.669	952.849	507.64	512.827	755.832	883.364
BRD3 ENSG00000169925	8.94405	113.837	82.4455	203.694	51.5628	41.4075	61.368	12.509
BRD4 ENSG00000141867	577.023	2.70427	298.535	302.223	1.86526	295.299	8.53779	135.811
BRD7 ENSG00000166164	7.04897	54.1339	149.835	49.2777	40.1578	8.96489	9.82465	199.236
BRD8 ENSG00000112983	5.17905	365.455	203.849	191.927	42.957	8.60718	299.535	0.762894
BRD9 ENSG00000028310	66.8793	167.223	32.21	37.6569	188.315	211.63	261.79	109.027
BRE ENSG00000158019	92.3577	141.282	98.2738	36.4404	3.58576	16.7135	2.70368	39.4588
BRF1 ENSG00000185024	29.185	149.395	71.9415	15.428	295.153	5.05096	378.552	1.02472
BRF2 ENSG00000104221	155.209	46.5676	57.6171	7.41263	17.7308	0.0201495	62.4516	7.42209
BRI3 ENSG00000164713	964.666	356.658	757.727	537.371	784.292	650.421	1113.61	146.105
BRI3BP ENSG00000184992	39.1486	0.451638	0.558555	1.31835	1.75857	5.52326	1.49384	17.4096
BRICD5 ENSG00000182685	4.61938	42.2771	17.1831	58.351	4.07591	11.8509	4.34179	35.7407
BRINP1 ENSG00000078725	0.322643	2.12906	0.849056	0.163983	7.34333	73.0142	0.571029	0.0956935
BRINP2 ENSG00000198797	0.42708	0.409049	0.915234	0.195947	23.5181	0.0665006	0.167287	0.188327
BRINP3 ENSG00000162670	3.68231	1.21514	0.72277	10.5968	0.238726	0.287842	0.452911	1.52774
BRIP1 ENSG00000136492	5.36878	0.638225	7.29176	4.53452	0.0293474	0.540032	16.9002	0.0927073
BRIX1 ENSG00000113460	4.10083	7.85652	1.02951	18.1272	12.1563	1.41114	23.7795	3.25838
BRK1 ENSG00000254999	494.177	512.688	355.962	163.726	302.007	120.215	20.85	11.4762
BRMS1 ENSG00000174744	109.602	11.5334	118.301	27.1878	220.527	9.19737	30.429	170.118
BRMS1L ENSG00000100916	3.86819	0.412932	7.17419	2.39324	0.296066	6.99748	5.71954	4.11853
BROX ENSG00000162819	0.810666	6.45497	60.7664	26.5741	0.667177	0.204982	20.343	37.4361
BRPF1 ENSG00000156983	70.4466	2.55514	69.3784	19.8395	33.9424	0.0144817	6.2409	45.0825
BRPF3 ENSG00000096070	8.00261	144.947	176.559	49.7846	42.9415	5.45406	8.47068	9.11717
BRSK1 ENSG00000160469	35.7304	24.5619	10.5812	8.77041	99.3403	72.8358	19.6979	9.73822
BRSK2 ENSG00000174672	2.94225	0.593572	1.60941	8.71336	51.9835	8.2187	1.38922	0.383113
BRWD1 ENSG00000185658	52.8658	0.779656	1.28956	38.2334	0.382023	106.418	18.1583	141.005
BRWD3 ENSG00000165288	3.3651	26.8401	82.8218	2.04233	2.12507	2.54051	4.89271	19.344
BSCL2 ENSG00000168000	0.340028	21.7915	1.4487	3.34312	6.4942	3.27276	0.982454	2.13061
BSDC1 ENSG00000160058	153.429	124.813	44.9132	51.0919	20.6402	0.00023922	213.682	0.968033
BSG ENSG00000172270	2022.63	940.164	107.286	983.059	197.877	208.204	708.247	353.817
BSN ENSG00000164061	8.26837	3.35463	2.31596	0.243458	3.67323	0.00227538	1.36191	0.34975
BSPH1 ENSG00000188334	0.979921	0.588975	0.151048	1.38232	1.18283	1.8367	0.116961	0.0123542
BSPRY ENSG00000119411	16.9475	176.122	13.5616	38.546	7.76507	51.1798	2.05171	27.2202
BST1 ENSG00000109743	24.8837	7.18459	17.2607	0.294053	1.72645	4.79464	5.61826	3.77575
BST2 ENSG00000130303	1241.49	1134.92	2.72688	7.21163	891.321	499.177	2.15197	268.499
BTAF1 ENSG00000095564	29.3489	11.4831	7.62073	86.3871	14.6834	8.03887	6.0868	3.18993
BTBD1 ENSG00000064726	76.3144	15.7483	147.527	16.6642	195.285	6.13508	43.0777	15.9644
BTBD10 ENSG00000148925	27.0303	11.1477	31.6057	7.77554	60.9897	0.00202886	0.261797	0.993396
BTBD11 ENSG00000151136	4.57657	7.57643	51.4197	15.6829	1.69052	0.304404	4.60386	3.70839
BTBD16 ENSG00000138152	1.35328	0.678933	1.44201	3.43875	3.42881	0.685044	0.233026	1.2646
BTBD19 ENSG00000222009	1.44358	0.259203	9.26837	1.78112e-05	0.520727	3.89937	2.15387	4.31655
BTBD2 ENSG00000133243	502.983	163.624	202.934	510.812	297.444	26.0073	321.022	490.383
BTBD3 ENSG00000132640	15.8454	6.62652	21.4806	6.49521	1.84087	3.62201	2.86988	341.876
BTBD6 ENSG00000184887	99.7187	220.837	147.806	139.232	485.299	47.43	47.6856	8.44415
BTBD7 ENSG00000011114	7.08265	69.5533	48.718	40.3792	38.7909	25.8922	37.6052	27.348
BTBD8 ENSG00000189195	1.68168	3.17833	1.99053	0.816998	15.9599	10.0105	4.19844	1.98351
BTBD9 ENSG00000183826	18.8728	1.697	42.497	21.0254	132.256	25.1406	4.70921	1.15495
BTC ENSG00000174808	0.583084	2.64419	10.4086	2.50988	1.81218	11.2547	1.86696	23.9414
BTD ENSG00000169814	82.7126	414.934	49.6865	16.6015	1.75575	1.50959	58.9797	18.443
BTF3 ENSG00000145741	309.94	101.6	61.3941	291.002	330.869	333.193	3.88825	8.11276
BTF3L4 ENSG00000134717	2.38413	2.83296	84.1728	67.2558	104.799	4.62064	40.0578	24.6267
BTG1 ENSG00000133639	0.13038	328.456	119.088	9.92474	193.8	209.265	35.2903	303.631
BTG2 ENSG00000159388	1034.6	2.83501	502.904	192.894	377.321	1241.5	7.69457	47.0452
BTG3 ENSG00000154640	0.846665	1.92465	130.783	73.8554	25.8071	0.274595	0.97127	2.32781
BTK ENSG00000010671	0.126122	6.45422	1.7811	1.72288	0.198976	10.3255	13.5891	4.0965
BTLA ENSG00000186265	1.54081	1.00609	1.2006	1.91177	2.22956	0.46186	2.22126	1.50198
BTN2A1 ENSG00000112763	85.096	7.07269	21.7146	0.462949	0.835983	4.14948	5.64261	6.29304
BTN2A2 ENSG00000124508	38.1497	7.23254e-09	4.17836	2.15787e-08	11.8728	3.8169	8.08088	9.65063
BTN3A1 ENSG00000026950	0.503059	114.746	1.5484	0.239152	111.075	2.92131	26.0163	4.24818
BTN3A2 ENSG00000186470	19.8469	12.3309	10.4651	13.5216	11.6772	12.3799	4.72197	5.03715
BTN3A3 ENSG00000111801	1.15396	19.0414	3.78529	23.4952	0.00300708	8.96826	1.1619	3.53365
BTNL3 ENSG00000168903	10.9366	0.126456	0.85106	2.51936	0.29025	1.55034	0.316407	9.35024
BTNL9 ENSG00000165810	0.53869	0.37722	4.70884	0.878492	0.493782	4.22155	10.1789	5.21177
BTRC ENSG00000166167	10.252	4.35117	23.8468	22.2615	19.3383	23.9472	88.4385	47.62
BUB1 ENSG00000169679	0.015744	0.75782	0.0956282	3.09712	0.23973	2.18563	0.0632628	0.348805
BUB1B ENSG00000156970	2.52823	2.80517	3.56472	0.926498	0.430397	2.71255	4.63539	1.3748
BUB3 ENSG00000154473	13.445	9.60234	2.09916	67.9696	36.2691	38.641	3.01096	3.06208
BUD13 ENSG00000137656	88.4039	0.593681	2.62723	30.0368	0.852805	3.0463	6.85176	0.207108
BUD31 ENSG00000106245	390.872	276.824	392.784	682.602	278.626	286.326	113.205	76.2901
BVES ENSG00000112276	27.7584	0.516089	0.36385	0.71666	1.21556	188.92	1.28977	0.709591
BYSL ENSG00000112578	31.8797	13.3125	107.697	3.53207	2.23186	1.32491	43.9037	1.86641
BZW1 ENSG00000082153	2.46804	2.35421	261.667	109.512	7.68407	11.5224	30.455	46.9424
BZW2 ENSG00000136261	1.06962	60.6672	35.6264	2.28418	8.2473	9.11251	25.6979	73.384
C10orf10 ENSG00000165507	2.34471	0.621402	85.0389	5.29023	3.84333	450.574	7.14931	10.6764
C10orf105 ENSG00000214688	0.342036	4.82623	0.344013	3.10915	2.01907	0.460575	0.563209	0.000881168
C10orf107 ENSG00000183346	3.99483	7.30641	1.58116	3.4447	8.45018	1.41666	23.0332	3.04388
C10orf11 ENSG00000148655	1.81087	57.9679	60.8987	0.911547	122.629	0.000795142	5.84684	1.92056
C10orf128 ENSG00000204161	7.22621	0.368621	9.2492	1.66999	5.63183	0.187269	3.24422	4.16475
C10orf2 ENSG00000107815	54.4196	1.83596	17.1787	1.4132	157.215	2.46918	1.11237	2.01708
C10orf35 ENSG00000171224	9.62881	3.46602	3.82541	0.475458	84.3039	1.04575	25.5187	0.30341
C10orf53 ENSG00000178645	0.343238	1.20561	0.101104	1.14695	0.287758	0.289758	0.509146	0.0344834
C10orf54 ENSG00000107738	394.689	320.184	92.8004	8.75576	379.744	689.935	9.70403	134.131
C10orf55 ENSG00000222047	4.42442	2.12804	0.112303	0.853727	0.259731	2.12789	3.12422	7.83575
C10orf76 ENSG00000120029	9.35946	364.214	4.66432	2.33083	3.36378	0.840554	13.3913	2.61048
C10orf82 ENSG00000165863	0.0716446	3.70599	2.29996	0.304101	0.0392448	0.460901	0.506521	0.842085
C10orf88 ENSG00000119965	37.7443	2.12323	15.4751	1.79089	0.00710183	11.9686	3.85789	2.73187
C10orf95 ENSG00000120055	0.192051	0.0251349	0.551407	4.85595	0.329284	0.00306461	5.11015	0.0477699
C10orf99 ENSG00000188373	6.24324	1.76582	55.2286	1.23244	0.434872	7.5186	5.69009	234.409
C11orf1 ENSG00000137720	146.463	4.26376	47.7252	11.727	3.12547	1.98065	6.8702	3.31904
C11orf16 ENSG00000176029	1.24301	4.22608	1.41621	0.982192	1.23108	0.302252	1.7325	9.79605
C11orf21 ENSG00000110665	1.21773	9.53246	0.466921	1.82435	1.68291	0.0789758	0.210127	1.88661
C11orf24 ENSG00000171067	352.245	220.245	74.4847	82.4546	184.666	6.15099	275.196	2.16455
C11orf31 ENSG00000211450	2.2784	405.576	221.946	256.499	13.3851	316.416	259.861	378.743
C11orf45 ENSG00000174370	2.85026	0.0417422	3.20268	1.20981	0.381071	0.0699846	0.602905	6.65109
C11orf49 ENSG00000149179	21.4495	220.544	12.7669	2.42399	157.271	23.823	65.3553	16.8905
C11orf52 ENSG00000149300	0.668164	0.0894908	3.50282	0.230122	2.38594	1.22846	0.117798	0.1809
C11orf53 ENSG00000150750	0.1694	1.06952	5.98719	0.00804789	1.21939	0.00087716	1.65667	0.13944
C11orf54 ENSG00000182919	0.715581	66.0716	9.03688	57.7753	14.2664	0.259167	5.54823	4.5014
C11orf57 ENSG00000150776	4.39653	38.592	16.8353	8.98322	1.87468	14.9484	3.96067	11.4111
C11orf58 ENSG00000110696	152.985	264.618	224.123	28.5054	38.0408	69.2523	77.4852	43.1732
C11orf63 ENSG00000109944	2.5115	0.14881	0.0678273	0.165778	3.84619	2.10862	1.32892	2.68418
C11orf65 ENSG00000166323	5.29933	5.08374	0.237325	0.297907	0.538996	1.0463	0.342757	2.19014
C11orf68 ENSG00000175573	218.712	238.079	32.572	23.979	73.3479	72.5438	34.0585	254.849
C11orf70 ENSG00000137691	0.0656669	0.182741	1.20962	0.190699	0.113017	9.56315	0.406076	0.610148
C11orf71 ENSG00000180425	3.81063	7.67829	0.408539	29.6236	5.34296	2.77237	3.17486	26.1895
C11orf74 ENSG00000166352	5.44906	18.0704	6.61035	1.2534	3.58306	4.37277	9.31342	2.00699
C11orf80 ENSG00000173715	1.2423	24.2922	2.3948	16.7808	0.0665452	0.510112	1.26135	1.03202
C11orf84 ENSG00000168005	16.6555	17.7148	1.72182	3.04795	3.93697	19.3498	0.308127	8.05776
C11orf87 ENSG00000185742	1.74035	9.17654	1.15298	0.961376	0.287893	0.166186	0.677852	1.2293
C11orf95 ENSG00000188070	134.008	276.579	2.5387	21.7655	33.2507	2.17741	19.3182	114.875
C11orf96 ENSG00000187479	0.52077	1672.9	43.463	16.0139	381.987	11747.1	16.8772	110.159
C11orf98 ENSG00000278615	0.759625	7.2884	1.72631	1.31659	2.51509	3.10532	2.37908	1.47247
C12orf10 ENSG00000139637	349.812	9.17631	241.492	24.2584	81.9399	26.9052	53.5056	122.985
C12orf29 ENSG00000133641	33.2284	0.682884	7.59767	5.30225	0.639611	14.9493	5.16491	21.5419
C12orf4 ENSG00000047621	7.65878	20.146	6.97142	56.0081	17.2111	1.02798	11.5842	10.7308
C12orf40 ENSG00000180116	1.1552	0.202067	0.341063	0.0160265	0.0103921	0.121279	2.09804	0.11353
C12orf42 ENSG00000179088	2.64172	0.316062	0.68218	0.591694	1.12071	4.64706	1.0327	0.31781
C12orf43 ENSG00000157895	141.729	86.986	46.1513	176.063	44.5576	3.89958	2.52193	6.12727
C12orf45 ENSG00000151131	75.6428	4.48236	11.2016	55.9368	2.93534	0.0206699	59.6315	9.54551
C12orf49 ENSG00000111412	5.11497	2.24001	82.9073	7.09965	33.3878	10.9072	2.96351	20.4561
C12orf50 ENSG00000165805	0.303399	3.25799	0.688006	0.0680428	0.529029	2.1772	0.0589348	0.932889
C12orf54 ENSG00000177627	15.6779	2.3692	24.8714	0.157014	2.05353	1.02025	2.38791	2.20325
C12orf56 ENSG00000185306	2.35372	1.55496	1.89334	4.36382	1.46367	4.30549	4.01345	0.405052
C12orf57 ENSG00000111678	1463.45	1510.98	136.924	715.352	1587.57	596.537	512.491	667.746
C12orf60 ENSG00000182993	33.0191	5.17462	0.914836	6.26506	10.2615	0.294782	12.7227	4.09819
C12orf65 ENSG00000130921	4.51464	76.6187	4.11352	7.05004	0.151232	7.67891	1.42186	44.5705
C12orf66 ENSG00000174206	0.0591477	0.687469	1.77454	74.9848	11.2859	1.97075	3.47819	64.8564
C12orf71 ENSG00000214700	0.953737	2.05017	1.26195	0.292139	0.201069	0.39438	1.69305	2.6084
C12orf73 ENSG00000204954	0.202814	0.810164	1.49981	31.6336	41.5479	6.1675	0.512295	6.78604
C12orf75 ENSG00000235162	183.385	55.2416	2.96764	4.67158	1.02538	13.638	2.06869	19.7893
C12orf76 ENSG00000174456	29.7111	113.972	13.6125	47.3783	3.1831	9.28399	0.258186	2.91173
C14orf1 ENSG00000133935	55.8045	765.446	194.727	359.63	246.234	158.014	110.479	121.284
C14orf105 ENSG00000100557	0.341683	12.1419	5.13102	0.00448553	1.96604	0.93643	0.284578	0.614751
C14orf119 ENSG00000179933	0.678427	92.0338	5.40666	7.38473	12.5919	22.0058	46.2849	7.33639
C14orf132 ENSG00000227051	0.338408	34.575	8.74105	11.021	22.8531	6.63591	0.00853357	0.508525
C14orf142 ENSG00000170270	0.00370363	3.98105	3.14001	0.460934	1.64979	1.76154	49.3025	7.01003
C14orf159 ENSG00000133943	52.0264	103.553	30.8177	64.6718	6.98767	2.22043	2.79103	24.4359
C14orf166 ENSG00000087302	115.137	258.282	70.9081	19.1886	25.3804	4.73691	8.76303	63.1011
C14orf169 ENSG00000170468	17.2698	0.0537995	13.024	3.99685	1.61819	3.3413	0.364644	0.242386
C14orf178 ENSG00000197734	2.68544	0.344826	0.624623	0.405533	1.77101	2.40061	0.252112	0.150491
C14orf180 ENSG00000184601	0.00605275	2.2548	0.0973119	0.28469	3.62301	4.59524	0.232841	5.21928
C14orf2 ENSG00000156411	289.362	1632.78	167.003	88.8031	183.618	207.531	149.705	0.968092
C14orf28 ENSG00000179476	1.2938	1.45349	3.42891	36.3355	1.88484	0.264895	1.11375	0.0121052
C14orf37 ENSG00000139971	0.941046	8.0249	1.02206	3.56828	0.146703	1.23385	23.7406	3.88519
C14orf39 ENSG00000179008	4.7504	1.12344	0.378293	0.47419	0.30034	0.364652	5.22844	0.333186
C14orf79 ENSG00000140104	0.40108	42.8598	22.4788	104.35	55.3306	12.3282	51.6297	15.5348
C14orf80 ENSG00000185347	6.70312	3.60723	6.30575	34.4054	0.999781	36.6613	2.26931	8.06407
C14orf93 ENSG00000100802	77.2737	0.113814	4.37849	7.94898	17.2417	87.0863	2.98592	3.6187
C15orf39 ENSG00000167173	10.9608	170.237	46.8332	2.26903	160.964	39.7006	5.50176	13.1012
C15orf40 ENSG00000169609	53.8885	76.2989	127.789	17.0374	17.5433	20.4023	78.6295	45.4085
C15orf41 ENSG00000186073	2.30934	1.85251	11.7516	1.78793	4.18854	10.8996	0.676314	29.386
C15orf48 ENSG00000166920	3.44043	0.504027	46.9968	89.8334	8.0183	0.0201445	122.484	110.577
C15orf52 ENSG00000188549	160.492	136.194	14.7152	4.68368	7.51748	18.4241	2.32234	0.611273
C15orf53 ENSG00000175779	0.403744	0.192804	0.0770868	2.34122	2.87354	0.171939	2.52347	1.36365
C15orf57 ENSG00000128891	16.3179	110.491	21.1866	0.759902	8.63999	4.38572	1.10991	90.9112
C15orf59 ENSG00000205363	192.898	3.68799	65.9894	3.09002	5.36414	84.5578	87.6905	11.7719
C15orf61 ENSG00000189227	0.617388	55.948	2.19987	70.3933	10.5087	2.54102	70.0159	2.95236
C15orf62 ENSG00000188277	0.0986635	0.0532607	5.36353	1.87018	0.388517	1.47064	1.15049	2.97461
C15orf65 ENSG00000261652	4.5129	3.00553	0.499733	1.36396	1.82874	0.0723023	2.13632	0.0483189
C16orf13 ENSG00000130731	555.808	333.342	28.9505	383.419	81.1455	42.222	97.5911	112.407
C16orf45 ENSG00000166780	147.976	48.0735	17.4324	11.5706	1.8037	107.18	2.21936	5.38254
C16orf46 ENSG00000166455	0.771865	18.2464	0.00925364	1.48364	0.0780473	1.92662	0.117475	0.0951194
C16orf52 ENSG00000185716	39.6681	10.7068	45.0331	37.9111	3.41366	4.01704	8.01564	0.691637
C16orf54 ENSG00000185905	4.12852	0.342889	0.271118	2.51472	29.2569	11.2808	0.516704	2.13405
C16orf58 ENSG00000140688	145.418	1217.59	80.2164	389.117	27.7414	9.12309	289.691	4.45323
C16orf59 ENSG00000162062	2.0306	1.70478	11.4073	43.1994	2.8053	1.05954	0.0394846	0.0264471
C16orf62 ENSG00000103544	290.662	0.980416	1.96324	18.7028	120.7	62.8079	29.329	73.4735
C16orf70 ENSG00000125149	65.7441	177.87	12.0705	36.9408	7.06283	0.237123	49.7998	3.61288
C16orf71 ENSG00000166246	1.29303	1.45596	5.44748	1.66703	0.314304	1.05325	0.388706	4.01994
C16orf72 ENSG00000182831	0.352032	18.5844	9.06883	20.5377	6.33427	26.8921	43.8123	36.0669
C16orf74 ENSG00000154102	7.71162	4.53653	1.33963	0.495106	0.435367	78.3002	1.13049	216.041
C16orf78 ENSG00000166152	1.67537	0.332018	0.947426	0.253057	0.363311	0.144329	0.177822	1.11903
C16orf86 ENSG00000159761	12.7962	7.93892	6.6607	0.539045	45.6785	26.5443	2.11011	1.57381
C16orf87 ENSG00000155330	0.264662	1.18413	0.904017	68.0444	4.35549	0.649936	13.412	6.28786
C16orf89 ENSG00000153446	15.8667	192.574	32.7701	0.362435	2.74926	5.72902	2.57175	208.864
C16orf91 ENSG00000174109	22.3882	103.968	49.9541	0.19756	24.6664	2.91743	20.9293	4.28457
C16orf92 ENSG00000167194	3.82074	1.91446	0.124613	0.563882	0.253687	2.00842	0.461709	0.0925053
C16orf95 ENSG00000260456	2.01317	0.096024	0.689049	2.85429	0.117891	4.58103	2.19788	1.76974
C16orf96 ENSG00000205832	1.28465	4.96018	2.01766	0.348532	2.26368	0.914934	0.152263	0.078163
C17orf105 ENSG00000231256	0.605286	0.209556	1.5551	1.41426	0.635244	0.523202	0.894963	0.620962
C17orf107 ENSG00000205710	15.2262	12.3145	70.9553	0.87942	96.3478	28.7732	4.77158	0.34228
C17orf49 ENSG00000258315	5.60407	3.52767	26.3029	31.5639	3.90528	1.60212	0.586897	4.46902
C17orf51 ENSG00000212719	14.4559	74.6347	0.141701	0.971088	5.83174	11.6718	26.5672	3.4686
C17orf53 ENSG00000125319	0.748668	1.15341	0.106871	2.82577	9.73764	5.60191	2.38694	0.131721
C17orf58 ENSG00000186665	9.77835	5.5502	15.1198	26.2741	0.550691	0.495486	10.5438	7.45223
C17orf62 ENSG00000178927	287.104	95.018	79.7831	339.821	212.873	18.9699	251.88	72.4545
C17orf64 ENSG00000141371	0.73451	1.40456	0.676353	0.655697	0.505651	0.0052665	0.173689	3.95768
C17orf67 ENSG00000214226	10.3796	2.94879	1.36466	43.7583	2.12394	2.75319	1.20201	2.51034
C17orf74 ENSG00000184560	0.114915	1.89329	3.27598	0.887931	0.0795116	4.71138	0.239923	0.671877
C17orf75 ENSG00000108666	17.8256	8.82874	41.1266	11.9281	4.55776	6.29818	7.73278	0.328233
C17orf78 ENSG00000278505	0.00188067	0.653821	2.86264	2.55114	0.0808809	0.680022	2.85738	0.421087
C17orf80 ENSG00000141219	2.4673	138.47	7.29198	2.45968	145.01	54.9581	2.59433	0.030085
C17orf89 ENSG00000224877	325.459	478.477	249.466	270.047	319.057	9.00793	190.005	3.06785
C17orf96 ENSG00000273604	0.913267	3.09394	1.27341	1.61544	3.41995	47.7093	0.45132	1.7438
C17orf97 ENSG00000187624	0.012295	15.7707	16.1308	40.9463	14.5599	11.0056	0.161019	0.467634
C17orf98 ENSG00000275489	1.91969	0.562688	22.1012	2.7768	0.0508468	0.404148	1.28074	2.40764
C17orf99 ENSG00000187997	5.5496	0.73934	3.17557	2.27107	2.82571	0.0738498	0.0787876	11.1652
C18orf21 ENSG00000141428	2.75369	0.267349	12.6339	8.94557	4.83689	2.80798	19.7862	34.021
C18orf25 ENSG00000152242	2.41893	8.55777	14.1983	44.2803	2.76395	21.2984	11.4428	32.0646
C18orf32 ENSG00000177576	86.4016	18.6441	49.3306	48.8404	6.96473	28.5065	33.2476	1.67516
C18orf54 ENSG00000166845	2.75746	0.295253	2.2289	1.13378	0.554868	4.24291	0.116345	0.172797
C18orf63 ENSG00000206043	0.0143773	0.136825	0.0746442	0.0324324	0.0886887	0.0162122	0.203154	0.0455729
C18orf8 ENSG00000141452	3.91002	1.77297	131.157	283.491	0.336772	2.38928	5.68285	0.116668
C19orf12 ENSG00000131943	499.025	82.0058	337.112	11.5387	2.79885	1.92359	2.89872	0.359894
C19orf18 ENSG00000177025	52.0228	9.89901	5.30681	1.94053	2.40821	4.53737	2.6192	1.1234
C19orf24 ENSG00000228300	15.4664	218.976	20.4957	131.313	10.5138	418.346	191.034	228.932
C19orf25 ENSG00000119559	34.6545	313.753	6.86149	153.926	125.587	267.783	21.7548	2.2442
C19orf33 ENSG00000167644	21.7496	7.68871	108.033	31.2853	349.886	341.869	4.05313	11.308
C19orf35 ENSG00000188305	0.00867556	0.478146	4.50675	0.541454	0.397331	0.898619	0.592127	1.86896
C19orf38 ENSG00000214212	4.89309	13.0015	4.48272	17.6977	20.9053	16.6508	2.61458	10.0631
C19orf43 ENSG00000123144	176.465	1793.91	665.094	299.412	16.034	608.294	44.4964	344.207
C19orf44 ENSG00000105072	86.3754	5.15833	10.1569	31.9308	7.8006	70.3766	0.223521	26.3652
C19orf45 ENSG00000198723	1.77999	0.124626	7.54877	5.65677	0.456412	1.26365	3.29044	0.927391
C19orf47 ENSG00000160392	0.289512	3.25995	0.906091	106.783	208.134	1.33596	0.0507978	126.785
C19orf48 ENSG00000167747	128.095	203.995	6.46334	451.321	10.5026	594.581	360.314	20.859
C19orf52 ENSG00000142444	2.31142	45.6324	14.117	2.90687	142.207	16.8618	14.8766	3.05555
C19orf53 ENSG00000104979	503.544	1173.39	34.475	324.375	193.168	144.28	268.253	636.253
C19orf54 ENSG00000188493	18.5156	12.5376	4.54382	43.7845	0.252309	31.2098	2.46257	1.71622
C19orf57 ENSG00000132016	22.1665	0.174547	1.88722	30.1486	1.26827	12.1797	10.1217	0.0361076
C19orf60 ENSG00000006015	226.299	261.217	10.0793	2.34396	339.811	156.761	363.693	38.132
C19orf66 ENSG00000130813	26.5238	67.8467	42.6026	1.33864	13.4977	61.9697	226.391	30.1386
C19orf67 ENSG00000188032	2.15123	1.0005	2.41389	4.00657	1.28242	0.896818	3.65638	5.62366
C19orf68 ENSG00000185453	21.4086	120.463	0.952004	4.63375	1.50751	0.0230121	33.8169	4.26376
C19orf70 ENSG00000174917	1008.37	18.6536	374.514	26.6347	564.05	606.371	334.398	246.989
C19orf71 ENSG00000183397	0.228992	3.62204	0.935747	0.0288322	4.23499	1.09148	0.131021	0.964839
C19orf73 ENSG00000221916	0.904726	6.02037	2.38506	25.237	2.58718	3.60778	6.13865	12.3047
C19orf81 ENSG00000235034	11.6307	0.0887718	3.52432	33.5622	7.55514	2.05091	128.49	0.0184119
C19orf84 ENSG00000262874	1.21898	0.000684779	0.229819	0.0366326	0.65926	0.805119	0.792275	0.624423
C1D ENSG00000197223	2.39839	3.17515	39.7872	22.1128	8.35818	25.0152	0.554399	41.1949
C1GALT1 ENSG00000106392	0.543974	0.951342	26.4619	20.8785	5.03276	54.3179	0.0704674	0.101069
C1GALT1C1 ENSG00000171155	8.80253	0.452123	16.4068	0.741728	10.8704	3.75434	71.8466	1.07717
C1GALT1C1L ENSG00000223658	0.98505	0.136431	2.32195	0.215286	0.929276	0.0695241	0.24339	3.08963
C1QA ENSG00000173372	2758.66	6.97663	3.40678	0.406567	738.928	1578.72	239.812	255.413
C1QB ENSG00000173369	1263.25	301.125	9.58138	1.90989	344.484	710.701	3.53729	472.164
C1QBP ENSG00000108561	62.4712	6.90474	419.19	156.172	33.2225	1.17718	162.628	328.904
C1QC ENSG00000159189	335.629	67.4941	4.70471	3.92815	196.178	378.681	15.1311	42.5494
C1QL1 ENSG00000131094	680.65	5.17127	28.9999	2.39634	13.2834	0.0517561	0.370961	4.56904
C1QL2 ENSG00000144119	0.751123	0.0605801	0.931907	0.695795	0.001326	3.65547	0.730548	1.47548
C1QL3 ENSG00000165985	3.64812	3.7114	0.357172	1.28127	0.241352	1.40253	5.30501	0.497979
C1QL4 ENSG00000186897	0.470899	1.53532	2.63388	1.81096	0.0116742	0.286619	4.42022	0.09758
C1QTNF1 ENSG00000173918	2923.29	482.746	123.994	0.412515	6.05863	50.8836	18.497	49.1933
C1QTNF2 ENSG00000145861	98.1287	125.513	0.187627	1.03615	12.4462	67.4439	11.345	0.988983
C1QTNF3 ENSG00000082196	0.373687	13.6393	30.2467	3.69469	1.03231	0.0666141	2.17707	8.47846
C1QTNF4 ENSG00000172247	47.1811	31.8682	1.35779	0.799942	30.1033	0.133723	15.4606	0.0291712
C1QTNF5 ENSG00000223953	0.891815	1.53908	1.26142	0.356554	3.66352	1.49396	2.30813	2.21378
C1QTNF6 ENSG00000133466	7.08039	12.9756	6.91685	5.58796	80.6407	1.7804	8.71401	1.85664
C1QTNF7 ENSG00000163145	4.6831	68.052	0.730581	4.1977	2.36768	1.88001	5.02257	18.8466
C1QTNF9 ENSG00000240654	0.142628	0.92767	2.30666	2.58168	1.4695	1.52478	0.142277	1.78388
C1QTNF9B ENSG00000205863	0.21554	0.881321	0.566175	15.3833	2.7959	0.953641	0.831443	5.85669
C1QTNF9B-AS1 ENSG00000281899	8.81294	1.10516	3.07419	117.52	13.9499	32.5631	18.5937	33.0858
C1R ENSG00000159403	4639.14	1773.83	15.3738	7.86502	3314.69	2687.66	70.2891	53.8246
C1RL ENSG00000139178	19.8998	468.076	69.8553	25.9427	241.042	28.4054	26.1775	1.89243
C1S ENSG00000182326	478.589	1259.43	15.2522	1.32188	573.122	503.27	10.0923	135.235
C1orf101 ENSG00000179397	2.78127	4.57261	0.455584	1.05136	1.12658	0.00244765	0.209733	0.759209
C1orf105 ENSG00000180999	0.114335	0.0322805	0.031858	2.48675	1.10845	0.291878	0.171303	0.328765
C1orf106 ENSG00000163362	1.48399	13.9877	234.567	101.699	3.03346	4.94206	10.8839	99.3697
C1orf109 ENSG00000116922	0.271673	0.460142	84.7194	23.5787	1.74953	2.61537	0.657628	9.87238
C1orf112 ENSG00000000460	10.0686	0.153927	20.1545	0.00623315	1.35308	9.17125	1.46813	1.62261
C1orf115 ENSG00000162817	1.80409	32.9971	61.0693	58.0208	1.83286	9.76684	72.4647	0.391453
C1orf116 ENSG00000182795	623.445	719.432	383.074	676.678	7.10127	26.2152	744.43	43.1879
C1orf122 ENSG00000197982	743.877	631.538	104.215	389.923	9.08911	118.212	333.964	40.4177
C1orf123 ENSG00000162384	4.9259	376.069	16.1526	5.12838	10.9989	397.925	53.0266	4.84522
C1orf127 ENSG00000175262	0.958375	0.980168	0.15129	0.74209	0.338648	0.152079	0.408882	0.407507
C1orf131 ENSG00000143633	0.403485	2.05541	5.70763	15.6666	0.406384	3.91741	19.4302	0.400257
C1orf141 ENSG00000203963	4.03617	1.1766	0.473636	4.50817	0.0496901	0.00853111	0.0139585	0.612648
C1orf145 ENSG00000162913	3.08245	0.908612	0.00101141	0.153523	0.0199908	1.2308	2.91885	0.272565
C1orf158 ENSG00000157330	0.149842	0.154212	3.92628	12.7069	1.1996	0.0650211	7.59123	1.34583
C1orf159 ENSG00000131591	8.91423	125.326	12.8324	68.677	175.126	43.3043	18.7445	49.6693
C1orf162 ENSG00000143110	4.62493	15.7165	0.371748	1.17453	0.618874	122.709	0.847928	56.7865
C1orf167 ENSG00000215910	0.238441	1.04877	0.821253	0.557584	1.67843	5.10749	2.41889	49.5173
C1orf168 ENSG00000187889	0.393783	0.223767	18.5032	2.95698	0.970314	0.367414	10.6413	1.8489
C1orf174 ENSG00000198912	5.62386	164.036	55.4941	11.6097	1.74248	0.492713	7.92097	2.91703
C1orf186 ENSG00000263961	5.23462	7.4629	1.10802	55.3424	0.678554	0.175443	0.575399	1.84314
C1orf194 ENSG00000179902	0.161184	0.024922	0.0284406	3.43895	2.80213	0.376278	2.89605	0.302738
C1orf198 ENSG00000119280	125.426	3.18302	175.757	220.496	102.759	279.121	113.68	14.5905
C1orf204 ENSG00000188004	0.661854	27.8885	2.45591	11.6795	0.189121	5.11252	0.0314191	0.0984636
C1orf21 ENSG00000116667	312.057	127.758	119.135	371.574	6.02035	14.4032	31.7906	236.028
C1orf210 ENSG00000253313	24.4455	203.529	2.89519	18.5943	6.34569	3.5117	12.1294	0.939859
C1orf216 ENSG00000142686	13.7579	17.6859	4.78642	21.6462	43.2404	55.2448	1.82494	7.77131
C1orf226 ENSG00000239887	2.61648	5.33812	26.5901	30.628	9.73113	3.14429	6.70809	0.69244
C1orf228 ENSG00000198520	0.534738	5.5598	4.5774	0.910099	5.30623	1.61093	0.688498	13.3894
C1orf234 ENSG00000227868	0.915885	1.73905	0.148608	2.12764	1.61845	1.21367	3.37462	1.14585
C1orf27 ENSG00000157181	146.823	0.00575304	10.266	1.73335	1.48459	2.85585	73.6458	14.6254
C1orf35 ENSG00000143793	296.434	74.956	31.9136	114.327	6.39287	0.318187	1.20154	8.83024
C1orf43 ENSG00000143612	104.248	618.875	385.199	204.799	7.85526	58.2019	88.2139	24.2911
C1orf50 ENSG00000164008	7.04025	0.15615	2.38896	11.646	8.75576	1.28364	2.86103	8.52394
C1orf52 ENSG00000162642	0.723758	8.62373	3.09859	0.295664	84.9003	2.17216	122.222	18.9929
C1orf53 ENSG00000203724	3.24865	9.80936	0.926184	7.19923	7.65679	2.03923	20.0261	0.969001
C1orf54 ENSG00000118292	6.27719	378.229	4.44295	2.17557	10.3175	3.35684	4.14769	1.35611
C1orf56 ENSG00000143443	30.4666	269.24	25.2147	100.335	1.5968	22.9274	50.151	0.66166
C1orf61 ENSG00000125462	5.34754	1.10079	1.55714	1.3701	0.0964974	1.48356	0.148096	2.75673
C1orf64 ENSG00000183888	12.0058	3.20407	1.18863	2.47614	1.34868	0.20013	0.000114009	2.12968
C1orf74 ENSG00000162757	1.8381	32.7868	152.326	10.2934	4.79662	5.98682	0.270351	1.13846
C1orf94 ENSG00000142698	0.995125	1.77331	0.00330499	0.988501	0.0397284	0.0404165	1.8073	4.14208
C2 ENSG00000166278	10.1284	0.680747	199.654	73.7275	148.367	2.58401	9.95393	50.9686
C20orf144 ENSG00000149609	0.264577	0.760469	0.198634	3.54244	0.334708	0.838531	2.95092	0.332524
C20orf194 ENSG00000088854	28.2764	4.0049	28.4298	5.30086	6.8028	69.295	96.3625	3.43867
C20orf196 ENSG00000171984	1.98045	57.6294	8.23917	4.20577	0.530694	10.0266	1.05589	3.04883
C20orf24 ENSG00000101084	103.799	2.36094	130.962	69.4833	30.8639	4.87977	72.0201	2.49485
C20orf27 ENSG00000101220	6.25774	276.403	1.09032	14.0994	30.6847	495.677	117.194	216.338
C20orf96 ENSG00000196476	61.8776	8.71343	33.1808	2.72347	25.3256	56.6244	35.2921	2.86145
C21orf2 ENSG00000160226	5.80997	263.399	1.39482	6.97994	93.9061	175.101	46.0899	104.986
C21orf33 ENSG00000160221	64.1103	67.3632	54.0552	24.4162	35.2597	9.19227	4.5027	10.2677
C21orf58 ENSG00000160298	2.38401	13.0482	3.32936	54.2722	44.543	1.42085	1.00631	8.67169
C21orf59 ENSG00000159079	11.7183	1.80544	27.6399	34.4096	36.1112	8.44001	0.482747	18.9888
C21orf91 ENSG00000154642	3.71661	11.1215	9.00044	54.7	0.435058	67.166	0.200955	0.903229
C22orf15 ENSG00000169314	3.3613	1.64471	0.525702	1.31458	23.9947	1.58997	1.83287	0.113851
C22orf23 ENSG00000128346	1.61185	1.25073	0.614161	0.844551	1.61778	13.6686	0.364892	0.595854
C22orf29 ENSG00000215012	97.9062	258.303	1.00279	50.9329	24.3496	109.515	1.68382	4.17638
C22orf31 ENSG00000100249	0.00455702	1.50495	1.16917	2.35923	0.0945867	0.969392	1.84843	2.87257
C22orf39 ENSG00000242259	322.448	652.01	211.276	320.298	8.57468	350.498	80.702	181.093
C22orf42 ENSG00000205856	1.84438	0.00146592	0.486919	0.512425	5.18487e-05	0.061376	6.07846	0.098525
C22orf46 ENSG00000184208	15.6389	7.58351	4.91514	41.2227	4.20204	12.3629	1.21792	62.2529
C2CD2 ENSG00000157617	111.973	566.69	353.982	238.759	140.726	74.5946	3.0689	422.818
C2CD2L ENSG00000172375	4.23891	57.6331	13.1022	12.3231	58.4788	25.8476	21.2049	9.39977
C2CD3 ENSG00000168014	18.8338	0.00985758	37.8659	4.18582	5.62705	14.5545	2.5915	2.61535
C2CD4A ENSG00000198535	1.26044	4.14292	0.282512	0.961344	2.5335	1.51189	0.95985	0.268657
C2CD4B ENSG00000205502	20.2745	50.1773	24.5229	3.23256	9.92186	22.0161	96.3067	0.112133
C2CD4C ENSG00000183186	2.22383	0.168863	5.61266	1.9155	9.60105	28.0751	0.298718	3.74637
C2CD4D ENSG00000225556	2.59505	2.62906	13.5942	48.8872	1.10118	0.367408	3.45128	8.25153
C2CD5 ENSG00000111731	0.072754	19.3619	5.3448	1.29343	1.09776	2.73615	12.1898	0.741843
C2orf15 ENSG00000273045	1.66537	0.125437	12.5357	1.20931	0.342182	0.00127318	1.82756	0.858839
C2orf40 ENSG00000119147	241.761	4.00718	6.59685	1.74435	5.88937	6.41145	0.51245	0.149861
C2orf42 ENSG00000115998	32.8569	11.3036	0.447203	9.10777	7.41741	11.0472	6.52648	5.64642
C2orf47 ENSG00000162972	0.977609	9.91101	23.4442	2.14713	2.38979	1.06653	2.78309	2.62582
C2orf49 ENSG00000135974	6.24351	3.47118	26.5723	1.42735	86.4857	22.9258	9.15017	45.9626
C2orf50 ENSG00000150873	0.0946617	0.571574	2.45097	0.214535	5.06917	0.487474	0.574757	0.433257
C2orf54 ENSG00000172478	0.00165578	0.967238	0.023232	1.27002	39.7314	12.0041	1.43404	2.6241
C2orf66 ENSG00000187944	0.675077	0.806748	1.58012	0.00278015	2.46971	1.5856	1.04045	0.13044
C2orf68 ENSG00000168887	4.87936	185.098	21.3748	128.297	35.74	159.27	248.869	24.8598
C2orf69 ENSG00000178074	1.01359	2.57149	2.57573	2.16907	4.02853	0.0210381	6.23064	1.12538
C2orf70 ENSG00000173557	0.204386	6.54671	0.928866	3.76745	0.625369	1.21089	0.567543	3.2178
C2orf71 ENSG00000179270	3.2702	0.521007	2.53418	1.03308	0.0915028	2.16044	0.328374	0.418013
C2orf72 ENSG00000204128	55.3498	60.6995	86.5052	131.895	7.13176	8.39623	116.535	3.53121
C2orf73 ENSG00000177994	0.302656	0.266466	2.86712	4.68	0.111691	0.272575	2.19365	1.86455
C2orf74 ENSG00000237651	1.46207	1.9357	0.932637	0.163494	0.0332549	6.88201	0.461546	0.66336
C2orf76 ENSG00000186132	2.24083	0.633089	0.236471	8.24486	2.01819	0.530876	1.50392	0.356946
C2orf78 ENSG00000187833	0.414945	1.50489	0.484594	0.00127647	0.405897	0.385227	1.08339	0.641127
C2orf80 ENSG00000188674	1.41456	0.931521	0.105743	1.16681	0.392957	5.90701	0.615451	1.7976
C2orf81 ENSG00000159239	2.61565	3.94015	1.804	45.1354	4.95588	0.781697	0.625684	17.3169
C2orf82 ENSG00000182600	1.5413	1.7059	0.0550814	9.17599	27.4937	6.11265	0.0429051	0.129469
C2orf83 ENSG00000042304	0.117	5.78695	3.20682	0.521966	1.95628	2.04981	0.278502	3.92461
C2orf88 ENSG00000187699	2.03994	7.36185	2.15799	4.39066	0.928374	49.9626	2.57987	1.91421
C3 ENSG00000125730	1444.69	610.29	72.5353	5.34837	3762.34	1406.25	5.92357	378.552
C3AR1 ENSG00000171860	13.5966	23.4139	26.741	3.26748	249.842	1.39516	4.05234	1.39655
C3orf14 ENSG00000114405	7.26425	1.3017	32.321	12.1093	1.89515	0.743512	15.106	4.33025
C3orf18 ENSG00000088543	12.4524	78.4661	7.96587	1.3289	160.953	91.063	86.5304	4.06879
C3orf20 ENSG00000131379	1.21925	0.210476	1.52949	2.18104	0.340625	0.673525	1.775	0.0192234
C3orf22 ENSG00000180697	0.134426	0.621397	0.136844	0.217629	0.0118001	0.847875	0.722676	0.125443
C3orf33 ENSG00000174928	1.17828	13.8097	70.2021	33.7156	2.67064	7.17454	4.20039	4.68068
C3orf36 ENSG00000221972	0.249516	3.2275	0.0469646	0.167323	1.15662	2.27762	0.133713	5.09758
C3orf38 ENSG00000179021	10.1268	6.88454	0.827831	5.08105	1.14371	4.38705	2.34676	1.68037
C3orf49 ENSG00000163632	0.682821	1.21259	1.64184	0.10069	0.133366	0.0254098	0.0243516	0.158972
C3orf52 ENSG00000114529	3.03893	0.406225	203.969	0.183005	0.819175	3.80858	5.72875	3.2793
C3orf58 ENSG00000181744	1.05669	0.308564	0.918032	22.1996	8.74661	56.4811	0.313459	10.8312
C3orf62 ENSG00000188315	20.7967	151.222	61.4621	112.486	6.53938	27.6232	2.12203	3.0347
C3orf70 ENSG00000187068	65.5847	1.8468	0.847553	1.8094	35.4806	16.0807	3.00229	1.00344
C3orf80 ENSG00000180044	2.80366	0.340657	3.33114	3.57271	1.17611	0.0644482	0.532694	4.0151
C4A ENSG00000244731	827.515	124.254	12.1094	8.80298	1789.09	304.392	22.4423	316.579
C4B ENSG00000224389	1650.23	293.424	155.222	14.3475	4744	1084.82	4.80299	1115.73
C4BPA ENSG00000123838	1.07084	0.769576	0.480462	2.53994	1.72076	0.425858	1.59937	5.63649
C4BPB ENSG00000123843	0.984469	3.78994	0.300996	0.421916	0.913939	2.81207	2.24565	0.404472
C4orf17 ENSG00000138813	0.0870541	0.739208	7.89768	0.593871	0.134939	0.545417	0.0933835	0.2927
C4orf19 ENSG00000154274	2.60379	0.673818	4.95138	2.41455	1.24751	2.08445	1.35536	13.9165
C4orf22 ENSG00000197826	0.0201886	0.0341064	1.38806	1.6107	0.251448	3.04879	1.22619	0.0666444
C4orf3 ENSG00000164096	381.713	259.752	240.935	210.642	39.1631	1.61354	30.1133	77.8644
C4orf32 ENSG00000174749	2.00259	1.90323	6.34992	32.046	6.08073	18.7128	11.2653	6.02838
C4orf33 ENSG00000151470	5.02528	0.369698	0.391158	5.91594	0.339626	0.539005	2.81752	2.04267
C4orf36 ENSG00000163633	45.4898	4.02412	18.2664	3.79708	1.4034	9.56542	6.99174	7.16677
C4orf46 ENSG00000205208	6.26625	0.425808	8.19079	0.121599	1.46187	1.16276	3.5959	0.743688
C4orf48 ENSG00000243449	245.683	297.912	5.67004	75.715	195.839	9.98332	1.54586	27.7316
C4orf50 ENSG00000181215	0.161835	1.13872	0.313587	0.171342	0.502868	5.96817	0.539708	0.201168
C5 ENSG00000106804	5.10977	0.29739	29.7033	9.81708	2.53782	7.94564	1.75669	0.993879
C5AR1 ENSG00000197405	7.10858	2.72596	68.5484	45.6586	38.8787	30.9518	6.93342	10.2062
C5AR2 ENSG00000134830	14.7693	3.53105	7.94527	0.83385	1.41583	0.417425	0.199587	0.603762
C5orf15 ENSG00000113583	0.205959	12.1276	457.243	667.617	285.476	73.2137	178.852	0.188851
C5orf22 ENSG00000082213	1.12789	7.10307	9.2828	2.80084	26.9314	0.0606274	2.09976	2.28636
C5orf24 ENSG00000181904	111.249	20.3581	31.6308	136.772	13.2174	8.21322	26.6541	60.1701
C5orf30 ENSG00000181751	3.10619	3.53892	2.75176	0.65828	33.3195	0.462317	13.1464	18.6374
C5orf34 ENSG00000172244	13.2754	9.29808	4.08905	3.13062	1.54059	0.341481	1.29566	0.797514
C5orf38 ENSG00000186493	263.521	20.5006	1.22115	74.1273	5.33059	15.3705	54.4323	31.206
C5orf42 ENSG00000197603	126.274	1.87184	49.2855	69.4641	2.54276	8.12227	15.1222	1.65141
C5orf45 ENSG00000161010	724.898	3.70742	20.7981	3.17655	8.79204	14.5443	183.573	44.7186
C5orf46 ENSG00000178776	29.4904	4.7382	0.526081	0.292113	5.2809	2.06472	0.989757	3.73581
C5orf49 ENSG00000215217	23.3391	5.75876	0.537873	3.37535	1.22066	5.08249	12.9607	1.7522
C5orf51 ENSG00000205765	8.06408	2.0736	14.7818	1.22234	4.06324	2.31353	23.5984	0.85823
C5orf52 ENSG00000187658	3.27689	2.0674	0.359921	1.36505	0.84951	0.375011	1.14755	2.66296
C5orf56 ENSG00000197536	1.05323	9.51294	4.43411	36.1831	5.01345	35.7718	0.0216832	127.173
C5orf63 ENSG00000164241	4.13124	0.623478	13.4844	6.28765	10.114	0.151539	4.98606	0.175402
C6 ENSG00000039537	1.05568	17.1066	0.795849	0.63268	1.36084	1.78365	0.588837	0.173781
C6orf1 ENSG00000186577	156.078	369.804	153.824	186.623	116.201	10.7849	26.2777	23.2787
C6orf106 ENSG00000196821	9.81913	820.579	112.54	148.522	23.487	121.902	230.548	18.9228
C6orf118 ENSG00000112539	0.0437014	2.3213	1.3094	0.318271	0.0317223	3.08687	2.23694	4.85835
C6orf120 ENSG00000185127	15.4504	34.979	5.15943	16.3762	5.57816	7.36041	12.9952	8.16503
C6orf132 ENSG00000188112	15.0593	115.822	191.682	49.7546	4.06778	70.2665	2.31053	2.72069
C6orf136 ENSG00000204564	28.3057	6.82537	105.002	10.2784	49.1942	13.2127	5.10884	9.6333
C6orf141 ENSG00000197261	0.934653	2.51183	41.5868	0.214202	2.51296	7.12396	0.416131	0.328589
C6orf201 ENSG00000185689	0.793424	0.0460626	3.5576	2.22389	0.954495	2.51664	0.406207	1.14369
C6orf203 ENSG00000130349	3.59818	1.81015	12.1604	17.925	6.22687	0.220619	2.53144	3.19517
C6orf223 ENSG00000181577	0.286373	1.72506	0.129748	0.202003	5.90093	2.10154	0.637656	2.78015
C6orf226 ENSG00000221821	94.9436	2.52138	0.366108	104.173	20.0716	5.95484	31.8401	5.50344
C6orf25 ENSG00000204420	1.02206	0.647457	2.68481	2.03498	0.208764	66.7896	1.04694	0.621954
C6orf47 ENSG00000204439	51.7261	146.66	6.54072	215.056	87.6218	220.115	0.461734	59.502
C6orf48 ENSG00000204387	21.7159	202.465	31.0483	130.767	334.044	93.8558	73.9603	3.93469
C6orf52 ENSG00000137434	1.4663	23.8727	1.50801	0.00653995	0.0378216	0.230811	2.84084	1.55673
C6orf58 ENSG00000184530	1.82578	2.06067	4.56128	8.04457	0.762084	0.0292815	2.73598	3.96381e-05
C6orf62 ENSG00000112308	114.444	136.464	15.6936	478.014	106.628	171.161	233.564	81.5787
C6orf89 ENSG00000198663	5.30831	592.79	97.536	173.509	70.414	89.6669	1.29658	95.0486
C7 ENSG00000112936	852.043	487.503	0.55935	0.526253	67.1314	30.9186	0.00846644	113.745
C7orf25 ENSG00000136197	0.754096	1.08127	0.0195624	0.0315327	0.0195687	0.913854	2.84756	1.72423
C7orf26 ENSG00000146576	148.203	535.325	7.07503	262.141	85.6664	112.79	102.818	12.6098
C7orf31 ENSG00000153790	0.117557	6.72293	0.0056266	6.3394	4.07661	1.28357	3.65025	1.85433
C7orf34 ENSG00000165131	1.42644	0.704875	0.196895	0.441805	0.364969	1.85036	1.46754	0.300365
C7orf43 ENSG00000146826	11.2647	12.5196	14.8219	71.8717	121.01	7.80444	4.03729	12.6453
C7orf49 ENSG00000122783	13.4307	484.755	1.02754	13.6166	83.9266	7.07555	102.127	0.625434
C7orf50 ENSG00000146540	384.169	267.866	5.54834	400.503	498.998	315.762	339.852	2.98282
C7orf61 ENSG00000185955	3.65637	2.27062	1.69196	0.79848	4.02448	0.109385	2.69828	2.50804
C7orf62 ENSG00000164645	0.695711	0.574712	0.819924	2.78678	1.34725	1.1556	1.47238	0.138095
C7orf72 ENSG00000164500	0.284581	3.7379	1.5831	0.0190308	4.61081	0.321017	1.05888	0.108463
C7orf73 ENSG00000243317	34.4402	27.7324	31.7583	28.3909	18.2951	38.2606	217.173	11.8534
C8A ENSG00000157131	0.0122029	0.554716	1.46535	0.0473241	0.722757	0.0690677	0.183291	0.175712
C8G ENSG00000176919	7.73636	1.7957	0.128955	31.4177	0.831428	1.15808	0.0311229	2.27179
C8orf22 ENSG00000168333	4.62029	2.88752	0.0025112	0.559976	0.132581	0.824908	0.145966	0.908386
C8orf33 ENSG00000182307	313.289	46.0877	188.345	107.899	15.8376	159.746	27.867	7.18909
C8orf34 ENSG00000165084	3.82174	4.39727	3.62864	0.17538	3.59266	4.79872	6.95258	3.223
C8orf37 ENSG00000156172	1.78083	2.87447	0.265717	1.5762	20.796	0.371095	1.96912	4.8602
C8orf4 ENSG00000176907	12.9005	16.6198	931.158	14.8527	127.315	24.4424	6.85581	0.281166
C8orf44 ENSG00000213865	1.1413	7.36108	28.7238	21.1554	0.869618	5.59478	6.41259	5.05436
C8orf46 ENSG00000169085	63.1523	6.91292	0.79707	1.86239	1.54737	11.7946	0.289284	0.123086
C8orf48 ENSG00000164743	2.98214	0.774523	2.57503	0.802731	0.0298471	0.62805	2.03638	0.793921
C8orf58 ENSG00000241852	6.62355	50.5839	6.00624	0.0567825	0.0249627	1.51535	1.17062	0.359983
C8orf59 ENSG00000176731	164.077	229.573	5.22882	189.871	126.045	186.058	6.81641	1.46217
C8orf74 ENSG00000171060	0.554383	0.022337	1.18988	1.04231	0.0125495	0.228567	0.0138677	0.995138
[truncated: 14,779 more rows]
