# Supplementary material for: Spatial maps of prostate cancer transcriptomes reveal an unexplored landscape of heterogeneity
Source: Nat Commun. 2018 Jun 20;9:2419. doi: 10.1038/s41467-018-04724-5 (PMC6010471; doi:10.1038/s41467-018-04724-5)
Supplement: Supplementary file 13 — Supplementary Data 10 [file 41467_2018_4724_MOESM13_ESM.zip › Supplementary Dataset 5/experiment0003-baselinefeature-gamma_prior-p.tsv]

	Baseline
A1BG ENSG00000121410	0.996686
A1CF ENSG00000148584	0.997718
A2M ENSG00000175899	0.998323
A2ML1 ENSG00000166535	0.997516
A4GALT ENSG00000128274	1.00951
AAAS ENSG00000094914	0.994416
AACS ENSG00000081760	0.997627
AADAC ENSG00000114771	0.998553
AADACL4 ENSG00000204518	0.99894
AADAT ENSG00000109576	1.00712
AAED1 ENSG00000158122	1.0026
AAGAB ENSG00000103591	1.00153
AAK1 ENSG00000115977	0.998403
AAMDC ENSG00000087884	0.997093
AAMP ENSG00000127837	0.992578
AAR2 ENSG00000131043	1.0033
AARD ENSG00000205002	1.00499
AARS ENSG00000090861	0.997671
AARSD1 ENSG00000266967	0.998369
AASDH ENSG00000157426	0.999748
AASDHPPT ENSG00000149313	1.00192
AASS ENSG00000008311	1.00209
AATF ENSG00000275700	1.00326
AATK ENSG00000181409	0.997325
ABAT ENSG00000183044	0.998199
ABC13-47488600E17.1 ENSG00000283199	0.998722
ABC13-47656900H15.1 ENSG00000283566	1.00214
ABCA1 ENSG00000165029	0.995807
ABCA10 ENSG00000154263	0.998137
ABCA12 ENSG00000144452	1.00201
ABCA13 ENSG00000179869	0.999379
ABCA2 ENSG00000107331	0.996757
ABCA3 ENSG00000167972	0.998382
ABCA4 ENSG00000198691	1.00287
ABCA5 ENSG00000154265	0.995998
ABCA6 ENSG00000154262	1.00128
ABCA7 ENSG00000064687	0.995837
ABCA8 ENSG00000141338	0.997241
ABCA9 ENSG00000154258	1.00226
ABCB1 ENSG00000085563	1.00254
ABCB10 ENSG00000135776	0.998472
ABCB11 ENSG00000073734	1.00303
ABCB4 ENSG00000005471	1.00218
ABCB5 ENSG00000004846	0.99811
ABCB6 ENSG00000115657	0.994778
ABCB7 ENSG00000131269	0.998477
ABCB8 ENSG00000197150	1.0033
ABCB9 ENSG00000150967	0.999386
ABCC1 ENSG00000103222	1.00062
ABCC10 ENSG00000124574	0.999557
ABCC11 ENSG00000121270	0.998932
ABCC3 ENSG00000108846	0.999136
ABCC4 ENSG00000125257	1.00139
ABCC5 ENSG00000114770	1.00083
ABCC6 ENSG00000091262	1.00359
ABCC8 ENSG00000006071	1.0046
ABCC9 ENSG00000069431	1.0022
ABCD1 ENSG00000101986	1.00032
ABCD2 ENSG00000173208	0.99605
ABCD3 ENSG00000117528	0.998721
ABCD4 ENSG00000119688	1.00149
ABCE1 ENSG00000164163	0.999861
ABCF1 ENSG00000204574	1.00051
ABCF2 ENSG00000033050	1.00056
ABCF3 ENSG00000161204	1.00033
ABCG1 ENSG00000160179	1.00212
ABCG2 ENSG00000118777	0.996298
ABCG4 ENSG00000172350	1.00111
ABCG5 ENSG00000138075	0.998835
ABHD1 ENSG00000143994	0.993394
ABHD10 ENSG00000144827	0.998396
ABHD11 ENSG00000106077	0.994642
ABHD12 ENSG00000100997	1.0035
ABHD13 ENSG00000139826	1.00197
ABHD14A ENSG00000248487	0.9991
ABHD14B ENSG00000114779	0.996754
ABHD15 ENSG00000168792	1.0009
ABHD16A ENSG00000204427	0.998797
ABHD17A ENSG00000129968	1.00216
ABHD17B ENSG00000107362	0.998395
ABHD17C ENSG00000136379	1.00785
ABHD18 ENSG00000164074	0.995209
ABHD2 ENSG00000140526	1.00277
ABHD3 ENSG00000158201	0.996213
ABHD4 ENSG00000100439	0.998559
ABHD5 ENSG00000011198	1.00348
ABHD6 ENSG00000163686	0.997273
ABHD8 ENSG00000127220	0.999684
ABI1 ENSG00000136754	0.996489
ABI2 ENSG00000138443	0.99967
ABI3 ENSG00000108798	1.00271
ABI3BP ENSG00000154175	1.00252
ABL1 ENSG00000097007	1.00421
ABL2 ENSG00000143322	0.99741
ABLIM1 ENSG00000099204	0.998512
ABLIM2 ENSG00000163995	0.999007
ABLIM3 ENSG00000173210	0.997615
ABO ENSG00000175164	0.997511
ABR ENSG00000159842	0.997953
ABRA ENSG00000174429	1.00032
ABRACL ENSG00000146386	0.999487
ABT1 ENSG00000146109	1.00073
ABTB1 ENSG00000114626	1.00501
ABTB2 ENSG00000166016	1.00168
AC004158.1 ENSG00000280264	0.999706
AC004381.6 ENSG00000005189	1.00283
AC004754.3 ENSG00000269881	1.00475
AC004813.1 ENSG00000279777	1.00299
AC004824.1 ENSG00000280226	1.00236
AC005281.1 ENSG00000226690	1.00005
AC005477.1 ENSG00000280188	1.00177
AC005480.1 ENSG00000279461	0.993135
AC006116.20 ENSG00000267710	0.999835
AC006386.1 ENSG00000279115	0.998536
AC006994.3 ENSG00000279317	1.00173
AC007906.1 ENSG00000279018	0.999749
AC008074.1 ENSG00000279644	1.00111
AC008522.1 ENSG00000279232	0.995365
AC008686.1 ENSG00000280221	1.00538
AC008759.1 ENSG00000279471	0.998409
AC008914.1 ENSG00000279768	0.995868
AC009014.3 ENSG00000271824	1.00261
AC010731.4 ENSG00000235118	0.997585
AC012005.1 ENSG00000279274	1.00134
AC013461.1 ENSG00000091436	0.996899
AC016549.1 ENSG00000281325	1.00463
AC021106.1 ENSG00000279386	0.997251
AC024060.1 ENSG00000281584	1.00013
AC025335.1 ENSG00000179859	0.992836
AC069063.2 ENSG00000279380	0.999483
AC073657.1 ENSG00000279937	0.997668
AC074033.1 ENSG00000281137	0.998362
AC087350.1 ENSG00000281527	1.00038
AC090498.1 ENSG00000279483	1.00138
AC104981.1 ENSG00000278938	0.998865
AC105009.1 ENSG00000281855	1.00372
AC105052.1 ENSG00000279168	1.00145
AC110615.1 ENSG00000279909	1.00217
AC113404.1 ENSG00000254893	0.997733
AC118758.1 ENSG00000268187	1.00081
AC131097.4 ENSG00000216921	1.00309
AC131263.1 ENSG00000280550	0.996608
AC138517.6 ENSG00000283288	1.00289
AC138969.4 ENSG00000183889	1.00273
AC241377.1 ENSG00000281741	1.00181
AC241585.1 ENSG00000281571	0.995481
AC242988.1 ENSG00000278939	0.999569
AC243756.1 ENSG00000270339	0.998328
AC245100.1 ENSG00000280649	1.00222
ACAA1 ENSG00000060971	0.995547
ACAA2 ENSG00000167315	1.00248
ACACA ENSG00000278540	0.99993
ACACB ENSG00000076555	0.999145
ACAD10 ENSG00000111271	0.997461
ACAD11 ENSG00000240303	1.0012
ACAD8 ENSG00000151498	0.997563
ACAD9 ENSG00000177646	0.999049
ACADL ENSG00000115361	1.0021
ACADM ENSG00000117054	0.99986
ACADS ENSG00000122971	0.992735
ACADSB ENSG00000196177	0.998836
ACADVL ENSG00000072778	0.998483
ACAN ENSG00000157766	0.995217
ACAP1 ENSG00000072818	1.00305
ACAP2 ENSG00000114331	0.995253
ACAP3 ENSG00000131584	1.00445
ACAT1 ENSG00000075239	1.00048
ACAT2 ENSG00000120437	0.997665
ACBD3 ENSG00000182827	0.999312
ACBD4 ENSG00000181513	0.998966
ACBD5 ENSG00000107897	1.00148
ACBD6 ENSG00000230124	0.998752
ACCS ENSG00000110455	1.00268
ACCSL ENSG00000205126	0.997506
ACD ENSG00000102977	1.00033
ACE ENSG00000159640	1.00059
ACE2 ENSG00000130234	0.998063
ACER1 ENSG00000167769	1.00075
ACER2 ENSG00000177076	1.00034
ACER3 ENSG00000078124	1.00017
ACHE ENSG00000087085	1.00079
ACIN1 ENSG00000100813	1.00236
ACKR1 ENSG00000213088	1.00279
ACKR2 ENSG00000144648	1.00576
ACKR3 ENSG00000144476	1.00164
ACKR4 ENSG00000129048	0.996368
ACLY ENSG00000131473	0.993922
ACMSD ENSG00000153086	0.994561
ACO1 ENSG00000122729	1.00027
ACO2 ENSG00000100412	0.999568
ACOD1 ENSG00000102794	0.99793
ACOT1 ENSG00000184227	0.998474
ACOT11 ENSG00000162390	1.00177
ACOT12 ENSG00000172497	0.997045
ACOT13 ENSG00000112304	0.998904
ACOT2 ENSG00000119673	1.0007
ACOT4 ENSG00000177465	1.00445
ACOT7 ENSG00000097021	0.995002
ACOT8 ENSG00000101473	0.995925
ACOT9 ENSG00000123130	1.00071
ACOX1 ENSG00000161533	0.995414
ACOX2 ENSG00000168306	0.999358
ACOX3 ENSG00000087008	0.996732
ACOXL ENSG00000153093	1.00016
ACP1 ENSG00000143727	0.999616
ACP2 ENSG00000134575	1.00111
ACP5 ENSG00000102575	1.00251
ACP6 ENSG00000162836	1.00011
ACP7 ENSG00000183760	0.999953
ACPP ENSG00000014257	1.00305
ACPT ENSG00000142513	0.999371
ACR ENSG00000100312	1.0021
ACRBP ENSG00000111644	1.00063
ACRC ENSG00000147174	0.999829
ACSBG1 ENSG00000103740	1.00051
ACSBG2 ENSG00000130377	0.999747
ACSF2 ENSG00000167107	1.00212
ACSF3 ENSG00000176715	1.00349
ACSL1 ENSG00000151726	1.00236
ACSL3 ENSG00000123983	0.994474
ACSL4 ENSG00000068366	1.00261
ACSL5 ENSG00000197142	0.996999
ACSL6 ENSG00000164398	0.999224
ACSM1 ENSG00000166743	1.00248
ACSM2A ENSG00000183747	0.998168
ACSM2B ENSG00000066813	1.00207
ACSM3 ENSG00000005187	1.00387
ACSM4 ENSG00000215009	1.00113
ACSM5 ENSG00000183549	1.00353
ACSM6 ENSG00000173124	0.998389
ACSS1 ENSG00000154930	1.00565
ACSS2 ENSG00000131069	0.999556
ACSS3 ENSG00000111058	1.00121
ACTA1 ENSG00000143632	1.00255
ACTA2 ENSG00000107796	0.997996
ACTB ENSG00000075624	1.00251
ACTBL2 ENSG00000169067	0.999879
ACTC1 ENSG00000159251	0.99877
ACTG1 ENSG00000184009	0.998855
ACTG2 ENSG00000163017	1.00228
ACTL10 ENSG00000182584	0.995022
ACTL6A ENSG00000136518	0.997185
ACTL6B ENSG00000077080	0.998751
ACTN1 ENSG00000072110	1.0008
ACTN2 ENSG00000077522	0.999266
ACTN3 ENSG00000248746	1.00192
ACTN4 ENSG00000130402	0.997571
ACTR10 ENSG00000131966	1.00354
ACTR1A ENSG00000138107	0.998057
ACTR1B ENSG00000115073	1.00062
ACTR2 ENSG00000138071	1.00349
ACTR3 ENSG00000115091	0.999941
ACTR3B ENSG00000133627	0.998411
ACTR3C ENSG00000106526	1.0007
ACTR5 ENSG00000101442	0.997588
ACTR6 ENSG00000075089	0.999014
ACTR8 ENSG00000113812	1.00004
ACTRT3 ENSG00000184378	0.998036
ACVR1 ENSG00000115170	0.995753
ACVR1B ENSG00000135503	0.993945
ACVR1C ENSG00000123612	1.00027
ACVR2A ENSG00000121989	1.00727
ACVR2B ENSG00000114739	1.00453
ACVRL1 ENSG00000139567	1.00096
ACY1 ENSG00000243989	0.998101
ACY3 ENSG00000132744	0.994055
ACYP1 ENSG00000119640	1.00288
ACYP2 ENSG00000170634	0.995561
ADA ENSG00000196839	0.998272
ADAD1 ENSG00000164113	1.00016
ADAD2 ENSG00000140955	0.998328
ADAL ENSG00000168803	1.00602
ADAM10 ENSG00000137845	1.00063
ADAM11 ENSG00000073670	1.00259
ADAM12 ENSG00000148848	0.991244
ADAM15 ENSG00000143537	0.998089
ADAM17 ENSG00000151694	1.00456
ADAM18 ENSG00000168619	0.997248
ADAM19 ENSG00000135074	1.00133
ADAM2 ENSG00000104755	1.00111
ADAM20 ENSG00000134007	0.999028
ADAM22 ENSG00000008277	0.999374
ADAM23 ENSG00000114948	0.996471
ADAM28 ENSG00000042980	0.995403
ADAM29 ENSG00000168594	0.998197
ADAM32 ENSG00000197140	1.00655
ADAM33 ENSG00000149451	0.998979
ADAM7 ENSG00000069206	1.00065
ADAM8 ENSG00000151651	0.996877
ADAM9 ENSG00000168615	1.00163
ADAMDEC1 ENSG00000134028	0.995663
ADAMTS1 ENSG00000154734	1.00276
ADAMTS10 ENSG00000142303	1.00013
ADAMTS12 ENSG00000151388	0.999768
ADAMTS13 ENSG00000160323	1.0039
ADAMTS14 ENSG00000138316	0.999502
ADAMTS15 ENSG00000166106	0.996901
ADAMTS16 ENSG00000145536	0.996658
ADAMTS17 ENSG00000140470	0.999731
ADAMTS18 ENSG00000140873	1.00376
ADAMTS19 ENSG00000145808	1.00091
ADAMTS2 ENSG00000087116	0.997461
ADAMTS20 ENSG00000173157	0.999985
ADAMTS3 ENSG00000156140	0.997665
ADAMTS4 ENSG00000158859	1.00276
ADAMTS5 ENSG00000154736	1.00247
ADAMTS6 ENSG00000049192	0.999222
ADAMTS7 ENSG00000136378	0.997995
ADAMTS8 ENSG00000134917	0.999912
ADAMTS9 ENSG00000163638	0.998743
ADAMTSL1 ENSG00000178031	0.998814
ADAMTSL2 ENSG00000197859	1.00204
ADAMTSL3 ENSG00000156218	1.00389
ADAMTSL4 ENSG00000143382	0.997504
ADAMTSL5 ENSG00000185761	0.995254
ADAP1 ENSG00000105963	0.999555
ADAP2 ENSG00000184060	0.999328
ADAR ENSG00000160710	1.0041
ADARB1 ENSG00000197381	0.998904
ADARB2 ENSG00000185736	0.998186
ADAT1 ENSG00000065457	1.00295
ADAT2 ENSG00000189007	1.00154
ADAT3 ENSG00000213638	1.0056
ADCK1 ENSG00000063761	1.00231
ADCK2 ENSG00000133597	1.00403
ADCK3 ENSG00000163050	1.00178
ADCK4 ENSG00000123815	1.00046
ADCK5 ENSG00000173137	1.00336
ADCY1 ENSG00000164742	0.998867
ADCY10 ENSG00000143199	1.00114
ADCY2 ENSG00000078295	0.997265
ADCY3 ENSG00000138031	1.00189
ADCY4 ENSG00000129467	1.00301
ADCY5 ENSG00000173175	1.00179
ADCY6 ENSG00000174233	0.995433
ADCY7 ENSG00000121281	1.00229
ADCY9 ENSG00000162104	1.00526
ADCYAP1 ENSG00000141433	0.993767
ADCYAP1R1 ENSG00000078549	1.00049
ADD1 ENSG00000087274	0.997742
ADD2 ENSG00000075340	0.999916
ADD3 ENSG00000148700	0.998141
ADGB ENSG00000118492	0.996165
ADGRA1 ENSG00000197177	1.00551
ADGRA2 ENSG00000020181	1.00433
ADGRA3 ENSG00000152990	0.999868
ADGRB1 ENSG00000181790	1.00003
ADGRB2 ENSG00000121753	0.999432
ADGRB3 ENSG00000135298	0.999885
ADGRD1 ENSG00000111452	0.999199
ADGRD2 ENSG00000180264	0.994318
ADGRE1 ENSG00000174837	0.996626
ADGRE2 ENSG00000127507	0.999751
ADGRE3 ENSG00000131355	0.997475
ADGRE5 ENSG00000123146	0.997256
ADGRF1 ENSG00000153292	1.00074
ADGRF2 ENSG00000164393	1.00052
ADGRF3 ENSG00000173567	1.00041
ADGRF4 ENSG00000153294	0.999735
ADGRF5 ENSG00000069122	1.00068
ADGRG1 ENSG00000205336	1.00574
ADGRG2 ENSG00000173698	0.998762
ADGRG3 ENSG00000182885	0.999522
ADGRG4 ENSG00000156920	0.991276
ADGRG5 ENSG00000159618	0.999693
ADGRG6 ENSG00000112414	0.999091
ADGRL1 ENSG00000072071	1.00001
ADGRL2 ENSG00000117114	1.00022
ADGRL3 ENSG00000150471	1.00125
ADGRL4 ENSG00000162618	0.99848
ADGRV1 ENSG00000164199	0.998006
ADH1B ENSG00000196616	1.00097
ADH1C ENSG00000248144	0.995784
ADH4 ENSG00000198099	0.99785
ADH5 ENSG00000197894	0.997893
ADH6 ENSG00000172955	0.997059
ADH7 ENSG00000196344	0.995772
ADHFE1 ENSG00000147576	1.00075
ADI1 ENSG00000182551	0.997729
ADIPOQ ENSG00000181092	0.99765
ADIPOR1 ENSG00000159346	0.996263
ADIPOR2 ENSG00000006831	0.999627
ADIRF ENSG00000148671	0.996312
ADK ENSG00000156110	0.997972
ADM ENSG00000148926	0.997906
ADM2 ENSG00000128165	1.00039
ADM5 ENSG00000224420	0.99593
ADNP ENSG00000101126	1.00245
ADNP2 ENSG00000101544	0.999615
ADO ENSG00000181915	0.998264
ADORA1 ENSG00000163485	0.999384
ADORA2B ENSG00000170425	1.00155
ADORA3 ENSG00000282608	1.00295
ADPGK ENSG00000159322	1.00255
ADPRH ENSG00000144843	0.999189
ADPRHL1 ENSG00000153531	0.999844
ADPRHL2 ENSG00000116863	1.00226
ADPRM ENSG00000170222	1.00178
ADRA1A ENSG00000120907	1.00432
ADRA1B ENSG00000170214	0.99899
ADRA1D ENSG00000171873	0.999275
ADRA2A ENSG00000150594	1.00289
ADRA2B ENSG00000274286	1.00083
ADRA2C ENSG00000184160	1.00152
ADRB1 ENSG00000043591	0.997537
ADRB2 ENSG00000169252	1.00809
ADRB3 ENSG00000188778	0.998336
ADRM1 ENSG00000130706	0.994986
ADSL ENSG00000239900	1.00194
ADSS ENSG00000035687	0.99945
ADSSL1 ENSG00000185100	0.999066
ADTRP ENSG00000111863	0.997839
AEBP1 ENSG00000106624	0.995389
AEBP2 ENSG00000139154	1.0016
AEN ENSG00000181026	0.994336
AES ENSG00000104964	0.998146
AF011889.5 ENSG00000241489	0.996987
AF111168.1 ENSG00000280308	0.997983
AFAP1 ENSG00000196526	0.996416
AFAP1L1 ENSG00000157510	1.00204
AFAP1L2 ENSG00000169129	1.00118
AFF1 ENSG00000172493	0.998022
AFF2 ENSG00000155966	1.00047
AFF3 ENSG00000144218	0.990426
AFF4 ENSG00000072364	1.00001
AFG3L2 ENSG00000141385	0.996047
AFM ENSG00000079557	0.995861
AFMID ENSG00000183077	0.998904
AFP ENSG00000081051	0.999666
AFTPH ENSG00000119844	0.994435
AGA ENSG00000038002	0.996304
AGAP1 ENSG00000157985	1.00186
AGAP14P ENSG00000279058	1.00406
AGAP2 ENSG00000135439	0.998642
AGAP3 ENSG00000133612	1.00615
AGAP4 ENSG00000188234	0.998216
AGAP5 ENSG00000172650	1.00275
AGAP6 ENSG00000204149	1.00373
AGAP9 ENSG00000204172	0.998603
AGBL1 ENSG00000273540	1.0019
AGBL2 ENSG00000165923	0.999536
AGBL3 ENSG00000146856	0.995895
AGBL4 ENSG00000186094	1.00052
AGBL5 ENSG00000084693	1.0022
AGER ENSG00000204305	0.998739
AGFG1 ENSG00000173744	1.00463
AGFG2 ENSG00000106351	0.999856
AGGF1 ENSG00000164252	0.996566
AGK ENSG00000006530	1.00278
AGL ENSG00000162688	1.00171
AGMAT ENSG00000116771	1.00415
AGMO ENSG00000187546	1.00201
AGO1 ENSG00000092847	1.00166
AGO2 ENSG00000123908	1.00094
AGO3 ENSG00000126070	1.00084
AGO4 ENSG00000134698	0.997716
AGPAT1 ENSG00000204310	0.999421
AGPAT2 ENSG00000169692	1.00265
AGPAT3 ENSG00000160216	1.00384
AGPAT4 ENSG00000026652	0.999405
AGPAT5 ENSG00000155189	1.0001
AGPS ENSG00000018510	0.998769
AGR2 ENSG00000106541	0.997477
AGR3 ENSG00000173467	1.00131
AGRN ENSG00000188157	1.00097
AGT ENSG00000135744	0.995639
AGTPBP1 ENSG00000135049	1.00034
AGTR1 ENSG00000144891	1.00098
AGTRAP ENSG00000177674	0.997796
AHCTF1 ENSG00000153207	1.00196
AHCY ENSG00000101444	0.998723
AHCYL1 ENSG00000168710	1.00196
AHCYL2 ENSG00000158467	0.998678
AHDC1 ENSG00000126705	1.00272
AHI1 ENSG00000135541	1.00138
AHNAK ENSG00000124942	0.997721
AHNAK2 ENSG00000185567	1.00278
AHR ENSG00000106546	0.999134
AHRR ENSG00000063438	0.999946
AHSA1 ENSG00000100591	1.00049
AHSA2 ENSG00000173209	1.00077
AHSG ENSG00000145192	0.999832
AIDA ENSG00000186063	1.00141
AIF1 ENSG00000204472	1.00302
AIF1L ENSG00000126878	0.995156
AIFM1 ENSG00000156709	0.994937
AIFM2 ENSG00000042286	0.999825
AIFM3 ENSG00000183773	0.999577
AIG1 ENSG00000146416	0.998221
AIM1 ENSG00000112297	1.00478
AIM1L ENSG00000176092	0.99927
AIM2 ENSG00000163568	1.00142
AIMP1 ENSG00000164022	1.00598
AIMP2 ENSG00000106305	1.0017
AIP ENSG00000110711	1.00327
AIPL1 ENSG00000129221	1.00249
AIRE ENSG00000160224	1.00189
AJ239318.1 ENSG00000280108	0.997585
AJAP1 ENSG00000196581	1.00215
AJUBA ENSG00000129474	0.998882
AK1 ENSG00000106992	1.0006
AK2 ENSG00000004455	0.999316
AK3 ENSG00000147853	1.00304
AK4 ENSG00000162433	1.00195
AK5 ENSG00000154027	0.999002
AK6 ENSG00000085231	1.00101
AK7 ENSG00000140057	0.996251
AK8 ENSG00000165695	1.00115
AK9 ENSG00000155085	0.999727
AKAP1 ENSG00000121057	0.998697
AKAP10 ENSG00000108599	0.997078
AKAP11 ENSG00000023516	1.00057
AKAP12 ENSG00000131016	0.999493
AKAP13 ENSG00000170776	1.00333
AKAP14 ENSG00000186471	0.998399
AKAP17A ENSG00000197976	1.00016
AKAP3 ENSG00000111254	0.999986
AKAP4 ENSG00000147081	1.00205
AKAP5 ENSG00000179841	0.997869
AKAP6 ENSG00000151320	1.00168
AKAP7 ENSG00000118507	0.997749
AKAP8 ENSG00000105127	1.00115
AKAP8L ENSG00000011243	0.995012
AKAP9 ENSG00000127914	0.998964
AKIP1 ENSG00000166452	1.00392
AKIRIN1 ENSG00000174574	1.00165
AKIRIN2 ENSG00000135334	0.996879
AKNA ENSG00000106948	0.997775
AKNAD1 ENSG00000162641	0.997544
AKR1A1 ENSG00000117448	1.00056
AKR1B1 ENSG00000085662	0.999336
AKR1B15 ENSG00000227471	0.998845
AKR1C1 ENSG00000187134	0.999252
AKR1C2 ENSG00000151632	0.997631
AKR1C3 ENSG00000196139	0.998806
AKR1D1 ENSG00000122787	1.00096
AKR1E2 ENSG00000165568	1.00035
AKR7A2 ENSG00000053371	1.00567
AKR7A3 ENSG00000162482	0.997012
AKR7L ENSG00000211454	1.00166
AKT1 ENSG00000142208	1.00202
AKT1S1 ENSG00000204673	0.998016
AKT2 ENSG00000105221	0.997994
AKT3 ENSG00000117020	1.00182
AKTIP ENSG00000166971	1.00686
AL023806.1 ENSG00000280184	0.998112
AL049794.1 ENSG00000280240	1.00111
AL133475.1 ENSG00000281602	0.997822
AL354828.1 ENSG00000279282	1.0023
AL354828.2 ENSG00000280175	1.00554
AL356053.1 ENSG00000150076	0.996723
AL356585.1 ENSG00000279081	0.995725
AL358852.1 ENSG00000278899	1.00275
AL365181.1 ENSG00000280316	0.995017
AL513523.2 ENSG00000279767	0.998594
AL589743.1 ENSG00000279508	1.00129
ALAD ENSG00000148218	1.00435
ALAS1 ENSG00000023330	0.998762
ALAS2 ENSG00000158578	1.00022
ALB ENSG00000163631	0.998893
ALCAM ENSG00000170017	1.00296
ALDH16A1 ENSG00000161618	0.995801
ALDH18A1 ENSG00000059573	0.999662
ALDH1A1 ENSG00000165092	1.00197
ALDH1A2 ENSG00000128918	0.994141
ALDH1A3 ENSG00000184254	0.995777
ALDH1B1 ENSG00000137124	1.00412
ALDH1L1 ENSG00000144908	0.997574
ALDH1L2 ENSG00000136010	0.995199
ALDH3A1 ENSG00000108602	0.996092
ALDH3A2 ENSG00000072210	1.00113
ALDH3B1 ENSG00000006534	0.999127
ALDH3B2 ENSG00000132746	0.998542
ALDH4A1 ENSG00000159423	0.997663
ALDH5A1 ENSG00000112294	0.998196
ALDH6A1 ENSG00000119711	1.00189
ALDH7A1 ENSG00000164904	1.00026
ALDH8A1 ENSG00000118514	1.00458
ALDH9A1 ENSG00000143149	0.995806
ALDOA ENSG00000149925	1.0029
ALDOC ENSG00000109107	1.00208
ALG1 ENSG00000033011	1.00227
ALG10 ENSG00000139133	0.996157
ALG10B ENSG00000175548	1.00204
ALG11 ENSG00000253710	0.997593
ALG12 ENSG00000182858	0.997261
ALG13 ENSG00000101901	0.998445
ALG14 ENSG00000172339	1.0004
ALG1L ENSG00000189366	0.99929
ALG1L2 ENSG00000251287	1.00222
ALG2 ENSG00000119523	0.99962
ALG3 ENSG00000214160	1.0026
ALG5 ENSG00000120697	0.999594
ALG6 ENSG00000088035	0.995195
ALG8 ENSG00000159063	0.996005
ALG9 ENSG00000086848	0.998753
ALK ENSG00000171094	1.00151
ALKBH1 ENSG00000100601	0.997463
ALKBH2 ENSG00000189046	0.999903
ALKBH3 ENSG00000166199	0.997452
ALKBH4 ENSG00000160993	0.997192
ALKBH5 ENSG00000091542	1.00292
ALKBH6 ENSG00000239382	0.999563
ALKBH7 ENSG00000125652	0.997196
ALKBH8 ENSG00000137760	1.00243
ALLC ENSG00000151360	1.00051
ALMS1 ENSG00000116127	0.997181
ALOX12 ENSG00000108839	0.998881
ALOX12B ENSG00000179477	1.00237
ALOX15 ENSG00000161905	0.996677
ALOX15B ENSG00000179593	0.999523
ALOX5 ENSG00000012779	1.00082
ALOX5AP ENSG00000132965	1.0008
ALPK1 ENSG00000073331	0.999912
ALPK2 ENSG00000198796	0.999579
ALPK3 ENSG00000136383	1.00015
ALPL ENSG00000162551	1.00039
ALPP ENSG00000163283	0.997053
ALS2 ENSG00000003393	0.999845
ALS2CL ENSG00000178038	1.00355
ALS2CR11 ENSG00000155754	0.999162
ALS2CR12 ENSG00000155749	1.00273
ALX3 ENSG00000156150	1.00433
ALYREF ENSG00000183684	1.00835
AMACR ENSG00000242110	1.00433
AMBN ENSG00000178522	1.00208
AMBP ENSG00000106927	0.99689
AMBRA1 ENSG00000110497	0.999038
AMD1 ENSG00000123505	0.996637
AMDHD1 ENSG00000139344	1.00376
AMDHD2 ENSG00000162066	1.00071
AMELX ENSG00000125363	1.00236
AMER1 ENSG00000184675	0.998462
AMER2 ENSG00000165566	1.00173
AMFR ENSG00000159461	0.999693
AMH ENSG00000104899	1.00121
AMHR2 ENSG00000135409	1.00132
AMIGO1 ENSG00000181754	0.998137
AMIGO2 ENSG00000139211	0.997321
AMIGO3 ENSG00000176020	0.994085
AMMECR1 ENSG00000101935	0.998041
AMMECR1L ENSG00000144233	1.0015
AMN ENSG00000166126	0.998938
AMN1 ENSG00000151743	0.994566
AMOT ENSG00000126016	1.00045
AMOTL1 ENSG00000166025	0.995827
AMOTL2 ENSG00000114019	0.995678
AMPD1 ENSG00000116748	1.00059
AMPD2 ENSG00000116337	0.999923
AMPD3 ENSG00000133805	0.999154
AMPH ENSG00000078053	1.00147
AMT ENSG00000145020	0.997893
AMY1A ENSG00000237763	1.00482
AMY1B ENSG00000174876	1.00289
AMY1C ENSG00000187733	1.0039
AMY2B ENSG00000240038	1.00173
AMZ1 ENSG00000174945	0.999162
AMZ2 ENSG00000196704	0.997328
ANAPC1 ENSG00000153107	0.998989
ANAPC10 ENSG00000164162	0.995105
ANAPC11 ENSG00000141552	0.99864
ANAPC13 ENSG00000129055	1.00069
ANAPC15 ENSG00000110200	0.994806
ANAPC16 ENSG00000166295	1.00007
ANAPC2 ENSG00000176248	1.00562
ANAPC4 ENSG00000053900	1.00151
ANAPC5 ENSG00000089053	0.999523
ANAPC7 ENSG00000196510	1.00257
ANG ENSG00000214274	1.00031
ANGEL1 ENSG00000013523	0.997007
ANGEL2 ENSG00000174606	0.99686
ANGPT1 ENSG00000154188	1.00224
ANGPT2 ENSG00000091879	1.00334
ANGPT4 ENSG00000101280	0.998379
ANGPTL1 ENSG00000116194	1.00265
ANGPTL2 ENSG00000136859	1.00847
ANGPTL3 ENSG00000132855	1.00058
ANGPTL4 ENSG00000167772	0.998154
ANGPTL6 ENSG00000130812	0.998557
ANGPTL7 ENSG00000171819	0.995181
ANGPTL8 ENSG00000130173	1.00242
ANHX ENSG00000227059	0.99834
ANK1 ENSG00000029534	1.00448
ANK2 ENSG00000145362	0.998343
ANK3 ENSG00000151150	0.996662
ANKAR ENSG00000151687	1.0032
ANKDD1A ENSG00000166839	0.995651
ANKDD1B ENSG00000189045	0.995392
ANKEF1 ENSG00000132623	1.0015
ANKFN1 ENSG00000153930	1.0053
ANKFY1 ENSG00000185722	0.998157
ANKH ENSG00000154122	0.999146
ANKHD1 ENSG00000131503	1.00354
ANKHD1-EIF4EBP3 ENSG00000254996	1.00108
ANKIB1 ENSG00000001629	0.999832
ANKK1 ENSG00000170209	1.00284
ANKLE1 ENSG00000160117	0.994477
ANKLE2 ENSG00000176915	1.00266
ANKMY1 ENSG00000144504	1.00394
ANKMY2 ENSG00000106524	1.00127
ANKRA2 ENSG00000164331	1.00242
ANKRD1 ENSG00000148677	1.00214
ANKRD10 ENSG00000088448	1.00012
ANKRD11 ENSG00000167522	0.996707
ANKRD12 ENSG00000101745	1
ANKRD13A ENSG00000076513	0.998768
ANKRD13B ENSG00000198720	0.999824
ANKRD13C ENSG00000118454	1.00472
ANKRD13D ENSG00000172932	0.99518
ANKRD16 ENSG00000134461	1.00171
ANKRD17 ENSG00000132466	1.00016
ANKRD18A ENSG00000180071	1.00229
ANKRD18B ENSG00000230453	0.993037
ANKRD2 ENSG00000165887	1.00401
ANKRD20A1 ENSG00000260691	1.00007
ANKRD20A2 ENSG00000183148	0.993113
ANKRD20A3 ENSG00000276203	1.00128
ANKRD20A4 ENSG00000172014	1.00206
ANKRD22 ENSG00000152766	0.999484
ANKRD23 ENSG00000163126	1.00373
ANKRD24 ENSG00000089847	1.00061
ANKRD26 ENSG00000107890	1.00021
ANKRD27 ENSG00000105186	1.00321
ANKRD28 ENSG00000206560	1.00031
ANKRD29 ENSG00000154065	0.996123
ANKRD30A ENSG00000148513	0.99593
ANKRD30B ENSG00000180777	1.00198
ANKRD30BL ENSG00000163046	0.997892
ANKRD31 ENSG00000145700	0.99709
ANKRD33 ENSG00000167612	0.997578
ANKRD33B ENSG00000164236	0.999242
ANKRD34A ENSG00000272031	1.00014
ANKRD34B ENSG00000189127	1.00022
ANKRD35 ENSG00000198483	0.99619
ANKRD36 ENSG00000135976	1.00162
ANKRD36B ENSG00000196912	0.996421
ANKRD36C ENSG00000174501	0.998291
ANKRD37 ENSG00000186352	0.99663
ANKRD39 ENSG00000213337	1.00116
ANKRD40 ENSG00000154945	1.00223
ANKRD42 ENSG00000137494	0.997654
ANKRD44 ENSG00000065413	0.998638
ANKRD45 ENSG00000183831	1.00389
ANKRD46 ENSG00000186106	0.997887
ANKRD49 ENSG00000168876	0.997893
ANKRD50 ENSG00000151458	0.997153
ANKRD52 ENSG00000139645	1.00124
ANKRD53 ENSG00000144031	0.998003
ANKRD54 ENSG00000100124	1.00009
ANKRD6 ENSG00000135299	0.999372
ANKRD62 ENSG00000181626	0.998207
ANKRD65 ENSG00000235098	1.00161
ANKRD7 ENSG00000106013	1.00139
ANKRD9 ENSG00000156381	1.00004
ANKS1A ENSG00000064999	0.997417
ANKS1B ENSG00000185046	0.998161
ANKS3 ENSG00000168096	1.00125
ANKS4B ENSG00000175311	0.998538
ANKS6 ENSG00000165138	1.00334
ANKUB1 ENSG00000206199	1.00126
ANKZF1 ENSG00000163516	0.999755
ANLN ENSG00000011426	0.999808
ANO1 ENSG00000131620	0.999875
ANO10 ENSG00000160746	0.998648
ANO2 ENSG00000047617	1.00224
ANO3 ENSG00000134343	1.004
ANO4 ENSG00000151572	0.997896
ANO5 ENSG00000171714	1.00093
ANO6 ENSG00000177119	1.00046
ANO7 ENSG00000146205	0.998576
ANO8 ENSG00000074855	0.999789
ANO9 ENSG00000185101	1.00176
ANOS1 ENSG00000011201	0.996635
ANP32A ENSG00000140350	0.99926
ANP32B ENSG00000136938	0.998734
ANP32E ENSG00000143401	1.00018
ANPEP ENSG00000166825	1.00375
ANTXR1 ENSG00000169604	1.00147
ANTXR2 ENSG00000163297	1.00253
ANXA1 ENSG00000135046	0.99441
ANXA11 ENSG00000122359	1.00325
ANXA13 ENSG00000104537	1.00119
ANXA2 ENSG00000182718	1.00459
ANXA2R ENSG00000177721	0.995418
ANXA3 ENSG00000138772	0.999394
ANXA4 ENSG00000196975	0.998821
ANXA5 ENSG00000164111	1.00109
ANXA6 ENSG00000197043	0.998738
ANXA7 ENSG00000138279	0.996976
ANXA8 ENSG00000265190	1.00175
ANXA8L1 ENSG00000264230	1.00583
ANXA9 ENSG00000143412	0.99848
AOAH ENSG00000136250	1.00408
AOC1 ENSG00000002726	0.996137
AOC2 ENSG00000131480	0.996535
AOC3 ENSG00000131471	1.00415
AOX1 ENSG00000138356	0.99862
AP000295.9 ENSG00000249624	0.995955
AP000304.12 ENSG00000249209	0.998827
AP000349.2 ENSG00000280178	0.997637
AP000350.10 ENSG00000251357	0.998239
AP000721.4 ENSG00000256100	1.00199
AP000769.1 ENSG00000279576	0.996639
AP000866.1 ENSG00000279342	0.996027
AP006285.2 ENSG00000278919	1.00348
AP1AR ENSG00000138660	0.99825
AP1B1 ENSG00000100280	0.99959
AP1G1 ENSG00000166747	1.00139
AP1G2 ENSG00000213983	0.999994
AP1M1 ENSG00000072958	1.00108
AP1M2 ENSG00000129354	0.995219
AP1S1 ENSG00000106367	1.00107
AP1S2 ENSG00000182287	1.00299
AP1S3 ENSG00000152056	0.996226
AP2A1 ENSG00000196961	0.997043
AP2A2 ENSG00000183020	1.00294
AP2B1 ENSG00000006125	1.00098
AP2M1 ENSG00000161203	1.00582
AP2S1 ENSG00000042753	0.997359
AP3B1 ENSG00000132842	0.9966
AP3B2 ENSG00000103723	1.00181
AP3D1 ENSG00000065000	1.00144
AP3M1 ENSG00000185009	1.00025
AP3M2 ENSG00000070718	1.00173
AP3S1 ENSG00000177879	1.00703
AP3S2 ENSG00000157823	0.997574
AP4B1 ENSG00000134262	1.00173
AP4E1 ENSG00000081014	0.999103
AP4M1 ENSG00000221838	0.991905
AP4S1 ENSG00000100478	1.00046
AP5B1 ENSG00000254470	0.998497
AP5M1 ENSG00000053770	0.997428
AP5S1 ENSG00000125843	0.998624
AP5Z1 ENSG00000242802	1.00217
APAF1 ENSG00000120868	0.999704
APBA1 ENSG00000107282	1.00205
APBA2 ENSG00000034053	1.00246
APBA3 ENSG00000011132	0.997313
APBB1 ENSG00000166313	1.00127
APBB1IP ENSG00000077420	1.00132
APBB2 ENSG00000163697	1.00126
APBB3 ENSG00000113108	1.00529
APC ENSG00000134982	0.997737
APC2 ENSG00000115266	1.00538
APCDD1 ENSG00000154856	1.00217
APCDD1L ENSG00000198768	1.00087
APEH ENSG00000164062	0.997009
APELA ENSG00000248329	0.997131
APEX1 ENSG00000100823	1.00427
APEX2 ENSG00000169188	1.00065
APH1A ENSG00000117362	0.994082
APH1B ENSG00000138613	0.99601
API5 ENSG00000166181	1.00085
APIP ENSG00000149089	1.00261
APITD1 ENSG00000175279	1.00122
APLF ENSG00000169621	0.997624
APLN ENSG00000171388	0.999328
APLNR ENSG00000134817	0.998907
APLP1 ENSG00000105290	0.997579
APLP2 ENSG00000084234	0.997816
APMAP ENSG00000101474	0.997806
APOA1 ENSG00000118137	1.00037
APOA2 ENSG00000158874	1.00298
APOB ENSG00000084674	1.00062
APOBEC3A ENSG00000128383	0.996031
APOBEC3B ENSG00000179750	0.996846
APOBEC3C ENSG00000244509	0.996697
APOBEC3D ENSG00000243811	0.999403
APOBEC3F ENSG00000128394	1.00299
APOBEC3G ENSG00000239713	1.00008
APOBEC3H ENSG00000100298	1.00626
APOBEC4 ENSG00000173627	0.999202
APOBR ENSG00000184730	0.995872
APOC1 ENSG00000130208	0.99776
APOC2 ENSG00000234906	1.00021
APOC3 ENSG00000110245	1.00063
APOD ENSG00000189058	1.00453
APOE ENSG00000130203	1.00382
APOF ENSG00000175336	1.00569
APOH ENSG00000091583	1.00231
APOL1 ENSG00000100342	0.99336
APOL2 ENSG00000128335	1.00162
APOL3 ENSG00000128284	0.998613
APOL4 ENSG00000100336	0.998721
APOL6 ENSG00000221963	1.00117
APOLD1 ENSG00000178878	1.00294
APOM ENSG00000204444	0.99712
APOO ENSG00000184831	0.997011
APOOL ENSG00000155008	1.00115
APP ENSG00000142192	1.00216
APPBP2 ENSG00000062725	1.00165
APPL1 ENSG00000157500	0.99609
APPL2 ENSG00000136044	1.00254
APRT ENSG00000198931	0.998575
APTX ENSG00000137074	1.00135
AQP1 ENSG00000240583	0.996961
AQP10 ENSG00000143595	1.00205
AQP11 ENSG00000178301	0.99462
AQP12A ENSG00000184945	1.00482
AQP12B ENSG00000185176	0.998988
AQP2 ENSG00000167580	1.00145
AQP3 ENSG00000165272	0.999606
AQP4 ENSG00000171885	0.997511
AQP5 ENSG00000161798	1.00085
AQP6 ENSG00000086159	1.00032
AQP7 ENSG00000165269	1.00062
AQR ENSG00000021776	0.999582
AR ENSG00000169083	0.999042
ARAF ENSG00000078061	0.999122
ARAP1 ENSG00000186635	1.00117
ARAP2 ENSG00000047365	0.996829
ARAP3 ENSG00000120318	1.00103
ARC ENSG00000198576	0.999678
ARCN1 ENSG00000095139	0.998659
AREG ENSG00000109321	0.994203
AREL1 ENSG00000119682	0.996486
ARF1 ENSG00000143761	0.999404
ARF3 ENSG00000134287	1.00063
ARF4 ENSG00000168374	1.00327
ARF5 ENSG00000004059	1.00088
ARF6 ENSG00000165527	1.00043
ARFGAP1 ENSG00000101199	0.99784
ARFGAP2 ENSG00000149182	0.998771
ARFGAP3 ENSG00000242247	1.00078
ARFGEF1 ENSG00000066777	1.0024
ARFGEF2 ENSG00000124198	0.999479
ARFGEF3 ENSG00000112379	0.999578
ARFIP1 ENSG00000164144	1.00289
ARFIP2 ENSG00000132254	1.00129
ARFRP1 ENSG00000101246	0.998634
ARG1 ENSG00000118520	1.00046
ARG2 ENSG00000081181	0.998973
ARGLU1 ENSG00000134884	0.998839
ARHGAP1 ENSG00000175220	0.998654
ARHGAP10 ENSG00000071205	0.99983
ARHGAP11A ENSG00000198826	0.99793
ARHGAP11B ENSG00000187951	1.00413
ARHGAP12 ENSG00000165322	0.996026
ARHGAP15 ENSG00000075884	1.00065
ARHGAP17 ENSG00000140750	1.00078
ARHGAP18 ENSG00000146376	1.00215
ARHGAP19 ENSG00000213390	0.999223
ARHGAP20 ENSG00000137727	1.00111
ARHGAP21 ENSG00000107863	0.998984
ARHGAP22 ENSG00000128805	1.00182
ARHGAP23 ENSG00000275832	0.997085
ARHGAP24 ENSG00000138639	1.00234
ARHGAP25 ENSG00000163219	1.00129
ARHGAP26 ENSG00000145819	0.997211
ARHGAP27 ENSG00000159314	1.00133
ARHGAP28 ENSG00000088756	0.996693
ARHGAP29 ENSG00000137962	0.999737
ARHGAP30 ENSG00000186517	1.00263
ARHGAP31 ENSG00000031081	1.00375
ARHGAP32 ENSG00000134909	1.00391
ARHGAP33 ENSG00000004777	0.997914
ARHGAP35 ENSG00000160007	1.00076
ARHGAP36 ENSG00000147256	0.994308
ARHGAP39 ENSG00000147799	1.00373
ARHGAP4 ENSG00000089820	0.997142
ARHGAP40 ENSG00000124143	1.00455
ARHGAP42 ENSG00000165895	0.998118
ARHGAP44 ENSG00000006740	0.998865
ARHGAP45 ENSG00000180448	0.998045
ARHGAP5 ENSG00000100852	1.00046
ARHGAP6 ENSG00000047648	1.00499
ARHGAP8 ENSG00000241484	1.00118
ARHGAP9 ENSG00000123329	0.997119
ARHGDIA ENSG00000141522	0.999769
ARHGDIB ENSG00000111348	1.00236
ARHGDIG ENSG00000242173	0.997219
ARHGEF1 ENSG00000076928	1.00298
ARHGEF10 ENSG00000104728	1.00509
ARHGEF10L ENSG00000074964	0.997372
ARHGEF11 ENSG00000132694	1.00053
ARHGEF12 ENSG00000196914	0.99742
ARHGEF15 ENSG00000198844	0.99997
ARHGEF16 ENSG00000130762	0.998847
ARHGEF17 ENSG00000110237	1.00179
ARHGEF18 ENSG00000104880	0.999905
ARHGEF19 ENSG00000142632	1.00441
ARHGEF2 ENSG00000116584	0.998849
ARHGEF25 ENSG00000240771	0.998889
ARHGEF26 ENSG00000114790	0.996101
ARHGEF28 ENSG00000214944	0.998073
ARHGEF3 ENSG00000163947	0.99803
ARHGEF33 ENSG00000214694	0.998822
ARHGEF35 ENSG00000213214	1.00267
ARHGEF37 ENSG00000183111	1.00268
ARHGEF38 ENSG00000236699	1.00047
ARHGEF39 ENSG00000137135	0.995964
ARHGEF4 ENSG00000136002	1.00288
ARHGEF40 ENSG00000165801	0.998565
ARHGEF5 ENSG00000050327	0.997767
ARHGEF6 ENSG00000129675	0.999852
ARHGEF7 ENSG00000102606	0.995502
ARHGEF9 ENSG00000131089	1.001
ARID1A ENSG00000117713	1.00292
ARID1B ENSG00000049618	1.00086
ARID2 ENSG00000189079	1.00358
ARID3A ENSG00000116017	0.998217
ARID3B ENSG00000179361	1.00087
ARID4A ENSG00000032219	0.999261
ARID4B ENSG00000054267	1.00041
ARID5A ENSG00000196843	1.0038
ARID5B ENSG00000150347	0.998555
ARIH1 ENSG00000166233	0.994756
ARIH2 ENSG00000177479	0.999998
ARIH2OS ENSG00000221883	0.998277
ARL1 ENSG00000120805	1.00246
ARL10 ENSG00000175414	1.00049
ARL11 ENSG00000152213	0.992673
ARL13B ENSG00000169379	0.999583
ARL14 ENSG00000179674	1.00427
ARL14EP ENSG00000152219	0.999756
ARL15 ENSG00000185305	1.00097
ARL16 ENSG00000214087	0.997181
ARL17A ENSG00000185829	0.997427
ARL17B ENSG00000228696	0.998207
ARL2 ENSG00000213465	0.998255
ARL2BP ENSG00000102931	1.00136
ARL3 ENSG00000138175	1.00018
ARL4A ENSG00000122644	0.999106
ARL4C ENSG00000188042	0.9999
ARL4D ENSG00000175906	0.996668
ARL5A ENSG00000162980	1.00066
ARL5B ENSG00000165997	0.995012
ARL5C ENSG00000141748	1.00159
ARL6 ENSG00000113966	1.00258
ARL6IP1 ENSG00000170540	0.99913
ARL6IP4 ENSG00000182196	0.995549
ARL6IP5 ENSG00000144746	0.999304
ARL6IP6 ENSG00000177917	0.99763
ARL8A ENSG00000143862	1.00125
ARL8B ENSG00000134108	1.00063
ARL9 ENSG00000196503	0.99824
ARMC1 ENSG00000104442	1.00316
ARMC10 ENSG00000170632	1.00652
ARMC12 ENSG00000157343	1.00123
ARMC2 ENSG00000118690	0.997644
ARMC4 ENSG00000169126	0.997659
ARMC5 ENSG00000140691	1.0022
ARMC6 ENSG00000105676	0.993637
ARMC7 ENSG00000125449	0.998527
ARMC8 ENSG00000114098	1.00012
ARMC9 ENSG00000135931	0.998823
ARMCX1 ENSG00000126947	0.99585
ARMCX2 ENSG00000184867	0.999467
ARMCX3 ENSG00000102401	0.995947
ARMCX4 ENSG00000196440	0.999501
ARMCX5 ENSG00000125962	1.00227
ARMCX6 ENSG00000198960	1.00073
ARMT1 ENSG00000146476	1.00163
ARNT ENSG00000143437	1.00021
ARNT2 ENSG00000172379	0.996623
ARNTL ENSG00000133794	0.998312
ARNTL2 ENSG00000029153	1.0026
ARPC1A ENSG00000241685	0.99447
ARPC1B ENSG00000130429	1.001
ARPC2 ENSG00000163466	1.00111
ARPC3 ENSG00000111229	1.0003
ARPC4 ENSG00000241553	1.00312
ARPC5 ENSG00000162704	1.00348
ARPC5L ENSG00000136950	0.998866
ARPIN ENSG00000242498	1.00192
ARPP19 ENSG00000128989	0.999883
ARPP21 ENSG00000172995	0.998854
ARRB1 ENSG00000137486	1.0007
ARRB2 ENSG00000141480	1.00258
ARRDC1 ENSG00000197070	0.998422
ARRDC2 ENSG00000105643	1.00331
ARRDC3 ENSG00000113369	1.0014
ARRDC4 ENSG00000140450	1.00484
ARRDC5 ENSG00000205784	0.998011
ARSA ENSG00000100299	0.998263
ARSB ENSG00000113273	1.00398
ARSD ENSG00000006756	0.998732
ARSE ENSG00000157399	0.997634
ARSG ENSG00000141337	1.00358
ARSI ENSG00000183876	1.00101
ARSJ ENSG00000180801	0.998478
ARSK ENSG00000164291	1.00029
ART3 ENSG00000156219	1.00009
ART4 ENSG00000111339	0.992165
ART5 ENSG00000167311	1.00153
ARTN ENSG00000117407	1.00274
ARV1 ENSG00000173409	0.998724
ARVCF ENSG00000099889	1.00187
ARX ENSG00000004848	1.00023
ASAH1 ENSG00000104763	0.99885
ASAH2 ENSG00000188611	0.999153
ASAH2B ENSG00000204147	0.997019
ASAP1 ENSG00000153317	1.0006
ASAP2 ENSG00000151693	1.00194
ASAP3 ENSG00000088280	1.00252
ASB1 ENSG00000065802	0.999859
ASB10 ENSG00000146926	0.994233
ASB11 ENSG00000165192	0.997726
ASB12 ENSG00000198881	0.996843
ASB13 ENSG00000196372	0.996416
ASB14 ENSG00000239388	0.997405
ASB15 ENSG00000146809	1.00136
ASB18 ENSG00000182177	1.00126
ASB2 ENSG00000100628	1.00318
ASB3 ENSG00000115239	1.00289
ASB4 ENSG00000005981	0.998537
ASB5 ENSG00000164122	0.997363
ASB6 ENSG00000148331	0.995493
ASB7 ENSG00000183475	0.998469
ASB8 ENSG00000177981	1.0023
ASB9 ENSG00000102048	0.999766
ASCC1 ENSG00000138303	0.997047
ASCC2 ENSG00000100325	0.997818
ASCC3 ENSG00000112249	1.00278
ASCL1 ENSG00000139352	0.999576
ASCL2 ENSG00000183734	0.998524
ASCL4 ENSG00000187855	0.999541
ASCL5 ENSG00000232237	1.00221
ASF1A ENSG00000111875	0.999724
ASF1B ENSG00000105011	1.00205
ASGR1 ENSG00000141505	1.00225
ASGR2 ENSG00000161944	0.999445
ASH1L ENSG00000116539	1.00274
ASH2L ENSG00000129691	1.00186
ASIC1 ENSG00000110881	1.0017
ASIC2 ENSG00000108684	0.998872
ASIC3 ENSG00000213199	1.00021
ASIC4 ENSG00000072182	1.00419
ASIP ENSG00000101440	1.00113
ASL ENSG00000126522	0.999875
ASMT ENSG00000196433	1.00017
ASMTL ENSG00000169093	1.00305
ASNA1 ENSG00000198356	1.00304
ASNS ENSG00000070669	1.00048
ASNSD1 ENSG00000138381	1.00025
ASPA ENSG00000108381	0.997166
ASPDH ENSG00000204653	0.997505
ASPG ENSG00000166183	1.00033
ASPH ENSG00000198363	0.998766
ASPHD1 ENSG00000174939	0.999722
ASPHD2 ENSG00000128203	0.996786
ASPM ENSG00000066279	0.99881
ASPN ENSG00000106819	0.998846
ASPRV1 ENSG00000244617	1.00081
ASPSCR1 ENSG00000169696	0.998871
ASRGL1 ENSG00000162174	0.996436
ASS1 ENSG00000130707	1.00371
ASTE1 ENSG00000034533	1.00359
ASTN1 ENSG00000152092	1.00381
ASTN2 ENSG00000148219	0.99885
ASUN ENSG00000064102	0.998015
ASXL1 ENSG00000171456	0.999507
ASXL2 ENSG00000143970	1.00137
ASXL3 ENSG00000141431	0.996884
ATAD1 ENSG00000138138	0.998663
ATAD2 ENSG00000156802	0.997527
ATAD2B ENSG00000119778	1.0036
ATAD3A ENSG00000197785	1.00191
ATAD3B ENSG00000160072	0.997835
ATAD3C ENSG00000215915	0.996513
ATAD5 ENSG00000176208	1.0055
ATAT1 ENSG00000137343	1.0021
ATCAY ENSG00000167654	0.992937
ATE1 ENSG00000107669	1.00009
ATF1 ENSG00000123268	0.99757
ATF2 ENSG00000115966	0.998158
ATF3 ENSG00000162772	1.00185
ATF4 ENSG00000128272	1.0023
ATF5 ENSG00000169136	1.00587
ATF6 ENSG00000118217	1.00177
ATF6B ENSG00000213676	0.995466
ATF7 ENSG00000170653	0.998037
ATF7IP ENSG00000171681	0.997986
ATF7IP2 ENSG00000166669	1.00132
ATG10 ENSG00000152348	1.00162
ATG101 ENSG00000123395	1.00382
ATG12 ENSG00000145782	1.00282
ATG13 ENSG00000175224	1.00242
ATG14 ENSG00000126775	0.99794
ATG16L1 ENSG00000085978	0.999449
ATG16L2 ENSG00000168010	0.997467
ATG2A ENSG00000110046	0.997397
ATG2B ENSG00000066739	0.999391
ATG3 ENSG00000144848	0.997401
ATG4A ENSG00000101844	0.994884
ATG4B ENSG00000168397	1.00217
ATG4C ENSG00000125703	1.00139
ATG4D ENSG00000130734	1.0002
ATG5 ENSG00000057663	1.00295
ATG7 ENSG00000197548	0.997374
ATG9A ENSG00000198925	1.00074
ATG9B ENSG00000181652	1.00394
ATHL1 ENSG00000142102	0.995975
ATIC ENSG00000138363	0.99799
ATL1 ENSG00000198513	0.995522
ATL2 ENSG00000119787	0.995733
ATL3 ENSG00000184743	0.993737
ATM ENSG00000149311	0.998875
ATMIN ENSG00000166454	0.999264
ATN1 ENSG00000111676	0.999564
ATOH7 ENSG00000179774	0.998246
ATOH8 ENSG00000168874	1.00432
ATOX1 ENSG00000177556	1.00412
ATP10A ENSG00000206190	0.999798
ATP10B ENSG00000118322	1.00165
ATP10D ENSG00000145246	1.00296
ATP11A ENSG00000068650	0.997102
ATP11B ENSG00000058063	0.998777
ATP11C ENSG00000101974	1.0002
ATP12A ENSG00000075673	1.0007
ATP13A1 ENSG00000105726	1.00024
ATP13A2 ENSG00000159363	1.00332
ATP13A3 ENSG00000133657	0.999154
ATP13A4 ENSG00000127249	1.00452
ATP1A1 ENSG00000163399	0.999923
ATP1A2 ENSG00000018625	1.0018
ATP1A3 ENSG00000105409	0.999391
ATP1A4 ENSG00000132681	0.996144
ATP1B1 ENSG00000143153	0.995238
ATP1B2 ENSG00000129244	0.995164
ATP1B3 ENSG00000069849	1.0021
ATP1B4 ENSG00000101892	0.999317
ATP23 ENSG00000166896	1.00068
ATP2A1 ENSG00000196296	0.999355
ATP2A2 ENSG00000174437	0.997529
ATP2A3 ENSG00000074370	0.997141
ATP2B1 ENSG00000070961	1.00142
ATP2B2 ENSG00000157087	1.00743
ATP2B4 ENSG00000058668	1.00127
ATP2C1 ENSG00000017260	1.00678
ATP2C2 ENSG00000064270	1.0006
ATP4B ENSG00000186009	1.00348
ATP5J2-PTCD1 ENSG00000248919	1.00064
ATP5SL ENSG00000105341	1.00601
ATP6AP1 ENSG00000071553	0.99896
ATP6AP1L ENSG00000205464	0.996694
ATP6AP2 ENSG00000182220	1.00051
ATP6V0A1 ENSG00000033627	1.00403
ATP6V0A2 ENSG00000185344	0.999373
ATP6V0A4 ENSG00000105929	0.998024
ATP6V0B ENSG00000117410	0.997481
ATP6V0C ENSG00000185883	1.00469
ATP6V0D1 ENSG00000159720	0.99832
ATP6V0D2 ENSG00000147614	0.999119
ATP6V0E1 ENSG00000113732	0.996429
ATP6V0E2 ENSG00000171130	0.996191
ATP6V1A ENSG00000114573	0.999645
ATP6V1B1 ENSG00000116039	0.996311
ATP6V1B2 ENSG00000147416	1.00202
ATP6V1C1 ENSG00000155097	1.00214
ATP6V1C2 ENSG00000143882	0.997756
ATP6V1D ENSG00000100554	0.995952
ATP6V1E1 ENSG00000131100	0.999315
ATP6V1E2 ENSG00000250565	0.997938
ATP6V1F ENSG00000128524	0.99734
ATP6V1G1 ENSG00000136888	0.996316
ATP6V1G2 ENSG00000213760	1.00248
ATP6V1G3 ENSG00000151418	1.00043
ATP6V1H ENSG00000047249	0.999302
ATP7A ENSG00000165240	0.999591
ATP7B ENSG00000123191	0.995947
ATP8A1 ENSG00000124406	1.00445
ATP8A2 ENSG00000132932	1.00525
ATP8B1 ENSG00000081923	1.00194
ATP8B2 ENSG00000143515	0.999331
ATP8B3 ENSG00000130270	0.999897
ATP8B4 ENSG00000104043	0.998168
ATP9A ENSG00000054793	1.00187
ATP9B ENSG00000166377	1.00094
ATPIF1 ENSG00000130770	0.998211
ATR ENSG00000175054	0.993144
ATRAID ENSG00000138085	1.00347
ATRIP ENSG00000164053	1.00306
ATRIP ENSG00000282827	0.997961
ATRN ENSG00000088812	0.997553
ATRNL1 ENSG00000107518	1.0009
ATRX ENSG00000085224	1.00445
ATXN1 ENSG00000124788	0.997781
ATXN10 ENSG00000130638	0.997691
ATXN1L ENSG00000224470	0.999541
ATXN2 ENSG00000204842	0.995933
ATXN2L ENSG00000168488	0.996837
ATXN3 ENSG00000066427	1.001
ATXN7 ENSG00000163635	1.00062
ATXN7L1 ENSG00000146776	0.999879
ATXN7L2 ENSG00000162650	0.998439
ATXN7L3 ENSG00000087152	0.995002
ATXN7L3B ENSG00000253719	1.00048
AUH ENSG00000148090	1.00314
AUNIP ENSG00000127423	1.00097
AUP1 ENSG00000115307	1.00087
AURKA ENSG00000087586	0.995496
AURKAIP1 ENSG00000175756	0.998181
AURKB ENSG00000178999	1.00411
AURKC ENSG00000105146	1.0058
AUTS2 ENSG00000158321	0.997785
AVEN ENSG00000169857	0.997171
AVIL ENSG00000135407	0.997081
AVL9 ENSG00000105778	0.996951
AVP ENSG00000101200	1.00394
AVPI1 ENSG00000119986	1.00123
AVPR1A ENSG00000166148	1.00347
AVPR1B ENSG00000198049	1.00007
AVPR2 ENSG00000126895	1.00287
AXDND1 ENSG00000162779	1.00166
AXIN1 ENSG00000103126	0.998493
AXIN2 ENSG00000168646	1.00043
AXL ENSG00000167601	0.997996
AZGP1 ENSG00000160862	1.00201
AZI2 ENSG00000163512	1.004
AZIN1 ENSG00000155096	1.00263
AZIN2 ENSG00000142920	1.0028
AZU1 ENSG00000172232	0.999447
B2M ENSG00000166710	0.998639
B3GALNT1 ENSG00000169255	0.998651
B3GALNT2 ENSG00000162885	1.00083
B3GALT1 ENSG00000172318	0.997564
B3GALT2 ENSG00000162630	0.997902
B3GALT4 ENSG00000235863	1.00585
B3GALT5 ENSG00000183778	1.00174
B3GALT6 ENSG00000176022	1.00527
B3GAT1 ENSG00000109956	0.996559
B3GAT2 ENSG00000112309	1.00125
B3GAT3 ENSG00000149541	0.996134
B3GLCT ENSG00000187676	1.00437
B3GNT2 ENSG00000170340	0.997959
B3GNT3 ENSG00000179913	0.998125
B3GNT4 ENSG00000176383	0.994519
B3GNT5 ENSG00000176597	1.0013
B3GNT6 ENSG00000198488	1.00058
B3GNT7 ENSG00000156966	1.0015
B3GNT8 ENSG00000177191	0.996809
B3GNT9 ENSG00000237172	0.998916
B3GNTL1 ENSG00000175711	0.994835
B4GALNT1 ENSG00000135454	1.00317
B4GALNT2 ENSG00000167080	1.00013
B4GALNT3 ENSG00000139044	1.00018
B4GALNT4 ENSG00000182272	0.996669
B4GALT1 ENSG00000086062	1.00493
B4GALT2 ENSG00000117411	1.0013
B4GALT3 ENSG00000158850	1.00004
B4GALT4 ENSG00000121578	0.997541
B4GALT5 ENSG00000158470	1.00052
B4GALT6 ENSG00000118276	1.00085
B4GALT7 ENSG00000027847	0.997988
B4GAT1 ENSG00000174684	0.997004
B9D1 ENSG00000108641	1.0059
B9D2 ENSG00000123810	1.00108
BAALC ENSG00000164929	0.997148
BAAT ENSG00000136881	0.998953
BABAM1 ENSG00000105393	0.996748
BACE1 ENSG00000186318	0.9976
BACE2 ENSG00000182240	0.99875
BACH1 ENSG00000156273	0.995587
BACH2 ENSG00000112182	0.992689
BAD ENSG00000002330	1.00382
BAG1 ENSG00000107262	1.0004
BAG2 ENSG00000112208	0.99832
BAG3 ENSG00000151929	1.0005
BAG4 ENSG00000156735	0.998643
BAG5 ENSG00000166170	1.00848
BAG6 ENSG00000204463	0.993408
BAHCC1 ENSG00000266074	1.00275
BAHD1 ENSG00000140320	1.0029
BAIAP2 ENSG00000175866	0.996695
BAIAP2L1 ENSG00000006453	0.997677
BAIAP2L2 ENSG00000128298	1.00028
BAIAP3 ENSG00000007516	1.00085
BAK1 ENSG00000030110	1.00074
BAMBI ENSG00000095739	1.00218
BANF1 ENSG00000175334	1.00179
BANK1 ENSG00000153064	0.998239
BANP ENSG00000172530	1.0031
BAP1 ENSG00000163930	1.00268
BARD1 ENSG00000138376	0.999953
BARHL2 ENSG00000143032	0.99613
BARX1 ENSG00000131668	0.998675
BARX2 ENSG00000043039	1.00154
BASP1 ENSG00000176788	1.00062
BATF ENSG00000156127	0.997867
BATF2 ENSG00000168062	1.00089
BATF3 ENSG00000123685	1.00119
BAX ENSG00000087088	1.00084
BAZ1A ENSG00000198604	0.998254
BAZ1B ENSG00000009954	1.00173
BAZ2A ENSG00000076108	1.00496
BAZ2B ENSG00000123636	1.00161
BBC3 ENSG00000105327	1.00227
BBIP1 ENSG00000214413	1.00058
BBOF1 ENSG00000119636	0.998536
BBOX1 ENSG00000129151	0.994816
BBS1 ENSG00000174483	1.00078
BBS10 ENSG00000179941	0.99932
BBS12 ENSG00000181004	0.998478
BBS2 ENSG00000125124	0.998906
BBS4 ENSG00000140463	1.00187
BBS5 ENSG00000163093	1.00281
BBS7 ENSG00000138686	0.997218
BBS9 ENSG00000122507	1.00039
BBX ENSG00000114439	0.998157
BCAM ENSG00000187244	0.999423
BCAN ENSG00000132692	0.996857
BCAP29 ENSG00000075790	0.996629
BCAP31 ENSG00000185825	0.999942
BCAR1 ENSG00000050820	0.996544
BCAR3 ENSG00000137936	1.00186
BCAS1 ENSG00000064787	1.00231
BCAS2 ENSG00000116752	1.0007
BCAS3 ENSG00000141376	1.00107
BCAS4 ENSG00000124243	0.996621
BCAT1 ENSG00000060982	1.00056
BCAT2 ENSG00000105552	1.00144
BCCIP ENSG00000107949	1.00207
BCDIN3D ENSG00000186666	1.00037
BCHE ENSG00000114200	0.997865
BCKDHA ENSG00000248098	1.00257
BCKDHB ENSG00000083123	0.995828
BCKDK ENSG00000103507	0.999322
BCL10 ENSG00000142867	0.997001
BCL11A ENSG00000119866	1.0005
BCL11B ENSG00000127152	0.997654
BCL2 ENSG00000171791	0.998955
BCL2A1 ENSG00000140379	0.995238
BCL2L1 ENSG00000171552	0.998946
BCL2L11 ENSG00000153094	1.00192
BCL2L12 ENSG00000126453	0.997626
BCL2L13 ENSG00000099968	0.999883
BCL2L14 ENSG00000121380	1.00424
BCL2L15 ENSG00000188761	1.00608
BCL2L2 ENSG00000129473	0.997479
BCL3 ENSG00000069399	1.00398
BCL6 ENSG00000113916	0.996397
BCL6B ENSG00000161940	1.00325
BCL7A ENSG00000110987	1.0059
BCL7B ENSG00000106635	1.00032
BCL7C ENSG00000099385	1.00144
BCL9 ENSG00000116128	0.998152
BCL9L ENSG00000186174	0.998951
BCLAF1 ENSG00000029363	0.995753
BCO1 ENSG00000135697	0.998313
BCO2 ENSG00000197580	1.00204
BCOR ENSG00000183337	0.997791
BCORL1 ENSG00000085185	0.999259
BCR ENSG00000186716	1.00103
BCS1L ENSG00000074582	1.00462
BDH1 ENSG00000161267	1.00327
BDH2 ENSG00000164039	0.999229
BDKRB1 ENSG00000100739	0.999035
BDKRB2 ENSG00000168398	0.999942
BDNF ENSG00000176697	0.997009
BDP1 ENSG00000145734	1.00053
BEAN1 ENSG00000166546	1.00024
BECN1 ENSG00000126581	0.999788
BEGAIN ENSG00000183092	0.996745
BEND2 ENSG00000177324	1.00108
BEND3 ENSG00000178409	0.99825
BEND4 ENSG00000188848	1.00113
BEND5 ENSG00000162373	1.00327
BEND6 ENSG00000151917	1.00098
BEND7 ENSG00000165626	1.00344
BEST1 ENSG00000167995	0.996437
BEST3 ENSG00000127325	0.994493
BET1 ENSG00000105829	0.999692
BET1L ENSG00000177951	0.997285
BEX1 ENSG00000133169	0.996988
BEX2 ENSG00000133134	1.00066
BEX3 ENSG00000166681	1.00083
BEX4 ENSG00000102409	1.00225
BEX5 ENSG00000184515	0.996269
BFAR ENSG00000103429	1.0011
BFSP1 ENSG00000125864	1.00091
BGLAP ENSG00000242252	1.00078
BGN ENSG00000182492	1.00062
BHLHB9 ENSG00000198908	0.998884
BHLHE22 ENSG00000180828	0.99921
BHLHE40 ENSG00000134107	0.998006
BHLHE41 ENSG00000123095	0.996228
BHMT ENSG00000145692	1.00258
BHMT2 ENSG00000132840	0.999567
BICC1 ENSG00000122870	1.00131
BICD1 ENSG00000151746	1.00438
BICD2 ENSG00000185963	1.00257
BICDL1 ENSG00000135127	1.00276
BICDL2 ENSG00000162069	1.00156
BID ENSG00000015475	1.00074
BIK ENSG00000100290	0.998322
BIN1 ENSG00000136717	0.998504
BIN2 ENSG00000110934	1.00443
BIN3 ENSG00000147439	1.00148
BIRC2 ENSG00000110330	1.00474
BIRC3 ENSG00000023445	1.00275
BIRC5 ENSG00000089685	0.998093
BIRC6 ENSG00000115760	1.0035
BIRC7 ENSG00000101197	0.998687
BIVM ENSG00000134897	1.0028
BLCAP ENSG00000166619	1.00188
BLK ENSG00000136573	1.00401
BLM ENSG00000197299	1.0025
BLMH ENSG00000108578	0.998676
BLNK ENSG00000095585	0.997547
BLOC1S1 ENSG00000135441	1.00103
BLOC1S2 ENSG00000196072	0.997116
BLOC1S3 ENSG00000189114	1.00246
BLOC1S4 ENSG00000186222	1.00099
BLOC1S5 ENSG00000188428	1.00067
BLOC1S6 ENSG00000104164	0.998673
BLVRA ENSG00000106605	0.996435
BLVRB ENSG00000090013	0.997912
BLZF1 ENSG00000117475	0.99854
BMF ENSG00000104081	0.99802
BMI1 ENSG00000168283	0.995032
BMP1 ENSG00000168487	0.99746
BMP2 ENSG00000125845	0.997594
BMP2K ENSG00000138756	1.00046
BMP3 ENSG00000152785	1.00199
BMP4 ENSG00000125378	1.00283
BMP5 ENSG00000112175	1.00538
BMP6 ENSG00000153162	1.00119
BMP7 ENSG00000101144	0.997309
BMP8A ENSG00000183682	1.00023
BMP8B ENSG00000116985	0.99879
BMPER ENSG00000164619	1.00191
BMPR1A ENSG00000107779	1.00195
BMPR1B ENSG00000138696	1.00084
BMPR2 ENSG00000204217	0.999642
BMS1 ENSG00000165733	1.0036
BMT2 ENSG00000164603	1.00273
BMX ENSG00000102010	1.00116
BNC1 ENSG00000169594	0.9999
BNC2 ENSG00000173068	1.00257
BNIP1 ENSG00000113734	0.998695
BNIP2 ENSG00000140299	0.999937
BNIP3 ENSG00000176171	1.00196
BNIP3L ENSG00000104765	1.01066
BNIPL ENSG00000163141	0.999131
BOC ENSG00000144857	0.998349
BOD1 ENSG00000145919	1.00523
BOD1L1 ENSG00000038219	0.998802
BOK ENSG00000176720	0.998808
BOLA1 ENSG00000178096	1.00378
BOLA2B ENSG00000169627	0.995797
BOLA3 ENSG00000163170	0.998707
BOP1 ENSG00000261236	1.0016
BORA ENSG00000136122	0.993202
BORCS5 ENSG00000165714	1.00343
BORCS6 ENSG00000196544	0.993314
BORCS7 ENSG00000166275	0.995533
BORCS8 ENSG00000254901	0.994459
BORCS8-MEF2B ENSG00000064489	1.00095
BPGM ENSG00000172331	0.99836
BPHL ENSG00000137274	0.998611
BPI ENSG00000101425	0.99886
BPIFA1 ENSG00000198183	1.00342
BPIFA2 ENSG00000131050	0.999113
BPIFB1 ENSG00000125999	0.99592
BPIFB2 ENSG00000078898	0.998412
BPIFC ENSG00000184459	1.00453
BPNT1 ENSG00000162813	0.998287
BPTF ENSG00000171634	0.999384
BRAF ENSG00000157764	0.997093
BRAP ENSG00000089234	0.995722
BRAT1 ENSG00000106009	1.00565
BRCA1 ENSG00000012048	1.00195
BRCA2 ENSG00000139618	0.997835
BRCC3 ENSG00000185515	1.00088
BRD1 ENSG00000100425	1.00033
BRD2 ENSG00000204256	0.997788
BRD3 ENSG00000169925	0.995986
BRD4 ENSG00000141867	0.997384
BRD7 ENSG00000166164	1.00492
BRD8 ENSG00000112983	1.00071
BRD9 ENSG00000028310	0.997299
BRE ENSG00000158019	0.998972
BRF1 ENSG00000185024	1.00258
BRF2 ENSG00000104221	1.00522
BRI3 ENSG00000164713	0.995284
BRI3BP ENSG00000184992	0.995803
BRICD5 ENSG00000182685	0.998069
BRINP1 ENSG00000078725	0.995319
BRINP2 ENSG00000198797	1.00514
BRINP3 ENSG00000162670	0.995421
BRIP1 ENSG00000136492	1.00447
BRIX1 ENSG00000113460	0.994693
BRK1 ENSG00000254999	1.00103
BRMS1 ENSG00000174744	0.996141
BRMS1L ENSG00000100916	0.996899
BROX ENSG00000162819	1.00017
BRPF1 ENSG00000156983	1.00625
BRPF3 ENSG00000096070	1.00339
BRSK1 ENSG00000160469	0.997678
BRSK2 ENSG00000174672	0.99997
BRWD1 ENSG00000185658	0.99509
BRWD3 ENSG00000165288	0.999418
BSCL2 ENSG00000168000	0.999244
BSDC1 ENSG00000160058	0.99939
BSG ENSG00000172270	0.998704
BSN ENSG00000164061	0.996981
BSPH1 ENSG00000188334	1.00224
BSPRY ENSG00000119411	1.00234
BST1 ENSG00000109743	0.997982
BST2 ENSG00000130303	0.999614
BTAF1 ENSG00000095564	1.00159
BTBD1 ENSG00000064726	1.0009
BTBD10 ENSG00000148925	0.995188
BTBD11 ENSG00000151136	0.994079
BTBD16 ENSG00000138152	0.995912
BTBD19 ENSG00000222009	0.998243
BTBD2 ENSG00000133243	1.00087
BTBD3 ENSG00000132640	0.998387
BTBD6 ENSG00000184887	1.00108
BTBD7 ENSG00000011114	1.00012
BTBD8 ENSG00000189195	0.999933
BTBD9 ENSG00000183826	1.0066
BTC ENSG00000174808	1.00265
BTD ENSG00000169814	0.996694
BTF3 ENSG00000145741	0.998436
BTF3L4 ENSG00000134717	1.0011
BTG1 ENSG00000133639	0.996603
BTG2 ENSG00000159388	1.00421
BTG3 ENSG00000154640	0.999389
BTK ENSG00000010671	0.997635
BTLA ENSG00000186265	0.998525
BTN2A1 ENSG00000112763	0.999594
BTN2A2 ENSG00000124508	0.998749
BTN3A1 ENSG00000026950	1.00053
BTN3A2 ENSG00000186470	0.999024
BTN3A3 ENSG00000111801	0.997522
BTNL3 ENSG00000168903	1.00209
BTNL9 ENSG00000165810	1.00083
BTRC ENSG00000166167	1.00081
BUB1 ENSG00000169679	1.00342
BUB1B ENSG00000156970	0.994577
BUB3 ENSG00000154473	0.999835
BUD13 ENSG00000137656	1.00002
BUD31 ENSG00000106245	1.00068
BVES ENSG00000112276	1.0028
BYSL ENSG00000112578	1.0031
BZW1 ENSG00000082153	1.00017
BZW2 ENSG00000136261	0.998996
C10orf10 ENSG00000165507	0.997197
C10orf105 ENSG00000214688	0.999405
C10orf107 ENSG00000183346	1.00011
C10orf11 ENSG00000148655	0.998375
C10orf128 ENSG00000204161	0.998558
C10orf2 ENSG00000107815	0.999209
C10orf35 ENSG00000171224	0.999541
C10orf53 ENSG00000178645	0.990123
C10orf54 ENSG00000107738	0.999683
C10orf55 ENSG00000222047	1.00014
C10orf76 ENSG00000120029	1.00259
C10orf82 ENSG00000165863	1.00096
C10orf88 ENSG00000119965	0.999365
C10orf95 ENSG00000120055	1.00067
C10orf99 ENSG00000188373	1.00334
C11orf1 ENSG00000137720	1.00218
C11orf16 ENSG00000176029	0.997616
C11orf21 ENSG00000110665	1.00364
C11orf24 ENSG00000171067	1.0024
C11orf31 ENSG00000211450	1.00153
C11orf45 ENSG00000174370	0.997674
C11orf49 ENSG00000149179	0.99802
C11orf52 ENSG00000149300	0.994889
C11orf53 ENSG00000150750	1.00219
C11orf54 ENSG00000182919	1.00218
C11orf57 ENSG00000150776	0.999845
C11orf58 ENSG00000110696	1.00092
C11orf63 ENSG00000109944	1.00024
C11orf65 ENSG00000166323	1.00554
C11orf68 ENSG00000175573	1.00796
C11orf70 ENSG00000137691	0.997459
C11orf71 ENSG00000180425	1.00486
C11orf74 ENSG00000166352	1.00381
C11orf80 ENSG00000173715	1.00143
C11orf84 ENSG00000168005	0.99511
C11orf87 ENSG00000185742	0.99601
C11orf95 ENSG00000188070	0.993422
C11orf96 ENSG00000187479	0.995929
C11orf98 ENSG00000278615	1.00184
C12orf10 ENSG00000139637	1.0001
C12orf29 ENSG00000133641	1.00557
C12orf4 ENSG00000047621	1.00007
C12orf40 ENSG00000180116	1.00707
C12orf42 ENSG00000179088	0.999591
C12orf43 ENSG00000157895	0.993684
C12orf45 ENSG00000151131	1.00068
C12orf49 ENSG00000111412	1.00177
C12orf50 ENSG00000165805	0.9976
C12orf54 ENSG00000177627	0.997039
C12orf56 ENSG00000185306	0.996083
C12orf57 ENSG00000111678	1.00453
C12orf60 ENSG00000182993	1.00204
C12orf65 ENSG00000130921	0.996402
C12orf66 ENSG00000174206	0.992502
C12orf71 ENSG00000214700	1.00367
C12orf73 ENSG00000204954	0.998218
C12orf75 ENSG00000235162	0.997446
C12orf76 ENSG00000174456	1.00034
C14orf1 ENSG00000133935	0.995028
C14orf105 ENSG00000100557	1.00009
C14orf119 ENSG00000179933	1.00478
C14orf132 ENSG00000227051	1.00282
C14orf142 ENSG00000170270	1.00311
C14orf159 ENSG00000133943	1.00072
C14orf166 ENSG00000087302	0.998922
C14orf169 ENSG00000170468	0.997736
C14orf178 ENSG00000197734	0.998918
C14orf180 ENSG00000184601	0.996604
C14orf2 ENSG00000156411	1.00308
C14orf28 ENSG00000179476	1.00079
C14orf37 ENSG00000139971	0.999443
C14orf39 ENSG00000179008	1.00103
C14orf79 ENSG00000140104	1.00539
C14orf80 ENSG00000185347	1.00013
C14orf93 ENSG00000100802	1.00264
C15orf39 ENSG00000167173	0.99973
C15orf40 ENSG00000169609	0.996109
C15orf41 ENSG00000186073	1.00437
C15orf48 ENSG00000166920	1.00138
C15orf52 ENSG00000188549	1.0005
C15orf53 ENSG00000175779	1.00185
C15orf57 ENSG00000128891	1.00396
C15orf59 ENSG00000205363	1.00254
C15orf61 ENSG00000189227	1.00289
C15orf62 ENSG00000188277	1.0049
C15orf65 ENSG00000261652	1.00318
C16orf13 ENSG00000130731	0.998095
C16orf45 ENSG00000166780	1.00109
C16orf46 ENSG00000166455	1.00229
C16orf52 ENSG00000185716	0.998745
C16orf54 ENSG00000185905	0.998709
C16orf58 ENSG00000140688	1.00216
C16orf59 ENSG00000162062	1.00462
C16orf62 ENSG00000103544	0.995739
C16orf70 ENSG00000125149	1.0021
C16orf71 ENSG00000166246	1.00126
C16orf72 ENSG00000182831	0.99916
C16orf74 ENSG00000154102	0.999033
C16orf78 ENSG00000166152	0.994877
C16orf86 ENSG00000159761	1.00188
C16orf87 ENSG00000155330	0.998112
C16orf89 ENSG00000153446	1.002
C16orf91 ENSG00000174109	1.00137
C16orf92 ENSG00000167194	1.00077
C16orf95 ENSG00000260456	1.00238
C16orf96 ENSG00000205832	0.998039
C17orf105 ENSG00000231256	0.999394
C17orf107 ENSG00000205710	1.00088
C17orf49 ENSG00000258315	1.00147
C17orf51 ENSG00000212719	0.999682
C17orf53 ENSG00000125319	0.99977
C17orf58 ENSG00000186665	0.99668
C17orf62 ENSG00000178927	0.999133
C17orf64 ENSG00000141371	0.996309
C17orf67 ENSG00000214226	1.00573
C17orf74 ENSG00000184560	1.00142
C17orf75 ENSG00000108666	1.00175
C17orf78 ENSG00000278505	0.996911
C17orf80 ENSG00000141219	0.998829
C17orf89 ENSG00000224877	1.00268
C17orf96 ENSG00000273604	0.997485
C17orf97 ENSG00000187624	0.998697
C17orf98 ENSG00000275489	1.00042
C17orf99 ENSG00000187997	0.997991
C18orf21 ENSG00000141428	1.003
C18orf25 ENSG00000152242	1.00414
C18orf32 ENSG00000177576	1.00089
C18orf54 ENSG00000166845	0.999848
C18orf63 ENSG00000206043	0.997944
C18orf8 ENSG00000141452	1.00108
C19orf12 ENSG00000131943	0.997517
C19orf18 ENSG00000177025	1.00195
C19orf24 ENSG00000228300	0.997851
C19orf25 ENSG00000119559	1.00014
C19orf33 ENSG00000167644	1.00136
C19orf35 ENSG00000188305	0.998876
C19orf38 ENSG00000214212	0.999971
C19orf43 ENSG00000123144	0.997391
C19orf44 ENSG00000105072	1.00085
C19orf45 ENSG00000198723	1.00043
C19orf47 ENSG00000160392	1.00562
C19orf48 ENSG00000167747	0.999847
C19orf52 ENSG00000142444	1.00246
C19orf53 ENSG00000104979	0.996574
C19orf54 ENSG00000188493	0.997371
C19orf57 ENSG00000132016	1.00156
C19orf60 ENSG00000006015	1.00512
C19orf66 ENSG00000130813	0.997685
C19orf67 ENSG00000188032	0.998497
C19orf68 ENSG00000185453	0.997575
C19orf70 ENSG00000174917	1.00043
C19orf71 ENSG00000183397	0.999186
C19orf73 ENSG00000221916	0.998043
C19orf81 ENSG00000235034	1.00238
C19orf84 ENSG00000262874	0.997543
C1D ENSG00000197223	1.00076
C1GALT1 ENSG00000106392	1.00232
C1GALT1C1 ENSG00000171155	0.996496
C1GALT1C1L ENSG00000223658	0.998334
C1QA ENSG00000173372	1.00361
C1QB ENSG00000173369	1.00248
C1QBP ENSG00000108561	1.00371
C1QC ENSG00000159189	0.996754
C1QL1 ENSG00000131094	1.00191
C1QL2 ENSG00000144119	1.00263
C1QL3 ENSG00000165985	1.00225
C1QL4 ENSG00000186897	1.00447
C1QTNF1 ENSG00000173918	0.997457
C1QTNF2 ENSG00000145861	1.00288
C1QTNF3 ENSG00000082196	1.00068
C1QTNF4 ENSG00000172247	0.99902
C1QTNF5 ENSG00000223953	0.999748
C1QTNF6 ENSG00000133466	1.00342
C1QTNF7 ENSG00000163145	1.00024
C1QTNF9 ENSG00000240654	1.0039
C1QTNF9B ENSG00000205863	1.00179
C1QTNF9B-AS1 ENSG00000281899	1.00072
C1R ENSG00000159403	1.00714
C1RL ENSG00000139178	0.993433
C1S ENSG00000182326	0.998405
C1orf101 ENSG00000179397	1.00084
C1orf105 ENSG00000180999	1.00027
C1orf106 ENSG00000163362	1.00128
C1orf109 ENSG00000116922	1.00358
C1orf112 ENSG00000000460	0.999755
C1orf115 ENSG00000162817	1.00185
C1orf116 ENSG00000182795	1.00252
C1orf122 ENSG00000197982	0.996213
C1orf123 ENSG00000162384	0.995054
C1orf127 ENSG00000175262	0.999155
C1orf131 ENSG00000143633	0.996854
C1orf141 ENSG00000203963	0.999067
C1orf145 ENSG00000162913	1.00604
C1orf158 ENSG00000157330	0.999328
C1orf159 ENSG00000131591	0.999822
C1orf162 ENSG00000143110	0.998576
C1orf167 ENSG00000215910	1.00034
C1orf168 ENSG00000187889	1.00005
C1orf174 ENSG00000198912	0.998039
C1orf186 ENSG00000263961	1.00153
C1orf194 ENSG00000179902	1.00142
C1orf198 ENSG00000119280	1.00191
C1orf204 ENSG00000188004	1.00242
C1orf21 ENSG00000116667	1.00124
C1orf210 ENSG00000253313	0.999699
C1orf216 ENSG00000142686	0.998719
C1orf226 ENSG00000239887	1.00109
C1orf228 ENSG00000198520	1.00002
C1orf234 ENSG00000227868	1.00019
C1orf27 ENSG00000157181	1.00479
C1orf35 ENSG00000143793	1.0003
C1orf43 ENSG00000143612	1.00086
C1orf50 ENSG00000164008	1.00052
C1orf52 ENSG00000162642	1.00121
C1orf53 ENSG00000203724	0.999667
C1orf54 ENSG00000118292	1.00456
C1orf56 ENSG00000143443	0.997326
C1orf61 ENSG00000125462	0.999463
C1orf64 ENSG00000183888	1.00208
C1orf74 ENSG00000162757	0.994601
C1orf94 ENSG00000142698	1.00003
C2 ENSG00000166278	0.997151
C20orf144 ENSG00000149609	1.00222
C20orf194 ENSG00000088854	1.00595
C20orf196 ENSG00000171984	1.00142
C20orf24 ENSG00000101084	0.999863
C20orf27 ENSG00000101220	0.997103
C20orf96 ENSG00000196476	1.00062
C21orf2 ENSG00000160226	0.994558
C21orf33 ENSG00000160221	0.998153
C21orf58 ENSG00000160298	0.998748
C21orf59 ENSG00000159079	0.999765
C21orf91 ENSG00000154642	0.99646
C22orf15 ENSG00000169314	1.00202
C22orf23 ENSG00000128346	0.996765
C22orf29 ENSG00000215012	0.994736
C22orf31 ENSG00000100249	0.99607
C22orf39 ENSG00000242259	1.00532
C22orf42 ENSG00000205856	0.998622
C22orf46 ENSG00000184208	0.996767
C2CD2 ENSG00000157617	0.999899
C2CD2L ENSG00000172375	1.00061
C2CD3 ENSG00000168014	0.998471
C2CD4A ENSG00000198535	0.994496
C2CD4B ENSG00000205502	1.00054
C2CD4C ENSG00000183186	1.00061
C2CD4D ENSG00000225556	1.00022
C2CD5 ENSG00000111731	0.998308
C2orf15 ENSG00000273045	1.00276
C2orf40 ENSG00000119147	1.00275
C2orf42 ENSG00000115998	1.00038
C2orf47 ENSG00000162972	0.998919
C2orf49 ENSG00000135974	0.998439
C2orf50 ENSG00000150873	1.00072
C2orf54 ENSG00000172478	0.999166
C2orf66 ENSG00000187944	0.996367
C2orf68 ENSG00000168887	0.999659
C2orf69 ENSG00000178074	1.00121
C2orf70 ENSG00000173557	0.998535
C2orf71 ENSG00000179270	1.0018
C2orf72 ENSG00000204128	0.996897
C2orf73 ENSG00000177994	0.998415
C2orf74 ENSG00000237651	0.995426
C2orf76 ENSG00000186132	0.998986
C2orf78 ENSG00000187833	1.00112
C2orf80 ENSG00000188674	0.998186
C2orf81 ENSG00000159239	1.00362
C2orf82 ENSG00000182600	0.996583
C2orf83 ENSG00000042304	1.00148
C2orf88 ENSG00000187699	0.9956
C3 ENSG00000125730	1.00297
C3AR1 ENSG00000171860	0.996143
C3orf14 ENSG00000114405	1.00022
C3orf18 ENSG00000088543	0.995007
C3orf20 ENSG00000131379	0.999936
C3orf22 ENSG00000180697	1.00203
C3orf33 ENSG00000174928	1.00322
C3orf36 ENSG00000221972	1.00262
C3orf38 ENSG00000179021	0.997186
C3orf49 ENSG00000163632	0.996854
C3orf52 ENSG00000114529	0.9986
C3orf58 ENSG00000181744	0.999886
C3orf62 ENSG00000188315	0.99565
C3orf70 ENSG00000187068	0.999065
C3orf80 ENSG00000180044	1.00255
C4A ENSG00000244731	0.998841
C4B ENSG00000224389	0.995694
C4BPA ENSG00000123838	1.0084
C4BPB ENSG00000123843	1.00211
C4orf17 ENSG00000138813	0.998405
C4orf19 ENSG00000154274	1.00453
C4orf22 ENSG00000197826	1.00123
C4orf3 ENSG00000164096	1.00054
C4orf32 ENSG00000174749	1.00066
C4orf33 ENSG00000151470	1.00407
C4orf36 ENSG00000163633	0.997779
C4orf46 ENSG00000205208	0.999202
C4orf48 ENSG00000243449	0.997232
C4orf50 ENSG00000181215	1.00635
C5 ENSG00000106804	1.00228
C5AR1 ENSG00000197405	0.997198
C5AR2 ENSG00000134830	0.999126
C5orf15 ENSG00000113583	1.00003
C5orf22 ENSG00000082213	1.00129
C5orf24 ENSG00000181904	0.998456
C5orf30 ENSG00000181751	1.00388
C5orf34 ENSG00000172244	0.999209
C5orf38 ENSG00000186493	1.00534
C5orf42 ENSG00000197603	1.00154
C5orf45 ENSG00000161010	0.998231
C5orf46 ENSG00000178776	0.997003
C5orf49 ENSG00000215217	1.00131
C5orf51 ENSG00000205765	1.00065
C5orf52 ENSG00000187658	0.997042
C5orf56 ENSG00000197536	0.999873
C5orf63 ENSG00000164241	0.999312
C6 ENSG00000039537	1.00253
C6orf1 ENSG00000186577	1.0005
C6orf106 ENSG00000196821	0.993972
C6orf118 ENSG00000112539	1.00003
C6orf120 ENSG00000185127	1.00165
C6orf132 ENSG00000188112	1.00104
C6orf136 ENSG00000204564	1.00175
C6orf141 ENSG00000197261	0.998985
C6orf201 ENSG00000185689	1.00219
C6orf203 ENSG00000130349	1.00018
C6orf223 ENSG00000181577	0.999503
C6orf226 ENSG00000221821	0.997304
C6orf25 ENSG00000204420	1.00122
C6orf47 ENSG00000204439	1.00491
C6orf48 ENSG00000204387	0.999302
C6orf52 ENSG00000137434	1.00026
C6orf58 ENSG00000184530	1.00283
C6orf62 ENSG00000112308	1.0003
C6orf89 ENSG00000198663	0.995586
C7 ENSG00000112936	1.00274
C7orf25 ENSG00000136197	0.99824
C7orf26 ENSG00000146576	0.998901
C7orf31 ENSG00000153790	0.993747
C7orf34 ENSG00000165131	1.00009
C7orf43 ENSG00000146826	1.00346
C7orf49 ENSG00000122783	0.999619
C7orf50 ENSG00000146540	0.998808
C7orf61 ENSG00000185955	0.99982
C7orf62 ENSG00000164645	1.00217
C7orf72 ENSG00000164500	0.997132
C7orf73 ENSG00000243317	0.995926
C8A ENSG00000157131	0.998139
C8G ENSG00000176919	0.998473
C8orf22 ENSG00000168333	0.994046
C8orf33 ENSG00000182307	0.998767
C8orf34 ENSG00000165084	0.997291
C8orf37 ENSG00000156172	0.999419
C8orf4 ENSG00000176907	1.0026
C8orf44 ENSG00000213865	0.99906
C8orf46 ENSG00000169085	0.995402
C8orf48 ENSG00000164743	1.00266
C8orf58 ENSG00000241852	1.00103
C8orf59 ENSG00000176731	1.00366
C8orf74 ENSG00000171060	1.00218
[truncated: 14,779 more rows]
