# Supplementary material for: Spatial maps of prostate cancer transcriptomes reveal an unexplored landscape of heterogeneity
Source: Nat Commun. 2018 Jun 20;9:2419. doi: 10.1038/s41467-018-04724-5 (PMC6010471; doi:10.1038/s41467-018-04724-5)
Supplement: Supplementary file 13 — Supplementary Data 10 [file 41467_2018_4724_MOESM13_ESM.zip › Supplementary Dataset 5/experiment0002-baselinefeature-gamma.tsv]

	Baseline
A1BG ENSG00000121410	0.912423
A1CF ENSG00000148584	0.861654
A2M ENSG00000175899	1.50445
A2ML1 ENSG00000166535	1.02283
A4GALT ENSG00000128274	1.08866
AAAS ENSG00000094914	0.941494
AACS ENSG00000081760	1.09582
AADAC ENSG00000114771	1.08037
AADACL4 ENSG00000204518	0.858188
AADAT ENSG00000109576	1.19013
AAED1 ENSG00000158122	0.807883
AAGAB ENSG00000103591	1.12213
AAK1 ENSG00000115977	0.878451
AAMDC ENSG00000087884	1.15107
AAMP ENSG00000127837	0.843512
AAR2 ENSG00000131043	1.38944
AARD ENSG00000205002	0.937196
AARS ENSG00000090861	0.975498
AARSD1 ENSG00000266967	1.24486
AASDH ENSG00000157426	0.939945
AASDHPPT ENSG00000149313	0.625742
AASS ENSG00000008311	0.708497
AATF ENSG00000275700	1.02626
AATK ENSG00000181409	1.00402
ABAT ENSG00000183044	1.11493
ABC13-47488600E17.1 ENSG00000283199	1.22765
ABC13-47656900H15.1 ENSG00000283566	0.910323
ABCA1 ENSG00000165029	0.956004
ABCA10 ENSG00000154263	1.1102
ABCA12 ENSG00000144452	1.19725
ABCA13 ENSG00000179869	0.893974
ABCA2 ENSG00000107331	1.2699
ABCA3 ENSG00000167972	1.34672
ABCA4 ENSG00000198691	0.97205
ABCA5 ENSG00000154265	1.03494
ABCA6 ENSG00000154262	0.90157
ABCA7 ENSG00000064687	1.06512
ABCA8 ENSG00000141338	0.572809
ABCA9 ENSG00000154258	0.898905
ABCB1 ENSG00000085563	0.842868
ABCB10 ENSG00000135776	1.12303
ABCB11 ENSG00000073734	0.87644
ABCB4 ENSG00000005471	0.83623
ABCB5 ENSG00000004846	0.960219
ABCB6 ENSG00000115657	0.985266
ABCB7 ENSG00000131269	0.999725
ABCB8 ENSG00000197150	1.51116
ABCB9 ENSG00000150967	1.19843
ABCC1 ENSG00000103222	1.44172
ABCC10 ENSG00000124574	0.754024
ABCC11 ENSG00000121270	1.34767
ABCC3 ENSG00000108846	0.722296
ABCC4 ENSG00000125257	1.20208
ABCC5 ENSG00000114770	1.02235
ABCC6 ENSG00000091262	0.834387
ABCC8 ENSG00000006071	0.712685
ABCC9 ENSG00000069431	0.759872
ABCD1 ENSG00000101986	0.903811
ABCD2 ENSG00000173208	1.00855
ABCD3 ENSG00000117528	1.06329
ABCD4 ENSG00000119688	1.07514
ABCE1 ENSG00000164163	1.01172
ABCF1 ENSG00000204574	0.940123
ABCF2 ENSG00000033050	0.884288
ABCF3 ENSG00000161204	1.20582
ABCG1 ENSG00000160179	0.761331
ABCG2 ENSG00000118777	1.2839
ABCG4 ENSG00000172350	0.855848
ABCG5 ENSG00000138075	0.882902
ABHD1 ENSG00000143994	0.623791
ABHD10 ENSG00000144827	0.857246
ABHD11 ENSG00000106077	0.793158
ABHD12 ENSG00000100997	0.959897
ABHD13 ENSG00000139826	0.758129
ABHD14A ENSG00000248487	0.861431
ABHD14B ENSG00000114779	1.36541
ABHD15 ENSG00000168792	0.764706
ABHD16A ENSG00000204427	0.962416
ABHD17A ENSG00000129968	0.823543
ABHD17B ENSG00000107362	0.84441
ABHD17C ENSG00000136379	1.21004
ABHD18 ENSG00000164074	1.09352
ABHD2 ENSG00000140526	1.07522
ABHD3 ENSG00000158201	1.11416
ABHD4 ENSG00000100439	0.788201
ABHD5 ENSG00000011198	0.781929
ABHD6 ENSG00000163686	0.755013
ABHD8 ENSG00000127220	1.24306
ABI1 ENSG00000136754	0.964712
ABI2 ENSG00000138443	1.30157
ABI3 ENSG00000108798	0.74215
ABI3BP ENSG00000154175	1.24373
ABL1 ENSG00000097007	0.758586
ABL2 ENSG00000143322	0.814519
ABLIM1 ENSG00000099204	0.82559
ABLIM2 ENSG00000163995	0.876391
ABLIM3 ENSG00000173210	1.24572
ABO ENSG00000175164	1.17114
ABR ENSG00000159842	1.2136
ABRA ENSG00000174429	1.15587
ABRACL ENSG00000146386	0.80635
ABT1 ENSG00000146109	0.752367
ABTB1 ENSG00000114626	0.725602
ABTB2 ENSG00000166016	0.737297
AC004158.1 ENSG00000280264	0.785123
AC004381.6 ENSG00000005189	0.959956
AC004754.3 ENSG00000269881	0.826456
AC004813.1 ENSG00000279777	0.857778
AC004824.1 ENSG00000280226	1.03712
AC005281.1 ENSG00000226690	0.854857
AC005477.1 ENSG00000280188	0.863782
AC005480.1 ENSG00000279461	1.07493
AC006116.20 ENSG00000267710	0.846111
AC006386.1 ENSG00000279115	1.22534
AC006994.3 ENSG00000279317	1.19544
AC007906.1 ENSG00000279018	1.09371
AC008074.1 ENSG00000279644	1.02388
AC008522.1 ENSG00000279232	0.943202
AC008686.1 ENSG00000280221	1.08764
AC008759.1 ENSG00000279471	0.986063
AC008914.1 ENSG00000279768	0.759881
AC009014.3 ENSG00000271824	0.818749
AC010731.4 ENSG00000235118	1.16941
AC012005.1 ENSG00000279274	0.949528
AC013461.1 ENSG00000091436	1.24827
AC016549.1 ENSG00000281325	1.38741
AC021106.1 ENSG00000279386	0.922205
AC024060.1 ENSG00000281584	1.11356
AC025335.1 ENSG00000179859	0.870425
AC069063.2 ENSG00000279380	0.918275
AC073657.1 ENSG00000279937	0.836465
AC074033.1 ENSG00000281137	0.988084
AC087350.1 ENSG00000281527	0.891972
AC090498.1 ENSG00000279483	1.32701
AC104981.1 ENSG00000278938	0.947056
AC105009.1 ENSG00000281855	1.05887
AC105052.1 ENSG00000279168	1.26096
AC110615.1 ENSG00000279909	1.1112
AC113404.1 ENSG00000254893	0.722633
AC118758.1 ENSG00000268187	1.11383
AC131097.4 ENSG00000216921	0.879834
AC131263.1 ENSG00000280550	1.31259
AC138517.6 ENSG00000283288	0.980813
AC138969.4 ENSG00000183889	0.761558
AC241377.1 ENSG00000281741	1.24616
AC241585.1 ENSG00000281571	1.25896
AC242988.1 ENSG00000278939	0.678659
AC243756.1 ENSG00000270339	0.986033
AC245100.1 ENSG00000280649	1.05245
ACAA1 ENSG00000060971	1.53201
ACAA2 ENSG00000167315	1.54907
ACACA ENSG00000278540	1.01636
ACACB ENSG00000076555	1.07605
ACAD10 ENSG00000111271	0.956993
ACAD11 ENSG00000240303	1.02339
ACAD8 ENSG00000151498	1.48208
ACAD9 ENSG00000177646	0.959395
ACADL ENSG00000115361	1.0627
ACADM ENSG00000117054	0.614851
ACADS ENSG00000122971	1.24825
ACADSB ENSG00000196177	1.17412
ACADVL ENSG00000072778	1.22586
ACAN ENSG00000157766	0.69155
ACAP1 ENSG00000072818	1.10078
ACAP2 ENSG00000114331	0.904236
ACAP3 ENSG00000131584	1.54835
ACAT1 ENSG00000075239	0.989559
ACAT2 ENSG00000120437	0.861745
ACBD3 ENSG00000182827	1.24336
ACBD4 ENSG00000181513	0.894621
ACBD5 ENSG00000107897	0.867219
ACBD6 ENSG00000230124	0.813528
ACCS ENSG00000110455	1.06804
ACCSL ENSG00000205126	0.863357
ACD ENSG00000102977	1.22307
ACE ENSG00000159640	1.07511
ACE2 ENSG00000130234	0.807124
ACER1 ENSG00000167769	0.745583
ACER2 ENSG00000177076	1.08292
ACER3 ENSG00000078124	0.840483
ACHE ENSG00000087085	0.478605
ACIN1 ENSG00000100813	0.987072
ACKR1 ENSG00000213088	0.502949
ACKR2 ENSG00000144648	0.947376
ACKR3 ENSG00000144476	1.06729
ACKR4 ENSG00000129048	0.855123
ACLY ENSG00000131473	1.27592
ACMSD ENSG00000153086	0.926106
ACO1 ENSG00000122729	0.989646
ACO2 ENSG00000100412	0.847364
ACOD1 ENSG00000102794	0.869054
ACOT1 ENSG00000184227	0.774765
ACOT11 ENSG00000162390	0.655297
ACOT12 ENSG00000172497	1.24928
ACOT13 ENSG00000112304	1.40252
ACOT2 ENSG00000119673	0.882406
ACOT4 ENSG00000177465	0.967015
ACOT7 ENSG00000097021	0.89803
ACOT8 ENSG00000101473	1.25442
ACOT9 ENSG00000123130	0.999936
ACOX1 ENSG00000161533	1.03717
ACOX2 ENSG00000168306	0.864062
ACOX3 ENSG00000087008	0.82203
ACOXL ENSG00000153093	0.878746
ACP1 ENSG00000143727	0.959765
ACP2 ENSG00000134575	0.768941
ACP5 ENSG00000102575	0.803221
ACP6 ENSG00000162836	0.659145
ACP7 ENSG00000183760	1.01067
ACPP ENSG00000014257	1.58212
ACPT ENSG00000142513	1.03139
ACR ENSG00000100312	1.09406
ACRBP ENSG00000111644	1.00703
ACRC ENSG00000147174	1.08092
ACSBG1 ENSG00000103740	1.31169
ACSBG2 ENSG00000130377	1.02823
ACSF2 ENSG00000167107	1.02677
ACSF3 ENSG00000176715	1.02327
ACSL1 ENSG00000151726	1.20944
ACSL3 ENSG00000123983	1.2881
ACSL4 ENSG00000068366	0.829293
ACSL5 ENSG00000197142	0.89627
ACSL6 ENSG00000164398	1.04801
ACSM1 ENSG00000166743	1.12393
ACSM2A ENSG00000183747	0.805021
ACSM2B ENSG00000066813	0.717769
ACSM3 ENSG00000005187	0.977959
ACSM4 ENSG00000215009	0.6334
ACSM5 ENSG00000183549	1.09003
ACSM6 ENSG00000173124	1.16038
ACSS1 ENSG00000154930	1.40621
ACSS2 ENSG00000131069	0.891298
ACSS3 ENSG00000111058	0.755336
ACTA1 ENSG00000143632	1.27428
ACTA2 ENSG00000107796	1.06123
ACTB ENSG00000075624	3.34455
ACTBL2 ENSG00000169067	0.782759
ACTC1 ENSG00000159251	1.49848
ACTG1 ENSG00000184009	1.12189
ACTG2 ENSG00000163017	1.88812
ACTL10 ENSG00000182584	1.07097
ACTL6A ENSG00000136518	1.11756
ACTL6B ENSG00000077080	1.12936
ACTN1 ENSG00000072110	1.60707
ACTN2 ENSG00000077522	1.18674
ACTN3 ENSG00000248746	0.957781
ACTN4 ENSG00000130402	1.25519
ACTR10 ENSG00000131966	1.13128
ACTR1A ENSG00000138107	0.986285
ACTR1B ENSG00000115073	1.11148
ACTR2 ENSG00000138071	1.10367
ACTR3 ENSG00000115091	1.29674
ACTR3B ENSG00000133627	1.24242
ACTR3C ENSG00000106526	1.08265
ACTR5 ENSG00000101442	0.99163
ACTR6 ENSG00000075089	0.688606
ACTR8 ENSG00000113812	0.857621
ACTRT3 ENSG00000184378	0.793578
ACVR1 ENSG00000115170	0.976801
ACVR1B ENSG00000135503	1.03184
ACVR1C ENSG00000123612	0.82674
ACVR2A ENSG00000121989	1.11903
ACVR2B ENSG00000114739	0.960538
ACVRL1 ENSG00000139567	0.806886
ACY1 ENSG00000243989	0.733059
ACY3 ENSG00000132744	1.00629
ACYP1 ENSG00000119640	0.829311
ACYP2 ENSG00000170634	1.1532
ADA ENSG00000196839	1.30767
ADAD1 ENSG00000164113	0.912497
ADAD2 ENSG00000140955	1.03376
ADAL ENSG00000168803	0.895882
ADAM10 ENSG00000137845	0.930448
ADAM11 ENSG00000073670	0.686938
ADAM12 ENSG00000148848	0.869495
ADAM15 ENSG00000143537	0.871311
ADAM17 ENSG00000151694	1.13389
ADAM18 ENSG00000168619	0.815697
ADAM19 ENSG00000135074	0.833165
ADAM2 ENSG00000104755	0.952065
ADAM20 ENSG00000134007	1.08889
ADAM22 ENSG00000008277	0.981619
ADAM23 ENSG00000114948	0.909341
ADAM28 ENSG00000042980	0.908493
ADAM29 ENSG00000168594	1.00414
ADAM32 ENSG00000197140	0.89829
ADAM33 ENSG00000149451	0.983975
ADAM7 ENSG00000069206	0.908411
ADAM8 ENSG00000151651	0.629923
ADAM9 ENSG00000168615	0.908897
ADAMDEC1 ENSG00000134028	1.10859
ADAMTS1 ENSG00000154734	0.61355
ADAMTS10 ENSG00000142303	0.616061
ADAMTS12 ENSG00000151388	1.08127
ADAMTS13 ENSG00000160323	0.741935
ADAMTS14 ENSG00000138316	0.860866
ADAMTS15 ENSG00000166106	0.882319
ADAMTS16 ENSG00000145536	1.19053
ADAMTS17 ENSG00000140470	0.879769
ADAMTS18 ENSG00000140873	1.17102
ADAMTS19 ENSG00000145808	0.972034
ADAMTS2 ENSG00000087116	0.567232
ADAMTS20 ENSG00000173157	1.06609
ADAMTS3 ENSG00000156140	0.981399
ADAMTS4 ENSG00000158859	0.41741
ADAMTS5 ENSG00000154736	1.443
ADAMTS6 ENSG00000049192	0.912385
ADAMTS7 ENSG00000136378	0.849502
ADAMTS8 ENSG00000134917	0.751231
ADAMTS9 ENSG00000163638	0.723187
ADAMTSL1 ENSG00000178031	1.3989
ADAMTSL2 ENSG00000197859	0.475542
ADAMTSL3 ENSG00000156218	0.97775
ADAMTSL4 ENSG00000143382	1.02133
ADAMTSL5 ENSG00000185761	0.993002
ADAP1 ENSG00000105963	1.00465
ADAP2 ENSG00000184060	1.25063
ADAR ENSG00000160710	0.799358
ADARB1 ENSG00000197381	1.48069
ADARB2 ENSG00000185736	0.846697
ADAT1 ENSG00000065457	0.794825
ADAT2 ENSG00000189007	1.1937
ADAT3 ENSG00000213638	1.07734
ADCK1 ENSG00000063761	1.27482
ADCK2 ENSG00000133597	0.725598
ADCK3 ENSG00000163050	1.42212
ADCK4 ENSG00000123815	1.15523
ADCK5 ENSG00000173137	0.99684
ADCY1 ENSG00000164742	0.818408
ADCY10 ENSG00000143199	1.13998
ADCY2 ENSG00000078295	0.794963
ADCY3 ENSG00000138031	0.721477
ADCY4 ENSG00000129467	0.732018
ADCY5 ENSG00000173175	1.23862
ADCY6 ENSG00000174233	0.610289
ADCY7 ENSG00000121281	1.12463
ADCY9 ENSG00000162104	0.932423
ADCYAP1 ENSG00000141433	0.88635
ADCYAP1R1 ENSG00000078549	0.897823
ADD1 ENSG00000087274	1.11545
ADD2 ENSG00000075340	0.887077
ADD3 ENSG00000148700	1.14661
ADGB ENSG00000118492	0.930967
ADGRA1 ENSG00000197177	1.21123
ADGRA2 ENSG00000020181	0.860178
ADGRA3 ENSG00000152990	1.52969
ADGRB1 ENSG00000181790	0.90333
ADGRB2 ENSG00000121753	1.30023
ADGRB3 ENSG00000135298	0.893833
ADGRD1 ENSG00000111452	1.1551
ADGRD2 ENSG00000180264	1.13612
ADGRE1 ENSG00000174837	1.07328
ADGRE2 ENSG00000127507	0.957486
ADGRE3 ENSG00000131355	1.24594
ADGRE5 ENSG00000123146	0.791874
ADGRF1 ENSG00000153292	0.739811
ADGRF2 ENSG00000164393	0.917986
ADGRF3 ENSG00000173567	1.14266
ADGRF4 ENSG00000153294	0.865625
ADGRF5 ENSG00000069122	1.14087
ADGRG1 ENSG00000205336	0.726137
ADGRG2 ENSG00000173698	1.13523
ADGRG3 ENSG00000182885	0.831201
ADGRG4 ENSG00000156920	1.00901
ADGRG5 ENSG00000159618	0.810964
ADGRG6 ENSG00000112414	0.96724
ADGRL1 ENSG00000072071	1.01309
ADGRL2 ENSG00000117114	0.738267
ADGRL3 ENSG00000150471	0.803277
ADGRL4 ENSG00000162618	0.727008
ADGRV1 ENSG00000164199	1.03905
ADH1B ENSG00000196616	0.873975
ADH1C ENSG00000248144	1.09044
ADH4 ENSG00000198099	0.98479
ADH5 ENSG00000197894	1.29579
ADH6 ENSG00000172955	1.03538
ADH7 ENSG00000196344	0.823807
ADHFE1 ENSG00000147576	0.744816
ADI1 ENSG00000182551	1.71841
ADIPOQ ENSG00000181092	1.04046
ADIPOR1 ENSG00000159346	0.857399
ADIPOR2 ENSG00000006831	0.929179
ADIRF ENSG00000148671	1.08922
ADK ENSG00000156110	0.92224
ADM ENSG00000148926	1.01227
ADM2 ENSG00000128165	1.02879
ADM5 ENSG00000224420	0.990434
ADNP ENSG00000101126	1.13136
ADNP2 ENSG00000101544	1.02508
ADO ENSG00000181915	0.84182
ADORA1 ENSG00000163485	0.844015
ADORA2B ENSG00000170425	1.09254
ADORA3 ENSG00000282608	1.12479
ADPGK ENSG00000159322	1.06362
ADPRH ENSG00000144843	0.849774
ADPRHL1 ENSG00000153531	0.95629
ADPRHL2 ENSG00000116863	0.852584
ADPRM ENSG00000170222	0.824634
ADRA1A ENSG00000120907	1.24798
ADRA1B ENSG00000170214	1.03655
ADRA1D ENSG00000171873	0.911707
ADRA2A ENSG00000150594	0.82764
ADRA2B ENSG00000274286	0.726792
ADRA2C ENSG00000184160	0.504859
ADRB1 ENSG00000043591	0.985508
ADRB2 ENSG00000169252	0.799819
ADRB3 ENSG00000188778	0.95724
ADRM1 ENSG00000130706	0.805183
ADSL ENSG00000239900	0.72885
ADSS ENSG00000035687	1.07579
ADSSL1 ENSG00000185100	0.569099
ADTRP ENSG00000111863	1.04105
AEBP1 ENSG00000106624	1.04035
AEBP2 ENSG00000139154	0.91161
AEN ENSG00000181026	0.993091
AES ENSG00000104964	1.21069
AF011889.5 ENSG00000241489	1.01837
AF111168.1 ENSG00000280308	1.36612
AFAP1 ENSG00000196526	0.831912
AFAP1L1 ENSG00000157510	0.523377
AFAP1L2 ENSG00000169129	1.06369
AFF1 ENSG00000172493	1.09209
AFF2 ENSG00000155966	0.934188
AFF3 ENSG00000144218	1.64233
AFF4 ENSG00000072364	1.19747
AFG3L2 ENSG00000141385	0.94066
AFM ENSG00000079557	0.76231
AFMID ENSG00000183077	0.912588
AFP ENSG00000081051	0.944687
AFTPH ENSG00000119844	0.99822
AGA ENSG00000038002	1.15455
AGAP1 ENSG00000157985	1.0649
AGAP14P ENSG00000279058	0.979404
AGAP2 ENSG00000135439	0.779144
AGAP3 ENSG00000133612	0.868455
AGAP4 ENSG00000188234	1.07223
AGAP5 ENSG00000172650	0.920341
AGAP6 ENSG00000204149	0.923092
AGAP9 ENSG00000204172	1.00398
AGBL1 ENSG00000273540	0.834768
AGBL2 ENSG00000165923	0.807556
AGBL3 ENSG00000146856	0.879979
AGBL4 ENSG00000186094	1.23788
AGBL5 ENSG00000084693	1.0157
AGER ENSG00000204305	1.25707
AGFG1 ENSG00000173744	0.853107
AGFG2 ENSG00000106351	0.948171
AGGF1 ENSG00000164252	1.00724
AGK ENSG00000006530	0.736521
AGL ENSG00000162688	1.18767
AGMAT ENSG00000116771	1.04318
AGMO ENSG00000187546	0.879481
AGO1 ENSG00000092847	1.16931
AGO2 ENSG00000123908	1.08923
AGO3 ENSG00000126070	1.06321
AGO4 ENSG00000134698	1.18284
AGPAT1 ENSG00000204310	1.1305
AGPAT2 ENSG00000169692	1.01174
AGPAT3 ENSG00000160216	0.902213
AGPAT4 ENSG00000026652	0.518594
AGPAT5 ENSG00000155189	0.889611
AGPS ENSG00000018510	0.866985
AGR2 ENSG00000106541	1.53849
AGR3 ENSG00000173467	1.24097
AGRN ENSG00000188157	0.908093
AGT ENSG00000135744	0.648578
AGTPBP1 ENSG00000135049	1.11198
AGTR1 ENSG00000144891	0.834402
AGTRAP ENSG00000177674	0.986852
AHCTF1 ENSG00000153207	1.03938
AHCY ENSG00000101444	0.65632
AHCYL1 ENSG00000168710	1.28031
AHCYL2 ENSG00000158467	0.869628
AHDC1 ENSG00000126705	1.02695
AHI1 ENSG00000135541	0.881365
AHNAK ENSG00000124942	1.22587
AHNAK2 ENSG00000185567	1.10132
AHR ENSG00000106546	0.785476
AHRR ENSG00000063438	1.04648
AHSA1 ENSG00000100591	0.799542
AHSA2 ENSG00000173209	1.43552
AHSG ENSG00000145192	0.73051
AIDA ENSG00000186063	0.99009
AIF1 ENSG00000204472	1.41398
AIF1L ENSG00000126878	1.00724
AIFM1 ENSG00000156709	0.792146
AIFM2 ENSG00000042286	1.11417
AIFM3 ENSG00000183773	0.911962
AIG1 ENSG00000146416	0.661355
AIM1 ENSG00000112297	1.37914
AIM1L ENSG00000176092	0.885336
AIM2 ENSG00000163568	0.919693
AIMP1 ENSG00000164022	1.15638
AIMP2 ENSG00000106305	1.14802
AIP ENSG00000110711	0.925044
AIPL1 ENSG00000129221	0.729484
AIRE ENSG00000160224	0.785225
AJ239318.1 ENSG00000280108	1.00212
AJAP1 ENSG00000196581	1.07287
AJUBA ENSG00000129474	0.952759
AK1 ENSG00000106992	1.05591
AK2 ENSG00000004455	1.03408
AK3 ENSG00000147853	0.871127
AK4 ENSG00000162433	1.06528
AK5 ENSG00000154027	1.43731
AK6 ENSG00000085231	0.862399
AK7 ENSG00000140057	0.852386
AK8 ENSG00000165695	0.878522
AK9 ENSG00000155085	0.635721
AKAP1 ENSG00000121057	1.13896
AKAP10 ENSG00000108599	0.935435
AKAP11 ENSG00000023516	0.867353
AKAP12 ENSG00000131016	0.770902
AKAP13 ENSG00000170776	0.901584
AKAP14 ENSG00000186471	0.860785
AKAP17A ENSG00000197976	0.926795
AKAP3 ENSG00000111254	1.34597
AKAP4 ENSG00000147081	1.34594
AKAP5 ENSG00000179841	1.23387
AKAP6 ENSG00000151320	0.862182
AKAP7 ENSG00000118507	0.993562
AKAP8 ENSG00000105127	1.0558
AKAP8L ENSG00000011243	1.28031
AKAP9 ENSG00000127914	1.25651
AKIP1 ENSG00000166452	1.07408
AKIRIN1 ENSG00000174574	1.42926
AKIRIN2 ENSG00000135334	1.14849
AKNA ENSG00000106948	0.970406
AKNAD1 ENSG00000162641	0.829674
AKR1A1 ENSG00000117448	0.981722
AKR1B1 ENSG00000085662	0.958373
AKR1B15 ENSG00000227471	0.955038
AKR1C1 ENSG00000187134	0.87083
AKR1C2 ENSG00000151632	1.00715
AKR1C3 ENSG00000196139	0.806864
AKR1D1 ENSG00000122787	1.0154
AKR1E2 ENSG00000165568	0.857593
AKR7A2 ENSG00000053371	0.97326
AKR7A3 ENSG00000162482	1.04154
AKR7L ENSG00000211454	0.907365
AKT1 ENSG00000142208	1.07545
AKT1S1 ENSG00000204673	1.42463
AKT2 ENSG00000105221	0.966573
AKT3 ENSG00000117020	1.26764
AKTIP ENSG00000166971	0.933657
AL023806.1 ENSG00000280184	1.1544
AL049794.1 ENSG00000280240	0.917198
AL133475.1 ENSG00000281602	1.20639
AL354828.1 ENSG00000279282	0.971934
AL354828.2 ENSG00000280175	0.973783
AL356053.1 ENSG00000150076	0.954655
AL356585.1 ENSG00000279081	1.03231
AL358852.1 ENSG00000278899	0.968602
AL365181.1 ENSG00000280316	1.34192
AL513523.2 ENSG00000279767	1.40378
AL589743.1 ENSG00000279508	0.78549
ALAD ENSG00000148218	0.672007
ALAS1 ENSG00000023330	0.989617
ALAS2 ENSG00000158578	0.860255
ALB ENSG00000163631	0.707387
ALCAM ENSG00000170017	1.0694
ALDH16A1 ENSG00000161618	1.14662
ALDH18A1 ENSG00000059573	1.29437
ALDH1A1 ENSG00000165092	0.667308
ALDH1A2 ENSG00000128918	0.503712
ALDH1A3 ENSG00000184254	1.20407
ALDH1B1 ENSG00000137124	1.13419
ALDH1L1 ENSG00000144908	0.580244
ALDH1L2 ENSG00000136010	0.982112
ALDH3A1 ENSG00000108602	0.707653
ALDH3A2 ENSG00000072210	0.6332
ALDH3B1 ENSG00000006534	0.662762
ALDH3B2 ENSG00000132746	0.888061
ALDH4A1 ENSG00000159423	1.08095
ALDH5A1 ENSG00000112294	1.2485
ALDH6A1 ENSG00000119711	1.40623
ALDH7A1 ENSG00000164904	0.882952
ALDH8A1 ENSG00000118514	0.898053
ALDH9A1 ENSG00000143149	0.839138
ALDOA ENSG00000149925	1.60658
ALDOC ENSG00000109107	0.900981
ALG1 ENSG00000033011	0.937261
ALG10 ENSG00000139133	0.880215
ALG10B ENSG00000175548	0.709149
ALG11 ENSG00000253710	1.05947
ALG12 ENSG00000182858	1.5216
ALG13 ENSG00000101901	0.95532
ALG14 ENSG00000172339	0.777632
ALG1L ENSG00000189366	0.842375
ALG1L2 ENSG00000251287	1.02963
ALG2 ENSG00000119523	0.738771
ALG3 ENSG00000214160	1.12611
ALG5 ENSG00000120697	0.801851
ALG6 ENSG00000088035	0.648422
ALG8 ENSG00000159063	1.00983
ALG9 ENSG00000086848	1.26903
ALK ENSG00000171094	0.916983
ALKBH1 ENSG00000100601	0.953257
ALKBH2 ENSG00000189046	0.97217
ALKBH3 ENSG00000166199	1.26048
ALKBH4 ENSG00000160993	0.944997
ALKBH5 ENSG00000091542	1.11405
ALKBH6 ENSG00000239382	0.966721
ALKBH7 ENSG00000125652	1.57619
ALKBH8 ENSG00000137760	1.47548
ALLC ENSG00000151360	0.76131
ALMS1 ENSG00000116127	1.05945
ALOX12 ENSG00000108839	1.02815
ALOX12B ENSG00000179477	1.16447
ALOX15 ENSG00000161905	1.00944
ALOX15B ENSG00000179593	0.799237
ALOX5 ENSG00000012779	0.820395
ALOX5AP ENSG00000132965	0.965639
ALPK1 ENSG00000073331	0.857143
ALPK2 ENSG00000198796	0.990715
ALPK3 ENSG00000136383	1.1784
ALPL ENSG00000162551	0.970137
ALPP ENSG00000163283	0.877015
ALS2 ENSG00000003393	1.12672
ALS2CL ENSG00000178038	0.802949
ALS2CR11 ENSG00000155754	0.986193
ALS2CR12 ENSG00000155749	0.829303
ALX3 ENSG00000156150	1.04716
ALYREF ENSG00000183684	1.20542
AMACR ENSG00000242110	1.43092
AMBN ENSG00000178522	1.18263
AMBP ENSG00000106927	0.755952
AMBRA1 ENSG00000110497	0.858866
AMD1 ENSG00000123505	1.16069
AMDHD1 ENSG00000139344	1.13373
AMDHD2 ENSG00000162066	1.20364
AMELX ENSG00000125363	1.08846
AMER1 ENSG00000184675	0.931202
AMER2 ENSG00000165566	0.978368
AMFR ENSG00000159461	1.29039
AMH ENSG00000104899	1.00444
AMHR2 ENSG00000135409	1.3455
AMIGO1 ENSG00000181754	1.00576
AMIGO2 ENSG00000139211	0.636943
AMIGO3 ENSG00000176020	1.03321
AMMECR1 ENSG00000101935	0.960698
AMMECR1L ENSG00000144233	0.826784
AMN ENSG00000166126	0.68177
AMN1 ENSG00000151743	1.02526
AMOT ENSG00000126016	0.751944
AMOTL1 ENSG00000166025	0.94136
AMOTL2 ENSG00000114019	1.19736
AMPD1 ENSG00000116748	0.948219
AMPD2 ENSG00000116337	1.04996
AMPD3 ENSG00000133805	0.968671
AMPH ENSG00000078053	0.879356
AMT ENSG00000145020	1.03922
AMY1A ENSG00000237763	1.15984
AMY1B ENSG00000174876	1.07498
AMY1C ENSG00000187733	0.957563
AMY2B ENSG00000240038	1.06657
AMZ1 ENSG00000174945	0.926624
AMZ2 ENSG00000196704	1.21903
ANAPC1 ENSG00000153107	1.17722
ANAPC10 ENSG00000164162	1.05272
ANAPC11 ENSG00000141552	0.849237
ANAPC13 ENSG00000129055	1.04135
ANAPC15 ENSG00000110200	0.876286
ANAPC16 ENSG00000166295	0.887447
ANAPC2 ENSG00000176248	1.14542
ANAPC4 ENSG00000053900	1.38247
ANAPC5 ENSG00000089053	1.06239
ANAPC7 ENSG00000196510	0.643252
ANG ENSG00000214274	1.17404
ANGEL1 ENSG00000013523	0.826247
ANGEL2 ENSG00000174606	1.00662
ANGPT1 ENSG00000154188	1.03863
ANGPT2 ENSG00000091879	1.23423
ANGPT4 ENSG00000101280	1.10009
ANGPTL1 ENSG00000116194	1.07881
ANGPTL2 ENSG00000136859	0.662454
ANGPTL3 ENSG00000132855	1.13884
ANGPTL4 ENSG00000167772	0.70187
ANGPTL6 ENSG00000130812	1.03418
ANGPTL7 ENSG00000171819	0.76784
ANGPTL8 ENSG00000130173	0.833941
ANHX ENSG00000227059	1.20416
ANK1 ENSG00000029534	0.763672
ANK2 ENSG00000145362	1.10442
ANK3 ENSG00000151150	1.13299
ANKAR ENSG00000151687	1.05513
ANKDD1A ENSG00000166839	0.874132
ANKDD1B ENSG00000189045	0.945378
ANKEF1 ENSG00000132623	0.948166
ANKFN1 ENSG00000153930	0.91416
ANKFY1 ENSG00000185722	0.82542
ANKH ENSG00000154122	0.756425
ANKHD1 ENSG00000131503	1.20746
ANKHD1-EIF4EBP3 ENSG00000254996	0.971799
ANKIB1 ENSG00000001629	1.19538
ANKK1 ENSG00000170209	1.20098
ANKLE1 ENSG00000160117	0.861317
ANKLE2 ENSG00000176915	0.964433
ANKMY1 ENSG00000144504	0.926267
ANKMY2 ENSG00000106524	1.00562
ANKRA2 ENSG00000164331	0.872446
ANKRD1 ENSG00000148677	1.04356
ANKRD10 ENSG00000088448	0.913762
ANKRD11 ENSG00000167522	1.32364
ANKRD12 ENSG00000101745	0.954306
ANKRD13A ENSG00000076513	0.954842
ANKRD13B ENSG00000198720	0.954031
ANKRD13C ENSG00000118454	1.01017
ANKRD13D ENSG00000172932	1.19327
ANKRD16 ENSG00000134461	0.566884
ANKRD17 ENSG00000132466	1.56757
ANKRD18A ENSG00000180071	0.955961
ANKRD18B ENSG00000230453	0.725209
ANKRD2 ENSG00000165887	0.959203
ANKRD20A1 ENSG00000260691	1.04036
ANKRD20A2 ENSG00000183148	1.09321
ANKRD20A3 ENSG00000276203	0.74531
ANKRD20A4 ENSG00000172014	1.05851
ANKRD22 ENSG00000152766	1.15649
ANKRD23 ENSG00000163126	0.930815
ANKRD24 ENSG00000089847	0.980169
ANKRD26 ENSG00000107890	0.934479
ANKRD27 ENSG00000105186	1.38596
ANKRD28 ENSG00000206560	1.08802
ANKRD29 ENSG00000154065	0.958835
ANKRD30A ENSG00000148513	1.07434
ANKRD30B ENSG00000180777	0.88484
ANKRD30BL ENSG00000163046	1.12319
ANKRD31 ENSG00000145700	0.919679
ANKRD33 ENSG00000167612	0.997187
ANKRD33B ENSG00000164236	1.04811
ANKRD34A ENSG00000272031	1.40346
ANKRD34B ENSG00000189127	0.947037
ANKRD35 ENSG00000198483	0.886808
ANKRD36 ENSG00000135976	1.01863
ANKRD36B ENSG00000196912	1.3787
ANKRD36C ENSG00000174501	0.889323
ANKRD37 ENSG00000186352	1.37967
ANKRD39 ENSG00000213337	0.601548
ANKRD40 ENSG00000154945	0.903729
ANKRD42 ENSG00000137494	1.18954
ANKRD44 ENSG00000065413	1.05608
ANKRD45 ENSG00000183831	1.45987
ANKRD46 ENSG00000186106	0.906834
ANKRD49 ENSG00000168876	0.933495
ANKRD50 ENSG00000151458	0.839378
ANKRD52 ENSG00000139645	0.76324
ANKRD53 ENSG00000144031	1.04874
ANKRD54 ENSG00000100124	1.393
ANKRD6 ENSG00000135299	1.19487
ANKRD62 ENSG00000181626	0.968258
ANKRD65 ENSG00000235098	1.08681
ANKRD7 ENSG00000106013	0.843485
ANKRD9 ENSG00000156381	1.23362
ANKS1A ENSG00000064999	1.11844
ANKS1B ENSG00000185046	0.937761
ANKS3 ENSG00000168096	1.22223
ANKS4B ENSG00000175311	1.16598
ANKS6 ENSG00000165138	1.18171
ANKUB1 ENSG00000206199	0.832448
ANKZF1 ENSG00000163516	1.34437
ANLN ENSG00000011426	1.14261
ANO1 ENSG00000131620	0.677631
ANO10 ENSG00000160746	0.905207
ANO2 ENSG00000047617	0.812986
ANO3 ENSG00000134343	0.873424
ANO4 ENSG00000151572	1.06053
ANO5 ENSG00000171714	0.80197
ANO6 ENSG00000177119	1.27058
ANO7 ENSG00000146205	0.959668
ANO8 ENSG00000074855	0.395866
ANO9 ENSG00000185101	0.890308
ANOS1 ENSG00000011201	0.585992
ANP32A ENSG00000140350	1.09219
ANP32B ENSG00000136938	1.568
ANP32E ENSG00000143401	0.9118
ANPEP ENSG00000166825	1.03936
ANTXR1 ENSG00000169604	1.07288
ANTXR2 ENSG00000163297	0.851182
ANXA1 ENSG00000135046	0.869577
ANXA11 ENSG00000122359	0.924684
ANXA13 ENSG00000104537	0.825728
ANXA2 ENSG00000182718	0.74514
ANXA2R ENSG00000177721	0.765862
ANXA3 ENSG00000138772	0.976599
ANXA4 ENSG00000196975	0.97063
ANXA5 ENSG00000164111	0.720212
ANXA6 ENSG00000197043	1.70179
ANXA7 ENSG00000138279	0.759196
ANXA8 ENSG00000265190	0.478673
ANXA8L1 ENSG00000264230	0.622135
ANXA9 ENSG00000143412	0.820402
AOAH ENSG00000136250	0.710969
AOC1 ENSG00000002726	0.666189
AOC2 ENSG00000131480	1.01997
AOC3 ENSG00000131471	0.748539
AOX1 ENSG00000138356	0.823379
AP000295.9 ENSG00000249624	0.935311
AP000304.12 ENSG00000249209	1.01169
AP000349.2 ENSG00000280178	1.02741
AP000350.10 ENSG00000251357	1.16228
AP000721.4 ENSG00000256100	0.931124
AP000769.1 ENSG00000279576	3.06968
AP000866.1 ENSG00000279342	0.87009
AP006285.2 ENSG00000278919	0.81902
AP1AR ENSG00000138660	0.843282
AP1B1 ENSG00000100280	1.24532
AP1G1 ENSG00000166747	1.24892
AP1G2 ENSG00000213983	0.957046
AP1M1 ENSG00000072958	1.00872
AP1M2 ENSG00000129354	1.07975
AP1S1 ENSG00000106367	1.59465
AP1S2 ENSG00000182287	1.26533
AP1S3 ENSG00000152056	1.22491
AP2A1 ENSG00000196961	0.906654
AP2A2 ENSG00000183020	1.17297
AP2B1 ENSG00000006125	1.08589
AP2M1 ENSG00000161203	1.09359
AP2S1 ENSG00000042753	1.76021
AP3B1 ENSG00000132842	0.986683
AP3B2 ENSG00000103723	0.847936
AP3D1 ENSG00000065000	1.20046
AP3M1 ENSG00000185009	0.854065
AP3M2 ENSG00000070718	0.818874
AP3S1 ENSG00000177879	0.877263
AP3S2 ENSG00000157823	0.943743
AP4B1 ENSG00000134262	0.972995
AP4E1 ENSG00000081014	1.20513
AP4M1 ENSG00000221838	0.783492
AP4S1 ENSG00000100478	0.802609
AP5B1 ENSG00000254470	0.536273
AP5M1 ENSG00000053770	1.25602
AP5S1 ENSG00000125843	0.923526
AP5Z1 ENSG00000242802	1.05252
APAF1 ENSG00000120868	1.21675
APBA1 ENSG00000107282	1.30333
APBA2 ENSG00000034053	0.864164
APBA3 ENSG00000011132	0.640898
APBB1 ENSG00000166313	1.17675
APBB1IP ENSG00000077420	0.871563
APBB2 ENSG00000163697	1.03845
APBB3 ENSG00000113108	1.04359
APC ENSG00000134982	1.27077
APC2 ENSG00000115266	1.05841
APCDD1 ENSG00000154856	0.540276
APCDD1L ENSG00000198768	0.898043
APEH ENSG00000164062	1.05577
APELA ENSG00000248329	1.12264
APEX1 ENSG00000100823	0.944137
APEX2 ENSG00000169188	0.798329
APH1A ENSG00000117362	0.887074
APH1B ENSG00000138613	1.09208
API5 ENSG00000166181	0.70888
APIP ENSG00000149089	0.66425
APITD1 ENSG00000175279	0.885793
APLF ENSG00000169621	0.714884
APLN ENSG00000171388	0.8535
APLNR ENSG00000134817	0.760931
APLP1 ENSG00000105290	0.842219
APLP2 ENSG00000084234	0.953192
APMAP ENSG00000101474	0.783935
APOA1 ENSG00000118137	0.874546
APOA2 ENSG00000158874	1.07658
APOB ENSG00000084674	0.762917
APOBEC3A ENSG00000128383	1.00889
APOBEC3B ENSG00000179750	1.02685
APOBEC3C ENSG00000244509	0.819631
APOBEC3D ENSG00000243811	1.06018
APOBEC3F ENSG00000128394	1.24748
APOBEC3G ENSG00000239713	1.05812
APOBEC3H ENSG00000100298	0.733872
APOBEC4 ENSG00000173627	0.819031
APOBR ENSG00000184730	0.873589
APOC1 ENSG00000130208	1.19102
APOC2 ENSG00000234906	0.862436
APOC3 ENSG00000110245	0.976448
APOD ENSG00000189058	0.957485
APOE ENSG00000130203	0.699475
APOF ENSG00000175336	0.972767
APOH ENSG00000091583	0.887131
APOL1 ENSG00000100342	0.494847
APOL2 ENSG00000128335	0.850176
APOL3 ENSG00000128284	0.744968
APOL4 ENSG00000100336	0.81276
APOL6 ENSG00000221963	0.946535
APOLD1 ENSG00000178878	0.762491
APOM ENSG00000204444	1.07673
APOO ENSG00000184831	0.938477
APOOL ENSG00000155008	1.11112
APP ENSG00000142192	1.4402
APPBP2 ENSG00000062725	1.16041
APPL1 ENSG00000157500	0.99314
APPL2 ENSG00000136044	0.741341
APRT ENSG00000198931	1.51338
APTX ENSG00000137074	0.853152
AQP1 ENSG00000240583	1.08445
AQP10 ENSG00000143595	1.09203
AQP11 ENSG00000178301	0.897061
AQP12A ENSG00000184945	1.05413
AQP12B ENSG00000185176	0.923565
AQP2 ENSG00000167580	0.673201
AQP3 ENSG00000165272	0.571121
AQP4 ENSG00000171885	1.12708
AQP5 ENSG00000161798	0.904001
AQP6 ENSG00000086159	1.01072
AQP7 ENSG00000165269	1.08319
AQR ENSG00000021776	0.727495
AR ENSG00000169083	0.947673
ARAF ENSG00000078061	1.02637
ARAP1 ENSG00000186635	0.92665
ARAP2 ENSG00000047365	0.876539
ARAP3 ENSG00000120318	0.550692
ARC ENSG00000198576	0.985549
ARCN1 ENSG00000095139	1.02998
AREG ENSG00000109321	0.593376
AREL1 ENSG00000119682	1.21778
ARF1 ENSG00000143761	1.04614
ARF3 ENSG00000134287	0.541044
ARF4 ENSG00000168374	0.958254
ARF5 ENSG00000004059	1.36596
ARF6 ENSG00000165527	0.790301
ARFGAP1 ENSG00000101199	0.884711
ARFGAP2 ENSG00000149182	1.2478
ARFGAP3 ENSG00000242247	1.0114
ARFGEF1 ENSG00000066777	0.951171
ARFGEF2 ENSG00000124198	1.0934
ARFGEF3 ENSG00000112379	1.49307
ARFIP1 ENSG00000164144	0.985784
ARFIP2 ENSG00000132254	1.3448
ARFRP1 ENSG00000101246	1.27251
ARG1 ENSG00000118520	1.09185
ARG2 ENSG00000081181	1.09361
ARGLU1 ENSG00000134884	1.27606
ARHGAP1 ENSG00000175220	1.03372
ARHGAP10 ENSG00000071205	0.891907
ARHGAP11A ENSG00000198826	0.856011
ARHGAP11B ENSG00000187951	1.01198
ARHGAP12 ENSG00000165322	1.29099
ARHGAP15 ENSG00000075884	0.775667
ARHGAP17 ENSG00000140750	0.772473
ARHGAP18 ENSG00000146376	0.980787
ARHGAP19 ENSG00000213390	0.858389
ARHGAP20 ENSG00000137727	0.763934
ARHGAP21 ENSG00000107863	0.977129
ARHGAP22 ENSG00000128805	0.972152
ARHGAP23 ENSG00000275832	0.558965
ARHGAP24 ENSG00000138639	1.05531
ARHGAP25 ENSG00000163219	0.86472
ARHGAP26 ENSG00000145819	1.16152
ARHGAP27 ENSG00000159314	0.953901
ARHGAP28 ENSG00000088756	0.962815
ARHGAP29 ENSG00000137962	1.13218
ARHGAP30 ENSG00000186517	1.10371
ARHGAP31 ENSG00000031081	0.654587
ARHGAP32 ENSG00000134909	0.873729
ARHGAP33 ENSG00000004777	1.17581
ARHGAP35 ENSG00000160007	0.945362
ARHGAP36 ENSG00000147256	0.773947
ARHGAP39 ENSG00000147799	1.12593
ARHGAP4 ENSG00000089820	0.938844
ARHGAP40 ENSG00000124143	0.899603
ARHGAP42 ENSG00000165895	0.945391
ARHGAP44 ENSG00000006740	0.814025
ARHGAP45 ENSG00000180448	0.924551
ARHGAP5 ENSG00000100852	1.17028
ARHGAP6 ENSG00000047648	1.20357
ARHGAP8 ENSG00000241484	0.627028
ARHGAP9 ENSG00000123329	0.992657
ARHGDIA ENSG00000141522	1.30308
ARHGDIB ENSG00000111348	0.460527
ARHGDIG ENSG00000242173	0.850868
ARHGEF1 ENSG00000076928	1.4723
ARHGEF10 ENSG00000104728	1.1795
ARHGEF10L ENSG00000074964	0.811615
ARHGEF11 ENSG00000132694	0.881802
ARHGEF12 ENSG00000196914	1.05594
ARHGEF15 ENSG00000198844	0.97987
ARHGEF16 ENSG00000130762	1.27822
ARHGEF17 ENSG00000110237	0.926353
ARHGEF18 ENSG00000104880	0.965822
ARHGEF19 ENSG00000142632	0.997298
ARHGEF2 ENSG00000116584	1.10665
ARHGEF25 ENSG00000240771	0.887585
ARHGEF26 ENSG00000114790	1.35738
ARHGEF28 ENSG00000214944	0.818638
ARHGEF3 ENSG00000163947	0.781169
ARHGEF33 ENSG00000214694	0.77008
ARHGEF35 ENSG00000213214	0.988106
ARHGEF37 ENSG00000183111	0.655413
ARHGEF38 ENSG00000236699	0.911782
ARHGEF39 ENSG00000137135	1.09514
ARHGEF4 ENSG00000136002	0.944642
ARHGEF40 ENSG00000165801	0.888363
ARHGEF5 ENSG00000050327	0.663738
ARHGEF6 ENSG00000129675	1.24304
ARHGEF7 ENSG00000102606	1.08883
ARHGEF9 ENSG00000131089	0.938702
ARID1A ENSG00000117713	1.36591
ARID1B ENSG00000049618	0.965067
ARID2 ENSG00000189079	1.17348
ARID3A ENSG00000116017	0.92041
ARID3B ENSG00000179361	0.949783
ARID4A ENSG00000032219	1.14159
ARID4B ENSG00000054267	0.910216
ARID5A ENSG00000196843	0.549631
ARID5B ENSG00000150347	0.897041
ARIH1 ENSG00000166233	1.2783
ARIH2 ENSG00000177479	1.30585
ARIH2OS ENSG00000221883	0.842859
ARL1 ENSG00000120805	0.894926
ARL10 ENSG00000175414	0.742152
ARL11 ENSG00000152213	0.851553
ARL13B ENSG00000169379	0.989429
ARL14 ENSG00000179674	0.813789
ARL14EP ENSG00000152219	1.218
ARL15 ENSG00000185305	0.63223
ARL16 ENSG00000214087	0.940159
ARL17A ENSG00000185829	0.986495
ARL17B ENSG00000228696	1.43083
ARL2 ENSG00000213465	0.963662
ARL2BP ENSG00000102931	1.05488
ARL3 ENSG00000138175	1.09379
ARL4A ENSG00000122644	1.63213
ARL4C ENSG00000188042	1.05544
ARL4D ENSG00000175906	0.849062
ARL5A ENSG00000162980	1.22118
ARL5B ENSG00000165997	0.880377
ARL5C ENSG00000141748	0.975517
ARL6 ENSG00000113966	1.08537
ARL6IP1 ENSG00000170540	0.788501
ARL6IP4 ENSG00000182196	0.915976
ARL6IP5 ENSG00000144746	1.24972
ARL6IP6 ENSG00000177917	0.921252
ARL8A ENSG00000143862	0.716326
ARL8B ENSG00000134108	1.1814
ARL9 ENSG00000196503	1.04808
ARMC1 ENSG00000104442	1.40799
ARMC10 ENSG00000170632	1.05736
ARMC12 ENSG00000157343	0.90171
ARMC2 ENSG00000118690	0.937587
ARMC4 ENSG00000169126	0.630464
ARMC5 ENSG00000140691	1.04363
ARMC6 ENSG00000105676	0.827238
ARMC7 ENSG00000125449	1.02971
ARMC8 ENSG00000114098	0.748235
ARMC9 ENSG00000135931	1.17756
ARMCX1 ENSG00000126947	1.08172
ARMCX2 ENSG00000184867	0.714945
ARMCX3 ENSG00000102401	0.823872
ARMCX4 ENSG00000196440	0.847077
ARMCX5 ENSG00000125962	1.08497
ARMCX6 ENSG00000198960	1.46454
ARMT1 ENSG00000146476	0.810246
ARNT ENSG00000143437	0.755734
ARNT2 ENSG00000172379	1.27336
ARNTL ENSG00000133794	1.20737
ARNTL2 ENSG00000029153	0.702407
ARPC1A ENSG00000241685	0.850303
ARPC1B ENSG00000130429	0.826649
ARPC2 ENSG00000163466	0.929816
ARPC3 ENSG00000111229	0.881126
ARPC4 ENSG00000241553	1.16887
ARPC5 ENSG00000162704	0.904409
ARPC5L ENSG00000136950	1.24125
ARPIN ENSG00000242498	1.11296
ARPP19 ENSG00000128989	0.998285
ARPP21 ENSG00000172995	1.17033
ARRB1 ENSG00000137486	0.411849
ARRB2 ENSG00000141480	0.943681
ARRDC1 ENSG00000197070	1.70234
ARRDC2 ENSG00000105643	0.811037
ARRDC3 ENSG00000113369	0.486361
ARRDC4 ENSG00000140450	0.818601
ARRDC5 ENSG00000205784	1.00162
ARSA ENSG00000100299	1.28414
ARSB ENSG00000113273	1.0304
ARSD ENSG00000006756	1.01553
ARSE ENSG00000157399	0.895626
ARSG ENSG00000141337	0.984546
ARSI ENSG00000183876	0.65324
ARSJ ENSG00000180801	1.26636
ARSK ENSG00000164291	0.922454
ART3 ENSG00000156219	1.15242
ART4 ENSG00000111339	1.03448
ART5 ENSG00000167311	1.1877
ARTN ENSG00000117407	0.9213
ARV1 ENSG00000173409	1.12935
ARVCF ENSG00000099889	1.44042
ARX ENSG00000004848	0.879299
ASAH1 ENSG00000104763	1.34009
ASAH2 ENSG00000188611	1.1445
ASAH2B ENSG00000204147	0.703755
ASAP1 ENSG00000153317	1.50659
ASAP2 ENSG00000151693	1.1537
ASAP3 ENSG00000088280	0.857035
ASB1 ENSG00000065802	0.92214
ASB10 ENSG00000146926	1.16655
ASB11 ENSG00000165192	1.01527
ASB12 ENSG00000198881	0.881487
ASB13 ENSG00000196372	1.24254
ASB14 ENSG00000239388	0.890679
ASB15 ENSG00000146809	1.07605
ASB18 ENSG00000182177	0.686464
ASB2 ENSG00000100628	1.34299
ASB3 ENSG00000115239	0.807425
ASB4 ENSG00000005981	1.04532
ASB5 ENSG00000164122	1.05949
ASB6 ENSG00000148331	1.03626
ASB7 ENSG00000183475	0.924773
ASB8 ENSG00000177981	1.14284
ASB9 ENSG00000102048	1.14716
ASCC1 ENSG00000138303	0.841151
ASCC2 ENSG00000100325	1.33072
ASCC3 ENSG00000112249	0.945562
ASCL1 ENSG00000139352	1.05418
ASCL2 ENSG00000183734	1.73109
ASCL4 ENSG00000187855	0.891482
ASCL5 ENSG00000232237	1.08724
ASF1A ENSG00000111875	0.848494
ASF1B ENSG00000105011	0.838938
ASGR1 ENSG00000141505	0.71038
ASGR2 ENSG00000161944	1.49269
ASH1L ENSG00000116539	1.15193
ASH2L ENSG00000129691	0.913804
ASIC1 ENSG00000110881	0.938643
ASIC2 ENSG00000108684	0.762338
ASIC3 ENSG00000213199	1.19689
ASIC4 ENSG00000072182	0.965603
ASIP ENSG00000101440	1.1684
ASL ENSG00000126522	0.966918
ASMT ENSG00000196433	0.921963
ASMTL ENSG00000169093	1.04866
ASNA1 ENSG00000198356	1.34453
ASNS ENSG00000070669	0.802855
ASNSD1 ENSG00000138381	1.41382
ASPA ENSG00000108381	0.725037
ASPDH ENSG00000204653	0.883578
ASPG ENSG00000166183	0.983877
ASPH ENSG00000198363	0.710696
ASPHD1 ENSG00000174939	0.869776
ASPHD2 ENSG00000128203	1.487
ASPM ENSG00000066279	1.14836
ASPN ENSG00000106819	1.2888
ASPRV1 ENSG00000244617	0.889964
ASPSCR1 ENSG00000169696	1.01175
ASRGL1 ENSG00000162174	0.791447
ASS1 ENSG00000130707	0.373511
ASTE1 ENSG00000034533	1.15244
ASTN1 ENSG00000152092	0.940337
ASTN2 ENSG00000148219	1.35234
ASUN ENSG00000064102	0.944815
ASXL1 ENSG00000171456	1.15959
ASXL2 ENSG00000143970	0.995403
ASXL3 ENSG00000141431	1.03802
ATAD1 ENSG00000138138	0.950325
ATAD2 ENSG00000156802	0.822235
ATAD2B ENSG00000119778	0.893165
ATAD3A ENSG00000197785	1.02322
ATAD3B ENSG00000160072	1.00764
ATAD3C ENSG00000215915	0.832483
ATAD5 ENSG00000176208	0.883012
ATAT1 ENSG00000137343	0.936938
ATCAY ENSG00000167654	0.820575
ATE1 ENSG00000107669	1.00728
ATF1 ENSG00000123268	1.30409
ATF2 ENSG00000115966	1.15193
ATF3 ENSG00000162772	0.675515
ATF4 ENSG00000128272	1.15445
ATF5 ENSG00000169136	0.905845
ATF6 ENSG00000118217	0.867057
ATF6B ENSG00000213676	1.1535
ATF7 ENSG00000170653	0.802536
ATF7IP ENSG00000171681	1.21268
ATF7IP2 ENSG00000166669	0.62029
ATG10 ENSG00000152348	1.13894
ATG101 ENSG00000123395	0.938324
ATG12 ENSG00000145782	0.961023
ATG13 ENSG00000175224	0.931488
ATG14 ENSG00000126775	1.21589
ATG16L1 ENSG00000085978	0.717375
ATG16L2 ENSG00000168010	1.08097
ATG2A ENSG00000110046	1.17412
ATG2B ENSG00000066739	1.05483
ATG3 ENSG00000144848	1.15276
ATG4A ENSG00000101844	0.860004
ATG4B ENSG00000168397	0.712266
ATG4C ENSG00000125703	0.835566
ATG4D ENSG00000130734	1.28188
ATG5 ENSG00000057663	0.907959
ATG7 ENSG00000197548	0.740161
ATG9A ENSG00000198925	1.05595
ATG9B ENSG00000181652	0.896129
ATHL1 ENSG00000142102	1.08516
ATIC ENSG00000138363	0.963459
ATL1 ENSG00000198513	0.927004
ATL2 ENSG00000119787	1.1383
ATL3 ENSG00000184743	0.828838
ATM ENSG00000149311	1.08137
ATMIN ENSG00000166454	1.43174
ATN1 ENSG00000111676	1.03079
ATOH7 ENSG00000179774	0.862044
ATOH8 ENSG00000168874	0.919998
ATOX1 ENSG00000177556	1.06276
ATP10A ENSG00000206190	1.26764
ATP10B ENSG00000118322	0.936326
ATP10D ENSG00000145246	0.713608
ATP11A ENSG00000068650	1.08849
ATP11B ENSG00000058063	1.31246
ATP11C ENSG00000101974	1.09651
ATP12A ENSG00000075673	0.859854
ATP13A1 ENSG00000105726	1.26788
ATP13A2 ENSG00000159363	0.802086
ATP13A3 ENSG00000133657	0.957478
ATP13A4 ENSG00000127249	0.917924
ATP1A1 ENSG00000163399	1.11934
ATP1A2 ENSG00000018625	1.04772
ATP1A3 ENSG00000105409	0.769174
ATP1A4 ENSG00000132681	0.670437
ATP1B1 ENSG00000143153	0.581623
ATP1B2 ENSG00000129244	1.15902
ATP1B3 ENSG00000069849	0.787898
ATP1B4 ENSG00000101892	1.25874
ATP23 ENSG00000166896	0.677111
ATP2A1 ENSG00000196296	1.09817
ATP2A2 ENSG00000174437	0.786877
ATP2A3 ENSG00000074370	0.935434
ATP2B1 ENSG00000070961	0.877594
ATP2B2 ENSG00000157087	1.03408
ATP2B4 ENSG00000058668	1.05485
ATP2C1 ENSG00000017260	0.748439
ATP2C2 ENSG00000064270	1.12892
ATP4B ENSG00000186009	0.966212
ATP5J2-PTCD1 ENSG00000248919	0.913318
ATP5SL ENSG00000105341	1.15316
ATP6AP1 ENSG00000071553	1.23791
ATP6AP1L ENSG00000205464	1.13172
ATP6AP2 ENSG00000182220	1.11541
ATP6V0A1 ENSG00000033627	1.31614
ATP6V0A2 ENSG00000185344	0.981604
ATP6V0A4 ENSG00000105929	0.90755
ATP6V0B ENSG00000117410	1.10211
ATP6V0C ENSG00000185883	1.13014
ATP6V0D1 ENSG00000159720	1.51535
ATP6V0D2 ENSG00000147614	0.675203
ATP6V0E1 ENSG00000113732	0.943728
ATP6V0E2 ENSG00000171130	1.17305
ATP6V1A ENSG00000114573	0.811594
ATP6V1B1 ENSG00000116039	1.01702
ATP6V1B2 ENSG00000147416	0.970054
ATP6V1C1 ENSG00000155097	1.41587
ATP6V1C2 ENSG00000143882	1.38651
ATP6V1D ENSG00000100554	1.04129
ATP6V1E1 ENSG00000131100	0.910219
ATP6V1E2 ENSG00000250565	1.21506
ATP6V1F ENSG00000128524	0.686399
ATP6V1G1 ENSG00000136888	0.975763
ATP6V1G2 ENSG00000213760	1.01285
ATP6V1G3 ENSG00000151418	1.08481
ATP6V1H ENSG00000047249	1.09651
ATP7A ENSG00000165240	0.849099
ATP7B ENSG00000123191	1.00065
ATP8A1 ENSG00000124406	1.08135
ATP8A2 ENSG00000132932	0.900129
ATP8B1 ENSG00000081923	1.11941
ATP8B2 ENSG00000143515	0.927129
ATP8B3 ENSG00000130270	0.729623
ATP8B4 ENSG00000104043	1.0546
ATP9A ENSG00000054793	0.68251
ATP9B ENSG00000166377	0.904706
ATPIF1 ENSG00000130770	0.964005
ATR ENSG00000175054	0.93705
ATRAID ENSG00000138085	1.07266
ATRIP ENSG00000164053	0.756767
ATRIP ENSG00000282827	1.07482
ATRN ENSG00000088812	0.8302
ATRNL1 ENSG00000107518	0.945784
ATRX ENSG00000085224	1.76132
ATXN1 ENSG00000124788	0.804142
ATXN10 ENSG00000130638	1.32831
ATXN1L ENSG00000224470	1.15944
ATXN2 ENSG00000204842	1.38759
ATXN2L ENSG00000168488	0.815856
ATXN3 ENSG00000066427	0.979575
ATXN7 ENSG00000163635	0.799468
ATXN7L1 ENSG00000146776	1.18931
ATXN7L2 ENSG00000162650	0.783126
ATXN7L3 ENSG00000087152	1.07613
ATXN7L3B ENSG00000253719	0.696775
AUH ENSG00000148090	1.02486
AUNIP ENSG00000127423	1.0954
AUP1 ENSG00000115307	1.10302
AURKA ENSG00000087586	0.858997
AURKAIP1 ENSG00000175756	1.38995
AURKB ENSG00000178999	1.1118
AURKC ENSG00000105146	1.08725
AUTS2 ENSG00000158321	0.806902
AVEN ENSG00000169857	0.894296
AVIL ENSG00000135407	0.877614
AVL9 ENSG00000105778	1.13578
AVP ENSG00000101200	0.843596
AVPI1 ENSG00000119986	0.841698
AVPR1A ENSG00000166148	0.891133
AVPR1B ENSG00000198049	0.991798
AVPR2 ENSG00000126895	0.84145
AXDND1 ENSG00000162779	0.892121
AXIN1 ENSG00000103126	1.10914
AXIN2 ENSG00000168646	1.37819
AXL ENSG00000167601	0.686925
AZGP1 ENSG00000160862	1.99935
AZI2 ENSG00000163512	1.52274
AZIN1 ENSG00000155096	0.955979
AZIN2 ENSG00000142920	1.11108
AZU1 ENSG00000172232	0.883644
B2M ENSG00000166710	1.18868
B3GALNT1 ENSG00000169255	0.881358
B3GALNT2 ENSG00000162885	1.06227
B3GALT1 ENSG00000172318	1.0644
B3GALT2 ENSG00000162630	1.08756
B3GALT4 ENSG00000235863	0.575375
B3GALT5 ENSG00000183778	1.09024
B3GALT6 ENSG00000176022	1.1182
B3GAT1 ENSG00000109956	0.954267
B3GAT2 ENSG00000112309	1.24087
B3GAT3 ENSG00000149541	1.06025
B3GLCT ENSG00000187676	1.04077
B3GNT2 ENSG00000170340	1.09163
B3GNT3 ENSG00000179913	0.675843
B3GNT4 ENSG00000176383	1.17963
B3GNT5 ENSG00000176597	0.822484
B3GNT6 ENSG00000198488	1.05153
B3GNT7 ENSG00000156966	0.712823
B3GNT8 ENSG00000177191	0.908102
B3GNT9 ENSG00000237172	1.10303
B3GNTL1 ENSG00000175711	0.985698
B4GALNT1 ENSG00000135454	0.710847
B4GALNT2 ENSG00000167080	1.05695
B4GALNT3 ENSG00000139044	1.1145
B4GALNT4 ENSG00000182272	0.772801
B4GALT1 ENSG00000086062	0.61505
B4GALT2 ENSG00000117411	0.926693
B4GALT3 ENSG00000158850	0.856275
B4GALT4 ENSG00000121578	0.579626
B4GALT5 ENSG00000158470	1.01723
B4GALT6 ENSG00000118276	0.877094
B4GALT7 ENSG00000027847	1.2261
B4GAT1 ENSG00000174684	0.856396
B9D1 ENSG00000108641	1.01486
B9D2 ENSG00000123810	1.21337
BAALC ENSG00000164929	1.26658
BAAT ENSG00000136881	0.852065
BABAM1 ENSG00000105393	0.920624
BACE1 ENSG00000186318	0.865111
BACE2 ENSG00000182240	0.77353
BACH1 ENSG00000156273	1.25401
BACH2 ENSG00000112182	0.998154
BAD ENSG00000002330	1.96306
BAG1 ENSG00000107262	0.980257
BAG2 ENSG00000112208	1.44362
BAG3 ENSG00000151929	0.844581
BAG4 ENSG00000156735	1.48776
BAG5 ENSG00000166170	0.989441
BAG6 ENSG00000204463	0.946273
BAHCC1 ENSG00000266074	0.842063
BAHD1 ENSG00000140320	1.06646
BAIAP2 ENSG00000175866	1.00482
BAIAP2L1 ENSG00000006453	0.965606
BAIAP2L2 ENSG00000128298	1.3524
BAIAP3 ENSG00000007516	0.954536
BAK1 ENSG00000030110	1.08389
BAMBI ENSG00000095739	0.90065
BANF1 ENSG00000175334	1.01336
BANK1 ENSG00000153064	1.06313
BANP ENSG00000172530	1.55018
BAP1 ENSG00000163930	0.845345
BARD1 ENSG00000138376	0.706851
BARHL2 ENSG00000143032	0.830947
BARX1 ENSG00000131668	0.838981
BARX2 ENSG00000043039	0.626512
BASP1 ENSG00000176788	1.04824
BATF ENSG00000156127	0.869778
BATF2 ENSG00000168062	1.06447
BATF3 ENSG00000123685	1.21858
BAX ENSG00000087088	1.13624
BAZ1A ENSG00000198604	0.883551
BAZ1B ENSG00000009954	0.92533
BAZ2A ENSG00000076108	1.14753
BAZ2B ENSG00000123636	1.02339
BBC3 ENSG00000105327	1.14954
BBIP1 ENSG00000214413	1.18518
BBOF1 ENSG00000119636	0.784831
BBOX1 ENSG00000129151	0.837827
BBS1 ENSG00000174483	0.743731
BBS10 ENSG00000179941	0.948662
BBS12 ENSG00000181004	0.874954
BBS2 ENSG00000125124	0.634982
BBS4 ENSG00000140463	0.941086
BBS5 ENSG00000163093	0.826011
BBS7 ENSG00000138686	0.725007
BBS9 ENSG00000122507	0.859635
BBX ENSG00000114439	1.27061
BCAM ENSG00000187244	1.37298
BCAN ENSG00000132692	1.04776
BCAP29 ENSG00000075790	1.22648
BCAP31 ENSG00000185825	1.2717
BCAR1 ENSG00000050820	0.940726
BCAR3 ENSG00000137936	0.684481
BCAS1 ENSG00000064787	1.16443
BCAS2 ENSG00000116752	0.877191
BCAS3 ENSG00000141376	1.01191
BCAS4 ENSG00000124243	0.862527
BCAT1 ENSG00000060982	1.29758
BCAT2 ENSG00000105552	1.07005
BCCIP ENSG00000107949	1.0588
BCDIN3D ENSG00000186666	0.788628
BCHE ENSG00000114200	1.14049
BCKDHA ENSG00000248098	0.876712
BCKDHB ENSG00000083123	1.12468
BCKDK ENSG00000103507	1.19949
BCL10 ENSG00000142867	0.620786
BCL11A ENSG00000119866	0.658573
BCL11B ENSG00000127152	0.824878
BCL2 ENSG00000171791	1.22731
BCL2A1 ENSG00000140379	1.1541
BCL2L1 ENSG00000171552	1.68907
BCL2L11 ENSG00000153094	1.06172
BCL2L12 ENSG00000126453	1.31128
BCL2L13 ENSG00000099968	0.703439
BCL2L14 ENSG00000121380	0.651852
BCL2L15 ENSG00000188761	1.17185
BCL2L2 ENSG00000129473	0.864755
BCL3 ENSG00000069399	0.948764
BCL6 ENSG00000113916	1.19164
BCL6B ENSG00000161940	1.1059
BCL7A ENSG00000110987	0.73613
BCL7B ENSG00000106635	0.63245
BCL7C ENSG00000099385	1.38077
BCL9 ENSG00000116128	1.26859
BCL9L ENSG00000186174	0.835166
BCLAF1 ENSG00000029363	0.899671
BCO1 ENSG00000135697	0.833679
BCO2 ENSG00000197580	0.744599
BCOR ENSG00000183337	0.844055
BCORL1 ENSG00000085185	1.15897
BCR ENSG00000186716	0.996621
BCS1L ENSG00000074582	1.27581
BDH1 ENSG00000161267	1.30324
BDH2 ENSG00000164039	1.0035
BDKRB1 ENSG00000100739	0.995692
BDKRB2 ENSG00000168398	0.606794
BDNF ENSG00000176697	0.862381
BDP1 ENSG00000145734	1.21618
BEAN1 ENSG00000166546	1.31635
BECN1 ENSG00000126581	1.4444
BEGAIN ENSG00000183092	1.56615
BEND2 ENSG00000177324	0.834493
BEND3 ENSG00000178409	1.02387
BEND4 ENSG00000188848	1.07281
BEND5 ENSG00000162373	1.18748
BEND6 ENSG00000151917	1.14921
BEND7 ENSG00000165626	1.56893
BEST1 ENSG00000167995	1.71724
BEST3 ENSG00000127325	1.08509
BET1 ENSG00000105829	1.2699
BET1L ENSG00000177951	0.727211
BEX1 ENSG00000133169	1.2161
BEX2 ENSG00000133134	1.08564
BEX3 ENSG00000166681	1.25141
BEX4 ENSG00000102409	0.796191
BEX5 ENSG00000184515	1.10558
BFAR ENSG00000103429	1.06273
BFSP1 ENSG00000125864	1.347
BGLAP ENSG00000242252	1.09677
BGN ENSG00000182492	0.887752
BHLHB9 ENSG00000198908	1.03456
BHLHE22 ENSG00000180828	1.02175
BHLHE40 ENSG00000134107	0.576061
BHLHE41 ENSG00000123095	0.849865
BHMT ENSG00000145692	0.915618
BHMT2 ENSG00000132840	0.707339
BICC1 ENSG00000122870	0.85774
BICD1 ENSG00000151746	1.13385
BICD2 ENSG00000185963	0.966261
BICDL1 ENSG00000135127	0.81258
BICDL2 ENSG00000162069	1.09089
BID ENSG00000015475	0.817431
BIK ENSG00000100290	0.944567
BIN1 ENSG00000136717	1.36647
BIN2 ENSG00000110934	0.65824
BIN3 ENSG00000147439	0.776251
BIRC2 ENSG00000110330	0.900433
BIRC3 ENSG00000023445	0.754477
BIRC5 ENSG00000089685	0.820209
BIRC6 ENSG00000115760	1.15046
BIRC7 ENSG00000101197	0.954282
BIVM ENSG00000134897	0.887718
BLCAP ENSG00000166619	1.01395
BLK ENSG00000136573	1.72078
BLM ENSG00000197299	1.16521
BLMH ENSG00000108578	0.757932
BLNK ENSG00000095585	0.938881
BLOC1S1 ENSG00000135441	1.1391
BLOC1S2 ENSG00000196072	0.94448
BLOC1S3 ENSG00000189114	0.78905
BLOC1S4 ENSG00000186222	0.646996
BLOC1S5 ENSG00000188428	0.848028
BLOC1S6 ENSG00000104164	1.07048
BLVRA ENSG00000106605	1.03578
BLVRB ENSG00000090013	0.934477
BLZF1 ENSG00000117475	0.894502
BMF ENSG00000104081	1.13199
BMI1 ENSG00000168283	0.816156
BMP1 ENSG00000168487	0.942655
BMP2 ENSG00000125845	1.28655
BMP2K ENSG00000138756	1.16233
BMP3 ENSG00000152785	1.01286
BMP4 ENSG00000125378	0.713408
BMP5 ENSG00000112175	1.05263
BMP6 ENSG00000153162	1.04963
BMP7 ENSG00000101144	0.918527
BMP8A ENSG00000183682	0.986949
BMP8B ENSG00000116985	1.01952
BMPER ENSG00000164619	1.15911
BMPR1A ENSG00000107779	1.49721
BMPR1B ENSG00000138696	0.941871
BMPR2 ENSG00000204217	1.0031
BMS1 ENSG00000165733	0.823698
BMT2 ENSG00000164603	1.18659
BMX ENSG00000102010	1.32079
BNC1 ENSG00000169594	0.973991
BNC2 ENSG00000173068	1.00966
BNIP1 ENSG00000113734	0.817535
BNIP2 ENSG00000140299	1.02692
BNIP3 ENSG00000176171	1.2983
BNIP3L ENSG00000104765	1.27424
BNIPL ENSG00000163141	1.03885
BOC ENSG00000144857	1.04737
BOD1 ENSG00000145919	0.691026
BOD1L1 ENSG00000038219	1.05263
BOK ENSG00000176720	1.36309
BOLA1 ENSG00000178096	1.23934
BOLA2B ENSG00000169627	0.868945
BOLA3 ENSG00000163170	1.04311
BOP1 ENSG00000261236	0.931434
BORA ENSG00000136122	0.688663
BORCS5 ENSG00000165714	1.0161
BORCS6 ENSG00000196544	0.831562
BORCS7 ENSG00000166275	1.62788
BORCS8 ENSG00000254901	1.11761
BORCS8-MEF2B ENSG00000064489	1.08065
BPGM ENSG00000172331	1.14782
BPHL ENSG00000137274	1.08571
BPI ENSG00000101425	0.824834
BPIFA1 ENSG00000198183	0.932867
BPIFA2 ENSG00000131050	1.05782
BPIFB1 ENSG00000125999	0.527529
BPIFB2 ENSG00000078898	1.09757
BPIFC ENSG00000184459	1.14437
BPNT1 ENSG00000162813	0.888265
BPTF ENSG00000171634	1.49334
BRAF ENSG00000157764	0.646244
BRAP ENSG00000089234	0.994728
BRAT1 ENSG00000106009	1.28645
BRCA1 ENSG00000012048	1.03421
BRCA2 ENSG00000139618	0.98003
BRCC3 ENSG00000185515	1.43482
BRD1 ENSG00000100425	1.33538
BRD2 ENSG00000204256	1.24902
BRD3 ENSG00000169925	1.06473
BRD4 ENSG00000141867	1.19914
BRD7 ENSG00000166164	1.13465
BRD8 ENSG00000112983	0.7436
BRD9 ENSG00000028310	1.03942
BRE ENSG00000158019	1.21648
BRF1 ENSG00000185024	1.08468
BRF2 ENSG00000104221	0.667335
BRI3 ENSG00000164713	1.25044
BRI3BP ENSG00000184992	1.35528
BRICD5 ENSG00000182685	0.903217
BRINP1 ENSG00000078725	0.783335
BRINP2 ENSG00000198797	0.893645
BRINP3 ENSG00000162670	1.15717
BRIP1 ENSG00000136492	0.912399
BRIX1 ENSG00000113460	1.09552
BRK1 ENSG00000254999	1.1405
BRMS1 ENSG00000174744	1.07692
BRMS1L ENSG00000100916	0.834307
BROX ENSG00000162819	1.01246
BRPF1 ENSG00000156983	0.927874
BRPF3 ENSG00000096070	0.668138
BRSK1 ENSG00000160469	1.08901
BRSK2 ENSG00000174672	0.786923
BRWD1 ENSG00000185658	1.31017
BRWD3 ENSG00000165288	1.17975
BSCL2 ENSG00000168000	0.953574
BSDC1 ENSG00000160058	1.28115
BSG ENSG00000172270	1.2495
BSN ENSG00000164061	0.983227
BSPH1 ENSG00000188334	0.939889
BSPRY ENSG00000119411	0.852939
BST1 ENSG00000109743	1.15815
BST2 ENSG00000130303	0.892506
BTAF1 ENSG00000095564	0.830322
BTBD1 ENSG00000064726	1.13047
BTBD10 ENSG00000148925	1.10674
BTBD11 ENSG00000151136	0.903902
BTBD16 ENSG00000138152	0.853524
BTBD19 ENSG00000222009	0.924688
BTBD2 ENSG00000133243	1.34919
BTBD3 ENSG00000132640	1.16458
BTBD6 ENSG00000184887	1.00779
BTBD7 ENSG00000011114	1.08941
BTBD8 ENSG00000189195	0.894835
BTBD9 ENSG00000183826	0.94335
BTC ENSG00000174808	1.03479
BTD ENSG00000169814	1.32526
BTF3 ENSG00000145741	1.04806
BTF3L4 ENSG00000134717	0.761402
BTG1 ENSG00000133639	1.06526
BTG2 ENSG00000159388	0.580138
BTG3 ENSG00000154640	1.01675
BTK ENSG00000010671	0.871238
BTLA ENSG00000186265	1.24962
BTN2A1 ENSG00000112763	1.08665
BTN2A2 ENSG00000124508	1.06008
BTN3A1 ENSG00000026950	0.830411
BTN3A2 ENSG00000186470	1.26075
BTN3A3 ENSG00000111801	1.17852
BTNL3 ENSG00000168903	0.815761
BTNL9 ENSG00000165810	0.887087
BTRC ENSG00000166167	0.757676
BUB1 ENSG00000169679	0.865035
BUB1B ENSG00000156970	0.836653
BUB3 ENSG00000154473	1.04672
BUD13 ENSG00000137656	1.01683
BUD31 ENSG00000106245	0.857998
BVES ENSG00000112276	0.827062
BYSL ENSG00000112578	1.09367
BZW1 ENSG00000082153	0.750648
BZW2 ENSG00000136261	0.906335
C10orf10 ENSG00000165507	0.849977
C10orf105 ENSG00000214688	0.76424
C10orf107 ENSG00000183346	1.25338
C10orf11 ENSG00000148655	1.31847
C10orf128 ENSG00000204161	0.758988
C10orf2 ENSG00000107815	0.881001
C10orf35 ENSG00000171224	1.22539
C10orf53 ENSG00000178645	1.08089
C10orf54 ENSG00000107738	0.778922
C10orf55 ENSG00000222047	1.00565
C10orf76 ENSG00000120029	1.06684
C10orf82 ENSG00000165863	0.982382
C10orf88 ENSG00000119965	0.836574
C10orf95 ENSG00000120055	1.11965
C10orf99 ENSG00000188373	0.574712
C11orf1 ENSG00000137720	1.05848
C11orf16 ENSG00000176029	1.10017
C11orf21 ENSG00000110665	0.937495
C11orf24 ENSG00000171067	1.1759
C11orf31 ENSG00000211450	0.983474
C11orf45 ENSG00000174370	1.12453
C11orf49 ENSG00000149179	1.25031
C11orf52 ENSG00000149300	0.758958
C11orf53 ENSG00000150750	1.0632
C11orf54 ENSG00000182919	1.38982
C11orf57 ENSG00000150776	1.20593
C11orf58 ENSG00000110696	1.00138
C11orf63 ENSG00000109944	1.03684
C11orf65 ENSG00000166323	0.909354
C11orf68 ENSG00000175573	1.04873
C11orf70 ENSG00000137691	1.09241
C11orf71 ENSG00000180425	0.778713
C11orf74 ENSG00000166352	0.736462
C11orf80 ENSG00000173715	0.892939
C11orf84 ENSG00000168005	0.94121
C11orf87 ENSG00000185742	1.10414
C11orf95 ENSG00000188070	0.817734
C11orf96 ENSG00000187479	0.530947
C11orf98 ENSG00000278615	0.873977
C12orf10 ENSG00000139637	1.0778
C12orf29 ENSG00000133641	0.847888
C12orf4 ENSG00000047621	1.01984
C12orf40 ENSG00000180116	0.930253
C12orf42 ENSG00000179088	1.04527
C12orf43 ENSG00000157895	1.1437
C12orf45 ENSG00000151131	1.17712
C12orf49 ENSG00000111412	0.63577
C12orf50 ENSG00000165805	1.09432
C12orf54 ENSG00000177627	0.783615
C12orf56 ENSG00000185306	1.03027
C12orf57 ENSG00000111678	1.5421
C12orf60 ENSG00000182993	1.06495
C12orf65 ENSG00000130921	0.937684
C12orf66 ENSG00000174206	0.848336
C12orf71 ENSG00000214700	1.11875
C12orf73 ENSG00000204954	0.858176
C12orf75 ENSG00000235162	1.20033
C12orf76 ENSG00000174456	0.742802
C14orf1 ENSG00000133935	1.03105
C14orf105 ENSG00000100557	0.738422
C14orf119 ENSG00000179933	1.08129
C14orf132 ENSG00000227051	0.971979
C14orf142 ENSG00000170270	0.781544
C14orf159 ENSG00000133943	0.53425
C14orf166 ENSG00000087302	0.995402
C14orf169 ENSG00000170468	1.09698
C14orf178 ENSG00000197734	0.990036
C14orf180 ENSG00000184601	0.854878
C14orf2 ENSG00000156411	1.03247
C14orf28 ENSG00000179476	1.04825
C14orf37 ENSG00000139971	0.923536
C14orf39 ENSG00000179008	1.06533
C14orf79 ENSG00000140104	0.96931
C14orf80 ENSG00000185347	0.73838
C14orf93 ENSG00000100802	1.12294
C15orf39 ENSG00000167173	0.866845
C15orf40 ENSG00000169609	1.04874
C15orf41 ENSG00000186073	1.03735
C15orf48 ENSG00000166920	0.67442
C15orf52 ENSG00000188549	0.990999
C15orf53 ENSG00000175779	0.957583
C15orf57 ENSG00000128891	0.873806
C15orf59 ENSG00000205363	0.653177
C15orf61 ENSG00000189227	0.72876
C15orf62 ENSG00000188277	0.911698
C15orf65 ENSG00000261652	0.927193
C16orf13 ENSG00000130731	1.29878
C16orf45 ENSG00000166780	1.05909
C16orf46 ENSG00000166455	0.755342
C16orf52 ENSG00000185716	1.31947
C16orf54 ENSG00000185905	0.726394
C16orf58 ENSG00000140688	0.962495
C16orf59 ENSG00000162062	1.07976
C16orf62 ENSG00000103544	0.807175
C16orf70 ENSG00000125149	0.993173
C16orf71 ENSG00000166246	1.01472
C16orf72 ENSG00000182831	0.785962
C16orf74 ENSG00000154102	0.677196
C16orf78 ENSG00000166152	1.28611
C16orf86 ENSG00000159761	0.822592
C16orf87 ENSG00000155330	0.869457
C16orf89 ENSG00000153446	0.887802
C16orf91 ENSG00000174109	0.892077
C16orf92 ENSG00000167194	0.748868
C16orf95 ENSG00000260456	0.896527
C16orf96 ENSG00000205832	0.848365
C17orf105 ENSG00000231256	1.06313
C17orf107 ENSG00000205710	1.24931
C17orf49 ENSG00000258315	1.1056
C17orf51 ENSG00000212719	0.741588
C17orf53 ENSG00000125319	0.919698
C17orf58 ENSG00000186665	1.30675
C17orf62 ENSG00000178927	0.922536
C17orf64 ENSG00000141371	0.93698
C17orf67 ENSG00000214226	0.919928
C17orf74 ENSG00000184560	0.904886
C17orf75 ENSG00000108666	1.00606
C17orf78 ENSG00000278505	0.763913
C17orf80 ENSG00000141219	0.68508
C17orf89 ENSG00000224877	1.22103
C17orf96 ENSG00000273604	0.655811
C17orf97 ENSG00000187624	1.03849
C17orf98 ENSG00000275489	0.914935
C17orf99 ENSG00000187997	1.00661
C18orf21 ENSG00000141428	0.742156
C18orf25 ENSG00000152242	1.11655
C18orf32 ENSG00000177576	1.06371
C18orf54 ENSG00000166845	0.912056
C18orf63 ENSG00000206043	1.13552
C18orf8 ENSG00000141452	0.692272
C19orf12 ENSG00000131943	1.07728
C19orf18 ENSG00000177025	1.03113
C19orf24 ENSG00000228300	1.10015
C19orf25 ENSG00000119559	1.32826
C19orf33 ENSG00000167644	0.513617
C19orf35 ENSG00000188305	1.11735
C19orf38 ENSG00000214212	1.30508
C19orf43 ENSG00000123144	1.06388
C19orf44 ENSG00000105072	0.959892
C19orf45 ENSG00000198723	0.799904
C19orf47 ENSG00000160392	0.969506
C19orf48 ENSG00000167747	1.76368
C19orf52 ENSG00000142444	0.902127
C19orf53 ENSG00000104979	0.991782
C19orf54 ENSG00000188493	0.893283
C19orf57 ENSG00000132016	0.848727
C19orf60 ENSG00000006015	1.31123
C19orf66 ENSG00000130813	0.849386
C19orf67 ENSG00000188032	1.08001
C19orf68 ENSG00000185453	0.767984
C19orf70 ENSG00000174917	1.71051
C19orf71 ENSG00000183397	0.884427
C19orf73 ENSG00000221916	1.13752
C19orf81 ENSG00000235034	1.20558
C19orf84 ENSG00000262874	0.904758
C1D ENSG00000197223	0.915175
C1GALT1 ENSG00000106392	1.32587
C1GALT1C1 ENSG00000171155	1.21467
C1GALT1C1L ENSG00000223658	0.932922
C1QA ENSG00000173372	1.03678
C1QB ENSG00000173369	1.2944
C1QBP ENSG00000108561	0.924899
C1QC ENSG00000159189	0.807527
C1QL1 ENSG00000131094	0.867164
C1QL2 ENSG00000144119	0.911947
C1QL3 ENSG00000165985	0.991656
C1QL4 ENSG00000186897	0.834496
C1QTNF1 ENSG00000173918	0.953201
C1QTNF2 ENSG00000145861	0.875736
C1QTNF3 ENSG00000082196	0.72112
C1QTNF4 ENSG00000172247	0.713454
C1QTNF5 ENSG00000223953	0.947178
C1QTNF6 ENSG00000133466	1.11269
C1QTNF7 ENSG00000163145	0.916711
C1QTNF9 ENSG00000240654	0.87875
C1QTNF9B ENSG00000205863	0.761994
C1QTNF9B-AS1 ENSG00000281899	0.99437
C1R ENSG00000159403	1.06441
C1RL ENSG00000139178	0.893327
C1S ENSG00000182326	0.764476
C1orf101 ENSG00000179397	0.85767
C1orf105 ENSG00000180999	0.897675
C1orf106 ENSG00000163362	0.735745
C1orf109 ENSG00000116922	1.63423
C1orf112 ENSG00000000460	1.00023
C1orf115 ENSG00000162817	1.20241
C1orf116 ENSG00000182795	0.868352
C1orf122 ENSG00000197982	1.31797
C1orf123 ENSG00000162384	0.877487
C1orf127 ENSG00000175262	1.171
C1orf131 ENSG00000143633	1.19644
C1orf141 ENSG00000203963	0.83337
C1orf145 ENSG00000162913	1.07519
C1orf158 ENSG00000157330	0.837716
C1orf159 ENSG00000131591	1.12442
C1orf162 ENSG00000143110	0.979131
C1orf167 ENSG00000215910	1.43487
C1orf168 ENSG00000187889	0.892664
C1orf174 ENSG00000198912	0.717369
C1orf186 ENSG00000263961	0.675982
C1orf194 ENSG00000179902	0.83106
C1orf198 ENSG00000119280	0.809191
C1orf204 ENSG00000188004	1.25895
C1orf21 ENSG00000116667	1.29738
C1orf210 ENSG00000253313	1.12115
C1orf216 ENSG00000142686	1.07015
C1orf226 ENSG00000239887	0.946706
C1orf228 ENSG00000198520	0.927217
C1orf234 ENSG00000227868	1.06322
C1orf27 ENSG00000157181	1.03045
C1orf35 ENSG00000143793	0.974241
C1orf43 ENSG00000143612	0.802131
C1orf50 ENSG00000164008	0.815157
C1orf52 ENSG00000162642	0.839309
C1orf53 ENSG00000203724	0.767947
C1orf54 ENSG00000118292	0.886835
C1orf56 ENSG00000143443	1.34283
C1orf61 ENSG00000125462	1.08663
C1orf64 ENSG00000183888	0.858057
C1orf74 ENSG00000162757	0.995635
C1orf94 ENSG00000142698	0.862546
C2 ENSG00000166278	0.588086
C20orf144 ENSG00000149609	0.719515
C20orf194 ENSG00000088854	0.861173
C20orf196 ENSG00000171984	1.23754
C20orf24 ENSG00000101084	0.676113
C20orf27 ENSG00000101220	1.00936
C20orf96 ENSG00000196476	1.1407
C21orf2 ENSG00000160226	1.35766
C21orf33 ENSG00000160221	1.16674
C21orf58 ENSG00000160298	1.44588
C21orf59 ENSG00000159079	1.00783
C21orf91 ENSG00000154642	1.0009
C22orf15 ENSG00000169314	0.971367
C22orf23 ENSG00000128346	1.06956
C22orf29 ENSG00000215012	1.44537
C22orf31 ENSG00000100249	0.968763
C22orf39 ENSG00000242259	0.889119
C22orf42 ENSG00000205856	0.84456
C22orf46 ENSG00000184208	0.818524
C2CD2 ENSG00000157617	0.632654
C2CD2L ENSG00000172375	0.766124
C2CD3 ENSG00000168014	0.802173
C2CD4A ENSG00000198535	1.04171
C2CD4B ENSG00000205502	0.795398
C2CD4C ENSG00000183186	1.25213
C2CD4D ENSG00000225556	0.756447
C2CD5 ENSG00000111731	1.03609
C2orf15 ENSG00000273045	0.920729
C2orf40 ENSG00000119147	1.21692
C2orf42 ENSG00000115998	1.10391
C2orf47 ENSG00000162972	1.20097
C2orf49 ENSG00000135974	0.822771
C2orf50 ENSG00000150873	0.842516
C2orf54 ENSG00000172478	1.1166
C2orf66 ENSG00000187944	0.756978
C2orf68 ENSG00000168887	1.16598
C2orf69 ENSG00000178074	0.900669
C2orf70 ENSG00000173557	0.848996
C2orf71 ENSG00000179270	0.993823
C2orf72 ENSG00000204128	1.26628
C2orf73 ENSG00000177994	1.23271
C2orf74 ENSG00000237651	1.04406
C2orf76 ENSG00000186132	0.913766
C2orf78 ENSG00000187833	0.992522
C2orf80 ENSG00000188674	1.20298
C2orf81 ENSG00000159239	0.978784
C2orf82 ENSG00000182600	1.24942
C2orf83 ENSG00000042304	1.17333
C2orf88 ENSG00000187699	0.921107
C3 ENSG00000125730	1.42297
C3AR1 ENSG00000171860	0.674049
C3orf14 ENSG00000114405	1.40691
C3orf18 ENSG00000088543	1.2852
C3orf20 ENSG00000131379	1.0047
C3orf22 ENSG00000180697	1.26113
C3orf33 ENSG00000174928	0.803297
C3orf36 ENSG00000221972	0.955585
C3orf38 ENSG00000179021	0.954995
C3orf49 ENSG00000163632	0.957248
C3orf52 ENSG00000114529	0.765028
C3orf58 ENSG00000181744	0.945881
C3orf62 ENSG00000188315	1.25973
C3orf70 ENSG00000187068	0.842573
C3orf80 ENSG00000180044	1.04895
C4A ENSG00000244731	0.695632
C4B ENSG00000224389	1.17451
C4BPA ENSG00000123838	1.24061
C4BPB ENSG00000123843	0.86405
C4orf17 ENSG00000138813	0.845333
C4orf19 ENSG00000154274	1.10135
C4orf22 ENSG00000197826	0.974951
C4orf3 ENSG00000164096	1.2157
C4orf32 ENSG00000174749	0.778426
C4orf33 ENSG00000151470	0.926896
C4orf36 ENSG00000163633	1.11753
C4orf46 ENSG00000205208	0.919774
C4orf48 ENSG00000243449	0.644652
C4orf50 ENSG00000181215	0.772505
C5 ENSG00000106804	0.701959
C5AR1 ENSG00000197405	1.16502
C5AR2 ENSG00000134830	0.655299
C5orf15 ENSG00000113583	0.807502
C5orf22 ENSG00000082213	1.00014
C5orf24 ENSG00000181904	0.740999
C5orf30 ENSG00000181751	1.10216
C5orf34 ENSG00000172244	0.984704
C5orf38 ENSG00000186493	1.60849
C5orf42 ENSG00000197603	0.989714
C5orf45 ENSG00000161010	1.10792
C5orf46 ENSG00000178776	0.821174
C5orf49 ENSG00000215217	1.01026
C5orf51 ENSG00000205765	1.15572
C5orf52 ENSG00000187658	1.08805
C5orf56 ENSG00000197536	0.751687
C5orf63 ENSG00000164241	0.955828
C6 ENSG00000039537	0.95487
C6orf1 ENSG00000186577	0.808241
C6orf106 ENSG00000196821	0.945729
C6orf118 ENSG00000112539	0.864391
C6orf120 ENSG00000185127	0.997165
C6orf132 ENSG00000188112	0.600618
C6orf136 ENSG00000204564	0.895444
C6orf141 ENSG00000197261	1.01714
C6orf201 ENSG00000185689	0.903762
C6orf203 ENSG00000130349	0.975239
C6orf223 ENSG00000181577	0.879044
C6orf226 ENSG00000221821	1.18364
C6orf25 ENSG00000204420	1.65582
C6orf47 ENSG00000204439	0.857817
C6orf48 ENSG00000204387	0.902587
C6orf52 ENSG00000137434	0.822997
C6orf58 ENSG00000184530	0.967656
C6orf62 ENSG00000112308	0.857922
C6orf89 ENSG00000198663	0.801787
C7 ENSG00000112936	1.38297
C7orf25 ENSG00000136197	0.885194
C7orf26 ENSG00000146576	0.797815
C7orf31 ENSG00000153790	0.893198
C7orf34 ENSG00000165131	0.959605
C7orf43 ENSG00000146826	0.941647
C7orf49 ENSG00000122783	0.627835
C7orf50 ENSG00000146540	1.22597
C7orf61 ENSG00000185955	0.743906
C7orf62 ENSG00000164645	0.894674
C7orf72 ENSG00000164500	0.864023
C7orf73 ENSG00000243317	0.738178
C8A ENSG00000157131	1.12581
C8G ENSG00000176919	0.94268
C8orf22 ENSG00000168333	1.06405
C8orf33 ENSG00000182307	1.09765
C8orf34 ENSG00000165084	0.960451
C8orf37 ENSG00000156172	1.21723
C8orf4 ENSG00000176907	0.745856
C8orf44 ENSG00000213865	0.737594
C8orf46 ENSG00000169085	1.07666
C8orf48 ENSG00000164743	1.1279
C8orf58 ENSG00000241852	1.07866
C8orf59 ENSG00000176731	1.17243
C8orf74 ENSG00000171060	1.00585
[truncated: 14,779 more rows]
