# Supplementary material for: Spatial maps of prostate cancer transcriptomes reveal an unexplored landscape of heterogeneity
Source: Nat Commun. 2018 Jun 20;9:2419. doi: 10.1038/s41467-018-04724-5 (PMC6010471; doi:10.1038/s41467-018-04724-5)
Supplement: Supplementary file 13 — Supplementary Data 10 [file 41467_2018_4724_MOESM13_ESM.zip › Supplementary Dataset 5/experiment0001-expected-features.tsv]

	Factor 1	Factor 2	Factor 3	Factor 4	Factor 5	Factor 6	Factor 7	Factor 8
A1BG ENSG00000121410	0.253292	0.00194712	0.0365683	0.380959	2.63933e-06	0.882989	0.00112531	0.0660105
A1CF ENSG00000148584	0.1801	0.0406874	0.10652	0.177913	3.47189	0.00019156	0.01723	0.0352374
A2M ENSG00000175899	344.296	242.884	48.6803	1.31128	427.305	141.94	216.581	41.9082
A2ML1 ENSG00000166535	0.00771439	0.86845	1.37293	0.176816	0.404928	0.0732117	0.932801	1.63226
A4GALT ENSG00000128274	2.85793	1.6623	2.33888	7.75716	45.0631	4.28479	0.313919	24.1945
AAAS ENSG00000094914	2.63361	0.223191	0.173347	17.0148	11.2642	8.37069	8.94964	0.272988
AACS ENSG00000081760	0.32652	4.39832	1.6791	1.5329	0.412637	0.231201	0.954605	2.97754
AADAC ENSG00000114771	0.154771	0.15066	0.068239	0.0171019	0.120169	0.0440784	0.351972	0.0618271
AADACL4 ENSG00000204518	0.26788	0.050005	0.0294272	0.0499827	0.136866	0.00132927	0.409683	0.0931729
AADAT ENSG00000109576	6.1917	0.208015	0.0677526	3.82223	0.0132228	0.027058	2.3106	1.12307
AAED1 ENSG00000158122	0.887889	2.09848	0.669136	0.199275	2.30361	8.18997	2.09995	1.79236
AAGAB ENSG00000103591	0.0240571	2.95586	6.9784	0.13193	0.236967	0.139264	5.28104	0.000479545
AAK1 ENSG00000115977	0.0522708	0.396128	4.1545	20.1068	0.777688	20.329	44.9455	4.8216
AAMDC ENSG00000087884	25.1114	3.66758	3.03811	0.174225	0.263733	4.22338	1.34833	2.7337
AAMP ENSG00000127837	103.922	1.2967	52.1816	53.3233	64.8294	27.654	6.6663	0.501709
AAR2 ENSG00000131043	0.840134	12.9315	2.47386	2.31622	0.638989	2.75471	1.14724	0.336117
AARD ENSG00000205002	0.042279	1.58786	0.0359658	0.0109531	0.039923	0.077101	0.332164	0.0270672
AARS ENSG00000090861	15.1213	13.5439	3.18859	8.20834	0.206572	0.582073	7.65009	3.00867
AARSD1 ENSG00000266967	0.382217	0.118589	0.000960261	1.06737	1.00695	0.721023	3.28526	0.0659461
AASDH ENSG00000157426	0.000242822	0.00180789	0.0219368	0.219328	0.819154	1.31094	0.717823	0.812709
AASDHPPT ENSG00000149313	0.288174	0.169337	2.01938	10.2536	0.102576	1.95019	0.225865	0.426191
AASS ENSG00000008311	16.491	0.0429747	0.0435892	2.76196	0.396067	0.943906	0.0163606	0.000242282
AATF ENSG00000275700	2.90337	6.38274	5.50861	6.53624	18.8266	0.226356	0.32788	0.747209
AATK ENSG00000181409	0.210811	0.0502762	0.404181	0.122622	2.3256	0.214438	0.0695304	0.459136
ABAT ENSG00000183044	0.691202	0.961203	0.686611	3.81032	0.144753	0.137036	4.17506	0.723714
ABC13-47488600E17.1 ENSG00000283199	0.039017	0.142363	0.00363657	0.0357007	0.705552	0.190466	0.4044	0.113286
ABC13-47656900H15.1 ENSG00000283566	0.169178	0.303032	1.94005	1.04337	0.164075	0.256018	0.280166	0.55018
ABCA1 ENSG00000165029	4.11655	0.280349	0.0349043	0.0528562	1.29485	0.294333	7.16436	1.04368
ABCA10 ENSG00000154263	0.175489	0.585914	0.316283	0.0126378	0.0164211	0.185096	0.150293	0.0468958
ABCA12 ENSG00000144452	1.20268	0.000884578	0.0297224	0.0432242	0.464216	0.346823	0.000368798	0.635302
ABCA13 ENSG00000179869	0.122887	0.284592	0.00153823	0.0585373	0.113085	0.0418552	0.316815	0.377459
ABCA2 ENSG00000107331	2.37874	10.7275	1.40405	12.8357	31.9853	4.43829	17.8883	0.163629
ABCA3 ENSG00000167972	4.35546	8.13633	5.48658	3.89284	21.078	0.115282	3.90268	2.27095
ABCA4 ENSG00000198691	0.0981903	0.0525611	0.00734408	0.00203904	0.000637831	0.00295005	0.165112	0.00277755
ABCA5 ENSG00000154265	0.0139026	0.116148	3.35699	0.130777	2.10955	1.58144	0.263758	4.55386
ABCA6 ENSG00000154262	0.709886	0.140258	0.00413929	0.0328674	0.642446	1.95159	0.586607	0.406176
ABCA7 ENSG00000064687	0.479489	0.286226	3.09763	0.494425	1.776	1.28939	7.83736	0.212091
ABCA8 ENSG00000141338	0.0370633	4.94334	0.0660166	2.94588	6.35636	0.0494269	15.6613	0.0402684
ABCA9 ENSG00000154258	0.729769	0.972671	0.339098	0.763692	0.0587026	0.136731	0.00451268	0.222689
ABCB1 ENSG00000085563	0.23011	0.0463239	0.0021978	0.621889	0.426198	0.382877	0.117243	0.611908
ABCB10 ENSG00000135776	0.416707	0.0458575	0.0784142	0.56285	1.35106	0.0203316	4.53284	0.596001
ABCB11 ENSG00000073734	1.32651	0.199815	0.118342	0.0249738	0.175939	0.0298015	0.400997	0.0123535
ABCB4 ENSG00000005471	0.134856	0.607152	0.140037	0.152571	0.209223	0.123601	0.0425185	0.0416319
ABCB5 ENSG00000004846	0.0603077	0.119548	0.000369452	0.0377976	0.0586523	0.312461	0.129796	0.200881
ABCB6 ENSG00000115657	0.982095	0.878676	0.427046	0.0580122	0.00727474	0.119023	0.0955287	0.191307
ABCB7 ENSG00000131269	0.362281	2.67042	2.70981	0.378117	1.21076	0.402772	0.943588	5.8733
ABCB8 ENSG00000197150	17.5263	14.6823	0.402238	1.20909	5.68279	3.56198	19.3234	0.685226
ABCB9 ENSG00000150967	16.8607	0.384195	0.216566	0.485585	0.890018	0.0702761	0.0131089	0.0517843
ABCC1 ENSG00000103222	10.2259	1.97877	6.33125	4.47944	1.77271	1.79536	5.52731	0.188306
ABCC10 ENSG00000124574	1.39006	1.59264	1.72628	17.0087	0.424691	6.66315	7.2332	1.21827
ABCC11 ENSG00000121270	0.00450491	0.537316	0.0179566	0.00385263	0.0788051	2.58443	0.000436212	0.34041
ABCC3 ENSG00000108846	0.570222	3.8195	13.4373	1.05757	1.80486	1.38308	4.06702	0.189489
ABCC4 ENSG00000125257	0.110479	0.00189052	32.3883	28.9533	0.134478	0.241424	62.6187	7.06765
ABCC5 ENSG00000114770	18.3445	3.23592	8.24164	7.67881	1.01071	1.05831	0.000203998	1.89688
ABCC6 ENSG00000091262	0.100392	2.74904	0.152087	2.35583	1.16031	0.00254414	0.105722	1.59623
ABCC8 ENSG00000006071	20.334	0.170474	1.80042	0.274987	0.573792	0.528273	0.398201	0.179014
ABCC9 ENSG00000069431	0.193777	1.04417	0.217383	0.0300239	0.00113844	11.9004	0.0002967	0.666104
ABCD1 ENSG00000101986	0.844286	0.759467	2.9626	4.42903	8.63199	3.56669	8.87496	5.24636
ABCD2 ENSG00000173208	0.052073	0.115737	0.280198	0.0601796	0.417818	0.922273	0.142078	0.13558
ABCD3 ENSG00000117528	3.15949	0.000136819	1.33177	9.81124	0.0595409	0.654641	3.10579	0.223098
ABCD4 ENSG00000119688	0.101568	0.526859	2.81612	0.00345033	7.19784	0.694679	5.62022	0.267487
ABCE1 ENSG00000164163	3.47417	0.80696	5.53666	1.28801	0.194266	3.75956	0.430173	0.256385
ABCF1 ENSG00000204574	17.6127	57.0739	6.53894	23.0786	4.06655	0.142175	15.0577	0.627181
ABCF2 ENSG00000033050	29.1345	24.5011	12.2232	9.5699	25.1491	1.29264	8.39629	0.62905
ABCF3 ENSG00000161204	1.18222	0.898507	0.45865	5.63896	21.0528	16.017	4.06024	4.23006
ABCG1 ENSG00000160179	0.947835	4.17779	1.37428	0.159089	1.18775	5.21694	0.436727	0.528884
ABCG2 ENSG00000118777	4.62725	0.25713	3.68242	0.0221415	0.0819664	0.333981	0.256059	0.114368
ABCG4 ENSG00000172350	0.468186	0.0658054	0.133868	0.0752223	0.131999	0.0629401	0.00270589	0.0384811
ABCG5 ENSG00000138075	0.0760643	0.0381874	0.00749327	0.122104	0.0801103	0.0188671	0.0945174	0.0352489
ABHD1 ENSG00000143994	0.497047	7.43854	0.2873	0.584385	0.0324845	0.247149	0.207819	0.0433769
ABHD10 ENSG00000144827	4.37502	1.28982	0.0208715	9.69669	2.10688	2.5496	0.830157	0.871709
ABHD11 ENSG00000106077	20.6447	44.0979	24.5979	1.44227	0.850506	2.0878	6.3186	1.46911
ABHD12 ENSG00000100997	20.9194	18.8094	31.8767	7.6528	2.97614	15.4933	35.3971	0.897125
ABHD13 ENSG00000139826	2.45246	0.270588	1.38361	1.27993	0.0786558	1.57941	2.62522	0.0107811
ABHD14A ENSG00000248487	4.51992	2.97398	0.206143	3.31437	6.62591	3.67222	0.938677	0.177542
ABHD14B ENSG00000114779	0.112514	31.9707	19.6985	13.2588	60.6956	0.172725	44.892	3.51211
ABHD15 ENSG00000168792	0.347559	0.291655	4.26933	3.17561	15.8994	0.489009	0.00299321	1.69947
ABHD16A ENSG00000204427	0.589802	2.45667	1.1014	0.811541	0.337031	0.00263798	1.63063	0.451184
ABHD17A ENSG00000129968	32.9831	8.87094	0.399003	0.753307	4.97276	2.63849	18.8743	1.05639
ABHD17B ENSG00000107362	0.175468	0.047459	5.31596	0.14479	0.057294	0.0909099	0.961444	0.0444934
ABHD17C ENSG00000136379	0.0291198	0.034977	2.39631	1.23567	0.410019	0.382413	7.82214	2.00828
ABHD18 ENSG00000164074	15.6625	0.134298	0.697902	0.539896	2.45624	0.423399	0.642121	0.000659629
ABHD2 ENSG00000140526	0.670271	0.907331	5.4707	29.9887	9.04244	0.679735	87.1834	0.819666
ABHD3 ENSG00000158201	0.112435	0.0485135	0.473941	1.6614	0.32849	0.115084	0.59878	0.947615
ABHD4 ENSG00000100439	14.7812	0.550655	3.01132	0.273445	3.74253	0.0110655	7.07841	0.318685
ABHD5 ENSG00000011198	0.3345	3.38426	0.54525	0.274575	0.00167141	0.0215523	0.364429	0.20527
ABHD6 ENSG00000163686	0.195833	0.0123497	8.71895	5.6443	0.530382	0.909205	0.330003	0.112618
ABHD8 ENSG00000127220	1.94532	6.84796	1.10421	0.26901	15.7313	1.72467	4.43304	1.83533
ABI1 ENSG00000136754	2.2122	0.290289	6.02836	5.32679	0.38097	0.725061	0.17111	5.01656
ABI2 ENSG00000138443	5.22289	5.54368	4.6428	0.361917	6.6912	0.683634	12.064	3.18062
ABI3 ENSG00000108798	0.000632888	1.91738	0.536953	0.840371	0.351438	10.6874	0.774253	15.8899
ABI3BP ENSG00000154175	0.00265393	0.0512647	0.423941	0.0764246	0.0388861	0.461463	0.0098957	0.0623288
ABL1 ENSG00000097007	5.4868	8.13556	0.398282	1.58014	11.8019	21.5506	13.0928	6.0347
ABL2 ENSG00000143322	11.2818	1.3141	1.27851	0.114782	0.516938	57.5776	0.457495	11.6724
ABLIM1 ENSG00000099204	8.71135	2.4351	17.4667	2.14658	44.3562	14.6853	0.222999	0.815061
ABLIM2 ENSG00000163995	0.35748	0.119886	0.147158	0.293764	2.47989	0.358888	0.564262	0.170816
ABLIM3 ENSG00000173210	2.43302	1.00157	10.3795	0.490071	0.468478	1.28382	0.153316	0.573273
ABO ENSG00000175164	0.315587	0.325687	4.50626	0.178264	5.86759e-05	0.254609	2.47075	4.39701
ABR ENSG00000159842	1.58081	0.615691	5.79909	0.64791	0.293378	0.418078	29.5833	0.0076553
ABRA ENSG00000174429	0.0745271	0.0994912	0.0295783	0.44138	1.40119	0.0202293	0.0100032	0.0397827
ABRACL ENSG00000146386	1.334	0.318632	0.483895	0.0327843	0.00341676	0.514384	0.269281	0.0212536
ABT1 ENSG00000146109	3.25486	3.21735	4.77685	2.27014	0.0346286	0.559012	1.41437	6.08444
ABTB1 ENSG00000114626	87.0763	1.86682	13.4116	4.32014	18.277	8.17445	9.51007	11.9515
ABTB2 ENSG00000166016	10.1442	0.00489669	2.79266	0.251542	0.886667	0.0115602	0.062964	0.0089627
AC004158.1 ENSG00000280264	0.0211011	0.0415259	0.018432	0.0669439	0.0265282	0.0125794	0.0032099	0.121326
AC004381.6 ENSG00000005189	0.218608	4.32043	2.61742	0.110542	0.106915	0.114448	0.309632	0.0464715
AC004754.3 ENSG00000269881	0.629074	0.666137	0.00731359	0.332731	0.54419	0.58363	0.0631439	0.0387236
AC004813.1 ENSG00000279777	0.214632	0.107388	0.225977	0.156646	0.12929	0.262379	0.0639031	0.0166351
AC004824.1 ENSG00000280226	0.12076	0.0161454	0.152685	0.062287	0.0476081	0.01589	0.0163667	0.000191131
AC005281.1 ENSG00000226690	0.63657	0.0445825	0.0589333	0.111433	0.777429	0.0440236	0.0808465	0.0148526
AC005477.1 ENSG00000280188	0.00905055	0.000537892	0.00057996	0.102573	0.094116	0.0249126	0.0221217	0.018098
AC005480.1 ENSG00000279461	1.27205	0.885662	3.61631e-05	0.603744	0.0325504	0.246777	0.028645	0.399756
AC006116.20 ENSG00000267710	0.180698	0.235686	0.0326386	0.0796221	0.934133	0.164475	0.0378479	0.087303
AC006386.1 ENSG00000279115	0.60478	0.479144	0.0351067	0.0348919	0.340406	0.0366329	1.18314	1.08881
AC006994.3 ENSG00000279317	0.0375233	0.143349	0.125305	0.0814788	0.0296901	0.0215423	0.0627819	0.15051
AC007906.1 ENSG00000279018	0.0519881	0.344673	0.130652	0.0201694	0.0752367	0.0310302	0.16291	0.225587
AC008074.1 ENSG00000279644	0.209077	0.102627	0.0494775	0.0746358	0.134912	0.0486561	0.145243	0.436782
AC008522.1 ENSG00000279232	0.190464	0.0613317	0.153404	0.00462798	0.0194447	0.74362	0.365441	0.0898778
AC008686.1 ENSG00000280221	0.0579281	0.0573129	0.0569365	0.036219	0.0132102	0.19659	0.00133616	0.112685
AC008759.1 ENSG00000279471	0.0379398	0.00762619	0.0765607	0.0494172	0.00381941	0.0422954	0.235495	0.00148596
AC008914.1 ENSG00000279768	0.137969	0.00864966	0.0826001	0.0376518	0.00142764	0.00359905	0.192394	0.0899328
AC009014.3 ENSG00000271824	0.0390872	1.65598	0.120281	0.778733	0.366766	0.369203	0.0939151	0.0012193
AC010731.4 ENSG00000235118	0.00536248	0.0760983	0.0194862	0.0187095	0.0573369	0.00490753	0.0052834	0.0149785
AC012005.1 ENSG00000279274	2.74343	0.683218	0.570221	1.3784	0.388431	0.044194	0.978859	0.0727298
AC013461.1 ENSG00000091436	14.9463	2.09565	0.0631319	4.1175	21.9008	1.51561	1.10599	2.10724
AC016549.1 ENSG00000281325	0.0926462	0.120166	0.0136525	0.081111	0.054073	0.00228584	0.0102154	0.0116943
AC021106.1 ENSG00000279386	0.0815657	0.0103565	0.0137789	0.00670727	0.231168	0.0899979	0.0819418	0.003037
AC024060.1 ENSG00000281584	0.0057308	0.0494133	0.00145848	0.123346	0.145117	0.331916	0.234309	0.0333765
AC025335.1 ENSG00000179859	3.02843	0.318649	1.89169	0.0673521	0.155822	0.504525	0.297891	0.502129
AC069063.2 ENSG00000279380	0.0784048	0.0109669	0.0946193	0.0857613	0.0830389	0.00887331	0.0332776	0.0422656
AC073657.1 ENSG00000279937	0.134549	0.0460389	0.00297493	0.0858457	0.0682989	0.153366	0.0363627	0.0556636
AC074033.1 ENSG00000281137	0.800018	0.109681	0.0456439	0.216851	0.0294293	0.890904	0.859555	0.168017
AC087350.1 ENSG00000281527	0.0154011	0.0882088	0.00711818	0.0232969	0.219677	0.0266719	0.0664826	0.0444609
AC090498.1 ENSG00000279483	55.0056	91.0726	28.5477	0.158435	0.375887	5.32329	10.7456	8.24712
AC104981.1 ENSG00000278938	0.152299	0.0288691	0.0279576	0.0682596	0.0204994	0.0546178	0.0893632	0.0131378
AC105009.1 ENSG00000281855	0.0403365	0.000662461	0.0499456	0.000280063	0.091402	0.161266	0.0435978	0.165876
AC105052.1 ENSG00000279168	0.0174531	0.219303	0.00672724	0.0210797	0.225191	1.15594	0.205222	0.278778
AC110615.1 ENSG00000279909	1.54828	0.28505	0.88515	0.980146	2.55037	0.436223	0.780197	1.93037
AC113404.1 ENSG00000254893	0.154561	0.405349	6.14659	0.114716	0.504336	6.40086	91.2184	0.706554
AC118758.1 ENSG00000268187	0.0299448	0.0225834	0.0184765	0.00131386	0.55276	0.0136795	0.0454668	0.130673
AC131097.4 ENSG00000216921	0.183369	0.00466263	0.964435	0.116315	0.117657	0.279421	1.1306	1.65692
AC131263.1 ENSG00000280550	0.00411917	0.101366	0.157896	0.00483417	0.272085	0.0110806	0.349225	0.0766697
AC138517.6 ENSG00000283288	0.0125573	0.106273	0.00289562	0.134366	0.0401437	0.0279987	0.0539124	0.0368181
AC138969.4 ENSG00000183889	1.82688	1.43653	12.5595	2.50733	22.767	1.82866	1.02646	3.46768
AC241377.1 ENSG00000281741	6.32334	2.61018	0.181706	1.38963	1.65113	0.840405	3.66318	0.359575
AC241585.1 ENSG00000281571	0.618838	0.517866	0.00162397	0.67369	0.0964203	0.128184	1.42998	0.0854446
AC242988.1 ENSG00000278939	0.0267057	0.0455435	0.0186754	0.0345493	0.0313709	0.042949	0.0417195	0.033464
AC243756.1 ENSG00000270339	0.000902297	0.0693579	0.0489605	0.00128262	0.0033973	0.00817726	0.28517	0.140473
AC245100.1 ENSG00000280649	5.21543	0.19712	1.27818	3.4201	0.104995	0.637474	0.174839	5.92777
ACAA1 ENSG00000060971	66.5037	26.2456	23.5911	65.4547	8.41792	0.129366	0.000801512	37.9107
ACAA2 ENSG00000167315	8.85602	2.32571	1.62626	0.179171	0.0813026	1.43418	8.6447	0.549625
ACACA ENSG00000278540	0.50512	2.80865	5.67316	6.40787	0.0177212	3.14601	3.2297	8.6006
ACACB ENSG00000076555	17.2242	0.0208939	0.201847	0.000145114	0.286301	16.0586	0.340499	0.370446
ACAD10 ENSG00000111271	0.040028	0.431975	0.0200484	5.17053	5.8949	0.447633	2.49843	0.0730856
ACAD11 ENSG00000240303	0.0255433	0.089171	0.359139	0.150568	0.0729573	0.141851	0.241972	0.449234
ACAD8 ENSG00000151498	0.349578	0.972759	0.00939769	0.92151	0.723604	0.0101728	13.3624	0.0560782
ACAD9 ENSG00000177646	10.1017	0.66867	9.83962	0.118576	5.68736	0.0798558	0.410794	5.36721
ACADL ENSG00000115361	0.0927638	3.85508	0.0181406	0.874373	0.0516492	0.645747	6.69191	4.34494e-05
ACADM ENSG00000117054	0.0503105	0.421984	0.938533	1.28238	0.920969	0.205439	1.28147	3.63398
ACADS ENSG00000122971	1.08476	16.6418	0.0877388	0.0413556	8.72807	13.1122	8.66608	0.290504
ACADSB ENSG00000196177	0.593525	0.0412083	3.61648	2.72847	2.06078	1.82214	0.347778	1.13865
ACADVL ENSG00000072778	26.4938	46.5117	45.478	57.6388	53.1089	68.3822	96.3266	23.1328
ACAN ENSG00000157766	0.150846	0.244791	0.107174	0.341843	0.167751	0.445084	0.00497393	0.80431
ACAP1 ENSG00000072818	1.00079	4.96244	2.02304	5.66961	6.50081	46.8576	0.251811	2.83445
ACAP2 ENSG00000114331	0.223765	0.126797	4.2028	0.453641	23.6485	0.0554068	2.08193	1.04442
ACAP3 ENSG00000131584	36.9388	62.2668	5.24539	19.7166	9.59349	12.1084	0.37615	13.6898
ACAT1 ENSG00000075239	6.34508	0.861034	0.0784266	4.71977	0.933095	6.52519	0.85477	1.36005
ACAT2 ENSG00000120437	0.453199	8.98152	9.53531	3.38026	0.222434	0.982433	6.09207	1.46006
ACBD3 ENSG00000182827	1.35459	0.121057	4.38138	7.89143	0.0265531	0.851725	6.50912	22.208
ACBD4 ENSG00000181513	35.9457	3.16354	0.183145	10.5178	1.21209	0.654105	4.53007	39.4275
ACBD5 ENSG00000107897	1.25482	0.98558	0.251445	2.64071	0.0639528	0.0516482	0.0624378	0.240143
ACBD6 ENSG00000230124	2.9823	1.81916	1.96535	0.987589	13.186	2.48217	6.06017	0.231249
ACCS ENSG00000110455	0.916081	7.77009	0.407004	12.4549	4.48833	1.92688	0.000449468	2.39773
ACCSL ENSG00000205126	0.188255	0.0400486	0.430011	0.0387366	0.0718736	0.0346187	0.321644	0.577013
ACD ENSG00000102977	3.93296	6.51771	1.3127	8.63614	6.24461	4.14832	11.8098	2.42782
ACE ENSG00000159640	3.28301	0.15472	16.0479	0.0546469	0.364538	0.953993	0.16474	5.99483
ACE2 ENSG00000130234	0.542537	0.11718	0.0627002	0.00315038	0.00845027	0.0238789	0.213404	0.057535
ACER1 ENSG00000167769	0.108758	0.0247136	0.152667	0.0105118	0.483564	0.021698	0.0012281	0.0161165
ACER2 ENSG00000177076	0.272757	0.00928347	0.0497468	0.0170376	0.0308856	0.0349339	0.00105465	0.139328
ACER3 ENSG00000078124	4.06108	1.41492	0.71819	0.365363	0.0349321	0.153419	0.543436	1.78803
ACHE ENSG00000087085	0.348442	2.93258	7.14797	0.19999	19.0282	23.6042	0.642323	5.41999
ACIN1 ENSG00000100813	20.3858	8.03775	15.8238	20.0664	2.2393	7.24091	13.32	36.9111
ACKR1 ENSG00000213088	0.65425	0.0153749	0.11435	0.0532026	10.0518	22.9476	0.296908	0.629249
ACKR2 ENSG00000144648	2.68008	0.287995	0.293767	0.188515	0.141194	0.348618	0.93672	0.237486
ACKR3 ENSG00000144476	3.70803	0.55496	2.2937	0.0260547	0.925193	9.04016	0.751543	0.137789
ACKR4 ENSG00000129048	0.0708268	0.0647174	0.0294819	0.171973	0.086582	0.158876	0.00163549	0.00257535
ACLY ENSG00000131473	3.52671	4.06672	4.68005	19.946	0.479418	2.00534	17.3753	6.34763
ACMSD ENSG00000153086	0.188343	0.0295266	0.374624	0.0413142	0.0334551	0.0475233	0.0689518	0.00924393
ACO1 ENSG00000122729	5.24945	0.219163	1.53303	0.444824	1.40711	0.00347722	1.65926	0.679332
ACO2 ENSG00000100412	16.7297	0.296575	4.64929	4.16788	0.551415	0.171967	17.6581	4.79378
ACOD1 ENSG00000102794	0.162103	0.149602	0.0079611	0.110675	0.199998	0.160886	0.00105286	0.00143553
ACOT1 ENSG00000184227	12.0373	1.26562	2.66386	0.712119	2.86675	0.607034	3.96025	0.624576
ACOT11 ENSG00000162390	3.32495	0.469897	1.9993	0.28814	0.62904	0.649659	7.66836	1.92222
ACOT12 ENSG00000172497	4.93124	0.11868	0.0392947	0.0352301	0.0256554	0.288672	5.2726	0.198871
ACOT13 ENSG00000112304	0.323769	0.926141	0.848924	16.2148	6.55465	0.245382	5.62709	4.22256
ACOT2 ENSG00000119673	12.3658	0.314394	0.810672	0.466665	0.0190554	1.51099	0.30229	1.75914
ACOT4 ENSG00000177465	0.0389733	2.17342	0.414059	0.110037	0.0208378	0.154657	0.0237677	0.0824471
ACOT7 ENSG00000097021	15.4248	0.136058	1.30799	3.37305	9.39761	0.965493	7.07727	0.175778
ACOT8 ENSG00000101473	25.0898	10.0048	9.15582	0.176442	7.06315	9.38339	20.016	0.971672
ACOT9 ENSG00000123130	5.19644	2.52928	1.52027	4.03186	0.118838	9.02357	0.962877	0.347
ACOX1 ENSG00000161533	24.356	26.1933	10.4008	14.68	1.85184	2.48819	13.5496	36.6499
ACOX2 ENSG00000168306	6.42429	0.690622	0.269114	0.394845	3.19027	17.1665	9.34872	0.974246
ACOX3 ENSG00000087008	2.63392	1.21098	1.53784	3.90081	0.147109	9.37098	22.2189	0.280166
ACOXL ENSG00000153093	0.192995	0.0129205	0.380655	0.534268	0.0872858	0.309723	1.08596	0.703437
ACP1 ENSG00000143727	0.0363696	3.36495	6.60093	9.03475	0.855654	2.89621	7.50186	0.672554
ACP2 ENSG00000134575	34.6448	19.7227	1.85114	30.5629	6.31751	0.194165	35.9582	41.6029
ACP5 ENSG00000102575	0.924631	1.13423	14.7849	2.68296	32.101	0.166487	21.737	0.875821
ACP6 ENSG00000162836	1.09077	13.3992	10.6911	7.53647	0.195937	11.9263	0.215748	0.830682
ACP7 ENSG00000183760	0.0228922	0.264172	0.153037	0.0036855	0.311799	0.862248	0.0837761	0.876484
ACPP ENSG00000014257	0.0193639	51.1051	77.2575	817.322	0.14122	0.145288	385.507	1.86082
ACPT ENSG00000142513	0.205358	0.000393759	0.00244335	0.0106897	0.293311	0.365507	0.145341	0.0294826
ACR ENSG00000100312	0.307157	0.48186	0.28638	0.0732721	0.00446058	0.00465885	0.579659	0.146065
ACRBP ENSG00000111644	0.329792	0.411998	0.0238561	0.694068	0.118131	0.987599	1.46343	0.0202259
ACRC ENSG00000147174	0.0833973	0.132285	0.000149027	0.342847	0.154105	1.17239	0.403562	0.298343
ACSBG1 ENSG00000103740	0.075837	3.02376	0.23519	0.144392	0.0129634	1.18623	2.87378	1.78974
ACSBG2 ENSG00000130377	0.0787169	0.0184383	0.0459123	0.00610164	0.108489	0.109789	0.00212253	0.337881
ACSF2 ENSG00000167107	2.8175	5.70612	7.04766	1.82941	8.94736	2.23744	1.59553	0.414597
ACSF3 ENSG00000176715	19.6378	4.63525	1.07035	8.54099	0.894919	10.2753	10.7916	0.0666904
ACSL1 ENSG00000151726	0.717644	0.0584958	4.85709	6.63898	0.641352	1.94281	3.62763	0.016701
ACSL3 ENSG00000123983	1.08012	0.0822573	7.41674	17.2014	0.161694	1.18287	38.3327	0.93951
ACSL4 ENSG00000068366	0.831896	0.201421	4.66921	1.61779	0.24297	5.76449	0.130909	0.28066
ACSL5 ENSG00000197142	0.477868	0.542033	7.59018	0.0203734	14.4465	0.180307	2.45326	0.396949
ACSL6 ENSG00000164398	1.51125	0.11631	0.0299703	0.0979297	0.02324	0.153554	0.0328652	0.174553
ACSM1 ENSG00000166743	0.0578762	2.91134	0.0107158	0.379581	0.0515702	0.00729288	2.29802	0.40449
ACSM2A ENSG00000183747	0.103828	0.0213727	0.0552656	0.101468	0.0739786	0.083697	0.0137968	0.0208708
ACSM2B ENSG00000066813	0.0396791	0.297467	0.155569	3.25973e-05	0.244578	0.388364	0.29948	0.138338
ACSM3 ENSG00000005187	0.329973	4.32864	0.0290782	3.97596	0.127676	0.0601913	7.9706	2.80344
ACSM4 ENSG00000215009	0.000997645	0.0117033	0.110949	0.0059899	0.10701	0.0871799	0.0331039	0.0726748
ACSM5 ENSG00000183549	0.972503	0.182061	0.15595	0.315582	0.242084	0.0969499	0.820173	0.123555
ACSM6 ENSG00000173124	0.20735	0.173551	0.220393	0.0830413	0.0805956	0.0183261	0.312917	0.426872
ACSS1 ENSG00000154930	0.416607	14.2995	5.0558	12.3439	0.201987	16.1202	27.7159	21.6492
ACSS2 ENSG00000131069	1.2289	19.095	3.61927	0.285442	7.56462	15.321	7.01962	0.282999
ACSS3 ENSG00000111058	0.137593	0.223429	0.724717	3.79919	1.19159	3.93262	0.393539	0.0641728
ACTA1 ENSG00000143632	0.903864	1.44121	0.0858436	0.0509256	0.726501	0.244533	0.115578	0.00873028
ACTA2 ENSG00000107796	645.321	140.868	1.00292	0.0363247	0.644446	49.6903	2.53047	0.316816
ACTB ENSG00000075624	4205.53	1102.31	642.519	179.036	3067.35	2179.32	339.351	536.169
ACTBL2 ENSG00000169067	0.541615	0.100114	0.00324413	0.0188046	0.161682	0.0104731	0.00489536	0.0121294
ACTC1 ENSG00000159251	5.59392	3.43673	0.137541	0.00606853	0.386319	0.57081	0.258748	0.225004
ACTG1 ENSG00000184009	8.08223	204.713	250.973	205.294	750.136	115.277	375.941	319.09
ACTG2 ENSG00000163017	2194.16	633.431	0.0916821	1.18076	0.506273	154.066	0.0716468	1.71377
ACTL10 ENSG00000182584	0.304271	5.9591	0.544657	1.05196	0.241792	0.875217	0.35096	0.0220313
ACTL6A ENSG00000136518	2.21367	0.489891	0.326564	5.45485	0.321445	0.541342	0.000807683	0.149506
ACTL6B ENSG00000077080	0.0459242	1.23038	0.049469	0.0423371	0.172516	0.0042027	0.0617941	0.454867
ACTN1 ENSG00000072110	291.594	7.74758	73.028	30.7368	138.427	141.626	53.9465	8.7921
ACTN2 ENSG00000077522	0.0321373	0.103872	0.0573097	0.599061	0.0844842	0.138199	0.361091	0.0393689
ACTN3 ENSG00000248746	0.00335346	0.0395498	0.0441403	0.399148	0.0891749	0.0562822	0.39403	0.0330843
ACTN4 ENSG00000130402	100.183	15.1791	81.0343	107.576	38.9313	60.7555	60.7868	29.5531
ACTR10 ENSG00000131966	0.0592588	0.490535	6.56414	4.06911	2.08547	1.22579	5.63867	0.0716772
ACTR1A ENSG00000138107	102.52	29.0995	6.02657	0.31057	15.0498	7.22587	6.34595	3.41035
ACTR1B ENSG00000115073	4.17157	6.97724	16.1553	6.46747	41.8733	5.02734	12.6741	10.8055
ACTR2 ENSG00000138071	2.39897	0.0241284	15.4039	12.9352	1.48254	11.5471	11.5084	10.959
ACTR3 ENSG00000115091	3.85547	0.00956194	8.65036	0.0546888	0.170632	1.26511	0.8266	11.9932
ACTR3B ENSG00000133627	1.1263	0.146732	0.94585	0.0118898	0.404049	2.11636	0.313507	0.0252457
ACTR3C ENSG00000106526	0.495463	0.446069	0.205192	0.100285	0.0200029	0.255818	1.58571	0.604828
ACTR5 ENSG00000101442	0.303372	0.945717	0.191539	0.726045	0.340508	1.36653	0.169829	0.0150077
ACTR6 ENSG00000075089	0.207478	1.2385	1.08273	1.7941	2.57088	0.687381	2.41783	0.531188
ACTR8 ENSG00000113812	0.0158323	0.0314402	4.66742	1.68777	2.0214	2.29048	1.23101	0.524894
ACTRT3 ENSG00000184378	0.321915	1.45763e-09	0.215651	0.289151	0.000187256	0.178105	0.304157	0.304904
ACVR1 ENSG00000115170	10.0471	0.708724	0.196539	1.60466	0.262287	0.146096	0.792125	3.12113
ACVR1B ENSG00000135503	0.873502	0.398917	5.13682	0.71285	0.94676	0.000295844	3.67341	1.04909
ACVR1C ENSG00000123612	0.00444107	0.0692779	0.198641	0.0549228	0.559917	0.22151	0.00617262	0.916937
ACVR2A ENSG00000121989	0.0421743	0.00425672	0.667844	0.496331	5.00468	0.594864	0.291062	0.304053
ACVR2B ENSG00000114739	0.349375	7.25115e-06	0.861241	2.46241	0.255447	0.100102	1.82604	0.147161
ACVRL1 ENSG00000139567	17.8787	10.0759	0.0461826	0.504608	17.6365	1.75257	0.220003	0.382966
ACY1 ENSG00000243989	0.221748	0.444231	4.46987	1.79342	8.69033	5.26137	0.280952	0.123375
ACY3 ENSG00000132744	0.0416966	0.0370194	0.665516	0.511365	0.0450115	0.155998	0.123778	0.0862363
ACYP1 ENSG00000119640	0.510511	0.581826	0.116767	3.5613	0.145784	0.275641	0.239532	0.291581
ACYP2 ENSG00000170634	2.28168	1.49883	1.74668	1.22898	0.0987088	7.63384	0.165439	0.197231
ADA ENSG00000196839	3.16441	0.00958381	0.0531179	0.353845	28.3673	0.31624	0.234032	1.52659
ADAD1 ENSG00000164113	0.0258865	0.0694372	0.0923982	0.0150166	0.0636015	0.302564	0.00703066	0.0465612
ADAD2 ENSG00000140955	0.206138	0.0265179	2.70057e-06	0.729172	0.111664	0.0725671	0.147153	0.0163384
ADAL ENSG00000168803	2.19453	0.468527	1.83274	5.78047	0.220718	0.115768	0.427703	0.175206
ADAM10 ENSG00000137845	1.06194	0.119082	18.7691	19.1446	16.5271	0.290408	1.71707	2.755
ADAM11 ENSG00000073670	2.29994	0.215578	0.000767979	0.135309	0.0203898	35.2221	0.00421181	0.627767
ADAM12 ENSG00000148848	0.64703	0.35808	0.0299149	1.8265	0.495077	0.101434	0.052174	0.541069
ADAM15 ENSG00000143537	11.6815	0.603513	78.1971	24.6945	0.241974	125.233	77.2926	9.36089
ADAM17 ENSG00000151694	8.50329	0.273599	5.30404	0.526163	0.235748	0.0173258	1.02638	0.176622
ADAM18 ENSG00000168619	0.0525786	0.0268764	0.0195762	0.0409942	0.0617739	0.0249567	0.00562944	0.170713
ADAM19 ENSG00000135074	14.8093	0.173228	0.0698692	0.259762	0.165162	0.188031	0.0393395	0.352047
ADAM2 ENSG00000104755	0.676409	0.454829	0.125142	0.221677	0.0771519	0.275624	0.0922352	0.16914
ADAM20 ENSG00000134007	0.00157473	0.155564	0.148715	0.0540726	0.0866043	0.0551562	0.388288	0.0750722
ADAM22 ENSG00000008277	3.96845	0.992664	0.00263611	0.0424294	0.375575	0.131677	0.160712	5.15835
ADAM23 ENSG00000114948	0.100968	0.120835	0.0297094	0.0960382	0.529488	0.00799879	1.00437	0.423413
ADAM28 ENSG00000042980	7.8815	0.0102528	2.35134	0.648105	0.603001	0.892286	0.369438	0.49298
ADAM29 ENSG00000168594	0.0646811	0.0517542	0.0691412	0.0828838	0.286252	0.177486	0.0233248	0.00375413
ADAM32 ENSG00000197140	0.062691	0.080884	0.00873536	0.636388	0.155586	0.0499244	0.0235506	0.183227
ADAM33 ENSG00000149451	63.7416	0.67598	3.79752	1.57909	0.0882545	38.1981	11.38	10.1205
ADAM7 ENSG00000069206	0.0161681	0.00132039	0.0614734	0.0637262	0.00351802	0.0539892	0.264857	0.0110177
ADAM8 ENSG00000151651	0.391134	0.0723644	2.92657	0.243739	0.618787	2.03718	2.23855	12.3875
ADAM9 ENSG00000168615	0.770377	0.029593	17.4511	16.5017	0.442915	0.238361	25.0915	4.8998
ADAMDEC1 ENSG00000134028	0.0158313	0.0766222	0.0672049	0.0714822	0.344776	0.258433	0.000161463	0.112428
ADAMTS1 ENSG00000154734	24.9271	2.22398	9.61476	0.037451	21.0539	229.211	12.0242	17.1859
ADAMTS10 ENSG00000142303	11.4743	0.195167	0.495453	1.51592	2.26514	13.181	0.186773	4.06297
ADAMTS12 ENSG00000151388	0.0835132	0.0658446	0.766204	1.09981	1.61925	0.265092	0.386151	0.0283525
ADAMTS13 ENSG00000160323	1.85477	5.76642	2.89395	2.19921	0.183217	0.221769	0.0732271	0.945055
ADAMTS14 ENSG00000138316	0.228126	0.086071	0.0555358	0.00125272	0.0385152	3.67727	0.398358	0.0132135
ADAMTS15 ENSG00000166106	6.91255	0.058452	0.0051519	0.0832954	0.211037	1.04909	0.467528	0.307397
ADAMTS16 ENSG00000145536	0.342631	0.0230837	0.0406046	0.00692778	0.139299	0.00263705	0.191049	0.028318
ADAMTS17 ENSG00000140470	0.317173	0.345446	0.000709314	0.0101392	1.5166	0.822679	4.0278	0.0111925
ADAMTS18 ENSG00000140873	0.491235	0.0103389	0.0560635	0.62958	2.12789	0.003971	0.00317475	0.124704
ADAMTS19 ENSG00000145808	0.0688636	0.0423073	0.00409696	0.0191474	0.00411501	0.0317357	0.000561561	0.0840111
ADAMTS2 ENSG00000087116	0.406726	9.28552	0.276043	0.128688	0.218846	1.77804	0.257115	0.0100119
ADAMTS20 ENSG00000173157	0.0271549	0.0171892	0.00828093	0.218087	0.0511792	0.109188	0.223758	0.102609
ADAMTS3 ENSG00000156140	0.092359	0.0834856	0.015897	0.124333	0.0267832	0.108902	0.250382	0.0877653
ADAMTS4 ENSG00000158859	0.00181037	0.299782	2.7703	0.467896	0.27572	44.0993	0.881507	0.00555539
ADAMTS5 ENSG00000154736	4.30687	0.356122	0.412625	0.390207	0.233825	1.05122	0.468651	0.0634797
ADAMTS6 ENSG00000049192	0.0196166	0.0240286	0.0212694	0.00782129	0.0119636	0.0958172	0.0706025	0.039401
ADAMTS7 ENSG00000136378	0.0955415	2.65395	0.460628	0.205627	0.330451	3.00064	0.920241	2.46688
ADAMTS8 ENSG00000134917	16.0423	0.178982	18.7267	0.0194113	2.76944	14.8782	0.488491	5.42929
ADAMTS9 ENSG00000163638	0.00153244	3.76343	0.293726	0.505545	0.0778148	4.63705	2.71928	0.0121836
ADAMTSL1 ENSG00000178031	2.55392	2.10693	0.0121024	4.63886	0.62249	0.19561	5.21434	1.72506
ADAMTSL2 ENSG00000197859	0.00541223	42.2924	0.966676	0.647905	0.768822	8.26707	36.9537	68.926
ADAMTSL3 ENSG00000156218	0.22972	0.995813	1.26729	1.36481	0.0848523	0.681645	0.27932	1.12448
ADAMTSL4 ENSG00000143382	1.67006	8.22657	0.0563685	0.320113	2.24427	3.9645	0.20647	0.0359991
ADAMTSL5 ENSG00000185761	1.44126	2.37742	0.0220896	0.0762139	0.0674726	0.370897	0.374777	0.0160498
ADAP1 ENSG00000105963	1.26329	30.1663	0.257037	0.00736464	4.1729	0.436637	5.54021	4.74944
ADAP2 ENSG00000184060	3.06668	0.511788	0.323741	0.0457154	2.11205	0.00600826	0.386148	0.00342835
ADAR ENSG00000160710	3.37045	130.623	17.8361	17.7838	51.5775	23.682	125.799	16.6817
ADARB1 ENSG00000197381	14.2108	0.00932151	1.44567	3.15427	0.16098	0.177592	0.175766	0.943071
ADARB2 ENSG00000185736	0.00211204	0.0150197	0.0536434	0.0769405	0.0345924	0.0436354	0.149059	0.0162554
ADAT1 ENSG00000065457	1.06013	3.48684	4.56898	0.386967	0.204743	0.0807782	4.15323	6.38452
ADAT2 ENSG00000189007	2.42123	0.150029	0.0140869	2.98293	0.655593	0.369393	0.631477	0.183717
ADAT3 ENSG00000213638	0.0813282	0.172439	0.0577674	0.00306254	0.0342792	0.00573901	0.0122216	0.0816251
ADCK1 ENSG00000063761	1.52953	1.49987	2.11241	3.71902	3.8749	0.710901	0.032701	0.20652
ADCK2 ENSG00000133597	12.0827	3.33405	0.0528715	2.91816	4.37797	6.31378	1.45008	0.900487
ADCK3 ENSG00000163050	0.102373	12.0098	2.8652	8.56744	14.3569	18.7527	9.66333	4.11287
ADCK4 ENSG00000123815	16.2288	1.1564	34.7016	4.73915	10.948	10.6484	0.557381	2.36981
ADCK5 ENSG00000173137	4.64025	0.106539	0.353296	0.611824	0.498805	3.79774	18.6749	3.34121
ADCY1 ENSG00000164742	0.436755	0.218893	0.161567	0.0474598	1.7685	0.0331826	0.0873118	0.413033
ADCY10 ENSG00000143199	0.0681337	0.197583	0.824387	0.0828757	0.170213	0.0593917	0.218238	0.0699877
ADCY2 ENSG00000078295	0.0242327	2.85804	1.90248	1.13998	9.94439	0.0736045	0.445321	1.4883
ADCY3 ENSG00000138031	1.83689	0.382613	2.23937	2.96086	21.9842	18.4612	4.39501	5.83553
ADCY4 ENSG00000129467	25.8154	0.56266	3.96894	0.0736952	7.87673	1.72065	1.87802	16.0647
ADCY5 ENSG00000173175	105.758	6.2114	1.57534	0.594366	1.1566	0.530495	0.00758813	0.096969
ADCY6 ENSG00000174233	13.6967	0.5015	16.3111	31.1781	17.2815	1.76656	6.92352	5.63982
ADCY7 ENSG00000121281	0.302955	0.0140391	0.505532	0.20024	3.37677	1.52245	1.06018	2.04705
ADCY9 ENSG00000162104	6.72621	1.51663	0.235218	0.932831	3.77571	4.89452	2.39711	0.084932
ADCYAP1 ENSG00000141433	0.0874621	0.192649	0.100434	0.0052004	0.395432	0.237136	0.0219373	0.139603
ADCYAP1R1 ENSG00000078549	2.68984	0.00031222	0.61985	0.485705	0.325558	0.0359116	0.025777	0.0229748
ADD1 ENSG00000087274	29.4317	2.21835	3.60134	9.73746	3.49244	28.2702	5.67684	10.3047
ADD2 ENSG00000075340	0.183823	0.448871	0.0152933	0.215119	0.0839919	0.0162898	0.0112844	0.341652
ADD3 ENSG00000148700	0.620239	0.685178	4.52641	6.79357	10.2596	2.41621	0.270048	0.210375
ADGB ENSG00000118492	0.246663	0.521094	0.174833	0.42126	0.201124	1.06554	0.0208757	0.251384
ADGRA1 ENSG00000197177	0.13336	0.0377753	0.0340323	0.054197	0.00684387	0.0783462	0.0109391	0.00255337
ADGRA2 ENSG00000020181	220.988	23.7467	2.17237	6.36841	65.0071	38.9968	9.67348	17.2943
ADGRA3 ENSG00000152990	7.00173	0.235804	3.77427	5.2432	0.138582	0.295614	5.94315	0.112771
ADGRB1 ENSG00000181790	0.10425	1.3435	0.61216	0.456079	1.11608	2.96367	1.46721	0.032198
ADGRB2 ENSG00000121753	2.74841	6.91759	0.0438496	0.280357	0.209099	4.09832	0.637597	0.0716078
ADGRB3 ENSG00000135298	0.0018406	0.378323	0.0258391	0.00223335	1.26304	0.29707	0.203019	0.785123
ADGRD1 ENSG00000111452	4.5747	1.2677	0.449796	0.101384	0.149601	0.527051	0.197413	0.503193
ADGRD2 ENSG00000180264	0.321029	0.165604	0.161214	0.112531	0.395396	0.668885	0.00300414	0.206846
ADGRE1 ENSG00000174837	0.0715327	0.193424	0.0488661	0.169848	0.656403	0.00430582	0.0385118	0.0590732
ADGRE2 ENSG00000127507	5.21968	0.265613	0.0542474	0.425966	0.033337	0.692143	15.6095	0.0999649
ADGRE3 ENSG00000131355	0.283127	0.024492	0.17265	0.00406857	0.000169141	0.0340489	0.303894	0.0286803
ADGRE5 ENSG00000123146	25.0379	1.58543	30.3533	6.26317	36.7092	13.294	0.441491	6.59498
ADGRF1 ENSG00000153292	0.503989	3.60865e-05	13.4044	0.0968665	0.496184	0.315603	0.0889235	1.6912
ADGRF2 ENSG00000164393	0.00694978	0.0273258	0.0366974	0.00442246	0.00111006	0.00226589	0.0903262	0.0224358
ADGRF3 ENSG00000173567	0.141718	0.0171184	0.000648533	0.000525005	0.106083	0.0167252	0.0532509	0.0178544
ADGRF4 ENSG00000153294	0.205036	0.0272649	0.751986	0.12081	0.0335004	4.26983e-05	0.0122235	0.0150404
ADGRF5 ENSG00000069122	0.0396602	0.334014	0.15297	3.26414	0.619966	0.937854	0.618134	0.213187
ADGRG1 ENSG00000205336	0.28323	4.84737	11.6909	17.8082	3.17416	1.04703	8.92355	11.0548
ADGRG2 ENSG00000173698	0.530561	0.100597	0.0159023	0.3403	0.11572	0.134398	0.40591	0.429963
ADGRG3 ENSG00000182885	0.123048	0.202284	0.249175	0.0281203	0.225637	0.52024	0.453685	0.567767
ADGRG4 ENSG00000156920	0.312167	0.0528838	0.0766429	0.121984	0.041359	0.0114125	0.0888132	0.186789
ADGRG5 ENSG00000159618	1.28423	0.130553	0.0554817	0.0458272	0.105036	5.73742	1.15617	0.404046
ADGRG6 ENSG00000112414	0.145146	0.00127682	2.59198	1.26362	0.00652302	0.00306088	0.145099	0.468127
ADGRL1 ENSG00000072071	9.81759	5.3718	2.58245	2.61571	20.1412	1.24364	0.774238	12.904
ADGRL2 ENSG00000117114	1.68826	2.25555	0.668653	3.04467	2.52604	2.07426	22.7151	11.582
ADGRL3 ENSG00000150471	0.177505	0.402162	0.0243813	0.0589343	0.110566	0.0724382	0.039586	0.274782
ADGRL4 ENSG00000162618	0.199252	0.370418	0.231846	0.133464	0.0759569	5.14562	0.122134	0.535636
ADGRV1 ENSG00000164199	0.0320509	0.17033	0.425877	0.144709	0.207657	0.688018	3.41229	0.242367
ADH1B ENSG00000196616	0.913536	6.0855	0.138978	2.0868	0.131706	0.0106564	0.405005	0.0224126
ADH1C ENSG00000248144	0.411414	0.250888	0.168873	0.168063	0.0723846	0.177826	0.301207	0.0334156
ADH4 ENSG00000198099	0.0321922	0.0684496	0.00744777	0.070486	0.119241	0.00425192	0.00659199	0.022816
ADH5 ENSG00000197894	34.7687	31.1767	12.4762	1.48754	19.9167	0.269157	1.88037	0.301392
ADH6 ENSG00000172955	0.581828	0.374514	0.0333349	0.125146	0.151098	0.284235	0.184602	0.2932
ADH7 ENSG00000196344	0.0423936	0.000298199	0.0183011	0.0280649	0.00438924	0.166212	0.0156473	0.00156556
ADHFE1 ENSG00000147576	0.912686	0.63152	2.21374	2.9448	0.24187	4.55902	8.84904	3.58206e-05
ADI1 ENSG00000182551	69.2569	59.3699	8.58577	42.7819	17.7588	75.446	109.473	25.5898
ADIPOQ ENSG00000181092	0.192739	0.0308857	0.041319	0.000792693	0.0233942	0.141936	0.0606778	0.02022
ADIPOR1 ENSG00000159346	0.150395	0.551972	5.74288	4.10724	4.57126	0.147897	6.69539	7.76982
ADIPOR2 ENSG00000006831	0.352971	1.87522	0.132081	3.57849	7.15662	0.438004	0.0462037	7.27854
ADIRF ENSG00000148671	180.187	58.5433	40.8159	84.9762	48.6543	72.0305	93.2262	8.9683
ADK ENSG00000156110	0.964659	1.0074	4.39387	2.09368	1.78624	0.0252593	0.505142	11.3391
ADM ENSG00000148926	0.0511943	0.00202531	5.29632	0.184609	4.62295	2.45879	0.464474	0.944984
ADM2 ENSG00000128165	0.0918906	0.111765	1.25139	0.575448	0.0496844	1.07972	0.00535196	0.329587
ADM5 ENSG00000224420	0.123601	0.362521	1.32659	0.220918	0.847092	3.45445	0.039033	0.258671
ADNP ENSG00000101126	26.432	5.72167	2.62125	0.43353	1.7024	0.345219	15.9235	5.80384
ADNP2 ENSG00000101544	0.012956	1.90569	1.11351	1.19271	0.071183	1.03258	0.0855717	2.36671
ADO ENSG00000181915	2.78295	0.149046	0.129285	3.26643	1.94379	0.472698	0.0210703	2.59025
ADORA1 ENSG00000163485	0.182901	0.171244	0.17642	0.123977	0.0662797	0.0202582	0.0662353	0.0957119
ADORA2B ENSG00000170425	0.0341435	0.624994	1.73694	0.170021	0.662436	0.0379043	0.394978	0.413933
ADORA3 ENSG00000282608	0.303007	0.222519	0.727769	0.399928	0.320479	0.0670509	3.13339	0.0173851
ADPGK ENSG00000159322	0.000204153	1.0819	7.33969	8.24006	0.802084	0.422678	78.8795	0.428225
ADPRH ENSG00000144843	0.160731	1.85698	1.52918	0.249346	0.165095	4.3672	20.2023	0.00297724
ADPRHL1 ENSG00000153531	1.04133	0.0139774	1.48492	0.059258	0.181141	1.94786	0.0902219	1.55228
ADPRHL2 ENSG00000116863	1.01912	2.64218	3.46443	1.22151	0.0628554	13.1028	21.6985	0.035139
ADPRM ENSG00000170222	0.169078	0.391817	0.192119	3.49189	0.0171931	0.237889	0.584258	0.0337297
ADRA1A ENSG00000120907	1.73974	1.25196	0.00711128	0.0144505	1.44088	0.336393	0.708105	1.31731
ADRA1B ENSG00000170214	0.0391582	0.366419	0.0652532	0.877054	2.62854e-09	0.0484196	0.0787175	0.112959
ADRA1D ENSG00000171873	0.0920165	3.81678	1.10355	0.0542908	3.60689	0.494514	0.011401	0.0150155
ADRA2A ENSG00000150594	0.943181	1.40175	0.0924294	0.328514	2.15765	0.538831	5.13574	1.91281
ADRA2B ENSG00000274286	0.150056	0.0488482	0.264773	0.0699867	0.0434409	0.172093	0.0066191	0.0682716
ADRA2C ENSG00000184160	0.130378	24.9952	2.5499	6.514	2.64245	72.9848	0.191881	0.684013
ADRB1 ENSG00000043591	1.70505	0.341001	0.257777	0.55441	0.869886	0.186719	5.67403	0.339987
ADRB2 ENSG00000169252	0.344677	7.5781	0.130113	0.384357	0.115619	0.0273747	0.833125	0.0251291
ADRB3 ENSG00000188778	2.86152	0.00995167	0.681943	0.111171	0.0286152	0.128775	0.0956015	0.307726
ADRM1 ENSG00000130706	5.12931	15.2758	6.67392	1.65624	16.3295	1.32684	1.9983	8.28458
ADSL ENSG00000239900	0.0347644	9.81977	1.04048	0.58985	0.600147	0.54189	0.711777	0.607449
ADSS ENSG00000035687	0.479994	0.362812	1.42481	1.80671	1.3613	0.915912	9.40726	0.327765
ADSSL1 ENSG00000185100	6.19226	1.52606	0.189311	0.624491	0.370107	0.164714	3.50145	0.511861
ADTRP ENSG00000111863	0.0899855	0.0326791	0.00578514	0.00014152	0.229426	0.106605	0.226051	0.145904
AEBP1 ENSG00000106624	502.42	104.39	0.627794	1.49311	269.746	232.186	0.204894	69.4327
AEBP2 ENSG00000139154	0.181405	0.133004	2.74178	4.53499	0.0344737	6.94589	1.25508	3.88173
AEN ENSG00000181026	7.43808	1.87101	4.52373	0.351757	1.06559	4.55671	8.67755	4.1795
AES ENSG00000104964	141.626	98.2269	164.146	56.6217	79.8572	148.387	98.0538	80.0659
AF011889.5 ENSG00000241489	0.143191	0.000237327	0.100958	0.211951	0.0758627	0.238966	0.0140666	0.0472671
AF111168.1 ENSG00000280308	0.00279471	0.00918802	5.1516e-06	0.0397543	0.016072	0.0914561	0.0777363	0.168623
AFAP1 ENSG00000196526	0.0228417	0.255299	2.97702	0.326813	4.31064	8.07242	1.10409	0.0578708
AFAP1L1 ENSG00000157510	1.13886	1.42455	0.0416486	0.240979	0.433136	0.112897	0.016021	4.57728
AFAP1L2 ENSG00000169129	0.0977787	2.09418	0.221673	0.294254	0.0111692	4.11078	0.561774	0.242794
AFF1 ENSG00000172493	4.55486	0.231134	3.29094	5.79744	1.50721	3.29907	11.216	3.0904
AFF2 ENSG00000155966	0.00287745	0.159325	0.0328319	0.0321127	1.19734	0.202028	0.472187	0.184271
AFF3 ENSG00000144218	0.303993	0.760363	6.41827	7.5954	0.164823	0.474465	20.8815	0.374132
AFF4 ENSG00000072364	2.46695	0.0958722	5.34984	15.324	17.2253	1.81662	13.3345	6.0149
AFG3L2 ENSG00000141385	0.985123	0.927447	9.48615	8.99385	6.83269	4.08762	13.3287	10.1181
AFM ENSG00000079557	0.451634	0.167597	0.171656	0.214516	0.0152803	0.140239	0.367527	0.0232379
AFMID ENSG00000183077	0.199179	2.72928	1.60124	6.80488	0.906444	0.212352	22.9762	7.04279
AFP ENSG00000081051	0.204483	0.0147235	0.0939905	0.109681	1.29121	0.195461	0.12983	0.107152
AFTPH ENSG00000119844	0.661394	0.339572	5.96594	15.8604	0.0214507	1.69916	52.8787	2.95894
AGA ENSG00000038002	0.00985697	0.0258358	1.12103	0.023559	0.114513	0.094034	4.44698	0.176322
AGAP1 ENSG00000157985	1.97799	0.00112159	4.29142	2.7138	0.587251	0.479102	0.228349	1.16247
AGAP14P ENSG00000279058	0.145109	0.130792	0.111556	0.35098	0.221715	0.332087	0.0711135	0.0639538
AGAP2 ENSG00000135439	0.452078	1.09924	5.10029	0.834839	0.192457	0.373291	0.00543237	0.267981
AGAP3 ENSG00000133612	1.87603	4.21938	8.54202	11.5953	17.2652	0.392557	14.1559	8.87426
AGAP4 ENSG00000188234	0.137208	0.0727379	0.344383	3.51087	0.183085	0.2708	0.825912	0.608191
AGAP5 ENSG00000172650	0.173628	0.334698	0.0548706	0.0943382	0.188935	0.252459	0.0518033	0.0086894
AGAP6 ENSG00000204149	0.204308	0.786034	6.20987	6.51958	0.207671	0.0923846	2.97284	1.39441
AGAP9 ENSG00000204172	0.743704	0.113656	5.03895e-06	2.07357	2.29131	0.647811	0.267481	0.156759
AGBL1 ENSG00000273540	0.0558154	0.0251579	0.119618	0.0059815	0.376637	0.000646744	0.0207811	0.000304922
AGBL2 ENSG00000165923	0.0332619	0.105531	0.418148	0.06662	2.01307	0.101698	0.0445411	0.0418127
AGBL3 ENSG00000146856	0.30548	0.000117175	0.306278	2.45933	0.0167438	0.559979	0.309018	0.0561755
AGBL4 ENSG00000186094	0.000611479	0.0293072	0.143373	0.0266581	0.0683063	0.225284	0.0472192	0.0409892
AGBL5 ENSG00000084693	2.15988	11.9007	10.8407	1.40356	12.7971	19.9082	13.071	0.98587
AGER ENSG00000204305	9.46364	0.103485	5.635	0.206935	0.0587377	1.13838	0.506634	0.00628845
AGFG1 ENSG00000173744	0.222461	2.52135	2.7483	2.03254	0.123428	0.764489	1.01093	0.0394731
AGFG2 ENSG00000106351	0.068166	12.215	10.9027	5.69404	3.75534	0.0667518	22.2271	0.851359
AGGF1 ENSG00000164252	1.51416	0.708313	0.00930378	0.85314	0.530764	0.288182	4.24806	0.514337
AGK ENSG00000006530	0.220399	1.70785	0.0905894	1.71945	0.373336	0.101994	0.233772	0.0421968
AGL ENSG00000162688	0.423967	0.551329	0.234052	6.61289	0.00759034	0.203291	3.0217	0.240044
AGMAT ENSG00000116771	0.154295	0.334825	0.0373255	0.0567068	0.0016382	0.219484	0.0889538	0.119113
AGMO ENSG00000187546	0.0237478	0.0185777	0.00533998	0.0206253	0.0160275	0.0274909	0.00201922	7.62436e-05
AGO1 ENSG00000092847	0.479155	10.9153	4.09299	5.03234	0.0595674	0.579472	0.0129057	0.32229
AGO2 ENSG00000123908	6.48659	0.337736	3.35942	8.65227	1.51297	8.28927	0.0271612	0.970026
AGO3 ENSG00000126070	6.41132	1.21122	2.14806	4.53612	1.9952	0.16893	0.334902	0.723575
AGO4 ENSG00000134698	2.44419	1.73006	0.117018	0.000889398	0.64787	0.911313	4.24376	2.76145
AGPAT1 ENSG00000204310	48.7839	4.00997	5.41193	11.0853	8.79849	12.0808	20.3682	12.1368
AGPAT2 ENSG00000169692	1.75312	0.309454	1.44294	70.4818	19.3468	55.491	25.61	8.53525
AGPAT3 ENSG00000160216	2.00236	2.77715	11.8585	23.0745	3.28123	4.63486	18.752	7.63175
AGPAT4 ENSG00000026652	1.09369	1.46256	0.00805265	0.0134239	0.705649	2.03075	49.4813	7.07751
AGPAT5 ENSG00000155189	1.5066	0.0305289	0.0696694	1.14761	2.62024	0.329749	0.0162285	0.498331
AGPS ENSG00000018510	2.32549	0.554143	0.317004	0.144254	1.41474	2.06402	0.028677	2.51893
AGR2 ENSG00000106541	0.148622	0.19462	67.5393	15.9911	0.565488	4.05772	56.6152	9.85966
AGR3 ENSG00000173467	0.0893588	0.20628	5.8852	0.0886706	0.545208	0.830159	1.25822	0.420788
AGRN ENSG00000188157	0.16844	0.0410065	13.4504	4.11074	0.157428	18.2236	16.1487	27.563
AGT ENSG00000135744	0.610719	0.477037	0.581928	0.100644	0.146051	29.1689	4.85761	0.169273
AGTPBP1 ENSG00000135049	0.339135	0.0862559	0.10253	0.196458	0.30877	0.021032	0.0397617	1.80301
AGTR1 ENSG00000144891	0.174394	0.299128	0.0964743	0.0857096	1.53632	0.0874721	2.16717	1.34358
AGTRAP ENSG00000177674	2.79836	77.6322	2.19324	11.0611	17.5258	2.76731	36.1703	2.86495
AHCTF1 ENSG00000153207	0.192962	0.30839	2.59729	2.33461	0.0311158	26.6616	0.146861	0.742233
AHCY ENSG00000101444	27.2655	24.5533	3.56704	7.48218	1.16666	8.88739	0.12203	4.62921
AHCYL1 ENSG00000168710	31.4638	3.54745	7.79116	10.0538	23.3538	6.166	0.0143518	11.3324
AHCYL2 ENSG00000158467	0.00015794	0.0180967	3.1836	2.83327	0.862081	0.132719	8.34312	0.749477
AHDC1 ENSG00000126705	0.587248	0.33954	5.88198	0.478326	42.3693	0.186174	14.7946	0.0830372
AHI1 ENSG00000135541	9.58374	1.04615	0.445476	18.6246	0.0104035	11.522	11.6023	10.3124
AHNAK ENSG00000124942	401.985	0.442415	46.8491	117.415	59.9427	87.0111	83.845	53.2821
AHNAK2 ENSG00000185567	95.6852	30.298	0.611291	0.243338	6.28805	13.5116	0.227652	2.27016
AHR ENSG00000106546	1.20359	0.219828	7.44838	7.7312e-05	0.804586	4.84102	7.98976	14.3111
AHRR ENSG00000063438	0.0205252	0.398201	0.23257	0.259766	0.0504536	1.01347	0.0708899	0.0545316
AHSA1 ENSG00000100591	6.8143	4.0151	7.47431	9.42772	19.6383	1.89167	5.21869	0.595293
AHSA2 ENSG00000173209	0.469608	0.0121893	0.119816	10.1231	1.39758	19.6332	0.302032	0.116142
AHSG ENSG00000145192	0.0547346	0.0536142	0.15875	0.171747	0.00012921	0.839415	0.0520592	0.295547
AIDA ENSG00000186063	1.42776	0.0011829	0.0169168	0.361635	0.0335305	2.76136	0.470254	0.00063838
AIF1 ENSG00000204472	13.3523	5.63919	2.67177	0.0089318	0.104459	1.2761	2.14916	2.94637
AIF1L ENSG00000126878	0.484936	0.00800056	1.09613	0.0171592	3.36539	0.0733585	0.00474744	0.0207029
AIFM1 ENSG00000156709	2.42555	17.3848	7.46141	8.1138	0.0389849	0.0454232	75.8466	1.00508
AIFM2 ENSG00000042286	2.49164	7.09096	0.406824	2.40088	0.122668	4.76648	0.388223	3.74679
AIFM3 ENSG00000183773	0.546379	0.152886	0.0921219	1.24111	1.38141	0.175583	0.132165	0.279232
AIG1 ENSG00000146416	7.903	77.7216	8.82234	8.88245	15.1018	1.00769	12.3247	0.0958669
AIM1 ENSG00000112297	0.586494	3.5118	5.76719	4.69413	0.504567	1.6755	9.41501	0.399989
AIM1L ENSG00000176092	0.136514	0.123439	0.91274	0.141103	0.0111997	0.00852597	0.524051	0.109017
AIM2 ENSG00000163568	0.313016	0.0409489	0.0234857	0.00136374	0.483982	0.00266602	0.0552397	0.247915
AIMP1 ENSG00000164022	3.90031	0.0152622	4.38177	1.19259	2.88066	0.312071	5.40052	0.125128
AIMP2 ENSG00000106305	0.622406	6.4729	0.0878858	0.627363	0.733106	2.0308	0.043345	4.2443
AIP ENSG00000110711	49.177	14.3112	0.789842	9.02643	58.7346	3.53436	79.8445	19.254
AIPL1 ENSG00000129221	0.98415	0.0642814	0.0510772	0.810274	0.0299885	0.0262101	0.0873476	0.0525946
AIRE ENSG00000160224	0.0611924	0.0332243	0.141353	0.595562	0.00273268	0.0220385	0.393813	0.134649
AJ239318.1 ENSG00000280108	0.0445913	0.00223804	0.0293274	0.0033919	0.000530692	0.0359843	0.108963	0.116918
AJAP1 ENSG00000196581	2.68892	0.0195951	0.00298612	0.103541	6.21507	0.00870246	1.06962	0.0419886
AJUBA ENSG00000129474	0.980703	1.10714	3.40602	0.32726	0.211079	4.22208	0.33598	0.0769483
AK1 ENSG00000106992	16.9027	6.64976	1.38748	0.00297814	1.23891	0.787162	3.88174	0.200016
AK2 ENSG00000004455	1.27421	17.4138	24.9676	15.4431	27.5007	0.075924	0.102894	8.85208
AK3 ENSG00000147853	6.67201	0.361911	4.13498	4.66086	0.213554	3.62289	8.69943	2.15313
AK4 ENSG00000162433	1.09485	0.0211213	0.388483	4.12917	0.0887065	0.0315535	1.52839	0.919564
AK5 ENSG00000154027	0.0708419	3.05043	0.0994896	0.032032	0.0300512	0.00580012	0.320719	1.32729
AK6 ENSG00000085231	1.43169	5.95251e-06	5.42719	1.12143	0.242353	1.13465	0.115877	0.00366977
AK7 ENSG00000140057	0.295824	0.105594	0.0295028	0.322452	0.0650663	0.298888	0.0184157	0.0106252
AK8 ENSG00000165695	2.35336	0.758714	0.0242802	0.197776	0.353792	0.203311	0.814014	0.0312378
AK9 ENSG00000155085	0.427198	0.683517	0.000898049	0.0231532	0.604275	0.0770739	57.6649	0.709627
AKAP1 ENSG00000121057	29.6133	9.62954	19.1613	12.4754	2.09207	11.5715	19.7181	6.48047
AKAP10 ENSG00000108599	0.635784	3.91518	0.36389	4.05275	2.58628	1.15327	0.772353	0.540077
AKAP11 ENSG00000023516	14.8067	0.0324558	1.08375	4.67547	0.113886	0.692424	12.9675	0.325407
AKAP12 ENSG00000131016	9.81005	0.0106615	3.95819	0.0489646	8.07863	3.08933	0.54177	5.48498
AKAP13 ENSG00000170776	10.4522	2.09913	2.58898	6.80749	1.14279	7.59286	7.74852	7.03304
AKAP14 ENSG00000186471	0.0308889	0.0186941	0.0443132	0.0235498	0.0530902	0.0385676	0.156339	0.0315105
AKAP17A ENSG00000197976	0.549454	0.658207	5.09418	5.319	3.80179	0.155119	2.83727	10.9287
AKAP3 ENSG00000111254	0.0285712	0.433571	0.14733	3.37361	0.851146	0.378864	0.882937	1.55096
AKAP4 ENSG00000147081	0.0571715	0.00665924	0.125983	0.147867	0.940231	0.0738618	0.0288861	0.0331262
AKAP5 ENSG00000179841	0.438775	0.0541245	0.0447791	0.0882886	0.0253279	0.0167392	0.134274	0.182614
AKAP6 ENSG00000151320	0.0263871	0.0405726	0.213915	0.352889	0.152632	0.180534	0.453784	0.00850126
AKAP7 ENSG00000118507	0.00254841	0.710399	0.695272	0.852416	0.0285168	0.00460894	2.13163	6.06762
AKAP8 ENSG00000105127	0.359983	22.7279	13.9981	10.3251	0.289624	0.730523	4.85594	0.000235582
AKAP8L ENSG00000011243	14.9422	15.4507	7.10569	23.4537	11.7162	17.7557	40.7202	15.6261
AKAP9 ENSG00000127914	1.82983	0.36776	5.20009	7.44163	2.50724	3.54598	23.0957	10.1524
AKIP1 ENSG00000166452	1.03061	8.84727	5.45312	1.62798	1.24971	0.86064	0.122555	10.0065
AKIRIN1 ENSG00000174574	10.5164	1.95555	4.17503	2.12394	0.479214	0.672017	1.1233	0.832699
AKIRIN2 ENSG00000135334	0.0904058	0.517423	1.0884	0.0489732	0.409852	0.0915427	0.0896738	4.09069
AKNA ENSG00000106948	0.264082	12.8773	0.108883	0.0756023	7.55329	95.6213	3.38827	5.95708
AKNAD1 ENSG00000162641	0.186652	1.90944	0.023789	0.0064251	0.412773	0.305459	0.725061	0.00489934
AKR1A1 ENSG00000117448	14.1348	31.4079	12.2885	9.44268	12.4655	7.06674	27.5974	1.47925
AKR1B1 ENSG00000085662	0.442998	37.9129	2.6641	1.59553	0.0357659	24.5238	0.255543	0.139674
AKR1B15 ENSG00000227471	0.128923	0.0132546	0.00076389	0.012547	0.238882	0.00973624	0.231885	0.0428168
AKR1C1 ENSG00000187134	21.1575	10.8956	2.44408	0.232425	4.94055	13.2132	0.598215	1.24696
AKR1C2 ENSG00000151632	31.0886	2.95368	6.79495	4.16084	7.88206	16.6594	2.23087	1.84162
AKR1C3 ENSG00000196139	6.18588	0.577454	2.87173	0.00312486	0.26693	1.15695	1.09795	0.288091
AKR1D1 ENSG00000122787	0.0599766	0.0688363	0.283864	0.129213	0.0993633	0.0148392	0.0798321	0.016323
AKR1E2 ENSG00000165568	6.41417e-05	0.445098	0.169204	0.34715	0.0302492	0.748676	0.196527	0.0426166
AKR7A2 ENSG00000053371	27.6894	30.24	11.8585	2.50618	0.0515336	0.359947	5.53875	0.852196
AKR7A3 ENSG00000162482	0.104672	0.53737	0.0882533	0.0483542	0.29915	0.491873	0.656188	0.0706362
AKR7L ENSG00000211454	0.023802	3.50475e-06	4.47459e-09	0.0793053	0.178767	0.0732869	0.162538	0.000848249
AKT1 ENSG00000142208	2.25693	8.70192	52.2572	28.8014	81.817	19.6933	52.1561	33.1498
AKT1S1 ENSG00000204673	16.4622	7.53014	1.65666	24.5542	0.639226	71.7408	8.13626	21.4918
AKT2 ENSG00000105221	27.5451	4.24838	41.0669	48.7308	48.8344	24.9971	33.8726	0.169582
AKT3 ENSG00000117020	26.5194	0.218504	0.947372	11.9431	0.265882	0.201614	52.166	1.00154
AKTIP ENSG00000166971	3.31841	0.418794	0.287268	11.6774	0.613769	0.129253	6.19924	0.884427
AL023806.1 ENSG00000280184	0.0313111	0.00650468	0.00183865	0.198775	0.177718	0.0400643	0.156333	0.0102779
AL049794.1 ENSG00000280240	0.130699	0.178064	0.0217375	0.0894412	0.0476345	0.106951	0.10889	0.00294746
AL133475.1 ENSG00000281602	0.0243694	0.0458505	0.00100771	0.0138022	0.00638243	4.88134e-05	0.00233992	0.0331494
AL354828.1 ENSG00000279282	0.02061	0.075886	0.00488858	0.0180624	0.0261157	0.0429792	4.75148e-05	0.0305437
AL354828.2 ENSG00000280175	0.0085996	0.0102238	0.254222	0.103482	0.307759	0.000869508	0.1765	0.0470684
AL356053.1 ENSG00000150076	0.685287	0.0023617	0.0291073	0.366605	0.150223	0.169049	0.223317	0.0308987
AL356585.1 ENSG00000279081	0.00328338	0.0141812	0.00897736	0.00149652	0.266403	0.0951827	0.0936585	0.0156324
AL358852.1 ENSG00000278899	0.0618271	0.0190817	0.000555768	0.00256823	0.192197	0.00221215	0.0294123	0.312742
AL365181.1 ENSG00000280316	0.171003	0.00923622	0.0994132	0.0336493	0.0667213	3.37925	0.0228316	0.226276
AL513523.2 ENSG00000279767	0.637776	0.640572	0.233354	0.0924716	0.0548291	8.21335	0.629985	0.556397
AL589743.1 ENSG00000279508	2.60828	14.5451	5.4478e-06	0.783564	0.32879	0.131457	6.00326	3.94887
ALAD ENSG00000148218	0.104974	2.21911	5.267	1.82788	0.0755208	0.315708	6.17045	1.60807
ALAS1 ENSG00000023330	9.31082	0.0747656	4.79996	0.0656053	0.226994	0.26917	4.94326	2.43863
ALAS2 ENSG00000158578	0.0150054	0.0945764	0.0974294	0.0600231	0.0153538	0.0400162	0.0837467	0.0529229
ALB ENSG00000163631	0.0820758	1.08834	0.00986029	0.0226377	0.00696765	0.928697	0.707849	0.0253267
ALCAM ENSG00000170017	16.6586	0.198561	10.4698	12.2119	4.04059	0.293809	6.41625	1.10421
ALDH16A1 ENSG00000161618	15.4173	7.26857	1.09877	5.35833	2.8156	5.55238	3.00633	5.15929
ALDH18A1 ENSG00000059573	6.11855	20.061	18.1406	7.10215	9.39627	0.573424	12.3971	0.798487
ALDH1A1 ENSG00000165092	50.1705	0.136395	0.86384	3.90268	0.0202707	1.7478	2.36609	3.00236
ALDH1A2 ENSG00000128918	3.22416	17.4732	12.8671	0.239992	0.682234	8.87924	0.123365	0.0260311
ALDH1A3 ENSG00000184254	0.0958445	0.0228213	29.4918	23.1614	2.90097	5.33351	34.4116	1.80835
ALDH1B1 ENSG00000137124	78.394	9.35118	0.825561	0.501386	3.52521	59.4159	1.83739	0.0406362
ALDH1L1 ENSG00000144908	23.0218	4.20801	9.17634	0.871727	0.137138	0.206011	1.90461	0.446039
ALDH1L2 ENSG00000136010	1.90464	0.14127	1.37399	0.0156821	4.00703	1.18053	0.451914	0.150423
ALDH3A1 ENSG00000108602	0.134098	0.000597222	4.8905	0.321338	0.111907	0.397466	0.0583726	3.03897
ALDH3A2 ENSG00000072210	0.189061	7.3943	1.04838	6.28805	6.30404	1.21946	145.597	13.2493
ALDH3B1 ENSG00000006534	17.1303	1.97459	0.523714	0.455445	9.86755	9.75479	0.344761	1.73999
ALDH3B2 ENSG00000132746	0.0819826	0.12045	4.45932	0.0442399	0.0918467	0.00646959	0.00983313	0.00564083
ALDH4A1 ENSG00000159423	26.8439	1.05255	8.46006	15.2355	0.110286	1.44506	0.428904	0.203013
ALDH5A1 ENSG00000112294	0.0978315	3.02061	1.29366	0.0706672	0.879926	0.954485	0.46513	1.67867
ALDH6A1 ENSG00000119711	0.154097	4.37778	1.0227	16.8351	19.2628	3.29246	2.16756	1.51726
ALDH7A1 ENSG00000164904	27.1007	17.1947	6.81616	32.3497	6.92902	0.309574	3.63064	0.255227
ALDH8A1 ENSG00000118514	0.15235	0.650201	0.0981507	0.00308975	0.0467416	0.0665404	0.0792682	0.378285
ALDH9A1 ENSG00000143149	1.67163	10.9751	2.09945	3.55564	1.95027	2.26857	0.836344	1.60994
ALDOA ENSG00000149925	273.729	17.6711	77.1959	53.8629	53.5063	58.7677	128.348	24.0305
ALDOC ENSG00000109107	8.85125	4.86874	2.2623	0.406391	0.00544869	0.0758743	8.25568	0.0857726
ALG1 ENSG00000033011	15.226	4.80914	2.66409	2.91211	0.547478	0.432349	0.41498	0.325261
ALG10 ENSG00000139133	0.790721	0.18622	0.139972	1.67011	0.310361	0.117537	0.218025	0.304835
ALG10B ENSG00000175548	0.182221	1.30585	0.742316	0.164442	1.93817	0.00909482	0.720287	0.00292416
ALG11 ENSG00000253710	0.0235535	0.0572018	0.010383	0.0633077	0.0259157	0.00821919	0.201793	0.00248384
ALG12 ENSG00000182858	0.434708	5.72054	3.12276	4.08734	3.3917	16.6291	15.8974	16.5967
ALG13 ENSG00000101901	0.508267	0.199795	4.18736	5.7515	3.62049	0.264183	0.885177	0.85228
ALG14 ENSG00000172339	1.75102	0.510051	0.0665807	0.704668	0.357397	0.324733	0.322648	3.22297
ALG1L ENSG00000189366	0.0510748	0.598647	0.405813	0.114499	0.0132362	0.141788	0.118176	0.0635542
ALG1L2 ENSG00000251287	0.148777	0.0909504	0.10005	0.0677425	0.089137	0.38899	0.411894	0.000758031
ALG2 ENSG00000119523	0.00442611	1.1494	1.18942	15.7646	1.11133	7.70793	18.0425	3.18977
ALG3 ENSG00000214160	6.66881	0.0731982	18.8396	5.86319	45.3016	4.17603	13.5769	0.326726
ALG5 ENSG00000120697	0.181723	0.787045	2.33858	3.46877	2.38062	0.103384	0.48089	1.16078
ALG6 ENSG00000088035	0.782596	1.6449	1.37867	0.0845657	0.030781	0.0295047	8.15229	0.150111
ALG8 ENSG00000159063	0.0631314	0.635848	0.517333	1.50327	0.0955018	2.68199	9.20873	0.530995
ALG9 ENSG00000086848	0.817348	1.16718	0.154471	0.106676	0.443618	0.932091	3.4348	0.257834
ALK ENSG00000171094	0.129053	0.00890123	0.0066855	0.152965	0.192879	0.0812749	0.140093	0.00755945
ALKBH1 ENSG00000100601	0.172055	0.191967	0.0444751	2.1488	0.550688	0.615354	0.343901	0.0687697
ALKBH2 ENSG00000189046	1.16099	3.61858	2.33291	3.30971	0.340162	3.97641	15.8086	0.380918
ALKBH3 ENSG00000166199	0.559741	11.01	3.25762	3.2058	12.4955	0.955297	0.0703315	0.215029
ALKBH4 ENSG00000160993	10.8149	3.50867	2.55028	1.68963	0.767057	0.919807	0.0589321	2.5375
ALKBH5 ENSG00000091542	45.2174	6.83937	9.07623	5.64799	5.49536	2.25873	7.18346	7.36441
ALKBH6 ENSG00000239382	0.60666	13.731	4.33861	12.7058	10.8384	1.91728	0.21824	0.0869236
ALKBH7 ENSG00000125652	30.2793	18.075	1.8641	23.1105	36.2871	25.1983	27.7714	7.80491
ALKBH8 ENSG00000137760	5.14856	0.0269212	0.438306	0.786497	0.363493	0.224958	0.42197	0.00209489
ALLC ENSG00000151360	0.115351	0.0207925	0.0540473	0.0223171	0.0471485	0.00196635	0.0367446	0.00624198
ALMS1 ENSG00000116127	0.0355179	0.468926	0.0939195	0.0422682	1.71466	23.2688	1.35076	0.203646
ALOX12 ENSG00000108839	0.0462195	0.000169726	0.0615334	0.264789	0.397611	0.231377	0.189784	0.178807
ALOX12B ENSG00000179477	0.0519233	0.0435902	0.00719094	0.538277	0.0515939	0.00150563	0.0304086	0.00850493
ALOX15 ENSG00000161905	9.88643e-06	0.0446188	0.0626079	0.0767221	0.316712	0.0810895	0.660046	0.0342641
ALOX15B ENSG00000179593	44.7313	1.94914	20.1073	55.7987	0.329739	0.803067	26.6875	0.369851
ALOX5 ENSG00000012779	4.52994	1.89526	5.41594	0.191088	0.0683955	1.22768	0.271079	0.00803396
ALOX5AP ENSG00000132965	7.6478	0.167736	2.60316	0.667983	3.46312	0.0152156	0.323911	0.72909
ALPK1 ENSG00000073331	0.199503	1.18366	3.50234	0.158351	0.084722	1.32036	0.341467	1.54753
ALPK2 ENSG00000198796	0.0339979	0.099065	0.00842475	0.0375437	0.460812	0.136216	0.068	0.0643884
ALPK3 ENSG00000136383	2.50264	0.11257	0.000832908	0.00971102	0.00927235	1.59213	1.94407	0.0889613
ALPL ENSG00000162551	0.0597547	0.355819	0.19345	0.677875	0.0178852	0.108504	0.167153	4.301
ALPP ENSG00000163283	0.150453	0.00148574	0.0203445	0.00108637	0.00848035	0.0576441	0.0324075	0.0502279
ALS2 ENSG00000003393	1.1406	0.0696137	0.670651	0.506898	0.481182	0.122959	1.62281	0.290611
ALS2CL ENSG00000178038	0.000295349	1.55523	14.3692	1.7005	19.4122	0.439729	10.0676	9.43796
ALS2CR11 ENSG00000155754	0.352211	0.353532	0.67696	0.145541	0.25094	0.00714084	0.346373	0.151043
ALS2CR12 ENSG00000155749	0.150285	0.0909368	0.355388	0.00814255	0.0810349	0.0715701	0.543101	0.0196213
ALX3 ENSG00000156150	0.607055	0.0154059	0.0693632	0.010934	0.0862252	0.000799398	0.0368141	0.0731421
ALYREF ENSG00000183684	0.386056	5.65519	5.91834	0.392221	10.2615	0.266007	0.0172895	3.00622
AMACR ENSG00000242110	0.235697	12.3502	7.97973	2.24421	0.00949596	0.0309537	12.8105	4.70654
AMBN ENSG00000178522	0.0050962	0.0662559	0.0063674	0.00538378	0.0533439	0.0101404	0.219688	0.0426194
AMBP ENSG00000106927	0.666521	0.21417	0.369215	0.255781	0.021168	0.0228909	0.688998	0.123157
AMBRA1 ENSG00000110497	6.97941	1.45292	2.06479	1.5938	1.15676	5.64792	0.121693	0.116612
AMD1 ENSG00000123505	0.00258516	0.0874862	11.6992	26.0057	0.164431	0.00781895	26.9238	11.8813
AMDHD1 ENSG00000139344	0.0966272	0.350858	0.0767335	0.00200788	0.0100667	0.00597632	0.0356331	0.119216
AMDHD2 ENSG00000162066	3.75319	0.0467298	4.65564	0.144053	0.273778	19.7316	1.22231	4.82405
AMELX ENSG00000125363	0.00501157	0.00645164	0.392356	0.101932	0.129328	0.0218457	0.254832	0.0324159
AMER1 ENSG00000184675	12.2943	0.883761	0.405445	0.268325	0.0443243	0.440531	0.0289994	0.536416
AMER2 ENSG00000165566	0.01993	0.0217316	0.130913	0.0864853	0.0608318	0.0236105	0.112364	0.00370133
AMFR ENSG00000159461	31.018	6.13955	6.96909	0.129104	9.04366	0.541804	3.59285	0.0730791
AMH ENSG00000104899	1.49036	0.218135	0.0598727	0.16473	0.0115819	1.4602	0.351089	0.989186
AMHR2 ENSG00000135409	0.0596295	0.00210212	0.0385147	0.00041988	0.254019	0.00419564	0.116136	9.51258e-06
AMIGO1 ENSG00000181754	0.0547726	1.06741	0.143745	0.105121	8.65662	0.801435	22.0493	0.124123
AMIGO2 ENSG00000139211	0.50577	0.0820318	3.08859	3.81051	1.123	0.00188812	1.27599	3.68591
AMIGO3 ENSG00000176020	0.19879	0.451039	0.00369544	0.0615038	0.0339468	0.0384253	0.477637	0.0827758
AMMECR1 ENSG00000101935	0.0283471	0.416718	0.331887	0.0503526	0.0121755	0.895832	5.35259	0.115994
AMMECR1L ENSG00000144233	0.286655	0.31021	1.99269	0.871686	0.091724	10.2435	0.185646	2.17085
AMN ENSG00000166126	0.0073286	0.105011	0.510842	0.166726	0.00719943	3.63292	1.5578	0.811174
AMN1 ENSG00000151743	0.315027	0.618314	3.21367	0.272927	0.544984	0.195316	3.94653	0.476236
AMOT ENSG00000126016	29.605	0.176957	2.42213	1.01425	0.208943	0.00154016	0.520928	0.158306
AMOTL1 ENSG00000166025	18.9434	24.1075	0.355932	3.28271	0.327881	11.1168	9.4594e-05	0.0883005
AMOTL2 ENSG00000114019	8.12848	0.17053	1.95437	0.0719975	0.321627	16.1125	3.5663	0.643772
AMPD1 ENSG00000116748	1.47351	2.02698	0.622059	0.0208171	0.010004	0.0710362	0.000833903	0.0329492
AMPD2 ENSG00000116337	47.0123	0.583737	0.922048	0.671511	67.9896	2.11874	0.895553	9.75519
AMPD3 ENSG00000133805	0.669213	1.2243	1.18699	0.986946	6.0396	0.0499822	0.30816	2.11135
AMPH ENSG00000078053	0.0956932	0.224203	0.314149	0.00413126	0.0660929	0.0977381	0.961104	0.00946739
AMT ENSG00000145020	0.579298	0.157379	0.126668	0.00753382	0.0247804	0.0816341	0.620877	0.19506
AMY1A ENSG00000237763	0.22555	0.416911	0.240971	1.17624	1.91052	0.072814	0.160225	0.327328
AMY1B ENSG00000174876	0.00415311	0.0127168	0.322105	3.61721	0.00419217	1.21606	0.0444873	0.312736
AMY1C ENSG00000187733	0.0863529	0.00784285	0.654391	0.0717158	0.171847	1.49629	2.09081	0.183933
AMY2B ENSG00000240038	0.00899592	0.00792007	2.5256	0.172708	0.0263266	4.89143	0.130841	1.61591
AMZ1 ENSG00000174945	0.0541642	0.468532	0.0584303	0.163728	0.0259184	0.000662587	0.118337	0.0214698
AMZ2 ENSG00000196704	6.21994	0.943049	3.94644	1.49743	0.181516	0.0985047	2.18392	0.0222229
ANAPC1 ENSG00000153107	0.176947	5.07819	3.33359	0.301032	0.000611223	8.64941	3.55405	2.17129
ANAPC10 ENSG00000164162	1.16941	0.0236751	0.0304552	0.008374	1.1227	1.45623	0.0760846	0.225632
ANAPC11 ENSG00000141552	75.4819	57.9092	13.6914	13.3818	1.63284	40.1645	9.45629	35.609
ANAPC13 ENSG00000129055	6.04439	0.392833	1.72996	10.9229	1.77754	0.827999	5.71888	1.17096
ANAPC15 ENSG00000110200	50.4562	1.90497	3.00554	0.518462	14.6924	0.239936	1.99295	16.5355
ANAPC16 ENSG00000166295	34.0307	15.5784	11.9457	22.2558	0.418534	3.34004	64.66	0.649117
ANAPC2 ENSG00000176248	4.29778	6.47865	6.68346	14.4431	0.0970955	1.65361	10.6837	7.38863
ANAPC4 ENSG00000053900	0.636043	1.04083	4.04893	1.1285	1.30822	1.71404	2.93645	0.011716
ANAPC5 ENSG00000089053	4.27053	9.63513	23.2902	17.9021	20.013	16.5865	48.8475	6.02707
ANAPC7 ENSG00000196510	42.1443	29.3723	3.86943	0.982067	0.491705	8.63604	1.39047	2.98275
ANG ENSG00000214274	0.0158851	15.7282	7.2476	5.17877	1.55395	5.99985	11.4437	0.344523
ANGEL1 ENSG00000013523	10.1248	7.69735	2.30023	0.294374	1.19535	0.265242	0.388661	0.239063
ANGEL2 ENSG00000174606	7.31632	0.351373	4.24779	0.370272	0.146278	1.31643	0.70156	0.172237
ANGPT1 ENSG00000154188	10.2422	0.722543	0.762778	0.547996	1.36583	1.48431	0.000420512	0.187083
ANGPT2 ENSG00000091879	0.0204594	0.0886064	0.0656206	0.00591777	0.536021	0.310513	0.78039	0.464169
ANGPT4 ENSG00000101280	0.341006	0.215128	0.0225885	0.0203882	0.0897381	0.924214	0.0285456	0.0313597
ANGPTL1 ENSG00000116194	0.0759814	0.266012	0.109007	0.37761	0.134127	4.65233	0.308554	0.135044
ANGPTL2 ENSG00000136859	12.3632	12.684	0.16073	0.788042	0.41226	3.41668	1.17178	0.223109
ANGPTL3 ENSG00000132855	0.463053	0.281561	0.0445614	0.00583994	0.0461933	0.00323785	0.00566369	0.0986591
ANGPTL4 ENSG00000167772	9.63896	5.78414	11.3697	5.34746	1.5516	0.234299	0.0738147	0.594383
ANGPTL6 ENSG00000130812	0.589465	0.254361	0.188783	0.0231692	0.0527846	2.58563	0.168818	0.25084
ANGPTL7 ENSG00000171819	0.167595	0.0938255	0.0264276	0.345274	0.378951	0.164446	0.34205	0.066736
ANGPTL8 ENSG00000130173	1.2084	0.312044	0.038595	0.0909124	0.00828252	0.499484	0.86177	0.165337
ANHX ENSG00000227059	0.0405804	0.00642966	0.00321035	0.00114254	0.0283739	0.0302531	0.0109711	0.0332397
ANK1 ENSG00000029534	0.964538	0.060012	2.30656	0.167184	0.10504	0.100243	0.0908561	0.257961
ANK2 ENSG00000145362	0.125197	0.277662	0.388998	1.86199	0.0272049	4.27772	2.67376	0.016868
ANK3 ENSG00000151150	0.0797368	1.07105	2.84058	10.4255	2.10115	0.697759	15.4347	5.51727
ANKAR ENSG00000151687	0.026018	1.42307e-05	0.405409	0.0297202	0.136512	1.02522	2.78262	0.167967
ANKDD1A ENSG00000166839	0.233365	0.15146	0.666851	0.17374	0.955642	2.40742	0.0808108	0.73041
ANKDD1B ENSG00000189045	0.0570969	0.135447	0.416541	1.35849	0.0941744	0.141474	0.00349222	0.0331217
ANKEF1 ENSG00000132623	0.0146235	0.204332	0.79382	0.124698	0.026192	0.036389	0.461406	0.467113
ANKFN1 ENSG00000153930	0.00417047	0.0585398	0.0616229	0.351888	0.102722	0.157638	0.133246	0.0507964
ANKFY1 ENSG00000185722	3.76457	0.042244	11.7585	0.360021	14.99	0.0158946	6.47754	4.95925
ANKH ENSG00000154122	9.25917	11.0497	0.447112	20.3516	4.9428	5.94884	44.1757	9.14024
ANKHD1 ENSG00000131503	0.823774	1.5006	0.926087	1.09456	0.144208	6.42615	1.87522	0.350522
ANKHD1-EIF4EBP3 ENSG00000254996	0.20432	0.00155415	0.282306	0.0816041	0.190168	0.369145	0.0122198	0.401421
ANKIB1 ENSG00000001629	0.97254	5.00961	1.35789	0.17448	1.87104	2.4243	0.314253	0.392415
ANKK1 ENSG00000170209	0.089152	0.193769	0.0138504	0.038734	0.216592	0.00153749	0.453385	0.188545
ANKLE1 ENSG00000160117	0.591367	0.133205	0.000105195	0.00350432	0.0828196	0.311921	0.450522	0.068422
ANKLE2 ENSG00000176915	2.59686	0.727158	14.7603	50.207	0.170071	22.7309	19.4443	7.69987
ANKMY1 ENSG00000144504	1.9393	7.01104	2.06098	0.0682916	2.94199	3.1244	1.12116	0.0663088
ANKMY2 ENSG00000106524	0.37203	0.263815	3.95007	0.0474486	1.55073	1.54996	3.35312	0.0493678
ANKRA2 ENSG00000164331	7.33971	0.272814	0.0216031	15.145	0.168351	0.360182	3.757	1.02334
ANKRD1 ENSG00000148677	0.0390799	0.0580552	0.0253322	0.10909	0.0156191	0.0386674	0.336886	0.0466758
ANKRD10 ENSG00000088448	1.66686	1.60757	17.5505	22.7774	3.95039	8.25521	25.6931	1.1406
ANKRD11 ENSG00000167522	44.2994	7.76795	18.4993	15.8334	2.01676	1.35405	13.5997	0.0616403
ANKRD12 ENSG00000101745	9.19416	0.795135	7.73803	1.67297	11.2557	3.12468	0.0721211	3.27714
ANKRD13A ENSG00000076513	0.786583	2.59963	5.54049	0.625369	16.8577	9.60659	0.343604	3.09055
ANKRD13B ENSG00000198720	0.441472	2.44044	0.105379	0.0080211	1.07813	3.52939	2.51108	0.307896
ANKRD13C ENSG00000118454	0.00609914	0.189585	4.22824	1.18535	2.63198	0.200468	2.09354	0.660305
ANKRD13D ENSG00000172932	2.99429	0.137533	3.33325	9.98874	19.3922	28.2734	14.7842	1.22045
ANKRD16 ENSG00000134461	4.6097	7.31884	1.46705	4.08401	0.0303804	5.69326	3.50109	0.846957
ANKRD17 ENSG00000132466	0.132827	7.61178	6.79089	3.08939	1.29286	0.316855	41.7883	9.06895
ANKRD18A ENSG00000180071	0.684443	0.396279	0.108654	0.0455731	0.631077	2.55246	0.0287384	0.0245658
ANKRD18B ENSG00000230453	0.0603854	0.206459	0.676074	0.438769	0.254775	0.303209	0.340929	0.146584
ANKRD2 ENSG00000165887	0.182027	0.0396279	0.317206	0.0489576	0.00752102	0.0460522	0.0739111	2.96981
ANKRD20A1 ENSG00000260691	0.287352	0.102769	0.177188	0.0238144	0.0685857	0.35269	0.272102	0.134625
ANKRD20A2 ENSG00000183148	0.22518	0.0123411	0.0587916	0.050415	0.0165033	0.00800658	0.328963	0.14662
ANKRD20A3 ENSG00000276203	0.333622	0.00450451	0.0520233	0.0722853	0.0168295	0.0775014	0.0416158	0.000479025
ANKRD20A4 ENSG00000172014	0.278718	0.0187547	0.00227326	0.0423681	0.0773537	0.0856166	0.277237	0.0244926
ANKRD22 ENSG00000152766	0.172749	0.0238544	2.80105	1.88503	0.158857	0.0646342	0.328011	0.16004
ANKRD23 ENSG00000163126	1.827	4.25837	0.40592	3.5649	1.94584	4.71575	3.81599	0.887352
ANKRD24 ENSG00000089847	0.482949	0.148346	0.025448	0.0457415	0.867016	0.0189376	0.601204	0.0501702
ANKRD26 ENSG00000107890	0.429122	0.351216	0.280082	1.0855	0.485421	0.256241	28.7847	0.366027
ANKRD27 ENSG00000105186	0.0666785	0.61776	0.085364	3.13113	0.0024412	0.0240705	0.528011	5.83476
ANKRD28 ENSG00000206560	0.694728	0.058061	0.0172553	2.93178	0.487556	4.0385	0.0153366	0.693776
ANKRD29 ENSG00000154065	0.155944	0.000306496	0.628236	0.763391	0.841559	1.13055	0.221553	2.20888
ANKRD30A ENSG00000148513	0.341901	0.211371	0.0201955	0.0638311	0.0934749	0.0896189	0.00329669	0.0983904
ANKRD30B ENSG00000180777	0.145712	0.0270801	2.51289e-05	0.0736406	0.318396	0.193322	0.193142	0.145384
ANKRD30BL ENSG00000163046	0.092308	0.161009	0.0048375	0.0566114	0.0441988	0.0293511	0.0699192	0.0062305
ANKRD31 ENSG00000145700	0.110963	0.100084	0.133045	0.275189	3.7707e-07	0.000477354	0.365553	0.0440881
ANKRD33 ENSG00000167612	0.191986	0.0613486	0.00250137	0.271634	0.00332042	0.0027137	0.139861	0.0241308
ANKRD33B ENSG00000164236	0.272729	0.0238025	0.0357789	0.134953	3.53382	0.126515	0.222916	0.295635
ANKRD34A ENSG00000272031	1.67514	0.078701	0.1223	0.695503	1.05305	3.34762	0.375307	0.0741894
ANKRD34B ENSG00000189127	0.00551326	0.0871858	0.0161878	0.0345216	0.035281	0.00259251	0.239147	0.20784
ANKRD35 ENSG00000198483	15.1187	2.86722	6.16918	0.260734	0.251535	1.00289	0.17326	1.76707
ANKRD36 ENSG00000135976	1.69311	1.62322	2.06289	4.60693	0.71189	0.118989	13.5745	10.0328
ANKRD36B ENSG00000196912	2.72595	0.107586	1.03377	0.68122	1.62552	0.0892327	4.85398	7.11765
ANKRD36C ENSG00000174501	0.0803198	1.27797	0.257896	1.25625	2.21031	40.3839	4.15102	2.11847
ANKRD37 ENSG00000186352	0.134431	0.121026	10.9513	7.35615	0.0336489	2.13857	16.6488	0.230546
ANKRD39 ENSG00000213337	2.93935	3.12875	0.00463329	0.0063642	3.03958	0.0377615	4.30746	5.54193
ANKRD40 ENSG00000154945	9.22052	0.76199	24.3828	4.4699	1.73153	4.15345	0.878172	8.72589
ANKRD42 ENSG00000137494	0.133023	0.00673676	0.0103137	0.0287966	0.237805	0.0826575	6.86893	0.274849
ANKRD44 ENSG00000065413	0.118042	0.000316569	0.0998876	1.17203	0.0691946	1.01811	0.105163	0.251764
ANKRD45 ENSG00000183831	0.360222	0.20584	0.0163	0.00316138	0.971088	0.11924	0.0857485	0.111762
ANKRD46 ENSG00000186106	0.952068	1.08856	0.150652	1.40919	0.420858	2.78918	4.38667	0.0161557
ANKRD49 ENSG00000168876	1.10788	0.217833	0.306082	0.324023	0.580283	0.440199	0.054964	0.231753
ANKRD50 ENSG00000151458	1.75498	0.123281	2.83852	6.04456	0.683074	0.293174	1.25788	2.8073
ANKRD52 ENSG00000139645	0.566138	5.37429	9.22818	2.86892	8.49133	0.542414	5.9202	17.2004
ANKRD53 ENSG00000144031	1.73418	0.0791293	0.100782	0.189533	0.117725	2.04824	0.0101711	0.718955
ANKRD54 ENSG00000100124	0.640532	7.06995	3.06891	5.68568	25.5293	1.33552	0.442792	0.57195
ANKRD6 ENSG00000135299	0.6026	0.663081	1.42642	0.0430931	0.00108719	1.17989	0.0921838	1.03897
ANKRD62 ENSG00000181626	0.157884	0.220128	0.00883419	0.138266	0.00011191	0.0508448	0.0490516	0.00275479
ANKRD65 ENSG00000235098	0.335999	17.7587	1.13807	0.362622	2.25527	0.183249	0.0453555	0.310211
ANKRD7 ENSG00000106013	0.394038	0.0254748	0.00941526	0.256514	0.216359	0.00980443	0.369298	0.207976
ANKRD9 ENSG00000156381	1.30705	18.2375	10.11	5.43843	37.662	10.1664	6.07347	0.00906558
ANKS1A ENSG00000064999	0.287299	0.826992	0.589658	0.00246332	0.236072	7.88502	0.115116	0.0549006
ANKS1B ENSG00000185046	2.01583	2.48682	0.000809758	0.0384077	1.50448	0.035272	0.0720464	0.454182
ANKS3 ENSG00000168096	2.51277	10.1326	7.97242	0.665728	23.0981	0.796546	18.9385	2.41164
ANKS4B ENSG00000175311	0.500312	0.147614	0.0118193	0.360094	0.0658743	0.0674093	0.043826	0.016753
ANKS6 ENSG00000165138	14.8278	0.736755	0.300407	6.49317	1.70937e-05	2.17162	1.58931	0.313074
ANKUB1 ENSG00000206199	0.602787	0.0517449	0.00265839	0.181463	0.0102267	0.00358685	0.00131745	0.297887
ANKZF1 ENSG00000163516	11.6809	0.888525	3.4722	19.2116	0.0558262	0.0278144	20.9131	1.11461
ANLN ENSG00000011426	0.160161	0.0393721	0.21889	0.0729223	0.0965063	0.0431079	0.0416972	0.289103
ANO1 ENSG00000131620	0.133004	0.628711	11.4461	9.41391	3.05454	8.02768	0.195923	0.916241
ANO10 ENSG00000160746	0.292283	9.61963	2.44304	0.380494	11.7127	35.1294	0.0531429	14.6273
ANO2 ENSG00000047617	0.0636839	0.0516262	1.32667	0.0353231	0.650914	0.229204	0.168899	0.205889
ANO3 ENSG00000134343	0.0912772	0.0071334	0.0249339	0.529641	0.0626834	0.0160007	0.0115716	0.0295165
ANO4 ENSG00000151572	0.0182938	0.423925	1.78834	3.72308	1.37365	0.166269	0.36414	4.85471e-05
ANO5 ENSG00000171714	3.47263	0.280193	0.0733218	1.84898	0.00256545	0.885932	0.680419	1.55435
ANO6 ENSG00000177119	2.27787	0.183079	1.98557	3.04576	1.01756	2.93253	0.57034	0.216498
ANO7 ENSG00000146205	1.98548	25.2932	0.0888011	19.0973	0.00840748	0.322985	133.686	0.0667809
ANO8 ENSG00000074855	1.89995	12.3745	6.04748	2.14366	1.15117	0.000301398	0.761851	10.8375
ANO9 ENSG00000185101	0.081099	0.902489	32.2129	0.250523	0.0930834	5.46545	19.5628	0.090325
ANOS1 ENSG00000011201	0.18215	0.129022	0.154331	11.1354	0.0322224	0.557646	2.07679	0.983139
ANP32A ENSG00000140350	0.0739071	29.0135	12.997	35.9973	93.5755	0.0550537	3.88172	3.10679
ANP32B ENSG00000136938	6.95909	11.8186	12.1186	2.75045	5.54519	5.96499	0.153885	1.61925
ANP32E ENSG00000143401	0.847202	2.98228	0.0668557	4.3792	0.828523	3.01248	0.924824	0.208403
ANPEP ENSG00000166825	0.477467	0.312669	40.7613	112.659	67.5744	0.370793	138.143	54.6501
ANTXR1 ENSG00000169604	14.9637	0.0697559	0.317559	0.0144513	10.177	5.19138	0.991621	1.03416
ANTXR2 ENSG00000163297	35.732	81.4315	0.680879	33.1971	9.92511	0.284881	0.0056442	9.53957
ANXA1 ENSG00000135046	0.133928	0.684978	29.5782	7.19541	0.853549	24.185	0.0297559	4.00332
ANXA11 ENSG00000122359	81.2491	71.6958	108.364	102.225	4.74715	1.21847	86.1742	20.6041
ANXA13 ENSG00000104537	0.0298238	0.00603404	0.0142914	0.273071	0.0176275	0.00832791	0.00956752	0.0045154
ANXA2 ENSG00000182718	74.1399	108.76	159.253	14.4603	2.22701	28.9964	0.0311214	13.7434
ANXA2R ENSG00000177721	0.208501	0.257833	0.217538	0.361571	0.682689	0.0890043	7.83843	0.146894
ANXA3 ENSG00000138772	0.161251	0.417448	3.85949	7.94264	0.700188	0.0397821	0.0183782	1.93442
ANXA4 ENSG00000196975	7.56609	0.0370261	4.66394	2.68147	2.51388	2.23151	1.40051	2.99726
ANXA5 ENSG00000164111	17.9391	1.32442	8.72247	27.4201	6.62153	3.65023	17.8474	13.0196
ANXA6 ENSG00000197043	192.694	61.7039	3.09001	0.950063	63.0367	26.2356	28.1935	1.359
ANXA7 ENSG00000138279	0.760807	1.045	6.48053	25.7994	1.38881	0.970236	16.8668	10.5449
ANXA8 ENSG00000265190	0.873973	0.153132	6.39868	0.0106285	5.17484	0.442169	0.0206748	5.55742
ANXA8L1 ENSG00000264230	1.04951	0.0772035	9.4527	0.0331314	1.35848	0.102474	0.932726	3.66411
ANXA9 ENSG00000143412	0.0588563	0.0928655	2.84259	0.0809365	1.4212	0.109691	0.0281685	0.167841
AOAH ENSG00000136250	1.30009	0.632722	0.534539	0.443774	2.83833	13.2666	27.4429	0.00756418
AOC1 ENSG00000002726	0.607836	0.821735	0.651959	1.10627	0.0234421	1.12694	0.321673	0.0393004
AOC2 ENSG00000131480	0.0297458	0.0105695	0.0231501	0.0869135	0.144018	0.0179892	0.259598	0.327414
AOC3 ENSG00000131471	49.7755	14.9447	0.384059	0.343344	23.0297	10.5429	3.27129	8.03934
AOX1 ENSG00000138356	1.27213	0.0219848	0.594625	0.14442	2.58295	0.386591	0.185556	0.321502
AP000295.9 ENSG00000249624	0.00940258	0.00830945	0.0971185	0.0537257	0.0442887	0.342076	0.00321575	9.21443e-06
AP000304.12 ENSG00000249209	0.0175715	0.0274778	0.0654327	0.0362913	0.000320506	0.0390335	0.0565447	0.00840567
AP000349.2 ENSG00000280178	0.00134618	0.103835	0.1019	0.14254	0.0674679	0.0182216	0.0233129	0.0227362
AP000350.10 ENSG00000251357	0.0394204	0.0128785	0.130264	0.319018	0.214523	3.32915e-07	0.267792	0.0314772
AP000721.4 ENSG00000256100	0.271281	0.0939289	0.0641367	0.0326121	0.000284645	6.63144e-06	0.0166289	0.0371108
AP000769.1 ENSG00000279576	95.9477	3.39367	40.1875	170.488	1.95652	245.602	118.827	69.7966
AP000866.1 ENSG00000279342	0.685344	0.0276283	0.0104326	0.0237737	0.41363	0.0342292	0.332046	0.0647351
AP006285.2 ENSG00000278919	0.366042	0.186609	0.0193626	0.0984062	0.563443	0.149359	0.0404934	0.196909
AP1AR ENSG00000138660	0.227246	0.127598	1.30266	1.56544	1.2297	0.873166	3.89639	1.24711
AP1B1 ENSG00000100280	8.4506	20.4848	10.3583	15.8136	2.16509	0.288694	13.2066	2.47794
AP1G1 ENSG00000166747	0.333051	0.0943294	11.7058	10.3038	1.2434	6.79661	6.02971	0.796545
AP1G2 ENSG00000213983	13.7791	12.8423	40.3294	9.99308	28.7014	0.222621	25.843	4.54379
AP1M1 ENSG00000072958	31.4527	27.5905	0.256889	0.367812	45.0068	37.0173	20.563	29.3876
AP1M2 ENSG00000129354	1.333	40.6912	5.65245	29.378	0.811606	5.6916	31.9305	7.59208
AP1S1 ENSG00000106367	9.92672	8.96668	6.83075	13.928	15.117	0.887179	28.8633	8.98317
AP1S2 ENSG00000182287	0.890118	0.0217673	0.0514552	0.243973	6.05748	6.44656	0.775727	0.101672
AP1S3 ENSG00000152056	0.369586	0.224982	1.31273	1.88584	0.557031	1.58753	0.0376262	1.47957
AP2A1 ENSG00000196961	33.0826	17.9013	3.83997	4.38028	16.1667	10.3967	20.0449	23.0301
AP2A2 ENSG00000183020	2.98131	5.0563	5.75703	18.9702	38.8109	37.388	7.50108	4.65479
AP2B1 ENSG00000006125	1.45852	16.0239	7.74257	1.38752	6.91217	5.19351	110.422	14.4044
AP2M1 ENSG00000161203	166.889	23.3555	19.0529	84.1333	67.1729	15.2516	47.5236	8.93477
AP2S1 ENSG00000042753	61.5003	49.7998	8.57752	41.4702	34.727	35.4396	11.6328	15.5124
AP3B1 ENSG00000132842	3.39651	0.532377	9.82608	1.12041	0.820996	6.1132	7.6755	1.65914
AP3B2 ENSG00000103723	0.0584615	0.412395	0.0298917	0.304537	1.71375	0.962933	0.476039	0.00605394
AP3D1 ENSG00000065000	15.6122	4.22768	27.3091	13.2088	0.103542	14.2709	4.85895	15.8591
AP3M1 ENSG00000185009	16.7682	4.0333	0.632428	5.90608	5.33299	1.32481	0.459407	0.0420684
AP3M2 ENSG00000070718	0.185119	14.8178	0.503192	0.243509	0.272663	9.77959	4.62426	0.561861
AP3S1 ENSG00000177879	1.24904	0.000857253	2.7966	6.51342	0.0537885	0.420356	4.76063	1.98856
AP3S2 ENSG00000157823	18.0008	5.57099	0.73657	1.2106	8.12163	0.0873515	28.7743	1.62137
AP4B1 ENSG00000134262	0.553959	12.7522	2.30592	0.752179	0.0166389	0.877248	1.05848	0.276171
AP4E1 ENSG00000081014	0.0162954	0.604863	0.185576	0.119125	0.12657	1.80212	1.89081	0.0231578
AP4M1 ENSG00000221838	4.38538	2.99785	0.643345	0.507729	1.34578	0.33815	23.6286	0.201531
AP4S1 ENSG00000100478	2.33851	0.0143954	2.34252	0.016234	0.329218	0.0138629	0.0400235	0.741154
AP5B1 ENSG00000254470	2.26532	0.115798	1.93575	0.28291	1.04118	3.37794	3.62642	8.75188
AP5M1 ENSG00000053770	0.674405	0.229733	2.57797	4.7316	0.896467	0.332654	0.308529	1.11744
AP5S1 ENSG00000125843	1.83868	0.706217	0.837087	3.31482	0.722905	4.59426	8.11872	3.36036e-05
AP5Z1 ENSG00000242802	0.0271309	6.39505	4.63335	1.99339	59.3598	23.0417	0.291101	2.54803
APAF1 ENSG00000120868	0.00454842	0.332656	3.73048	0.587617	0.169086	0.0881583	5.08861	0.0945851
APBA1 ENSG00000107282	0.743307	0.797314	0.0590433	2.60576	0.328256	0.0334039	0.12386	0.255553
APBA2 ENSG00000034053	0.452572	2.97396	0.613518	1.12711	0.583645	3.84637	1.00525	1.03386
APBA3 ENSG00000011132	1.42471	8.35599	7.36093	2.26899	9.81052	0.0238038	11.3172	14.6459
APBB1 ENSG00000166313	16.3244	24.6834	0.754179	3.44959	27.0257	34.8211	48.5389	0.93646
APBB1IP ENSG00000077420	0.696863	0.0246395	0.28916	0.549661	1.89047	0.58394	0.745549	4.27821
APBB2 ENSG00000163697	7.76924	0.28142	0.249847	0.0662997	2.40755	4.17982	0.0614024	0.0764523
APBB3 ENSG00000113108	4.95453	25.4924	21.8213	5.86318	47.9028	6.69786	0.960879	9.17565
APC ENSG00000134982	0.367974	0.456967	0.0387109	7.85887	0.00441375	0.059906	0.00390966	0.0676508
APC2 ENSG00000115266	0.169315	0.13033	0.0783913	0.273451	0.00475927	0.00918859	0.127623	0.00571404
APCDD1 ENSG00000154856	6.77375	0.750164	2.31738	6.72768	20.7572	1.61441	1.21196	31.5321
APCDD1L ENSG00000198768	0.203281	0.790444	0.565467	0.0190697	0.475758	2.52036	0.109059	0.342314
APEH ENSG00000164062	27.9164	28.0018	2.67057	5.55138	1.35498	28.0659	6.11819	4.27832
APELA ENSG00000248329	0.117715	0.0127122	0.209045	1.54868	0.0502261	0.00509685	0.0178169	0.0032987
APEX1 ENSG00000100823	6.08759	9.63101	3.2737	0.548054	9.90064	1.59343	15.2681	15.5885
APEX2 ENSG00000169188	0.987903	1.42182	1.5365	1.20482	0.303879	5.05314	1.17036	0.0362745
APH1A ENSG00000117362	0.462316	1.90819	27.1749	20.0889	1.80868	35.8275	34.613	2.92412
APH1B ENSG00000138613	1.81216	2.32275	2.42561	8.19882	0.421197	2.1622	5.53432	3.07463
API5 ENSG00000166181	3.71029	0.0603831	4.42535	1.98558	1.13989	0.603145	8.57655	0.185242
APIP ENSG00000149089	0.718524	0.10909	0.761871	0.787744	0.676392	1.46474	0.0111017	1.46546
APITD1 ENSG00000175279	0.246044	0.193437	0.0775582	0.713569	0.21813	0.192367	3.45837	0.20966
APLF ENSG00000169621	0.743439	0.075006	0.00618184	0.137836	0.460911	0.092636	0.664248	0.000689857
APLN ENSG00000171388	0.148518	0.191632	0.121151	0.00476426	0.13626	0.0981222	0.144481	0.0582283
APLNR ENSG00000134817	0.0624519	2.0951	1.55483	0.0735513	0.110071	0.326612	0.0870545	0.0356498
APLP1 ENSG00000105290	6.48223	1.02333	0.301094	0.0362443	0.668338	0.299379	2.02468	0.0826097
APLP2 ENSG00000084234	5.33316	0.388749	27.0112	106.604	0.174148	1.79417	60.4214	55.813
APMAP ENSG00000101474	0.376202	3.39553	7.41206	34.6657	17.2016	4.93787	1.00627	12.4738
APOA1 ENSG00000118137	0.16166	0.579259	0.038452	0.580975	0.309165	0.184557	0.5486	0.102576
APOA2 ENSG00000158874	0.0176131	0.153116	0.0777733	0.226166	0.0644474	0.166571	0.407678	0.115423
APOB ENSG00000084674	0.00380625	0.0268577	0.196764	0.212735	0.157191	0.0429837	0.0523988	0.00588849
APOBEC3A ENSG00000128383	0.178806	0.00748597	1.16074	0.0729466	0.0247972	0.546716	0.143887	0.0383736
APOBEC3B ENSG00000179750	0.021115	0.15117	0.0780125	0.142973	0.255239	0.0323852	0.0500039	0.109881
APOBEC3C ENSG00000244509	2.78173	22.6105	7.00492	0.0992875	0.174897	5.26409	1.47359	3.21393
APOBEC3D ENSG00000243811	1.49532	0.0142703	0.879074	0.152296	0.819265	3.66459	0.620793	0.449761
APOBEC3F ENSG00000128394	13.5398	0.889015	0.119914	0.490827	0.906923	1.41598	2.44919	0.882038
APOBEC3G ENSG00000239713	1.67969	0.043076	1.68793	0.0634869	7.27344	3.97091	0.0209446	0.645281
APOBEC3H ENSG00000100298	0.0452748	0.200236	0.0091941	0.000203409	0.0119366	1.57292	0.251159	0.471842
APOBEC4 ENSG00000173627	0.0207217	0.00205409	0.0921523	0.0145234	2.28136	0.0775235	0.0158955	0.00220559
APOBR ENSG00000184730	0.222925	0.451122	0.34765	1.70713	21.6068	0.44832	0.131978	7.14723
APOC1 ENSG00000130208	12.8649	0.0142158	0.168329	0.0052084	14.207	0.133667	0.806998	1.4373
APOC2 ENSG00000234906	0.00214343	0.0218217	0.0245645	0.01089	0.0546672	0.225424	0.120776	0.0125053
APOC3 ENSG00000110245	0.0862623	0.0439442	0.0014029	0.105357	0.0360268	0.10036	0.0471006	0.0275605
APOD ENSG00000189058	57.8451	89.972	3.64883	13.8131	29.6754	74.2954	12.9391	2.21581
APOE ENSG00000130203	1.79795	33.5974	0.0817105	0.198921	36.1245	17.1138	2.26714	8.30498
APOF ENSG00000175336	8.0364	0.0147538	0.0918867	1.02663	4.47635	0.499757	9.5277	0.327212
APOH ENSG00000091583	1.27832e-05	0.39099	0.0083224	0.125205	0.496261	0.251727	0.102198	0.0844772
APOL1 ENSG00000100342	20.2576	3.2039	14.5666	1.42839	5.66154	39.9984	67.2638	33.8292
APOL2 ENSG00000128335	16.8201	23.327	0.817546	0.0658747	20.2569	0.486666	7.2062	1.24025
APOL3 ENSG00000128284	20.4598	7.17788	3.14324	0.0271065	0.201102	0.0393489	2.71986	19.218
APOL4 ENSG00000100336	3.12567	2.16508	1.35065	0.573655	0.33027	0.0303396	0.682952	0.00421374
APOL6 ENSG00000221963	0.0265914	12.9634	1.52612	0.708791	0.821814	1.97962	5.91053	1.24173
APOLD1 ENSG00000178878	2.15883e-05	1.43617	0.949785	0.206162	1.80799	4.90172	0.14928	0.330051
APOM ENSG00000204444	1.00053	1.40808	0.0988832	0.0110336	0.063906	0.652445	0.700813	0.252392
APOO ENSG00000184831	0.49745	0.287945	0.18819	0.0328011	0.0741412	0.192566	1.35646	0.0267041
APOOL ENSG00000155008	4.53359	0.312897	1.07659	1.55523	0.949473	0.561627	2.74265	1.25793
APP ENSG00000142192	41.7959	40.4541	56.9732	58.8758	59.3627	68.0787	84.5524	92.3737
APPBP2 ENSG00000062725	3.89441e-05	1.04186	0.300913	3.46519	1.97512	1.7631	2.31239	1.4793
APPL1 ENSG00000157500	0.460057	0.0677283	0.337017	6.00513	6.37205	4.34226	0.306947	2.64877
APPL2 ENSG00000136044	0.561238	11.4289	19.3166	17.4962	0.354755	9.44077	18.2195	14.2797
APRT ENSG00000198931	103.739	40.0679	8.07753	40.0326	27.2544	23.0313	82.3466	31.9779
APTX ENSG00000137074	1.52951	12.9208	4.05052	0.389355	4.42693	0.669656	0.694653	0.585068
AQP1 ENSG00000240583	15.856	5.4832	6.85269	0.0691439	33.7716	45.3483	6.61464	8.98506
AQP10 ENSG00000143595	0.000498515	0.000542079	0.0930375	0.0566711	1.00723	0.104974	0.000841212	0.136962
AQP11 ENSG00000178301	0.0826151	0.141436	0.00162464	0.384	0.017287	0.490497	0.177967	0.0103296
AQP12A ENSG00000184945	0.136962	0.00255802	0.00111475	0.111657	0.0333716	0.227733	0.212358	0.039328
AQP12B ENSG00000185176	0.0617022	0.0541112	0.0356315	0.247313	0.0764788	0.0993518	0.0304128	0.560307
AQP2 ENSG00000167580	3.29398	0.436422	0.016121	0.0507795	0.399988	0.45199	0.0476954	0.489414
AQP3 ENSG00000165272	0.0925024	17.6778	58.1643	2.38508	0.410382	0.00261783	6.24646	44.0936
AQP4 ENSG00000171885	0.175247	0.110197	0.023904	0.00105802	0.00120091	0.0747537	0.665691	0.0422305
AQP5 ENSG00000161798	3.53543	0.418211	0.254806	1.91045	0.779292	0.113682	0.875302	1.05897
AQP6 ENSG00000086159	0.0906714	0.116965	0.0932527	0.0980174	0.142609	0.0301318	0.111967	0.593738
AQP7 ENSG00000165269	0.0433955	0.354039	0.13823	0.027868	0.100603	0.77257	0.00829093	0.271478
AQR ENSG00000021776	0.347671	1.18448	12.6192	6.25476	1.15527	24.5501	0.810729	0.115052
AR ENSG00000169083	23.6904	20.0201	6.46937	11.0214	8.7723	14.5814	23.8777	0.182818
ARAF ENSG00000078061	71.9375	11.9273	7.91275	0.670817	1.1449	8.5485	34.0094	0.032707
ARAP1 ENSG00000186635	41.7725	1.53269	14.8914	24.0638	60.5071	36.3348	4.98275	3.85763
ARAP2 ENSG00000047365	0.366058	0.263006	6.78557	0.259311	1.47936	9.75796	0.361518	0.184918
ARAP3 ENSG00000120318	0.813317	14.1744	1.06727	0.329225	0.960172	10.0607	0.178511	2.1864
ARC ENSG00000198576	0.434397	2.34468	3.00809	0.0866574	1.31153	0.0030799	3.81357	0.118024
ARCN1 ENSG00000095139	0.209785	0.0786363	9.14585	5.64924	29.0721	0.0953984	15.8028	37.5046
AREG ENSG00000109321	0.56368	0.0207639	7.70317	0.00225236	0.379483	0.0146485	0.705668	0.571102
AREL1 ENSG00000119682	7.50389	7.17069	2.70606	1.88363	0.121584	4.43372	6.83771e-05	2.29972
ARF1 ENSG00000143761	3.08398	0.127871	11.3343	17.3786	6.85697	10.2536	44.0266	11.409
ARF3 ENSG00000134287	55.445	21.5489	39.682	14.05	10.0037	0.184845	1.49069	38.0924
ARF4 ENSG00000168374	0.931323	1.0301	10.0847	20.72	0.27577	11.5927	20.4026	3.03095
ARF5 ENSG00000004059	3.50517	3.85369	0.163378	6.62756	0.201714	2.40212	0.123918	0.171685
ARF6 ENSG00000165527	0.0128849	0.909914	12.3326	16.6856	0.75002	56.0837	1.06212	63.3018
ARFGAP1 ENSG00000101199	0.810004	47.0024	4.03143	15.7387	20.229	62.0402	4.78806	0.0138262
ARFGAP2 ENSG00000149182	1.81776	20.1256	9.90888	14.056	69.1287	0.389944	15.5448	0.548628
ARFGAP3 ENSG00000242247	0.0189598	0.0503214	9.08032	15.3743	0.0205036	2.02844	7.34861	1.88995
ARFGEF1 ENSG00000066777	0.28604	0.00452751	0.387393	5.5887	0.0788616	4.15622	13.5239	0.341332
ARFGEF2 ENSG00000124198	0.0697961	0.408163	0.11789	1.74542	0.111924	1.71841	0.113063	2.11651
ARFGEF3 ENSG00000112379	1.09272	0.35133	6.80582	15.0458	0.106954	0.868881	6.49173	2.46236
ARFIP1 ENSG00000164144	3.05385	0.08359	0.782674	0.181044	0.324856	0.913255	7.62663	0.142253
ARFIP2 ENSG00000132254	2.36907	10.3469	37.0971	36.8985	30.2855	0.346991	20.0145	0.791526
ARFRP1 ENSG00000101246	29.9908	5.79178	11.9557	23.0502	2.39058	30.3167	15.3822	4.20103
ARG1 ENSG00000118520	0.313971	0.0317633	0.0652261	0.0357651	0.053558	0.118356	0.0868579	0.403549
ARG2 ENSG00000081181	0.0147809	1.09843	5.4134	27.6827	0.888152	1.07235	22.6287	0.134265
ARGLU1 ENSG00000134884	0.125053	0.870672	36.1102	23.4564	7.82407	30.0857	34.9962	65.1261
ARHGAP1 ENSG00000175220	100.066	34.5865	8.263	17.9939	95.0391	3.72903	18.997	3.69051
ARHGAP10 ENSG00000071205	81.1484	1.16382	0.19472	0.0979928	2.87315	15.7805	3.66019	0.0868422
ARHGAP11A ENSG00000198826	2.83465	0.559675	0.0625708	0.870682	0.322904	1.27807	0.324723	0.340133
ARHGAP11B ENSG00000187951	0.00310716	0.0449797	0.000542845	0.362843	0.155509	0.0172557	0.010846	0.10044
ARHGAP12 ENSG00000165322	0.142966	0.196301	3.1538	0.430586	3.267	0.0467957	2.72405	1.53847
ARHGAP15 ENSG00000075884	0.233979	0.411892	0.108793	0.452302	0.316107	0.561484	1.46757	0.0438822
ARHGAP17 ENSG00000140750	1.19567	2.69961	17.4831	1.69689	0.360119	36.3745	0.00584538	0.626643
ARHGAP18 ENSG00000146376	3.86837	0.300538	2.88713	0.205096	0.151764	0.208665	5.65553	0.00239272
ARHGAP19 ENSG00000213390	0.87177	1.08668	1.69986	0.0957305	0.332198	0.30757	4.90714	1.1787
ARHGAP20 ENSG00000137727	1.67684	0.0979964	0.0249564	0.132579	0.294442	1.67142	0.173539	2.63747
ARHGAP21 ENSG00000107863	0.721575	0.301832	0.0630334	3.45592	2.69963	0.195443	0.63851	20.149
ARHGAP22 ENSG00000128805	1.58218	0.189159	2.93617	0.397155	0.407096	0.630356	0.0354442	6.02722
ARHGAP23 ENSG00000275832	0.0348173	0.0947084	5.26836	0.179565	0.307876	2.17587	0.412944	10.5967
ARHGAP24 ENSG00000138639	0.0170832	0.0990241	0.625408	0.0422938	0.4829	0.00076477	0.384811	0.377663
ARHGAP25 ENSG00000163219	6.41709	0.168728	1.41717	0.392873	0.464973	0.47164	0.921458	0.158147
ARHGAP26 ENSG00000145819	0.0437231	0.780384	3.6025	4.37913	4.94961	0.021016	0.216275	1.04516
ARHGAP27 ENSG00000159314	2.23123	0.400389	26.9855	15.2119	0.22355	1.0061	53.6018	9.24461
ARHGAP28 ENSG00000088756	4.01847	0.0790284	0.0341795	0.0977767	0.157904	0.249581	0.0697459	0.10975
ARHGAP29 ENSG00000137962	0.596706	0.0866421	0.0417856	5.61719	4.54286	0.895333	3.04153	0.192568
ARHGAP30 ENSG00000186517	5.68168	0.255875	0.167083	0.49046	1.06786	1.02027	0.244788	8.88963
ARHGAP31 ENSG00000031081	4.69991	2.28139	0.299315	0.0850581	0.160016	0.526994	4.27374	0.0488338
ARHGAP32 ENSG00000134909	0.8636	0.0683066	9.71424	6.94683	1.38408	5.48332	0.00273806	15.7334
ARHGAP33 ENSG00000004777	46.3098	1.4549	0.00848896	1.54495	2.5477	0.694565	0.336463	1.33039
ARHGAP35 ENSG00000160007	0.608523	5.48058	3.69012	7.58488	23.122	0.791509	4.51524	0.126338
ARHGAP36 ENSG00000147256	0.162319	0.434083	0.711915	0.00386731	0.0225894	0.000563388	0.27957	9.49431e-05
ARHGAP39 ENSG00000147799	6.07598	0.150618	1.8719	1.30364	1.25225	1.97516	2.37683	0.571216
ARHGAP4 ENSG00000089820	0.380751	1.72413	0.47834	0.214884	2.07632	24.0042	1.67414	22.8577
ARHGAP40 ENSG00000124143	0.0600832	0.243909	0.510334	0.0104064	0.226354	1.11207	0.20191	0.296004
ARHGAP42 ENSG00000165895	0.174121	0.325202	0.0767939	0.0296454	0.0192165	0.110899	0.212912	0.0522269
ARHGAP44 ENSG00000006740	1.02602	2.19575	3.85399	3.44149	0.847797	0.0118138	2.03951	0.576171
ARHGAP45 ENSG00000180448	0.073013	0.392639	0.0525931	0.0784955	9.29727	11.9588	0.0971391	15.5042
ARHGAP5 ENSG00000100852	1.72714	0.0240538	3.48616	2.43545	0.0712217	0.947285	8.18376	15.3749
ARHGAP6 ENSG00000047648	1.10743	0.127475	2.48114	20.1899	2.43137	1.48005e-09	39.0995	0.278799
ARHGAP8 ENSG00000241484	0.694443	0.626513	2.51984	3.59575	2.39605	0.0209565	0.1152	0.888236
ARHGAP9 ENSG00000123329	5.51485	3.80103	0.524362	0.0711897	0.600377	6.5271	0.216747	5.99964
ARHGDIA ENSG00000141522	166.831	63.7749	117.037	64.6441	168.246	70.7691	55.3213	56.7487
ARHGDIB ENSG00000111348	1.21755	25.6165	10.5887	0.0555228	0.0399384	64.1933	0.143858	0.152928
ARHGDIG ENSG00000242173	0.96056	0.250669	0.262212	0.0386221	0.558818	0.152803	0.395028	0.830483
ARHGEF1 ENSG00000076928	0.616089	9.65178	6.11263	0.261068	12.542	30.056	8.37262	11.0646
ARHGEF10 ENSG00000104728	1.99846	0.0131421	0.220256	0.299952	2.41508	0.175757	3.27817	0.0371194
ARHGEF10L ENSG00000074964	0.908791	2.79034	17.1417	1.53063	12.007	7.38926	9.84631	2.03544
ARHGEF11 ENSG00000132694	25.7262	10.0841	8.94007	10.0508	0.118803	1.81808	25.4542	5.52174
ARHGEF12 ENSG00000196914	12.1063	0.0380716	6.13454	5.53194	0.0621086	4.14316	9.05767	8.02025
ARHGEF15 ENSG00000198844	2.48783	0.725131	0.276446	2.36944	3.09941	0.320133	0.136155	0.0784247
ARHGEF16 ENSG00000130762	0.233287	0.65493	6.41424	7.82049	0.161806	0.0136472	4.43106	0.731832
ARHGEF17 ENSG00000110237	1.14973	1.51551	1.79032	5.76356	0.887392	17.0757	1.41096	0.271507
ARHGEF18 ENSG00000104880	0.088543	0.00652438	0.030425	0.00112122	0.0104787	0.0187035	0.0320902	0.0599811
ARHGEF19 ENSG00000142632	0.072904	0.0193416	0.136068	1.61372	0.822588	1.31628	1.65391	2.06659
ARHGEF2 ENSG00000116584	0.0945604	20.3411	0.422559	0.0659913	8.16258	31.8103	0.298671	10.6162
ARHGEF25 ENSG00000240771	60.2765	7.68195	0.103899	0.586661	9.7478	3.66895	7.00755	1.12946
ARHGEF26 ENSG00000114790	2.55331	0.37518	1.71113	1.06892	0.767408	0.554767	13.6942	4.07858
ARHGEF28 ENSG00000214944	0.148751	0.224897	3.41654	1.25117	0.094132	0.112767	0.610931	0.226531
ARHGEF3 ENSG00000163947	0.497243	0.19822	6.56596	0.559613	3.97484	0.187213	22.0722	1.19891
ARHGEF33 ENSG00000214694	0.196174	0.335592	0.255099	0.0244628	0.0360475	0.0446766	0.0616063	0.218721
ARHGEF35 ENSG00000213214	0.369863	0.0747363	0.307951	0.556256	0.229098	0.848007	0.0603585	0.0514147
ARHGEF37 ENSG00000183111	1.15551	8.77026	0.748442	3.8111	0.189491	1.22496	27.4878	1.95705
ARHGEF38 ENSG00000236699	0.212284	0.00103978	2.18913	3.44633	0.0898823	0.762404	0.348437	0.288813
ARHGEF39 ENSG00000137135	0.0102627	0.159929	0.178174	0.517517	0.0760451	0.837175	1.41962	0.00251993
ARHGEF4 ENSG00000136002	10.1497	3.31328	0.189005	0.147174	0.836445	0.0256796	12.3846	7.49923
ARHGEF40 ENSG00000165801	16.4993	9.20115	0.985215	0.238471	0.125255	5.91161	3.13026	1.01728
ARHGEF5 ENSG00000050327	4.78472	2.73029	4.52018	3.48384	0.213926	0.22648	0.752118	0.302514
ARHGEF6 ENSG00000129675	0.000289203	0.29822	0.000259239	0.402931	1.54718	1.32877	0.460859	0.719226
ARHGEF7 ENSG00000102606	3.82136	8.21414	6.35677	6.9211	1.54474	9.19537	6.73836	0.367258
ARHGEF9 ENSG00000131089	1.91742	0.181453	0.602914	2.76177	0.17074	25.1701	7.641	0.142593
ARID1A ENSG00000117713	0.364146	0.233595	3.93543	14.0373	4.60425	9.46896	5.8312	8.22871
ARID1B ENSG00000049618	8.11452	8.89602	6.36717	1.36826	13.5479	1.25371	8.23499	2.86264
ARID2 ENSG00000189079	0.241832	0.437675	6.02717	1.0294	1.03305	0.22317	3.48412	2.70995
ARID3A ENSG00000116017	1.96671	0.0512192	0.501477	2.00338	1.70688	0.0748851	7.56761	6.88832
ARID3B ENSG00000179361	0.950684	0.404984	2.47109	0.489512	1.70899	0.433677	0.719549	0.0688424
ARID4A ENSG00000032219	1.8128	0.0561249	0.912569	0.830154	0.0122756	0.367708	2.81311	0.718843
ARID4B ENSG00000054267	4.19989	1.79879	11.1982	5.13828	13.2783	0.38471	0.156658	2.56044
ARID5A ENSG00000196843	1.99108	72.0309	2.25461	0.949126	70.0421	121.279	53.5192	0.00164039
ARID5B ENSG00000150347	0.299223	0.021962	3.32607	8.5787	0.775204	0.287019	14.7938	0.417602
ARIH1 ENSG00000166233	0.826709	0.0773194	8.71521	4.01771	0.266418	21.6554	2.1968	5.42039
ARIH2 ENSG00000177479	4.75072	9.57505	11.588	11.7986	0.18607	2.58075	11.7499	0.138308
ARIH2OS ENSG00000221883	4.26033	1.89221	0.0293167	2.16988	2.40294	0.045795	0.011741	0.823648
ARL1 ENSG00000120805	0.885198	10.0224	11.0518	8.8222	0.940904	0.0117165	0.0428765	1.16525
ARL10 ENSG00000175414	0.871953	1.19731	1.05714	0.0226884	0.476426	0.0955964	0.693068	0.00956095
ARL11 ENSG00000152213	3.04856	0.014283	0.312065	0.0135346	0.554122	0.0276721	0.244361	0.0609904
ARL13B ENSG00000169379	0.463281	0.0891381	0.27291	0.795437	1.03351	0.488881	0.789066	0.487998
ARL14 ENSG00000179674	0.164216	0.00229295	3.08172	0.0010256	0.0384079	0.168943	0.0835871	0.146637
ARL14EP ENSG00000152219	1.91709	0.610002	0.394124	0.482724	0.0434954	2.47377	0.0547633	4.97271
ARL15 ENSG00000185305	0.0484465	0.283768	1.61957	1.4147	0.0731634	0.50772	7.29828	0.0516835
ARL16 ENSG00000214087	18.0427	4.83458	0.523074	2.80255	4.86513	0.379292	0.0302692	20.5453
ARL17A ENSG00000185829	2.56097	0.246685	1.10774	0.969713	1.41086	0.940999	0.00386255	1.41745
ARL17B ENSG00000228696	0.019163	1.05287	0.240435	2.20944	0.306415	0.200089	0.433831	0.47981
ARL2 ENSG00000213465	21.9969	2.36225	1.82791	3.27708	10.3297	32.6281	2.46115	2.2428
ARL2BP ENSG00000102931	3.63869	0.169845	2.035	2.06282	0.880881	1.21381	0.825016	1.32426
ARL3 ENSG00000138175	23.7352	45.7023	0.190075	0.699334	0.0484678	0.300278	1.40253	0.587814
ARL4A ENSG00000122644	7.3646e-05	0.219864	0.488627	0.0697135	0.0231278	0.119028	0.179852	4.75423
ARL4C ENSG00000188042	4.25728	0.900748	2.34283	0.128712	7.23284	0.633868	1.89305	6.51885
ARL4D ENSG00000175906	4.19317	0.200344	2.24389	0.570786	0.14992	8.23909	0.615486	9.99361
ARL5A ENSG00000162980	8.02985	1.47705	1.82567	0.0109006	0.348759	2.58673	4.99789	1.38927
ARL5B ENSG00000165997	0.450317	0.0539162	0.177159	0.703733	0.150643	0.584259	2.36643	0.319213
ARL5C ENSG00000141748	0.0400868	0.0294144	0.00876803	0.023288	0.0727529	0.0272453	0.162818	0.0196034
ARL6 ENSG00000113966	0.746431	0.00466358	0.0575234	0.0373126	3.40696	0.0838808	0.0523509	0.391541
ARL6IP1 ENSG00000170540	1.15838	0.147944	6.12033	8.26391	10.3973	2.82256	8.33998	0.748293
ARL6IP4 ENSG00000182196	8.85081	20.682	1.26602	0.343078	44.4823	21.5453	78.9354	7.13731
ARL6IP5 ENSG00000144746	2.93058	16.2567	4.25593	9.04812	10.3501	1.42542	15.9223	5.16834
ARL6IP6 ENSG00000177917	0.362777	0.0240802	1.00313	0.160678	1.14169	1.20714	0.955562	2.24269
ARL8A ENSG00000143862	3.95364	1.14165	5.08848	7.67566	5.39386	3.06554	1.86284	1.81147
ARL8B ENSG00000134108	2.04245	3.5527	0.88366	1.13141	4.29739	0.948019	1.28373	0.768028
ARL9 ENSG00000196503	0.575262	0.42552	0.334145	0.185818	0.72406	2.93048	0.719788	0.0692583
ARMC1 ENSG00000104442	3.57945	0.00583635	0.0755605	1.42372	0.378094	0.330359	0.492722	0.86261
ARMC10 ENSG00000170632	0.404686	1.94082	1.5266	0.375347	3.93356	0.397577	3.16965	1.4179
ARMC12 ENSG00000157343	1.1501	0.712584	0.0511516	0.265033	0.684059	0.158854	0.0450128	0.10949
ARMC2 ENSG00000118690	0.394129	0.101033	0.55633	0.134142	0.0173514	1.07186	0.271853	0.00952349
ARMC4 ENSG00000169126	4.49019	0.877166	0.179521	0.075434	0.0710477	0.231272	0.00262593	0.0703742
ARMC5 ENSG00000140691	1.65328	1.86855	3.07611	1.45475	1.74977	0.418062	0.928629	2.60564
ARMC6 ENSG00000105676	0.152993	13.9836	2.70773	2.4181	20.6498	2.94135	0.0175909	2.69617
ARMC7 ENSG00000125449	10.1478	3.45648	0.864912	0.802946	4.73548	2.00874	0.439489	0.440793
ARMC8 ENSG00000114098	3.4678	0.174428	2.63359	10.4521	0.675255	1.63854	1.05067	2.36792
ARMC9 ENSG00000135931	0.921738	3.50792	0.108426	0.259011	9.32704	3.35611	1.67362	0.112397
ARMCX1 ENSG00000126947	2.52192	1.68904	2.25477	0.351006	1.52067	0.396788	0.874953	0.0263977
ARMCX2 ENSG00000184867	0.074438	0.518222	0.169968	0.507951	3.60717	2.63685	0.481235	4.83861
ARMCX3 ENSG00000102401	25.9436	0.124251	6.29575	4.66835	0.268283	2.54605	1.80158	0.934498
ARMCX4 ENSG00000196440	0.10193	2.15133	3.11069	1.85042	0.513075	0.0251794	1.25374	2.60879
ARMCX5 ENSG00000125962	1.33474e-06	0.0237997	0.00159479	0.225865	0.447643	0.0136679	0.195118	0.830966
ARMCX6 ENSG00000198960	0.209021	0.880223	4.61278	0.970151	0.610961	0.440811	2.43633	0.179773
ARMT1 ENSG00000146476	0.30273	0.0454873	0.303532	3.45039	0.255228	0.302195	1.48789	3.23298
ARNT ENSG00000143437	3.92097	18.6925	4.67614	3.71204	10.029	23.6177	11.2136	7.16787
ARNT2 ENSG00000172379	0.186236	0.285225	1.94983	0.0372119	1.10888	0.00384181	0.144387	0.11145
ARNTL ENSG00000133794	0.118105	0.0826165	0.153552	0.08544	0.0347241	0.0952765	0.231559	0.06785
ARNTL2 ENSG00000029153	0.0667733	0.172788	2.28064	0.0133593	0.758597	0.138721	0.974135	0.24729
ARPC1A ENSG00000241685	0.938071	35.1094	8.43012	11.9822	9.49197	0.114423	0.44338	0.462417
ARPC1B ENSG00000130429	24.6273	20.5508	11.0701	2.07444	28.2854	66.6386	3.99365	33.9855
ARPC2 ENSG00000163466	2.92717	0.96475	17.0431	3.86334	64.6456	1.02274	1.90266	3.34933
ARPC3 ENSG00000111229	6.49309	13.2714	87.9775	50.0464	43.8286	13.2973	98.1569	38.7963
ARPC4 ENSG00000241553	64.4111	21.6117	10.6992	74.8565	52.4956	37.8833	26.5644	8.18425
ARPC5 ENSG00000162704	6.36065	0.0784479	9.40366	11.5819	2.04467	9.55894	10.0206	2.47668
ARPC5L ENSG00000136950	0.751151	0.0130878	15.2229	9.47413	5.51475	2.46134	0.217053	11.2497
ARPIN ENSG00000242498	1.5668	1.23758	1.39065	11.3072	1.84199	6.49615	0.223876	19.7294
ARPP19 ENSG00000128989	0.938342	1.2134	0.474295	9.33861	1.36859	3.65845	0.181257	14.7257
ARPP21 ENSG00000172995	0.388348	0.023971	0.0133719	0.0415262	0.0933046	0.189187	0.000513026	0.43913
ARRB1 ENSG00000137486	1.36134	19.6075	14.8787	0.782572	61.138	2.41431	8.56085	1.51195
ARRB2 ENSG00000141480	0.647174	8.28517	5.75825	10.8985	0.212239	13.3889	0.397837	7.12749
ARRDC1 ENSG00000197070	7.87627	0.325216	18.0251	7.44071	25.1857	2.43211	55.0634	2.07969
ARRDC2 ENSG00000105643	0.0488032	0.492918	14.012	1.03381	35.4445	3.47375	1.48715	25.0623
ARRDC3 ENSG00000113369	0.396049	0.0234902	17.6916	1.04834	25.072	8.71122	5.40481	0.959377
ARRDC4 ENSG00000140450	2.86156	0.0709406	1.76606	2.89773	0.832678	0.743716	4.16941	1.32586
ARRDC5 ENSG00000205784	0.773091	0.519734	0.00838787	0.161212	0.0324614	0.0546964	0.236035	0.554678
ARSA ENSG00000100299	37.3697	44.7703	4.2385	23.1045	0.755235	55.0405	45.9482	8.69999
ARSB ENSG00000113273	0.262413	0.313889	0.007371	0.00815763	0.897756	4.15778	0.083446	4.45017
ARSD ENSG00000006756	1.89097	14.3507	10.9786	2.90293	0.141754	1.25336	0.59871	15.1714
ARSE ENSG00000157399	0.418712	0.00241922	0.105416	0.00137805	0.906599	0.0180828	0.00494857	0.199055
ARSG ENSG00000141337	6.32333	0.599806	0.339805	0.224786	0.585818	0.195043	0.359244	0.672745
ARSI ENSG00000183876	10.0826	3.93785	0.238119	0.0738856	0.0407969	0.205605	0.425874	0.224194
ARSJ ENSG00000180801	8.11152	0.261552	1.72495	0.224457	0.004289	5.28294	1.11638	6.27627
ARSK ENSG00000164291	0.0127544	0.0829101	0.105561	2.00177	0.079315	0.126232	0.423789	0.414407
ART3 ENSG00000156219	0.236031	0.0128352	0.000200583	0.0181856	0.0245872	0.0266229	0.805492	0.0410788
ART4 ENSG00000111339	0.631499	0.0772642	0.139026	0.23287	0.213943	0.197827	0.425439	0.0185576
ART5 ENSG00000167311	0.191831	0.287851	0.00638586	0.260663	0.452919	0.227187	0.111863	1.24928
ARTN ENSG00000117407	6.36762	0.521326	0.753425	0.223157	1.29303	0.0202514	0.660587	0.279987
ARV1 ENSG00000173409	0.748836	0.0648367	1.82432	0.817904	0.736004	0.0973283	3.92486	0.108103
ARVCF ENSG00000099889	0.0438228	0.371698	6.14314	3.53214	0.665108	9.35914	15.3671	3.119
ARX ENSG00000004848	0.360816	0.244358	0.0621899	7.94463	0.338442	0.230393	0.177536	0.602721
ASAH1 ENSG00000104763	12.7161	8.48522	37.8142	28.2335	0.506498	2.40299	52.9189	19.7577
ASAH2 ENSG00000188611	0.0775979	0.0257234	0.000788413	0.364341	0.0359579	0.0157356	0.0570528	0.00412049
ASAH2B ENSG00000204147	0.250279	0.0487349	1.13147	0.2111	0.0325248	0.452407	0.188182	0.185694
ASAP1 ENSG00000153317	0.130341	0.548319	0.406639	0.0322213	23.4598	0.87329	8.93965	1.35742
ASAP2 ENSG00000151693	0.138328	0.0817796	1.01989	0.464571	0.0695742	0.4601	10.6171	1.47809
ASAP3 ENSG00000088280	45.0508	22.6862	5.78949	9.71573	5.74865	0.449423	5.03629	4.87693
ASB1 ENSG00000065802	4.81456	5.38234	5.27494	2.67811	7.07715	0.108343	0.0603387	5.96015
ASB10 ENSG00000146926	0.136568	0.0121189	0.0194135	0.231371	0.000358261	0.171679	0.0344885	0.06398
ASB11 ENSG00000165192	0.164168	0.09431	0.0145424	0.0813513	0.153824	0.0474513	0.0433319	0.183432
ASB12 ENSG00000198881	0.00778846	0.127439	0.630026	0.000887656	0.051007	0.00399102	0.306292	0.0157108
ASB13 ENSG00000196372	1.46244	5.62781	2.88088	0.0382997	29.7382	1.01383	0.475934	0.0686576
ASB14 ENSG00000239388	0.356954	0.0674868	0.0907312	0.368803	0.196035	6.3206e-05	0.00778253	0.327608
ASB15 ENSG00000146809	0.0194814	0.0990583	0.0566862	0.0528744	0.0451126	0.0440466	0.263274	0.0172973
ASB18 ENSG00000182177	2.28114	0.0222911	0.0985031	0.0360777	0.0100389	0.046106	0.0709757	0.0239315
ASB2 ENSG00000100628	18.5786	6.50486	2.39196	0.0981312	65.9185	8.15958	0.761926	0.937726
ASB3 ENSG00000115239	0.319436	0.432861	0.225209	3.16793	0.0690035	1.35633	1.99138	3.88817
ASB4 ENSG00000005981	0.121773	0.0394807	0.38375	0.0274386	0.0732357	0.266085	0.0879488	0.0508028
ASB5 ENSG00000164122	6.00784	0.0284199	0.0523152	0.255112	0.0433734	0.0215445	0.759589	0.0281787
ASB6 ENSG00000148331	14.0573	2.87776	0.549326	5.75552	2.88569	4.37243	1.23274	0.0676792
ASB7 ENSG00000183475	0.19173	0.186719	0.139927	0.0833551	0.436406	0.0478011	2.79226	0.0771099
ASB8 ENSG00000177981	3.17576	3.30484	0.437804	6.19079	0.695308	3.92242	4.08535	7.08749
ASB9 ENSG00000102048	0.00139072	0.0124716	0.141819	0.00521978	0.016427	0.0649462	0.303069	0.570217
ASCC1 ENSG00000138303	1.31323	0.00852013	0.0308224	2.44142	0.286595	3.44463	3.00537	1.45162
ASCC2 ENSG00000100325	33.0401	0.153111	9.86773	9.8798	14.1637	1.92418	9.39792	17.6414
ASCC3 ENSG00000112249	0.508054	0.22445	1.91024	0.297959	0.775268	2.15365	0.0864394	0.277955
ASCL1 ENSG00000139352	0.173791	0.267662	0.000413801	0.0187976	0.149996	0.952826	0.219755	0.17204
ASCL2 ENSG00000183734	26.5387	0.911385	0.0156479	5.41417	0.0427041	0.169222	7.92759	0.0207756
ASCL4 ENSG00000187855	0.0519243	0.0531814	0.176552	0.000242736	0.117601	0.110952	0.690483	0.291668
ASCL5 ENSG00000232237	0.113022	0.0699217	0.0782239	0.0840228	0.0279851	0.0197514	0.0797668	0.0377045
ASF1A ENSG00000111875	0.0209961	0.155268	0.790915	0.0127402	0.0719074	2.21146	3.59948	0.120136
ASF1B ENSG00000105011	0.126419	0.00387036	0.254159	0.139434	5.04497	2.37287	0.873219	0.212353
ASGR1 ENSG00000141505	0.292735	2.38905	1.18449	0.407437	0.0637413	0.000196493	0.739549	0.16295
ASGR2 ENSG00000161944	0.0472273	0.0292455	6.09923	0.00831651	0.0299421	0.0454471	0.0616275	0.232845
ASH1L ENSG00000116539	34.0471	7.434	7.30217	15.222	0.177302	0.0648588	6.71316	6.43586
ASH2L ENSG00000129691	1.72624	0.200372	1.32594	0.0291129	4.57852	0.647856	0.373835	6.49084
ASIC1 ENSG00000110881	9.74455	0.869617	0.0394482	0.45906	1.59517	3.50744	1.38132	0.0461868
ASIC2 ENSG00000108684	0.0602338	0.0109197	0.0546669	0.0943679	0.00603929	0.12878	0.11448	0.221179
ASIC3 ENSG00000213199	0.0951628	0.00447327	0.224147	0.0561722	2.34053	0.20749	0.0929039	0.019484
ASIC4 ENSG00000072182	0.202709	0.0151073	0.222625	0.205562	0.00269483	0.0283485	0.318677	0.0607988
ASIP ENSG00000101440	2.33281	0.0779533	0.346486	0.140676	0.750343	0.0597395	0.18945	0.0651031
ASL ENSG00000126522	11.9661	0.0866701	1.22465	3.52489	11.0161	2.14745	18.8435	11.4831
ASMT ENSG00000196433	0.457325	0.0345158	0.792755	0.27895	0.246793	0.0869892	0.0702821	0.127694
ASMTL ENSG00000169093	44.799	29.9232	0.150012	5.92806	8.78692	26.3712	1.31173	26.5796
ASNA1 ENSG00000198356	5.14552	10.6311	9.84646	6.44297	26.1377	6.27193	40.9125	1.07892
ASNS ENSG00000070669	27.8798	62.7241	1.53773	6.36753	1.01765	6.71451	1.52144	0.527169
ASNSD1 ENSG00000138381	1.97801	2.82186	0.233675	0.150673	0.49778	0.0344697	12.5413	1.1036
ASPA ENSG00000108381	3.33048	0.622891	0.0907095	0.704449	2.02116	0.812916	1.50491	0.163714
ASPDH ENSG00000204653	0.395683	0.0631844	0.0395149	0.34156	0.0226674	0.211623	0.0133198	0.0717825
ASPG ENSG00000166183	1.54575	0.189061	0.544323	0.232114	0.359157	0.144842	0.336719	0.0863869
ASPH ENSG00000198363	23.5929	0.083047	10.0699	5.63504	0.955148	0.426819	6.26377	13.1534
ASPHD1 ENSG00000174939	0.240955	1.82995	0.455211	0.0372764	0.283578	0.505695	0.163435	0.22694
ASPHD2 ENSG00000128203	0.035763	0.076685	0.247233	0.0894416	0.0237512	0.0766793	3.57052	0.0399278
ASPM ENSG00000066279	0.320156	0.602763	0.303373	0.194202	0.00190884	0.00181523	0.598763	0.035617
ASPN ENSG00000106819	0.00390646	0.252406	0.112739	0.50159	1.70269	0.482353	0.107503	0.0181589
ASPRV1 ENSG00000244617	0.503882	0.768203	0.0160606	2.34469	0.217235	0.135707	0.521694	0.0466311
ASPSCR1 ENSG00000169696	24.6104	0.364179	15.3617	15.645	13.5097	0.225234	2.32045	1.08809
ASRGL1 ENSG00000162174	0.0942047	4.08588	4.306	0.0106878	0.57149	1.15554	4.35313	0.27089
ASS1 ENSG00000130707	143.734	1.92291	87.2692	0.447215	35.6027	19.8737	0.0187141	55.2433
ASTE1 ENSG00000034533	0.0322195	3.69182	1.73314	0.0575152	0.076302	0.0364599	0.15442	0.0130559
ASTN1 ENSG00000152092	0.489627	0.216977	0.00745596	0.0882423	0.206893	0.0393316	0.13376	0.135724
ASTN2 ENSG00000148219	16.5873	25.9943	2.97136	13.9382	1.70648	0.401108	7.3794	0.0318121
ASUN ENSG00000064102	0.007983	1.25581	0.306702	0.0170929	1.05663	0.618762	1.80801	0.158333
ASXL1 ENSG00000171456	0.221348	21.2339	3.50441	1.82921	1.1532	1.12191	11.4058	8.83142
ASXL2 ENSG00000143970	0.94435	1.75698	0.15796	1.25416	3.07086	1.33655	4.09529	0.495842
ASXL3 ENSG00000141431	3.64767	0.140786	0.0408124	0.79593	0.184361	0.0306333	0.0299038	0.00797403
ATAD1 ENSG00000138138	0.015697	0.0137368	2.94788	6.11689	0.535922	0.133807	2.64996	0.0283833
ATAD2 ENSG00000156802	0.95159	1.76106	0.467738	0.676855	0.0707631	0.022933	1.5068	0.277084
ATAD2B ENSG00000119778	0.355166	0.26388	0.211053	0.0459767	0.156907	0.580143	3.3362	0.000714447
ATAD3A ENSG00000197785	43.1156	10.2881	8.34106	16.7615	8.55991	4.58474	1.42026	3.59537
ATAD3B ENSG00000160072	0.875192	2.73026	14.5816	7.72641	9.09172	0.0681111	13.3401	6.79274
ATAD3C ENSG00000215915	1.04439	0.744744	0.0481358	0.184208	5.11578	2.7319	1.57159	0.311729
ATAD5 ENSG00000176208	0.432739	0.0127349	0.0110993	0.0842968	0.515147	5.28483	0.199992	0.0672563
ATAT1 ENSG00000137343	0.433642	0.994506	6.23725	1.0379	2.95386	0.441259	0.277473	0.946691
ATCAY ENSG00000167654	2.87554	0.055437	0.0906693	0.413293	0.110808	0.695383	0.0112122	0.816403
ATE1 ENSG00000107669	0.317272	2.76281	3.03792	1.64093	1.11805	6.0561	0.73439	0.943427
ATF1 ENSG00000123268	4.4011	0.413097	0.494652	0.153187	0.0851811	0.0941694	0.179932	0.0122052
ATF2 ENSG00000115966	0.0584521	0.0734606	0.424984	7.4751	0.757717	2.49071	2.80998	1.67605
ATF3 ENSG00000162772	0.286943	15.1045	322.597	51.9703	1.4358	93.7022	18.4393	1.48318
ATF4 ENSG00000128272	57.0239	65.3314	48.6818	43.3002	21.6427	8.3974	176.265	20.9536
ATF5 ENSG00000169136	4.47928	1.68394	7.83748	17.6719	2.9182	1.15775	14.5543	1.14918
ATF6 ENSG00000118217	4.101	4.83706	3.23142	3.09184	1.14588	2.12905	3.62465	1.54785
ATF6B ENSG00000213676	1.46808	0.0865029	10.2488	13.2685	5.14248	11.4521	10.791	0.29929
ATF7 ENSG00000170653	12.7846	0.00978654	0.98605	1.54585	0.10837	5.66036	2.7735	0.824142
ATF7IP ENSG00000171681	4.42376	8.65426	0.476735	0.359996	3.18091	1.36654	2.53681	0.855481
ATF7IP2 ENSG00000166669	0.316347	0.448298	0.596699	0.343561	0.475879	0.417632	0.741473	5.79332
ATG10 ENSG00000152348	15.5052	0.372352	4.56209	8.14978	3.03384	14.5001	15.8219	9.42853
ATG101 ENSG00000123395	20.853	11.5606	8.64275	3.09432	14.631	5.65248	0.18431	3.81469
ATG12 ENSG00000145782	12.4599	6.52709	4.32626	11.0637	0.332493	1.673	4.39059	4.36836
ATG13 ENSG00000175224	29.9961	0.0938758	5.39208	3.02247	4.06151	3.23711	5.96618	2.20404
ATG14 ENSG00000126775	0.654591	4.49197	3.47256	1.12858	0.102911	1.0839	1.01166	0.241246
ATG16L1 ENSG00000085978	9.60412	0.12996	6.05597	7.57224	3.30186	0.151987	2.99702	1.20149
ATG16L2 ENSG00000168010	0.482141	0.0448306	5.11753	0.0494606	0.661186	11.5957	7.29088	0.656071
ATG2A ENSG00000110046	3.43133	9.63535	11.7082	12.1783	0.749309	36.6421	18.7038	6.87224
ATG2B ENSG00000066739	3.30512	6.00373	0.217921	7.77585	1.24254	0.801703	7.74282	2.07118
ATG3 ENSG00000144848	0.716011	0.0705422	3.21311	0.206089	5.68599	0.368951	0.203127	1.21237
ATG4A ENSG00000101844	0.138171	2.69291	1.23588	0.617416	0.256321	0.29271	1.09512	0.0250327
ATG4B ENSG00000168397	27.4728	12.2448	29.5108	38.356	29.9057	1.0632	67.3146	1.19125
ATG4C ENSG00000125703	1.06222	0.0864548	0.115827	1.39629	3.63801	0.171681	0.50473	0.15139
ATG4D ENSG00000130734	10.935	1.13879	3.52019	8.16315	26.4645	3.25464	0.253665	0.532504
ATG5 ENSG00000057663	2.15089	0.522102	3.06541	2.02962	3.40132	0.13019	0.160128	0.382731
ATG7 ENSG00000197548	28.3803	6.4612	5.00987	5.66818	1.37167	1.00424	4.32835	8.58561
ATG9A ENSG00000198925	177.259	26.157	1.02903	13.5278	3.24355	11.0263	17.0876	16.8742
ATG9B ENSG00000181652	0.00250126	0.00824197	0.00700446	0.0107963	0.140252	1.08159	0.102656	0.0229416
ATHL1 ENSG00000142102	10.5475	1.70506	0.328362	7.59935	22.4927	1.10324	4.61941	1.95427
ATIC ENSG00000138363	2.60114	6.9737	0.0766679	1.00285	0.0352007	8.09646	0.00948433	0.183752
ATL1 ENSG00000198513	0.489609	0.324924	0.771459	0.282563	0.689222	1.50875	1.29297	0.125848
ATL2 ENSG00000119787	21.8711	0.12632	10.837	14.5221	3.88489	13.6439	10.0037	2.43442
ATL3 ENSG00000184743	8.18921	2.20598	1.7064	0.994254	5.98057	5.30352	0.928137	7.94544
ATM ENSG00000149311	2.47426	0.434791	3.98024	8.93588	0.485247	10.3828	7.304	6.97922
ATMIN ENSG00000166454	0.196559	0.470877	5.41376	0.291064	0.00614177	0.413993	6.37889	0.842123
ATN1 ENSG00000111676	2.56656	0.367384	6.25195	31.8218	96.781	46.751	1.42516	9.4762
ATOH7 ENSG00000179774	0.201455	0.0662514	0.000138357	0.15573	0.0534879	0.0191378	0.10782	0.0103073
ATOH8 ENSG00000168874	32.9339	1.228	18.6928	4.42493	0.779825	4.70416	7.26851	26.5252
ATOX1 ENSG00000177556	81.2502	57.9341	6.32625	36.7671	24.6943	35.4515	85.3355	23.5864
ATP10A ENSG00000206190	0.219464	0.0193339	0.298927	2.15113	7.20613	0.248898	0.220549	1.93264
ATP10B ENSG00000118322	0.150051	0.0593981	0.28777	0.659949	0.102025	0.0897652	0.00811874	0.196349
ATP10D ENSG00000145246	0.00408977	0.162091	0.00489848	0.0801361	3.43078	0.0587679	0.225988	1.38069
ATP11A ENSG00000068650	0.127703	0.148628	1.46003	0.0323698	1.92417	4.74477	0.235509	0.755074
ATP11B ENSG00000058063	0.154325	0.14016	4.06631	7.30326	6.85373	0.19501	0.252774	1.63078
ATP11C ENSG00000101974	3.40951	0.579361	0.0289048	5.48047	0.0341429	1.46261	0.901192	1.67711
ATP12A ENSG00000075673	0.134413	0.00634671	2.65656	0.0256831	0.210939	0.0513318	0.110646	0.0244617
ATP13A1 ENSG00000105726	22.5562	1.4515	18.4485	18.7068	30.3505	1.56763	0.201174	1.8719
ATP13A2 ENSG00000159363	0.973304	6.16666	0.191754	4.1498	6.27938	1.77144	8.73435	1.87839
ATP13A3 ENSG00000133657	0.0019111	0.261998	13.0005	0.891174	0.313047	0.0130147	0.0207784	3.55683
ATP13A4 ENSG00000127249	0.110035	0.0254109	0.00031457	0.100466	0.153352	0.013102	0.083685	0.0385169
ATP1A1 ENSG00000163399	3.88728	13.4754	181.876	91.1285	48.8887	64.1487	139.74	53.081
ATP1A2 ENSG00000018625	7.41739	0.345342	0.0949868	0.0388468	0.0827917	1.88996	0.0174635	0.134218
ATP1A3 ENSG00000105409	0.128405	2.06888e-05	0.0967975	0.24072	0.327444	0.273098	0.0609486	1.0083
ATP1A4 ENSG00000132681	0.116359	0.317373	1.79517	0.0021665	0.137258	0.110068	0.309768	0.0024382
ATP1B1 ENSG00000143153	0.0831689	0.0805989	28.6062	2.43531	3.5993	9.36497	0.815321	15.0068
ATP1B2 ENSG00000129244	1.39991	0.0223386	0.0714127	0.0959101	0.000125896	0.831484	8.43083	1.60345
ATP1B3 ENSG00000069849	0.296209	7.6472	6.93315	8.95964	34.3796	0.736886	0.659621	3.96302
ATP1B4 ENSG00000101892	0.0381354	0.0130647	0.123879	0.00289488	0.35414	0.167559	0.0289655	0.0119161
ATP23 ENSG00000166896	0.0289252	0.551394	0.0056566	0.172402	0.120128	0.107606	0.356779	0.205196
ATP2A1 ENSG00000196296	0.18271	0.123886	0.0102205	0.0239096	0.0366288	0.132741	0.0691057	0.452814
ATP2A2 ENSG00000174437	21.3036	2.17084	17.7237	8.82222	18.8387	5.61931	9.98753	24.202
ATP2A3 ENSG00000074370	13.3475	4.9409	39.0244	5.19106	1.92493	40.8893	0.023209	17.9305
ATP2B1 ENSG00000070961	4.95183	0.207088	14.1127	1.61182	6.11366	1.03584	0.0240513	7.38676
ATP2B2 ENSG00000157087	0.0468572	0.0970461	0.0333416	0.0170523	0.00401252	0.00048458	0.241651	0.101167
ATP2B4 ENSG00000058668	18.2095	2.44775	0.163289	0.171646	2.96016	2.79763	0.049547	0.00700026
ATP2C1 ENSG00000017260	0.333429	0.00971855	8.1884	20.085	0.264906	0.201986	79.1395	0.558956
ATP2C2 ENSG00000064270	1.80395	8.35613	1.77102	19.7751	0.700933	1.63438	7.31511	6.53134
ATP4B ENSG00000186009	0.012497	0.119436	0.085891	3.05578	0.194902	0.197365	0.302539	0.173747
ATP5J2-PTCD1 ENSG00000248919	0.0753838	0.239231	0.0661127	0.0434548	0.639035	0.0181467	0.0369663	0.125413
ATP5SL ENSG00000105341	17.9964	5.40751	2.07541	0.181601	6.7095	0.970327	10.9542	0.585036
ATP6AP1 ENSG00000071553	46.6032	45.1681	16.2977	54.8619	55.375	37.0557	102.759	0.656044
ATP6AP1L ENSG00000205464	1.42643	0.0015316	0.0915581	0.0298256	2.64613	0.0547205	0.30044	1.95906
ATP6AP2 ENSG00000182220	9.62782	4.25421	5.42292	11.2029	9.16439	0.246794	8.64687	3.01721
ATP6V0A1 ENSG00000033627	14.9628	5.28952	6.23147	8.11338	14.5188	27.3951	9.55861	1.67475
ATP6V0A2 ENSG00000185344	0.452788	0.238164	1.02742	0.420578	2.00667	0.560753	0.917906	1.134
ATP6V0A4 ENSG00000105929	0.191298	0.0416438	0.0378296	0.0764523	0.250898	0.192566	0.152376	0.151773
ATP6V0B ENSG00000117410	7.95133	57.7311	20.8097	48.6732	33.0988	30.5338	135.216	151.777
ATP6V0C ENSG00000185883	0.180749	0.186328	0.0767339	0.0555234	0.069345	0.0361763	0.0365796	0.0213211
ATP6V0D1 ENSG00000159720	72.4333	33.0595	17.0014	9.77411	37.7184	23.6547	10.2618	0.304964
ATP6V0D2 ENSG00000147614	0.142632	0.187762	0.236702	0.198018	0.104951	0.00340921	0.149821	0.0449073
ATP6V0E1 ENSG00000113732	29.3478	113.493	14.8158	17.6146	4.46013	0.85462	11.8907	0.165046
ATP6V0E2 ENSG00000171130	22.1148	0.985518	9.95449	11.8316	7.2254	1.60494	9.09575	3.72266
ATP6V1A ENSG00000114573	0.366386	2.63464	1.24288	0.750782	0.614804	12.9721	1.73461	1.54084
ATP6V1B1 ENSG00000116039	0.166886	0.118915	0.365361	0.218962	0.00778291	1.38047	0.00702736	0.0965711
ATP6V1B2 ENSG00000147416	12.4326	1.33555	4.15388	1.82241	0.0553948	13.6149	1.12091	4.33767
ATP6V1C1 ENSG00000155097	0.330121	0.0569145	0.834745	2.97462	0.0968914	0.398121	5.39593	0.156502
ATP6V1C2 ENSG00000143882	2.38096	0.0940163	0.011141	2.89728	2.25686	0.522574	0.952786	4.34864
ATP6V1D ENSG00000100554	2.03726	9.45206	3.26773	0.379662	4.29641	0.145152	0.869443	3.33781
ATP6V1E1 ENSG00000131100	32.0087	18.2851	10.1579	2.22921	0.508454	37.4567	51.7089	17.6304
ATP6V1E2 ENSG00000250565	1.33455	9.7963	0.214181	0.00463567	1.40572	3.35204	0.242245	0.221697
ATP6V1F ENSG00000128524	21.7985	12.6825	2.57137	15.3436	0.363224	7.62367	101.522	12.0328
ATP6V1G1 ENSG00000136888	1.57844	0.0137426	6.49531	19.6934	0.13668	4.08008	36.7653	0.0878928
ATP6V1G2 ENSG00000213760	0.0405726	0.0301005	0.00676472	0.107368	0.158832	0.162893	0.0254641	0.142774
ATP6V1G3 ENSG00000151418	0.074748	0.00689206	0.00135913	0.152098	0.12597	0.0137245	0.0876041	0.112818
ATP6V1H ENSG00000047249	19.8894	2.86937	4.20201	2.28324	0.282695	4.63504	7.02015	1.40802
ATP7A ENSG00000165240	0.206127	0.161739	1.59356	1.54387	0.100447	0.0303801	1.39089	0.754332
ATP7B ENSG00000123191	0.344552	0.106815	0.0747913	0.62348	0.182074	0.0317566	4.95768	1.66621
ATP8A1 ENSG00000124406	0.0509185	1.15232	0.017861	2.76787	0.366032	0.230513	0.274039	0.245112
ATP8A2 ENSG00000132932	0.210094	0.213355	0.366963	0.0617097	0.300755	0.00711334	0.11694	0.0316419
ATP8B1 ENSG00000081923	0.0423219	0.122492	21.6245	8.35201	0.0360664	20.5843	4.80384	6.57865
ATP8B2 ENSG00000143515	12.652	1.45459	10.8016	5.91112	17.2362	11.9648	23.2491	0.0260124
ATP8B3 ENSG00000130270	0.0136457	0.0525599	0.195865	0.0413632	0.13349	0.0273087	5.57679	0.0580358
ATP8B4 ENSG00000104043	0.287691	0.0304023	0.186096	0.780842	1.92918	0.162032	0.484409	0.103912
ATP9A ENSG00000054793	0.779517	6.29766	5.83759	1.32999	10.1624	0.0154808	6.20317	8.31096
ATP9B ENSG00000166377	0.762328	0.124579	1.59873	10.2087	4.25796	9.28446	2.00245	0.212942
ATPIF1 ENSG00000130770	7.45188	3.59535	17.0936	20.5458	0.691246	19.38	28.5145	4.09952
ATR ENSG00000175054	0.438987	0.953363	0.151639	1.1739	0.843251	0.23339	0.113555	0.344513
ATRAID ENSG00000138085	69.5628	37.0606	3.15731	1.40552	0.954246	1.14573	0.310027	1.32156
ATRIP ENSG00000164053	0.0260413	0.133907	0.0157678	0.00982958	0.0148078	0.00279229	0.000378844	0.0337012
ATRIP ENSG00000282827	0.145218	0.240691	0.0236004	0.267264	0.0294327	0.0789269	0.37987	0.181926
ATRN ENSG00000088812	1.01546	4.93581	2.43527	2.93192	1.74079	0.466095	0.17343	3.9865
ATRNL1 ENSG00000107518	1.94033	0.159525	0.0397683	0.0214695	1.95277	0.374922	2.78269	0.194741
ATRX ENSG00000085224	0.819603	5.69638	1.47043	3.14485	0.806691	49.9739	20.3947	2.51079
ATXN1 ENSG00000124788	0.650231	0.0956265	2.13916	11.2408	7.64859	0.845442	69.2331	0.321351
ATXN10 ENSG00000130638	0.910069	9.09571	5.30647	3.39828	1.21383	1.04263	1.27368	0.690716
ATXN1L ENSG00000224470	0.0293048	1.09688	2.88141	0.688446	0.152352	0.480223	0.457092	0.529047
ATXN2 ENSG00000204842	3.18648	1.99845	7.38855	0.72667	2.51172	11.7259	20.2974	3.65782
ATXN2L ENSG00000168488	24.3681	34.2233	14.1326	23.0979	32.7324	0.419648	6.18095	0.355601
ATXN3 ENSG00000066427	29.1769	0.0774195	9.95686	8.13136	0.0426235	0.0167498	3.34082	5.7397
ATXN7 ENSG00000163635	0.144279	1.04193	8.40316	6.76189	1.10749	2.44808	0.150518	0.393717
ATXN7L1 ENSG00000146776	0.285392	2.659	0.10221	0.00557335	0.26762	0.33043	2.41998	0.1326
ATXN7L2 ENSG00000162650	0.470508	0.00616799	0.0683084	0.673217	0.788903	8.0826	1.07529	0.0280906
ATXN7L3 ENSG00000087152	2.38984	4.72692	2.08015	5.28584	4.80458	10.5704	0.541981	1.04993
ATXN7L3B ENSG00000253719	2.62268	14.9452	1.77724	6.32972	5.378	11.6071	2.88436	1.05696
AUH ENSG00000148090	0.0443573	0.413863	0.0322777	2.06535	0.723212	0.472049	14.3848	0.376594
AUNIP ENSG00000127423	0.0696258	0.0224372	0.0723294	0.0142941	0.0239792	0.0395625	0.061026	0.289196
AUP1 ENSG00000115307	64.2157	21.5159	45.0447	70.0668	19.3317	40.1858	40.7001	21.5805
AURKA ENSG00000087586	0.191875	0.00195368	0.000165866	0.0286576	0.0654168	0.0426582	0.00953473	0.708125
AURKAIP1 ENSG00000175756	21.5432	30.739	8.96095	22.4693	38.8833	12.6584	18.5731	5.41427
AURKB ENSG00000178999	0.0173587	0.0679767	0.236523	1.41703	0.223153	0.0905932	0.0285565	0.453216
AURKC ENSG00000105146	0.431857	0.0992669	0.00890345	0.370297	0.0593	0.591808	0.0743542	0.11636
AUTS2 ENSG00000158321	2.49915	0.504969	4.12264	1.71801	30.5695	0.795602	0.610703	2.15398
AVEN ENSG00000169857	12.9669	0.0158874	1.40434	0.436481	19.1726	0.344162	0.109279	0.272326
AVIL ENSG00000135407	0.0016914	0.0514817	0.00431153	0.196188	0.163711	0.215424	0.324506	0.0732156
AVL9 ENSG00000105778	0.116723	0.936081	1.90212	2.4891	0.27085	8.10587	3.3132	0.0713984
AVP ENSG00000101200	0.18379	0.105894	0.0313514	0.18543	0.129844	0.201453	0.0693049	0.0428058
AVPI1 ENSG00000119986	10.65	27.4865	4.51063	0.355858	0.919761	0.353362	0.403667	4.22758
AVPR1A ENSG00000166148	0.097198	0.00745664	0.0518785	0.0743072	0.00551285	0.00612379	0.284221	1.68358
AVPR1B ENSG00000198049	0.0217406	0.0191789	0.0511711	0.0678816	0.107184	0.0115995	0.61061	0.240571
AVPR2 ENSG00000126895	0.0701678	0.00439716	0.0194931	0.0534013	2.77424	0.227391	0.0892185	0.190268
AXDND1 ENSG00000162779	1.01789	0.204165	0.105281	0.0880707	0.0548173	0.28924	0.182977	0.10207
AXIN1 ENSG00000103126	2.23122	9.38534	10.1345	0.0293673	13.3778	0.97654	2.9551	20.8308
AXIN2 ENSG00000168646	0.0871539	0.142938	15.7806	3.38946	6.05297	0.269485	0.0849585	8.94082
AXL ENSG00000167601	54.1836	105.701	8.69004	2.01204	14.3149	35.1354	0.541968	0.765032
AZGP1 ENSG00000160862	118.235	87.7959	841.845	1236.72	0.612057	84.9235	804.106	43.9129
AZI2 ENSG00000163512	0.0588903	0.365346	0.0541549	2.07297	0.968372	5.06147	1.31406	5.99424
AZIN1 ENSG00000155096	1.15601	12.287	10.5566	1.76112	0.95736	3.25321	6.59929	4.14001
AZIN2 ENSG00000142920	2.60698	1.98572	0.00205776	2.3053	0.13307	0.262891	0.473266	5.56932
AZU1 ENSG00000172232	0.0754668	0.0156704	0.323033	0.0270867	0.0189319	0.0414214	0.198117	0.00287179
B2M ENSG00000166710	1.5256	5.14573	200.483	140.707	42.9318	83.863	151.054	116.144
B3GALNT1 ENSG00000169255	0.155023	0.0446247	8.3066	0.0394071	0.496482	1.52439	0.39333	1.04341
B3GALNT2 ENSG00000162885	0.056623	1.74858	1.48933	0.547864	0.00282801	0.0390026	0.119619	0.106992
B3GALT1 ENSG00000172318	0.130154	0.0388357	0.00633044	0.0360357	0.101663	0.308108	0.622502	0.104132
B3GALT2 ENSG00000162630	2.55588	0.0950691	0.0437977	0.0253978	0.0191852	0.0126777	0.11808	0.1126
B3GALT4 ENSG00000235863	27.5336	10.0211	2.94327	2.67956	8.74599	0.136504	1.18621	0.59464
B3GALT5 ENSG00000183778	0.135375	0.0891838	0.614498	0.0537702	0.0097029	0.0698976	0.0001833	0.473592
B3GALT6 ENSG00000176022	7.07851	0.0942139	3.16374	6.94161	0.00497964	0.3175	0.269013	1.89062
B3GAT1 ENSG00000109956	3.43895	11.3528	1.41943	12.3216	0.657125	0.199974	19.6357	0.721642
B3GAT2 ENSG00000112309	0.0613514	0.00942444	0.162412	2.11651	0.40379	1.34697	0.0439183	0.0450589
B3GAT3 ENSG00000149541	23.5169	26.3569	3.57732	12.6216	56.5282	16.5077	14.4973	16.1357
B3GLCT ENSG00000187676	1.93821	0.1956	0.0438714	0.0846698	0.177274	0.875973	1.04292	1.80686
B3GNT2 ENSG00000170340	1.14392	0.165913	0.000789898	0.0577384	0.898698	0.150516	1.21759	0.254098
B3GNT3 ENSG00000179913	0.708577	0.117638	6.50906	0.0350542	0.821497	0.0880092	0.158591	16.9489
B3GNT4 ENSG00000176383	0.511016	0.0779364	0.669873	0.277261	0.259359	0.0602184	0.410218	0.0660258
B3GNT5 ENSG00000176597	0.0772668	0.0393049	2.67847	1.7124	0.00109385	5.45068	0.600602	0.117658
B3GNT6 ENSG00000198488	0.000997991	0.00234137	0.0253891	0.17714	0.0079134	0.00106009	0.0291347	0.0703905
B3GNT7 ENSG00000156966	5.29643	0.261872	3.27419	0.154012	0.214504	0.995847	0.375311	0.12484
B3GNT8 ENSG00000177191	6.92772	0.122027	0.604035	0.992618	3.00108	0.219267	8.08518	0.188385
B3GNT9 ENSG00000237172	8.58036	0.886939	0.64754	0.677901	0.201269	0.564316	0.464592	0.783845
B3GNTL1 ENSG00000175711	1.86402	1.96003	0.229083	0.0280892	0.912873	3.97984	8.27194	0.00013249
B4GALNT1 ENSG00000135454	9.34392	0.0926397	1.00002	0.169998	3.20375	0.585414	0.0769365	0.150195
B4GALNT2 ENSG00000167080	0.205525	0.080562	0.0118856	0.00185339	0.0532092	0.0443205	1.15255	0.214735
B4GALNT3 ENSG00000139044	0.760265	0.207902	2.72149	0.423753	0.219545	0.0761905	0.871811	5.14786
B4GALNT4 ENSG00000182272	0.4752	0.832312	0.228076	6.2523	1.70523	0.157809	0.298013	0.114768
B4GALT1 ENSG00000086062	0.565	0.15082	69.9375	43.2267	5.20299	6.05104	1.64895	34.8573
B4GALT2 ENSG00000117411	29.4309	11.0244	0.916836	0.0867118	39.4407	4.01355	27.8547	0.758488
B4GALT3 ENSG00000158850	23.7465	6.73501	11.2975	1.7291	0.774477	16.5571	22.7165	0.0105309
B4GALT4 ENSG00000121578	0.571315	0.122777	17.4132	0.0502148	0.0286776	0.00916903	22.5259	0.0423022
B4GALT5 ENSG00000158470	1.29934	7.64219	30.2387	0.39922	3.9177	13.9572	1.8368	3.95315
B4GALT6 ENSG00000118276	4.64164	4.98861e-05	0.040509	0.0746623	0.782427	3.72735	0.0174379	0.555501
B4GALT7 ENSG00000027847	16.1013	4.89277	8.38291	0.652007	13.7906	0.767342	22.7069	2.84686
B4GAT1 ENSG00000174684	37.2117	54.2427	2.44918	20.9779	29.1901	0.0350524	2.50004	0.24332
B9D1 ENSG00000108641	16.5087	5.1232	0.182774	0.377456	0.884049	2.64078	0.351846	0.256716
B9D2 ENSG00000123810	17.1467	0.074384	5.44229	0.474878	2.48681	0.337956	7.09877	0.705912
BAALC ENSG00000164929	0.0168705	0.168457	0.822063	0.227097	0.308249	0.00711307	0.00552489	0.000348419
BAAT ENSG00000136881	0.180724	0.0342662	0.0368236	0.31807	0.288249	0.253618	0.207966	0.067064
BABAM1 ENSG00000105393	29.664	2.61438	1.43029	11.9386	27.7525	0.51019	12.8915	1.37017
BACE1 ENSG00000186318	27.2419	8.58737	0.367664	0.148019	14.679	1.74081	1.49384	0.849828
BACE2 ENSG00000182240	30.2737	64.1173	38.1226	36.9038	8.31789	3.58182	8.65916	14.274
BACH1 ENSG00000156273	0.298523	0.0119018	0.423044	2.60325	1.12202	0.0503192	3.39449	0.0793547
BACH2 ENSG00000112182	0.212253	1.93336	0.0218637	0.0131872	0.00175953	0.556746	0.545856	0.119089
BAD ENSG00000002330	46.5597	19.29	15.8185	11.6633	1.8329	16.0019	28.1877	0.776389
BAG1 ENSG00000107262	49.7356	28.8096	122.333	9.56105	6.75447	25.3449	39.2077	9.43428
BAG2 ENSG00000112208	1.88219	0.329688	1.97555	0.367724	0.811816	10.9457	2.24358	1.84285
BAG3 ENSG00000151929	10.9941	1.03334	12.2256	2.83646	0.9727	18.6779	6.29072	1.16983
BAG4 ENSG00000156735	0.204514	2.02621	0.13681	0.15769	0.775517	0.0113218	8.4709	0.404595
BAG5 ENSG00000166170	4.0686	0.249579	2.1119	1.03412	0.16116	2.58387	0.500341	0.0274649
BAG6 ENSG00000204463	3.27769	48.4029	28.5391	1.87724	136.109	0.188674	41.6587	12.4893
BAHCC1 ENSG00000266074	0.0726737	0.535344	0.793538	3.59705	7.11717	8.37547	9.51225	0.0447565
BAHD1 ENSG00000140320	4.20454	3.36016	1.93843	4.71941	3.80083	0.130898	0.629252	0.00490109
BAIAP2 ENSG00000175866	13.6217	4.99312	26.4321	37.1071	4.40322	1.33658	51.2899	3.22599
BAIAP2L1 ENSG00000006453	0.145623	5.6187	18.3683	17.2331	6.06325	0.661687	45.11	4.57785
BAIAP2L2 ENSG00000128298	0.52979	0.450616	1.35563	0.0587037	0.0350319	5.6754	1.54533	0.00279345
BAIAP3 ENSG00000007516	3.99029	3.44015	4.22631	2.01815	0.394491	1.86707	13.9221	0.963341
BAK1 ENSG00000030110	11.6855	7.727	6.92404	1.2182	1.09228	0.0252399	7.72272	5.39072
BAMBI ENSG00000095739	0.127813	0.0398664	1.90386	0.747972	0.479981	0.525676	0.803993	0.150165
BANF1 ENSG00000175334	8.47174	7.2841	9.29214	0.790708	23.534	0.763558	6.47253	3.16249
BANK1 ENSG00000153064	0.083328	0.00275487	0.615723	1.81039	0.516333	0.395977	1.69306	0.623168
BANP ENSG00000172530	0.409392	5.78694	0.500667	0.791552	4.18167	0.124622	6.59191	1.18065
BAP1 ENSG00000163930	28.5965	19.2837	11.298	17.4436	68.4983	7.86713	17.2938	3.55491
BARD1 ENSG00000138376	0.262686	0.155706	3.05579	0.800581	7.09538	0.368072	0.0682712	1.31764
BARHL2 ENSG00000143032	0.830484	0.127754	0.00681217	0.0487878	0.0493294	0.0365923	0.0281132	0.0456947
BARX1 ENSG00000131668	0.00138466	0.0844105	0.0249915	0.0329183	0.367633	0.0280013	0.318326	0.131569
BARX2 ENSG00000043039	1.72902	1.06147	1.95661	0.0209583	0.253831	1.40075	0.84277	0.713585
BASP1 ENSG00000176788	0.238035	0.170686	4.9491	1.95172	0.10088	4.53531	7.5811	0.0645679
BATF ENSG00000156127	5.03094	0.00594605	3.27757	0.0477094	0.298785	0.753733	0.0297647	0.127738
BATF2 ENSG00000168062	2.19968	0.00440906	0.0276334	0.0903379	2.06143	0.707493	0.281481	0.035861
BATF3 ENSG00000123685	3.0324	0.00329624	0.542496	2.79529	0.358131	0.252333	0.057983	0.0831927
BAX ENSG00000087088	2.67324	5.22605	1.49211	1.81429	3.15697	4.05407	2.11274	1.69688
BAZ1A ENSG00000198604	0.657641	0.0937192	8.8172	0.241618	1.93733	0.296153	1.06529	8.77245
BAZ1B ENSG00000009954	6.33287	5.47046	10.0211	6.07659	11.1183	3.00877	0.806145	0.440965
BAZ2A ENSG00000076108	1.05355	0.158229	20.8078	14.7845	0.0896179	60.4849	0.2059	4.47731
BAZ2B ENSG00000123636	19.2992	0.00442023	14.6526	9.73642	1.71654	0.719209	24.8433	0.0313525
BBC3 ENSG00000105327	0.0308612	0.572567	4.54937	0.497835	2.20877	0.0661558	2.43351	0.952461
BBIP1 ENSG00000214413	5.80094	0.0255918	0.141282	0.260076	12.9817	0.490774	3.48612	0.164267
BBOF1 ENSG00000119636	0.187411	0.00885566	11.1465	0.868696	0.764416	0.544661	0.0112121	0.0833108
BBOX1 ENSG00000129151	0.29368	0.0280138	0.0171305	0.112773	0.00879106	0.15332	0.200952	0.319477
BBS1 ENSG00000174483	0.263837	0.526593	2.40697	2.11802	0.428033	1.48043	0.0876454	0.0397528
BBS10 ENSG00000179941	0.226978	1.0286	0.823474	1.11282	0.38549	0.254148	0.905055	0.201352
BBS12 ENSG00000181004	0.441298	0.217015	0.119041	0.0994151	0.0140013	0.0131348	0.15018	0.000482148
BBS2 ENSG00000125124	1.57112	1.21453	1.122	10.7072	0.786113	0.226213	12.2953	0.0893979
BBS4 ENSG00000140463	0.270459	5.47435	1.69699	0.346834	1.40314	0.0369659	13.3613	0.103813
BBS5 ENSG00000163093	3.80297	0.623394	0.157093	1.10611	0.664272	0.869914	3.44023	0.156949
BBS7 ENSG00000138686	1.02583	1.33032	0.129358	0.488118	3.89697	3.23202	2.07936	0.377602
BBS9 ENSG00000122507	0.126533	0.0878573	4.43648	0.372021	0.970734	0.29408	1.44697	0.7861
BBX ENSG00000114439	17.6379	0.090918	2.67357	3.40266	0.378877	0.450398	15.1434	0.989631
BCAM ENSG00000187244	0.0170518	2.93066	28.1487	47.901	5.78635	15.5365	70.3004	8.94489
BCAN ENSG00000132692	0.656109	0.0126079	0.110675	0.110609	6.52173e-05	0.387523	0.554223	0.120705
BCAP29 ENSG00000075790	0.0424868	4.09561	8.09622	7.51444	6.29549	0.704554	7.3378	0.591982
BCAP31 ENSG00000185825	175.383	73.1267	81.6727	120.387	72.6554	66.0719	151.67	77.138
BCAR1 ENSG00000050820	27.9957	26.4207	13.9807	9.51753	32.201	34.397	20.1242	5.81905
BCAR3 ENSG00000137936	15.0665	0.137262	3.59278	1.01008	0.0878976	0.213322	2.36602	3.3183
BCAS1 ENSG00000064787	0.0419042	5.31198	8.15122	5.4464	0.857896	0.0445144	3.37309	0.315171
BCAS2 ENSG00000116752	0.864764	2.18272	2.69044	2.01562	0.159278	3.75076	4.79471	0.25073
BCAS3 ENSG00000141376	15.6836	0.095019	42.5024	2.52897	5.51717	4.44511	7.98812e-05	3.15587
BCAS4 ENSG00000124243	10.1534	0.105464	2.36567	0.532376	1.69177	1.79542	3.2866	0.00020045
BCAT1 ENSG00000060982	1.00966	0.244366	0.066961	0.00934259	0.154227	0.0240472	0.0294335	0.028009
BCAT2 ENSG00000105552	22.2584	13.1947	21.0751	32.8841	0.0193311	7.81228	21.4845	8.39795
BCCIP ENSG00000107949	3.02285	0.286767	3.92314	3.6888	0.85205	2.56682	0.597664	0.00548135
BCDIN3D ENSG00000186666	0.468213	1.63889	0.215754	0.799868	0.286591	0.168451	0.107312	0.217262
BCHE ENSG00000114200	0.137113	0.0410225	0.328396	0.269529	0.113761	9.7205	0.032196	0.409091
BCKDHA ENSG00000248098	5.85524	0.180246	1.83117	1.40846	0.24717	1.89815	1.50946	0.149549
BCKDHB ENSG00000083123	0.0248644	0.0992243	1.12442	2.85845	0.104952	0.228337	0.505921	0.199233
BCKDK ENSG00000103507	11.6766	5.23843	2.77071	0.638528	10.5568	14.3593	9.44996	7.77497
BCL10 ENSG00000142867	0.152304	0.508439	18.5167	2.01383	10.159	0.822452	0.132485	1.41613
BCL11A ENSG00000119866	10.9264	0.213208	1.40472	1.27476	0.282475	0.816055	1.08321	1.56968
BCL11B ENSG00000127152	0.25855	0.152557	0.218161	0.296789	0.247324	5.78106	0.275403	0.025381
BCL2 ENSG00000171791	6.84832	1.35031	1.65462	0.0956834	2.29113	0.0899093	0.292343	10.9097
BCL2A1 ENSG00000140379	0.317624	0.00950147	0.784473	0.045215	0.888159	0.904417	0.16248	0.0675809
BCL2L1 ENSG00000171552	6.0108	10.2079	26.1865	44.6978	29.0913	61.5526	21.1915	0.872993
BCL2L11 ENSG00000153094	1.30066	0.0180653	0.173651	0.338522	2.25482	2.20991	4.95703	1.45114
BCL2L12 ENSG00000126453	5.30526	0.210087	2.90892	2.78744	0.74852	1.42676	1.43807	0.747269
BCL2L13 ENSG00000099968	0.0983029	5.27669	8.65001	0.0772077	2.6326	1.11396	28.2449	0.165871
BCL2L14 ENSG00000121380	0.0176074	0.00111304	0.21549	0.113712	0.078461	3.01116	0.00979764	0.357192
BCL2L15 ENSG00000188761	0.248327	0.00178622	1.00294	0.0794757	0.255733	0.0306352	0.428002	0.393497
BCL2L2 ENSG00000129473	0.111735	1.95525	4.48109	0.149289	6.54875	0.172272	5.57256	1.71233
BCL3 ENSG00000069399	10.1889	9.5055	45.8235	1.60756	51.6024	3.55929	2.14322	5.45577
BCL6 ENSG00000113916	2.52413	0.629215	4.07531	0.0638138	0.32302	77.648	0.0218579	3.87622
BCL6B ENSG00000161940	2.9707	0.32383	0.0433646	0.384651	0.62252	0.803968	0.0929607	0.0884368
BCL7A ENSG00000110987	0.540104	2.88195	3.07346	1.16996	0.316777	4.14055	0.390725	0.0690347
BCL7B ENSG00000106635	3.61584	1.97604	11.9557	0.110798	0.0782272	0.581745	0.00392235	97.7466
BCL7C ENSG00000099385	43.732	34.1233	1.00594	22.6029	15.8749	92.3645	2.1659	0.0706675
BCL9 ENSG00000116128	0.10666	1.16773	3.05118	0.61185	3.33076	1.63617	0.41021	0.546451
BCL9L ENSG00000186174	0.102343	12.6774	6.66271	13.2402	7.97308	1.16023	7.76845	5.0091
BCLAF1 ENSG00000029363	1.39621	5.11276	0.270395	0.481765	0.416759	6.72893	4.88649	22.2108
BCO1 ENSG00000135697	0.0844123	0.0687292	0.232905	0.000217831	0.184122	0.0816749	0.0381514	0.00250943
BCO2 ENSG00000197580	39.4958	0.0389069	0.0531826	1.53386	0.132167	0.0890051	0.0498545	0.287592
BCOR ENSG00000183337	0.326614	1.57489	0.33993	1.75418	0.0254279	0.328466	0.188521	0.630011
BCORL1 ENSG00000085185	6.04334	3.6145	0.0724903	0.138776	1.22022	4.75543	4.23951	0.000283722
BCR ENSG00000186716	8.57637	17.0203	4.55723	2.3808	1.54779	14.1206	3.50048	5.09509
BCS1L ENSG00000074582	0.0368074	16.0989	6.20134	0.69301	0.0789146	12.7693	0.211044	10.3185
BDH1 ENSG00000161267	0.054138	7.92381	5.68622	7.26081	0.820943	1.53929	5.06528	1.00313
BDH2 ENSG00000164039	0.503969	12.1863	5.52493	0.155363	0.933999	1.16967	0.0663486	18.7441
BDKRB1 ENSG00000100739	1.0944	0.603832	0.271115	0.0810445	0.418633	0.00349915	0.183338	0.10723
BDKRB2 ENSG00000168398	80.9453	0.237864	10.0216	0.500892	2.1338	0.225566	0.335057	0.317581
BDNF ENSG00000176697	0.358643	0.0439971	0.0981141	0.130094	0.468262	0.0502595	1.23415	0.0552072
BDP1 ENSG00000145734	0.731141	0.1337	0.0675064	5.55729	1.60256	9.76511	0.513609	0.325935
BEAN1 ENSG00000166546	0.0917375	0.110907	0.00633326	0.0222184	0.36956	0.0912456	0.0182273	0.0889694
BECN1 ENSG00000126581	0.407844	0.0191913	0.994467	3.49279	9.80591	0.726724	3.21251	3.586
BEGAIN ENSG00000183092	19.4206	0.220415	0.512355	1.2697	1.16452	0.731963	6.53142	2.626
BEND2 ENSG00000177324	0.0828334	0.0061839	0.000305437	0.0406795	0.0141987	0.0835914	0.0157917	0.00415293
BEND3 ENSG00000178409	0.325449	0.00251501	0.111348	0.115028	0.192287	0.0872495	0.201597	0.113186
BEND4 ENSG00000188848	0.559575	0.074837	0.258201	1.60376	0.0600113	0.135837	2.64383	0.00267201
BEND5 ENSG00000162373	0.0390704	1.36133	0.0501549	0.0189916	0.918758	3.14211	0.164315	0.0474231
BEND6 ENSG00000151917	0.00147852	0.390888	0.300868	0.227889	0.0407731	0.0541075	1.06329	3.7279
BEND7 ENSG00000165626	0.0967439	0.181845	1.18043	0.400168	0.0329131	22.7142	0.747653	0.158285
BEST1 ENSG00000167995	1.78562	0.40926	4.22801	13.1906	28.0239	14.1872	7.7922	17.0224
BEST3 ENSG00000127325	0.219952	0.245717	0.557428	0.318849	0.0527441	1.80391	0.0715814	0.13985
BET1 ENSG00000105829	0.0521271	0.604247	2.67614	4.68225	0.282319	0.0426339	0.456587	2.45783
BET1L ENSG00000177951	0.069211	8.14452	4.65587	0.237726	1.8969	0.0019007	26.1227	0.0328456
BEX1 ENSG00000133169	0.511017	0.354886	0.837661	0.16873	0.506369	0.129235	0.430261	0.0800518
BEX2 ENSG00000133134	17.5473	0.0137513	6.77742	8.46021	0.0893283	0.293247	0.367597	0.0845207
BEX3 ENSG00000166681	1.18903	37.4556	6.70028	5.62365	16.8212	12.8203	11.3848	12.5084
BEX4 ENSG00000102409	14.4222	5.47467	4.53091	2.43098	4.02052	13.5407	2.87973	0.923821
BEX5 ENSG00000184515	0.0515968	1.82166	0.32261	1.745	0.0317581	1.27198	0.819922	0.71567
BFAR ENSG00000103429	10.3415	0.80695	5.10356	4.75438	5.28834	1.28694	3.20481	0.948915
BFSP1 ENSG00000125864	1.93134	0.00277639	0.165007	0.137701	0.0189749	0.00619441	0.0617391	0.0771583
BGLAP ENSG00000242252	0.566642	0.622705	0.0229934	0.167044	0.125121	0.268063	0.260489	0.294515
BGN ENSG00000182492	378.089	29.631	0.903654	16.9317	156.873	19.557	11.8827	41.096
BHLHB9 ENSG00000198908	2.90968	0.0039584	0.452218	0.208164	0.0561899	0.0722583	0.0466991	0.000938318
BHLHE22 ENSG00000180828	0.412041	0.156416	0.335361	0.0749099	0.193743	0.235104	0.453953	0.202735
BHLHE40 ENSG00000134107	1.87804	0.467369	20.2866	8.2861	6.93613	61.219	4.92139	11.6553
BHLHE41 ENSG00000123095	0.0584581	0.0409751	6.11536	0.0957761	0.666558	0.0755128	1.1518	19.4885
BHMT ENSG00000145692	0.771774	0.105501	0.0510816	0.056941	0.1565	0.169979	0.255177	0.112422
BHMT2 ENSG00000132840	1.82249	0.124214	0.00486883	0.270021	0.116502	5.07511	0.0676923	4.00081
BICC1 ENSG00000122870	0.0335988	0.382937	0.0948229	0.635819	1.7706	3.49621	1.62941	0.013034
BICD1 ENSG00000151746	0.0470294	1.69203	0.640361	0.48893	0.426209	0.435496	3.99875	0.102302
BICD2 ENSG00000185963	3.0674	12.2024	5.15025	0.940192	0.00111907	0.0971096	0.424616	2.63611
BICDL1 ENSG00000135127	0.000509234	0.028134	3.7873	0.878476	0.520407	0.557914	0.00616872	2.19578
BICDL2 ENSG00000162069	5.72443	0.295322	22.8625	9.72258	4.90383	1.7021	20.1334	15.1631
BID ENSG00000015475	4.08826	5.21751	22.7891	0.524409	0.846227	0.610616	0.513233	1.724
BIK ENSG00000100290	1.77433	9.64142	10.5873	45.4745	21.9473	1.23618	38.2818	0.608791
BIN1 ENSG00000136717	141.254	2.28678	1.4756	5.83212	34.4385	18.8665	27.5974	1.16926
BIN2 ENSG00000110934	0.529866	0.286396	0.158375	0.0844623	1.30115	6.93284	0.0528332	0.186299
BIN3 ENSG00000147439	1.20791	14.404	8.97924	7.59061	14.4973	27.4747	13.7846	4.40768
BIRC2 ENSG00000110330	2.15997	7.61376	0.68055	6.2862	0.266626	9.6558	2.33778	3.93188
BIRC3 ENSG00000023445	0.299159	3.04527	11.2123	1.87301	4.9386	2.10019	0.0532835	2.21323
BIRC5 ENSG00000089685	0.358738	0.00617976	0.0211802	0.660508	1.22544	0.697615	0.0710751	0.749979
BIRC6 ENSG00000115760	0.635233	1.3003	0.167068	1.61692	1.03186	0.258228	1.07818	6.6606
BIRC7 ENSG00000101197	0.116126	0.0483182	0.0655646	0.571828	0.201138	0.207589	0.0766843	0.294523
BIVM ENSG00000134897	2.47438	0.672631	0.00789485	0.28783	0.0655555	0.447209	4.21178	0.215374
BLCAP ENSG00000166619	5.62825	36.7177	24.0659	15.8962	23.8966	2.08388	3.21444	0.743216
BLK ENSG00000136573	0.15844	0.407905	0.0266708	0.983627	6.3552	0.0615995	0.0512818	0.183222
BLM ENSG00000197299	0.0383603	0.00604398	0.252183	0.0443382	0.351063	0.0117016	0.0342134	0.0233208
BLMH ENSG00000108578	2.15688	35.5695	4.2931	2.33857	1.05198	1.61938	0.081422	0.285979
BLNK ENSG00000095585	0.252505	0.00166575	0.194212	1.62883	0.0683299	50.4046	0.495275	3.95324
BLOC1S1 ENSG00000135441	60.3006	15.4101	6.02945	5.56676	47.8252	76.3158	32.0996	10.6036
BLOC1S2 ENSG00000196072	0.0705907	0.136105	2.19364	2.14228	3.49522	0.0522556	0.0989502	2.43471
BLOC1S3 ENSG00000189114	0.701638	1.83719	0.828832	0.1155	0.715038	0.352888	0.757248	0.495697
BLOC1S4 ENSG00000186222	0.15349	2.75809	1.86586	3.08756	3.87052	2.42018	0.47405	0.396006
BLOC1S5 ENSG00000188428	5.16044	8.84269e-05	0.246277	0.135637	6.09375	0.0505902	0.897199	0.0685
BLOC1S6 ENSG00000104164	9.90686	0.0913984	3.03222	3.91604	0.0902266	8.60952	9.78607	0.368409
BLVRA ENSG00000106605	17.1501	5.34634	3.00282	2.03514	0.58973	0.571776	0.0341249	1.09345
BLVRB ENSG00000090013	47.0992	48.2222	24.9005	19.3766	1.16022	54.9168	43.7108	32.5324
BLZF1 ENSG00000117475	2.666	0.226332	0.91738	1.15815	1.89157	0.123566	4.94045	0.736935
BMF ENSG00000104081	0.0875702	0.982075	6.97167	4.04304	3.51574	6.02174	6.95081	4.15729
BMI1 ENSG00000168283	0.023557	0.527738	0.764579	1.94666	7.51975	1.07132	0.753105	2.9991
BMP1 ENSG00000168487	17.1023	7.84941	2.39947	1.76	20.7632	5.77951	0.310568	5.67459
BMP2 ENSG00000125845	0.645015	0.11196	2.7918	0.0997376	0.32967	0.220517	0.102835	0.0736965
BMP2K ENSG00000138756	0.0929626	0.28022	1.04029	0.0100259	18.2212	0.7119	4.84927	0.0162173
BMP3 ENSG00000152785	0.241868	0.104822	0.225099	0.0813884	0.121454	0.0667418	0.188409	0.258098
BMP4 ENSG00000125378	14.5961	12.0493	0.329882	0.104425	0.549387	12.684	0.140042	0.469157
BMP5 ENSG00000112175	1.50629	0.132497	0.147163	0.690796	11.5824	0.0439105	0.460363	2.25057
BMP6 ENSG00000153162	0.136054	0.0444428	0.0229303	0.357868	0.569634	0.366732	0.0241805	0.01814
BMP7 ENSG00000101144	0.479451	8.11478	0.121171	0.488211	2.23314	3.97514	0.182992	22.1818
BMP8A ENSG00000183682	0.0133796	0.235063	0.0255448	1.06221	0.00189392	0.186689	0.0242075	0.00481759
BMP8B ENSG00000116985	0.394428	0.218921	0.0238097	0.126775	0.394662	2.00771	0.0075095	0.0197295
BMPER ENSG00000164619	6.06189	0.2532	0.0602156	0.0302251	0.69287	1.78493	3.36591	0.242528
BMPR1A ENSG00000107779	1.74772	4.09037	3.26413	0.663641	0.252104	0.0247197	0.346371	0.0144637
BMPR1B ENSG00000138696	0.946029	0.240353	0.693798	0.328068	1.4461	0.0954572	11.5743	0.807667
BMPR2 ENSG00000204217	0.205255	0.0443332	1.88275	6.91879	0.654405	1.83133	0.818833	2.3166
BMS1 ENSG00000165733	17.7864	6.47848	1.39698	0.888754	0.74065	0.118536	0.965876	43.1873
BMT2 ENSG00000164603	0.298062	1.67632	0.187588	0.0634572	0.425501	0.704215	9.02444	0.0551458
BMX ENSG00000102010	0.0126659	0.00725713	0.173101	0.000260883	0.136926	0.168822	0.193451	0.0561089
BNC1 ENSG00000169594	0.129354	0.116332	0.247873	0.0385515	0.148772	0.625101	0.0680959	0.00251198
BNC2 ENSG00000173068	2.53584	3.5032	1.45469	0.0697363	0.0648963	0.322141	3.19717	0.150575
BNIP1 ENSG00000113734	1.82131	0.0119226	1.72262	0.00637652	1.82889	1.42122	0.542233	5.04461
BNIP2 ENSG00000140299	2.64704	0.0462523	1.78317	1.59612	0.330584	5.83883	14.3278	3.65223
BNIP3 ENSG00000176171	5.2701	1.2724	11.9511	6.45987	3.11578	2.50252	3.98318	7.17
BNIP3L ENSG00000104765	2.20281	2.59136	0.325309	8.94114	6.62829	0.202563	1.35561	7.09987
BNIPL ENSG00000163141	0.0197297	0.896117	0.193869	1.04455	0.965911	1.04698	1.28807	0.00367291
BOC ENSG00000144857	20.0525	1.75505	0.443219	0.376563	4.81263	12.091	11.3846	5.43116
BOD1 ENSG00000145919	0.878802	34.4114	5.02914	0.171691	1.77436	4.62201	1.08329	0.438108
BOD1L1 ENSG00000038219	9.86381	2.26667	7.14333	2.6867	0.794327	12.4998	4.30669	0.494974
BOK ENSG00000176720	77.8563	25.0738	2.43223	27.6588	66.0005	41.6568	1.22675	1.3807
BOLA1 ENSG00000178096	28.0229	0.81618	0.28212	0.567319	4.35349	0.650047	12.8687	0.298043
BOLA2B ENSG00000169627	24.4748	3.34622	33.7918	3.9661	75.1959	5.50682	32.3865	0.0795895
BOLA3 ENSG00000163170	0.0374409	1.42581	6.84945	6.06498	0.825185	0.320311	1.17142	0.243279
BOP1 ENSG00000261236	0.280323	4.75508	0.816438	7.64464	0.665857	0.906444	12.1105	1.48525
BORA ENSG00000136122	0.831896	1.51523	0.28934	0.00267424	0.185187	0.174274	0.167599	0.0873035
BORCS5 ENSG00000165714	0.902103	0.231745	0.4382	0.43938	1.05081	1.19042	0.298035	0.33057
BORCS6 ENSG00000196544	2.15511	0.254209	2.11615	1.2181	0.278405	57.2839	0.809716	6.76095
BORCS7 ENSG00000166275	13.7272	0.443157	2.83299	15.142	5.36042	0.378224	0.400546	0.437199
BORCS8 ENSG00000254901	0.502045	1.48515	9.27499	20.0318	14.8861	7.49028	22.7313	0.0605018
BORCS8-MEF2B ENSG00000064489	0.0748476	0.0117384	0.382061	0.0343553	0.193357	0.0300957	0.0923884	0.00065957
BPGM ENSG00000172331	0.1337	0.106785	0.120472	0.199844	0.300369	0.00114331	0.777019	7.79151
BPHL ENSG00000137274	0.188366	6.20161	0.790289	0.0619657	0.595915	0.461802	1.2166	0.000608557
BPI ENSG00000101425	0.194766	2.37258	0.148859	0.157477	0.377055	7.60217	0.151939	0.469547
BPIFA1 ENSG00000198183	0.108494	0.0859689	0.409386	0.0173776	0.0385019	0.525125	0.0190634	0.123101
BPIFA2 ENSG00000131050	0.248769	0.0423805	0.00568155	0.00472874	0.010415	0.104789	0.0123785	0.00749578
BPIFB1 ENSG00000125999	28.2186	0.663122	63.2248	0.558877	0.755436	0.101126	0.665244	1.12847
BPIFB2 ENSG00000078898	0.344875	0.209098	0.0204417	5.27599	0.0582637	0.0332772	5.42113	0.372017
BPIFC ENSG00000184459	0.0131682	0.0368049	0.0365693	0.124641	0.0578598	0.143776	0.000209435	0.0469343
BPNT1 ENSG00000162813	2.04611	0.0876751	1.33001	0.791043	2.7913	0.0804961	15.2123	1.98943
BPTF ENSG00000171634	58.0561	0.839151	5.78968	8.60627	0.0383006	0.500794	0.0589338	3.79583
BRAF ENSG00000157764	0.302574	0.00354262	3.09058	0.985627	1.12899	3.2504	4.92231	0.115476
BRAP ENSG00000089234	0.958212	21.2028	3.51112	4.51735	0.212744	7.80498	5.17511	0.803486
BRAT1 ENSG00000106009	14.0047	12.8761	3.41178	23.6022	10.6102	0.241823	4.58851	12.6629
BRCA1 ENSG00000012048	6.52296	0.92399	1.43529	1.34073	0.0317718	0.36868	0.0865282	0.296544
BRCA2 ENSG00000139618	0.13455	0.173544	0.078855	0.00201066	0.0526924	0.132142	0.307247	0.561306
BRCC3 ENSG00000185515	0.114723	0.188622	0.658582	0.600356	0.715134	4.87573	0.78748	1.28734
BRD1 ENSG00000100425	0.247184	0.183576	0.722795	8.40944	0.00659387	4.54634	0.426159	3.89332
BRD2 ENSG00000204256	18.4288	17.4385	18.7188	29.7996	17.0506	22.4319	83.2447	35.6119
BRD3 ENSG00000169925	0.705476	5.93854	5.33561	16.94	4.68716	4.00256	6.30533	1.18374
BRD4 ENSG00000141867	55.0128	0.265372	24.506	39.1813	0.188113	40.5726	1.25231	14.1514
BRD7 ENSG00000166164	0.846364	4.76481	17.0214	3.09958	4.11473	1.14274	1.3933	18.6376
BRD8 ENSG00000112983	0.903575	34.2369	52.6939	22.961	6.70786	1.94825	123.972	0.135363
BRD9 ENSG00000028310	5.66645	13.5915	2.73236	3.0377	20.1953	22.24	27.6488	10.4873
BRE ENSG00000158019	7.50187	5.38762	5.17896	2.07167	0.276826	1.21844	0.253232	2.35667
BRF1 ENSG00000185024	4.08017	11.1762	9.62575	1.03447	35.2895	0.58155	45.4849	0.0893216
BRF2 ENSG00000104221	34.1413	5.16813	7.01595	0.922324	1.68309	0.00273396	14.1934	1.1183
BRI3 ENSG00000164713	73.7418	11.9519	31.041	27.2963	46.8248	33.755	62.4478	6.75439
BRI3BP ENSG00000184992	4.42638	0.0411678	0.0467128	0.149776	0.268953	0.645305	0.192637	1.95998
BRICD5 ENSG00000182685	0.537176	2.28197	1.55957	7.25228	0.360163	1.38928	0.809154	4.39749
BRINP1 ENSG00000078725	0.0200694	0.0799313	0.0409283	0.00873027	0.308277	4.45721	0.0644062	0.00527362
BRINP2 ENSG00000198797	0.0394785	0.0217045	0.0598911	0.0139191	1.45288	0.00795211	0.0191456	0.0158598
BRINP3 ENSG00000162670	0.366229	0.0754777	0.0511043	0.619043	0.020302	0.0198211	0.0546768	0.139838
BRIP1 ENSG00000136492	0.328268	0.0374257	0.354542	0.218322	0.00160236	0.0360864	1.74962	0.00564882
BRIX1 ENSG00000113460	0.438721	0.392973	0.0574282	1.28706	0.909236	0.107329	2.45128	0.251
BRK1 ENSG00000254999	44.1163	49.7574	33.9775	20.6471	65.9335	12.5345	3.36989	1.04052
BRMS1 ENSG00000174744	8.33689	0.555034	7.09431	1.97288	13.653	0.691726	2.80659	7.64705
BRMS1L ENSG00000100916	0.510036	0.0303505	0.619779	0.306802	0.0392196	0.858213	1.00674	0.464779
BROX ENSG00000162819	0.0692659	0.282459	4.26815	1.82781	0.0485476	0.0168441	2.26056	1.81846
BRPF1 ENSG00000156983	4.43069	0.0791866	2.56514	0.963189	1.84128	0.00112659	0.484881	2.09584
BRPF3 ENSG00000096070	0.620476	8.91287	13.8295	4.29908	4.43029	0.539765	1.05998	0.685281
BRSK1 ENSG00000160469	2.16113	1.20618	0.736451	0.685284	7.18928	5.00981	2.29559	0.650614
BRSK2 ENSG00000174672	0.193503	0.027613	0.0774771	0.507096	3.60283	0.520622	0.10745	0.0201708
BRWD1 ENSG00000185658	3.70189	0.0355021	0.0547039	2.38451	0.0254442	7.25594	1.71756	7.55471
BRWD3 ENSG00000165288	0.542958	1.97518	15.7916	0.242366	0.293384	0.395128	1.05402	3.20741
BSCL2 ENSG00000168000	0.0277514	0.924428	0.0922316	0.154019	0.473856	0.352063	0.120977	0.146741
BSDC1 ENSG00000160058	14.5387	9.41362	3.93315	4.56452	1.81745	2.25658e-05	40.3045	0.0926965
BSG ENSG00000172270	141.545	32.4568	6.05187	58.1599	10.8646	13.2643	89.0839	18.0612
BSN ENSG00000164061	0.816705	0.238565	0.209811	0.0219813	0.345341	0.000224153	0.184276	0.0254718
BSPH1 ENSG00000188334	0.0931374	0.0416577	0.0122089	0.105966	0.119145	0.163025	0.0150024	0.00104546
BSPRY ENSG00000119411	1.15507	7.81119	0.714606	2.68895	0.613819	5.56764	0.254217	2.03756
BST1 ENSG00000109743	1.75389	0.39901	1.40485	0.0267465	0.173288	0.365123	0.909177	0.297033
BST2 ENSG00000130303	103.824	174.445	0.272554	0.75468	78.7261	77.6796	0.313518	39.1256
BTAF1 ENSG00000095564	2.36778	0.643296	0.497525	6.28841	1.37776	0.704069	0.989312	0.231562
BTBD1 ENSG00000064726	7.03019	1.00128	12.0207	0.977128	15.3729	0.405768	4.4715	0.988232
BTBD10 ENSG00000148925	2.32085	0.677222	1.24937	0.529974	3.81714	0.000220624	0.0291192	0.0678865
BTBD11 ENSG00000151136	0.43848	0.39066	2.97102	1.3448	0.118888	0.0291198	0.71879	0.285704
BTBD16 ENSG00000138152	0.0810663	0.0296514	0.0476615	0.184577	0.196822	0.0415201	0.0260514	0.0783099
BTBD19 ENSG00000222009	0.13881	0.0212151	0.702122	1.73384e-06	0.0503675	0.406171	0.293051	0.406714
BTBD2 ENSG00000133243	38.9224	5.71008	8.90896	24.7921	13.6469	1.31123	31.886	25.5049
BTBD3 ENSG00000132640	2.19508	0.476231	2.22199	0.663106	0.237532	0.422942	0.524332	30.0431
BTBD6 ENSG00000184887	6.93254	10.0648	8.87709	7.71162	22.2453	2.95186	4.79547	0.629789
BTBD7 ENSG00000011114	0.645963	4.57361	3.15475	3.31036	2.60683	2.531	4.61781	2.37033
BTBD8 ENSG00000189195	0.209398	0.201683	0.128775	0.0679151	1.73153	1.10531	0.583159	0.191174
BTBD9 ENSG00000183826	1.19619	0.0678427	1.79344	1.48133	5.82328	1.4745	0.4387	0.0735956
BTC ENSG00000174808	0.0495902	0.135781	0.766423	0.130596	0.154246	1.07544	0.244983	1.93768
BTD ENSG00000169814	6.46955	13.6817	2.48391	0.793693	0.125525	0.102656	5.61251	0.928454
BTF3 ENSG00000145741	34.1175	6.17217	4.58186	29.1831	32.2987	32.5665	0.488259	0.578164
BTF3L4 ENSG00000134717	0.189842	0.154071	5.02101	3.54887	9.02282	0.369509	5.88855	1.19176
BTG1 ENSG00000133639	0.0142903	35.153	9.59155	1.0824	20.1653	26.3825	5.72804	29.3551
BTG2 ENSG00000159388	168.479	0.29656	50.0157	28.9857	68.4481	225.155	1.50998	6.36604
BTG3 ENSG00000154640	0.104979	0.172278	8.58241	8.57899	2.58831	0.0388467	0.179508	0.239858
BTK ENSG00000010671	0.0138185	0.631424	0.146208	0.166298	0.0261297	1.15664	2.37208	0.239961
BTLA ENSG00000186265	0.169918	0.0674809	0.0788547	0.153465	0.175467	0.0370033	0.226115	0.120361
BTN2A1 ENSG00000112763	5.85546	0.357865	1.34483	0.0343213	0.0921183	0.316324	0.67736	0.411579
BTN2A2 ENSG00000124508	3.00713	5.22094e-10	0.374274	2.13667e-09	1.45997	0.473968	1.0822	0.802461
BTN3A1 ENSG00000026950	0.0374701	5.7207	0.0838229	0.0143446	8.47049	0.313534	2.26138	0.279626
BTN3A2 ENSG00000186470	1.34732	0.497126	0.726913	0.942479	0.747421	1.07262	0.40941	0.286687
BTN3A3 ENSG00000111801	0.0631027	0.938254	0.182686	1.72221	0.000223398	0.678722	0.14625	0.262445
BTNL3 ENSG00000168903	0.57078	0.0064483	0.0524578	0.157759	0.0280281	0.119009	0.0349381	0.515346
BTNL9 ENSG00000165810	0.0479553	0.0223394	0.238522	0.0522914	0.0438593	0.442744	1.3629	0.39789
BTRC ENSG00000166167	0.74804	0.178748	1.05655	1.38575	1.44612	1.90967	8.63736	2.86543
BUB1 ENSG00000169679	0.00131741	0.0429901	0.00518993	0.168599	0.0176766	0.194973	0.00512342	0.025472
BUB1B ENSG00000156970	0.221314	0.166433	0.166904	0.083379	0.0379127	0.219202	0.535346	0.102134
BUB3 ENSG00000154473	0.697413	0.448604	0.0744454	3.70575	1.90036	2.27837	0.23061	0.161148
BUD13 ENSG00000137656	13.1119	0.0368456	0.310335	3.38427	0.120641	0.361243	1.21258	0.0238064
BUD31 ENSG00000106245	24.8891	12.8982	22.7853	35.03	15.3483	17.9834	9.22865	4.62966
BVES ENSG00000112276	2.37102	0.0408402	0.0183197	0.0469481	0.0735487	10.6149	0.159359	0.0476332
BYSL ENSG00000112578	2.37123	0.802444	5.53097	0.32019	0.166639	0.123904	4.62087	0.173164
BZW1 ENSG00000082153	0.169401	0.0750561	9.41018	5.0131	0.416258	0.602906	2.75494	1.89536
BZW2 ENSG00000136261	0.0611012	2.46737	1.56199	0.119706	0.591291	0.687226	3.01624	4.97469
C10orf10 ENSG00000165507	0.253233	0.0390751	6.58395	0.44849	0.332553	43.3913	0.959567	0.800918
C10orf105 ENSG00000214688	0.0505483	0.447051	0.0351864	0.423562	0.287113	0.0585351	0.113398	9.72806e-05
C10orf107 ENSG00000183346	0.380896	0.385107	0.0914737	0.257821	0.741151	0.11162	2.12392	0.176822
C10orf11 ENSG00000148655	0.0789293	2.53452	2.47589	0.0574663	5.37253	6.19494e-05	0.366914	0.125224
C10orf128 ENSG00000204161	0.523173	0.020804	0.675488	0.120821	0.542632	0.0209202	0.458064	0.390487
C10orf2 ENSG00000107815	3.79373	0.0798177	0.762864	0.10578	6.94876	0.229934	0.104415	0.144532
C10orf35 ENSG00000171224	0.613163	0.129205	0.166066	0.019094	5.86506	0.0530418	2.11464	0.0155349
C10orf53 ENSG00000178645	0.0279279	0.0565817	0.00713703	0.0724794	0.0245565	0.0255785	0.0624941	0.00267417
C10orf54 ENSG00000107738	50.3756	30.3817	8.36833	1.40131	51.1165	71.9609	1.85353	18.1371
C10orf55 ENSG00000222047	0.342131	0.115729	0.00832706	0.0460414	0.0162439	0.181199	0.433123	0.595912
C10orf76 ENSG00000120029	0.771923	18.4829	0.27028	0.161844	0.290696	0.0684982	1.7958	0.177017
C10orf82 ENSG00000165863	0.00504691	0.170261	0.183819	0.0181091	0.00400109	0.0346884	0.0624432	0.0667567
C10orf88 ENSG00000119965	4.05208	0.110707	0.923469	0.17345	0.000770395	1.37692	0.481455	0.253096
C10orf95 ENSG00000120055	0.0171331	0.00110195	0.0365135	0.384839	0.0262415	0.000241213	0.604782	0.00405117
C10orf99 ENSG00000188373	0.482729	0.0978452	2.11784	0.0778936	0.040176	0.785658	0.938036	11.295
C11orf1 ENSG00000137720	7.74324	0.12569	1.87872	0.469081	0.198344	0.127136	0.617448	0.139971
C11orf16 ENSG00000176029	0.132532	0.250633	0.132197	0.107943	0.148544	0.0252302	0.240757	0.72575
C11orf21 ENSG00000110665	0.133077	0.664094	0.0372169	0.122097	0.173846	0.0102923	0.0309947	0.213716
C11orf24 ENSG00000171067	44.1341	13.8642	8.92069	9.1909	19.6024	0.722699	57.6184	0.227068
C11orf31 ENSG00000211450	0.133769	15.3	11.125	13.1952	0.913821	23.515	22.657	17.263
C11orf45 ENSG00000174370	0.2946	0.00310158	0.243727	0.096176	0.0336922	0.00698789	0.0718516	0.500942
C11orf49 ENSG00000149179	1.34202	11.8257	0.923711	0.174433	16.315	2.37014	8.38255	0.973639
C11orf52 ENSG00000149300	0.0480117	0.00496341	0.20132	0.0180478	0.217715	0.105712	0.0164807	0.0117698
C11orf53 ENSG00000150750	0.0118719	0.0555801	0.29111	0.000390927	0.109485	7.20347e-05	0.186983	0.00788576
C11orf54 ENSG00000182919	0.0489039	2.94074	0.361475	2.98785	0.884215	0.0147428	0.574862	0.283705
C11orf57 ENSG00000150776	0.487319	3.04402	1.52629	0.971143	0.171491	1.3926	0.657142	1.34492
C11orf58 ENSG00000110696	11.3304	13.808	13.2725	2.21819	2.91939	6.04424	7.77596	3.48226
C11orf63 ENSG00000109944	0.227655	0.0109991	0.0050223	0.00843568	0.398526	0.214222	0.145901	0.322108
C11orf65 ENSG00000166323	0.470025	0.278393	0.0177317	0.0225474	0.0429312	0.0629239	0.0513726	0.139616
C11orf68 ENSG00000175573	14.0475	9.1369	1.85316	1.54079	6.21713	5.17774	3.73799	17.9416
C11orf70 ENSG00000137691	0.00700847	0.0102267	0.0904498	0.0134828	0.012735	1.06244	0.0560231	0.0624539
C11orf71 ENSG00000180425	0.348145	0.562466	0.0330161	1.89087	0.514717	0.231759	0.440147	1.78066
C11orf74 ENSG00000166352	0.457677	0.949218	0.492489	0.104213	0.255322	0.425395	0.825316	0.123059
C11orf80 ENSG00000173715	0.101034	1.35114	0.164435	1.02415	0.00446477	0.0435994	0.175865	0.0900006
C11orf84 ENSG00000168005	1.68976	0.833567	0.120967	0.208135	0.339184	1.51485	0.0383963	0.594794
C11orf87 ENSG00000185742	0.164206	0.503473	0.0798057	0.0611628	0.0266343	0.015896	0.12516	0.078558
C11orf95 ENSG00000188070	11.3402	19.9792	0.155253	1.70745	3.42446	0.19914	1.54376	8.11662
C11orf96 ENSG00000187479	0.0692409	338.53	3.86399	2.3538	88.0076	377.449	3.73816	15.1682
C11orf98 ENSG00000278615	0.068173	0.336826	0.083642	0.113707	0.214033	0.256164	0.264935	0.123654
C12orf10 ENSG00000139637	29.213	0.409454	23.2412	1.44848	6.33343	2.48114	5.66071	8.39326
C12orf29 ENSG00000133641	3.38305	0.0371996	0.657398	0.4174	0.0718805	1.81311	0.817965	1.78283
C12orf4 ENSG00000047621	0.754564	0.835135	0.482073	3.65447	1.62698	0.0998644	1.37052	0.875956
C12orf40 ENSG00000180116	0.135505	0.0153242	0.029696	0.00151534	0.00106769	0.016904	0.30388	0.00991188
C12orf42 ENSG00000179088	0.226513	0.0206147	0.0617798	0.0593719	0.134943	0.522592	0.12298	0.038232
C12orf43 ENSG00000157895	8.41325	3.5338	2.57853	9.90818	3.30042	0.30431	0.312185	0.35884
C12orf45 ENSG00000151131	6.3983	0.224891	0.640147	2.9265	0.194971	0.00175534	6.45857	0.759904
C12orf49 ENSG00000111412	0.498688	0.199766	3.7678	0.606741	3.09305	0.97306	0.38403	2.02208
C12orf50 ENSG00000165805	0.0391659	0.353797	0.058997	0.0073921	0.0522863	0.223225	0.0090462	0.102903
C12orf54 ENSG00000177627	0.966756	0.0792842	0.968556	0.00873918	0.112781	0.0553213	0.230685	0.0892851
C12orf56 ENSG00000185306	0.295888	0.100299	0.0976606	0.365616	0.112827	0.521218	0.560529	0.0309151
C12orf57 ENSG00000111678	129.333	102.33	10.5173	46.0304	59.9352	38.0281	105.195	46.2672
C12orf60 ENSG00000182993	3.35722	0.369879	0.090773	0.558905	1.20932	0.0461469	1.94174	0.383447
C12orf65 ENSG00000130921	0.327194	5.15312	0.314814	0.807678	0.0178927	0.750503	0.235711	4.94962
C12orf66 ENSG00000174206	0.00317494	0.03206	0.0993062	3.16782	0.822517	0.155916	0.341447	4.44791
C12orf71 ENSG00000214700	0.0645312	0.114214	0.0828185	0.0157085	0.0173115	0.0269919	0.222635	0.196962
C12orf73 ENSG00000204954	0.0147999	0.0479437	0.0739731	2.39955	2.30082	0.493924	0.05815	0.390379
C12orf75 ENSG00000235162	12.2731	2.2255	0.141663	0.292022	0.0609218	0.884228	0.200791	1.2351
C12orf76 ENSG00000174456	2.96907	5.33137	0.695025	3.19837	0.147941	0.530707	0.0280045	0.184561
C14orf1 ENSG00000133935	3.56769	26.2659	13.3417	15.0375	27.1888	11.4575	10.1761	8.77592
C14orf105 ENSG00000100557	0.0280922	0.673584	0.293554	0.000411343	0.171707	0.0897605	0.0338987	0.0544454
C14orf119 ENSG00000179933	0.0638726	5.81292	0.357566	0.565155	1.18879	2.36284	5.51459	0.715952
C14orf132 ENSG00000227051	0.034892	1.63204	0.450893	0.662292	1.92028	0.653464	0.00112663	0.032697
C14orf142 ENSG00000170270	0.000365026	0.191417	0.175727	0.0420381	0.161167	0.179372	6.88485	0.559146
C14orf159 ENSG00000133943	4.9432	6.10089	1.69179	4.36608	0.592812	0.249377	0.392234	2.04101
C14orf166 ENSG00000087302	24.886	29.6483	5.74868	1.92884	4.39837	0.638531	1.60946	8.62333
C14orf169 ENSG00000170468	1.16398	0.00355917	0.687429	0.214306	0.124107	0.287297	0.0468269	0.021124
C14orf178 ENSG00000197734	0.166316	0.0189357	0.0452982	0.0308249	0.142323	0.153554	0.024312	0.00956433
C14orf180 ENSG00000184601	0.000688305	0.131253	0.00612486	0.027637	0.488999	0.471742	0.0353792	0.569018
C14orf2 ENSG00000156411	21.8213	87.3677	9.17123	5.48072	11.2298	15.4345	16.4976	0.0675248
C14orf28 ENSG00000179476	0.101548	0.0783791	0.16638	2.43859	0.146168	0.0237581	0.106334	0.000691443
C14orf37 ENSG00000139971	0.0745439	0.428798	0.0555321	0.323374	0.0119458	0.125761	3.17255	0.234497
C14orf39 ENSG00000179008	0.464457	0.0677244	0.026863	0.0355768	0.0275214	0.0373567	0.903513	0.0261354
C14orf79 ENSG00000140104	0.0308553	2.11591	1.06934	4.696	3.7331	0.951572	6.30533	1.207
C14orf80 ENSG00000185347	0.624475	0.22574	0.448977	2.0272	0.0873188	3.63375	0.285767	0.616851
C14orf93 ENSG00000100802	3.57412	0.00463708	0.219303	0.412413	0.973991	4.42646	0.236546	0.175055
C15orf39 ENSG00000167173	0.911235	8.11842	2.22507	0.155645	10.7849	2.84667	0.705958	0.906551
C15orf40 ENSG00000169609	4.49801	2.47495	7.17342	1.0706	1.19308	1.49018	8.60701	2.14723
C15orf41 ENSG00000186073	0.281494	0.151408	1.02716	0.165046	0.488085	1.49221	0.0937916	3.17233
C15orf48 ENSG00000166920	0.213515	0.0184863	4.16811	5.29704	0.605828	0.00202935	11.204	9.0762
C15orf52 ENSG00000188549	17.323	8.55462	0.791571	0.407467	0.532403	1.95955	0.333955	0.0503685
C15orf53 ENSG00000175779	0.04416	0.00984611	0.00550687	0.159766	0.206212	0.0104261	0.338766	0.0855658
C15orf57 ENSG00000128891	1.54975	5.12455	1.76512	0.0460593	0.736368	0.374324	0.186094	11.643
C15orf59 ENSG00000205363	16.4371	0.221237	5.54872	0.319494	0.536937	11.5769	11.3299	1.20794
C15orf61 ENSG00000189227	0.0632949	2.78076	0.131867	5.04248	0.7376	0.23308	9.97575	0.249473
C15orf62 ENSG00000188277	0.0100153	0.00369756	0.40397	0.18749	0.0399001	0.129589	0.129926	0.225919
C15orf65 ENSG00000261652	0.584097	0.15356	0.050851	0.112467	0.159279	0.00825758	0.36634	0.00434283
C16orf13 ENSG00000130731	33.1583	15.2021	1.51927	31.1061	5.23086	3.72458	9.82561	6.28223
C16orf45 ENSG00000166780	5.58311	1.97674	0.534313	0.634585	0.12932	5.81767	0.156668	0.274689
C16orf46 ENSG00000166455	0.0565144	0.888767	0.000825393	0.10122	0.00806492	0.141083	0.0116687	0.00865593
C16orf52 ENSG00000185716	4.04848	0.804777	2.79567	2.87709	0.354801	0.352318	1.05195	0.0536219
C16orf54 ENSG00000185905	0.49981	0.0223642	0.0197812	0.310466	2.83698	1.34382	0.0663736	0.278032
C16orf58 ENSG00000140688	10.1893	49.8026	3.17884	28.0253	2.32445	0.788506	41.8266	0.440891
C16orf59 ENSG00000162062	0.293239	0.136234	1.3387	5.3001	0.44101	0.137999	0.00646167	0.00350961
C16orf62 ENSG00000103544	18.2522	0.0385464	0.0854687	0.911058	7.97978	5.05625	2.49385	5.87102
C16orf70 ENSG00000125149	5.3414	7.80683	0.79548	2.25235	0.356206	0.0154659	5.24604	0.258871
C16orf71 ENSG00000166246	0.137432	0.105111	0.552877	0.134779	0.0292369	0.0925809	0.0540574	0.318371
C16orf72 ENSG00000182831	0.032036	1.03364	0.576348	1.6066	0.507279	2.40165	5.8734	2.67881
C16orf74 ENSG00000154102	0.887738	0.223928	0.0901576	0.0369285	0.046234	8.87521	0.142292	13.8715
C16orf78 ENSG00000166152	0.139218	0.0208204	0.0719331	0.0169185	0.0284105	0.012342	0.0194691	0.093157
C16orf86 ENSG00000159761	1.1599	0.370464	0.640444	0.0395279	3.08349	2.84243	0.216569	0.179641
C16orf87 ENSG00000155330	0.0190674	0.044422	0.0351474	3.669	0.253396	0.035715	1.13841	0.368155
C16orf89 ENSG00000153446	1.24704	13.2299	2.44399	0.0271799	0.309492	0.490138	0.412808	15.3846
C16orf91 ENSG00000174109	1.53713	3.60857	2.12891	0.0123655	1.48875	0.206326	2.61627	0.340699
C16orf92 ENSG00000167194	0.304562	0.100636	0.00901362	0.0462179	0.0213654	0.179601	0.0663959	0.0072758
C16orf95 ENSG00000260456	0.247897	0.00612465	0.0504538	0.246487	0.0113244	0.416118	0.361114	0.146417
C16orf96 ENSG00000205832	0.0808002	0.280796	0.132203	0.0183307	0.176069	0.0918224	0.0171533	0.00513069
C17orf105 ENSG00000231256	0.0520361	0.0128226	0.0980043	0.0828774	0.0483212	0.0392143	0.100116	0.0467042
C17orf107 ENSG00000205710	0.602331	0.289365	1.90658	0.0436729	3.81346	1.12157	0.286237	0.014426
C17orf49 ENSG00000258315	0.461521	0.205195	1.87226	2.83143	0.320383	0.141264	0.073453	0.25151
C17orf51 ENSG00000212719	0.939459	2.81878	0.00848968	0.0497777	0.366523	0.762604	2.52382	0.232732
C17orf53 ENSG00000125319	0.0508612	0.0492508	0.0064288	0.172916	0.751378	0.492656	0.245553	0.00873249
C17orf58 ENSG00000186665	1.21167	0.419532	1.13438	2.24651	0.0485796	0.0583522	1.48461	0.885644
C17orf62 ENSG00000178927	31.3864	7.16028	7.84053	77.8378	18.8809	2.37582	33.3665	11.9118
C17orf64 ENSG00000141371	0.0515658	0.0581073	0.0351986	0.0447508	0.034706	0.000345873	0.0167135	0.300072
C17orf67 ENSG00000214226	0.808709	0.15099	0.0652492	2.03709	0.159824	0.17758	0.125204	0.183458
C17orf74 ENSG00000184560	0.0102696	0.10722	0.171439	0.0712688	0.00617297	0.613734	0.033752	0.0507814
C17orf75 ENSG00000108666	1.10553	0.47422	2.32634	0.521938	0.335808	0.40944	0.729459	0.0195399
C17orf78 ENSG00000278505	0.000142885	0.0346424	0.149532	0.14471	0.00738202	0.0589804	0.396196	0.0449522
C17orf80 ENSG00000141219	0.125661	6.75833	0.317221	0.162906	10.3573	4.17254	0.287254	0.00147588
C17orf89 ENSG00000224877	20.4412	21.6975	16.7523	15.8796	22.7111	0.641523	15.0177	0.168127
C17orf96 ENSG00000273604	0.138449	0.231891	0.127555	0.224323	0.488276	12.1185	0.0951583	0.242974
C17orf97 ENSG00000187624	0.00123043	0.839378	1.04049	2.06498	0.91296	0.797777	0.0188291	0.0275267
C17orf98 ENSG00000275489	0.171995	0.0296432	1.4137	0.159796	0.00408125	0.0383332	0.132355	0.161603
C17orf99 ENSG00000187997	0.400444	0.0403691	0.186381	0.0901182	0.251625	0.00727754	0.0118073	0.969282
C18orf21 ENSG00000141428	0.302477	0.0155934	0.946982	0.701481	0.411932	0.270433	3.18967	3.07795
C18orf25 ENSG00000152242	0.223874	0.569769	0.920128	2.52546	0.165157	2.309	1.32461	2.38078
C18orf32 ENSG00000177576	7.31828	0.989173	3.7629	3.53273	0.513842	2.59174	2.73176	0.10082
C18orf54 ENSG00000166845	0.251226	0.0141296	0.162617	0.109243	0.0561259	0.415935	0.0139521	0.012897
C18orf63 ENSG00000206043	0.00144866	0.00902944	0.00467189	0.00268091	0.00511315	0.001731	0.0210962	0.00310846
C18orf8 ENSG00000141452	0.248484	0.0723581	5.91477	15.1158	0.0197693	0.133044	0.629265	0.00706901
C19orf12 ENSG00000131943	26.2478	4.36331	17.6511	0.874965	0.186257	0.151494	0.305912	0.0381651
C19orf18 ENSG00000177025	10.1624	0.785198	0.505693	0.234966	0.336334	0.909296	0.44065	0.161866
C19orf24 ENSG00000228300	1.57656	11.7651	1.59659	8.42482	0.836573	70.8327	16.0847	19.4077
C19orf25 ENSG00000119559	2.54712	16.1593	0.329743	10.1539	8.68251	18.2902	3.23727	0.157742
C19orf33 ENSG00000167644	1.68314	0.433883	4.50576	2.60889	23.3249	15.5755	0.431538	0.580018
C19orf35 ENSG00000188305	0.000714438	0.0226168	0.235476	0.0382511	0.034253	0.0763976	0.0600541	0.154081
C19orf38 ENSG00000214212	0.42891	0.665066	0.259863	1.2108	1.43673	1.6287	0.327299	0.770471
C19orf43 ENSG00000123144	17.1186	93.481	40.5922	19.7443	2.38693	44.3588	5.65114	29.9975
C19orf44 ENSG00000105072	8.84054	0.391672	0.716512	3.27036	0.739265	8.25104	0.0311003	2.47918
C19orf45 ENSG00000198723	0.169491	0.00759203	0.542517	0.352178	0.0399845	0.102399	0.544053	0.0762993
C19orf47 ENSG00000160392	0.0425393	0.34473	0.134677	10.9147	48.9855	0.20288	0.00867904	12.941
C19orf48 ENSG00000167747	6.75432	7.36527	0.369511	22.4262	0.72437	31.9956	29.4122	1.40074
C19orf52 ENSG00000142444	0.105086	1.97443	0.587051	0.13731	7.037	0.825216	1.29413	0.184922
C19orf53 ENSG00000104979	39.2356	94.4249	2.95257	23.803	15.3377	13.6019	29.1382	56.9629
C19orf54 ENSG00000188493	1.47238	0.69111	0.273369	3.74033	0.0239272	3.17611	0.268184	0.160768
C19orf57 ENSG00000132016	1.36295	0.00940514	0.128856	2.41361	0.11411	0.840607	1.12221	0.00311925
C19orf60 ENSG00000006015	17.0085	10.8252	0.581985	0.126608	27.0559	8.51456	34.3594	2.51997
C19orf66 ENSG00000130813	1.32532	1.99537	1.23744	0.0430928	0.608528	2.51582	11.6537	1.08195
C19orf67 ENSG00000188032	0.174215	0.0655801	0.195877	0.562998	0.150448	0.101114	0.527818	0.522274
C19orf68 ENSG00000185453	1.06347	4.55047	0.0324515	0.31598	0.118039	0.0017327	3.92192	0.186756
C19orf70 ENSG00000174917	39.0527	0.750618	18.1964	1.46285	22.3626	31.9158	34.2589	16.0341
C19orf71 ENSG00000183397	0.0187009	0.206377	0.05736	0.00240337	0.449118	0.0893329	0.020306	0.0883304
C19orf73 ENSG00000221916	0.0905993	0.261959	0.171721	2.17348	0.318921	0.273118	0.885056	0.707841
C19orf81 ENSG00000235034	0.526958	0.00286368	0.129888	1.25587	0.367277	0.118695	7.62245	0.000692107
C19orf84 ENSG00000262874	0.11407	3.80439e-05	0.0184324	0.00342931	0.0638074	0.0737881	0.124538	0.0463467
C1D ENSG00000197223	0.207868	0.182681	3.22252	1.88758	0.814879	2.99478	0.0824818	3.70717
C1GALT1 ENSG00000106392	0.0421164	0.0614686	1.24409	1.35694	0.439039	3.05811	0.00770402	0.00597614
C1GALT1C1 ENSG00000171155	0.447743	0.0224763	0.666546	0.0425985	0.645947	0.31888	6.17133	0.0744809
C1GALT1C1L ENSG00000223658	0.0832305	0.0101668	0.143788	0.0168395	0.0766329	0.00586296	0.024056	0.223974
C1QA ENSG00000173372	84.6903	0.279096	0.151909	0.0215317	42.1352	87.0956	21.0044	21.2577
C1QB ENSG00000173369	56.7026	19.0401	0.671631	0.1374	24.1923	62.2539	0.362334	47.8712
C1QBP ENSG00000108561	4.00973	0.169354	18.09	7.37872	1.82387	0.0652591	9.54419	14.684
C1QC ENSG00000159189	32.8488	5.02325	0.308991	0.357391	18.4311	42.8413	2.08126	3.69638
C1QL1 ENSG00000131094	23.1165	0.204297	0.810758	0.121305	0.857171	0.00353672	0.0260347	0.242495
C1QL2 ENSG00000144119	0.0756777	0.00433132	0.0803403	0.0690851	0.000163456	0.468499	0.125025	0.137715
C1QL3 ENSG00000165985	0.297869	0.151188	0.0231445	0.087898	0.0232857	0.16213	0.796012	0.0490391
C1QL4 ENSG00000186897	0.0465094	0.101037	0.193536	0.177821	0.00104053	0.0229677	0.547148	0.0104996
C1QTNF1 ENSG00000173918	48.6953	15.1252	4.69057	0.0161438	0.376448	3.16178	1.86887	2.434
C1QTNF2 ENSG00000145861	10.5884	7.2521	0.0116995	0.099917	0.93714	5.20042	1.70385	0.0828198
C1QTNF3 ENSG00000082196	0.0312122	0.570879	1.41029	0.206166	0.0807203	0.00663124	0.277474	0.562737
C1QTNF4 ENSG00000172247	4.40907	1.21724	0.090728	0.0646114	1.80514	0.0115959	1.16383	0.00286904
C1QTNF5 ENSG00000223953	0.0907429	0.0846304	0.12359	0.0375656	0.275922	0.133546	0.259808	0.191624
C1QTNF6 ENSG00000133466	0.694298	0.565881	0.48695	0.37337	5.21684	0.155535	0.777649	0.178798
C1QTNF7 ENSG00000163145	0.524577	4.38659	0.0469046	0.309271	0.237512	0.184205	0.607405	1.75884
C1QTNF9 ENSG00000240654	0.00725726	0.0414765	0.16093	0.0942189	0.078835	0.108402	0.0134932	0.088127
C1QTNF9B ENSG00000205863	0.016934	0.035	0.0409614	0.838402	0.15581	0.07072	0.0846841	0.27407
C1QTNF9B-AS1 ENSG00000281899	1.31207	0.0647966	0.264039	10.4351	1.63906	2.69653	2.26713	2.52356
C1R ENSG00000159403	312.365	103.145	0.778211	0.551049	311.475	344.626	10.5599	4.36804
C1RL ENSG00000139178	2.9978	54.6981	8.57401	3.96383	33.3209	5.45634	6.28664	0.164066
C1S ENSG00000182326	23.771	27.2764	0.431358	0.0706212	21.0386	34.4485	0.658721	6.46721
C1orf101 ENSG00000179397	0.302934	0.346972	0.0279144	0.0929375	0.163589	0.000289773	0.0404295	0.0608435
C1orf105 ENSG00000180999	0.0102792	0.00154239	0.0018085	0.156577	0.098045	0.0221154	0.0176226	0.0225933
C1orf106 ENSG00000163362	0.129382	0.641087	9.87884	5.8009	0.261657	0.447709	1.90549	6.50304
C1orf109 ENSG00000116922	0.0182029	0.0197454	3.89842	1.40636	0.140534	0.18737	0.0576251	0.543514
C1orf112 ENSG00000000460	0.657916	0.0099894	1.19097	0.000405094	0.125775	0.585647	0.171766	0.119267
C1orf115 ENSG00000162817	0.105449	0.913422	2.51349	2.47225	0.0783599	0.550326	4.82173	0.0158961
C1orf116 ENSG00000182795	49.277	28.2159	17.2347	63.4078	0.617454	2.13915	145.486	3.07807
C1orf122 ENSG00000197982	31.2116	13.7601	4.81377	19.1129	0.414137	6.81143	21.9083	1.61823
C1orf123 ENSG00000162384	0.335434	18.5476	0.817724	0.426739	1.05821	33.7236	7.00582	0.342749
C1orf127 ENSG00000175262	0.116777	0.0723885	0.0125	0.0605802	0.0435894	0.0138705	0.0698109	0.0448451
C1orf131 ENSG00000143633	0.0302601	0.097001	0.355978	1.00755	0.026985	0.321638	2.03913	0.0239224
C1orf141 ENSG00000203963	0.349356	0.0678624	0.0327138	0.379462	0.00636711	0.000724817	0.00171676	0.0632649
C1orf145 ENSG00000162913	0.266195	0.05126	7.72013e-05	0.0120116	0.00166704	0.131269	0.339592	0.0180006
C1orf158 ENSG00000157330	0.0144123	0.00966347	0.339394	0.94946	0.144927	0.00804593	1.42671	0.121003
C1orf159 ENSG00000131591	0.528814	5.11326	0.551156	6.46833	12.8715	2.5861	2.12523	2.8848
C1orf162 ENSG00000143110	0.328902	0.434644	0.0126982	0.0628379	0.0299823	5.30854	0.0864734	2.31939
C1orf167 ENSG00000215910	0.0255921	0.059315	0.0600205	0.0539998	0.186874	0.516449	0.349012	5.14451
C1orf168 ENSG00000187889	0.0292703	0.011681	0.908505	0.172907	0.0601641	0.0275519	1.15467	0.115297
C1orf174 ENSG00000198912	0.268019	5.3734	2.45895	0.615538	0.075845	0.0437092	0.794038	0.139989
C1orf186 ENSG00000263961	0.347471	0.277557	0.0578538	1.97568	0.0419105	0.0145347	0.0433241	0.114058
C1orf194 ENSG00000179902	0.0135241	0.00185907	0.00153577	0.304415	0.178906	0.035358	0.295867	0.0254342
C1orf198 ENSG00000119280	18.9459	0.289483	12.081	14.3763	10.2204	25.6711	14.0246	1.15239
C1orf204 ENSG00000188004	0.0672228	1.73663	0.183919	0.890111	0.0185256	0.483309	0.00503581	0.0103607
C1orf21 ENSG00000116667	20.5926	5.65665	6.65461	11.942	0.357034	0.672318	3.33893	13.6029
C1orf210 ENSG00000253313	1.62728	9.28169	0.139415	1.24175	0.363915	0.259414	1.26296	0.0651906
C1orf216 ENSG00000142686	2.24913	1.76177	0.740819	2.97541	8.12588	15.7233	0.364836	1.34484
C1orf226 ENSG00000239887	0.22818	0.252646	1.9443	1.51871	1.21504	0.257774	0.766436	0.0569903
C1orf228 ENSG00000198520	0.0384218	0.258965	0.271982	0.0742722	0.509328	0.14879	0.0531277	0.831844
C1orf234 ENSG00000227868	0.0935056	0.113518	0.0105589	0.184721	0.131368	0.118321	0.425898	0.0706592
C1orf27 ENSG00000157181	20.8847	0.00042706	1.10649	0.214765	0.147695	0.345079	11.6322	1.87331
C1orf35 ENSG00000143793	37.1356	4.08681	2.34036	5.70517	0.690944	0.0298951	0.177663	0.575971
C1orf43 ENSG00000143612	4.32682	18.9392	10.2403	7.73964	0.530754	3.32382	4.8693	1.33724
C1orf50 ENSG00000164008	0.717399	0.0115694	0.16788	0.756183	0.839355	0.137832	0.329081	0.505159
C1orf52 ENSG00000162642	0.0785712	0.663026	0.198902	0.0280258	8.88873	0.20734	15.9127	1.76133
C1orf53 ENSG00000203724	0.209764	0.548535	0.0480766	0.558612	0.483258	0.165515	2.53377	0.071403
C1orf54 ENSG00000118292	0.52089	17.6323	0.306108	0.208078	0.864379	0.29987	0.607599	0.0961127
C1orf56 ENSG00000143443	1.12847	7.76325	1.02531	4.0082	0.0791105	1.23605	2.67975	0.0268463
C1orf61 ENSG00000125462	0.48513	0.0753538	0.095762	0.143051	0.0107851	0.164725	0.0211658	0.239833
C1orf64 ENSG00000183888	1.40333	0.200907	0.0972652	0.224614	0.127237	0.0249399	1.78898e-05	0.196349
C1orf74 ENSG00000162757	0.281215	3.20373	11.0079	1.35443	0.491183	0.713431	0.0449896	0.148219
C1orf94 ENSG00000142698	0.0778148	0.158191	0.000216105	0.0707488	0.00450052	0.0036948	0.26668	0.31414
C2 ENSG00000166278	1.41713	0.0610879	58.2788	8.52721	14.5007	0.412541	2.52152	5.60696
C20orf144 ENSG00000149609	0.0247796	0.0347801	0.0133441	0.286556	0.0225964	0.101345	0.324497	0.0361457
C20orf194 ENSG00000088854	3.84666	0.309859	2.10147	0.707879	0.830147	11.4428	11.2027	0.356038
C20orf196 ENSG00000171984	0.140603	2.55816	0.467966	0.30554	0.0512783	0.781166	0.101257	0.206259
C20orf24 ENSG00000101084	6.71974	0.098437	5.81541	3.07055	1.76752	0.331801	7.13148	0.176231
C20orf27 ENSG00000101220	0.58291	15.972	0.0927805	1.01684	3.28576	60.8003	15.2375	13.248
C20orf96 ENSG00000196476	3.42206	0.340875	1.53382	0.141686	1.0798	2.72148	2.48078	0.194134
C21orf2 ENSG00000160226	1.00641	49.4609	0.288297	0.846062	16.5861	24.2111	9.68691	11.7974
C21orf33 ENSG00000160221	8.53958	4.63334	3.99208	2.05974	2.807	0.985239	0.637871	1.11353
C21orf58 ENSG00000160298	0.20437	0.576062	0.166473	3.38277	3.8143	0.144813	0.112953	0.559366
C21orf59 ENSG00000159079	1.2003	0.152204	2.49168	4.58504	2.68507	0.813553	0.083324	2.25393
C21orf91 ENSG00000154642	0.377045	0.774516	0.986717	4.26996	0.0626985	15.1264	0.029996	0.0976012
C22orf15 ENSG00000169314	0.338317	0.0987573	0.0528897	0.110033	2.54027	0.172054	0.222141	0.00870929
C22orf23 ENSG00000128346	0.167193	0.0669225	0.0489085	0.0770128	0.16631	1.1303	0.0352797	0.0573307
C22orf29 ENSG00000215012	10.5508	10.8247	0.0727187	3.65691	1.9578	8.47874	0.237616	0.327668
C22orf31 ENSG00000100249	0.000465785	0.0740425	0.094282	0.16064	0.00797619	0.116887	0.198299	0.223779
C22orf39 ENSG00000242259	25.8217	30.5452	15.6694	19.0011	0.833757	41.2314	8.23841	11.6749
C22orf42 ENSG00000205856	0.184917	0.000132523	0.0374513	0.0348055	4.54778e-06	0.00584525	0.782492	0.00695134
C22orf46 ENSG00000184208	1.96557	0.680943	0.517821	4.11488	0.639798	1.70693	0.20803	7.14366
C2CD2 ENSG00000157617	9.95956	35.7883	33.0959	15.1961	11.2492	6.26366	0.352368	43.8228
C2CD2L ENSG00000172375	0.361617	3.66933	0.839593	0.858527	6.47567	2.50626	2.83438	0.809381
C2CD3 ENSG00000168014	1.42417	0.000603395	2.39906	0.274645	0.412699	1.57242	0.270771	0.116782
C2CD4A ENSG00000198535	0.0947507	0.167046	0.0210071	0.0693983	0.174836	0.134625	0.119684	0.0175131
C2CD4B ENSG00000205502	1.58856	2.90432	1.71865	0.247924	0.86629	1.72964	11.6401	0.0127249
C2CD4C ENSG00000183186	0.128411	0.00792389	0.303198	0.115951	0.745036	2.5925	0.0276459	0.269653
C2CD4D ENSG00000225556	0.260591	0.182566	0.716736	2.68795	0.117527	0.0337513	0.415018	0.666457
C2CD5 ENSG00000111731	0.00584003	1.14557	0.225952	0.109589	0.0767705	0.270732	1.23036	0.0775186
C2orf15 ENSG00000273045	0.122354	0.00508043	0.773034	0.0900232	0.0316492	0.000137442	0.236959	0.0745472
C2orf40 ENSG00000119147	17.0159	0.199173	0.443955	0.118771	0.41718	0.585496	0.0487777	0.00847272
C2orf42 ENSG00000115998	2.92435	0.622767	0.0200216	0.735879	0.643844	0.95374	0.561753	0.410642
C2orf47 ENSG00000162972	0.0608424	0.367171	1.10169	0.112285	0.14153	0.10368	0.275033	0.127646
C2orf49 ENSG00000135974	0.872758	0.346347	2.60476	0.187134	17.4545	3.39116	1.99794	8.45956
C2orf50 ENSG00000150873	0.00656046	0.0400413	0.123318	0.0155031	0.429314	0.0461673	0.0705566	0.037274
C2orf54 ENSG00000172478	0.000168925	0.0680834	0.00208069	0.13742	3.63239	1.62129	0.2425	0.28399
C2orf66 ENSG00000187944	0.0581658	0.0612397	0.105932	0.000205584	0.216355	0.149525	0.139405	0.0104962
C2orf68 ENSG00000168887	0.335773	6.10654	1.75024	7.04752	2.51054	9.46553	20.9778	1.28487
C2orf69 ENSG00000178074	0.0600199	0.0835478	0.0867616	0.119754	0.194353	0.000892663	0.444862	0.0420873
C2orf70 ENSG00000173557	0.0195987	0.44921	0.0657982	0.279768	0.0418639	0.0700117	0.0649814	0.204453
C2orf71 ENSG00000179270	0.223062	0.0275864	0.15383	0.0680728	0.00683043	0.195661	0.0300077	0.0350564
C2orf72 ENSG00000204128	5.4194	4.65184	7.14366	8.72896	0.504098	0.649862	12.0571	0.230964
C2orf73 ENSG00000177994	0.0290068	0.0143373	0.226155	0.463978	0.0131657	0.0300839	0.270683	0.244003
C2orf74 ENSG00000237651	0.163016	0.154903	0.0630894	0.013411	0.00407811	0.579145	0.0680349	0.0500301
C2orf76 ENSG00000186132	0.220584	0.0380491	0.0177795	0.443344	0.153564	0.0525601	0.188059	0.0317097
C2orf78 ENSG00000187833	0.0472919	0.0972185	0.0393185	9.80197e-05	0.0435395	0.0429301	0.183031	0.0776213
C2orf80 ENSG00000188674	0.130361	0.0566005	0.00627737	0.0940103	0.0299188	0.515372	0.0600891	0.124245
C2orf81 ENSG00000159239	0.205669	0.156326	0.159441	3.29315	0.439988	0.0783777	0.0913661	1.21375
C2orf82 ENSG00000182600	0.141426	0.126257	0.00380255	0.667771	2.62445	0.597601	0.00431015	0.0110946
C2orf83 ENSG00000042304	0.0107572	0.348901	0.26063	0.0289739	0.167216	0.190929	0.0366919	0.282154
C2orf88 ENSG00000187699	0.251842	0.550948	0.169791	0.432638	0.120365	5.79429	0.352416	0.222429
C3 ENSG00000125730	126.083	80.9536	5.36942	0.296228	293.493	105.527	0.68131	31.9631
C3AR1 ENSG00000171860	0.796327	1.3279	1.37987	0.230984	21.073	0.0963379	0.361862	0.0908549
C3orf14 ENSG00000114405	0.862804	0.0882673	2.7707	0.911206	0.202401	0.0606762	1.9365	0.373392
C3orf18 ENSG00000088543	0.726925	2.21061	0.315723	0.0846347	7.06826	4.50943	6.99099	0.194099
C3orf20 ENSG00000131379	0.0865897	0.0127525	0.102729	0.114799	0.0293393	0.0630711	0.215504	0.00197005
C3orf22 ENSG00000180697	0.00877917	0.0273198	0.00951983	0.0141606	0.00102451	0.0624104	0.0978626	0.01015
C3orf33 ENSG00000174928	0.117432	0.725575	3.68893	2.4432	0.301497	0.639516	0.5196	0.301096
C3orf36 ENSG00000221972	0.0232996	0.263997	0.00366249	0.0173699	0.154273	0.23696	0.0230167	0.343021
C3orf38 ENSG00000179021	1.10305	0.52894	0.0885334	0.489489	0.154852	0.589991	0.391996	0.193142
C3orf49 ENSG00000163632	0.0550599	0.0766953	0.0870161	0.00788336	0.00904921	0.00220204	0.00307061	0.0113211
C3orf52 ENSG00000114529	0.175925	0.024061	7.00269	0.0116937	0.0578192	0.278359	0.58159	0.221232
C3orf58 ENSG00000181744	0.135858	0.0171982	0.0652298	1.37514	0.838971	6.06736	0.0449038	0.83277
C3orf62 ENSG00000188315	3.11362	11.3256	5.97779	11.6106	0.770579	3.10823	0.363642	0.2221
C3orf70 ENSG00000187068	5.24462	0.103013	0.0588019	0.125319	3.07453	1.94936	0.424331	0.112318
C3orf80 ENSG00000180044	0.437844	0.0306955	0.269618	0.431108	0.137267	0.00873794	0.0818093	0.330087
C4A ENSG00000244731	35.3819	6.20769	0.64564	0.505602	57.5966	16.393	1.75556	19.4845
C4B ENSG00000224389	177.407	23.7325	17.5043	1.85078	872.669	140.976	0.979664	142.382
C4BPA ENSG00000123838	0.0901364	0.0426528	0.0278793	0.19886	0.109035	0.0331524	0.108475	0.337188
C4BPB ENSG00000123843	0.0720023	0.22899	0.0203243	0.0237997	0.0699841	0.267036	0.310001	0.0306315
C4orf17 ENSG00000138813	0.00980403	0.0582443	0.611907	0.0490232	0.0164961	0.0704407	0.0175825	0.0296948
C4orf19 ENSG00000154274	0.224503	0.0314892	0.264696	0.171287	0.122898	0.237151	0.177841	1.07061
C4orf22 ENSG00000197826	0.00167808	0.00179269	0.0954024	0.110387	0.0201886	0.288349	0.228543	0.00483877
C4orf3 ENSG00000164096	17.1638	10.02	10.008	8.67905	2.11731	0.0968803	2.87781	4.65234
C4orf32 ENSG00000174749	0.176302	0.0835418	0.405732	3.05164	0.497027	1.56433	1.28824	0.735265
C4orf33 ENSG00000151470	0.438622	0.0187094	0.0223641	0.358546	0.0291122	0.0321064	0.334655	0.133099
C4orf36 ENSG00000163633	4.18934	0.204181	0.911589	0.24527	0.122209	0.922047	0.730738	0.551576
C4orf46 ENSG00000205208	0.468085	0.0161023	0.498828	0.00675652	0.117717	0.0735014	0.411227	0.0553545
C4orf48 ENSG00000243449	50.1968	36.2925	0.502797	10.9171	24.7632	1.43858	0.3641	3.20694
C4orf50 ENSG00000181215	0.0206332	0.0810058	0.0207929	0.0127223	0.0568981	0.526632	0.0611727	0.0131389
C5 ENSG00000106804	0.457234	0.0192446	2.11815	0.866073	0.186416	0.761232	0.144699	0.0530769
C5AR1 ENSG00000197405	0.38594	0.127758	3.19739	3.53863	2.42736	1.53189	0.787038	0.623451
C5AR2 ENSG00000134830	2.13404	0.257681	0.54665	0.0768895	0.106979	0.0532616	0.0333345	0.0408796
C5orf15 ENSG00000113583	0.0327739	1.24824	34.4481	54.4642	54.843	12.4719	49.303	0.0226495
C5orf22 ENSG00000082213	0.0841858	0.363291	0.634413	0.182992	1.73778	0.00494344	0.204951	0.128989
C5orf24 ENSG00000181904	10.0206	1.14969	2.42386	9.47629	1.11248	0.919615	3.25729	3.98168
C5orf30 ENSG00000181751	0.22725	0.165864	0.156647	0.052235	3.10151	0.0309297	1.18044	1.67593
C5orf34 ENSG00000172244	1.14914	0.530115	0.210713	0.304322	0.132972	0.0233104	0.201223	0.066271
C5orf38 ENSG00000186493	22.8601	0.773259	0.074162	3.002	0.319817	1.2184	4.9908	2.48082
C5orf42 ENSG00000197603	15.3833	0.125136	3.98181	5.32351	0.393996	0.745194	2.39935	0.149007
C5orf45 ENSG00000161010	39.9967	0.144239	0.98111	0.191986	0.621605	1.15755	15.1066	3.28141
C5orf46 ENSG00000178776	4.0328	0.322671	0.0468653	0.0373456	0.586512	0.214101	0.198488	0.414006
C5orf49 ENSG00000215217	1.783	0.293809	0.0345514	0.247755	0.104332	0.430499	1.58478	0.119137
C5orf51 ENSG00000205765	0.772873	0.133724	1.0084	0.103963	0.389108	0.22648	2.26148	0.0607763
C5orf52 ENSG00000187658	0.347965	0.113436	0.0299859	0.133856	0.0655196	0.0414216	0.191033	0.250863
C5orf56 ENSG00000197536	0.0882483	0.548029	0.342106	3.64384	0.513072	4.61765	0.00287743	9.05523
C5orf63 ENSG00000164241	0.273327	0.0266282	0.756213	0.302803	0.657941	0.0127678	0.425408	0.01122
C6 ENSG00000039537	0.099523	1.06256	0.073012	0.051707	0.156126	0.191786	0.0936989	0.0166816
C6orf1 ENSG00000186577	12.8065	22.8256	6.62555	12.0454	9.26991	1.16899	3.59949	1.8118
C6orf106 ENSG00000196821	0.571728	31.7048	5.84039	9.75157	1.3604	7.46439	20.437	1.31476
C6orf118 ENSG00000112539	0.00425459	0.142793	0.0682767	0.0249557	0.00346509	0.293817	0.272303	0.381573
C6orf120 ENSG00000185127	1.20558	2.64164	0.279867	0.985437	0.394314	0.751851	1.44595	0.647739
C6orf132 ENSG00000188112	1.59283	11.3578	17.5773	5.35623	0.51794	9.142	0.426554	0.316618
C6orf136 ENSG00000204564	1.72802	0.303337	4.57703	0.621217	3.47473	0.846406	0.461186	0.541145
C6orf141 ENSG00000197261	0.0493472	0.109565	1.52386	0.0109455	0.202091	0.54887	0.0331024	0.0187021
C6orf201 ENSG00000185689	0.10612	0.0032819	0.394604	0.231739	0.0935416	0.204903	0.0542443	0.130872
C6orf203 ENSG00000130349	0.310546	0.117534	0.578078	1.39624	0.626251	0.0145593	0.435205	0.244497
C6orf223 ENSG00000181577	0.0250484	0.0805146	0.00860626	0.012593	0.3492	0.186533	0.0635478	0.246743
C6orf226 ENSG00000221821	4.97907	0.0963804	0.0177249	5.59593	1.13477	0.440525	2.69688	0.330299
C6orf25 ENSG00000204420	0.105098	0.0403713	0.156628	0.14263	0.0198002	4.51191	0.140518	0.0503401
C6orf47 ENSG00000204439	3.72053	8.76549	0.45543	14.9769	8.56214	25.3616	0.0585637	5.40637
C6orf48 ENSG00000204387	1.33933	7.22763	1.08646	5.79318	15.2842	5.35001	6.39219	0.236349
C6orf52 ENSG00000137434	0.139946	1.18853	0.110209	0.000448306	0.00285956	0.0220339	0.290773	0.155863
C6orf58 ENSG00000184530	0.186551	0.105295	0.289155	0.525073	0.0658756	0.00257639	0.299661	2.94758e-06
C6orf62 ENSG00000112308	8.00405	6.26224	0.896641	29.3609	6.54528	13.3707	27.5533	6.48899
C6orf89 ENSG00000198663	0.462655	32.754	6.40689	16.6147	4.75858	6.87816	0.190317	8.50064
C7 ENSG00000112936	42.6873	19.9986	0.0346858	0.036846	3.65585	3.42965	0.00130504	7.69844
C7orf25 ENSG00000136197	0.0847141	0.0752535	0.00136643	0.00294263	0.0022658	0.0899487	0.485057	0.174339
C7orf26 ENSG00000146576	8.77885	16.1085	0.404863	15.5294	3.86552	6.86172	9.43292	0.812057
C7orf31 ENSG00000153790	0.0101702	0.301142	0.000307197	0.42237	0.335286	0.109474	0.322104	0.109235
C7orf34 ENSG00000165131	0.0974397	0.0366993	0.0101934	0.0237081	0.0244129	0.127873	0.145644	0.0191202
C7orf43 ENSG00000146826	0.916796	0.562469	0.854187	4.89431	7.47964	0.513583	0.416432	0.912972
C7orf49 ENSG00000122783	2.12061	38.9228	0.10818	1.46708	14.0834	0.985128	21.0589	0.080523
C7orf50 ENSG00000146540	35.302	17.5443	0.662523	37.2341	76.1881	31.6999	73.6786	0.258085
C7orf61 ENSG00000185955	0.257098	0.111835	0.0799891	0.0524313	0.294854	0.00865272	0.278193	0.175968
C7orf62 ENSG00000164645	0.0617254	0.0436473	0.0548958	0.246896	0.158606	0.116334	0.198716	0.0140439
C7orf72 ENSG00000164500	0.0262501	0.221243	0.0972693	0.00149643	0.391308	0.026834	0.109904	0.0112174
C7orf73 ENSG00000243317	5.07117	1.60347	2.53828	2.32744	1.85599	3.80987	22.0139	1.29267
C8A ENSG00000157131	0.000736016	0.0319264	0.0785476	0.00280901	0.053461	0.00570391	0.0170265	0.0121871
C8G ENSG00000176919	0.652356	0.120206	0.00581465	1.77797	0.0694014	0.103765	0.00352705	0.224404
C8orf22 ENSG00000168333	0.438184	0.188717	0.00011731	0.0460699	0.0118623	0.0696242	0.0207807	0.0740718
C8orf33 ENSG00000182307	27.0618	3.27049	17.8991	9.49876	1.58291	10.0208	2.86351	0.753666
C8orf34 ENSG00000165084	0.613038	0.300921	0.331926	0.0210604	0.381579	0.62708	1.12165	0.245247
C8orf37 ENSG00000156172	0.167332	0.150009	0.0230342	0.118045	1.93185	0.0389425	0.287737	0.35037
C8orf4 ENSG00000176907	0.92132	1.2287	49.0024	1.36046	11.8674	2.29816	0.978695	0.0292735
C8orf44 ENSG00000213865	0.103477	0.337325	2.09012	1.69243	0.0940157	0.459148	0.892466	0.43198
C8orf46 ENSG00000169085	5.09051	0.381548	0.0548569	0.14142	0.115908	0.724631	0.0437917	0.0082156
C8orf48 ENSG00000164743	0.275472	0.0548483	0.204785	0.0529385	0.00361734	0.0711505	0.232497	0.0575778
C8orf58 ENSG00000241852	0.480769	2.69187	0.391608	0.00328907	0.0017561	0.127206	0.123089	0.0258513
C8orf59 ENSG00000176731	19.5514	15.9236	0.41641	19.0724	11.8786	16.6969	1.03277	0.162047
C8orf74 ENSG00000171060	0.0689509	0.00169507	0.0914296	0.0996917	0.00160469	0.0200667	0.00240477	0.116378
[truncated: 14,779 more rows]
