# Supplementary material for: Spatial maps of prostate cancer transcriptomes reveal an unexplored landscape of heterogeneity
Source: Nat Commun. 2018 Jun 20;9:2419. doi: 10.1038/s41467-018-04724-5 (PMC6010471; doi:10.1038/s41467-018-04724-5)
Supplement: Supplementary file 13 — Supplementary Data 10 [file 41467_2018_4724_MOESM13_ESM.zip › Supplementary Dataset 5/experiment0003-baselinefeature-gamma_prior-r.tsv]

	Baseline
A1BG ENSG00000121410	0.999863
A1CF ENSG00000148584	0.998881
A2M ENSG00000175899	0.996922
A2ML1 ENSG00000166535	1.00007
A4GALT ENSG00000128274	1.00143
AAAS ENSG00000094914	0.9999
AACS ENSG00000081760	1.00207
AADAC ENSG00000114771	0.999785
AADACL4 ENSG00000204518	0.999432
AADAT ENSG00000109576	1.00101
AAED1 ENSG00000158122	1.00018
AAGAB ENSG00000103591	0.999195
AAK1 ENSG00000115977	0.999506
AAMDC ENSG00000087884	1.00068
AAMP ENSG00000127837	0.999587
AAR2 ENSG00000131043	0.998307
AARD ENSG00000205002	1.00034
AARS ENSG00000090861	0.998932
AARSD1 ENSG00000266967	0.999794
AASDH ENSG00000157426	0.999427
AASDHPPT ENSG00000149313	0.999389
AASS ENSG00000008311	0.998935
AATF ENSG00000275700	0.999117
AATK ENSG00000181409	1.00103
ABAT ENSG00000183044	1.00038
ABC13-47488600E17.1 ENSG00000283199	0.999851
ABC13-47656900H15.1 ENSG00000283566	0.999798
ABCA1 ENSG00000165029	0.999157
ABCA10 ENSG00000154263	0.998407
ABCA12 ENSG00000144452	0.999447
ABCA13 ENSG00000179869	1.00086
ABCA2 ENSG00000107331	1.00154
ABCA3 ENSG00000167972	0.999537
ABCA4 ENSG00000198691	0.999813
ABCA5 ENSG00000154265	1.00097
ABCA6 ENSG00000154262	1.00061
ABCA7 ENSG00000064687	1.00096
ABCA8 ENSG00000141338	0.999988
ABCA9 ENSG00000154258	1.00046
ABCB1 ENSG00000085563	0.998165
ABCB10 ENSG00000135776	0.99881
ABCB11 ENSG00000073734	1.00039
ABCB4 ENSG00000005471	1.00021
ABCB5 ENSG00000004846	1.00036
ABCB6 ENSG00000115657	1.00066
ABCB7 ENSG00000131269	0.999526
ABCB8 ENSG00000197150	0.999964
ABCB9 ENSG00000150967	0.999048
ABCC1 ENSG00000103222	0.9994
ABCC10 ENSG00000124574	1.0021
ABCC11 ENSG00000121270	1.00016
ABCC3 ENSG00000108846	1.00025
ABCC4 ENSG00000125257	0.999248
ABCC5 ENSG00000114770	0.999943
ABCC6 ENSG00000091262	1.00033
ABCC8 ENSG00000006071	1.00189
ABCC9 ENSG00000069431	1.0008
ABCD1 ENSG00000101986	1.00043
ABCD2 ENSG00000173208	0.999291
ABCD3 ENSG00000117528	0.999797
ABCD4 ENSG00000119688	0.998382
ABCE1 ENSG00000164163	0.999351
ABCF1 ENSG00000204574	1.00107
ABCF2 ENSG00000033050	0.999668
ABCF3 ENSG00000161204	1.0006
ABCG1 ENSG00000160179	1.00073
ABCG2 ENSG00000118777	0.999856
ABCG4 ENSG00000172350	1.00037
ABCG5 ENSG00000138075	1.00034
ABHD1 ENSG00000143994	1.00022
ABHD10 ENSG00000144827	1.00012
ABHD11 ENSG00000106077	1.00072
ABHD12 ENSG00000100997	1.00091
ABHD13 ENSG00000139826	0.997895
ABHD14A ENSG00000248487	0.999551
ABHD14B ENSG00000114779	1.00071
ABHD15 ENSG00000168792	0.999495
ABHD16A ENSG00000204427	0.999712
ABHD17A ENSG00000129968	0.999262
ABHD17B ENSG00000107362	0.998805
ABHD17C ENSG00000136379	1.0016
ABHD18 ENSG00000164074	1.00087
ABHD2 ENSG00000140526	1.00125
ABHD3 ENSG00000158201	1.00038
ABHD4 ENSG00000100439	1.00085
ABHD5 ENSG00000011198	0.999841
ABHD6 ENSG00000163686	1.00012
ABHD8 ENSG00000127220	1.00037
ABI1 ENSG00000136754	1.00006
ABI2 ENSG00000138443	1.00149
ABI3 ENSG00000108798	0.998879
ABI3BP ENSG00000154175	0.999546
ABL1 ENSG00000097007	0.999648
ABL2 ENSG00000143322	1.00231
ABLIM1 ENSG00000099204	1.00012
ABLIM2 ENSG00000163995	0.998663
ABLIM3 ENSG00000173210	0.999409
ABO ENSG00000175164	0.999474
ABR ENSG00000159842	0.99834
ABRA ENSG00000174429	1.00017
ABRACL ENSG00000146386	1.00143
ABT1 ENSG00000146109	0.999526
ABTB1 ENSG00000114626	0.999169
ABTB2 ENSG00000166016	0.999153
AC004158.1 ENSG00000280264	0.999686
AC004381.6 ENSG00000005189	0.999174
AC004754.3 ENSG00000269881	1.00048
AC004813.1 ENSG00000279777	0.999718
AC004824.1 ENSG00000280226	1.0013
AC005281.1 ENSG00000226690	0.998578
AC005477.1 ENSG00000280188	1.00181
AC005480.1 ENSG00000279461	0.998716
AC006116.20 ENSG00000267710	1.00178
AC006386.1 ENSG00000279115	0.999192
AC006994.3 ENSG00000279317	0.999019
AC007906.1 ENSG00000279018	1.00013
AC008074.1 ENSG00000279644	0.999159
AC008522.1 ENSG00000279232	0.99976
AC008686.1 ENSG00000280221	0.999486
AC008759.1 ENSG00000279471	1.00015
AC008914.1 ENSG00000279768	1.00167
AC009014.3 ENSG00000271824	0.998968
AC010731.4 ENSG00000235118	0.998767
AC012005.1 ENSG00000279274	0.99985
AC013461.1 ENSG00000091436	1.0013
AC016549.1 ENSG00000281325	0.999943
AC021106.1 ENSG00000279386	1.00097
AC024060.1 ENSG00000281584	0.998239
AC025335.1 ENSG00000179859	1.00061
AC069063.2 ENSG00000279380	1.00006
AC073657.1 ENSG00000279937	0.999654
AC074033.1 ENSG00000281137	1.00063
AC087350.1 ENSG00000281527	1.00017
AC090498.1 ENSG00000279483	1.00035
AC104981.1 ENSG00000278938	1.00041
AC105009.1 ENSG00000281855	0.999775
AC105052.1 ENSG00000279168	1.00144
AC110615.1 ENSG00000279909	1.00037
AC113404.1 ENSG00000254893	1.00037
AC118758.1 ENSG00000268187	1.00008
AC131097.4 ENSG00000216921	1.00025
AC131263.1 ENSG00000280550	0.998929
AC138517.6 ENSG00000283288	0.999621
AC138969.4 ENSG00000183889	0.999896
AC241377.1 ENSG00000281741	1.00035
AC241585.1 ENSG00000281571	1.00059
AC242988.1 ENSG00000278939	0.999823
AC243756.1 ENSG00000270339	1.00011
AC245100.1 ENSG00000280649	0.998525
ACAA1 ENSG00000060971	0.999388
ACAA2 ENSG00000167315	0.999885
ACACA ENSG00000278540	1.0006
ACACB ENSG00000076555	1.00013
ACAD10 ENSG00000111271	0.998126
ACAD11 ENSG00000240303	1.00129
ACAD8 ENSG00000151498	1.00055
ACAD9 ENSG00000177646	0.999445
ACADL ENSG00000115361	1.00056
ACADM ENSG00000117054	1.00043
ACADS ENSG00000122971	0.999551
ACADSB ENSG00000196177	0.999134
ACADVL ENSG00000072778	1.00014
ACAN ENSG00000157766	0.999813
ACAP1 ENSG00000072818	0.999076
ACAP2 ENSG00000114331	0.999915
ACAP3 ENSG00000131584	0.999548
ACAT1 ENSG00000075239	0.999887
ACAT2 ENSG00000120437	1.00342
ACBD3 ENSG00000182827	0.999334
ACBD4 ENSG00000181513	1.00046
ACBD5 ENSG00000107897	0.999659
ACBD6 ENSG00000230124	0.999308
ACCS ENSG00000110455	1.00013
ACCSL ENSG00000205126	1.00043
ACD ENSG00000102977	0.999783
ACE ENSG00000159640	1.00055
ACE2 ENSG00000130234	0.999166
ACER1 ENSG00000167769	1.00079
ACER2 ENSG00000177076	1.00064
ACER3 ENSG00000078124	0.999046
ACHE ENSG00000087085	0.998672
ACIN1 ENSG00000100813	0.999434
ACKR1 ENSG00000213088	1.00111
ACKR2 ENSG00000144648	1.00095
ACKR3 ENSG00000144476	1.00066
ACKR4 ENSG00000129048	1.00065
ACLY ENSG00000131473	1.0009
ACMSD ENSG00000153086	0.997468
ACO1 ENSG00000122729	0.999511
ACO2 ENSG00000100412	1.00102
ACOD1 ENSG00000102794	0.999777
ACOT1 ENSG00000184227	0.999766
ACOT11 ENSG00000162390	0.999719
ACOT12 ENSG00000172497	0.999149
ACOT13 ENSG00000112304	1.0014
ACOT2 ENSG00000119673	1.0003
ACOT4 ENSG00000177465	0.998158
ACOT7 ENSG00000097021	1.0005
ACOT8 ENSG00000101473	0.998782
ACOT9 ENSG00000123130	1.00016
ACOX1 ENSG00000161533	0.999352
ACOX2 ENSG00000168306	1.00047
ACOX3 ENSG00000087008	1.00007
ACOXL ENSG00000153093	0.999269
ACP1 ENSG00000143727	0.99944
ACP2 ENSG00000134575	0.999271
ACP5 ENSG00000102575	1.0013
ACP6 ENSG00000162836	1.00066
ACP7 ENSG00000183760	0.999545
ACPP ENSG00000014257	0.999016
ACPT ENSG00000142513	1.00189
ACR ENSG00000100312	0.998917
ACRBP ENSG00000111644	1.00098
ACRC ENSG00000147174	1.00075
ACSBG1 ENSG00000103740	1.0016
ACSBG2 ENSG00000130377	0.999216
ACSF2 ENSG00000167107	1.0004
ACSF3 ENSG00000176715	1.00061
ACSL1 ENSG00000151726	1.0011
ACSL3 ENSG00000123983	0.998747
ACSL4 ENSG00000068366	0.999118
ACSL5 ENSG00000197142	1.00118
ACSL6 ENSG00000164398	0.998712
ACSM1 ENSG00000166743	0.999726
ACSM2A ENSG00000183747	0.999977
ACSM2B ENSG00000066813	1.00009
ACSM3 ENSG00000005187	0.999695
ACSM4 ENSG00000215009	1.00052
ACSM5 ENSG00000183549	1.00106
ACSM6 ENSG00000173124	0.999434
ACSS1 ENSG00000154930	1.00097
ACSS2 ENSG00000131069	0.998813
ACSS3 ENSG00000111058	1.00055
ACTA1 ENSG00000143632	0.999982
ACTA2 ENSG00000107796	0.999252
ACTB ENSG00000075624	0.999251
ACTBL2 ENSG00000169067	1.0002
ACTC1 ENSG00000159251	1.00061
ACTG1 ENSG00000184009	1.00028
ACTG2 ENSG00000163017	0.999014
ACTL10 ENSG00000182584	0.999501
ACTL6A ENSG00000136518	1.00138
ACTL6B ENSG00000077080	1.00101
ACTN1 ENSG00000072110	1.00125
ACTN2 ENSG00000077522	1.00049
ACTN3 ENSG00000248746	1.00064
ACTN4 ENSG00000130402	1.00248
ACTR10 ENSG00000131966	1.00032
ACTR1A ENSG00000138107	1.00143
ACTR1B ENSG00000115073	1.00089
ACTR2 ENSG00000138071	1.00049
ACTR3 ENSG00000115091	1.00061
ACTR3B ENSG00000133627	1.00024
ACTR3C ENSG00000106526	0.999468
ACTR5 ENSG00000101442	1.00072
ACTR6 ENSG00000075089	1.00012
ACTR8 ENSG00000113812	1.00045
ACTRT3 ENSG00000184378	1.00185
ACVR1 ENSG00000115170	0.999394
ACVR1B ENSG00000135503	1.00013
ACVR1C ENSG00000123612	0.99934
ACVR2A ENSG00000121989	0.998154
ACVR2B ENSG00000114739	1.00215
ACVRL1 ENSG00000139567	1.00133
ACY1 ENSG00000243989	1.002
ACY3 ENSG00000132744	1.00068
ACYP1 ENSG00000119640	1.0014
ACYP2 ENSG00000170634	0.999114
ADA ENSG00000196839	0.999402
ADAD1 ENSG00000164113	1.00102
ADAD2 ENSG00000140955	0.999583
ADAL ENSG00000168803	0.999933
ADAM10 ENSG00000137845	0.999601
ADAM11 ENSG00000073670	1.00005
ADAM12 ENSG00000148848	0.998858
ADAM15 ENSG00000143537	0.999935
ADAM17 ENSG00000151694	1.00016
ADAM18 ENSG00000168619	1.00008
ADAM19 ENSG00000135074	0.999219
ADAM2 ENSG00000104755	1.00096
ADAM20 ENSG00000134007	1.00039
ADAM22 ENSG00000008277	0.999141
ADAM23 ENSG00000114948	1.00005
ADAM28 ENSG00000042980	1.00025
ADAM29 ENSG00000168594	1.00051
ADAM32 ENSG00000197140	1.00111
ADAM33 ENSG00000149451	0.999505
ADAM7 ENSG00000069206	0.999588
ADAM8 ENSG00000151651	1.0015
ADAM9 ENSG00000168615	0.998581
ADAMDEC1 ENSG00000134028	0.999287
ADAMTS1 ENSG00000154734	0.99992
ADAMTS10 ENSG00000142303	0.998466
ADAMTS12 ENSG00000151388	0.999888
ADAMTS13 ENSG00000160323	1.00086
ADAMTS14 ENSG00000138316	0.998981
ADAMTS15 ENSG00000166106	0.999998
ADAMTS16 ENSG00000145536	0.999199
ADAMTS17 ENSG00000140470	1.00081
ADAMTS18 ENSG00000140873	1.00119
ADAMTS19 ENSG00000145808	0.99958
ADAMTS2 ENSG00000087116	1.00037
ADAMTS20 ENSG00000173157	0.998481
ADAMTS3 ENSG00000156140	0.999491
ADAMTS4 ENSG00000158859	0.999192
ADAMTS5 ENSG00000154736	0.999516
ADAMTS6 ENSG00000049192	1.00008
ADAMTS7 ENSG00000136378	1.00076
ADAMTS8 ENSG00000134917	0.999619
ADAMTS9 ENSG00000163638	0.99795
ADAMTSL1 ENSG00000178031	0.999681
ADAMTSL2 ENSG00000197859	1.00111
ADAMTSL3 ENSG00000156218	1.00088
ADAMTSL4 ENSG00000143382	0.999495
ADAMTSL5 ENSG00000185761	1.00125
ADAP1 ENSG00000105963	0.999354
ADAP2 ENSG00000184060	1.00066
ADAR ENSG00000160710	1.00141
ADARB1 ENSG00000197381	1.00093
ADARB2 ENSG00000185736	1.00058
ADAT1 ENSG00000065457	1.00263
ADAT2 ENSG00000189007	1.00101
ADAT3 ENSG00000213638	0.999077
ADCK1 ENSG00000063761	0.999709
ADCK2 ENSG00000133597	1.00004
ADCK3 ENSG00000163050	1.00209
ADCK4 ENSG00000123815	1.00015
ADCK5 ENSG00000173137	0.999815
ADCY1 ENSG00000164742	1.00009
ADCY10 ENSG00000143199	1.00008
ADCY2 ENSG00000078295	0.998436
ADCY3 ENSG00000138031	0.999307
ADCY4 ENSG00000129467	0.999999
ADCY5 ENSG00000173175	1.00096
ADCY6 ENSG00000174233	1.00116
ADCY7 ENSG00000121281	1.00027
ADCY9 ENSG00000162104	0.999998
ADCYAP1 ENSG00000141433	1.00039
ADCYAP1R1 ENSG00000078549	0.999537
ADD1 ENSG00000087274	1.00064
ADD2 ENSG00000075340	0.99989
ADD3 ENSG00000148700	1.00014
ADGB ENSG00000118492	1.00039
ADGRA1 ENSG00000197177	1.00072
ADGRA2 ENSG00000020181	0.998464
ADGRA3 ENSG00000152990	1.00014
ADGRB1 ENSG00000181790	0.99785
ADGRB2 ENSG00000121753	0.999981
ADGRB3 ENSG00000135298	1.00046
ADGRD1 ENSG00000111452	0.99943
ADGRD2 ENSG00000180264	0.999417
ADGRE1 ENSG00000174837	0.998369
ADGRE2 ENSG00000127507	0.999448
ADGRE3 ENSG00000131355	1.00059
ADGRE5 ENSG00000123146	1.00071
ADGRF1 ENSG00000153292	1.00101
ADGRF2 ENSG00000164393	0.999987
ADGRF3 ENSG00000173567	1.00062
ADGRF4 ENSG00000153294	0.999905
ADGRF5 ENSG00000069122	0.999831
ADGRG1 ENSG00000205336	1.00109
ADGRG2 ENSG00000173698	1.00061
ADGRG3 ENSG00000182885	0.999017
ADGRG4 ENSG00000156920	0.9994
ADGRG5 ENSG00000159618	0.999077
ADGRG6 ENSG00000112414	1.00181
ADGRL1 ENSG00000072071	1.00059
ADGRL2 ENSG00000117114	1.00169
ADGRL3 ENSG00000150471	1.00038
ADGRL4 ENSG00000162618	1.00116
ADGRV1 ENSG00000164199	0.999561
ADH1B ENSG00000196616	0.999759
ADH1C ENSG00000248144	1.00004
ADH4 ENSG00000198099	1.00096
ADH5 ENSG00000197894	0.998749
ADH6 ENSG00000172955	1.00006
ADH7 ENSG00000196344	1.00013
ADHFE1 ENSG00000147576	1.00067
ADI1 ENSG00000182551	0.999541
ADIPOQ ENSG00000181092	1.00071
ADIPOR1 ENSG00000159346	1.00012
ADIPOR2 ENSG00000006831	0.99972
ADIRF ENSG00000148671	1.00045
ADK ENSG00000156110	1
ADM ENSG00000148926	0.997917
ADM2 ENSG00000128165	0.999931
ADM5 ENSG00000224420	1.00132
ADNP ENSG00000101126	0.998251
ADNP2 ENSG00000101544	0.999236
ADO ENSG00000181915	1.00122
ADORA1 ENSG00000163485	1.00074
ADORA2B ENSG00000170425	0.999079
ADORA3 ENSG00000282608	1.00031
ADPGK ENSG00000159322	1.00105
ADPRH ENSG00000144843	1.00011
ADPRHL1 ENSG00000153531	1.0008
ADPRHL2 ENSG00000116863	1.00085
ADPRM ENSG00000170222	0.999148
ADRA1A ENSG00000120907	0.998899
ADRA1B ENSG00000170214	0.99828
ADRA1D ENSG00000171873	0.999618
ADRA2A ENSG00000150594	0.998849
ADRA2B ENSG00000274286	1.00021
ADRA2C ENSG00000184160	1.0005
ADRB1 ENSG00000043591	0.999808
ADRB2 ENSG00000169252	0.998627
ADRB3 ENSG00000188778	1.00199
ADRM1 ENSG00000130706	1.00049
ADSL ENSG00000239900	0.999772
ADSS ENSG00000035687	1.00171
ADSSL1 ENSG00000185100	0.998897
ADTRP ENSG00000111863	0.999317
AEBP1 ENSG00000106624	0.99973
AEBP2 ENSG00000139154	1.00007
AEN ENSG00000181026	0.998302
AES ENSG00000104964	1.00097
AF011889.5 ENSG00000241489	1.00058
AF111168.1 ENSG00000280308	1.00162
AFAP1 ENSG00000196526	1.00027
AFAP1L1 ENSG00000157510	0.999122
AFAP1L2 ENSG00000169129	1.00012
AFF1 ENSG00000172493	1.0023
AFF2 ENSG00000155966	0.999544
AFF3 ENSG00000144218	0.999572
AFF4 ENSG00000072364	0.999743
AFG3L2 ENSG00000141385	1.00026
AFM ENSG00000079557	0.999136
AFMID ENSG00000183077	1.00151
AFP ENSG00000081051	1.0007
AFTPH ENSG00000119844	1.0008
AGA ENSG00000038002	1.0011
AGAP1 ENSG00000157985	0.999531
AGAP14P ENSG00000279058	0.999563
AGAP2 ENSG00000135439	1.00001
AGAP3 ENSG00000133612	0.998911
AGAP4 ENSG00000188234	1.001
AGAP5 ENSG00000172650	0.999031
AGAP6 ENSG00000204149	0.999914
AGAP9 ENSG00000204172	0.999215
AGBL1 ENSG00000273540	1.00028
AGBL2 ENSG00000165923	0.999265
AGBL3 ENSG00000146856	0.998748
AGBL4 ENSG00000186094	0.998347
AGBL5 ENSG00000084693	0.999708
AGER ENSG00000204305	0.999358
AGFG1 ENSG00000173744	0.999306
AGFG2 ENSG00000106351	0.99956
AGGF1 ENSG00000164252	1.00111
AGK ENSG00000006530	1.00126
AGL ENSG00000162688	1.00052
AGMAT ENSG00000116771	0.998449
AGMO ENSG00000187546	0.999519
AGO1 ENSG00000092847	1.00012
AGO2 ENSG00000123908	1.0005
AGO3 ENSG00000126070	0.999081
AGO4 ENSG00000134698	1.0003
AGPAT1 ENSG00000204310	0.999503
AGPAT2 ENSG00000169692	1.00121
AGPAT3 ENSG00000160216	0.999622
AGPAT4 ENSG00000026652	0.998547
AGPAT5 ENSG00000155189	0.998889
AGPS ENSG00000018510	1.00042
AGR2 ENSG00000106541	1.00086
AGR3 ENSG00000173467	1.00068
AGRN ENSG00000188157	0.999265
AGT ENSG00000135744	1.00037
AGTPBP1 ENSG00000135049	0.999045
AGTR1 ENSG00000144891	0.998506
AGTRAP ENSG00000177674	0.999957
AHCTF1 ENSG00000153207	1.00022
AHCY ENSG00000101444	1.00134
AHCYL1 ENSG00000168710	1.00101
AHCYL2 ENSG00000158467	1.00066
AHDC1 ENSG00000126705	1.0001
AHI1 ENSG00000135541	1.00117
AHNAK ENSG00000124942	0.999762
AHNAK2 ENSG00000185567	0.997769
AHR ENSG00000106546	0.99958
AHRR ENSG00000063438	1.00048
AHSA1 ENSG00000100591	0.9991
AHSA2 ENSG00000173209	1.00118
AHSG ENSG00000145192	1.00039
AIDA ENSG00000186063	1.00055
AIF1 ENSG00000204472	0.999258
AIF1L ENSG00000126878	1.00014
AIFM1 ENSG00000156709	1.00102
AIFM2 ENSG00000042286	1.00011
AIFM3 ENSG00000183773	1.00062
AIG1 ENSG00000146416	0.999175
AIM1 ENSG00000112297	1.00003
AIM1L ENSG00000176092	0.999679
AIM2 ENSG00000163568	1.00057
AIMP1 ENSG00000164022	1.00037
AIMP2 ENSG00000106305	0.999972
AIP ENSG00000110711	0.998895
AIPL1 ENSG00000129221	1.00168
AIRE ENSG00000160224	1.00022
AJ239318.1 ENSG00000280108	0.999608
AJAP1 ENSG00000196581	1.0007
AJUBA ENSG00000129474	0.999945
AK1 ENSG00000106992	0.998421
AK2 ENSG00000004455	0.99939
AK3 ENSG00000147853	1.00106
AK4 ENSG00000162433	0.998661
AK5 ENSG00000154027	1.0005
AK6 ENSG00000085231	0.999319
AK7 ENSG00000140057	1.00112
AK8 ENSG00000165695	0.999951
AK9 ENSG00000155085	1.00035
AKAP1 ENSG00000121057	0.998424
AKAP10 ENSG00000108599	1.00011
AKAP11 ENSG00000023516	0.999597
AKAP12 ENSG00000131016	0.99872
AKAP13 ENSG00000170776	1.00068
AKAP14 ENSG00000186471	0.999286
AKAP17A ENSG00000197976	1.00123
AKAP3 ENSG00000111254	1.00095
AKAP4 ENSG00000147081	1.00124
AKAP5 ENSG00000179841	1.0013
AKAP6 ENSG00000151320	0.999748
AKAP7 ENSG00000118507	0.999652
AKAP8 ENSG00000105127	0.99973
AKAP8L ENSG00000011243	0.99927
AKAP9 ENSG00000127914	1.00073
AKIP1 ENSG00000166452	0.999056
AKIRIN1 ENSG00000174574	0.99914
AKIRIN2 ENSG00000135334	1.00061
AKNA ENSG00000106948	0.999602
AKNAD1 ENSG00000162641	1.00017
AKR1A1 ENSG00000117448	1.00019
AKR1B1 ENSG00000085662	0.998549
AKR1B15 ENSG00000227471	0.999737
AKR1C1 ENSG00000187134	0.999844
AKR1C2 ENSG00000151632	0.999446
AKR1C3 ENSG00000196139	1.00044
AKR1D1 ENSG00000122787	0.998386
AKR1E2 ENSG00000165568	1.00068
AKR7A2 ENSG00000053371	1.00116
AKR7A3 ENSG00000162482	0.999268
AKR7L ENSG00000211454	1.00197
AKT1 ENSG00000142208	0.999674
AKT1S1 ENSG00000204673	1.00011
AKT2 ENSG00000105221	1.00038
AKT3 ENSG00000117020	1.00063
AKTIP ENSG00000166971	0.999549
AL023806.1 ENSG00000280184	0.998522
AL049794.1 ENSG00000280240	0.999885
AL133475.1 ENSG00000281602	0.999678
AL354828.1 ENSG00000279282	1.00018
AL354828.2 ENSG00000280175	0.999729
AL356053.1 ENSG00000150076	1.00115
AL356585.1 ENSG00000279081	1.00018
AL358852.1 ENSG00000278899	0.999953
AL365181.1 ENSG00000280316	0.998566
AL513523.2 ENSG00000279767	0.997895
AL589743.1 ENSG00000279508	1.00086
ALAD ENSG00000148218	0.999447
ALAS1 ENSG00000023330	0.999597
ALAS2 ENSG00000158578	1.00123
ALB ENSG00000163631	1.00051
ALCAM ENSG00000170017	1.00117
ALDH16A1 ENSG00000161618	1.00013
ALDH18A1 ENSG00000059573	1.00077
ALDH1A1 ENSG00000165092	0.998996
ALDH1A2 ENSG00000128918	1.0013
ALDH1A3 ENSG00000184254	1.0004
ALDH1B1 ENSG00000137124	0.998893
ALDH1L1 ENSG00000144908	0.999501
ALDH1L2 ENSG00000136010	1.001
ALDH3A1 ENSG00000108602	0.999828
ALDH3A2 ENSG00000072210	1.00103
ALDH3B1 ENSG00000006534	1.00031
ALDH3B2 ENSG00000132746	0.998854
ALDH4A1 ENSG00000159423	0.999611
ALDH5A1 ENSG00000112294	1.00038
ALDH6A1 ENSG00000119711	0.999702
ALDH7A1 ENSG00000164904	0.998636
ALDH8A1 ENSG00000118514	1.00006
ALDH9A1 ENSG00000143149	0.999767
ALDOA ENSG00000149925	0.999888
ALDOC ENSG00000109107	0.998949
ALG1 ENSG00000033011	1.00096
ALG10 ENSG00000139133	1.00052
ALG10B ENSG00000175548	1.00054
ALG11 ENSG00000253710	0.999704
ALG12 ENSG00000182858	0.997525
ALG13 ENSG00000101901	1.00078
ALG14 ENSG00000172339	0.999676
ALG1L ENSG00000189366	1.00069
ALG1L2 ENSG00000251287	0.999901
ALG2 ENSG00000119523	0.999407
ALG3 ENSG00000214160	0.999929
ALG5 ENSG00000120697	1.00116
ALG6 ENSG00000088035	0.999684
ALG8 ENSG00000159063	0.999884
ALG9 ENSG00000086848	1.00038
ALK ENSG00000171094	1.0007
ALKBH1 ENSG00000100601	0.999502
ALKBH2 ENSG00000189046	1.00062
ALKBH3 ENSG00000166199	0.999042
ALKBH4 ENSG00000160993	1.0011
ALKBH5 ENSG00000091542	0.998772
ALKBH6 ENSG00000239382	0.999198
ALKBH7 ENSG00000125652	1.00152
ALKBH8 ENSG00000137760	1.00084
ALLC ENSG00000151360	1.00071
ALMS1 ENSG00000116127	0.998984
ALOX12 ENSG00000108839	1.00026
ALOX12B ENSG00000179477	0.999567
ALOX15 ENSG00000161905	0.999887
ALOX15B ENSG00000179593	1.00154
ALOX5 ENSG00000012779	1.00032
ALOX5AP ENSG00000132965	1.00018
ALPK1 ENSG00000073331	1.00089
ALPK2 ENSG00000198796	0.998694
ALPK3 ENSG00000136383	1.00046
ALPL ENSG00000162551	1.00039
ALPP ENSG00000163283	0.999367
ALS2 ENSG00000003393	1.0006
ALS2CL ENSG00000178038	1.00002
ALS2CR11 ENSG00000155754	0.999521
ALS2CR12 ENSG00000155749	1.00019
ALX3 ENSG00000156150	0.99886
ALYREF ENSG00000183684	0.998887
AMACR ENSG00000242110	0.999319
AMBN ENSG00000178522	0.998981
AMBP ENSG00000106927	1.00092
AMBRA1 ENSG00000110497	0.999214
AMD1 ENSG00000123505	1.00031
AMDHD1 ENSG00000139344	0.999548
AMDHD2 ENSG00000162066	0.999329
AMELX ENSG00000125363	0.999239
AMER1 ENSG00000184675	1.00113
AMER2 ENSG00000165566	0.998266
AMFR ENSG00000159461	1.00116
AMH ENSG00000104899	1.00032
AMHR2 ENSG00000135409	0.999513
AMIGO1 ENSG00000181754	0.999701
AMIGO2 ENSG00000139211	0.999892
AMIGO3 ENSG00000176020	0.999847
AMMECR1 ENSG00000101935	1.00006
AMMECR1L ENSG00000144233	1.00063
AMN ENSG00000166126	0.999685
AMN1 ENSG00000151743	0.999729
AMOT ENSG00000126016	1.0025
AMOTL1 ENSG00000166025	0.999852
AMOTL2 ENSG00000114019	0.999028
AMPD1 ENSG00000116748	1.00119
AMPD2 ENSG00000116337	1.00034
AMPD3 ENSG00000133805	1.00096
AMPH ENSG00000078053	0.998728
AMT ENSG00000145020	0.999509
AMY1A ENSG00000237763	1.00062
AMY1B ENSG00000174876	1.00201
AMY1C ENSG00000187733	0.999308
AMY2B ENSG00000240038	0.998266
AMZ1 ENSG00000174945	1.00031
AMZ2 ENSG00000196704	0.998657
ANAPC1 ENSG00000153107	1.00146
ANAPC10 ENSG00000164162	1.00055
ANAPC11 ENSG00000141552	0.999187
ANAPC13 ENSG00000129055	0.999393
ANAPC15 ENSG00000110200	1.001
ANAPC16 ENSG00000166295	0.998061
ANAPC2 ENSG00000176248	0.999476
ANAPC4 ENSG00000053900	1.00026
ANAPC5 ENSG00000089053	0.998983
ANAPC7 ENSG00000196510	0.999799
ANG ENSG00000214274	0.99983
ANGEL1 ENSG00000013523	1.00005
ANGEL2 ENSG00000174606	0.999292
ANGPT1 ENSG00000154188	0.999144
ANGPT2 ENSG00000091879	0.998442
ANGPT4 ENSG00000101280	0.999655
ANGPTL1 ENSG00000116194	0.99971
ANGPTL2 ENSG00000136859	0.9998
ANGPTL3 ENSG00000132855	0.999843
ANGPTL4 ENSG00000167772	0.998776
ANGPTL6 ENSG00000130812	0.999928
ANGPTL7 ENSG00000171819	1.00056
ANGPTL8 ENSG00000130173	1.00083
ANHX ENSG00000227059	1.00111
ANK1 ENSG00000029534	0.997982
ANK2 ENSG00000145362	1.00083
ANK3 ENSG00000151150	0.998705
ANKAR ENSG00000151687	1.00099
ANKDD1A ENSG00000166839	0.998414
ANKDD1B ENSG00000189045	1.00008
ANKEF1 ENSG00000132623	1.00049
ANKFN1 ENSG00000153930	1.00006
ANKFY1 ENSG00000185722	0.999967
ANKH ENSG00000154122	1.00035
ANKHD1 ENSG00000131503	0.998695
ANKHD1-EIF4EBP3 ENSG00000254996	0.999395
ANKIB1 ENSG00000001629	1.00137
ANKK1 ENSG00000170209	1.00006
ANKLE1 ENSG00000160117	1.00085
ANKLE2 ENSG00000176915	1.00198
ANKMY1 ENSG00000144504	1.00029
ANKMY2 ENSG00000106524	1.00049
ANKRA2 ENSG00000164331	1.00059
ANKRD1 ENSG00000148677	0.999508
ANKRD10 ENSG00000088448	1.00082
ANKRD11 ENSG00000167522	0.999983
ANKRD12 ENSG00000101745	0.999546
ANKRD13A ENSG00000076513	1.00175
ANKRD13B ENSG00000198720	1.00047
ANKRD13C ENSG00000118454	0.999584
ANKRD13D ENSG00000172932	0.999004
ANKRD16 ENSG00000134461	1.00085
ANKRD17 ENSG00000132466	1.00101
ANKRD18A ENSG00000180071	0.998162
ANKRD18B ENSG00000230453	1.00052
ANKRD2 ENSG00000165887	0.999541
ANKRD20A1 ENSG00000260691	0.99951
ANKRD20A2 ENSG00000183148	0.998224
ANKRD20A3 ENSG00000276203	0.998663
ANKRD20A4 ENSG00000172014	1.00023
ANKRD22 ENSG00000152766	1.00092
ANKRD23 ENSG00000163126	0.999918
ANKRD24 ENSG00000089847	1.001
ANKRD26 ENSG00000107890	1.00032
ANKRD27 ENSG00000105186	0.999192
ANKRD28 ENSG00000206560	0.998818
ANKRD29 ENSG00000154065	1.0004
ANKRD30A ENSG00000148513	0.999251
ANKRD30B ENSG00000180777	0.99875
ANKRD30BL ENSG00000163046	0.99913
ANKRD31 ENSG00000145700	0.999957
ANKRD33 ENSG00000167612	1.00124
ANKRD33B ENSG00000164236	1.00019
ANKRD34A ENSG00000272031	1.00153
ANKRD34B ENSG00000189127	0.998751
ANKRD35 ENSG00000198483	1.0005
ANKRD36 ENSG00000135976	0.999946
ANKRD36B ENSG00000196912	0.998829
ANKRD36C ENSG00000174501	1.0014
ANKRD37 ENSG00000186352	0.999535
ANKRD39 ENSG00000213337	1.00039
ANKRD40 ENSG00000154945	0.998728
ANKRD42 ENSG00000137494	0.999838
ANKRD44 ENSG00000065413	0.998894
ANKRD45 ENSG00000183831	0.999607
ANKRD46 ENSG00000186106	0.999456
ANKRD49 ENSG00000168876	0.997457
ANKRD50 ENSG00000151458	1.00074
ANKRD52 ENSG00000139645	1.00091
ANKRD53 ENSG00000144031	0.999558
ANKRD54 ENSG00000100124	1.00184
ANKRD6 ENSG00000135299	1.00083
ANKRD62 ENSG00000181626	1.00014
ANKRD65 ENSG00000235098	0.99907
ANKRD7 ENSG00000106013	0.999663
ANKRD9 ENSG00000156381	0.999061
ANKS1A ENSG00000064999	0.999642
ANKS1B ENSG00000185046	0.998077
ANKS3 ENSG00000168096	0.999855
ANKS4B ENSG00000175311	0.999771
ANKS6 ENSG00000165138	1.00085
ANKUB1 ENSG00000206199	0.998893
ANKZF1 ENSG00000163516	1.001
ANLN ENSG00000011426	0.999966
ANO1 ENSG00000131620	0.99966
ANO10 ENSG00000160746	0.998901
ANO2 ENSG00000047617	0.999322
ANO3 ENSG00000134343	0.999398
ANO4 ENSG00000151572	1.00021
ANO5 ENSG00000171714	1.00025
ANO6 ENSG00000177119	1.00093
ANO7 ENSG00000146205	0.999328
ANO8 ENSG00000074855	0.999844
ANO9 ENSG00000185101	1.00063
ANOS1 ENSG00000011201	0.998232
ANP32A ENSG00000140350	0.999533
ANP32B ENSG00000136938	0.999603
ANP32E ENSG00000143401	1.00057
ANPEP ENSG00000166825	1.001
ANTXR1 ENSG00000169604	1.00039
ANTXR2 ENSG00000163297	0.999746
ANXA1 ENSG00000135046	0.999662
ANXA11 ENSG00000122359	0.999382
ANXA13 ENSG00000104537	0.999048
ANXA2 ENSG00000182718	0.999017
ANXA2R ENSG00000177721	0.999778
ANXA3 ENSG00000138772	0.998917
ANXA4 ENSG00000196975	0.999544
ANXA5 ENSG00000164111	0.999397
ANXA6 ENSG00000197043	0.999601
ANXA7 ENSG00000138279	1.00032
ANXA8 ENSG00000265190	0.999978
ANXA8L1 ENSG00000264230	0.999526
ANXA9 ENSG00000143412	0.999143
AOAH ENSG00000136250	1.0015
AOC1 ENSG00000002726	1.00061
AOC2 ENSG00000131480	1.00039
AOC3 ENSG00000131471	0.999756
AOX1 ENSG00000138356	0.999831
AP000295.9 ENSG00000249624	0.998792
AP000304.12 ENSG00000249209	1.00031
AP000349.2 ENSG00000280178	1.00143
AP000350.10 ENSG00000251357	1.00056
AP000721.4 ENSG00000256100	0.999399
AP000769.1 ENSG00000279576	0.999302
AP000866.1 ENSG00000279342	0.998302
AP006285.2 ENSG00000278919	1.00065
AP1AR ENSG00000138660	0.998923
AP1B1 ENSG00000100280	1.00113
AP1G1 ENSG00000166747	0.99867
AP1G2 ENSG00000213983	0.998704
AP1M1 ENSG00000072958	0.999991
AP1M2 ENSG00000129354	1.00124
AP1S1 ENSG00000106367	0.998959
AP1S2 ENSG00000182287	0.999522
AP1S3 ENSG00000152056	1.00038
AP2A1 ENSG00000196961	0.998418
AP2A2 ENSG00000183020	1.00078
AP2B1 ENSG00000006125	1.00084
AP2M1 ENSG00000161203	1.00063
AP2S1 ENSG00000042753	0.999709
AP3B1 ENSG00000132842	1.00122
AP3B2 ENSG00000103723	0.998931
AP3D1 ENSG00000065000	0.999531
AP3M1 ENSG00000185009	1.00005
AP3M2 ENSG00000070718	0.999323
AP3S1 ENSG00000177879	1.00031
AP3S2 ENSG00000157823	0.999202
AP4B1 ENSG00000134262	1.00005
AP4E1 ENSG00000081014	1.00133
AP4M1 ENSG00000221838	1.00037
AP4S1 ENSG00000100478	0.999142
AP5B1 ENSG00000254470	1.00067
AP5M1 ENSG00000053770	1.00098
AP5S1 ENSG00000125843	1.00056
AP5Z1 ENSG00000242802	1.00042
APAF1 ENSG00000120868	0.999594
APBA1 ENSG00000107282	1.00132
APBA2 ENSG00000034053	1.00036
APBA3 ENSG00000011132	1.00198
APBB1 ENSG00000166313	0.999314
APBB1IP ENSG00000077420	0.999316
APBB2 ENSG00000163697	0.999763
APBB3 ENSG00000113108	1.00002
APC ENSG00000134982	1.00035
APC2 ENSG00000115266	0.998795
APCDD1 ENSG00000154856	0.999125
APCDD1L ENSG00000198768	0.999633
APEH ENSG00000164062	0.999826
APELA ENSG00000248329	0.999549
APEX1 ENSG00000100823	0.999409
APEX2 ENSG00000169188	1.00024
APH1A ENSG00000117362	0.998981
APH1B ENSG00000138613	0.999558
API5 ENSG00000166181	1.00112
APIP ENSG00000149089	0.999996
APITD1 ENSG00000175279	1.00188
APLF ENSG00000169621	0.999856
APLN ENSG00000171388	1.00029
APLNR ENSG00000134817	0.998928
APLP1 ENSG00000105290	0.999913
APLP2 ENSG00000084234	0.999759
APMAP ENSG00000101474	0.999705
APOA1 ENSG00000118137	1.00065
APOA2 ENSG00000158874	1.00056
APOB ENSG00000084674	0.998772
APOBEC3A ENSG00000128383	0.99998
APOBEC3B ENSG00000179750	1.00051
APOBEC3C ENSG00000244509	0.998994
APOBEC3D ENSG00000243811	1.00067
APOBEC3F ENSG00000128394	0.998416
APOBEC3G ENSG00000239713	0.999277
APOBEC3H ENSG00000100298	1.00086
APOBEC4 ENSG00000173627	0.999158
APOBR ENSG00000184730	0.999989
APOC1 ENSG00000130208	1.00186
APOC2 ENSG00000234906	1.00055
APOC3 ENSG00000110245	1.00063
APOD ENSG00000189058	1.00088
APOE ENSG00000130203	1.00014
APOF ENSG00000175336	1.0011
APOH ENSG00000091583	0.998744
APOL1 ENSG00000100342	0.998768
APOL2 ENSG00000128335	1.00022
APOL3 ENSG00000128284	1.00046
APOL4 ENSG00000100336	0.999856
APOL6 ENSG00000221963	1.00002
APOLD1 ENSG00000178878	0.999997
APOM ENSG00000204444	1.00111
APOO ENSG00000184831	1.00155
APOOL ENSG00000155008	1.00083
APP ENSG00000142192	1.00052
APPBP2 ENSG00000062725	0.998942
APPL1 ENSG00000157500	0.999703
APPL2 ENSG00000136044	1.00034
APRT ENSG00000198931	1.00036
APTX ENSG00000137074	0.999567
AQP1 ENSG00000240583	1.00038
AQP10 ENSG00000143595	1.00046
AQP11 ENSG00000178301	0.999855
AQP12A ENSG00000184945	0.998954
AQP12B ENSG00000185176	0.999493
AQP2 ENSG00000167580	0.998985
AQP3 ENSG00000165272	1.0004
AQP4 ENSG00000171885	1.00025
AQP5 ENSG00000161798	1.00074
AQP6 ENSG00000086159	1.00066
AQP7 ENSG00000165269	1.00064
AQR ENSG00000021776	1.00042
AR ENSG00000169083	0.999897
ARAF ENSG00000078061	0.999278
ARAP1 ENSG00000186635	1.00014
ARAP2 ENSG00000047365	1.00109
ARAP3 ENSG00000120318	0.999756
ARC ENSG00000198576	1.00082
ARCN1 ENSG00000095139	0.999203
AREG ENSG00000109321	0.999577
AREL1 ENSG00000119682	1.0008
ARF1 ENSG00000143761	1.0004
ARF3 ENSG00000134287	0.998204
ARF4 ENSG00000168374	0.999893
ARF5 ENSG00000004059	0.999701
ARF6 ENSG00000165527	0.999742
ARFGAP1 ENSG00000101199	0.99855
ARFGAP2 ENSG00000149182	0.998614
ARFGAP3 ENSG00000242247	0.999365
ARFGEF1 ENSG00000066777	1.0002
ARFGEF2 ENSG00000124198	0.999368
ARFGEF3 ENSG00000112379	0.999868
ARFIP1 ENSG00000164144	1.0013
ARFIP2 ENSG00000132254	0.999489
ARFRP1 ENSG00000101246	0.99928
ARG1 ENSG00000118520	1.00077
ARG2 ENSG00000081181	0.999939
ARGLU1 ENSG00000134884	0.999058
ARHGAP1 ENSG00000175220	1.00089
ARHGAP10 ENSG00000071205	1.00021
ARHGAP11A ENSG00000198826	1.00118
ARHGAP11B ENSG00000187951	0.999853
ARHGAP12 ENSG00000165322	0.999902
ARHGAP15 ENSG00000075884	1.00097
ARHGAP17 ENSG00000140750	0.999442
ARHGAP18 ENSG00000146376	1.00024
ARHGAP19 ENSG00000213390	0.999677
ARHGAP20 ENSG00000137727	1.00095
ARHGAP21 ENSG00000107863	1.00072
ARHGAP22 ENSG00000128805	1.00003
ARHGAP23 ENSG00000275832	1.00094
ARHGAP24 ENSG00000138639	0.999631
ARHGAP25 ENSG00000163219	0.999319
ARHGAP26 ENSG00000145819	0.999242
ARHGAP27 ENSG00000159314	1.00019
ARHGAP28 ENSG00000088756	0.99893
ARHGAP29 ENSG00000137962	1.00055
ARHGAP30 ENSG00000186517	0.99983
ARHGAP31 ENSG00000031081	1.00092
ARHGAP32 ENSG00000134909	1.00044
ARHGAP33 ENSG00000004777	0.999751
ARHGAP35 ENSG00000160007	0.997653
ARHGAP36 ENSG00000147256	0.999342
ARHGAP39 ENSG00000147799	0.999677
ARHGAP4 ENSG00000089820	1.00057
ARHGAP40 ENSG00000124143	1.00009
ARHGAP42 ENSG00000165895	1.00103
ARHGAP44 ENSG00000006740	1.00014
ARHGAP45 ENSG00000180448	0.999131
ARHGAP5 ENSG00000100852	0.998787
ARHGAP6 ENSG00000047648	0.998947
ARHGAP8 ENSG00000241484	1.00108
ARHGAP9 ENSG00000123329	1.00061
ARHGDIA ENSG00000141522	0.998649
ARHGDIB ENSG00000111348	0.999588
ARHGDIG ENSG00000242173	0.999606
ARHGEF1 ENSG00000076928	0.999853
ARHGEF10 ENSG00000104728	1.00052
ARHGEF10L ENSG00000074964	0.999542
ARHGEF11 ENSG00000132694	0.99788
ARHGEF12 ENSG00000196914	1.00028
ARHGEF15 ENSG00000198844	1.00001
ARHGEF16 ENSG00000130762	0.999163
ARHGEF17 ENSG00000110237	0.999563
ARHGEF18 ENSG00000104880	1.00034
ARHGEF19 ENSG00000142632	0.999738
ARHGEF2 ENSG00000116584	1.00001
ARHGEF25 ENSG00000240771	0.999838
ARHGEF26 ENSG00000114790	0.999112
ARHGEF28 ENSG00000214944	1.00033
ARHGEF3 ENSG00000163947	0.998273
ARHGEF33 ENSG00000214694	1.00034
ARHGEF35 ENSG00000213214	0.999113
ARHGEF37 ENSG00000183111	0.999994
ARHGEF38 ENSG00000236699	1.00161
ARHGEF39 ENSG00000137135	0.999282
ARHGEF4 ENSG00000136002	1.00046
ARHGEF40 ENSG00000165801	1.00017
ARHGEF5 ENSG00000050327	1.00029
ARHGEF6 ENSG00000129675	0.999708
ARHGEF7 ENSG00000102606	0.999411
ARHGEF9 ENSG00000131089	0.999614
ARID1A ENSG00000117713	1.00034
ARID1B ENSG00000049618	0.998725
ARID2 ENSG00000189079	0.997735
ARID3A ENSG00000116017	1.00204
ARID3B ENSG00000179361	0.999357
ARID4A ENSG00000032219	1.00086
ARID4B ENSG00000054267	0.997119
ARID5A ENSG00000196843	1.00145
ARID5B ENSG00000150347	1.0005
ARIH1 ENSG00000166233	0.998349
ARIH2 ENSG00000177479	1.00037
ARIH2OS ENSG00000221883	0.999584
ARL1 ENSG00000120805	1.00003
ARL10 ENSG00000175414	0.99789
ARL11 ENSG00000152213	0.9993
ARL13B ENSG00000169379	1.00014
ARL14 ENSG00000179674	1.00063
ARL14EP ENSG00000152219	1.00127
ARL15 ENSG00000185305	1.00041
ARL16 ENSG00000214087	0.998889
ARL17A ENSG00000185829	0.998846
ARL17B ENSG00000228696	1.00248
ARL2 ENSG00000213465	0.997484
ARL2BP ENSG00000102931	1.00088
ARL3 ENSG00000138175	0.997566
ARL4A ENSG00000122644	0.999029
ARL4C ENSG00000188042	0.999718
ARL4D ENSG00000175906	0.997882
ARL5A ENSG00000162980	0.999545
ARL5B ENSG00000165997	1.00038
ARL5C ENSG00000141748	1.00086
ARL6 ENSG00000113966	1.00002
ARL6IP1 ENSG00000170540	1.00272
ARL6IP4 ENSG00000182196	0.998431
ARL6IP5 ENSG00000144746	1.001
ARL6IP6 ENSG00000177917	0.999925
ARL8A ENSG00000143862	1.00138
ARL8B ENSG00000134108	1.00013
ARL9 ENSG00000196503	0.999421
ARMC1 ENSG00000104442	0.999385
ARMC10 ENSG00000170632	0.999738
ARMC12 ENSG00000157343	0.999932
ARMC2 ENSG00000118690	1.00061
ARMC4 ENSG00000169126	1.00016
ARMC5 ENSG00000140691	0.999922
ARMC6 ENSG00000105676	1.00098
ARMC7 ENSG00000125449	0.999953
ARMC8 ENSG00000114098	0.999471
ARMC9 ENSG00000135931	1.00159
ARMCX1 ENSG00000126947	1.00109
ARMCX2 ENSG00000184867	1.00147
ARMCX3 ENSG00000102401	1.00064
ARMCX4 ENSG00000196440	0.999637
ARMCX5 ENSG00000125962	0.999499
ARMCX6 ENSG00000198960	1.00064
ARMT1 ENSG00000146476	1.00064
ARNT ENSG00000143437	0.998955
ARNT2 ENSG00000172379	0.998599
ARNTL ENSG00000133794	0.999423
ARNTL2 ENSG00000029153	1.00049
ARPC1A ENSG00000241685	1.00008
ARPC1B ENSG00000130429	1.00013
ARPC2 ENSG00000163466	1.0001
ARPC3 ENSG00000111229	0.998423
ARPC4 ENSG00000241553	1.00084
ARPC5 ENSG00000162704	0.99934
ARPC5L ENSG00000136950	0.999787
ARPIN ENSG00000242498	0.999853
ARPP19 ENSG00000128989	1.00019
ARPP21 ENSG00000172995	0.999666
ARRB1 ENSG00000137486	0.99882
ARRB2 ENSG00000141480	0.999733
ARRDC1 ENSG00000197070	0.99927
ARRDC2 ENSG00000105643	0.99962
ARRDC3 ENSG00000113369	0.999451
ARRDC4 ENSG00000140450	1.00032
ARRDC5 ENSG00000205784	0.999564
ARSA ENSG00000100299	1.00005
ARSB ENSG00000113273	0.999576
ARSD ENSG00000006756	1.00111
ARSE ENSG00000157399	1.00066
ARSG ENSG00000141337	0.999541
ARSI ENSG00000183876	1.00131
ARSJ ENSG00000180801	0.999157
ARSK ENSG00000164291	0.999838
ART3 ENSG00000156219	1.00049
ART4 ENSG00000111339	0.9992
ART5 ENSG00000167311	1.00081
ARTN ENSG00000117407	1.00102
ARV1 ENSG00000173409	1.00019
ARVCF ENSG00000099889	0.999362
ARX ENSG00000004848	0.999554
ASAH1 ENSG00000104763	0.999212
ASAH2 ENSG00000188611	0.999808
ASAH2B ENSG00000204147	0.999166
ASAP1 ENSG00000153317	0.999108
ASAP2 ENSG00000151693	0.999199
ASAP3 ENSG00000088280	1.00013
ASB1 ENSG00000065802	1.00074
ASB10 ENSG00000146926	1.00033
ASB11 ENSG00000165192	0.998899
ASB12 ENSG00000198881	0.999551
ASB13 ENSG00000196372	1.00013
ASB14 ENSG00000239388	0.998799
ASB15 ENSG00000146809	1.00021
ASB18 ENSG00000182177	1.00129
ASB2 ENSG00000100628	1.00072
ASB3 ENSG00000115239	1.00135
ASB4 ENSG00000005981	0.999156
ASB5 ENSG00000164122	1.00009
ASB6 ENSG00000148331	0.999122
ASB7 ENSG00000183475	0.999825
ASB8 ENSG00000177981	1.00085
ASB9 ENSG00000102048	0.999938
ASCC1 ENSG00000138303	0.998957
ASCC2 ENSG00000100325	1.00198
ASCC3 ENSG00000112249	1.00042
ASCL1 ENSG00000139352	1.00038
ASCL2 ENSG00000183734	0.999189
ASCL4 ENSG00000187855	1.00207
ASCL5 ENSG00000232237	0.998899
ASF1A ENSG00000111875	0.998865
ASF1B ENSG00000105011	1.00055
ASGR1 ENSG00000141505	0.999938
ASGR2 ENSG00000161944	1.00096
ASH1L ENSG00000116539	0.999388
ASH2L ENSG00000129691	1.00059
ASIC1 ENSG00000110881	0.999613
ASIC2 ENSG00000108684	0.999313
ASIC3 ENSG00000213199	0.999875
ASIC4 ENSG00000072182	1.00128
ASIP ENSG00000101440	0.99953
ASL ENSG00000126522	1.00019
ASMT ENSG00000196433	0.999711
ASMTL ENSG00000169093	0.999314
ASNA1 ENSG00000198356	1.00165
ASNS ENSG00000070669	0.998957
ASNSD1 ENSG00000138381	1.00067
ASPA ENSG00000108381	0.999476
ASPDH ENSG00000204653	0.999489
ASPG ENSG00000166183	1.00074
ASPH ENSG00000198363	1.00045
ASPHD1 ENSG00000174939	1.00168
ASPHD2 ENSG00000128203	0.9994
ASPM ENSG00000066279	1.0009
ASPN ENSG00000106819	0.998018
ASPRV1 ENSG00000244617	0.999981
ASPSCR1 ENSG00000169696	1.00004
ASRGL1 ENSG00000162174	0.999649
ASS1 ENSG00000130707	1.00125
ASTE1 ENSG00000034533	1.00007
ASTN1 ENSG00000152092	1.00002
ASTN2 ENSG00000148219	0.999137
ASUN ENSG00000064102	0.999881
ASXL1 ENSG00000171456	0.998365
ASXL2 ENSG00000143970	0.998789
ASXL3 ENSG00000141431	0.999658
ATAD1 ENSG00000138138	1.00069
ATAD2 ENSG00000156802	0.999687
ATAD2B ENSG00000119778	0.999626
ATAD3A ENSG00000197785	0.999956
ATAD3B ENSG00000160072	1.00155
ATAD3C ENSG00000215915	0.999188
ATAD5 ENSG00000176208	0.999791
ATAT1 ENSG00000137343	1.00123
ATCAY ENSG00000167654	0.998916
ATE1 ENSG00000107669	0.999102
ATF1 ENSG00000123268	1.00042
ATF2 ENSG00000115966	0.999983
ATF3 ENSG00000162772	1.0002
ATF4 ENSG00000128272	0.999709
ATF5 ENSG00000169136	0.999505
ATF6 ENSG00000118217	1.00082
ATF6B ENSG00000213676	1.0003
ATF7 ENSG00000170653	1.00057
ATF7IP ENSG00000171681	1.00033
ATF7IP2 ENSG00000166669	0.999141
ATG10 ENSG00000152348	1.00147
ATG101 ENSG00000123395	0.999782
ATG12 ENSG00000145782	1.00111
ATG13 ENSG00000175224	1.00136
ATG14 ENSG00000126775	1.00164
ATG16L1 ENSG00000085978	1.00088
ATG16L2 ENSG00000168010	0.999161
ATG2A ENSG00000110046	0.999623
ATG2B ENSG00000066739	0.999683
ATG3 ENSG00000144848	0.999915
ATG4A ENSG00000101844	0.999819
ATG4B ENSG00000168397	1.00048
ATG4C ENSG00000125703	0.99988
ATG4D ENSG00000130734	0.999145
ATG5 ENSG00000057663	0.999132
ATG7 ENSG00000197548	1.00037
ATG9A ENSG00000198925	1.00066
ATG9B ENSG00000181652	0.99929
ATHL1 ENSG00000142102	0.999073
ATIC ENSG00000138363	0.999491
ATL1 ENSG00000198513	0.999692
ATL2 ENSG00000119787	1.00088
ATL3 ENSG00000184743	0.999835
ATM ENSG00000149311	1.00004
ATMIN ENSG00000166454	1.00007
ATN1 ENSG00000111676	1.00171
ATOH7 ENSG00000179774	0.997942
ATOH8 ENSG00000168874	0.998234
ATOX1 ENSG00000177556	1.00092
ATP10A ENSG00000206190	1.00011
ATP10B ENSG00000118322	1.00054
ATP10D ENSG00000145246	1.00036
ATP11A ENSG00000068650	0.998179
ATP11B ENSG00000058063	0.998079
ATP11C ENSG00000101974	0.999878
ATP12A ENSG00000075673	0.999557
ATP13A1 ENSG00000105726	1.00053
ATP13A2 ENSG00000159363	0.99865
ATP13A3 ENSG00000133657	1.00011
ATP13A4 ENSG00000127249	1.00139
ATP1A1 ENSG00000163399	0.999444
ATP1A2 ENSG00000018625	1.00122
ATP1A3 ENSG00000105409	0.998696
ATP1A4 ENSG00000132681	1.00051
ATP1B1 ENSG00000143153	0.999986
ATP1B2 ENSG00000129244	0.999384
ATP1B3 ENSG00000069849	1.00087
ATP1B4 ENSG00000101892	1.00007
ATP23 ENSG00000166896	1.00078
ATP2A1 ENSG00000196296	0.999858
ATP2A2 ENSG00000174437	1.00022
ATP2A3 ENSG00000074370	0.999962
ATP2B1 ENSG00000070961	0.999874
ATP2B2 ENSG00000157087	0.998915
ATP2B4 ENSG00000058668	1.00007
ATP2C1 ENSG00000017260	1.00186
ATP2C2 ENSG00000064270	0.999786
ATP4B ENSG00000186009	1.00027
ATP5J2-PTCD1 ENSG00000248919	0.999478
ATP5SL ENSG00000105341	1.00004
ATP6AP1 ENSG00000071553	0.998934
ATP6AP1L ENSG00000205464	1.00011
ATP6AP2 ENSG00000182220	1.00136
ATP6V0A1 ENSG00000033627	1.00079
ATP6V0A2 ENSG00000185344	1.00026
ATP6V0A4 ENSG00000105929	1.00038
ATP6V0B ENSG00000117410	1.00111
ATP6V0C ENSG00000185883	0.999992
ATP6V0D1 ENSG00000159720	1.00025
ATP6V0D2 ENSG00000147614	1.0003
ATP6V0E1 ENSG00000113732	0.999978
ATP6V0E2 ENSG00000171130	0.999525
ATP6V1A ENSG00000114573	1.00148
ATP6V1B1 ENSG00000116039	0.999982
ATP6V1B2 ENSG00000147416	1.00074
ATP6V1C1 ENSG00000155097	0.999677
ATP6V1C2 ENSG00000143882	1.0002
ATP6V1D ENSG00000100554	1.00038
ATP6V1E1 ENSG00000131100	1.00238
ATP6V1E2 ENSG00000250565	0.999851
ATP6V1F ENSG00000128524	1.00111
ATP6V1G1 ENSG00000136888	1.00076
ATP6V1G2 ENSG00000213760	1.00089
ATP6V1G3 ENSG00000151418	1.00019
ATP6V1H ENSG00000047249	0.999662
ATP7A ENSG00000165240	0.999889
ATP7B ENSG00000123191	1.00015
ATP8A1 ENSG00000124406	0.999619
ATP8A2 ENSG00000132932	1.0007
ATP8B1 ENSG00000081923	1.00027
ATP8B2 ENSG00000143515	1.00017
ATP8B3 ENSG00000130270	0.998279
ATP8B4 ENSG00000104043	0.999795
ATP9A ENSG00000054793	0.999276
ATP9B ENSG00000166377	0.999716
ATPIF1 ENSG00000130770	0.999024
ATR ENSG00000175054	1.00076
ATRAID ENSG00000138085	0.99877
ATRIP ENSG00000164053	1.00145
ATRIP ENSG00000282827	1.00009
ATRN ENSG00000088812	1.00016
ATRNL1 ENSG00000107518	0.9989
ATRX ENSG00000085224	1.00082
ATXN1 ENSG00000124788	1.00092
ATXN10 ENSG00000130638	0.998756
ATXN1L ENSG00000224470	1.00049
ATXN2 ENSG00000204842	0.999967
ATXN2L ENSG00000168488	1.00016
ATXN3 ENSG00000066427	0.999043
ATXN7 ENSG00000163635	1.00147
ATXN7L1 ENSG00000146776	1.00015
ATXN7L2 ENSG00000162650	0.999276
ATXN7L3 ENSG00000087152	0.999668
ATXN7L3B ENSG00000253719	0.99793
AUH ENSG00000148090	1.00033
AUNIP ENSG00000127423	1.00009
AUP1 ENSG00000115307	1.00029
AURKA ENSG00000087586	1.00141
AURKAIP1 ENSG00000175756	1.0007
AURKB ENSG00000178999	0.998412
AURKC ENSG00000105146	0.99964
AUTS2 ENSG00000158321	0.9992
AVEN ENSG00000169857	0.999192
AVIL ENSG00000135407	0.999438
AVL9 ENSG00000105778	0.999573
AVP ENSG00000101200	0.998918
AVPI1 ENSG00000119986	1.00052
AVPR1A ENSG00000166148	0.998949
AVPR1B ENSG00000198049	0.999507
AVPR2 ENSG00000126895	0.999765
AXDND1 ENSG00000162779	1.00105
AXIN1 ENSG00000103126	1.0002
AXIN2 ENSG00000168646	0.998769
AXL ENSG00000167601	0.999792
AZGP1 ENSG00000160862	0.99921
AZI2 ENSG00000163512	0.997324
AZIN1 ENSG00000155096	1.00043
AZIN2 ENSG00000142920	0.999569
AZU1 ENSG00000172232	0.999922
B2M ENSG00000166710	1.00219
B3GALNT1 ENSG00000169255	0.999713
B3GALNT2 ENSG00000162885	0.999532
B3GALT1 ENSG00000172318	0.998611
B3GALT2 ENSG00000162630	0.998749
B3GALT4 ENSG00000235863	0.999468
B3GALT5 ENSG00000183778	1.0018
B3GALT6 ENSG00000176022	0.999876
B3GAT1 ENSG00000109956	0.999361
B3GAT2 ENSG00000112309	0.999938
B3GAT3 ENSG00000149541	1.00019
B3GLCT ENSG00000187676	1.00036
B3GNT2 ENSG00000170340	0.999618
B3GNT3 ENSG00000179913	0.998667
B3GNT4 ENSG00000176383	1.00127
B3GNT5 ENSG00000176597	1.00105
B3GNT6 ENSG00000198488	1.00141
B3GNT7 ENSG00000156966	0.999653
B3GNT8 ENSG00000177191	0.999127
B3GNT9 ENSG00000237172	1.00046
B3GNTL1 ENSG00000175711	0.999983
B4GALNT1 ENSG00000135454	0.999241
B4GALNT2 ENSG00000167080	1.00023
B4GALNT3 ENSG00000139044	1.00061
B4GALNT4 ENSG00000182272	1.00081
B4GALT1 ENSG00000086062	0.998956
B4GALT2 ENSG00000117411	1.00003
B4GALT3 ENSG00000158850	0.99995
B4GALT4 ENSG00000121578	1.0004
B4GALT5 ENSG00000158470	0.999158
B4GALT6 ENSG00000118276	0.999342
B4GALT7 ENSG00000027847	0.998636
B4GAT1 ENSG00000174684	0.99999
B9D1 ENSG00000108641	0.999611
B9D2 ENSG00000123810	0.999171
BAALC ENSG00000164929	0.99983
BAAT ENSG00000136881	1.00048
BABAM1 ENSG00000105393	0.998845
BACE1 ENSG00000186318	1.00027
BACE2 ENSG00000182240	1.00049
BACH1 ENSG00000156273	0.99942
BACH2 ENSG00000112182	1.00031
BAD ENSG00000002330	0.999825
BAG1 ENSG00000107262	1.00037
BAG2 ENSG00000112208	0.997271
BAG3 ENSG00000151929	0.998616
BAG4 ENSG00000156735	1.00026
BAG5 ENSG00000166170	0.999623
BAG6 ENSG00000204463	0.999573
BAHCC1 ENSG00000266074	1.00042
BAHD1 ENSG00000140320	0.999429
BAIAP2 ENSG00000175866	0.997671
BAIAP2L1 ENSG00000006453	1.00028
BAIAP2L2 ENSG00000128298	0.999681
BAIAP3 ENSG00000007516	1.00036
BAK1 ENSG00000030110	0.999088
BAMBI ENSG00000095739	0.999444
BANF1 ENSG00000175334	0.99984
BANK1 ENSG00000153064	0.999082
BANP ENSG00000172530	0.99959
BAP1 ENSG00000163930	0.999333
BARD1 ENSG00000138376	0.997884
BARHL2 ENSG00000143032	0.999361
BARX1 ENSG00000131668	1.00052
BARX2 ENSG00000043039	1.00181
BASP1 ENSG00000176788	0.999733
BATF ENSG00000156127	0.999696
BATF2 ENSG00000168062	0.999812
BATF3 ENSG00000123685	0.999224
BAX ENSG00000087088	0.999154
BAZ1A ENSG00000198604	0.999714
BAZ1B ENSG00000009954	1.00116
BAZ2A ENSG00000076108	0.999486
BAZ2B ENSG00000123636	1.00009
BBC3 ENSG00000105327	1.00082
BBIP1 ENSG00000214413	0.999832
BBOF1 ENSG00000119636	0.998856
BBOX1 ENSG00000129151	0.999658
BBS1 ENSG00000174483	1.00074
BBS10 ENSG00000179941	0.99805
BBS12 ENSG00000181004	0.999636
BBS2 ENSG00000125124	0.999608
BBS4 ENSG00000140463	0.999842
BBS5 ENSG00000163093	1.00037
BBS7 ENSG00000138686	1.00178
BBS9 ENSG00000122507	0.998367
BBX ENSG00000114439	1.00037
BCAM ENSG00000187244	0.998402
BCAN ENSG00000132692	0.999381
BCAP29 ENSG00000075790	0.999494
BCAP31 ENSG00000185825	0.998535
BCAR1 ENSG00000050820	0.99921
BCAR3 ENSG00000137936	1.0006
BCAS1 ENSG00000064787	1.0015
BCAS2 ENSG00000116752	1.00004
BCAS3 ENSG00000141376	1.00095
BCAS4 ENSG00000124243	1.00049
BCAT1 ENSG00000060982	0.999832
BCAT2 ENSG00000105552	0.999943
BCCIP ENSG00000107949	1.00192
BCDIN3D ENSG00000186666	0.999772
BCHE ENSG00000114200	1.00091
BCKDHA ENSG00000248098	1.00381
BCKDHB ENSG00000083123	1.00083
BCKDK ENSG00000103507	1.00091
BCL10 ENSG00000142867	0.999199
BCL11A ENSG00000119866	0.999997
BCL11B ENSG00000127152	0.998605
BCL2 ENSG00000171791	0.9987
BCL2A1 ENSG00000140379	0.999987
BCL2L1 ENSG00000171552	1.00005
BCL2L11 ENSG00000153094	1.00169
BCL2L12 ENSG00000126453	1.00039
BCL2L13 ENSG00000099968	0.999791
BCL2L14 ENSG00000121380	1.0005
BCL2L15 ENSG00000188761	0.999207
BCL2L2 ENSG00000129473	1.00124
BCL3 ENSG00000069399	1.00132
BCL6 ENSG00000113916	0.999667
BCL6B ENSG00000161940	1.00106
BCL7A ENSG00000110987	0.999257
BCL7B ENSG00000106635	1.00103
BCL7C ENSG00000099385	1.00184
BCL9 ENSG00000116128	0.999387
BCL9L ENSG00000186174	1.00056
BCLAF1 ENSG00000029363	1.00185
BCO1 ENSG00000135697	0.999958
BCO2 ENSG00000197580	1.00048
BCOR ENSG00000183337	1.00133
BCORL1 ENSG00000085185	0.99958
BCR ENSG00000186716	1.00034
BCS1L ENSG00000074582	1.0003
BDH1 ENSG00000161267	0.999621
BDH2 ENSG00000164039	1.00106
BDKRB1 ENSG00000100739	0.999757
BDKRB2 ENSG00000168398	0.999888
BDNF ENSG00000176697	1.00034
BDP1 ENSG00000145734	1.00079
BEAN1 ENSG00000166546	0.999972
BECN1 ENSG00000126581	1.00131
BEGAIN ENSG00000183092	0.999007
BEND2 ENSG00000177324	1.00085
BEND3 ENSG00000178409	1.00009
BEND4 ENSG00000188848	0.999468
BEND5 ENSG00000162373	1.00035
BEND6 ENSG00000151917	1.00065
BEND7 ENSG00000165626	1.00023
BEST1 ENSG00000167995	0.998064
BEST3 ENSG00000127325	1.0009
BET1 ENSG00000105829	1.00095
BET1L ENSG00000177951	0.9988
BEX1 ENSG00000133169	1.00145
BEX2 ENSG00000133134	0.999293
BEX3 ENSG00000166681	0.999982
BEX4 ENSG00000102409	0.999649
BEX5 ENSG00000184515	0.999091
BFAR ENSG00000103429	0.999616
BFSP1 ENSG00000125864	1.00158
BGLAP ENSG00000242252	1.0003
BGN ENSG00000182492	0.997926
BHLHB9 ENSG00000198908	1.00163
BHLHE22 ENSG00000180828	0.99838
BHLHE40 ENSG00000134107	0.999424
BHLHE41 ENSG00000123095	1.00026
BHMT ENSG00000145692	1.00044
BHMT2 ENSG00000132840	0.998918
BICC1 ENSG00000122870	0.999237
BICD1 ENSG00000151746	0.99978
BICD2 ENSG00000185963	0.999845
BICDL1 ENSG00000135127	1.00027
BICDL2 ENSG00000162069	0.999958
BID ENSG00000015475	1.00031
BIK ENSG00000100290	0.999231
BIN1 ENSG00000136717	0.999869
BIN2 ENSG00000110934	1.00044
BIN3 ENSG00000147439	1.0002
BIRC2 ENSG00000110330	0.998176
BIRC3 ENSG00000023445	1.0015
BIRC5 ENSG00000089685	1.00034
BIRC6 ENSG00000115760	0.998245
BIRC7 ENSG00000101197	1.00108
BIVM ENSG00000134897	1.0011
BLCAP ENSG00000166619	0.999136
BLK ENSG00000136573	0.998713
BLM ENSG00000197299	1.00011
BLMH ENSG00000108578	0.999431
BLNK ENSG00000095585	1.00087
BLOC1S1 ENSG00000135441	1.00198
BLOC1S2 ENSG00000196072	0.999989
BLOC1S3 ENSG00000189114	1.00099
BLOC1S4 ENSG00000186222	1.00032
BLOC1S5 ENSG00000188428	1.0009
BLOC1S6 ENSG00000104164	0.999763
BLVRA ENSG00000106605	1.00172
BLVRB ENSG00000090013	0.998882
BLZF1 ENSG00000117475	0.999978
BMF ENSG00000104081	0.999365
BMI1 ENSG00000168283	0.999533
BMP1 ENSG00000168487	0.999683
BMP2 ENSG00000125845	1.00017
BMP2K ENSG00000138756	1.0011
BMP3 ENSG00000152785	0.998809
BMP4 ENSG00000125378	0.999487
BMP5 ENSG00000112175	0.9996
BMP6 ENSG00000153162	0.999419
BMP7 ENSG00000101144	1.00012
BMP8A ENSG00000183682	0.999777
BMP8B ENSG00000116985	0.999798
BMPER ENSG00000164619	0.99989
BMPR1A ENSG00000107779	1.00026
BMPR1B ENSG00000138696	1.00056
BMPR2 ENSG00000204217	0.999201
BMS1 ENSG00000165733	0.999187
BMT2 ENSG00000164603	1.00005
BMX ENSG00000102010	1.00042
BNC1 ENSG00000169594	0.999183
BNC2 ENSG00000173068	1.00113
BNIP1 ENSG00000113734	1.00064
BNIP2 ENSG00000140299	1.00032
BNIP3 ENSG00000176171	1.00015
BNIP3L ENSG00000104765	0.999971
BNIPL ENSG00000163141	1.00184
BOC ENSG00000144857	0.999329
BOD1 ENSG00000145919	0.998743
BOD1L1 ENSG00000038219	0.999972
BOK ENSG00000176720	1.00015
BOLA1 ENSG00000178096	0.999233
BOLA2B ENSG00000169627	1.00047
BOLA3 ENSG00000163170	1.00029
BOP1 ENSG00000261236	1.00043
BORA ENSG00000136122	1.00106
BORCS5 ENSG00000165714	1.00105
BORCS6 ENSG00000196544	1.00043
BORCS7 ENSG00000166275	1.00087
BORCS8 ENSG00000254901	1.00029
BORCS8-MEF2B ENSG00000064489	0.998668
BPGM ENSG00000172331	1.0016
BPHL ENSG00000137274	1.00148
BPI ENSG00000101425	0.999628
BPIFA1 ENSG00000198183	1.00036
BPIFA2 ENSG00000131050	0.999819
BPIFB1 ENSG00000125999	0.99995
BPIFB2 ENSG00000078898	0.9996
BPIFC ENSG00000184459	0.999794
BPNT1 ENSG00000162813	1.00055
BPTF ENSG00000171634	1.00082
BRAF ENSG00000157764	0.998567
BRAP ENSG00000089234	1.00026
BRAT1 ENSG00000106009	1.00059
BRCA1 ENSG00000012048	1.00056
BRCA2 ENSG00000139618	1.00011
BRCC3 ENSG00000185515	0.999796
BRD1 ENSG00000100425	1.00072
BRD2 ENSG00000204256	1.00032
BRD3 ENSG00000169925	1.00005
BRD4 ENSG00000141867	0.999604
BRD7 ENSG00000166164	1.00087
BRD8 ENSG00000112983	0.999473
BRD9 ENSG00000028310	0.999959
BRE ENSG00000158019	0.998953
BRF1 ENSG00000185024	0.999488
BRF2 ENSG00000104221	0.998374
BRI3 ENSG00000164713	1.00017
BRI3BP ENSG00000184992	1.00026
BRICD5 ENSG00000182685	1.00018
BRINP1 ENSG00000078725	1.00156
BRINP2 ENSG00000198797	0.999842
BRINP3 ENSG00000162670	0.999643
BRIP1 ENSG00000136492	1.00001
BRIX1 ENSG00000113460	0.998616
BRK1 ENSG00000254999	0.999706
BRMS1 ENSG00000174744	0.998996
BRMS1L ENSG00000100916	0.99971
BROX ENSG00000162819	0.999358
BRPF1 ENSG00000156983	0.999559
BRPF3 ENSG00000096070	1.00009
BRSK1 ENSG00000160469	0.998318
BRSK2 ENSG00000174672	1.00198
BRWD1 ENSG00000185658	0.999924
BRWD3 ENSG00000165288	1.0017
BSCL2 ENSG00000168000	0.999978
BSDC1 ENSG00000160058	1.00053
BSG ENSG00000172270	1.00049
BSN ENSG00000164061	0.999417
BSPH1 ENSG00000188334	1.00032
BSPRY ENSG00000119411	0.998854
BST1 ENSG00000109743	1.00022
BST2 ENSG00000130303	0.999996
BTAF1 ENSG00000095564	1.00157
BTBD1 ENSG00000064726	1.00025
BTBD10 ENSG00000148925	1.00013
BTBD11 ENSG00000151136	0.999402
BTBD16 ENSG00000138152	1.00134
BTBD19 ENSG00000222009	0.998746
BTBD2 ENSG00000133243	1.00059
BTBD3 ENSG00000132640	1.00004
BTBD6 ENSG00000184887	1.00029
BTBD7 ENSG00000011114	0.999952
BTBD8 ENSG00000189195	1.00195
BTBD9 ENSG00000183826	1.00065
BTC ENSG00000174808	0.998681
BTD ENSG00000169814	0.999781
BTF3 ENSG00000145741	0.999671
BTF3L4 ENSG00000134717	1.00036
BTG1 ENSG00000133639	1.00078
BTG2 ENSG00000159388	1.00011
BTG3 ENSG00000154640	0.999003
BTK ENSG00000010671	0.999903
BTLA ENSG00000186265	0.999172
BTN2A1 ENSG00000112763	1.00073
BTN2A2 ENSG00000124508	0.999539
BTN3A1 ENSG00000026950	0.998335
BTN3A2 ENSG00000186470	1.00022
BTN3A3 ENSG00000111801	0.999808
BTNL3 ENSG00000168903	0.999577
BTNL9 ENSG00000165810	1.00023
BTRC ENSG00000166167	0.999932
BUB1 ENSG00000169679	0.998864
BUB1B ENSG00000156970	0.999493
BUB3 ENSG00000154473	0.998441
BUD13 ENSG00000137656	0.999469
BUD31 ENSG00000106245	0.999083
BVES ENSG00000112276	1.00054
BYSL ENSG00000112578	1.00024
BZW1 ENSG00000082153	0.999785
BZW2 ENSG00000136261	1.00011
C10orf10 ENSG00000165507	1.00037
C10orf105 ENSG00000214688	1.00104
C10orf107 ENSG00000183346	1.00022
C10orf11 ENSG00000148655	0.999272
C10orf128 ENSG00000204161	0.998615
C10orf2 ENSG00000107815	1.00019
C10orf35 ENSG00000171224	1.00025
C10orf53 ENSG00000178645	0.998768
C10orf54 ENSG00000107738	0.999967
C10orf55 ENSG00000222047	0.999726
C10orf76 ENSG00000120029	0.998935
C10orf82 ENSG00000165863	1.00155
C10orf88 ENSG00000119965	0.999249
C10orf95 ENSG00000120055	1.00022
C10orf99 ENSG00000188373	0.999674
C11orf1 ENSG00000137720	1.00175
C11orf16 ENSG00000176029	0.999805
C11orf21 ENSG00000110665	0.999317
C11orf24 ENSG00000171067	1.00069
C11orf31 ENSG00000211450	1.00027
C11orf45 ENSG00000174370	0.997977
C11orf49 ENSG00000149179	1.0003
C11orf52 ENSG00000149300	1.00029
C11orf53 ENSG00000150750	0.999307
C11orf54 ENSG00000182919	0.998234
C11orf57 ENSG00000150776	1.00026
C11orf58 ENSG00000110696	0.996831
C11orf63 ENSG00000109944	1.00032
C11orf65 ENSG00000166323	0.999454
C11orf68 ENSG00000175573	0.999578
C11orf70 ENSG00000137691	1.00086
C11orf71 ENSG00000180425	1.00036
C11orf74 ENSG00000166352	0.999632
C11orf80 ENSG00000173715	0.999371
C11orf84 ENSG00000168005	0.999159
C11orf87 ENSG00000185742	1.00033
C11orf95 ENSG00000188070	0.999484
C11orf96 ENSG00000187479	0.998862
C11orf98 ENSG00000278615	0.999545
C12orf10 ENSG00000139637	0.999939
C12orf29 ENSG00000133641	0.999897
C12orf4 ENSG00000047621	0.999097
C12orf40 ENSG00000180116	0.999453
C12orf42 ENSG00000179088	1.00115
C12orf43 ENSG00000157895	0.998499
C12orf45 ENSG00000151131	0.999263
C12orf49 ENSG00000111412	1.00127
C12orf50 ENSG00000165805	0.999211
C12orf54 ENSG00000177627	1.00124
C12orf56 ENSG00000185306	0.999817
C12orf57 ENSG00000111678	1.00038
C12orf60 ENSG00000182993	1.00128
C12orf65 ENSG00000130921	1.00145
C12orf66 ENSG00000174206	1.00061
C12orf71 ENSG00000214700	1.00124
C12orf73 ENSG00000204954	1.00001
C12orf75 ENSG00000235162	1.0005
C12orf76 ENSG00000174456	1.0012
C14orf1 ENSG00000133935	1.00083
C14orf105 ENSG00000100557	1.00043
C14orf119 ENSG00000179933	1.0019
C14orf132 ENSG00000227051	1.00079
C14orf142 ENSG00000170270	0.99952
C14orf159 ENSG00000133943	0.998449
C14orf166 ENSG00000087302	0.999689
C14orf169 ENSG00000170468	0.999878
C14orf178 ENSG00000197734	1.00092
C14orf180 ENSG00000184601	0.999633
C14orf2 ENSG00000156411	1.0002
C14orf28 ENSG00000179476	1.00093
C14orf37 ENSG00000139971	0.998028
C14orf39 ENSG00000179008	0.999912
C14orf79 ENSG00000140104	0.999225
C14orf80 ENSG00000185347	0.999672
C14orf93 ENSG00000100802	1.00094
C15orf39 ENSG00000167173	1.00009
C15orf40 ENSG00000169609	1.00101
C15orf41 ENSG00000186073	0.999461
C15orf48 ENSG00000166920	0.9997
C15orf52 ENSG00000188549	1.0013
C15orf53 ENSG00000175779	1.00001
C15orf57 ENSG00000128891	0.999753
C15orf59 ENSG00000205363	0.999304
C15orf61 ENSG00000189227	0.999573
C15orf62 ENSG00000188277	0.999642
C15orf65 ENSG00000261652	1.00053
C16orf13 ENSG00000130731	1.00195
C16orf45 ENSG00000166780	0.999883
C16orf46 ENSG00000166455	1.0002
C16orf52 ENSG00000185716	1.0004
C16orf54 ENSG00000185905	0.999912
C16orf58 ENSG00000140688	0.998069
C16orf59 ENSG00000162062	1.00064
C16orf62 ENSG00000103544	1.00133
C16orf70 ENSG00000125149	0.999963
C16orf71 ENSG00000166246	1.00146
C16orf72 ENSG00000182831	1.00044
C16orf74 ENSG00000154102	1.00026
C16orf78 ENSG00000166152	0.999026
C16orf86 ENSG00000159761	1.00025
C16orf87 ENSG00000155330	1.0005
C16orf89 ENSG00000153446	1.00101
C16orf91 ENSG00000174109	1.00114
C16orf92 ENSG00000167194	1.00044
C16orf95 ENSG00000260456	0.999985
C16orf96 ENSG00000205832	0.999467
C17orf105 ENSG00000231256	0.999068
C17orf107 ENSG00000205710	0.999436
C17orf49 ENSG00000258315	0.999745
C17orf51 ENSG00000212719	0.999987
C17orf53 ENSG00000125319	0.998974
C17orf58 ENSG00000186665	1.00071
C17orf62 ENSG00000178927	0.999314
C17orf64 ENSG00000141371	1.00133
C17orf67 ENSG00000214226	1.00133
C17orf74 ENSG00000184560	0.998218
C17orf75 ENSG00000108666	1.00001
C17orf78 ENSG00000278505	0.999783
C17orf80 ENSG00000141219	1.00049
C17orf89 ENSG00000224877	0.999108
C17orf96 ENSG00000273604	1.00107
C17orf97 ENSG00000187624	1.00132
C17orf98 ENSG00000275489	1.00149
C17orf99 ENSG00000187997	0.998869
C18orf21 ENSG00000141428	1.00047
C18orf25 ENSG00000152242	1.00152
C18orf32 ENSG00000177576	0.99911
C18orf54 ENSG00000166845	1.00093
C18orf63 ENSG00000206043	0.998838
C18orf8 ENSG00000141452	0.999992
C19orf12 ENSG00000131943	0.999284
C19orf18 ENSG00000177025	0.999519
C19orf24 ENSG00000228300	0.999545
C19orf25 ENSG00000119559	0.99935
C19orf33 ENSG00000167644	1.00103
C19orf35 ENSG00000188305	1.00034
C19orf38 ENSG00000214212	1.00039
C19orf43 ENSG00000123144	1.00054
C19orf44 ENSG00000105072	0.999884
C19orf45 ENSG00000198723	1.00018
C19orf47 ENSG00000160392	1.00024
C19orf48 ENSG00000167747	0.999535
C19orf52 ENSG00000142444	0.999276
C19orf53 ENSG00000104979	0.999271
C19orf54 ENSG00000188493	0.999439
C19orf57 ENSG00000132016	0.999839
C19orf60 ENSG00000006015	0.999344
C19orf66 ENSG00000130813	1.00113
C19orf67 ENSG00000188032	1.00025
C19orf68 ENSG00000185453	1.00088
C19orf70 ENSG00000174917	0.998814
C19orf71 ENSG00000183397	0.998797
C19orf73 ENSG00000221916	1.00171
C19orf81 ENSG00000235034	0.998685
C19orf84 ENSG00000262874	0.99902
C1D ENSG00000197223	0.999877
C1GALT1 ENSG00000106392	0.998947
C1GALT1C1 ENSG00000171155	1.00029
C1GALT1C1L ENSG00000223658	0.99874
C1QA ENSG00000173372	1.00057
C1QB ENSG00000173369	0.9996
C1QBP ENSG00000108561	1.00096
C1QC ENSG00000159189	0.999577
C1QL1 ENSG00000131094	0.999963
C1QL2 ENSG00000144119	0.99928
C1QL3 ENSG00000165985	1.00086
C1QL4 ENSG00000186897	0.999781
C1QTNF1 ENSG00000173918	0.99905
C1QTNF2 ENSG00000145861	1.00074
C1QTNF3 ENSG00000082196	0.999365
C1QTNF4 ENSG00000172247	0.99899
C1QTNF5 ENSG00000223953	1.0007
C1QTNF6 ENSG00000133466	1.00036
C1QTNF7 ENSG00000163145	0.999833
C1QTNF9 ENSG00000240654	0.998648
C1QTNF9B ENSG00000205863	0.99961
C1QTNF9B-AS1 ENSG00000281899	1.00047
C1R ENSG00000159403	1.00083
C1RL ENSG00000139178	0.99776
C1S ENSG00000182326	1.00117
C1orf101 ENSG00000179397	1.00088
C1orf105 ENSG00000180999	1.0009
C1orf106 ENSG00000163362	1.00126
C1orf109 ENSG00000116922	0.99985
C1orf112 ENSG00000000460	1.00032
C1orf115 ENSG00000162817	1.00024
C1orf116 ENSG00000182795	0.999288
C1orf122 ENSG00000197982	0.999283
C1orf123 ENSG00000162384	0.998003
C1orf127 ENSG00000175262	1.00133
C1orf131 ENSG00000143633	0.999478
C1orf141 ENSG00000203963	0.999537
C1orf145 ENSG00000162913	1.00112
C1orf158 ENSG00000157330	0.99997
C1orf159 ENSG00000131591	0.999239
C1orf162 ENSG00000143110	0.999196
C1orf167 ENSG00000215910	0.999517
C1orf168 ENSG00000187889	1.0003
C1orf174 ENSG00000198912	1.00093
C1orf186 ENSG00000263961	1.00054
C1orf194 ENSG00000179902	1.00095
C1orf198 ENSG00000119280	1.00063
C1orf204 ENSG00000188004	0.999889
C1orf21 ENSG00000116667	0.999456
C1orf210 ENSG00000253313	0.999917
C1orf216 ENSG00000142686	1.00088
C1orf226 ENSG00000239887	1.00092
C1orf228 ENSG00000198520	1.00045
C1orf234 ENSG00000227868	0.998828
C1orf27 ENSG00000157181	0.999561
C1orf35 ENSG00000143793	0.999535
C1orf43 ENSG00000143612	0.999978
C1orf50 ENSG00000164008	1.00037
C1orf52 ENSG00000162642	0.999854
C1orf53 ENSG00000203724	0.99856
C1orf54 ENSG00000118292	0.999788
C1orf56 ENSG00000143443	0.999139
C1orf61 ENSG00000125462	0.999916
C1orf64 ENSG00000183888	0.999896
C1orf74 ENSG00000162757	0.999344
C1orf94 ENSG00000142698	1.0016
C2 ENSG00000166278	1.00081
C20orf144 ENSG00000149609	1.00031
C20orf194 ENSG00000088854	1.00024
C20orf196 ENSG00000171984	0.999883
C20orf24 ENSG00000101084	1.00028
C20orf27 ENSG00000101220	0.999341
C20orf96 ENSG00000196476	1.00108
C21orf2 ENSG00000160226	0.999769
C21orf33 ENSG00000160221	1.00068
C21orf58 ENSG00000160298	0.997726
C21orf59 ENSG00000159079	1.00129
C21orf91 ENSG00000154642	0.999719
C22orf15 ENSG00000169314	0.999715
C22orf23 ENSG00000128346	1.00109
C22orf29 ENSG00000215012	0.998556
C22orf31 ENSG00000100249	1.00025
C22orf39 ENSG00000242259	0.999617
C22orf42 ENSG00000205856	1.00044
C22orf46 ENSG00000184208	1.00056
C2CD2 ENSG00000157617	1.0006
C2CD2L ENSG00000172375	0.999825
C2CD3 ENSG00000168014	1.00002
C2CD4A ENSG00000198535	0.999637
C2CD4B ENSG00000205502	1.00146
C2CD4C ENSG00000183186	1.00022
C2CD4D ENSG00000225556	0.998835
C2CD5 ENSG00000111731	1.00033
C2orf15 ENSG00000273045	0.999829
C2orf40 ENSG00000119147	0.999928
C2orf42 ENSG00000115998	1.00073
C2orf47 ENSG00000162972	1.00138
C2orf49 ENSG00000135974	0.999392
C2orf50 ENSG00000150873	1.00119
C2orf54 ENSG00000172478	1.00051
C2orf66 ENSG00000187944	0.99868
C2orf68 ENSG00000168887	0.999159
C2orf69 ENSG00000178074	1.00077
C2orf70 ENSG00000173557	0.998076
C2orf71 ENSG00000179270	0.999673
C2orf72 ENSG00000204128	1.00019
C2orf73 ENSG00000177994	1.00176
C2orf74 ENSG00000237651	1.00109
C2orf76 ENSG00000186132	1.00057
C2orf78 ENSG00000187833	0.998498
C2orf80 ENSG00000188674	0.999334
C2orf81 ENSG00000159239	0.999779
C2orf82 ENSG00000182600	0.999672
C2orf83 ENSG00000042304	0.998708
C2orf88 ENSG00000187699	0.999703
C3 ENSG00000125730	0.999571
C3AR1 ENSG00000171860	0.998641
C3orf14 ENSG00000114405	0.997831
C3orf18 ENSG00000088543	1.00118
C3orf20 ENSG00000131379	0.999142
C3orf22 ENSG00000180697	0.999426
C3orf33 ENSG00000174928	0.999814
C3orf36 ENSG00000221972	0.999086
C3orf38 ENSG00000179021	0.998524
C3orf49 ENSG00000163632	0.999237
C3orf52 ENSG00000114529	1.00201
C3orf58 ENSG00000181744	0.99898
C3orf62 ENSG00000188315	0.998829
C3orf70 ENSG00000187068	0.998859
C3orf80 ENSG00000180044	1.00153
C4A ENSG00000244731	1.00007
C4B ENSG00000224389	1.00082
C4BPA ENSG00000123838	0.998938
C4BPB ENSG00000123843	1.00066
C4orf17 ENSG00000138813	0.999473
C4orf19 ENSG00000154274	0.999918
C4orf22 ENSG00000197826	1.00063
C4orf3 ENSG00000164096	0.999642
C4orf32 ENSG00000174749	1.00136
C4orf33 ENSG00000151470	0.999303
C4orf36 ENSG00000163633	0.998961
C4orf46 ENSG00000205208	1.00227
C4orf48 ENSG00000243449	0.998992
C4orf50 ENSG00000181215	0.999022
C5 ENSG00000106804	0.999911
C5AR1 ENSG00000197405	1.00043
C5AR2 ENSG00000134830	0.997523
C5orf15 ENSG00000113583	0.999725
C5orf22 ENSG00000082213	0.998803
C5orf24 ENSG00000181904	1.00036
C5orf30 ENSG00000181751	1.00166
C5orf34 ENSG00000172244	0.999287
C5orf38 ENSG00000186493	0.998788
C5orf42 ENSG00000197603	0.999244
C5orf45 ENSG00000161010	0.998824
C5orf46 ENSG00000178776	1.00015
C5orf49 ENSG00000215217	1.00039
C5orf51 ENSG00000205765	0.999614
C5orf52 ENSG00000187658	1.00016
C5orf56 ENSG00000197536	1.0006
C5orf63 ENSG00000164241	0.998627
C6 ENSG00000039537	0.998856
C6orf1 ENSG00000186577	1.00174
C6orf106 ENSG00000196821	0.999831
C6orf118 ENSG00000112539	0.997813
C6orf120 ENSG00000185127	0.998618
C6orf132 ENSG00000188112	1.00017
C6orf136 ENSG00000204564	1.00085
C6orf141 ENSG00000197261	0.999719
C6orf201 ENSG00000185689	0.999439
C6orf203 ENSG00000130349	1.00005
C6orf223 ENSG00000181577	1.00113
C6orf226 ENSG00000221821	1.00034
C6orf25 ENSG00000204420	1.00039
C6orf47 ENSG00000204439	0.999194
C6orf48 ENSG00000204387	1.00013
C6orf52 ENSG00000137434	1.00044
C6orf58 ENSG00000184530	1.00039
C6orf62 ENSG00000112308	1.00027
C6orf89 ENSG00000198663	1.00057
C7 ENSG00000112936	0.999555
C7orf25 ENSG00000136197	1.00003
C7orf26 ENSG00000146576	1.00097
C7orf31 ENSG00000153790	0.998747
C7orf34 ENSG00000165131	1.00067
C7orf43 ENSG00000146826	0.997941
C7orf49 ENSG00000122783	1.0003
C7orf50 ENSG00000146540	0.998523
C7orf61 ENSG00000185955	0.99773
C7orf62 ENSG00000164645	1.00105
C7orf72 ENSG00000164500	1.00016
C7orf73 ENSG00000243317	0.999803
C8A ENSG00000157131	1.00083
C8G ENSG00000176919	1.00108
C8orf22 ENSG00000168333	1.00049
C8orf33 ENSG00000182307	1.00078
C8orf34 ENSG00000165084	0.999697
C8orf37 ENSG00000156172	0.999203
C8orf4 ENSG00000176907	0.999211
C8orf44 ENSG00000213865	0.999022
C8orf46 ENSG00000169085	1.00062
C8orf48 ENSG00000164743	1.00027
C8orf58 ENSG00000241852	1.00157
C8orf59 ENSG00000176731	1.00125
C8orf74 ENSG00000171060	1.00129
[truncated: 14,779 more rows]
