# Supplementary material for: Spatial maps of prostate cancer transcriptomes reveal an unexplored landscape of heterogeneity
Source: Nat Commun. 2018 Jun 20;9:2419. doi: 10.1038/s41467-018-04724-5 (PMC6010471; doi:10.1038/s41467-018-04724-5)
Supplement: Supplementary file 13 — Supplementary Data 10 [file 41467_2018_4724_MOESM13_ESM.zip › Supplementary Dataset 5/contributions_gene.tsv]

A1BG ENSG00000121410	19
A1CF ENSG00000148584	25
A2M ENSG00000175899	9662
A2ML1 ENSG00000166535	41
A4GALT ENSG00000128274	1111
AAAS ENSG00000094914	695
AACS ENSG00000081760	228
AADAC ENSG00000114771	1
AADACL4 ENSG00000204518	6
AADAT ENSG00000109576	161
AAED1 ENSG00000158122	182
AAGAB ENSG00000103591	336
AAK1 ENSG00000115977	505
AAMDC ENSG00000087884	833
AAMP ENSG00000127837	3161
AAR2 ENSG00000131043	518
AARD ENSG00000205002	18
AARS ENSG00000090861	967
AARSD1 ENSG00000266967	64
AASDH ENSG00000157426	39
AASDHPPT ENSG00000149313	122
AASS ENSG00000008311	100
AATF ENSG00000275700	604
AATK ENSG00000181409	34
ABAT ENSG00000183044	165
ABC13-47488600E17.1 ENSG00000283199	10
ABC13-47656900H15.1 ENSG00000283566	33
ABCA1 ENSG00000165029	122
ABCA10 ENSG00000154263	28
ABCA12 ENSG00000144452	24
ABCA13 ENSG00000179869	4
ABCA2 ENSG00000107331	1189
ABCA3 ENSG00000167972	508
ABCA4 ENSG00000198691	2
ABCA5 ENSG00000154265	157
ABCA6 ENSG00000154262	34
ABCA7 ENSG00000064687	195
ABCA8 ENSG00000141338	382
ABCA9 ENSG00000154258	34
ABCB1 ENSG00000085563	32
ABCB10 ENSG00000135776	100
ABCB11 ENSG00000073734	18
ABCB4 ENSG00000005471	23
ABCB5 ENSG00000004846	4
ABCB6 ENSG00000115657	20
ABCB7 ENSG00000131269	128
ABCB8 ENSG00000197150	748
ABCB9 ENSG00000150967	161
ABCC1 ENSG00000103222	491
ABCC10 ENSG00000124574	286
ABCC11 ENSG00000121270	26
ABCC3 ENSG00000108846	485
ABCC4 ENSG00000125257	1079
ABCC5 ENSG00000114770	724
ABCC6 ENSG00000091262	74
ABCC8 ENSG00000006071	410
ABCC9 ENSG00000069431	89
ABCD1 ENSG00000101986	380
ABCD2 ENSG00000173208	16
ABCD3 ENSG00000117528	120
ABCD4 ENSG00000119688	287
ABCE1 ENSG00000164163	159
ABCF1 ENSG00000204574	1165
ABCF2 ENSG00000033050	1608
ABCF3 ENSG00000161204	755
ABCG1 ENSG00000160179	219
ABCG2 ENSG00000118777	98
ABCG4 ENSG00000172350	2
ABCG5 ENSG00000138075	0
ABHD1 ENSG00000143994	172
ABHD10 ENSG00000144827	303
ABHD11 ENSG00000106077	1166
ABHD12 ENSG00000100997	2086
ABHD13 ENSG00000139826	155
ABHD14A ENSG00000248487	516
ABHD14B ENSG00000114779	2209
ABHD15 ENSG00000168792	216
ABHD16A ENSG00000204427	134
ABHD17A ENSG00000129968	755
ABHD17B ENSG00000107362	83
ABHD17C ENSG00000136379	209
ABHD18 ENSG00000164074	98
ABHD2 ENSG00000140526	1114
ABHD3 ENSG00000158201	63
ABHD4 ENSG00000100439	416
ABHD5 ENSG00000011198	81
ABHD6 ENSG00000163686	173
ABHD8 ENSG00000127220	545
ABI1 ENSG00000136754	334
ABI2 ENSG00000138443	555
ABI3 ENSG00000108798	250
ABI3BP ENSG00000154175	13
ABL1 ENSG00000097007	1322
ABL2 ENSG00000143322	446
ABLIM1 ENSG00000099204	1613
ABLIM2 ENSG00000163995	38
ABLIM3 ENSG00000173210	287
ABO ENSG00000175164	180
ABR ENSG00000159842	807
ABRA ENSG00000174429	17
ABRACL ENSG00000146386	43
ABT1 ENSG00000146109	228
ABTB1 ENSG00000114626	1508
ABTB2 ENSG00000166016	151
AC004158.1 ENSG00000280264	2
AC004381.6 ENSG00000005189	135
AC004754.3 ENSG00000269881	24
AC004813.1 ENSG00000279777	3
AC004824.1 ENSG00000280226	0
AC005281.1 ENSG00000226690	9
AC005477.1 ENSG00000280188	0
AC005480.1 ENSG00000279461	33
AC006116.20 ENSG00000267710	21
AC006386.1 ENSG00000279115	40
AC006994.3 ENSG00000279317	6
AC007906.1 ENSG00000279018	7
AC008074.1 ENSG00000279644	9
AC008522.1 ENSG00000279232	21
AC008686.1 ENSG00000280221	1
AC008759.1 ENSG00000279471	0
AC008914.1 ENSG00000279768	1
AC009014.3 ENSG00000271824	46
AC010731.4 ENSG00000235118	0
AC012005.1 ENSG00000279274	80
AC013461.1 ENSG00000091436	630
AC016549.1 ENSG00000281325	3
AC021106.1 ENSG00000279386	0
AC024060.1 ENSG00000281584	1
AC025335.1 ENSG00000179859	97
AC069063.2 ENSG00000279380	1
AC073657.1 ENSG00000279937	2
AC074033.1 ENSG00000281137	34
AC087350.1 ENSG00000281527	1
AC090498.1 ENSG00000279483	2849
AC104981.1 ENSG00000278938	2
AC105009.1 ENSG00000281855	2
AC105052.1 ENSG00000279168	12
AC110615.1 ENSG00000279909	53
AC113404.1 ENSG00000254893	496
AC118758.1 ENSG00000268187	6
AC131097.4 ENSG00000216921	45
AC131263.1 ENSG00000280550	1
AC138517.6 ENSG00000283288	1
AC138969.4 ENSG00000183889	594
AC241377.1 ENSG00000281741	161
AC241585.1 ENSG00000281571	22
AC242988.1 ENSG00000278939	1
AC243756.1 ENSG00000270339	1
AC245100.1 ENSG00000280649	164
ACAA1 ENSG00000060971	3277
ACAA2 ENSG00000167315	527
ACACA ENSG00000278540	594
ACACB ENSG00000076555	456
ACAD10 ENSG00000111271	191
ACAD11 ENSG00000240303	11
ACAD8 ENSG00000151498	257
ACAD9 ENSG00000177646	625
ACADL ENSG00000115361	178
ACADM ENSG00000117054	243
ACADS ENSG00000122971	694
ACADSB ENSG00000196177	171
ACADVL ENSG00000072778	8581
ACAN ENSG00000157766	36
ACAP1 ENSG00000072818	406
ACAP2 ENSG00000114331	257
ACAP3 ENSG00000131584	1669
ACAT1 ENSG00000075239	488
ACAT2 ENSG00000120437	680
ACBD3 ENSG00000182827	452
ACBD4 ENSG00000181513	1111
ACBD5 ENSG00000107897	87
ACBD6 ENSG00000230124	402
ACCS ENSG00000110455	362
ACCSL ENSG00000205126	12
ACD ENSG00000102977	681
ACE ENSG00000159640	349
ACE2 ENSG00000130234	8
ACER1 ENSG00000167769	7
ACER2 ENSG00000177076	2
ACER3 ENSG00000078124	155
ACHE ENSG00000087085	463
ACIN1 ENSG00000100813	1114
ACKR1 ENSG00000213088	483
ACKR2 ENSG00000144648	33
ACKR3 ENSG00000144476	340
ACKR4 ENSG00000129048	0
ACLY ENSG00000131473	814
ACMSD ENSG00000153086	3
ACO1 ENSG00000122729	127
ACO2 ENSG00000100412	788
ACOD1 ENSG00000102794	1
ACOT1 ENSG00000184227	393
ACOT11 ENSG00000162390	129
ACOT12 ENSG00000172497	38
ACOT13 ENSG00000112304	548
ACOT2 ENSG00000119673	362
ACOT4 ENSG00000177465	61
ACOT7 ENSG00000097021	820
ACOT8 ENSG00000101473	777
ACOT9 ENSG00000123130	498
ACOX1 ENSG00000161533	1789
ACOX2 ENSG00000168306	277
ACOX3 ENSG00000087008	498
ACOXL ENSG00000153093	23
ACP1 ENSG00000143727	430
ACP2 ENSG00000134575	1246
ACP5 ENSG00000102575	531
ACP6 ENSG00000162836	508
ACP7 ENSG00000183760	16
ACPP ENSG00000014257	22620
ACPT ENSG00000142513	5
ACR ENSG00000100312	12
ACRBP ENSG00000111644	40
ACRC ENSG00000147174	18
ACSBG1 ENSG00000103740	131
ACSBG2 ENSG00000130377	2
ACSF2 ENSG00000167107	545
ACSF3 ENSG00000176715	954
ACSL1 ENSG00000151726	495
ACSL3 ENSG00000123983	797
ACSL4 ENSG00000068366	264
ACSL5 ENSG00000197142	632
ACSL6 ENSG00000164398	35
ACSM1 ENSG00000166743	122
ACSM2A ENSG00000183747	0
ACSM2B ENSG00000066813	8
ACSM3 ENSG00000005187	241
ACSM4 ENSG00000215009	1
ACSM5 ENSG00000183549	16
ACSM6 ENSG00000173124	9
ACSS1 ENSG00000154930	1913
ACSS2 ENSG00000131069	1056
ACSS3 ENSG00000111058	162
ACTA1 ENSG00000143632	71
ACTA2 ENSG00000107796	13890
ACTB ENSG00000075624	142469
ACTBL2 ENSG00000169067	5
ACTC1 ENSG00000159251	212
ACTG1 ENSG00000184009	34856
ACTG2 ENSG00000163017	58418
ACTL10 ENSG00000182584	119
ACTL6A ENSG00000136518	153
ACTL6B ENSG00000077080	20
ACTN1 ENSG00000072110	11461
ACTN2 ENSG00000077522	13
ACTN3 ENSG00000248746	4
ACTN4 ENSG00000130402	4931
ACTR10 ENSG00000131966	183
ACTR1A ENSG00000138107	1974
ACTR1B ENSG00000115073	2060
ACTR2 ENSG00000138071	1201
ACTR3 ENSG00000115091	409
ACTR3B ENSG00000133627	54
ACTR3C ENSG00000106526	44
ACTR5 ENSG00000101442	52
ACTR6 ENSG00000075089	89
ACTR8 ENSG00000113812	106
ACTRT3 ENSG00000184378	3
ACVR1 ENSG00000115170	117
ACVR1B ENSG00000135503	149
ACVR1C ENSG00000123612	14
ACVR2A ENSG00000121989	84
ACVR2B ENSG00000114739	46
ACVRL1 ENSG00000139567	759
ACY1 ENSG00000243989	205
ACY3 ENSG00000132744	19
ACYP1 ENSG00000119640	78
ACYP2 ENSG00000170634	217
ADA ENSG00000196839	327
ADAD1 ENSG00000164113	5
ADAD2 ENSG00000140955	16
ADAL ENSG00000168803	115
ADAM10 ENSG00000137845	696
ADAM11 ENSG00000073670	126
ADAM12 ENSG00000148848	48
ADAM15 ENSG00000143537	1658
ADAM17 ENSG00000151694	257
ADAM18 ENSG00000168619	0
ADAM19 ENSG00000135074	131
ADAM2 ENSG00000104755	21
ADAM20 ENSG00000134007	4
ADAM22 ENSG00000008277	147
ADAM23 ENSG00000114948	34
ADAM28 ENSG00000042980	106
ADAM29 ENSG00000168594	5
ADAM32 ENSG00000197140	11
ADAM33 ENSG00000149451	2030
ADAM7 ENSG00000069206	0
ADAM8 ENSG00000151651	331
ADAM9 ENSG00000168615	1128
ADAMDEC1 ENSG00000134028	5
ADAMTS1 ENSG00000154734	2406
ADAMTS10 ENSG00000142303	565
ADAMTS12 ENSG00000151388	44
ADAMTS13 ENSG00000160323	237
ADAMTS14 ENSG00000138316	34
ADAMTS15 ENSG00000166106	96
ADAMTS16 ENSG00000145536	5
ADAMTS17 ENSG00000140470	42
ADAMTS18 ENSG00000140873	34
ADAMTS19 ENSG00000145808	0
ADAMTS2 ENSG00000087116	116
ADAMTS20 ENSG00000173157	6
ADAMTS3 ENSG00000156140	1
ADAMTS4 ENSG00000158859	403
ADAMTS5 ENSG00000154736	119
ADAMTS6 ENSG00000049192	0
ADAMTS7 ENSG00000136378	96
ADAMTS8 ENSG00000134917	452
ADAMTS9 ENSG00000163638	154
ADAMTSL1 ENSG00000178031	414
ADAMTSL2 ENSG00000197859	745
ADAMTSL3 ENSG00000156218	86
ADAMTSL4 ENSG00000143382	209
ADAMTSL5 ENSG00000185761	63
ADAP1 ENSG00000105963	288
ADAP2 ENSG00000184060	101
ADAR ENSG00000160710	3197
ADARB1 ENSG00000197381	322
ADARB2 ENSG00000185736	2
ADAT1 ENSG00000065457	207
ADAT2 ENSG00000189007	69
ADAT3 ENSG00000213638	4
ADCK1 ENSG00000063761	208
ADCK2 ENSG00000133597	483
ADCK3 ENSG00000163050	1179
ADCK4 ENSG00000123815	710
ADCK5 ENSG00000173137	429
ADCY1 ENSG00000164742	44
ADCY10 ENSG00000143199	16
ADCY2 ENSG00000078295	267
ADCY3 ENSG00000138031	818
ADCY4 ENSG00000129467	357
ADCY5 ENSG00000173175	1269
ADCY6 ENSG00000174233	1100
ADCY7 ENSG00000121281	108
ADCY9 ENSG00000162104	189
ADCYAP1 ENSG00000141433	9
ADCYAP1R1 ENSG00000078549	36
ADD1 ENSG00000087274	1587
ADD2 ENSG00000075340	11
ADD3 ENSG00000148700	319
ADGB ENSG00000118492	28
ADGRA1 ENSG00000197177	1
ADGRA2 ENSG00000020181	4172
ADGRA3 ENSG00000152990	190
ADGRB1 ENSG00000181790	80
ADGRB2 ENSG00000121753	273
ADGRB3 ENSG00000135298	17
ADGRD1 ENSG00000111452	96
ADGRD2 ENSG00000180264	5
ADGRE1 ENSG00000174837	5
ADGRE2 ENSG00000127507	89
ADGRE3 ENSG00000131355	1
ADGRE5 ENSG00000123146	1301
ADGRF1 ENSG00000153292	299
ADGRF2 ENSG00000164393	0
ADGRF3 ENSG00000173567	2
ADGRF4 ENSG00000153294	8
ADGRF5 ENSG00000069122	74
ADGRG1 ENSG00000205336	940
ADGRG2 ENSG00000173698	6
ADGRG3 ENSG00000182885	24
ADGRG4 ENSG00000156920	5
ADGRG5 ENSG00000159618	99
ADGRG6 ENSG00000112414	74
ADGRL1 ENSG00000072071	596
ADGRL2 ENSG00000117114	396
ADGRL3 ENSG00000150471	21
ADGRL4 ENSG00000162618	94
ADGRV1 ENSG00000164199	65
ADH1B ENSG00000196616	162
ADH1C ENSG00000248144	16
ADH4 ENSG00000198099	1
ADH5 ENSG00000197894	1501
ADH6 ENSG00000172955	14
ADH7 ENSG00000196344	0
ADHFE1 ENSG00000147576	179
ADI1 ENSG00000182551	5848
ADIPOQ ENSG00000181092	0
ADIPOR1 ENSG00000159346	546
ADIPOR2 ENSG00000006831	535
ADIRF ENSG00000148671	14368
ADK ENSG00000156110	273
ADM ENSG00000148926	231
ADM2 ENSG00000128165	53
ADM5 ENSG00000224420	51
ADNP ENSG00000101126	949
ADNP2 ENSG00000101544	118
ADO ENSG00000181915	133
ADORA1 ENSG00000163485	11
ADORA2B ENSG00000170425	53
ADORA3 ENSG00000282608	69
ADPGK ENSG00000159322	819
ADPRH ENSG00000144843	145
ADPRHL1 ENSG00000153531	99
ADPRHL2 ENSG00000116863	645
ADPRM ENSG00000170222	78
ADRA1A ENSG00000120907	83
ADRA1B ENSG00000170214	2
ADRA1D ENSG00000171873	122
ADRA2A ENSG00000150594	195
ADRA2B ENSG00000274286	6
ADRA2C ENSG00000184160	389
ADRB1 ENSG00000043591	126
ADRB2 ENSG00000169252	153
ADRB3 ENSG00000188778	45
ADRM1 ENSG00000130706	981
ADSL ENSG00000239900	293
ADSS ENSG00000035687	288
ADSSL1 ENSG00000185100	179
ADTRP ENSG00000111863	6
AEBP1 ENSG00000106624	10921
AEBP2 ENSG00000139154	257
AEN ENSG00000181026	363
AES ENSG00000104964	8319
AF011889.5 ENSG00000241489	7
AF111168.1 ENSG00000280308	0
AFAP1 ENSG00000196526	195
AFAP1L1 ENSG00000157510	150
AFAP1L2 ENSG00000169129	129
AFF1 ENSG00000172493	271
AFF2 ENSG00000155966	19
AFF3 ENSG00000144218	411
AFF4 ENSG00000072364	438
AFG3L2 ENSG00000141385	900
AFM ENSG00000079557	7
AFMID ENSG00000183077	592
AFP ENSG00000081051	24
AFTPH ENSG00000119844	587
AGA ENSG00000038002	77
AGAP1 ENSG00000157985	183
AGAP14P ENSG00000279058	4
AGAP2 ENSG00000135439	75
AGAP3 ENSG00000133612	853
AGAP4 ENSG00000188234	86
AGAP5 ENSG00000172650	11
AGAP6 ENSG00000204149	219
AGAP9 ENSG00000204172	85
AGBL1 ENSG00000273540	0
AGBL2 ENSG00000165923	14
AGBL3 ENSG00000146856	31
AGBL4 ENSG00000186094	2
AGBL5 ENSG00000084693	775
AGER ENSG00000204305	255
AGFG1 ENSG00000173744	171
AGFG2 ENSG00000106351	515
AGGF1 ENSG00000164252	93
AGK ENSG00000006530	77
AGL ENSG00000162688	129
AGMAT ENSG00000116771	4
AGMO ENSG00000187546	0
AGO1 ENSG00000092847	459
AGO2 ENSG00000123908	466
AGO3 ENSG00000126070	209
AGO4 ENSG00000134698	151
AGPAT1 ENSG00000204310	2101
AGPAT2 ENSG00000169692	1419
AGPAT3 ENSG00000160216	827
AGPAT4 ENSG00000026652	250
AGPAT5 ENSG00000155189	82
AGPS ENSG00000018510	62
AGR2 ENSG00000106541	3240
AGR3 ENSG00000173467	142
AGRN ENSG00000188157	721
AGT ENSG00000135744	269
AGTPBP1 ENSG00000135049	36
AGTR1 ENSG00000144891	52
AGTRAP ENSG00000177674	2623
AHCTF1 ENSG00000153207	253
AHCY ENSG00000101444	1397
AHCYL1 ENSG00000168710	1620
AHCYL2 ENSG00000158467	228
AHDC1 ENSG00000126705	507
AHI1 ENSG00000135541	578
AHNAK ENSG00000124942	6813
AHNAK2 ENSG00000185567	1600
AHR ENSG00000106546	423
AHRR ENSG00000063438	15
AHSA1 ENSG00000100591	730
AHSA2 ENSG00000173209	511
AHSG ENSG00000145192	17
AIDA ENSG00000186063	47
AIF1 ENSG00000204472	497
AIF1L ENSG00000126878	58
AIFM1 ENSG00000156709	1025
AIFM2 ENSG00000042286	339
AIFM3 ENSG00000183773	73
AIG1 ENSG00000146416	944
AIM1 ENSG00000112297	298
AIM1L ENSG00000176092	42
AIM2 ENSG00000163568	13
AIMP1 ENSG00000164022	345
AIMP2 ENSG00000106305	166
AIP ENSG00000110711	2533
AIPL1 ENSG00000129221	20
AIRE ENSG00000160224	7
AJ239318.1 ENSG00000280108	1
AJAP1 ENSG00000196581	110
AJUBA ENSG00000129474	103
AK1 ENSG00000106992	582
AK2 ENSG00000004455	1654
AK3 ENSG00000147853	344
AK4 ENSG00000162433	88
AK5 ENSG00000154027	74
AK6 ENSG00000085231	127
AK7 ENSG00000140057	6
AK8 ENSG00000165695	37
AK9 ENSG00000155085	136
AKAP1 ENSG00000121057	1580
AKAP10 ENSG00000108599	205
AKAP11 ENSG00000023516	327
AKAP12 ENSG00000131016	298
AKAP13 ENSG00000170776	556
AKAP14 ENSG00000186471	1
AKAP17A ENSG00000197976	355
AKAP3 ENSG00000111254	62
AKAP4 ENSG00000147081	10
AKAP5 ENSG00000179841	4
AKAP6 ENSG00000151320	9
AKAP7 ENSG00000118507	82
AKAP8 ENSG00000105127	1055
AKAP8L ENSG00000011243	1979
AKAP9 ENSG00000127914	580
AKIP1 ENSG00000166452	438
AKIRIN1 ENSG00000174574	383
AKIRIN2 ENSG00000135334	106
AKNA ENSG00000106948	1104
AKNAD1 ENSG00000162641	27
AKR1A1 ENSG00000117448	2148
AKR1B1 ENSG00000085662	811
AKR1B15 ENSG00000227471	2
AKR1C1 ENSG00000187134	799
AKR1C2 ENSG00000151632	1003
AKR1C3 ENSG00000196139	229
AKR1D1 ENSG00000122787	8
AKR1E2 ENSG00000165568	15
AKR7A2 ENSG00000053371	2310
AKR7A3 ENSG00000162482	24
AKR7L ENSG00000211454	1
AKT1 ENSG00000142208	3882
AKT1S1 ENSG00000204673	1262
AKT2 ENSG00000105221	2134
AKT3 ENSG00000117020	915
AKTIP ENSG00000166971	213
AL023806.1 ENSG00000280184	1
AL049794.1 ENSG00000280240	7
AL133475.1 ENSG00000281602	0
AL354828.1 ENSG00000279282	0
AL354828.2 ENSG00000280175	3
AL356053.1 ENSG00000150076	17
AL356585.1 ENSG00000279081	0
AL358852.1 ENSG00000278899	3
AL365181.1 ENSG00000280316	21
AL513523.2 ENSG00000279767	193
AL589743.1 ENSG00000279508	396
ALAD ENSG00000148218	281
ALAS1 ENSG00000023330	436
ALAS2 ENSG00000158578	2
ALB ENSG00000163631	25
ALCAM ENSG00000170017	548
ALDH16A1 ENSG00000161618	633
ALDH18A1 ENSG00000059573	1018
ALDH1A1 ENSG00000165092	525
ALDH1A2 ENSG00000128918	658
ALDH1A3 ENSG00000184254	1180
ALDH1B1 ENSG00000137124	1957
ALDH1L1 ENSG00000144908	521
ALDH1L2 ENSG00000136010	105
ALDH3A1 ENSG00000108602	55
ALDH3A2 ENSG00000072210	1363
ALDH3B1 ENSG00000006534	336
ALDH3B2 ENSG00000132746	131
ALDH4A1 ENSG00000159423	799
ALDH5A1 ENSG00000112294	94
ALDH6A1 ENSG00000119711	525
ALDH7A1 ENSG00000164904	795
ALDH8A1 ENSG00000118514	11
ALDH9A1 ENSG00000143149	478
ALDOA ENSG00000149925	10394
ALDOC ENSG00000109107	695
ALG1 ENSG00000033011	460
ALG10 ENSG00000139133	35
ALG10B ENSG00000175548	100
ALG11 ENSG00000253710	3
ALG12 ENSG00000182858	1016
ALG13 ENSG00000101901	197
ALG14 ENSG00000172339	93
ALG1L ENSG00000189366	20
ALG1L2 ENSG00000251287	6
ALG2 ENSG00000119523	279
ALG3 ENSG00000214160	722
ALG5 ENSG00000120697	196
ALG6 ENSG00000088035	72
ALG8 ENSG00000159063	194
ALG9 ENSG00000086848	111
ALK ENSG00000171094	1
ALKBH1 ENSG00000100601	34
ALKBH2 ENSG00000189046	358
ALKBH3 ENSG00000166199	550
ALKBH4 ENSG00000160993	427
ALKBH5 ENSG00000091542	2068
ALKBH6 ENSG00000239382	517
ALKBH7 ENSG00000125652	3147
ALKBH8 ENSG00000137760	54
ALLC ENSG00000151360	0
ALMS1 ENSG00000116127	103
ALOX12 ENSG00000108839	5
ALOX12B ENSG00000179477	5
ALOX15 ENSG00000161905	8
ALOX15B ENSG00000179593	1463
ALOX5 ENSG00000012779	204
ALOX5AP ENSG00000132965	267
ALPK1 ENSG00000073331	143
ALPK2 ENSG00000198796	1
ALPK3 ENSG00000136383	69
ALPL ENSG00000162551	95
ALPP ENSG00000163283	2
ALS2 ENSG00000003393	60
ALS2CL ENSG00000178038	482
ALS2CR11 ENSG00000155754	16
ALS2CR12 ENSG00000155749	6
ALX3 ENSG00000156150	1
ALYREF ENSG00000183684	387
AMACR ENSG00000242110	616
AMBN ENSG00000178522	0
AMBP ENSG00000106927	24
AMBRA1 ENSG00000110497	221
AMD1 ENSG00000123505	859
AMDHD1 ENSG00000139344	2
AMDHD2 ENSG00000162066	356
AMELX ENSG00000125363	4
AMER1 ENSG00000184675	138
AMER2 ENSG00000165566	0
AMFR ENSG00000159461	741
AMH ENSG00000104899	47
AMHR2 ENSG00000135409	2
AMIGO1 ENSG00000181754	361
AMIGO2 ENSG00000139211	172
AMIGO3 ENSG00000176020	13
AMMECR1 ENSG00000101935	60
AMMECR1L ENSG00000144233	209
AMN ENSG00000166126	93
AMN1 ENSG00000151743	73
AMOT ENSG00000126016	196
AMOTL1 ENSG00000166025	981
AMOTL2 ENSG00000114019	393
AMPD1 ENSG00000116748	53
AMPD2 ENSG00000116337	1476
AMPD3 ENSG00000133805	104
AMPH ENSG00000078053	16
AMT ENSG00000145020	13
AMY1A ENSG00000237763	40
AMY1B ENSG00000174876	70
AMY1C ENSG00000187733	25
AMY2B ENSG00000240038	164
AMZ1 ENSG00000174945	3
AMZ2 ENSG00000196704	203
ANAPC1 ENSG00000153107	300
ANAPC10 ENSG00000164162	65
ANAPC11 ENSG00000141552	4327
ANAPC13 ENSG00000129055	214
ANAPC15 ENSG00000110200	1488
ANAPC16 ENSG00000166295	2037
ANAPC2 ENSG00000176248	749
ANAPC4 ENSG00000053900	185
ANAPC5 ENSG00000089053	1972
ANAPC7 ENSG00000196510	1291
ANG ENSG00000214274	768
ANGEL1 ENSG00000013523	274
ANGEL2 ENSG00000174606	154
ANGPT1 ENSG00000154188	193
ANGPT2 ENSG00000091879	30
ANGPT4 ENSG00000101280	13
ANGPTL1 ENSG00000116194	48
ANGPTL2 ENSG00000136859	1375
ANGPTL3 ENSG00000132855	8
ANGPTL4 ENSG00000167772	747
ANGPTL6 ENSG00000130812	34
ANGPTL7 ENSG00000171819	14
ANGPTL8 ENSG00000130173	21
ANHX ENSG00000227059	0
ANK1 ENSG00000029534	67
ANK2 ENSG00000145362	95
ANK3 ENSG00000151150	350
ANKAR ENSG00000151687	21
ANKDD1A ENSG00000166839	85
ANKDD1B ENSG00000189045	29
ANKEF1 ENSG00000132623	31
ANKFN1 ENSG00000153930	7
ANKFY1 ENSG00000185722	438
ANKH ENSG00000154122	1119
ANKHD1 ENSG00000131503	176
ANKHD1-EIF4EBP3 ENSG00000254996	7
ANKIB1 ENSG00000001629	158
ANKK1 ENSG00000170209	12
ANKLE1 ENSG00000160117	12
ANKLE2 ENSG00000176915	1153
ANKMY1 ENSG00000144504	372
ANKMY2 ENSG00000106524	122
ANKRA2 ENSG00000164331	236
ANKRD1 ENSG00000148677	6
ANKRD10 ENSG00000088448	1008
ANKRD11 ENSG00000167522	1099
ANKRD12 ENSG00000101745	254
ANKRD13A ENSG00000076513	318
ANKRD13B ENSG00000198720	145
ANKRD13C ENSG00000118454	145
ANKRD13D ENSG00000172932	1223
ANKRD16 ENSG00000134461	324
ANKRD17 ENSG00000132466	354
ANKRD18A ENSG00000180071	23
ANKRD18B ENSG00000230453	17
ANKRD2 ENSG00000165887	85
ANKRD20A1 ENSG00000260691	5
ANKRD20A2 ENSG00000183148	1
ANKRD20A3 ENSG00000276203	6
ANKRD20A4 ENSG00000172014	2
ANKRD22 ENSG00000152766	56
ANKRD23 ENSG00000163126	203
ANKRD24 ENSG00000089847	21
ANKRD26 ENSG00000107890	108
ANKRD27 ENSG00000105186	145
ANKRD28 ENSG00000206560	92
ANKRD29 ENSG00000154065	63
ANKRD30A ENSG00000148513	9
ANKRD30B ENSG00000180777	3
ANKRD30BL ENSG00000163046	0
ANKRD31 ENSG00000145700	5
ANKRD33 ENSG00000167612	5
ANKRD33B ENSG00000164236	40
ANKRD34A ENSG00000272031	68
ANKRD34B ENSG00000189127	10
ANKRD35 ENSG00000198483	401
ANKRD36 ENSG00000135976	213
ANKRD36B ENSG00000196912	172
ANKRD36C ENSG00000174501	200
ANKRD37 ENSG00000186352	381
ANKRD39 ENSG00000213337	309
ANKRD40 ENSG00000154945	443
ANKRD42 ENSG00000137494	107
ANKRD44 ENSG00000065413	29
ANKRD45 ENSG00000183831	38
ANKRD46 ENSG00000186106	120
ANKRD49 ENSG00000168876	27
ANKRD50 ENSG00000151458	119
ANKRD52 ENSG00000139645	732
ANKRD53 ENSG00000144031	52
ANKRD54 ENSG00000100124	611
ANKRD6 ENSG00000135299	77
ANKRD62 ENSG00000181626	6
ANKRD65 ENSG00000235098	295
ANKRD7 ENSG00000106013	6
ANKRD9 ENSG00000156381	1022
ANKS1A ENSG00000064999	104
ANKS1B ENSG00000185046	62
ANKS3 ENSG00000168096	557
ANKS4B ENSG00000175311	3
ANKS6 ENSG00000165138	269
ANKUB1 ENSG00000206199	2
ANKZF1 ENSG00000163516	1044
ANLN ENSG00000011426	1
ANO1 ENSG00000131620	273
ANO10 ENSG00000160746	551
ANO2 ENSG00000047617	20
ANO3 ENSG00000134343	8
ANO4 ENSG00000151572	84
ANO5 ENSG00000171714	96
ANO6 ENSG00000177119	129
ANO7 ENSG00000146205	2342
ANO8 ENSG00000074855	336
ANO9 ENSG00000185101	439
ANOS1 ENSG00000011201	91
ANP32A ENSG00000140350	1727
ANP32B ENSG00000136938	900
ANP32E ENSG00000143401	195
ANPEP ENSG00000166825	4277
ANTXR1 ENSG00000169604	636
ANTXR2 ENSG00000163297	1774
ANXA1 ENSG00000135046	1367
ANXA11 ENSG00000122359	5435
ANXA13 ENSG00000104537	6
ANXA2 ENSG00000182718	7960
ANXA2R ENSG00000177721	60
ANXA3 ENSG00000138772	231
ANXA4 ENSG00000196975	262
ANXA5 ENSG00000164111	1327
ANXA6 ENSG00000197043	4788
ANXA7 ENSG00000138279	581
ANXA8 ENSG00000265190	435
ANXA8L1 ENSG00000264230	412
ANXA9 ENSG00000143412	87
AOAH ENSG00000136250	438
AOC1 ENSG00000002726	83
AOC2 ENSG00000131480	2
AOC3 ENSG00000131471	1285
AOX1 ENSG00000138356	92
AP000295.9 ENSG00000249624	1
AP000304.12 ENSG00000249209	1
AP000349.2 ENSG00000280178	1
AP000350.10 ENSG00000251357	1
AP000721.4 ENSG00000256100	1
AP000769.1 ENSG00000279576	7158
AP000866.1 ENSG00000279342	11
AP006285.2 ENSG00000278919	8
AP1AR ENSG00000138660	148
AP1B1 ENSG00000100280	1504
AP1G1 ENSG00000166747	431
AP1G2 ENSG00000213983	1865
AP1M1 ENSG00000072958	2054
AP1M2 ENSG00000129354	1605
AP1S1 ENSG00000106367	1384
AP1S2 ENSG00000182287	203
AP1S3 ENSG00000152056	78
AP2A1 ENSG00000196961	1624
AP2A2 ENSG00000183020	1985
AP2B1 ENSG00000006125	1366
AP2M1 ENSG00000161203	4890
AP2S1 ENSG00000042753	4455
AP3B1 ENSG00000132842	252
AP3B2 ENSG00000103723	27
AP3D1 ENSG00000065000	1448
AP3M1 ENSG00000185009	453
AP3M2 ENSG00000070718	381
AP3S1 ENSG00000177879	214
AP3S2 ENSG00000157823	623
AP4B1 ENSG00000134262	259
AP4E1 ENSG00000081014	73
AP4M1 ENSG00000221838	534
AP4S1 ENSG00000100478	58
AP5B1 ENSG00000254470	255
AP5M1 ENSG00000053770	131
AP5S1 ENSG00000125843	207
AP5Z1 ENSG00000242802	722
APAF1 ENSG00000120868	99
APBA1 ENSG00000107282	66
APBA2 ENSG00000034053	177
APBA3 ENSG00000011132	905
APBB1 ENSG00000166313	1952
APBB1IP ENSG00000077420	65
APBB2 ENSG00000163697	199
APBB3 ENSG00000113108	1204
APC ENSG00000134982	143
APC2 ENSG00000115266	6
APCDD1 ENSG00000154856	721
APCDD1L ENSG00000198768	59
APEH ENSG00000164062	1509
APELA ENSG00000248329	11
APEX1 ENSG00000100823	1560
APEX2 ENSG00000169188	240
APH1A ENSG00000117362	2294
APH1B ENSG00000138613	461
API5 ENSG00000166181	170
APIP ENSG00000149089	113
APITD1 ENSG00000175279	59
APLF ENSG00000169621	19
APLN ENSG00000171388	3
APLNR ENSG00000134817	71
APLP1 ENSG00000105290	105
APLP2 ENSG00000084234	6322
APMAP ENSG00000101474	1500
APOA1 ENSG00000118137	24
APOA2 ENSG00000158874	9
APOB ENSG00000084674	3
APOBEC3A ENSG00000128383	36
APOBEC3B ENSG00000179750	2
APOBEC3C ENSG00000244509	946
APOBEC3D ENSG00000243811	85
APOBEC3F ENSG00000128394	220
APOBEC3G ENSG00000239713	193
APOBEC3H ENSG00000100298	17
APOBEC4 ENSG00000173627	27
APOBR ENSG00000184730	247
APOC1 ENSG00000130208	1021
APOC2 ENSG00000234906	4
APOC3 ENSG00000110245	1
APOD ENSG00000189058	5705
APOE ENSG00000130203	6222
APOF ENSG00000175336	184
APOH ENSG00000091583	11
APOL1 ENSG00000100342	1223
APOL2 ENSG00000128335	892
APOL3 ENSG00000128284	699
APOL4 ENSG00000100336	205
APOL6 ENSG00000221963	388
APOLD1 ENSG00000178878	122
APOM ENSG00000204444	41
APOO ENSG00000184831	19
APOOL ENSG00000155008	125
APP ENSG00000142192	5635
APPBP2 ENSG00000062725	234
APPL1 ENSG00000157500	186
APPL2 ENSG00000136044	877
APRT ENSG00000198931	4820
APTX ENSG00000137074	404
AQP1 ENSG00000240583	2328
AQP10 ENSG00000143595	17
AQP11 ENSG00000178301	13
AQP12A ENSG00000184945	3
AQP12B ENSG00000185176	5
AQP2 ENSG00000167580	77
AQP3 ENSG00000165272	16468
AQP4 ENSG00000171885	6
AQP5 ENSG00000161798	84
AQP6 ENSG00000086159	6
AQP7 ENSG00000165269	17
AQR ENSG00000021776	293
AR ENSG00000169083	2187
ARAF ENSG00000078061	943
ARAP1 ENSG00000186635	1290
ARAP2 ENSG00000047365	103
ARAP3 ENSG00000120318	509
ARC ENSG00000198576	112
ARCN1 ENSG00000095139	821
AREG ENSG00000109321	112
AREL1 ENSG00000119682	512
ARF1 ENSG00000143761	1487
ARF3 ENSG00000134287	2409
ARF4 ENSG00000168374	1239
ARF5 ENSG00000004059	216
ARF6 ENSG00000165527	832
ARFGAP1 ENSG00000101199	1245
ARFGAP2 ENSG00000149182	1708
ARFGAP3 ENSG00000242247	401
ARFGEF1 ENSG00000066777	278
ARFGEF2 ENSG00000124198	97
ARFGEF3 ENSG00000112379	499
ARFIP1 ENSG00000164144	109
ARFIP2 ENSG00000132254	1974
ARFRP1 ENSG00000101246	1551
ARG1 ENSG00000118520	3
ARG2 ENSG00000081181	1253
ARGLU1 ENSG00000134884	1959
ARHGAP1 ENSG00000175220	4384
ARHGAP10 ENSG00000071205	811
ARHGAP11A ENSG00000198826	25
ARHGAP11B ENSG00000187951	5
ARHGAP12 ENSG00000165322	151
ARHGAP15 ENSG00000075884	24
ARHGAP17 ENSG00000140750	380
ARHGAP18 ENSG00000146376	135
ARHGAP19 ENSG00000213390	181
ARHGAP20 ENSG00000137727	54
ARHGAP21 ENSG00000107863	213
ARHGAP22 ENSG00000128805	81
ARHGAP23 ENSG00000275832	355
ARHGAP24 ENSG00000138639	19
ARHGAP25 ENSG00000163219	110
ARHGAP26 ENSG00000145819	153
ARHGAP27 ENSG00000159314	1492
ARHGAP28 ENSG00000088756	45
ARHGAP29 ENSG00000137962	174
ARHGAP30 ENSG00000186517	276
ARHGAP31 ENSG00000031081	183
ARHGAP32 ENSG00000134909	609
ARHGAP33 ENSG00000004777	272
ARHGAP35 ENSG00000160007	604
ARHGAP36 ENSG00000147256	16
ARHGAP39 ENSG00000147799	225
ARHGAP4 ENSG00000089820	951
ARHGAP40 ENSG00000124143	36
ARHGAP42 ENSG00000165895	11
ARHGAP44 ENSG00000006740	117
ARHGAP45 ENSG00000180448	496
ARHGAP5 ENSG00000100852	323
ARHGAP6 ENSG00000047648	712
ARHGAP8 ENSG00000241484	143
ARHGAP9 ENSG00000123329	271
ARHGDIA ENSG00000141522	7105
ARHGDIB ENSG00000111348	2010
ARHGDIG ENSG00000242173	25
ARHGEF1 ENSG00000076928	1512
ARHGEF10 ENSG00000104728	102
ARHGEF10L ENSG00000074964	605
ARHGEF11 ENSG00000132694	705
ARHGEF12 ENSG00000196914	481
ARHGEF15 ENSG00000198844	105
ARHGEF16 ENSG00000130762	391
ARHGEF17 ENSG00000110237	933
ARHGEF18 ENSG00000104880	0
ARHGEF19 ENSG00000142632	141
ARHGEF2 ENSG00000116584	1328
ARHGEF25 ENSG00000240771	860
ARHGEF26 ENSG00000114790	168
ARHGEF28 ENSG00000214944	100
ARHGEF3 ENSG00000163947	179
ARHGEF33 ENSG00000214694	7
ARHGEF35 ENSG00000213214	38
ARHGEF37 ENSG00000183111	436
ARHGEF38 ENSG00000236699	66
ARHGEF39 ENSG00000137135	38
ARHGEF4 ENSG00000136002	427
ARHGEF40 ENSG00000165801	766
ARHGEF5 ENSG00000050327	246
ARHGEF6 ENSG00000129675	52
ARHGEF7 ENSG00000102606	1611
ARHGEF9 ENSG00000131089	425
ARID1A ENSG00000117713	605
ARID1B ENSG00000049618	449
ARID2 ENSG00000189079	116
ARID3A ENSG00000116017	187
ARID3B ENSG00000179361	85
ARID4A ENSG00000032219	94
ARID4B ENSG00000054267	326
ARID5A ENSG00000196843	2718
ARID5B ENSG00000150347	421
ARIH1 ENSG00000166233	795
ARIH2 ENSG00000177479	951
ARIH2OS ENSG00000221883	135
ARL1 ENSG00000120805	888
ARL10 ENSG00000175414	42
ARL11 ENSG00000152213	26
ARL13B ENSG00000169379	49
ARL14 ENSG00000179674	67
ARL14EP ENSG00000152219	159
ARL15 ENSG00000185305	97
ARL16 ENSG00000214087	1502
ARL17A ENSG00000185829	110
ARL17B ENSG00000228696	83
ARL2 ENSG00000213465	1474
ARL2BP ENSG00000102931	200
ARL3 ENSG00000138175	1169
ARL4A ENSG00000122644	78
ARL4C ENSG00000188042	450
ARL4D ENSG00000175906	252
ARL5A ENSG00000162980	194
ARL5B ENSG00000165997	54
ARL5C ENSG00000141748	1
ARL6 ENSG00000113966	58
ARL6IP1 ENSG00000170540	436
ARL6IP4 ENSG00000182196	1357
ARL6IP5 ENSG00000144746	580
ARL6IP6 ENSG00000177917	78
ARL8A ENSG00000143862	517
ARL8B ENSG00000134108	239
ARL9 ENSG00000196503	41
ARMC1 ENSG00000104442	106
ARMC10 ENSG00000170632	158
ARMC12 ENSG00000157343	44
ARMC2 ENSG00000118690	8
ARMC4 ENSG00000169126	57
ARMC5 ENSG00000140691	202
ARMC6 ENSG00000105676	565
ARMC7 ENSG00000125449	374
ARMC8 ENSG00000114098	344
ARMC9 ENSG00000135931	240
ARMCX1 ENSG00000126947	82
ARMCX2 ENSG00000184867	156
ARMCX3 ENSG00000102401	279
ARMCX4 ENSG00000196440	150
ARMCX5 ENSG00000125962	17
ARMCX6 ENSG00000198960	218
ARMT1 ENSG00000146476	104
ARNT ENSG00000143437	823
ARNT2 ENSG00000172379	58
ARNTL ENSG00000133794	4
ARNTL2 ENSG00000029153	66
ARPC1A ENSG00000241685	674
ARPC1B ENSG00000130429	1954
ARPC2 ENSG00000163466	928
ARPC3 ENSG00000111229	3491
ARPC4 ENSG00000241553	2705
ARPC5 ENSG00000162704	662
ARPC5L ENSG00000136950	857
ARPIN ENSG00000242498	464
ARPP19 ENSG00000128989	588
ARPP21 ENSG00000172995	7
ARRB1 ENSG00000137486	853
ARRB2 ENSG00000141480	937
ARRDC1 ENSG00000197070	2000
ARRDC2 ENSG00000105643	826
ARRDC3 ENSG00000113369	485
ARRDC4 ENSG00000140450	147
ARRDC5 ENSG00000205784	14
ARSA ENSG00000100299	2406
ARSB ENSG00000113273	171
ARSD ENSG00000006756	1196
ARSE ENSG00000157399	20
ARSG ENSG00000141337	124
ARSI ENSG00000183876	271
ARSJ ENSG00000180801	149
ARSK ENSG00000164291	61
ART3 ENSG00000156219	2
ART4 ENSG00000111339	21
ART5 ENSG00000167311	46
ARTN ENSG00000117407	114
ARV1 ENSG00000173409	98
ARVCF ENSG00000099889	668
ARX ENSG00000004848	46
ASAH1 ENSG00000104763	2798
ASAH2 ENSG00000188611	4
ASAH2B ENSG00000204147	24
ASAP1 ENSG00000153317	339
ASAP2 ENSG00000151693	108
ASAP3 ENSG00000088280	775
ASB1 ENSG00000065802	538
ASB10 ENSG00000146926	2
ASB11 ENSG00000165192	4
ASB12 ENSG00000198881	6
ASB13 ENSG00000196372	262
ASB14 ENSG00000239388	18
ASB15 ENSG00000146809	0
ASB18 ENSG00000182177	48
ASB2 ENSG00000100628	1092
ASB3 ENSG00000115239	141
ASB4 ENSG00000005981	2
ASB5 ENSG00000164122	78
ASB6 ENSG00000148331	509
ASB7 ENSG00000183475	37
ASB8 ENSG00000177981	643
ASB9 ENSG00000102048	4
ASCC1 ENSG00000138303	139
ASCC2 ENSG00000100325	1255
ASCC3 ENSG00000112249	85
ASCL1 ENSG00000139352	6
ASCL2 ENSG00000183734	380
ASCL4 ENSG00000187855	2
ASCL5 ENSG00000232237	1
ASF1A ENSG00000111875	53
ASF1B ENSG00000105011	59
ASGR1 ENSG00000141505	95
ASGR2 ENSG00000161944	65
ASH1L ENSG00000116539	1144
ASH2L ENSG00000129691	213
ASIC1 ENSG00000110881	281
ASIC2 ENSG00000108684	0
ASIC3 ENSG00000213199	45
ASIC4 ENSG00000072182	8
ASIP ENSG00000101440	51
ASL ENSG00000126522	705
ASMT ENSG00000196433	18
ASMTL ENSG00000169093	1966
ASNA1 ENSG00000198356	1872
ASNS ENSG00000070669	983
ASNSD1 ENSG00000138381	218
ASPA ENSG00000108381	100
ASPDH ENSG00000204653	2
ASPG ENSG00000166183	32
ASPH ENSG00000198363	518
ASPHD1 ENSG00000174939	67
ASPHD2 ENSG00000128203	41
ASPM ENSG00000066279	13
ASPN ENSG00000106819	35
ASPRV1 ENSG00000244617	63
ASPSCR1 ENSG00000169696	1177
ASRGL1 ENSG00000162174	286
ASS1 ENSG00000130707	3405
ASTE1 ENSG00000034533	124
ASTN1 ENSG00000152092	3
ASTN2 ENSG00000148219	1046
ASUN ENSG00000064102	63
ASXL1 ENSG00000171456	664
ASXL2 ENSG00000143970	132
ASXL3 ENSG00000141431	42
ATAD1 ENSG00000138138	169
ATAD2 ENSG00000156802	75
ATAD2B ENSG00000119778	63
ATAD3A ENSG00000197785	655
ATAD3B ENSG00000160072	609
ATAD3C ENSG00000215915	92
ATAD5 ENSG00000176208	56
ATAT1 ENSG00000137343	277
ATCAY ENSG00000167654	60
ATE1 ENSG00000107669	220
ATF1 ENSG00000123268	67
ATF2 ENSG00000115966	187
ATF3 ENSG00000162772	8875
ATF4 ENSG00000128272	4624
ATF5 ENSG00000169136	577
ATF6 ENSG00000118217	311
ATF6B ENSG00000213676	557
ATF7 ENSG00000170653	226
ATF7IP ENSG00000171681	206
ATF7IP2 ENSG00000166669	128
ATG10 ENSG00000152348	1225
ATG101 ENSG00000123395	1527
ATG12 ENSG00000145782	357
ATG13 ENSG00000175224	764
ATG14 ENSG00000126775	311
ATG16L1 ENSG00000085978	956
ATG16L2 ENSG00000168010	257
ATG2A ENSG00000110046	1004
ATG2B ENSG00000066739	211
ATG3 ENSG00000144848	225
ATG4A ENSG00000101844	140
ATG4B ENSG00000168397	2143
ATG4C ENSG00000125703	52
ATG4D ENSG00000130734	776
ATG5 ENSG00000057663	133
ATG7 ENSG00000197548	607
ATG9A ENSG00000198925	1794
ATG9B ENSG00000181652	17
ATHL1 ENSG00000142102	630
ATIC ENSG00000138363	366
ATL1 ENSG00000198513	86
ATL2 ENSG00000119787	721
ATL3 ENSG00000184743	479
ATM ENSG00000149311	336
ATMIN ENSG00000166454	217
ATN1 ENSG00000111676	3015
ATOH7 ENSG00000179774	1
ATOH8 ENSG00000168874	783
ATOX1 ENSG00000177556	3405
ATP10A ENSG00000206190	145
ATP10B ENSG00000118322	10
ATP10D ENSG00000145246	41
ATP11A ENSG00000068650	94
ATP11B ENSG00000058063	219
ATP11C ENSG00000101974	140
ATP12A ENSG00000075673	71
ATP13A1 ENSG00000105726	1006
ATP13A2 ENSG00000159363	452
ATP13A3 ENSG00000133657	456
ATP13A4 ENSG00000127249	0
ATP1A1 ENSG00000163399	10763
ATP1A2 ENSG00000018625	169
ATP1A3 ENSG00000105409	20
ATP1A4 ENSG00000132681	38
ATP1B1 ENSG00000143153	639
ATP1B2 ENSG00000129244	145
ATP1B3 ENSG00000069849	700
ATP1B4 ENSG00000101892	1
ATP23 ENSG00000166896	7
ATP2A1 ENSG00000196296	19
ATP2A2 ENSG00000174437	1307
ATP2A3 ENSG00000074370	816
ATP2B1 ENSG00000070961	429
ATP2B2 ENSG00000157087	1
ATP2B4 ENSG00000058668	426
ATP2C1 ENSG00000017260	892
ATP2C2 ENSG00000064270	778
ATP4B ENSG00000186009	48
ATP5J2-PTCD1 ENSG00000248919	3
ATP5SL ENSG00000105341	574
ATP6AP1 ENSG00000071553	5824
ATP6AP1L ENSG00000205464	94
ATP6AP2 ENSG00000182220	899
ATP6V0A1 ENSG00000033627	1487
ATP6V0A2 ENSG00000185344	114
ATP6V0A4 ENSG00000105929	7
ATP6V0B ENSG00000117410	5990
ATP6V0C ENSG00000185883	1
ATP6V0D1 ENSG00000159720	2471
ATP6V0D2 ENSG00000147614	14
ATP6V0E1 ENSG00000113732	3226
ATP6V0E2 ENSG00000171130	683
ATP6V1A ENSG00000114573	186
ATP6V1B1 ENSG00000116039	31
ATP6V1B2 ENSG00000147416	698
ATP6V1C1 ENSG00000155097	122
ATP6V1C2 ENSG00000143882	200
ATP6V1D ENSG00000100554	424
ATP6V1E1 ENSG00000131100	2414
ATP6V1E2 ENSG00000250565	132
ATP6V1F ENSG00000128524	1794
ATP6V1G1 ENSG00000136888	985
ATP6V1G2 ENSG00000213760	2
ATP6V1G3 ENSG00000151418	2
ATP6V1H ENSG00000047249	745
ATP7A ENSG00000165240	109
ATP7B ENSG00000123191	96
ATP8A1 ENSG00000124406	149
ATP8A2 ENSG00000132932	7
ATP8B1 ENSG00000081923	541
ATP8B2 ENSG00000143515	813
ATP8B3 ENSG00000130270	30
ATP8B4 ENSG00000104043	47
ATP9A ENSG00000054793	423
ATP9B ENSG00000166377	420
ATPIF1 ENSG00000130770	1768
ATR ENSG00000175054	64
ATRAID ENSG00000138085	1082
ATRIP ENSG00000164053	0
ATRIP ENSG00000282827	5
ATRN ENSG00000088812	197
ATRNL1 ENSG00000107518	75
ATRX ENSG00000085224	585
ATXN1 ENSG00000124788	411
ATXN10 ENSG00000130638	415
ATXN1L ENSG00000224470	110
ATXN2 ENSG00000204842	610
ATXN2L ENSG00000168488	2110
ATXN3 ENSG00000066427	524
ATXN7 ENSG00000163635	132
ATXN7L1 ENSG00000146776	69
ATXN7L2 ENSG00000162650	175
ATXN7L3 ENSG00000087152	639
ATXN7L3B ENSG00000253719	1177
AUH ENSG00000148090	142
AUNIP ENSG00000127423	0
AUP1 ENSG00000115307	2954
AURKA ENSG00000087586	20
AURKAIP1 ENSG00000175756	2084
AURKB ENSG00000178999	27
AURKC ENSG00000105146	12
AUTS2 ENSG00000158321	425
AVEN ENSG00000169857	309
AVIL ENSG00000135407	9
AVL9 ENSG00000105778	165
AVP ENSG00000101200	2
AVPI1 ENSG00000119986	826
AVPR1A ENSG00000166148	21
AVPR1B ENSG00000198049	8
AVPR2 ENSG00000126895	42
AXDND1 ENSG00000162779	13
AXIN1 ENSG00000103126	814
AXIN2 ENSG00000168646	398
AXL ENSG00000167601	2968
AZGP1 ENSG00000160862	41381
AZI2 ENSG00000163512	242
AZIN1 ENSG00000155096	425
AZIN2 ENSG00000142920	154
AZU1 ENSG00000172232	7
B2M ENSG00000166710	12657
B3GALNT1 ENSG00000169255	66
B3GALNT2 ENSG00000162885	72
B3GALT1 ENSG00000172318	10
B3GALT2 ENSG00000162630	32
B3GALT4 ENSG00000235863	388
B3GALT5 ENSG00000183778	25
B3GALT6 ENSG00000176022	297
B3GAT1 ENSG00000109956	469
B3GAT2 ENSG00000112309	53
B3GAT3 ENSG00000149541	1599
B3GLCT ENSG00000187676	89
B3GNT2 ENSG00000170340	40
B3GNT3 ENSG00000179913	205
B3GNT4 ENSG00000176383	25
B3GNT5 ENSG00000176597	124
B3GNT6 ENSG00000198488	1
B3GNT7 ENSG00000156966	107
B3GNT8 ENSG00000177191	182
B3GNT9 ENSG00000237172	220
B3GNTL1 ENSG00000175711	188
B4GALNT1 ENSG00000135454	250
B4GALNT2 ENSG00000167080	7
B4GALNT3 ENSG00000139044	140
B4GALNT4 ENSG00000182272	124
B4GALT1 ENSG00000086062	1811
B4GALT2 ENSG00000117411	1429
B4GALT3 ENSG00000158850	1100
B4GALT4 ENSG00000121578	956
B4GALT5 ENSG00000158470	764
B4GALT6 ENSG00000118276	69
B4GALT7 ENSG00000027847	857
B4GAT1 ENSG00000174684	2100
B9D1 ENSG00000108641	464
B9D2 ENSG00000123810	347
BAALC ENSG00000164929	17
BAAT ENSG00000136881	0
BABAM1 ENSG00000105393	1275
BACE1 ENSG00000186318	521
BACE2 ENSG00000182240	2193
BACH1 ENSG00000156273	102
BACH2 ENSG00000112182	57
BAD ENSG00000002330	2673
BAG1 ENSG00000107262	3998
BAG2 ENSG00000112208	294
BAG3 ENSG00000151929	912
BAG4 ENSG00000156735	73
BAG5 ENSG00000166170	175
BAG6 ENSG00000204463	3176
BAHCC1 ENSG00000266074	198
BAHD1 ENSG00000140320	368
BAIAP2 ENSG00000175866	2580
BAIAP2L1 ENSG00000006453	1984
BAIAP2L2 ENSG00000128298	84
BAIAP3 ENSG00000007516	332
BAK1 ENSG00000030110	620
BAMBI ENSG00000095739	69
BANF1 ENSG00000175334	1592
BANK1 ENSG00000153064	54
BANP ENSG00000172530	329
BAP1 ENSG00000163930	1746
BARD1 ENSG00000138376	189
BARHL2 ENSG00000143032	18
BARX1 ENSG00000131668	9
BARX2 ENSG00000043039	83
BASP1 ENSG00000176788	274
BATF ENSG00000156127	96
BATF2 ENSG00000168062	65
BATF3 ENSG00000123685	102
BAX ENSG00000087088	310
BAZ1A ENSG00000198604	166
BAZ1B ENSG00000009954	858
BAZ2A ENSG00000076108	989
BAZ2B ENSG00000123636	520
BBC3 ENSG00000105327	115
BBIP1 ENSG00000214413	302
BBOF1 ENSG00000119636	68
BBOX1 ENSG00000129151	8
BBS1 ENSG00000174483	39
BBS10 ENSG00000179941	53
BBS12 ENSG00000181004	21
BBS2 ENSG00000125124	327
BBS4 ENSG00000140463	395
BBS5 ENSG00000163093	125
BBS7 ENSG00000138686	130
BBS9 ENSG00000122507	75
BBX ENSG00000114439	464
BCAM ENSG00000187244	3821
BCAN ENSG00000132692	13
BCAP29 ENSG00000075790	639
BCAP31 ENSG00000185825	9708
BCAR1 ENSG00000050820	2223
BCAR3 ENSG00000137936	129
BCAS1 ENSG00000064787	499
BCAS2 ENSG00000116752	199
BCAS3 ENSG00000141376	418
BCAS4 ENSG00000124243	428
BCAT1 ENSG00000060982	22
BCAT2 ENSG00000105552	1992
BCCIP ENSG00000107949	196
BCDIN3D ENSG00000186666	64
BCHE ENSG00000114200	58
BCKDHA ENSG00000248098	125
BCKDHB ENSG00000083123	59
BCKDK ENSG00000103507	1191
BCL10 ENSG00000142867	527
BCL11A ENSG00000119866	196
BCL11B ENSG00000127152	88
BCL2 ENSG00000171791	187
BCL2A1 ENSG00000140379	29
BCL2L1 ENSG00000171552	2445
BCL2L11 ENSG00000153094	138
BCL2L12 ENSG00000126453	285
BCL2L13 ENSG00000099968	474
BCL2L14 ENSG00000121380	61
BCL2L15 ENSG00000188761	31
BCL2L2 ENSG00000129473	459
BCL3 ENSG00000069399	1364
BCL6 ENSG00000113916	833
BCL6B ENSG00000161940	72
BCL7A ENSG00000110987	204
BCL7B ENSG00000106635	581
BCL7C ENSG00000099385	1714
BCL9 ENSG00000116128	113
BCL9L ENSG00000186174	819
BCLAF1 ENSG00000029363	386
BCO1 ENSG00000135697	9
BCO2 ENSG00000197580	125
BCOR ENSG00000183337	60
BCORL1 ENSG00000085185	275
BCR ENSG00000186716	784
BCS1L ENSG00000074582	903
BDH1 ENSG00000161267	594
BDH2 ENSG00000164039	676
BDKRB1 ENSG00000100739	24
BDKRB2 ENSG00000168398	448
BDNF ENSG00000176697	15
BDP1 ENSG00000145734	242
BEAN1 ENSG00000166546	15
BECN1 ENSG00000126581	338
BEGAIN ENSG00000183092	328
BEND2 ENSG00000177324	1
BEND3 ENSG00000178409	17
BEND4 ENSG00000188848	48
BEND5 ENSG00000162373	57
BEND6 ENSG00000151917	52
BEND7 ENSG00000165626	168
BEST1 ENSG00000167995	1423
BEST3 ENSG00000127325	35
BET1 ENSG00000105829	163
BET1L ENSG00000177951	774
BEX1 ENSG00000133169	35
BEX2 ENSG00000133134	432
BEX3 ENSG00000166681	1521
BEX4 ENSG00000102409	961
BEX5 ENSG00000184515	61
BFAR ENSG00000103429	471
BFSP1 ENSG00000125864	41
BGLAP ENSG00000242252	25
BGN ENSG00000182492	6598
BHLHB9 ENSG00000198908	30
BHLHE22 ENSG00000180828	5
BHLHE40 ENSG00000134107	1044
BHLHE41 ENSG00000123095	443
BHMT ENSG00000145692	17
BHMT2 ENSG00000132840	84
BICC1 ENSG00000122870	51
BICD1 ENSG00000151746	77
BICD2 ENSG00000185963	363
BICDL1 ENSG00000135127	156
BICDL2 ENSG00000162069	905
BID ENSG00000015475	582
BIK ENSG00000100290	1389
BIN1 ENSG00000136717	4352
BIN2 ENSG00000110934	73
BIN3 ENSG00000147439	1163
BIRC2 ENSG00000110330	437
BIRC3 ENSG00000023445	211
BIRC5 ENSG00000089685	49
BIRC6 ENSG00000115760	171
BIRC7 ENSG00000101197	8
BIVM ENSG00000134897	87
BLCAP ENSG00000166619	2027
BLK ENSG00000136573	52
BLM ENSG00000197299	9
BLMH ENSG00000108578	396
BLNK ENSG00000095585	146
BLOC1S1 ENSG00000135441	2876
BLOC1S2 ENSG00000196072	75
BLOC1S3 ENSG00000189114	65
BLOC1S4 ENSG00000186222	337
BLOC1S5 ENSG00000188428	96
BLOC1S6 ENSG00000104164	319
BLVRA ENSG00000106605	526
BLVRB ENSG00000090013	3082
BLZF1 ENSG00000117475	134
BMF ENSG00000104081	485
BMI1 ENSG00000168283	244
BMP1 ENSG00000168487	752
BMP2 ENSG00000125845	56
BMP2K ENSG00000138756	115
BMP3 ENSG00000152785	14
BMP4 ENSG00000125378	343
BMP5 ENSG00000112175	240
BMP6 ENSG00000153162	11
BMP7 ENSG00000101144	493
BMP8A ENSG00000183682	14
BMP8B ENSG00000116985	24
BMPER ENSG00000164619	73
BMPR1A ENSG00000107779	155
BMPR1B ENSG00000138696	275
BMPR2 ENSG00000204217	159
BMS1 ENSG00000165733	569
BMT2 ENSG00000164603	88
BMX ENSG00000102010	5
BNC1 ENSG00000169594	12
BNC2 ENSG00000173068	163
BNIP1 ENSG00000113734	183
BNIP2 ENSG00000140299	342
BNIP3 ENSG00000176171	493
BNIP3L ENSG00000104765	324
BNIPL ENSG00000163141	69
BOC ENSG00000144857	981
BOD1 ENSG00000145919	1084
BOD1L1 ENSG00000038219	267
BOK ENSG00000176720	1390
BOLA1 ENSG00000178096	432
BOLA2B ENSG00000169627	1693
BOLA3 ENSG00000163170	271
BOP1 ENSG00000261236	475
BORA ENSG00000136122	20
BORCS5 ENSG00000165714	40
BORCS6 ENSG00000196544	432
BORCS7 ENSG00000166275	494
BORCS8 ENSG00000254901	535
BORCS8-MEF2B ENSG00000064489	9
BPGM ENSG00000172331	117
BPHL ENSG00000137274	173
BPI ENSG00000101425	170
BPIFA1 ENSG00000198183	5
BPIFA2 ENSG00000131050	0
BPIFB1 ENSG00000125999	487
BPIFB2 ENSG00000078898	76
BPIFC ENSG00000184459	0
BPNT1 ENSG00000162813	189
BPTF ENSG00000171634	542
BRAF ENSG00000157764	115
BRAP ENSG00000089234	324
BRAT1 ENSG00000106009	1441
BRCA1 ENSG00000012048	101
BRCA2 ENSG00000139618	20
BRCC3 ENSG00000185515	130
BRD1 ENSG00000100425	249
BRD2 ENSG00000204256	5511
BRD3 ENSG00000169925	572
BRD4 ENSG00000141867	1624
BRD7 ENSG00000166164	504
BRD8 ENSG00000112983	1167
BRD9 ENSG00000028310	1119
BRE ENSG00000158019	408
BRF1 ENSG00000185024	953
BRF2 ENSG00000104221	357
BRI3 ENSG00000164713	5259
BRI3BP ENSG00000184992	83
BRICD5 ENSG00000182685	170
BRINP1 ENSG00000078725	86
BRINP2 ENSG00000198797	30
BRINP3 ENSG00000162670	19
BRIP1 ENSG00000136492	26
BRIX1 ENSG00000113460	70
BRK1 ENSG00000254999	2017
BRMS1 ENSG00000174744	718
BRMS1L ENSG00000100916	32
BROX ENSG00000162819	169
BRPF1 ENSG00000156983	246
BRPF3 ENSG00000096070	458
BRSK1 ENSG00000160469	266
BRSK2 ENSG00000174672	65
BRWD1 ENSG00000185658	329
BRWD3 ENSG00000165288	161
BSCL2 ENSG00000168000	36
BSDC1 ENSG00000160058	617
BSG ENSG00000172270	5732
BSN ENSG00000164061	15
BSPH1 ENSG00000188334	0
BSPRY ENSG00000119411	339
BST1 ENSG00000109743	68
BST2 ENSG00000130303	3999
BTAF1 ENSG00000095564	162
BTBD1 ENSG00000064726	501
BTBD10 ENSG00000148925	130
BTBD11 ENSG00000151136	97
BTBD16 ENSG00000138152	7
BTBD19 ENSG00000222009	15
BTBD2 ENSG00000133243	2571
BTBD3 ENSG00000132640	418
BTBD6 ENSG00000184887	1191
BTBD7 ENSG00000011114	291
BTBD8 ENSG00000189195	33
BTBD9 ENSG00000183826	263
BTC ENSG00000174808	42
BTD ENSG00000169814	618
BTF3 ENSG00000145741	1432
BTF3L4 ENSG00000134717	311
BTG1 ENSG00000133639	1179
BTG2 ENSG00000159388	3491
BTG3 ENSG00000154640	240
BTK ENSG00000010671	39
BTLA ENSG00000186265	7
BTN2A1 ENSG00000112763	121
BTN2A2 ENSG00000124508	74
BTN3A1 ENSG00000026950	245
BTN3A2 ENSG00000186470	82
BTN3A3 ENSG00000111801	56
BTNL3 ENSG00000168903	18
BTNL9 ENSG00000165810	23
BTRC ENSG00000166167	232
BUB1 ENSG00000169679	2
BUB1B ENSG00000156970	6
BUB3 ENSG00000154473	133
BUD13 ENSG00000137656	115
BUD31 ENSG00000106245	2575
BVES ENSG00000112276	218
BYSL ENSG00000112578	214
BZW1 ENSG00000082153	462
BZW2 ENSG00000136261	214
C10orf10 ENSG00000165507	575
C10orf105 ENSG00000214688	10
C10orf107 ENSG00000183346	38
C10orf11 ENSG00000148655	262
C10orf128 ENSG00000204161	38
C10orf2 ENSG00000107815	225
C10orf35 ENSG00000171224	129
C10orf53 ENSG00000178645	1
C10orf54 ENSG00000107738	2008
C10orf55 ENSG00000222047	3
C10orf76 ENSG00000120029	402
C10orf82 ENSG00000165863	4
C10orf88 ENSG00000119965	44
C10orf95 ENSG00000120055	10
C10orf99 ENSG00000188373	333
C11orf1 ENSG00000137720	215
C11orf16 ENSG00000176029	15
C11orf21 ENSG00000110665	10
C11orf24 ENSG00000171067	1188
C11orf31 ENSG00000211450	1836
C11orf45 ENSG00000174370	3
C11orf49 ENSG00000149179	516
C11orf52 ENSG00000149300	8
C11orf53 ENSG00000150750	5
C11orf54 ENSG00000182919	166
C11orf57 ENSG00000150776	108
C11orf58 ENSG00000110696	884
C11orf63 ENSG00000109944	7
C11orf65 ENSG00000166323	7
C11orf68 ENSG00000175573	871
C11orf70 ENSG00000137691	13
C11orf71 ENSG00000180425	71
C11orf74 ENSG00000166352	51
C11orf80 ENSG00000173715	36
C11orf84 ENSG00000168005	62
C11orf87 ENSG00000185742	8
C11orf95 ENSG00000188070	605
C11orf96 ENSG00000187479	13966
C11orf98 ENSG00000278615	8
C12orf10 ENSG00000139637	862
C12orf29 ENSG00000133641	90
C12orf4 ENSG00000047621	125
C12orf40 ENSG00000180116	2
C12orf42 ENSG00000179088	8
C12orf43 ENSG00000157895	509
C12orf45 ENSG00000151131	205
C12orf49 ENSG00000111412	160
C12orf50 ENSG00000165805	1
C12orf54 ENSG00000177627	44
C12orf56 ENSG00000185306	14
C12orf57 ENSG00000111678	7376
C12orf60 ENSG00000182993	64
C12orf65 ENSG00000130921	150
C12orf66 ENSG00000174206	153
C12orf71 ENSG00000214700	1
C12orf73 ENSG00000204954	83
C12orf75 ENSG00000235162	285
C12orf76 ENSG00000174456	228
C14orf1 ENSG00000133935	1939
C14orf105 ENSG00000100557	3
C14orf119 ENSG00000179933	155
C14orf132 ENSG00000227051	81
C14orf142 ENSG00000170270	65
C14orf159 ENSG00000133943	268
C14orf166 ENSG00000087302	574
C14orf169 ENSG00000170468	44
C14orf178 ENSG00000197734	3
C14orf180 ENSG00000184601	11
C14orf2 ENSG00000156411	2811
C14orf28 ENSG00000179476	40
C14orf37 ENSG00000139971	34
C14orf39 ENSG00000179008	11
C14orf79 ENSG00000140104	304
C14orf80 ENSG00000185347	99
C14orf93 ENSG00000100802	187
C15orf39 ENSG00000167173	425
C15orf40 ENSG00000169609	449
C15orf41 ENSG00000186073	58
C15orf48 ENSG00000166920	378
C15orf52 ENSG00000188549	354
C15orf53 ENSG00000175779	0
C15orf57 ENSG00000128891	254
C15orf59 ENSG00000205363	457
C15orf61 ENSG00000189227	214
C15orf62 ENSG00000188277	9
C15orf65 ENSG00000261652	10
C16orf13 ENSG00000130731	1647
C16orf45 ENSG00000166780	351
C16orf46 ENSG00000166455	19
C16orf52 ENSG00000185716	147
C16orf54 ENSG00000185905	46
C16orf58 ENSG00000140688	2162
C16orf59 ENSG00000162062	46
C16orf62 ENSG00000103544	596
C16orf70 ENSG00000125149	351
C16orf71 ENSG00000166246	9
C16orf72 ENSG00000182831	152
C16orf74 ENSG00000154102	326
C16orf78 ENSG00000166152	0
C16orf86 ENSG00000159761	104
C16orf87 ENSG00000155330	62
C16orf89 ENSG00000153446	461
C16orf91 ENSG00000174109	215
C16orf92 ENSG00000167194	2
C16orf95 ENSG00000260456	8
C16orf96 ENSG00000205832	8
C17orf105 ENSG00000231256	2
C17orf107 ENSG00000205710	226
C17orf49 ENSG00000258315	77
C17orf51 ENSG00000212719	123
C17orf53 ENSG00000125319	17
C17orf58 ENSG00000186665	61
C17orf62 ENSG00000178927	1373
C17orf64 ENSG00000141371	0
C17orf67 ENSG00000214226	75
C17orf74 ENSG00000184560	1
C17orf75 ENSG00000108666	90
C17orf78 ENSG00000278505	3
C17orf80 ENSG00000141219	356
C17orf89 ENSG00000224877	1852
C17orf96 ENSG00000273604	54
C17orf97 ENSG00000187624	80
C17orf98 ENSG00000275489	23
C17orf99 ENSG00000187997	16
C18orf21 ENSG00000141428	87
C18orf25 ENSG00000152242	137
C18orf32 ENSG00000177576	260
C18orf54 ENSG00000166845	8
C18orf63 ENSG00000206043	0
C18orf8 ENSG00000141452	435
C19orf12 ENSG00000131943	939
C19orf18 ENSG00000177025	84
C19orf24 ENSG00000228300	1291
C19orf25 ENSG00000119559	959
C19orf33 ENSG00000167644	893
C19orf35 ENSG00000188305	2
C19orf38 ENSG00000214212	91
C19orf43 ENSG00000123144	3909
C19orf44 ENSG00000105072	235
C19orf45 ENSG00000198723	7
C19orf47 ENSG00000160392	437
C19orf48 ENSG00000167747	1729
C19orf52 ENSG00000142444	248
C19orf53 ENSG00000104979	3316
C19orf54 ENSG00000188493	114
C19orf57 ENSG00000132016	76
C19orf60 ENSG00000006015	1411
C19orf66 ENSG00000130813	493
C19orf67 ENSG00000188032	13
C19orf68 ENSG00000185453	158
C19orf70 ENSG00000174917	3069
C19orf71 ENSG00000183397	5
C19orf73 ENSG00000221916	45
C19orf81 ENSG00000235034	196
C19orf84 ENSG00000262874	0
C1D ENSG00000197223	143
C1GALT1 ENSG00000106392	110
C1GALT1C1 ENSG00000171155	121
C1GALT1C1L ENSG00000223658	2
C1QA ENSG00000173372	5658
C1QB ENSG00000173369	3134
C1QBP ENSG00000108561	1162
C1QC ENSG00000159189	1048
C1QL1 ENSG00000131094	673
C1QL2 ENSG00000144119	7
C1QL3 ENSG00000165985	8
C1QL4 ENSG00000186897	4
C1QTNF1 ENSG00000173918	3665
C1QTNF2 ENSG00000145861	275
C1QTNF3 ENSG00000082196	49
C1QTNF4 ENSG00000172247	112
C1QTNF5 ENSG00000223953	7
C1QTNF6 ENSG00000133466	108
C1QTNF7 ENSG00000163145	77
C1QTNF9 ENSG00000240654	4
C1QTNF9B ENSG00000205863	24
C1QTNF9B-AS1 ENSG00000281899	219
C1R ENSG00000159403	12885
C1RL ENSG00000139178	866
C1S ENSG00000182326	3038
C1orf101 ENSG00000179397	1
C1orf105 ENSG00000180999	0
C1orf106 ENSG00000163362	466
C1orf109 ENSG00000116922	114
C1orf112 ENSG00000000460	40
C1orf115 ENSG00000162817	252
C1orf116 ENSG00000182795	3362
C1orf122 ENSG00000197982	2389
C1orf123 ENSG00000162384	846
C1orf127 ENSG00000175262	0
C1orf131 ENSG00000143633	53
C1orf141 ENSG00000203963	6
C1orf145 ENSG00000162913	3
C1orf158 ENSG00000157330	12
C1orf159 ENSG00000131591	484
C1orf162 ENSG00000143110	206
C1orf167 ENSG00000215910	49
C1orf168 ENSG00000187889	38
C1orf174 ENSG00000198912	238
C1orf186 ENSG00000263961	65
C1orf194 ENSG00000179902	6
C1orf198 ENSG00000119280	1041
C1orf204 ENSG00000188004	47
C1orf21 ENSG00000116667	1239
C1orf210 ENSG00000253313	292
C1orf216 ENSG00000142686	174
C1orf226 ENSG00000239887	83
C1orf228 ENSG00000198520	36
C1orf234 ENSG00000227868	4
C1orf27 ENSG00000157181	205
C1orf35 ENSG00000143793	562
C1orf43 ENSG00000143612	1519
C1orf50 ENSG00000164008	36
C1orf52 ENSG00000162642	219
C1orf53 ENSG00000203724	45
C1orf54 ENSG00000118292	375
C1orf56 ENSG00000143443	508
C1orf61 ENSG00000125462	11
C1orf64 ENSG00000183888	13
C1orf74 ENSG00000162757	209
C1orf94 ENSG00000142698	7
C2 ENSG00000166278	495
C20orf144 ENSG00000149609	3
C20orf194 ENSG00000088854	249
C20orf196 ENSG00000171984	92
C20orf24 ENSG00000101084	424
C20orf27 ENSG00000101220	1142
C20orf96 ENSG00000196476	212
C21orf2 ENSG00000160226	698
C21orf33 ENSG00000160221	279
C21orf58 ENSG00000160298	131
C21orf59 ENSG00000159079	134
C21orf91 ENSG00000154642	135
C22orf15 ENSG00000169314	34
C22orf23 ENSG00000128346	12
C22orf29 ENSG00000215012	548
C22orf31 ENSG00000100249	4
C22orf39 ENSG00000242259	2055
C22orf42 ENSG00000205856	3
C22orf46 ENSG00000184208	136
C2CD2 ENSG00000157617	2009
C2CD2L ENSG00000172375	204
C2CD3 ENSG00000168014	53
C2CD4A ENSG00000198535	6
C2CD4B ENSG00000205502	217
C2CD4C ENSG00000183186	43
C2CD4D ENSG00000225556	66
C2CD5 ENSG00000111731	30
C2orf15 ENSG00000273045	13
C2orf40 ENSG00000119147	249
C2orf42 ENSG00000115998	58
C2orf47 ENSG00000162972	55
C2orf49 ENSG00000135974	195
C2orf50 ENSG00000150873	5
C2orf54 ENSG00000172478	64
C2orf66 ENSG00000187944	0
C2orf68 ENSG00000168887	806
C2orf69 ENSG00000178074	19
C2orf70 ENSG00000173557	9
C2orf71 ENSG00000179270	3
C2orf72 ENSG00000204128	474
C2orf73 ENSG00000177994	1
C2orf74 ENSG00000237651	3
C2orf76 ENSG00000186132	10
C2orf78 ENSG00000187833	0
C2orf80 ENSG00000188674	4
C2orf81 ENSG00000159239	93
C2orf82 ENSG00000182600	36
C2orf83 ENSG00000042304	7
C2orf88 ENSG00000187699	62
C3 ENSG00000125730	7645
C3AR1 ENSG00000171860	316
C3orf14 ENSG00000114405	66
C3orf18 ENSG00000088543	432
C3orf20 ENSG00000131379	0
C3orf22 ENSG00000180697	1
C3orf33 ENSG00000174928	135
C3orf36 ENSG00000221972	9
C3orf38 ENSG00000179021	26
C3orf49 ENSG00000163632	0
C3orf52 ENSG00000114529	206
C3orf58 ENSG00000181744	83
C3orf62 ENSG00000188315	409
C3orf70 ENSG00000187068	123
C3orf80 ENSG00000180044	7
C4A ENSG00000244731	3438
C4B ENSG00000224389	9019
C4BPA ENSG00000123838	2
C4BPB ENSG00000123843	6
C4orf17 ENSG00000138813	5
C4orf19 ENSG00000154274	21
C4orf22 ENSG00000197826	2
C4orf3 ENSG00000164096	1290
C4orf32 ENSG00000174749	80
C4orf33 ENSG00000151470	19
C4orf36 ENSG00000163633	90
C4orf46 ENSG00000205208	16
C4orf48 ENSG00000243449	870
C4orf50 ENSG00000181215	11
C5 ENSG00000106804	65
C5AR1 ENSG00000197405	213
C5AR2 ENSG00000134830	12
C5orf15 ENSG00000113583	1697
C5orf22 ENSG00000082213	58
C5orf24 ENSG00000181904	411
C5orf30 ENSG00000181751	59
C5orf34 ENSG00000172244	22
C5orf38 ENSG00000186493	441
C5orf42 ENSG00000197603	267
C5orf45 ENSG00000161010	1051
C5orf46 ENSG00000178776	32
C5orf49 ENSG00000215217	58
C5orf51 ENSG00000205765	61
C5orf52 ENSG00000187658	4
C5orf56 ENSG00000197536	204
C5orf63 ENSG00000164241	49
C6 ENSG00000039537	16
C6orf1 ENSG00000186577	1031
C6orf106 ENSG00000196821	1414
C6orf118 ENSG00000112539	3
C6orf120 ENSG00000185127	102
C6orf132 ENSG00000188112	456
C6orf136 ENSG00000204564	216
C6orf141 ENSG00000197261	54
C6orf201 ENSG00000185689	8
C6orf203 ENSG00000130349	38
C6orf223 ENSG00000181577	10
C6orf226 ENSG00000221821	254
C6orf25 ENSG00000204420	77
C6orf47 ENSG00000204439	749
C6orf48 ENSG00000204387	864
C6orf52 ENSG00000137434	35
C6orf58 ENSG00000184530	7
C6orf62 ENSG00000112308	1322
C6orf89 ENSG00000198663	1134
C7 ENSG00000112936	1610
C7orf25 ENSG00000136197	3
C7orf26 ENSG00000146576	1300
C7orf31 ENSG00000153790	12
C7orf34 ENSG00000165131	1
C7orf43 ENSG00000146826	291
C7orf49 ENSG00000122783	670
C7orf50 ENSG00000146540	2257
C7orf61 ENSG00000185955	14
C7orf62 ENSG00000164645	0
C7orf72 ENSG00000164500	1
C7orf73 ENSG00000243317	394
C8A ENSG00000157131	0
C8G ENSG00000176919	43
C8orf22 ENSG00000168333	2
C8orf33 ENSG00000182307	827
C8orf34 ENSG00000165084	24
C8orf37 ENSG00000156172	23
C8orf4 ENSG00000176907	1152
C8orf44 ENSG00000213865	66
C8orf46 ENSG00000169085	85
C8orf48 ENSG00000164743	2
C8orf58 ENSG00000241852	73
C8orf59 ENSG00000176731	896
C8orf74 ENSG00000171060	1
C8orf76 ENSG00000189376	67
[truncated: 14,778 more rows]
