# Supplementary material for: Spatial maps of prostate cancer transcriptomes reveal an unexplored landscape of heterogeneity
Source: Nat Commun. 2018 Jun 20;9:2419. doi: 10.1038/s41467-018-04724-5 (PMC6010471; doi:10.1038/s41467-018-04724-5)
Supplement: Supplementary file 13 — Supplementary Data 10 [file 41467_2018_4724_MOESM13_ESM.zip › Supplementary Dataset 5/experiment0003-feature-gamma.tsv]

	Factor 1	Factor 2	Factor 3	Factor 4	Factor 5	Factor 6	Factor 7	Factor 8
A1BG ENSG00000121410	1.10284	1.05666	0.882613	0.982408	0.995458	0.994103	0.834406	0.675277
A1CF ENSG00000148584	1.07273	0.965585	0.820672	0.919789	0.886374	0.766461	0.972478	1.16674
A2M ENSG00000175899	0.718888	0.917664	1.48814	1.02013	1.03435	0.92169	0.947131	0.952344
A2ML1 ENSG00000166535	0.84813	0.77068	0.925496	0.956108	1.02421	0.863249	1.00492	1.31435
A4GALT ENSG00000128274	1.0967	0.703996	1.18142	1.12743	0.892001	0.90614	1.09808	1.13822
AAAS ENSG00000094914	1.1481	1.04739	0.899871	0.939555	0.96094	1.11863	0.958265	1.01118
AACS ENSG00000081760	0.9987	1.13925	0.909664	1.11039	1.05717	0.920138	1.09266	0.846184
AADAC ENSG00000114771	1.01237	1.28142	1.08775	1.01052	0.85544	0.839656	1.10307	1.14113
AADACL4 ENSG00000204518	0.894655	0.711391	1.086	0.883714	1.12966	1.23072	0.873433	1.21489
AADAT ENSG00000109576	1.0048	1.02888	0.82881	0.798388	0.997979	0.965662	0.877168	1.04589
AAED1 ENSG00000158122	0.901378	1.15535	0.922692	1.04232	0.961041	1.21327	1.07334	0.88256
AAGAB ENSG00000103591	0.972696	0.809736	1.03115	0.945351	1.12991	0.957761	0.785269	1.13676
AAK1 ENSG00000115977	1.18654	0.945675	1.11398	0.828927	0.977509	0.898618	0.83841	0.900193
AAMDC ENSG00000087884	1.2686	0.969408	0.840936	1.21067	1.01151	1.05582	0.664149	1.0239
AAMP ENSG00000127837	0.923918	0.943532	1.20208	0.933588	1.0297	1.00648	1.05087	1.21144
AAR2 ENSG00000131043	0.816393	0.876854	1.07407	0.942125	1.07908	0.838753	1.03167	0.917196
AARD ENSG00000205002	1.00295	0.749994	0.968198	0.948366	0.825895	0.995593	1.19419	1.02026
AARS ENSG00000090861	0.807472	0.827326	1.0176	1.0375	0.995239	0.960125	1.00381	0.934369
AARSD1 ENSG00000266967	1.05774	0.891674	1.02732	0.845541	0.923497	1.15956	0.636212	1.07725
AASDH ENSG00000157426	1.01288	1.28475	1.07413	1.09931	0.932762	0.842902	1.04123	0.916489
AASDHPPT ENSG00000149313	1.10894	0.939313	0.895302	0.906506	0.718194	1.15146	0.856272	1.10754
AASS ENSG00000008311	0.760947	1.07711	0.849989	0.936565	1.04354	1.06416	0.826463	0.95543
AATF ENSG00000275700	1.12297	0.981908	0.784162	1.21065	0.899175	1.13844	1.00212	0.786921
AATK ENSG00000181409	1.30167	0.990893	1.05472	0.994741	0.804232	1.39444	0.980117	0.725493
ABAT ENSG00000183044	0.889838	1.08728	1.00518	0.984971	0.876285	1.11115	0.861553	0.992118
ABC13-47488600E17.1 ENSG00000283199	1.14944	0.999575	0.852225	0.963171	0.932079	0.894761	0.938967	0.98238
ABC13-47656900H15.1 ENSG00000283566	1.11326	0.719126	0.99807	1.08623	0.814661	0.918261	1.02485	1.05285
ABCA1 ENSG00000165029	0.887168	1.12915	0.940998	1.02429	0.963105	0.860864	0.84699	0.896321
ABCA10 ENSG00000154263	0.919037	1.05605	1.21205	1.1606	1.01696	1.12908	0.897781	1.17476
ABCA12 ENSG00000144452	1.07792	0.931056	1.0912	1.03809	0.83071	0.785255	1.16332	0.860799
ABCA13 ENSG00000179869	1.05091	0.884368	0.979968	0.899394	0.974015	1.05912	0.949218	1.11446
ABCA2 ENSG00000107331	0.678317	0.778527	0.885395	0.998906	1.04087	1.13587	1.14619	0.826752
ABCA3 ENSG00000167972	1.18051	0.881225	0.845567	1.0801	0.743501	0.878653	0.814062	0.97174
ABCA4 ENSG00000198691	0.964311	1.37718	0.955737	0.835755	0.85918	0.860866	0.890773	0.890644
ABCA5 ENSG00000154265	1.01635	0.862883	1.22457	0.84048	1.15604	0.919233	1.05316	0.703256
ABCA6 ENSG00000154262	0.952116	0.867781	0.955619	0.724745	1.00808	0.975678	1.14297	0.906814
ABCA7 ENSG00000064687	0.965905	0.900998	0.994435	1.09066	0.830458	0.858531	0.899585	0.918324
ABCA8 ENSG00000141338	1.06852	0.990007	1.19831	0.844792	0.966698	0.915394	1.03902	1.14672
ABCA9 ENSG00000154258	0.908146	1.0241	1.01798	0.951232	1.19433	0.998793	1.02459	1.26505
ABCB1 ENSG00000085563	1.1655	1.08133	1.01901	0.921646	0.871854	0.95198	1.22097	0.837611
ABCB10 ENSG00000135776	0.960161	1.04133	1.04087	1.07781	1.05146	0.957227	0.897265	0.975368
ABCB11 ENSG00000073734	1.14171	0.832537	0.946288	0.886566	0.830899	0.90061	0.881555	1.11092
ABCB4 ENSG00000005471	1.35859	1.24303	1.18831	0.840348	0.725868	1.01724	1.1271	1.212
ABCB5 ENSG00000004846	0.91137	0.918136	1.0744	0.907888	0.963904	0.84838	1.11789	0.930964
ABCB6 ENSG00000115657	0.856407	0.923036	1.00239	1.14353	0.99332	0.825661	1.15353	0.817497
ABCB7 ENSG00000131269	1.00838	0.975673	1.10306	0.900679	0.931086	0.825653	0.946931	0.882536
ABCB8 ENSG00000197150	0.791867	0.825078	1.04979	0.953614	0.898678	1.17189	0.728743	1.02951
ABCB9 ENSG00000150967	0.765776	0.908227	1.04981	1.28892	0.797636	0.891281	0.970986	0.964324
ABCC1 ENSG00000103222	0.884959	0.903884	0.814475	0.912356	1.02393	0.998188	0.881184	0.981836
ABCC10 ENSG00000124574	0.878692	1.1683	1.17932	0.835028	0.844354	0.983195	0.899589	0.911
ABCC11 ENSG00000121270	1.12892	0.950756	0.920992	1.10057	0.881926	0.852119	0.991279	1.16168
ABCC3 ENSG00000108846	0.973439	0.785076	1.24506	0.991385	0.796979	0.782516	1.01711	1.24938
ABCC4 ENSG00000125257	0.927335	1.23389	0.726479	1.35614	1.05266	1.02264	0.63953	0.824678
ABCC5 ENSG00000114770	0.686352	1.00031	1.28439	0.888795	1.1535	1.0872	0.747202	1.12061
ABCC6 ENSG00000091262	0.698262	0.908826	0.999045	0.955274	0.905236	1.49784	1.14871	0.80519
ABCC8 ENSG00000006071	2.01565	0.95211	0.966731	0.87245	0.963814	1.15723	0.884161	0.977934
ABCC9 ENSG00000069431	0.989537	1.04135	0.974249	1.28863	0.931725	0.923449	0.972177	0.99724
ABCD1 ENSG00000101986	0.767828	1.15006	0.838858	1.03606	0.945186	0.695377	0.857638	1.1015
ABCD2 ENSG00000173208	0.790827	0.972526	0.850496	1.07955	1.0351	1.12098	1.10267	1.39606
ABCD3 ENSG00000117528	0.84472	1.07356	0.932441	0.829115	1.04811	1.06263	0.88012	1.00799
ABCD4 ENSG00000119688	0.961434	0.845867	0.898985	0.94761	0.897495	1.0323	0.991953	1.05597
ABCE1 ENSG00000164163	0.964163	0.954693	0.984117	1.05626	1.23025	0.732277	0.943413	0.836912
ABCF1 ENSG00000204574	0.879831	0.988396	1.23909	1.06171	1.12501	0.734022	1.09889	0.700167
ABCF2 ENSG00000033050	0.742488	0.919098	1.14951	0.713913	0.991114	1.0826	0.81587	0.778531
ABCF3 ENSG00000161204	1.1212	0.868184	0.929535	1.13574	0.822623	1.0633	1.00044	0.758411
ABCG1 ENSG00000160179	1.0684	1.04475	1.09392	1.25632	0.838963	0.834691	0.770377	0.932118
ABCG2 ENSG00000118777	1.01524	0.914911	1.18983	1.08522	0.899943	0.880639	1.14248	0.931129
ABCG4 ENSG00000172350	0.939255	1.02851	1.28268	1.04314	0.8201	1.07103	1.17665	1.05899
ABCG5 ENSG00000138075	0.977645	0.906915	0.861125	0.831199	0.993164	0.879363	1.14849	1.16324
ABHD1 ENSG00000143994	0.886896	0.731558	1.21412	0.995886	1.12899	0.983627	1.15602	1.05464
ABHD10 ENSG00000144827	1.30468	0.868524	0.970694	1.38102	0.660109	0.985848	0.926891	1.18564
ABHD11 ENSG00000106077	1.13333	0.876056	0.549108	1.17276	0.929	1.07749	0.983415	0.930171
ABHD12 ENSG00000100997	1.28099	0.901486	1.03333	1.15561	1.18318	0.870056	0.919198	1.09757
ABHD13 ENSG00000139826	0.873055	1.09503	0.814026	1.09407	0.792172	1.13337	0.981337	0.767951
ABHD14A ENSG00000248487	1.113	0.9978	0.966558	1.24117	1.04849	0.936648	0.870164	1.18373
ABHD14B ENSG00000114779	0.988689	1.10441	0.723915	1.20637	1.2255	1.07088	0.918089	1.17474
ABHD15 ENSG00000168792	0.92756	0.892726	1.05148	0.823145	1.02579	1.01811	1.03286	0.765593
ABHD16A ENSG00000204427	1.15652	1.26952	1.01109	1.02483	1.04803	0.995835	1.06387	1.03842
ABHD17A ENSG00000129968	0.703	0.787819	1.08973	0.953961	1.24524	0.968823	0.928016	0.846779
ABHD17B ENSG00000107362	1.0193	1.10371	1.05742	0.987886	1.25702	1.0594	0.985868	1.12911
ABHD17C ENSG00000136379	0.807703	0.739699	1.16591	0.886319	1.11404	0.943012	1.19157	1.03035
ABHD18 ENSG00000164074	0.878108	1.06441	0.93796	1.00821	1.04802	1.15674	1.00118	0.997218
ABHD2 ENSG00000140526	1.2296	0.995715	1.1358	0.63627	0.953284	0.822869	0.806608	0.934047
ABHD3 ENSG00000158201	0.852565	0.834686	0.964461	1.00093	0.995116	1.12118	1.13208	1.19159
ABHD4 ENSG00000100439	1.16568	0.966091	0.835617	0.862665	1.16841	0.751013	0.799146	1.50277
ABHD5 ENSG00000011198	1.35997	0.897277	1.29818	0.861862	1.20093	1.0489	1.16502	1.23781
ABHD6 ENSG00000163686	1.05429	1.00058	1.37391	0.719929	1.18005	0.961121	1.00845	0.925913
ABHD8 ENSG00000127220	0.868502	0.783728	0.993058	0.972758	0.744096	1.14075	1.33592	0.876533
ABI1 ENSG00000136754	0.970919	0.880169	1.03015	1.03662	1.04086	0.936998	0.850538	0.735507
ABI2 ENSG00000138443	0.785452	0.731494	1.10421	1.13382	0.948262	1.06035	0.975434	1.05324
ABI3 ENSG00000108798	0.707573	0.904766	0.997247	0.89084	0.959808	1.52531	1.07564	0.946971
ABI3BP ENSG00000154175	0.875138	0.708737	1.01608	0.977018	1.08112	1.01741	0.9904	0.961554
ABL1 ENSG00000097007	1.10306	0.958156	1.07001	0.944014	0.898641	1.20954	1.00504	1.31317
ABL2 ENSG00000143322	1.0345	0.973413	1.00918	1.23489	0.931797	0.971714	0.88956	0.96221
ABLIM1 ENSG00000099204	0.953014	1.02396	1.24528	0.939933	1.05145	1.05039	1.00998	0.984439
ABLIM2 ENSG00000163995	1.12796	0.693943	0.926293	0.812148	1.01307	0.842921	0.962667	0.843091
ABLIM3 ENSG00000173210	1.07641	0.827363	0.88566	0.806371	1.12418	0.852639	0.980916	0.842835
ABO ENSG00000175164	0.864182	0.937187	1.13689	0.953052	0.913522	0.898394	1.24977	0.989216
ABR ENSG00000159842	0.94125	1.11895	1.21352	0.945017	1.18384	0.966118	1.2738	0.965289
ABRA ENSG00000174429	1.10116	0.778347	1.00523	1.01988	1.02013	1.18461	1.04718	0.941814
ABRACL ENSG00000146386	0.811762	1.26473	0.856181	0.959951	1.20339	0.828485	0.95496	1.27129
ABT1 ENSG00000146109	0.907718	1.22644	0.989374	0.861027	0.92052	0.695184	1.05243	0.93252
ABTB1 ENSG00000114626	0.995113	1.29695	1.04855	0.876999	0.772667	0.87567	1.14994	1.21584
ABTB2 ENSG00000166016	0.958432	1.05297	0.98224	0.987919	0.990468	1.09378	1.08001	1.09313
AC004158.1 ENSG00000280264	0.9654	0.806668	1.02749	0.837682	0.726187	0.817003	0.88902	1.02173
AC004381.6 ENSG00000005189	0.935278	0.977356	1.04827	1.18581	0.942841	0.991033	0.877448	1.10258
AC004754.3 ENSG00000269881	1.05342	1.05441	1.09659	1.01402	0.949549	0.919913	0.840473	0.874032
AC004813.1 ENSG00000279777	0.800455	0.858693	1.12612	0.891978	1.13754	1.06479	0.975099	1.09009
AC004824.1 ENSG00000280226	1.09604	1.05364	0.979049	0.916473	0.779327	1.02182	1.09716	1.16268
AC005281.1 ENSG00000226690	1.18742	1.24194	0.868257	1.2604	1.06112	0.932792	0.875365	1.22056
AC005477.1 ENSG00000280188	0.853921	0.971776	0.829884	1.05892	0.946862	0.780784	1.09554	0.988914
AC005480.1 ENSG00000279461	1.00984	0.786936	1.13397	1.10899	1.04168	1.02873	1.04289	0.78931
AC006116.20 ENSG00000267710	1.00107	0.831316	1.15702	1.09898	1.07171	0.845587	1.26621	0.906463
AC006386.1 ENSG00000279115	0.981155	1.00293	1.10116	0.796127	0.946193	0.941951	1.01123	0.987578
AC006994.3 ENSG00000279317	1.0674	1.03189	0.947847	0.942711	1.07454	1.1914	0.924744	0.89421
AC007906.1 ENSG00000279018	0.978062	1.09661	1.06695	0.97884	0.984165	1.14105	1.0068	1.06913
AC008074.1 ENSG00000279644	0.952916	1.0268	0.958633	0.856149	0.680327	0.876489	0.809883	1.00019
AC008522.1 ENSG00000279232	0.858896	1.02207	0.984875	0.922293	1.15644	1.01408	1.30715	1.10021
AC008686.1 ENSG00000280221	1.11462	1.17423	1.29815	0.996493	0.87453	0.763654	0.996067	0.977842
AC008759.1 ENSG00000279471	1.08796	1.07555	1.00683	0.805463	1.00425	1.00976	0.807036	1.01225
AC008914.1 ENSG00000279768	0.710566	0.840242	1.07937	1.40974	0.891319	1.28543	0.955657	1.02643
AC009014.3 ENSG00000271824	1.02998	0.780946	0.923004	0.964306	1.03396	0.938312	1.00191	0.923993
AC010731.4 ENSG00000235118	0.868224	0.906616	1.10723	1.01383	1.30447	0.837766	0.821768	1.11015
AC012005.1 ENSG00000279274	1.17619	1.26452	0.989152	0.840064	1.3205	0.872358	0.895281	1.33562
AC013461.1 ENSG00000091436	0.969491	0.884497	0.779625	0.859869	0.881714	0.770383	0.997591	1.25693
AC016549.1 ENSG00000281325	0.826094	0.958326	1.02944	1.04777	1.19973	0.834158	0.781509	1.02576
AC021106.1 ENSG00000279386	0.929694	0.919485	0.982147	0.997386	1.08431	1.11096	0.805627	0.850947
AC024060.1 ENSG00000281584	1.08073	0.967269	0.979225	1.06096	1.08875	1.25211	1.19896	1.23434
AC025335.1 ENSG00000179859	0.842039	0.998834	0.990255	1.25159	0.944849	1.04354	0.97645	1.0832
AC069063.2 ENSG00000279380	1.02035	1.07612	1.00026	1.03172	0.895158	0.971653	1.01497	1.30218
AC073657.1 ENSG00000279937	0.948621	0.940645	0.952062	1.01763	0.964631	0.926186	0.854936	1.18653
AC074033.1 ENSG00000281137	0.656303	1.29193	0.807098	0.856454	1.03656	0.8828	1.05224	0.920292
AC087350.1 ENSG00000281527	1.08854	1.16213	0.982746	0.99134	0.920793	1.0374	1.21691	0.926728
AC090498.1 ENSG00000279483	0.845616	1.02304	0.595757	1.18132	1.08515	1.28339	1.00595	1.0477
AC104981.1 ENSG00000278938	1.12788	1.01493	0.953006	0.887476	0.887481	0.840867	0.870676	1.05664
AC105009.1 ENSG00000281855	0.938638	1.02142	1.29925	1.02982	1.22597	0.970288	0.879947	1.17873
AC105052.1 ENSG00000279168	1.03023	1.46943	0.838437	1.08603	0.756926	0.849315	1.055	0.730553
AC110615.1 ENSG00000279909	1.05261	1.01844	1.06216	1.00436	0.90917	0.847728	0.689377	0.934218
AC113404.1 ENSG00000254893	1.26494	0.877289	0.715937	0.998954	1.13887	1.28618	0.772324	1.22047
AC118758.1 ENSG00000268187	0.784111	0.901075	1.05135	0.887357	0.637457	1.07671	0.93663	1.01203
AC131097.4 ENSG00000216921	0.880892	0.785813	1.00735	0.810138	0.837639	0.95553	1.00066	1.0738
AC131263.1 ENSG00000280550	1.08795	0.850681	0.859721	1.0028	0.957164	1.22984	1.08879	1.00017
AC138517.6 ENSG00000283288	0.897331	0.966402	0.940578	1.17222	0.991852	1.20869	1.08026	1.24915
AC138969.4 ENSG00000183889	0.935619	1.17244	0.944349	0.94273	1.33557	0.942949	1.11179	0.88174
AC241377.1 ENSG00000281741	0.790628	1.03082	0.92869	1.08237	0.846963	0.972663	0.904696	0.798916
AC241585.1 ENSG00000281571	0.870895	0.896893	0.940467	0.825246	0.816417	0.812641	0.983321	1.07204
AC242988.1 ENSG00000278939	1.03518	0.908834	0.993509	0.913098	0.862542	1.20548	1.26669	0.910663
AC243756.1 ENSG00000270339	1.33318	0.969054	0.890766	0.901339	1.09148	0.816181	0.961033	0.797229
AC245100.1 ENSG00000280649	0.730253	0.985523	0.996591	0.932197	0.84192	1.20012	1.07732	1.06253
ACAA1 ENSG00000060971	1.12545	0.980004	0.649654	0.864699	0.956511	0.85534	0.962707	0.954177
ACAA2 ENSG00000167315	0.888847	0.810655	1.08238	0.806493	0.917137	1.02341	1.11527	1.08839
ACACA ENSG00000278540	1.0227	1.09872	1.10794	0.966466	1.14341	1.00566	0.791622	0.947259
ACACB ENSG00000076555	1.01324	1.0585	0.930406	1.05803	1.0233	1.28417	0.893137	0.845886
ACAD10 ENSG00000111271	1.02679	1.00679	0.821016	0.847382	0.909645	0.740899	1.04473	0.826801
ACAD11 ENSG00000240303	0.899752	1.02177	1.04923	0.880364	0.730353	1.18514	0.830026	0.796867
ACAD8 ENSG00000151498	1.01029	0.927829	0.744743	0.851799	0.856646	0.832402	0.788648	1.14754
ACAD9 ENSG00000177646	1.09346	0.995414	0.933141	0.674935	1.1896	1.05191	1.05604	1.03042
ACADL ENSG00000115361	0.616913	0.988985	0.803915	0.859077	0.93617	0.76435	1.14815	0.983453
ACADM ENSG00000117054	0.849273	0.800798	1.29437	1.09356	1.22647	1.12046	0.995314	1.36859
ACADS ENSG00000122971	0.954059	0.818213	0.914055	1.08213	0.868582	0.824663	0.962704	0.957564
ACADSB ENSG00000196177	1.23713	0.935567	1.01028	0.83428	0.906201	1.00704	1.14546	1.05962
ACADVL ENSG00000072778	1.05605	1.14878	1.6576	0.831315	1.04775	1.1004	0.985149	1.1166
ACAN ENSG00000157766	1.03939	1.01488	1.01457	0.793542	0.890249	1.04361	0.891596	0.945784
ACAP1 ENSG00000072818	0.765018	1.10068	0.963199	0.811062	0.928362	0.661124	0.867496	0.942713
ACAP2 ENSG00000114331	1.02666	1.0697	1.13558	1.26771	0.886684	1.00604	0.972018	1.02275
ACAP3 ENSG00000131584	0.872523	0.857021	1.11186	0.859689	0.808885	0.878616	0.861894	1.14142
ACAT1 ENSG00000075239	1.13286	0.837497	0.896634	1.03891	0.812348	0.843472	1.05798	1.02251
ACAT2 ENSG00000120437	1.05172	0.601455	0.999673	1.01343	1.27715	0.995224	1.30692	1.0455
ACBD3 ENSG00000182827	0.992616	1.14568	1.05884	0.960015	1.11139	0.95345	0.952926	0.750724
ACBD4 ENSG00000181513	0.958709	1.12002	1.05421	1.19963	0.803806	0.956414	1.1079	1.17057
ACBD5 ENSG00000107897	0.899539	0.687296	0.92137	1.07795	0.933098	1.04488	1.05322	1.14443
ACBD6 ENSG00000230124	1.0429	0.984742	0.971611	0.86472	1.08086	0.989541	1.07502	1.23179
ACCS ENSG00000110455	0.916368	0.95608	1.0495	0.891543	1.09375	0.904153	0.894768	0.896147
ACCSL ENSG00000205126	0.996596	1.03904	0.967696	1.15584	0.954438	0.823925	1.0225	0.862013
ACD ENSG00000102977	0.974509	1.1578	0.892124	1.08966	1.10092	1.0878	0.967439	1.07195
ACE ENSG00000159640	0.975202	0.962031	0.758471	1.36892	0.990158	0.826134	1.0008	0.903981
ACE2 ENSG00000130234	1.07291	1.06549	0.947588	1.03211	1.11866	1.07025	1.04765	0.917776
ACER1 ENSG00000167769	0.905083	1.23693	0.948865	1.08433	1.26174	0.932882	0.941268	0.985963
ACER2 ENSG00000177076	1.06306	0.669799	1.03682	0.735517	0.924567	0.829794	1.1459	1.00044
ACER3 ENSG00000078124	1.03412	1.27507	1.12167	1.05814	1.44402	0.998922	0.879133	0.963286
ACHE ENSG00000087085	0.967332	1.11508	1.15965	1.13417	1.12134	1.32155	0.989695	1.17978
ACIN1 ENSG00000100813	0.896999	0.907727	1.29475	0.859891	0.864412	1.00554	0.957341	0.837696
ACKR1 ENSG00000213088	0.993139	1.03344	1.089	1.32021	1.07894	1.03767	0.951805	1.0456
ACKR2 ENSG00000144648	0.893614	1.0158	1.09636	1.03958	1.33214	1.35447	1.09307	1.33869
ACKR3 ENSG00000144476	0.95439	0.894876	1.4148	1.31431	1.29018	1.1083	0.938637	1.04435
ACKR4 ENSG00000129048	0.95942	0.994344	0.890867	1.40198	1.02661	0.9676	1.12214	0.740404
ACLY ENSG00000131473	1.25176	0.915723	0.972121	0.738874	0.944859	0.917086	0.806042	0.788389
ACMSD ENSG00000153086	1.00274	0.89376	1.00365	0.972066	0.996543	0.970434	1.16147	0.93956
ACO1 ENSG00000122729	1.07862	0.791089	1.0757	1.00614	0.947378	0.954587	0.885522	1.07974
ACO2 ENSG00000100412	1.0387	1.10163	0.938942	0.918146	1.12327	1.08389	1.34762	0.987597
ACOD1 ENSG00000102794	1.05269	0.971488	1.04801	0.871233	0.881537	0.765561	1.02388	0.906151
ACOT1 ENSG00000184227	1.19439	0.894637	0.952336	1.01806	0.648222	1.11325	0.823616	1.20764
ACOT11 ENSG00000162390	1.20446	0.894583	1.12243	0.768215	1.16662	1.04765	1.12457	1.3142
ACOT12 ENSG00000172497	0.750235	1.00326	0.947325	0.994305	0.988724	0.922353	0.947871	1.02936
ACOT13 ENSG00000112304	1.08878	0.702199	1.1734	0.852832	0.933417	1.27575	0.876423	0.968761
ACOT2 ENSG00000119673	1.41769	0.847597	0.90025	1.05431	0.941618	0.892773	1.01117	0.971963
ACOT4 ENSG00000177465	0.967178	0.848399	0.839195	0.964544	0.79303	0.907306	0.961179	1.04145
ACOT7 ENSG00000097021	0.924455	0.778974	1.0014	0.898597	0.901583	1.00029	1.13579	1.14054
ACOT8 ENSG00000101473	0.861918	0.622812	0.680412	0.956613	0.699735	0.98102	0.851328	1.06527
ACOT9 ENSG00000123130	1.01337	1.15705	0.964516	1.24938	0.934784	1.15549	0.961954	1.11501
ACOX1 ENSG00000161533	1.03031	0.901001	1.17746	1.03009	0.993335	0.991356	0.865016	1.10239
ACOX2 ENSG00000168306	1.11463	1.04564	0.702598	0.871466	0.969547	0.811876	0.976585	0.912346
ACOX3 ENSG00000087008	0.872638	1.0562	1.09581	0.916509	1.00137	0.742259	1.20658	0.870691
ACOXL ENSG00000153093	0.954471	0.882642	0.785799	0.862837	0.753442	1.22209	1.21567	0.932739
ACP1 ENSG00000143727	0.979664	0.722928	1.15254	0.943737	0.877643	0.932708	0.998715	0.854934
ACP2 ENSG00000134575	1.04332	0.830989	0.878792	0.893392	0.974355	1.05437	0.961969	0.968891
ACP5 ENSG00000102575	0.906517	0.751131	0.574319	1.18983	0.93093	1.0332	1.06031	1.13679
ACP6 ENSG00000162836	1.01667	1.07044	0.676062	1.08597	0.890377	1.0652	1.04825	1.09084
ACP7 ENSG00000183760	0.949114	0.912528	1.16463	0.829079	1.03341	1.0054	1.01085	1.06558
ACPP ENSG00000014257	1.01335	0.663557	0.501548	1.63174	1.13517	1.09062	0.731193	0.984903
ACPT ENSG00000142513	1.0353	1.14717	1.10667	1.18756	0.967449	0.887224	0.891449	0.64401
ACR ENSG00000100312	1.03145	1.2995	1.20435	1.1538	0.970958	0.802836	1.14514	0.936031
ACRBP ENSG00000111644	0.887427	0.970791	0.908644	0.9798	0.751977	0.995154	0.913719	1.21032
ACRC ENSG00000147174	0.798707	0.910005	0.898908	1.00234	1.02726	0.987689	1.09625	1.29279
ACSBG1 ENSG00000103740	1.18771	1.11555	0.92658	0.879891	0.948211	0.845542	1.27638	0.863754
ACSBG2 ENSG00000130377	1.08469	1.24733	1.02273	1.11791	0.9699	0.919172	0.880848	1.14488
ACSF2 ENSG00000167107	1.1702	1.31564	0.986255	0.853519	1.21783	1.01459	0.961388	0.924333
ACSF3 ENSG00000176715	0.840628	1.15737	1.34188	0.893359	0.90961	1.19301	0.982702	1.16701
ACSL1 ENSG00000151726	0.888202	1.23233	1.03312	0.689468	0.877879	0.958139	0.986711	1.01255
ACSL3 ENSG00000123983	1.00306	1.06649	1.2493	0.854688	1.09301	0.933071	0.884108	1.04018
ACSL4 ENSG00000068366	1.25267	0.845372	1.05376	0.905708	0.982802	1.031	0.883702	1.21728
ACSL5 ENSG00000197142	0.891846	1.19343	1.41766	0.826483	1.20024	1.06191	0.998066	1.05904
ACSL6 ENSG00000164398	1.07882	1.1233	0.947613	0.947941	0.78467	0.936821	0.727799	1.072
ACSM1 ENSG00000166743	0.822344	0.722598	1.07696	1.16861	1.11915	1.16664	1.09326	0.779664
ACSM2A ENSG00000183747	1.06085	0.906825	0.918442	0.831383	1.04484	0.960675	1.02539	1.07582
ACSM2B ENSG00000066813	1.07872	0.895789	1.11184	0.961028	0.972673	1.01829	0.985586	0.90461
ACSM3 ENSG00000005187	1.28849	0.819189	0.948337	0.869885	1.04796	1.04079	1.00076	0.850239
ACSM4 ENSG00000215009	0.995291	0.869639	1.16437	1.03412	1.02734	0.889837	0.96236	1.32463
ACSM5 ENSG00000183549	0.853938	1.08595	0.841614	0.82186	1.00316	1.06903	0.931311	0.932666
ACSM6 ENSG00000173124	1.17321	1.15043	0.992644	1.13396	0.856671	1.06181	0.892647	1.09202
ACSS1 ENSG00000154930	0.764792	0.924672	1.07708	1.18675	0.906706	0.977946	0.839237	0.816625
ACSS2 ENSG00000131069	1.18541	1.05985	1.05682	0.995199	0.96507	1.09708	1.10357	0.918109
ACSS3 ENSG00000111058	1.0136	0.956309	1.18687	0.811989	1.04083	1.43611	1.03863	0.949561
ACTA1 ENSG00000143632	1.10685	0.991275	0.807024	0.899428	0.974169	0.992501	1.18073	1.131
ACTA2 ENSG00000107796	1.15606	0.92755	1.15775	1.18236	0.902988	1.03042	0.972393	1.05173
ACTB ENSG00000075624	1.1653	0.812681	1.20094	1.08701	1.31136	1.99562	1.09816	0.773778
ACTBL2 ENSG00000169067	1.02455	0.945291	1.13923	1.04087	0.906206	1.04976	1.08464	0.9025
ACTC1 ENSG00000159251	1.04579	1.27082	0.969994	1.21089	1.15619	0.870935	0.977496	1.03994
ACTG1 ENSG00000184009	1.09726	0.845111	2.7692	1.27602	0.771412	0.809237	0.794542	0.669443
ACTG2 ENSG00000163017	1.86967	0.815061	1.00225	0.893756	0.827007	0.791409	0.938504	1.05581
ACTL10 ENSG00000182584	1.0191	0.906409	1.03702	0.756554	1.27108	0.860977	0.876101	1.00339
ACTL6A ENSG00000136518	1.32536	0.86809	1.02457	0.763943	0.92288	1.15867	1.31466	1.10685
ACTL6B ENSG00000077080	0.797766	0.850651	0.971521	0.969084	0.779351	0.934276	1.09525	1.07937
ACTN1 ENSG00000072110	1.17268	0.880888	1.27197	1.2246	1.14997	1.59966	0.83861	1.12256
ACTN2 ENSG00000077522	0.931476	1.42203	1.1011	0.875666	0.885693	1.19406	1.23469	0.940611
ACTN3 ENSG00000248746	0.94715	1.18633	0.940095	0.816866	0.850802	0.82784	0.982409	0.775781
ACTN4 ENSG00000130402	1.05214	1.12274	1.56514	0.724505	0.824911	1.0239	1.08869	0.815854
ACTR10 ENSG00000131966	1.20833	1.02582	1.04859	1.1813	1.04014	0.939582	0.907913	0.703218
ACTR1A ENSG00000138107	1.0499	0.925379	0.990069	0.998355	1.24448	0.850597	1.14703	0.733973
ACTR1B ENSG00000115073	1.13448	1.279	0.843306	1.03484	0.845628	1.04429	1.16183	0.881661
ACTR2 ENSG00000138071	0.947825	0.846875	1.22661	0.805627	1.15284	1.07144	0.811512	0.889827
ACTR3 ENSG00000115091	1.1214	0.883348	1.40647	1.04383	1.13761	0.991873	1.03334	0.850829
ACTR3B ENSG00000133627	1.05806	1.15795	0.910361	0.780373	1.06898	1.13277	1.03849	0.982361
ACTR3C ENSG00000106526	0.868239	0.938574	1.28763	0.986077	0.863058	1.03682	1.01976	1.07164
ACTR5 ENSG00000101442	1.09036	0.968814	1.0089	1.25285	0.899768	1.03323	0.914143	0.966008
ACTR6 ENSG00000075089	1.05163	0.934096	0.85172	0.941301	0.871968	1.01603	0.953424	1.42352
ACTR8 ENSG00000113812	1.08742	0.918798	0.989832	0.994654	0.904433	0.94572	0.90993	0.81887
ACTRT3 ENSG00000184378	1.23935	0.961568	0.998328	0.815473	1.18548	1.21384	0.86492	1.06681
ACVR1 ENSG00000115170	0.993275	1.08054	0.976629	0.971551	0.833559	1.23747	0.95042	0.810102
ACVR1B ENSG00000135503	1.22268	0.902018	1.26774	1.14467	1.03029	1.06803	1.42614	1.05305
ACVR1C ENSG00000123612	0.95437	1.09663	1.24422	0.982408	0.943173	1.00289	0.898673	0.994879
ACVR2A ENSG00000121989	1.243	1.02292	0.941534	1.05107	0.931199	1.20709	1.16906	1.03774
ACVR2B ENSG00000114739	0.878697	1.37386	1.0358	0.827876	1.14946	1.09895	1.09899	0.820579
ACVRL1 ENSG00000139567	0.985906	1.13225	0.984264	0.942975	1.39162	1.03032	0.828846	0.91323
ACY1 ENSG00000243989	1.09031	1.03405	0.797365	1.22134	1.16881	1.06346	1.036	1.20094
ACY3 ENSG00000132744	1.06071	0.975064	0.782028	0.958972	1.1152	0.902179	0.880296	1.04421
ACYP1 ENSG00000119640	1.29316	0.870419	0.696552	1.25575	0.857465	0.963954	0.940198	1.14288
ACYP2 ENSG00000170634	1.0983	0.947098	1.08765	1.03545	0.811745	0.867762	0.856621	0.825872
ADA ENSG00000196839	0.997843	1.23214	1.09906	1.1427	0.987926	0.924628	1.26751	1.07128
ADAD1 ENSG00000164113	0.907935	0.950404	0.85154	0.866658	0.944577	1.09319	0.770477	0.841617
ADAD2 ENSG00000140955	0.725435	1.21083	0.822821	0.947734	0.813832	0.812677	0.924342	0.912774
ADAL ENSG00000168803	1.17964	1.42473	0.641944	0.815658	1.0269	0.903754	1.11954	1.11329
ADAM10 ENSG00000137845	1.12181	0.922299	1.01541	0.8964	1.0656	1.06893	0.885128	1.02065
ADAM11 ENSG00000073670	0.764276	1.22379	0.743317	0.93641	1.07547	0.892404	1.46963	1.01102
ADAM12 ENSG00000148848	0.990354	1.41439	1.07056	0.72569	1.02049	0.95001	0.886303	0.93034
ADAM15 ENSG00000143537	0.898335	1.10426	0.710839	0.997938	1.42129	0.960655	0.911732	0.986053
ADAM17 ENSG00000151694	0.997523	0.687248	0.882889	1.10812	0.765683	1.07901	0.968147	1.05508
ADAM18 ENSG00000168619	1.33762	1.10446	0.80825	0.955214	1.08092	1.00503	1.07549	1.10164
ADAM19 ENSG00000135074	1.02629	1.00937	1.28443	1.02557	1.01999	1.00623	1.14776	0.872825
ADAM2 ENSG00000104755	1.399	0.996117	0.814842	0.983217	1.01419	1.18508	0.923156	1.31776
ADAM20 ENSG00000134007	1.15672	0.770021	0.841343	1.07834	1.04476	0.988822	0.946826	1.09283
ADAM22 ENSG00000008277	0.77089	0.766105	1.43193	0.951234	1.13718	1.32028	1.0983	1.08545
ADAM23 ENSG00000114948	0.971873	1.27938	0.759694	1.17827	0.873668	1.04155	1.34547	0.999952
ADAM28 ENSG00000042980	0.908726	0.980216	0.653013	1.09661	0.934302	0.946435	0.969949	1.06914
ADAM29 ENSG00000168594	1.02321	1.23937	0.888266	0.950664	1.19906	0.759231	1.20571	1.15013
ADAM32 ENSG00000197140	1.04604	0.766812	0.831882	0.964462	1.0388	0.832956	0.98797	0.963565
ADAM33 ENSG00000149451	0.917443	1.04982	1.12664	1.16466	1.07745	1.52562	0.745874	1.07945
ADAM7 ENSG00000069206	0.905441	0.892187	0.740812	1.02091	0.99212	0.728641	0.885435	1.13296
ADAM8 ENSG00000151651	1.02753	0.844171	1.14039	1.02508	0.907778	0.766961	0.834741	1.28748
ADAM9 ENSG00000168615	0.962798	1.01272	1.17585	0.901365	1.02673	0.843991	0.925446	1.26913
ADAMDEC1 ENSG00000134028	0.974324	1.02719	0.996217	1.08772	0.970141	0.907681	1.00039	1.02829
ADAMTS1 ENSG00000154734	0.925658	0.758202	1.08068	0.997779	1.05116	1.13329	1.11654	0.89559
ADAMTS10 ENSG00000142303	0.94037	1.0595	0.875441	0.92682	0.880345	1.33649	0.983516	0.909248
ADAMTS12 ENSG00000151388	1.15431	1.00618	1.0506	1.14937	1.38799	1.08783	0.909861	1.09478
ADAMTS13 ENSG00000160323	0.908586	0.802351	0.709402	1.10821	0.785152	0.879646	0.837524	1.16524
ADAMTS14 ENSG00000138316	1.03209	1.21085	1.06823	0.970935	0.85714	1.23632	1.1498	1.11697
ADAMTS15 ENSG00000166106	1.19565	1.06272	0.885709	1.16549	0.973284	1.10575	1.06493	1.09415
ADAMTS16 ENSG00000145536	0.870082	0.784944	0.996401	1.02241	1.12823	0.841735	0.914375	0.872384
ADAMTS17 ENSG00000140470	0.814576	1.20212	0.802964	1.03469	1.16938	1.05649	1.1772	0.85761
ADAMTS18 ENSG00000140873	1.17113	0.980935	1.16798	0.860377	1.07815	1.01426	0.995658	0.897541
ADAMTS19 ENSG00000145808	1.28714	1.12143	1.03207	1.29253	0.972638	0.962048	1.08628	1.04159
ADAMTS2 ENSG00000087116	1.06173	0.757134	0.892713	1.18804	0.999504	1.08435	0.980019	1.12087
ADAMTS20 ENSG00000173157	0.907917	0.979312	1.00958	1.26268	1.19877	1.02882	1.17278	0.802264
ADAMTS3 ENSG00000156140	1.06959	1.00241	0.768811	1.05672	1.22361	0.993088	1.18376	1.07153
ADAMTS4 ENSG00000158859	0.985886	0.924935	1.01594	1.17368	0.937504	1.18538	0.906446	0.988809
ADAMTS5 ENSG00000154736	0.959832	0.874775	0.85799	1.10129	1.07941	0.937359	0.882081	0.943327
ADAMTS6 ENSG00000049192	0.956864	1.0581	1.00886	1.13771	1.01175	1.19754	1.22031	1.07279
ADAMTS7 ENSG00000136378	1.03362	0.952934	0.82906	1.11063	1.11547	0.910222	1.04632	1.09744
ADAMTS8 ENSG00000134917	0.926049	1.0177	1.10096	1.05065	0.747736	1.08525	1.30523	0.828137
ADAMTS9 ENSG00000163638	0.95987	0.994832	1.16312	1.06318	1.30247	1.08427	1.28779	0.944389
ADAMTSL1 ENSG00000178031	0.851749	0.89771	1.31349	0.717175	0.914624	0.934213	1.10778	0.872009
ADAMTSL2 ENSG00000197859	0.928291	0.921859	1.02265	1.05352	0.930448	1.16355	0.797637	0.988751
ADAMTSL3 ENSG00000156218	0.818154	1.17262	0.850327	1.26236	1.03397	0.868108	0.985426	0.892263
ADAMTSL4 ENSG00000143382	1.16991	1.1549	1.19974	1.04223	1.05703	0.94319	0.839748	1.20952
ADAMTSL5 ENSG00000185761	1.10722	1.35552	1.01982	0.955264	0.954714	1.02318	0.708956	0.963512
ADAP1 ENSG00000105963	1.09064	0.820156	1.03907	1.24181	1.08474	0.800205	0.925146	1.10566
ADAP2 ENSG00000184060	1.16087	1.0575	1.02321	0.977276	0.911592	0.973786	1.02614	0.983899
ADAR ENSG00000160710	1.06495	1.04814	0.996643	0.663847	1.15065	1.10609	1.19554	1.02927
ADARB1 ENSG00000197381	1.05927	0.795573	0.985528	0.826423	1.04165	1.03949	0.979015	0.904003
ADARB2 ENSG00000185736	1.02306	0.806465	0.950814	1.04571	1.04031	1.27941	0.97125	0.93409
ADAT1 ENSG00000065457	0.670944	0.964017	1.18801	1.02631	1.04965	0.972596	0.917816	1.02655
ADAT2 ENSG00000189007	0.980663	1.03128	1.1662	1.04962	0.809169	0.858461	1.1927	1.15866
ADAT3 ENSG00000213638	0.977794	0.890073	1.17635	0.920632	0.820474	0.959576	1.18484	0.782265
ADCK1 ENSG00000063761	1.15713	1.05072	1.01567	1.25688	1.09539	0.9482	0.840649	0.943089
ADCK2 ENSG00000133597	0.923888	0.895206	0.985765	0.892068	0.99546	1.45371	0.968614	1.07568
ADCK3 ENSG00000163050	1.14437	0.959033	1.02109	0.755545	0.983007	0.982251	1.05827	0.934772
ADCK4 ENSG00000123815	1.09884	0.947494	0.492409	0.959989	0.831541	0.777084	1.00267	0.888405
ADCK5 ENSG00000173137	0.910189	0.951386	0.989571	0.848436	1.10232	1.06953	0.888693	1.01426
ADCY1 ENSG00000164742	1.13507	0.962433	0.827577	1.0813	1.23651	1.07974	1.02875	1.17703
ADCY10 ENSG00000143199	0.804075	0.840955	0.932621	0.91033	1.19497	0.917315	1.19541	0.848194
ADCY2 ENSG00000078295	1.10483	1.05226	0.861213	1.04149	1.28519	0.999316	0.851207	0.866112
ADCY3 ENSG00000138031	0.879633	1.07665	1.00503	0.999355	0.835287	1.23204	1.22289	0.863871
ADCY4 ENSG00000129467	1.17713	0.794444	0.931778	0.915841	0.891009	1.04491	1.19303	0.894946
ADCY5 ENSG00000173175	1.05455	1.08557	0.99039	0.868392	0.944474	0.929635	1.04342	1.04847
ADCY6 ENSG00000174233	1.14564	0.877427	1.0236	1.18063	0.821414	1.04321	1.23619	1.20846
ADCY7 ENSG00000121281	0.986701	1.04629	1.09771	0.942778	0.992897	0.972331	0.933036	0.985363
ADCY9 ENSG00000162104	1.27349	0.933536	1.27314	1.01459	0.914834	0.943584	0.924956	0.860096
ADCYAP1 ENSG00000141433	1.02382	0.86837	1.16352	0.95991	0.763358	1.18772	0.71766	1.16509
ADCYAP1R1 ENSG00000078549	0.970392	1.08012	0.957476	0.924977	0.936364	0.835566	1.00114	0.936055
ADD1 ENSG00000087274	1.2396	1.35534	1.04668	1.28917	0.895069	0.673209	0.615917	1.15082
ADD2 ENSG00000075340	1.19169	1.13887	1.16061	1.02803	1.00986	0.76436	1.15856	0.891231
ADD3 ENSG00000148700	0.739619	1.05462	0.915693	0.855254	0.896543	0.82037	0.966466	0.948584
ADGB ENSG00000118492	0.924675	1.12751	1.01575	1.17095	0.749322	0.883438	1.0803	0.871968
ADGRA1 ENSG00000197177	1.21535	1.10475	0.862156	0.997686	0.850158	1.02311	0.972202	0.79781
ADGRA2 ENSG00000020181	1.26173	1.15878	0.966942	1.21762	1.09759	1.09305	0.772863	0.806969
ADGRA3 ENSG00000152990	1.05916	1.07506	1.09598	0.949911	0.87994	1.08508	0.860153	0.914489
ADGRB1 ENSG00000181790	1.13999	1.06551	0.895848	1.18432	0.92519	0.870925	0.981218	0.923973
ADGRB2 ENSG00000121753	1.01255	0.822164	0.718928	1.04683	0.876341	0.814904	0.92963	0.939424
ADGRB3 ENSG00000135298	0.895698	1.00872	0.860409	0.955579	1.24079	1.03569	0.845594	0.916435
ADGRD1 ENSG00000111452	1.04487	0.936613	0.926438	0.953608	0.947626	1.01162	1.16645	1.29126
ADGRD2 ENSG00000180264	1.17518	1.15192	0.976913	1.00236	0.760804	1.03202	0.803074	1.00221
ADGRE1 ENSG00000174837	0.673762	0.842671	1.01407	0.897618	0.796955	1.16429	1.06018	1.20755
ADGRE2 ENSG00000127507	1.07214	1.00614	1.11132	1.05157	0.864425	1.04278	0.93792	1.02357
ADGRE3 ENSG00000131355	0.740796	0.886728	1.10581	0.890114	1.00273	1.11565	1.26528	0.8703
ADGRE5 ENSG00000123146	0.838693	0.978585	0.924852	1.10385	0.71992	1.16931	1.18228	0.86255
ADGRF1 ENSG00000153292	1.00157	1.10391	1.56554	0.932899	1.14118	1.14075	1.16477	1.19114
ADGRF2 ENSG00000164393	1.01864	1.00205	0.798094	0.906556	0.923092	1.15965	0.95939	1.12105
ADGRF3 ENSG00000173567	1.23659	0.872552	0.941139	0.770401	0.999222	0.721459	1.04942	0.759807
ADGRF4 ENSG00000153294	1.02942	1.01756	1.05347	1.07958	1.17364	0.969389	1.0483	0.98257
ADGRF5 ENSG00000069122	0.9656	0.959944	0.966104	0.74287	0.852038	1.19974	0.969945	0.997924
ADGRG1 ENSG00000205336	0.850165	1.07789	1.21357	1.40031	0.908808	0.931121	1.00225	1.17554
ADGRG2 ENSG00000173698	0.920114	1.22313	0.935177	1.00006	0.894209	1.21096	0.940857	0.959704
ADGRG3 ENSG00000182885	0.931804	0.972118	1.17003	0.850696	1.07249	1.29205	1.09411	1.06541
ADGRG4 ENSG00000156920	1.21561	0.920751	1.07572	0.974391	0.943351	0.868725	0.903076	0.99411
ADGRG5 ENSG00000159618	0.951872	0.863315	0.924913	0.90059	0.884685	0.722186	0.985335	1.07469
ADGRG6 ENSG00000112414	1.13149	1.23254	0.986606	0.97286	1.17173	1.01647	0.999501	0.951202
ADGRL1 ENSG00000072071	0.917856	1.18087	1.14271	1.16441	0.758305	1.35288	1.00586	0.96867
ADGRL2 ENSG00000117114	0.855855	0.986362	0.988666	0.879606	0.918994	0.969928	0.831756	0.947554
ADGRL3 ENSG00000150471	1.04341	0.95318	0.957639	1.06352	1.20771	1.03809	1.0955	0.931723
ADGRL4 ENSG00000162618	0.907791	0.920368	0.960708	1.10541	1.06712	1.18176	0.845934	1.04864
ADGRV1 ENSG00000164199	1.1809	0.971016	0.964604	0.984387	0.900656	1.06121	1.04036	0.999975
ADH1B ENSG00000196616	1.0395	0.827551	1.14666	1.01908	1.1975	1.1738	1.00412	0.954012
ADH1C ENSG00000248144	0.940531	1.04413	0.902823	0.77615	1.02446	0.921346	0.966734	0.910952
ADH4 ENSG00000198099	0.999419	1.23103	0.914241	1.07918	0.790689	0.985286	1.26163	0.92954
ADH5 ENSG00000197894	0.898578	1.20263	0.647056	1.06912	1.18415	1.02642	1.04918	0.857543
ADH6 ENSG00000172955	1.39016	0.873545	1.45095	1.05156	0.919513	1.10983	1.05093	1.06222
ADH7 ENSG00000196344	1.02234	0.901171	0.928794	1.13384	1.11189	0.802371	0.953666	1.02291
ADHFE1 ENSG00000147576	0.979163	0.805536	1.06562	1.05786	1.0436	1.07396	0.878402	1.17925
ADI1 ENSG00000182551	0.687392	1.01265	0.962156	1.2592	0.893542	0.959346	0.972854	0.791154
ADIPOQ ENSG00000181092	1.22038	0.889531	0.878084	1.11679	0.969516	0.91624	0.911061	0.921408
ADIPOR1 ENSG00000159346	1.12603	0.961514	1.29808	1.13285	1.1279	0.704397	1.09122	1.15951
ADIPOR2 ENSG00000006831	0.898766	0.921726	0.975013	0.979669	1.26947	0.920182	1.07124	1.25135
ADIRF ENSG00000148671	1.69868	1.04554	1.13532	0.724499	1.13413	0.816787	1.01506	1.01202
ADK ENSG00000156110	1.3104	1.11437	0.937193	0.949711	0.96822	0.828698	1.04054	1.3839
ADM ENSG00000148926	1.12865	0.873097	1.352	0.895379	1.29765	1.01067	1.0586	1.12575
ADM2 ENSG00000128165	0.809559	1.0214	0.723053	0.995042	1.01754	1.08427	0.906044	1.18194
ADM5 ENSG00000224420	1.18955	0.975823	0.919114	0.745762	1.1488	0.856481	1.12344	0.884937
ADNP ENSG00000101126	0.711959	0.86958	0.917767	0.925364	0.888007	1.02534	0.802396	1.06432
ADNP2 ENSG00000101544	1.06716	1.02181	1.10169	0.978959	1.04802	1.12261	1.27195	0.762435
ADO ENSG00000181915	1.00538	0.765023	0.968502	1.22595	1.32411	0.998505	1.21437	1.13706
ADORA1 ENSG00000163485	1.18925	0.955638	1.33213	1.22314	1.06685	0.899142	1.16734	0.901769
ADORA2B ENSG00000170425	1.18529	0.975846	1.14082	0.857997	0.867033	0.952771	0.977811	0.823524
ADORA3 ENSG00000282608	1.04956	1.04258	1.1452	1.15075	1.17099	0.957102	1.05427	1.23993
ADPGK ENSG00000159322	1.27208	1.11001	1.21256	0.758398	0.898389	0.855809	0.653322	1.04533
ADPRH ENSG00000144843	0.917003	0.838337	0.80565	0.990638	1.05851	0.816884	0.954266	0.886086
ADPRHL1 ENSG00000153531	0.737567	1.08739	1.02436	1.05339	1.28467	1.03925	0.945136	0.787804
ADPRHL2 ENSG00000116863	1.00907	1.29274	0.845201	0.935966	0.854465	0.982509	0.991256	1.07601
ADPRM ENSG00000170222	0.680792	0.911874	0.927751	0.916976	1.10151	1.06736	0.893737	1.06902
ADRA1A ENSG00000120907	1.12141	0.941778	0.851608	0.922339	1.04113	0.807379	0.883745	0.958671
ADRA1B ENSG00000170214	0.908483	1.05137	0.982371	0.988228	1.11445	1.15812	1.02093	0.740721
ADRA1D ENSG00000171873	1.1512	0.7905	0.758272	0.933825	1.16597	1.12324	0.936575	1.22657
ADRA2A ENSG00000150594	1.06321	1.10793	1.08689	0.786498	1.11578	1.16422	1.33155	1.03399
ADRA2B ENSG00000274286	1.03611	0.840401	0.778709	1.02039	0.68669	1.01358	0.855834	0.980266
ADRA2C ENSG00000184160	1.04725	0.899817	0.798272	0.987611	1.10722	0.824719	1.17788	0.866682
ADRB1 ENSG00000043591	0.896814	0.957813	0.900361	1.11847	1.36816	1.0463	0.661503	0.940111
ADRB2 ENSG00000169252	0.893663	0.789332	0.862155	1.14372	0.842024	1.15819	0.942576	0.877193
ADRB3 ENSG00000188778	1.27396	0.831389	1.06425	1.03284	1.24724	1.21045	0.848682	1.07968
ADRM1 ENSG00000130706	0.899502	0.844606	1.01171	1.00136	1.04952	0.989311	0.997199	1.26065
ADSL ENSG00000239900	1.15367	1.11251	0.901332	1.04032	0.813849	0.928159	1.02081	0.880546
ADSS ENSG00000035687	1.12638	1.35446	1.78606	0.947988	1.0543	0.897916	1.0061	1.01301
ADSSL1 ENSG00000185100	1.2735	0.884603	1.16864	1.11973	0.957722	1.04674	0.940629	1.20607
ADTRP ENSG00000111863	0.942342	1.13571	0.855161	0.981138	1.10863	1.12909	1.02012	0.886372
AEBP1 ENSG00000106624	1.18506	1.0321	1.11079	1.14401	0.898948	0.868492	0.915139	0.996102
AEBP2 ENSG00000139154	1.12898	1.08746	0.816596	1.22808	0.976073	0.835747	0.961034	0.907504
AEN ENSG00000181026	1.00144	1.00846	0.910219	0.815963	1.07582	1.11862	0.99357	1.24071
AES ENSG00000104964	1.00108	0.86867	0.674712	0.868391	1.23215	1.25938	0.920488	0.84731
AF011889.5 ENSG00000241489	1.05784	0.93473	1.17067	0.863088	1.05673	1.01834	0.705553	0.880605
AF111168.1 ENSG00000280308	1.242	1.15111	1.06099	1.22228	1.09743	1.14546	1.03836	1.09061
AFAP1 ENSG00000196526	1.02925	1.08576	0.754755	1.20171	1.03882	1.05566	0.949195	1.22022
AFAP1L1 ENSG00000157510	0.969941	1.01205	1.14859	0.979246	1.11368	1.25767	0.842115	1.23234
AFAP1L2 ENSG00000169129	0.971539	0.990432	0.837388	0.872582	0.945627	1.03754	1.07193	0.990873
AFF1 ENSG00000172493	0.944172	0.771738	0.898133	0.884534	1.02685	0.908957	0.978403	1.10127
AFF2 ENSG00000155966	1.1259	0.842139	1.05421	0.983353	0.78422	1.10318	0.941445	1.0507
AFF3 ENSG00000144218	0.872399	1.03713	0.803348	1.2093	0.931402	0.942484	0.794468	0.934417
AFF4 ENSG00000072364	0.695706	1.25262	0.938669	0.806245	0.879149	0.942587	1.04689	1.04024
AFG3L2 ENSG00000141385	0.824516	0.990292	1.47543	0.597953	1.04721	0.846811	1.07076	1.15401
AFM ENSG00000079557	1.09339	0.944138	1.07888	1.11016	1.12843	1.04572	0.882557	1.04716
AFMID ENSG00000183077	0.722691	0.807421	0.982981	0.75235	0.990264	0.896076	0.888159	1.09085
AFP ENSG00000081051	0.905504	0.736166	0.759871	0.982783	1.13027	0.799633	1.23414	0.831596
AFTPH ENSG00000119844	1.06853	1.11951	1.0072	0.817809	0.86243	1.30222	1.15277	0.808935
AGA ENSG00000038002	1.17425	0.771169	0.886655	0.942371	1.15432	0.86896	0.785051	0.884257
AGAP1 ENSG00000157985	1.04845	0.985225	1.09391	1.02162	0.872014	1.31798	0.979211	1.02885
AGAP14P ENSG00000279058	0.901396	0.831769	1.00301	1.08175	1.24047	0.811045	1.04683	0.796102
AGAP2 ENSG00000135439	0.931969	0.918732	0.780263	1.07858	0.91786	0.883198	1.0925	1.14185
AGAP3 ENSG00000133612	0.973481	1.16165	1.07625	0.953717	1.14531	0.964122	0.845153	1.17633
AGAP4 ENSG00000188234	1.17872	0.929639	1.04796	0.949005	1.0831	0.726605	1.28632	1.05717
AGAP5 ENSG00000172650	1.1246	0.942986	1.08868	0.798061	1.15299	1.25	1.04992	1.25283
AGAP6 ENSG00000204149	1.01248	0.947648	0.762334	1.0254	0.89503	0.852676	1.09676	1.00978
AGAP9 ENSG00000204172	1.02592	0.921761	0.7271	0.928098	1.15298	0.976906	1.10816	1.02691
AGBL1 ENSG00000273540	1.05315	0.861056	0.972026	1.21691	0.721807	1.01265	0.993669	0.911295
AGBL2 ENSG00000165923	1.05604	0.743818	0.869405	0.995961	1.11074	0.97697	0.747586	1.08994
AGBL3 ENSG00000146856	0.6579	0.928897	1.23986	0.74508	0.988281	1.0616	1.28339	0.959785
AGBL4 ENSG00000186094	0.902437	0.698323	1.10907	1.05708	1.23306	1.1903	1.10412	0.966855
AGBL5 ENSG00000084693	0.911503	1.1636	0.892404	1.07196	1.20316	1.15358	1.33975	1.10573
AGER ENSG00000204305	1.17836	0.981209	1.09112	0.696741	1.00658	1.002	0.678559	1.10858
AGFG1 ENSG00000173744	1.02344	1.14681	1.03545	0.989513	1.08573	0.919252	0.984294	0.788483
AGFG2 ENSG00000106351	1.06967	0.953154	0.776411	0.813004	1.16939	1.26104	0.761678	1.16226
AGGF1 ENSG00000164252	0.875991	1.0387	1.25209	0.992431	0.951401	1.05312	1.28979	1.06077
AGK ENSG00000006530	0.894988	1.08645	1.00894	1.35998	0.899716	1.06803	0.857614	0.832119
AGL ENSG00000162688	1.02136	1.10137	1.07013	0.928316	1.02326	1.00958	0.993645	0.901634
AGMAT ENSG00000116771	1.05705	0.920664	1.0468	0.878933	1.08363	0.85999	1.04666	0.917157
AGMO ENSG00000187546	1.02979	1.20214	1.11811	1.01937	0.983309	1.21566	0.693524	1.01371
AGO1 ENSG00000092847	1.03898	1.06784	1.16417	0.886511	0.965125	1.05729	1.07411	1.12993
AGO2 ENSG00000123908	0.789786	0.885428	0.949817	0.962812	1.11216	1.29816	1.01528	1.10893
AGO3 ENSG00000126070	0.79389	1.27761	0.80611	0.734387	0.757934	1.10984	0.902016	1.04593
AGO4 ENSG00000134698	1.10184	1.1129	0.898755	0.984555	1.24364	1.31311	1.04975	1.05357
AGPAT1 ENSG00000204310	1.18166	1.11059	1.06995	1.09718	1.14451	1.01605	0.972756	1.06942
AGPAT2 ENSG00000169692	1.04048	0.994386	1.24582	0.945614	1.12572	1.1316	1.01461	1.04435
AGPAT3 ENSG00000160216	0.871171	0.910723	1.36789	0.915227	1.08846	0.943246	1.10372	0.935134
AGPAT4 ENSG00000026652	0.99744	0.771229	0.998773	1.22772	0.922376	0.993309	0.878928	0.934173
AGPAT5 ENSG00000155189	0.942909	1.10473	1.03359	1.15948	1.10326	1.24558	1.11897	1.32403
AGPS ENSG00000018510	1.04781	1.0612	1.29422	1.00871	1.23611	0.823079	0.872907	0.643831
AGR2 ENSG00000106541	1.01879	1.07416	1.39642	0.821969	0.856546	0.897435	0.887475	0.697888
AGR3 ENSG00000173467	0.944624	1.10745	1.47073	1.08805	0.851709	0.742257	1.04872	1.09453
AGRN ENSG00000188157	0.996353	0.843858	1.19937	1.07637	0.951227	1.01445	0.97393	0.943882
AGT ENSG00000135744	0.996027	0.971615	1.05407	0.976946	0.881706	0.887841	1.08833	0.916733
AGTPBP1 ENSG00000135049	1.22894	0.754287	1.06091	0.752313	1.12544	0.972706	1.01393	0.934714
AGTR1 ENSG00000144891	1.06139	1.06165	0.808073	1.03648	1.08905	1.24883	1.08357	1.3492
AGTRAP ENSG00000177674	0.943767	0.891927	0.906241	1.40729	0.951264	0.860933	1.07854	0.953797
AHCTF1 ENSG00000153207	1.05997	0.96306	0.997709	1.15381	0.962756	1.02603	1.04756	1.11791
AHCY ENSG00000101444	0.747624	1.22928	1.10544	1.10799	0.976427	1.17449	0.999394	1.57585
AHCYL1 ENSG00000168710	0.826701	0.966901	0.869342	1.33634	0.955814	1.15706	1.08112	1.21926
AHCYL2 ENSG00000158467	0.862944	1.11013	1.06913	0.879054	1.10878	0.824507	0.810852	1.19667
AHDC1 ENSG00000126705	0.906594	1.00704	1.14274	0.85723	1.02979	1.11712	0.955219	0.877507
AHI1 ENSG00000135541	1.06125	0.941823	1.10677	0.987911	1.2146	1.0276	0.781963	1.06384
AHNAK ENSG00000124942	0.56848	0.94092	1.26969	1.42583	1.01529	0.95044	1.20047	0.908131
AHNAK2 ENSG00000185567	0.989732	0.814145	0.849296	0.959401	1.05137	0.967934	1.09812	1.02169
AHR ENSG00000106546	0.914946	0.867746	1.80157	1.315	0.948217	0.882812	1.08054	0.944077
AHRR ENSG00000063438	1.04877	0.945596	1.23214	0.885902	0.817256	1.24568	1.13164	0.881189
AHSA1 ENSG00000100591	0.986594	0.948835	0.968937	0.786891	1.03576	1.24476	1.12186	1.29605
AHSA2 ENSG00000173209	1.09529	0.922041	1.11678	0.862524	1.40512	0.721948	0.85775	1.02015
AHSG ENSG00000145192	0.993501	0.943312	0.759837	1.14257	1.02255	0.987488	0.993932	0.840705
AIDA ENSG00000186063	0.693286	0.854166	0.80723	1.11788	1.04532	0.976264	0.828844	0.992291
AIF1 ENSG00000204472	1.16852	1.13659	0.904344	1.13268	1.01025	1.09719	0.94247	0.99233
AIF1L ENSG00000126878	1.1236	0.799095	0.934867	1.07901	0.917828	1.12906	1.03687	0.900028
AIFM1 ENSG00000156709	0.89052	0.72646	1.35529	1.0808	0.830859	0.854355	0.827929	1.10889
AIFM2 ENSG00000042286	0.912635	0.831687	0.864621	0.942994	0.940314	1.03518	0.984864	1.02559
AIFM3 ENSG00000183773	1.01196	1.13633	1.02248	0.956963	0.781922	1.00724	0.960667	0.994847
AIG1 ENSG00000146416	0.89492	0.831009	0.98241	0.994119	0.982381	0.988188	1.01064	1.01092
AIM1 ENSG00000112297	0.949021	0.676144	1.11586	0.935876	0.809569	0.824611	0.726169	0.971942
AIM1L ENSG00000176092	0.738095	1.31592	1.13838	0.833251	0.884279	0.96371	0.998574	0.862983
AIM2 ENSG00000163568	1.12621	0.913666	1.28582	0.930238	0.824974	0.971521	0.866686	0.857481
AIMP1 ENSG00000164022	1.01557	0.99146	1.07277	1.17429	0.786855	0.81561	1.19799	1.1009
AIMP2 ENSG00000106305	0.725184	0.738112	1.1089	0.980595	1.13562	0.718238	1.13645	0.777085
AIP ENSG00000110711	0.790686	1.39696	1.11019	0.855807	0.917269	1.05931	0.82775	1.20688
AIPL1 ENSG00000129221	1.11277	1.06185	0.810347	0.706797	0.887623	1.02625	0.722906	0.813313
AIRE ENSG00000160224	0.890003	0.878973	0.929695	0.858574	0.857081	0.786071	1.06947	1.05018
AJ239318.1 ENSG00000280108	1.07157	1.12181	0.994801	1.0984	0.975511	0.861235	0.91367	0.905891
AJAP1 ENSG00000196581	0.975492	1.08066	1.01923	1.02124	0.63698	0.94352	0.884226	1.01408
AJUBA ENSG00000129474	0.890934	1.08582	0.925273	1.11197	0.977164	1.07819	1.2386	0.824256
AK1 ENSG00000106992	1.18489	1.02419	0.930626	0.826317	1.00222	1.03718	1.07024	1.00151
AK2 ENSG00000004455	1.07658	0.91168	0.786098	1.30965	1.22582	0.873324	0.860541	1.18823
AK3 ENSG00000147853	1.03137	0.847364	1.01621	0.905702	0.853563	0.753344	1.00316	1.12837
AK4 ENSG00000162433	0.979739	1.18909	0.971754	1.19711	1.32385	1.20748	1.20654	1.07344
AK5 ENSG00000154027	0.899515	0.6806	0.848108	0.787276	1.07724	0.848714	1.22656	0.801454
AK6 ENSG00000085231	0.958064	1.32124	1.26811	0.902026	0.871144	1.0093	1.01293	1.00159
AK7 ENSG00000140057	1.09394	0.998776	1.00373	0.947927	1.09979	0.984097	1.0428	1.0461
AK8 ENSG00000165695	1.06962	1.21583	0.984417	0.84245	1.16786	0.760234	0.796044	0.911272
AK9 ENSG00000155085	1.09862	1.10444	0.872033	0.938453	0.998596	1.07275	0.577521	0.952049
AKAP1 ENSG00000121057	1.06843	1.19092	0.984981	0.84444	0.955923	0.944348	1.02881	0.685467
AKAP10 ENSG00000108599	1.00105	1.07425	0.851132	1.11951	0.911878	1.09287	1.13732	0.976648
AKAP11 ENSG00000023516	0.863297	0.901145	0.820877	1.2691	1.01428	1.10236	1.07639	0.943059
AKAP12 ENSG00000131016	0.863178	0.91052	0.895336	1.21377	1.20564	1.1484	1.03756	1.11737
AKAP13 ENSG00000170776	0.820374	0.820558	0.90268	1.06905	0.935767	1.03472	0.844974	0.992401
AKAP14 ENSG00000186471	0.907183	0.875251	0.804192	1.27437	1.02614	1.08337	1.11867	0.914203
AKAP17A ENSG00000197976	1.19872	1.04764	0.689794	1.0399	1.00395	1.29457	1.02194	1.18549
AKAP3 ENSG00000111254	1.28114	0.928996	1.21016	0.912976	0.76186	0.856696	0.954718	0.92968
AKAP4 ENSG00000147081	0.96169	1.08607	0.977799	0.829805	0.988971	0.900572	1.07845	0.874804
AKAP5 ENSG00000179841	0.912174	1.08141	1.0321	0.965891	1.01505	0.960941	0.877806	0.918792
AKAP6 ENSG00000151320	1.12025	1.03726	0.943377	0.85407	1.10882	1.00092	0.979192	1.01642
AKAP7 ENSG00000118507	0.89388	0.835573	0.793202	1.0933	1.02639	0.901267	0.805552	0.71769
AKAP8 ENSG00000105127	0.873131	1.2316	1.17739	1.05451	1.03597	0.992655	0.867577	0.907485
AKAP8L ENSG00000011243	1.11037	0.968981	0.964307	1.0221	0.942643	0.820016	1.03613	0.965627
AKAP9 ENSG00000127914	1.12119	0.909994	1.11926	1.03703	0.916106	0.954949	1.42573	1.00606
AKIP1 ENSG00000166452	1.02389	1.33702	0.820014	1.0622	1.12237	1.13252	1.15572	1.07983
AKIRIN1 ENSG00000174574	0.818249	0.911986	1.16078	1.11792	1.13356	0.789618	1.04397	1.1937
AKIRIN2 ENSG00000135334	1.20703	0.848973	1.17545	1.20972	0.880871	1.04177	1.2028	1.063
AKNA ENSG00000106948	0.812879	0.845732	1.0139	1.08746	1.24836	1.0438	1.17404	1.04261
AKNAD1 ENSG00000162641	0.952925	0.974912	1.1092	1.02899	1.07593	0.768732	1.07602	0.901629
AKR1A1 ENSG00000117448	0.871299	1.17566	1.03913	1.07391	0.759742	0.892028	1.19881	1.02607
AKR1B1 ENSG00000085662	1.05685	1.12066	0.734953	1.04523	0.961683	0.928824	0.93494	1.07838
AKR1B15 ENSG00000227471	1.22162	1.30728	0.976829	0.834484	1.06259	1.06628	0.952529	1.25749
AKR1C1 ENSG00000187134	0.936192	1.42614	0.883646	1.07863	1.18772	1.1067	0.79799	1.01186
AKR1C2 ENSG00000151632	1.33167	0.798661	1.29607	1.05822	1.10985	1.07796	0.843302	0.772878
AKR1C3 ENSG00000196139	1.35271	1.09042	1.16837	1.01284	0.957857	0.961691	0.832928	0.757645
AKR1D1 ENSG00000122787	1.05918	1.06093	1.00382	0.920339	1.08819	0.763927	0.722158	1.08468
AKR1E2 ENSG00000165568	1.13377	0.826643	0.936102	1.10724	0.995613	0.879159	0.832406	1.26112
AKR7A2 ENSG00000053371	1.29423	1.30285	0.944646	1.13265	0.806153	0.760834	1.01589	1.07145
AKR7A3 ENSG00000162482	0.923215	0.962799	0.859819	0.780426	0.983867	0.869619	0.976638	1.27748
AKR7L ENSG00000211454	1.09885	1.19799	0.818914	0.995224	0.994215	1.08409	1.0452	0.838782
AKT1 ENSG00000142208	0.94627	0.975645	0.782013	0.888788	1.46083	1.07529	0.831727	1.11086
AKT1S1 ENSG00000204673	0.894947	0.769686	0.781206	0.862727	1.25357	0.721964	0.923148	0.724076
AKT2 ENSG00000105221	0.869853	0.732576	0.990558	0.733797	1.19651	1.24734	1.32796	0.97725
AKT3 ENSG00000117020	0.810041	0.970827	1.11962	1.22257	0.944511	0.679802	0.785442	0.960385
AKTIP ENSG00000166971	0.816586	1.19446	1.03233	0.939789	0.906856	0.900883	1.07191	0.941279
AL023806.1 ENSG00000280184	0.779708	1.18604	1.07938	1.06941	0.945713	1.3486	0.968739	0.751684
AL049794.1 ENSG00000280240	1.03154	1.14716	0.89345	0.91952	0.93037	0.918934	0.834442	1.00287
AL133475.1 ENSG00000281602	0.909989	1.15118	0.86146	0.77176	1.13727	0.856951	1.06485	1.00822
AL354828.1 ENSG00000279282	0.891665	1.16674	1.02826	0.890907	0.998961	0.868803	0.901747	1.11176
AL354828.2 ENSG00000280175	0.915493	0.944425	1.08276	1.02642	0.85982	0.988972	0.995785	1.28232
AL356053.1 ENSG00000150076	0.912749	1.24844	1.3333	0.829577	0.773815	0.965633	1.20966	0.833758
AL356585.1 ENSG00000279081	0.883132	0.956413	0.770219	0.87329	1.05526	0.852944	1.11692	1.11307
AL358852.1 ENSG00000278899	1.07803	1.20267	0.997702	0.798471	0.926235	0.944118	0.849934	0.906632
AL365181.1 ENSG00000280316	0.861654	1.14861	0.915028	0.892266	1.16064	0.904937	0.784455	1.12624
AL513523.2 ENSG00000279767	1.26549	1.07987	1.00425	0.824543	0.772774	0.939918	1.15546	1.00435
AL589743.1 ENSG00000279508	0.939053	0.65265	1.11554	1.16747	1.0448	0.955274	1.18923	0.940838
ALAD ENSG00000148218	1.08893	0.937099	0.92352	0.640633	0.799828	0.983286	1.20676	1.0631
ALAS1 ENSG00000023330	1.38199	0.972186	1.20573	0.647183	1.04946	1.03134	0.968821	0.880143
ALAS2 ENSG00000158578	1.02482	0.921475	1.10689	1.1365	0.958291	0.892922	1.3064	0.814985
ALB ENSG00000163631	1.00235	1.00256	0.892987	0.734975	0.863086	1.20216	0.917763	1.15894
ALCAM ENSG00000170017	0.903964	1.14684	0.908188	0.747853	0.896321	1.29268	1.1458	1.24462
ALDH16A1 ENSG00000161618	1.03551	0.883934	0.767594	0.822746	0.920019	0.644045	0.7892	1.09852
ALDH18A1 ENSG00000059573	0.876118	0.971872	0.687874	0.825888	1.22953	0.99751	0.973625	0.972768
ALDH1A1 ENSG00000165092	0.951561	0.982248	0.92049	0.76299	0.933529	0.85885	1.03869	0.947008
ALDH1A2 ENSG00000128918	1.06004	1.42579	1.20807	1.11207	0.906452	1.11425	1.09947	1.21785
ALDH1A3 ENSG00000184254	0.993965	0.875428	1.25454	0.902399	1.12089	0.980772	0.871428	1.09876
ALDH1B1 ENSG00000137124	1.01783	0.808113	0.916662	0.662114	1.18135	0.813199	1.07719	0.929032
ALDH1L1 ENSG00000144908	1.54813	0.928447	0.91064	1.06713	0.82564	0.868268	1.06412	1.04313
ALDH1L2 ENSG00000136010	1.14942	0.907363	0.862665	1.07337	1.29681	1.19689	0.869746	0.812426
ALDH3A1 ENSG00000108602	1.04555	1.25539	0.93309	0.859616	0.958691	0.79236	0.940592	0.908966
ALDH3A2 ENSG00000072210	0.924938	0.916166	1.42454	0.990402	1.09127	0.854309	1.03274	1.06094
ALDH3B1 ENSG00000006534	1.4384	1.06267	0.963592	1.0005	0.912766	1.10293	0.939197	1.01676
ALDH3B2 ENSG00000132746	0.906489	0.984007	1.37024	1.07956	0.973781	0.894755	0.946435	0.951465
ALDH4A1 ENSG00000159423	1.08116	1.18805	0.816675	1.06704	1.17222	1.05406	0.879039	0.717756
ALDH5A1 ENSG00000112294	1.12631	0.769872	0.887444	0.822767	0.90032	1.1403	1.0586	0.811736
ALDH6A1 ENSG00000119711	1.00939	0.851057	0.928412	0.60055	1.01241	1.18819	0.800027	1.34145
ALDH7A1 ENSG00000164904	0.698526	0.850764	0.999527	1.07295	0.850352	1.01955	1.00746	0.960813
ALDH8A1 ENSG00000118514	0.951382	1.3226	0.939334	1.00983	0.936673	1.03856	0.870818	0.737174
ALDH9A1 ENSG00000143149	1.20714	1.0885	0.791709	1.12963	1.11316	1.22553	0.837928	0.994473
ALDOA ENSG00000149925	1.14418	0.937787	0.900397	0.92454	0.9714	0.943252	0.682178	0.939743
ALDOC ENSG00000109107	1.23192	1.4963	1.20133	1.22641	1.06611	1.26943	1.03049	0.968702
ALG1 ENSG00000033011	1.17382	0.996941	0.939243	1.23376	1.00527	0.873681	0.946742	1.05286
ALG10 ENSG00000139133	0.932315	1.09277	0.960809	0.980174	1.19281	0.747451	1.02598	0.936498
ALG10B ENSG00000175548	0.987664	0.830007	0.862248	0.931775	0.780667	0.81361	0.959497	1.02552
ALG11 ENSG00000253710	1.00928	1.06245	0.862647	1.10647	0.753647	0.967529	1.05898	1.16115
ALG12 ENSG00000182858	0.98238	0.933752	1.15775	0.944315	1.06281	0.999721	1.23937	1.09891
ALG13 ENSG00000101901	1.1921	0.976684	1.13941	1.12004	1.01967	0.914872	0.97951	1.1597
ALG14 ENSG00000172339	0.913451	0.760569	0.890443	1.18158	1.13444	1.01774	1.0732	0.966888
ALG1L ENSG00000189366	0.879927	1.18119	1.26762	0.808667	0.948159	1.20705	0.967636	1.05787
ALG1L2 ENSG00000251287	1.03726	0.83817	1.14286	0.968445	1.17177	0.924385	1.01527	1.04463
ALG2 ENSG00000119523	0.879238	1.09012	1.09932	1.15721	1.06414	0.975306	0.965382	0.915886
ALG3 ENSG00000214160	1.07609	0.833778	0.825372	0.80452	0.711204	1.0011	1.23869	1.14918
ALG5 ENSG00000120697	1.01931	1.24379	0.80507	0.950024	0.906177	1.01464	0.900865	0.978103
ALG6 ENSG00000088035	0.922272	0.983014	1.10978	1.03348	1.01027	0.802459	1.0405	1.52199
ALG8 ENSG00000159063	1.00961	1.21645	1.05344	1.23115	1.10284	0.975789	1.16529	1.158
ALG9 ENSG00000086848	1.1189	0.776495	1.09591	0.758094	0.798255	0.87504	0.97618	0.970677
ALK ENSG00000171094	0.908337	1.14724	0.938939	1.04118	0.735786	0.834445	1.02905	1.11219
ALKBH1 ENSG00000100601	0.770786	0.95754	1.08012	0.821454	0.898713	1.25412	1.04888	1.12515
ALKBH2 ENSG00000189046	1.01967	0.9269	0.818062	1.00259	1.03524	0.74617	0.952318	1.02212
ALKBH3 ENSG00000166199	0.934535	1.03918	0.74693	0.99665	0.798828	0.927947	1.12382	1.09418
ALKBH4 ENSG00000160993	0.976318	0.965751	0.801938	0.774298	0.920074	0.972072	0.956751	0.856146
ALKBH5 ENSG00000091542	0.995406	0.975762	1.12342	0.914367	1.07127	1.12419	1.01782	0.970106
ALKBH6 ENSG00000239382	0.93348	0.848674	0.845324	0.934925	1.20984	0.870179	1.04421	1.19958
ALKBH7 ENSG00000125652	0.901919	0.945591	1.10519	0.806206	0.813413	0.974153	1.04244	1.105
ALKBH8 ENSG00000137760	0.948941	0.789683	0.908274	0.979599	0.930636	1.10727	0.90229	0.926193
ALLC ENSG00000151360	1.16206	0.95509	1.18403	1.00661	1.18133	0.997775	1.09375	0.806343
ALMS1 ENSG00000116127	1.04012	1.18945	0.880198	0.607009	0.99946	0.766836	1.2577	0.927524
ALOX12 ENSG00000108839	0.968776	1.06991	0.966263	1.09115	1.07679	1.1158	1.16352	0.921643
ALOX12B ENSG00000179477	0.779006	1.01277	0.829118	1.068	1.10658	0.929086	0.934239	1.16045
ALOX15 ENSG00000161905	0.783798	1.10242	1.09946	1.05694	1.08116	0.89823	0.869355	1.16691
ALOX15B ENSG00000179593	0.924503	1.21417	0.727267	0.886661	0.839604	1.28813	0.657955	1.08328
ALOX5 ENSG00000012779	1.12468	0.967123	1.2208	1.30776	0.984297	0.929591	0.951189	0.944998
ALOX5AP ENSG00000132965	1.0651	0.790026	0.9548	0.723983	1.06644	0.970911	1.05215	1.43566
ALPK1 ENSG00000073331	0.8403	0.834421	1.18157	1.1125	1.14571	0.821518	0.998993	1.03698
ALPK2 ENSG00000198796	1.04012	1.09201	1.08045	1.23191	0.830775	0.737627	1.04435	1.05943
ALPK3 ENSG00000136383	1.27253	1.01448	0.885096	0.974619	1.15668	1.2105	1.40799	0.800142
ALPL ENSG00000162551	0.892037	1.2662	0.699204	0.917825	1.00682	1.0667	0.9429	0.757441
ALPP ENSG00000163283	0.876469	1.08699	1.28564	1.02499	0.699623	1.02642	0.930905	0.811761
ALS2 ENSG00000003393	0.734334	0.955122	1.08127	1.12572	0.950843	0.924337	1.13286	0.916307
ALS2CL ENSG00000178038	1.03227	1.15271	0.61737	0.761347	1.14542	1.17599	0.867213	0.971303
ALS2CR11 ENSG00000155754	1.12727	1.16008	0.722023	1.27197	1.0487	0.871299	0.888097	0.92506
ALS2CR12 ENSG00000155749	0.968149	0.85734	0.834511	1.27845	0.802209	1.27229	0.705657	1.10668
ALX3 ENSG00000156150	0.726513	1.20799	0.851356	1.00097	0.916149	1.12519	0.995702	0.77062
ALYREF ENSG00000183684	1.32452	0.886841	0.889781	1.05853	0.97586	0.915575	0.84548	1.07818
AMACR ENSG00000242110	1.12135	0.961401	0.701033	0.891659	0.863482	0.840873	1.21361	0.949682
AMBN ENSG00000178522	1.11755	0.923791	1.142	0.910859	1.16652	1.01979	0.848319	0.93898
AMBP ENSG00000106927	0.939302	0.9087	0.926011	1.24067	1.25184	0.82516	0.856935	0.859945
AMBRA1 ENSG00000110497	0.923683	1.02804	1.25723	0.970309	0.814423	0.985418	0.979652	1.00165
AMD1 ENSG00000123505	1.27218	1.02536	1.11642	0.649488	0.988656	1.03543	0.819971	1.01203
AMDHD1 ENSG00000139344	0.81397	0.816862	0.903314	0.957431	1.18159	1.24636	1.06229	0.840591
AMDHD2 ENSG00000162066	1.05174	0.948419	0.854312	1.10793	1.19798	0.859714	0.996657	0.846311
AMELX ENSG00000125363	0.984437	0.858018	1.00936	0.915218	0.860471	1.11589	0.980197	0.924068
AMER1 ENSG00000184675	1.088	0.923601	0.901401	1.16405	0.939597	0.834974	1.10461	0.99744
AMER2 ENSG00000165566	1.01755	0.855948	1.16589	0.847866	0.97971	0.961486	0.775012	1.12124
AMFR ENSG00000159461	0.720655	0.759265	0.773281	0.894075	1.07838	0.789178	1.14418	0.761314
AMH ENSG00000104899	0.991012	0.773607	1.11372	1.06649	0.938185	0.823123	0.892523	1.07091
AMHR2 ENSG00000135409	0.746261	1.16391	1.21482	1.06196	0.939788	1.06692	0.994806	0.956108
AMIGO1 ENSG00000181754	1.05107	0.930618	0.769677	0.878741	1.12049	0.740644	1.44568	0.954595
AMIGO2 ENSG00000139211	1.11497	1.03028	1.09546	0.839703	1.12273	0.778589	0.90273	0.973003
AMIGO3 ENSG00000176020	0.874972	1.04036	0.997106	0.932764	1.14018	0.896863	1.13358	0.915009
AMMECR1 ENSG00000101935	1.01896	1.08903	0.834706	0.904707	1.24027	1.00484	0.812022	1.37682
AMMECR1L ENSG00000144233	0.935127	1.08859	1.13934	1.14447	1.01656	1.05126	0.954794	1.07744
AMN ENSG00000166126	0.803063	0.930683	0.801536	0.794473	0.997217	1.03291	1.0762	1.00806
AMN1 ENSG00000151743	0.973729	0.946075	0.963479	0.897385	0.835486	1.112	1.04976	1.11334
AMOT ENSG00000126016	0.860506	0.894686	1.11328	1.02458	1.05615	1.05905	1.06462	1.14437
AMOTL1 ENSG00000166025	0.947343	1.16478	0.785789	1.10728	0.91899	1.10883	1.11694	0.87109
AMOTL2 ENSG00000114019	1.27504	0.865494	1.17524	0.999685	0.815148	1.02995	0.824213	1.0092
AMPD1 ENSG00000116748	0.963358	0.930458	1.21983	1.19859	1.08723	1.02439	1.1343	0.865488
AMPD2 ENSG00000116337	1.08249	0.739589	1.07499	1.01775	1.01894	1.01637	1.07404	0.785221
AMPD3 ENSG00000133805	0.858295	0.96974	1.00043	1.22387	1.0381	0.889264	1.06656	0.911101
AMPH ENSG00000078053	1.01057	1.07692	1.04793	0.768289	0.844098	1.05301	1.00837	0.810461
AMT ENSG00000145020	0.868701	0.907958	1.02387	0.905743	0.893957	0.899666	0.863047	0.874442
AMY1A ENSG00000237763	1.03881	1.17115	1.33023	1.2281	1.03273	0.835187	0.988879	1.11255
AMY1B ENSG00000174876	0.899049	1.32504	1.16868	1.10154	1.12748	1.06103	0.647567	1.04563
AMY1C ENSG00000187733	0.702923	1.15545	0.937534	1.18457	1.08452	0.845307	1.07781	1.29028
AMY2B ENSG00000240038	1.12607	1.01183	1.19097	1.0401	1.08609	1.08287	1.05425	0.778899
AMZ1 ENSG00000174945	0.872986	0.813907	0.960186	1.04741	1.00785	0.816137	1.03041	0.828294
AMZ2 ENSG00000196704	1.35948	1.19046	0.839826	0.943229	1.17478	0.859708	0.967286	0.942368
ANAPC1 ENSG00000153107	0.921999	0.812395	1.14306	0.929826	1.1615	1.11806	1.09506	0.869205
ANAPC10 ENSG00000164162	1.0558	0.832565	1.13115	0.777111	1.04509	0.88365	0.932671	0.922474
ANAPC11 ENSG00000141552	1.18874	0.919284	1.1635	0.917302	1.03418	1.04668	1.18371	1.12278
ANAPC13 ENSG00000129055	0.788878	1.03994	0.871154	0.863642	1.17345	0.926383	0.761388	1.28566
ANAPC15 ENSG00000110200	1.16174	1.16543	0.670998	1.05648	0.906764	1.00701	1.26653	1.11227
ANAPC16 ENSG00000166295	0.78847	1.10486	1.13749	1.06212	1.1655	0.95931	1.01358	1.06048
ANAPC2 ENSG00000176248	1.00697	1.14715	0.701941	1.14402	1.00967	1.06547	0.890673	1.06575
ANAPC4 ENSG00000053900	0.937801	1.22436	0.807788	1.36476	1.04067	0.898013	1.02216	0.868225
ANAPC5 ENSG00000089053	0.935055	0.916246	0.87249	0.856071	1.12159	0.989376	0.964288	1.14972
ANAPC7 ENSG00000196510	1.12602	1.34804	1.06308	1.15362	1.00794	0.972312	1.09585	1.02392
ANG ENSG00000214274	1.04665	0.960127	1.07496	1.12539	1.03651	1.06588	1.21799	0.956927
ANGEL1 ENSG00000013523	0.990125	0.685711	1.03765	0.875298	0.996223	1.06622	0.954709	1.02621
ANGEL2 ENSG00000174606	1.11931	1.12207	1.0288	0.909249	0.967286	0.988285	1.0484	0.76923
ANGPT1 ENSG00000154188	1.15771	1.08235	1.05479	0.765168	1.22229	1.05861	0.897007	1.05991
ANGPT2 ENSG00000091879	1.07292	1.11678	0.972928	1.13266	0.970644	0.778289	0.945086	0.962277
ANGPT4 ENSG00000101280	0.933611	0.964922	1.15326	1.15709	1.07741	0.860603	0.855174	1.16638
ANGPTL1 ENSG00000116194	1.18383	0.951529	0.974492	0.979887	0.83334	0.986837	1.13265	0.948754
ANGPTL2 ENSG00000136859	1.28257	1.77124	0.888342	1.08966	1.12491	0.844319	1.09679	0.828213
ANGPTL3 ENSG00000132855	1.08354	1.09147	1.1385	0.754316	0.949447	0.840918	0.921441	0.946321
ANGPTL4 ENSG00000167772	1.40904	1.39031	1.47907	1.0037	1.07069	1.0392	0.973366	0.881229
ANGPTL6 ENSG00000130812	0.789383	1.09214	0.874548	0.969312	1.05833	1.05186	1.10451	0.89683
ANGPTL7 ENSG00000171819	0.731261	1.09387	1.06618	1.05862	0.884874	0.883124	0.881987	0.946248
ANGPTL8 ENSG00000130173	0.92671	0.986542	1.27741	0.937958	1.06308	0.899303	1.28562	1.00769
ANHX ENSG00000227059	1.09394	0.889482	0.965245	0.82107	0.836027	0.914594	1.09326	0.838126
ANK1 ENSG00000029534	1.11643	0.813021	1.17712	1.00407	1.08872	0.853356	0.840118	1.0498
ANK2 ENSG00000145362	1.03968	1.01483	1.08237	1.16026	0.869178	1.01728	1.01677	1.07293
ANK3 ENSG00000151150	0.886166	1.1693	1.13684	0.810481	0.998938	0.947087	1.10097	1.09624
ANKAR ENSG00000151687	0.948558	1.01786	0.947966	1.04593	0.757348	0.904016	0.889049	0.888435
ANKDD1A ENSG00000166839	1.3787	1.04067	1.00268	0.830204	0.746162	1.22044	1.02275	0.827838
ANKDD1B ENSG00000189045	1.14336	0.904609	0.984944	0.957359	1.0013	1.00571	1.10734	1.03989
ANKEF1 ENSG00000132623	1.10959	1.10028	0.980809	1.09739	1.0954	1.07481	1.03328	1.04557
ANKFN1 ENSG00000153930	1.05496	0.983326	0.965982	0.715721	1.12015	0.911049	1.09566	1.02325
ANKFY1 ENSG00000185722	0.922563	1.00282	0.925706	1.08361	1.29074	1.1264	1.04888	0.724169
ANKH ENSG00000154122	0.992003	1.19647	0.807242	1.14393	1.02556	0.953991	0.99254	1.19718
ANKHD1 ENSG00000131503	1.02998	0.893063	1.21381	0.964254	1.03527	0.862298	1.00353	0.933646
ANKHD1-EIF4EBP3 ENSG00000254996	1.04997	0.903608	0.956658	1.06165	1.05401	0.781253	1.21647	0.855067
ANKIB1 ENSG00000001629	0.811507	0.912143	0.929313	1.1087	0.912112	0.997548	0.929314	1.00668
ANKK1 ENSG00000170209	1.04131	0.890699	0.811841	1.1499	1.02347	1.01378	1.05764	0.934457
ANKLE1 ENSG00000160117	1.07162	1.08155	1.08914	0.930128	0.887211	0.856499	0.992882	1.04966
ANKLE2 ENSG00000176915	1.02283	0.767665	1.13548	0.680812	0.94869	1.20981	1.15687	1.00565
ANKMY1 ENSG00000144504	0.701186	0.957012	0.869339	1.00388	0.866092	0.758601	0.852079	0.715221
ANKMY2 ENSG00000106524	0.994553	0.998614	0.947666	1.06828	0.961043	0.784604	0.998193	0.967735
ANKRA2 ENSG00000164331	0.851882	1.074	0.910536	0.797934	1.04675	1.16966	1.37819	1.08801
ANKRD1 ENSG00000148677	0.958518	1.08754	0.864419	0.897125	0.885926	1.17454	0.927009	0.983429
ANKRD10 ENSG00000088448	0.798043	1.0265	1.34563	1.0224	0.854231	0.862593	0.815807	0.953008
ANKRD11 ENSG00000167522	0.699501	0.708629	1.05231	1.03322	1.22571	0.973789	1.23674	0.992441
ANKRD12 ENSG00000101745	0.92123	0.845	0.679855	1.0755	1.05906	1.1079	0.775109	0.886382
ANKRD13A ENSG00000076513	1.00123	0.836388	0.692146	1.14925	1.04698	0.95499	1.04249	1.02954
ANKRD13B ENSG00000198720	1.04097	1.2372	0.977126	0.840089	1.37071	0.880677	1.01528	1.05456
ANKRD13C ENSG00000118454	1.11546	1.20232	0.671295	1.08991	0.880541	0.951261	0.991969	0.776579
ANKRD13D ENSG00000172932	0.89158	0.996601	1.15107	0.994951	0.647752	0.922088	1.20799	0.928497
ANKRD16 ENSG00000134461	0.862	0.988997	1.11132	1.01578	1.27411	1.18721	0.902188	1.06286
ANKRD17 ENSG00000132466	1.11646	0.854792	0.819118	1.13047	1.07062	1.08215	0.891266	0.853226
ANKRD18A ENSG00000180071	1.01615	1.33619	1.02593	0.816985	1.13723	1.05295	0.893182	0.978777
ANKRD18B ENSG00000230453	1.04343	1.10452	1.10226	1.07748	0.811561	0.901764	1.03159	0.917316
ANKRD2 ENSG00000165887	0.936296	0.937843	1.08039	1.12985	0.836132	0.946792	0.949608	0.910817
ANKRD20A1 ENSG00000260691	0.86353	1.19429	0.990635	0.967081	1.05349	0.86561	0.810434	0.860532
ANKRD20A2 ENSG00000183148	0.977526	0.625134	1.04057	0.77358	1.33744	1.16717	1.01482	0.974383
ANKRD20A3 ENSG00000276203	0.909937	0.908495	1.20795	0.853855	1.17896	0.964502	0.936341	0.82855
ANKRD20A4 ENSG00000172014	1.17766	1.03203	0.774717	0.906755	1.10861	0.896221	1.00233	1.16286
ANKRD22 ENSG00000152766	1.15825	1.27233	1.04387	0.947661	0.940591	0.954602	1.19405	0.817224
ANKRD23 ENSG00000163126	0.75043	0.815073	0.989844	0.787366	0.832315	1.12604	1.20032	1.19183
ANKRD24 ENSG00000089847	1.14027	0.876762	1.08221	0.930008	0.848654	0.823643	0.777883	0.820333
ANKRD26 ENSG00000107890	1.27304	1.08886	0.914517	1.12308	1.14323	0.851962	0.89483	0.937074
ANKRD27 ENSG00000105186	0.897527	0.984426	0.830929	1.11571	1.11335	1.06269	0.813152	0.788981
ANKRD28 ENSG00000206560	1.25647	0.911293	1.06544	0.881459	1.0213	0.921132	0.932564	1.08831
ANKRD29 ENSG00000154065	0.991686	0.856506	0.836608	0.918559	0.944528	0.910509	0.914107	0.903698
ANKRD30A ENSG00000148513	0.718229	0.663196	1.02559	1.0721	1.24469	1.13655	0.772087	0.815143
ANKRD30B ENSG00000180777	1.02937	0.917497	1.0232	0.89076	1.24454	1.21354	0.734571	0.927754
ANKRD30BL ENSG00000163046	0.880853	1.13655	1.05558	0.987775	0.891264	0.948067	0.899542	0.772219
ANKRD31 ENSG00000145700	1.2768	1.01239	0.861268	1.03586	0.967574	1.03019	1.02392	0.734069
ANKRD33 ENSG00000167612	0.937158	1.19088	1.13256	1.08709	1.13201	1.01875	1.14023	0.978563
ANKRD33B ENSG00000164236	1.03648	1.08472	0.990145	1.05061	0.959415	0.978433	0.868936	1.00564
ANKRD34A ENSG00000272031	0.809807	1.04312	1.09154	0.881011	0.857414	0.691701	0.809916	0.853833
ANKRD34B ENSG00000189127	1.06157	0.82609	1.20675	0.985031	0.850016	0.980549	1.1226	1.00313
ANKRD35 ENSG00000198483	1.05678	1.24834	1.00546	1.10177	0.988614	0.947522	0.834639	0.995453
ANKRD36 ENSG00000135976	1.18814	1.03446	0.923166	1.03124	0.98563	0.918576	1.14416	0.718644
ANKRD36B ENSG00000196912	1.03547	1.38925	0.986732	0.907756	0.769928	0.811037	1.13416	0.850773
ANKRD36C ENSG00000174501	1.10563	0.967763	1.08993	0.915286	0.885868	0.77352	0.727796	1.06828
ANKRD37 ENSG00000186352	1.1659	1.03458	0.71165	0.814563	1.00227	1.00214	0.809227	0.962629
ANKRD39 ENSG00000213337	0.941435	1.19164	0.944166	0.937043	1.00349	1.02897	0.917169	1.20505
ANKRD40 ENSG00000154945	0.876552	0.803666	0.558772	0.991829	1.04882	1.11186	0.947165	0.914103
ANKRD42 ENSG00000137494	1.08658	0.9498	0.960496	1.09422	0.825199	1.03519	1.04694	0.916062
ANKRD44 ENSG00000065413	0.968677	0.721504	0.752377	1.05099	0.962127	0.94813	0.807738	0.960912
ANKRD45 ENSG00000183831	0.995503	1.1484	0.885622	1.02301	0.898308	0.952494	0.875021	1.11315
ANKRD46 ENSG00000186106	1.00347	1.3291	1.13074	0.8157	0.843778	1.27315	1.12102	0.874968
ANKRD49 ENSG00000168876	0.929397	1.22048	0.951958	1.05945	1.22002	1.2764	1.05112	1.01625
ANKRD50 ENSG00000151458	0.809784	1.10727	1.24971	0.773381	1.22304	0.847302	1.04046	0.923075
ANKRD52 ENSG00000139645	0.954287	0.854956	1.11992	0.845765	1.07581	0.902009	0.977194	1.08032
ANKRD53 ENSG00000144031	1.0836	1.08878	1.00471	0.872947	1.30069	0.917196	1.10782	1.06218
ANKRD54 ENSG00000100124	1.08394	1.18094	0.904559	1.0642	0.784513	0.986098	0.943901	0.955669
ANKRD6 ENSG00000135299	0.88892	0.882213	1.04509	1.20121	0.980056	1.15563	0.948662	0.878524
ANKRD62 ENSG00000181626	0.902415	1.07572	0.949659	1.0257	1.15505	0.724722	0.767228	1.44536
ANKRD65 ENSG00000235098	0.84432	0.922086	1.03089	0.999314	1.07754	0.892898	0.882246	1.0239
ANKRD7 ENSG00000106013	1.07114	0.970513	1.1138	1.06035	0.949453	0.833151	1.12989	1.09973
ANKRD9 ENSG00000156381	0.756639	0.818778	1.14145	1.07032	0.762393	0.930865	0.889165	1.10481
ANKS1A ENSG00000064999	1.21061	0.857633	0.854254	0.986195	1.14702	0.9697	0.905414	0.741635
ANKS1B ENSG00000185046	0.882596	0.949799	1.13395	0.82976	0.970874	0.873177	0.918646	1.08278
ANKS3 ENSG00000168096	1.01452	0.783031	0.863518	0.999076	0.863334	1.10234	0.95694	0.94865
ANKS4B ENSG00000175311	0.909374	0.994528	0.660974	1.04563	0.984042	0.863546	1.15688	1.13418
ANKS6 ENSG00000165138	0.727486	0.659647	0.911951	0.986318	1.00546	1.27156	0.926029	1.27752
ANKUB1 ENSG00000206199	0.9697	0.947454	1.25068	0.902482	0.803866	0.95351	1.02975	1.00715
ANKZF1 ENSG00000163516	1.22127	0.955352	0.988412	0.940258	1.06839	0.931527	0.942483	1.15159
ANLN ENSG00000011426	0.753859	0.89693	1.08591	1.07784	1.16601	1.09926	1.20919	1.02985
ANO1 ENSG00000131620	0.732421	0.852719	0.948946	0.639681	0.970533	0.859102	0.770893	0.789902
ANO10 ENSG00000160746	0.891989	1.18094	0.867309	1.12447	0.975083	0.749156	1.1027	1.04058
ANO2 ENSG00000047617	0.916956	0.877117	1.22518	0.856705	1.23149	0.791642	0.986819	0.92214
ANO3 ENSG00000134343	1.10964	1.02572	1.10205	0.902296	0.914275	0.814709	1.23857	1.25934
ANO4 ENSG00000151572	0.970972	0.85572	0.893353	0.731029	0.991994	0.788564	0.999439	1.14602
ANO5 ENSG00000171714	1.04829	0.773262	0.873845	1.18177	0.937807	0.938064	1.14696	0.875348
ANO6 ENSG00000177119	1.19601	0.90185	0.968784	0.868292	1.07552	0.832678	1.20236	1.17531
ANO7 ENSG00000146205	0.995682	0.605457	1.17737	1.09058	1.00215	0.972177	0.674092	0.987946
ANO8 ENSG00000074855	0.790057	1.20194	0.889097	0.956794	1.12969	0.944081	1.10313	0.962819
ANO9 ENSG00000185101	0.857383	0.95022	0.650075	1.24643	1.06914	0.876738	0.939022	0.647637
ANOS1 ENSG00000011201	0.88236	0.958126	0.994652	0.909769	0.885257	1.07724	0.908244	0.915484
ANP32A ENSG00000140350	1.13894	0.901333	1.29204	1.05223	0.93008	1.20391	0.981809	1.04741
ANP32B ENSG00000136938	1.00058	0.989654	1.27286	0.988026	0.974284	1.02226	0.927923	1.13527
ANP32E ENSG00000143401	0.891685	1.02366	1.13905	0.947852	1.03815	0.936628	0.845867	0.828359
ANPEP ENSG00000166825	0.984241	0.791158	0.688088	1.26232	0.821674	0.769912	0.515334	0.610235
ANTXR1 ENSG00000169604	1.05381	1.27011	0.901843	0.811192	0.890749	1.29142	1.10286	0.717347
ANTXR2 ENSG00000163297	0.904825	0.692621	1.15106	1.70951	0.870076	0.854059	0.699985	0.980233
ANXA1 ENSG00000135046	0.81583	1.12302	1.49284	1.42273	0.864096	0.745998	0.690983	0.861093
ANXA11 ENSG00000122359	1.32932	1.19787	1.63801	0.913301	1.07884	1.02331	0.701903	1.05844
ANXA13 ENSG00000104537	0.939395	1.065	1.12661	0.844514	0.709916	0.954651	1.09716	1.0011
ANXA2 ENSG00000182718	1.15767	1.18203	1.55259	1.14686	0.939717	1.31658	0.974947	1.03649
ANXA2R ENSG00000177721	1.05989	1.0153	1.08995	1.07285	0.864005	1.05511	0.962757	0.980745
ANXA3 ENSG00000138772	1.01873	0.82359	1.08454	0.616846	1.01012	1.22527	1.07768	0.851402
ANXA4 ENSG00000196975	0.922687	0.764058	0.882917	1.0122	1.02506	1.22872	0.866341	0.895975
ANXA5 ENSG00000164111	1.2814	1.13975	0.940191	0.785691	1.08421	1.04652	1.14773	0.95674
ANXA6 ENSG00000197043	0.873103	0.860056	0.947062	0.796877	1.01581	0.96391	1.09127	1.15332
ANXA7 ENSG00000138279	0.886456	1.18827	0.908244	0.914575	1.04074	0.829717	1.12853	0.861774
ANXA8 ENSG00000265190	1.04217	1.09347	1.68868	1.15465	0.767141	0.728849	0.944917	0.979877
ANXA8L1 ENSG00000264230	1.0268	0.861475	1.3181	1.28178	0.953598	1.00559	1.0368	1.14798
ANXA9 ENSG00000143412	0.867832	1.02377	1.16671	1.02404	0.914979	0.93094	0.960862	0.926582
AOAH ENSG00000136250	0.989481	0.735525	0.913071	0.891877	0.948989	1.05017	1.11313	0.876743
AOC1 ENSG00000002726	1.02802	1.10605	1.25774	1.02659	0.843843	1.01234	1.42628	0.955732
AOC2 ENSG00000131480	1.16119	1.00798	1.12622	0.77322	1.19204	0.834184	1.11583	1.34705
AOC3 ENSG00000131471	1.00543	0.961821	1.18907	0.916739	1.0331	0.990347	0.8871	1.07199
AOX1 ENSG00000138356	0.916528	1.05786	0.980146	0.910254	1.11377	0.891784	0.972659	1.10179
AP000295.9 ENSG00000249624	0.883889	1.08705	0.961807	1.0022	0.847591	0.974328	0.995503	0.961036
AP000304.12 ENSG00000249209	0.931698	1.03558	1.23026	1.0003	1.08453	1.01704	0.820222	1.00938
AP000349.2 ENSG00000280178	1.04414	1.20336	0.743814	0.860867	0.818322	0.987672	0.799019	1.08264
AP000350.10 ENSG00000251357	1.12623	0.948095	1.23787	1.11865	1.00158	0.987558	0.965001	1.0773
AP000721.4 ENSG00000256100	1.23021	1.00629	0.896121	1.24264	1.1203	1.02054	0.87744	0.829587
AP000769.1 ENSG00000279576	0.871737	0.829993	1.00874	0.48582	1.13733	0.536606	1.1487	0.863643
AP000866.1 ENSG00000279342	0.847162	0.908843	0.867933	1.0062	0.895862	0.922248	1.09526	0.954295
AP006285.2 ENSG00000278919	0.933556	0.91094	1.06892	0.848832	0.99789	0.972423	1.01401	1.03429
AP1AR ENSG00000138660	1.18475	1.22391	1.12711	1.28654	1.07098	1.01711	1.13544	1.0431
AP1B1 ENSG00000100280	1.07513	0.944616	1.01833	1.03526	1.28324	0.711003	1.02733	1.27636
AP1G1 ENSG00000166747	1.11458	0.928365	0.999277	0.698301	1.04102	0.847455	0.804319	0.987527
AP1G2 ENSG00000213983	0.953376	0.85509	0.764169	1.05437	1.20761	0.943602	0.936447	0.98336
AP1M1 ENSG00000072958	1.08112	1.01455	0.863925	0.895531	0.946532	0.698706	1.20812	0.823501
AP1M2 ENSG00000129354	0.893667	0.88141	1.16168	0.633351	0.981437	0.977652	0.767372	1.24888
AP1S1 ENSG00000106367	1.13689	0.94331	0.752071	0.910514	1.02524	0.855362	0.745855	1.1408
AP1S2 ENSG00000182287	0.871027	0.88726	0.914627	0.840053	0.975175	0.739085	0.948037	1.16822
AP1S3 ENSG00000152056	1.16559	1.39283	1.12451	0.880164	1.07673	0.891932	1.01227	0.871743
AP2A1 ENSG00000196961	1.34117	0.880314	0.818336	0.8825	1.10745	0.940644	1.18953	1.0688
AP2A2 ENSG00000183020	0.811258	1.09695	1.01019	0.663258	1.21634	0.930683	1.26701	0.797334
AP2B1 ENSG00000006125	1.01891	0.890217	0.954274	0.996456	0.918563	0.928396	1.20568	1.11368
AP2M1 ENSG00000161203	1.02825	0.919115	0.837712	0.658989	0.936091	0.783013	1.1024	1.08841
AP2S1 ENSG00000042753	0.959587	0.932263	0.780162	0.692765	1.06231	0.848093	0.823278	0.740837
AP3B1 ENSG00000132842	1.14136	1.11984	0.731686	0.955372	0.993835	1.09731	0.998128	1.09454
AP3B2 ENSG00000103723	1.31334	1.239	1.08465	0.99444	1.06726	1.05007	1.02926	0.905367
AP3D1 ENSG00000065000	0.986303	0.888323	1.20085	0.899739	1.04008	1.07216	0.756583	0.8647
AP3M1 ENSG00000185009	1.06701	0.966051	0.832683	0.731604	0.974608	1.21857	1.08062	1.09698
AP3M2 ENSG00000070718	0.807428	1.18342	0.825692	1.11274	0.97238	0.968674	1.17084	1.21739
AP3S1 ENSG00000177879	1.07697	1.08229	1.23786	0.792595	0.790699	0.864095	0.913323	0.85542
AP3S2 ENSG00000157823	1.03247	0.970267	0.924002	0.834036	1.0372	1.02951	0.836895	0.946825
AP4B1 ENSG00000134262	0.885191	0.99615	1.17135	1.12737	0.966106	0.981406	1.07962	1.03801
AP4E1 ENSG00000081014	1.1447	0.905192	0.831918	0.768739	0.705422	1.0474	1.28106	0.947265
AP4M1 ENSG00000221838	1.00986	1.15774	0.952298	1.26017	0.832728	0.9382	0.91222	1.08426
AP4S1 ENSG00000100478	1.08416	0.907874	0.884583	1.14071	1.14151	1.04923	0.82118	1.16175
AP5B1 ENSG00000254470	1.24441	0.928389	0.957351	0.820078	0.99028	1.08502	1.3059	1.09029
AP5M1 ENSG00000053770	1.16038	0.761665	0.711774	1.09348	0.939	1.17915	0.679435	1.14353
AP5S1 ENSG00000125843	1.06881	0.936232	0.95707	0.733754	0.786643	1.09747	1.05959	1.23023
AP5Z1 ENSG00000242802	1.22754	0.95812	1.21366	1.20871	0.908067	0.697078	0.787786	0.882647
APAF1 ENSG00000120868	1.03502	1.06265	1.10911	1.13569	0.964216	0.693651	1.11267	1.00118
APBA1 ENSG00000107282	1.16672	1.04347	1.09273	0.916538	1.14945	1.10782	1.07498	1.22194
APBA2 ENSG00000034053	1.0958	1.02451	0.917586	1.03659	0.887633	0.89982	0.95185	1.08048
APBA3 ENSG00000011132	1.01504	1.26299	0.812251	0.831584	1.04135	1.01269	0.925745	0.861993
APBB1 ENSG00000166313	0.819898	0.90742	0.822763	1.00533	0.927129	0.847178	0.998659	0.952713
APBB1IP ENSG00000077420	0.856618	1.02155	0.926235	0.990949	0.839178	1.22277	1.01886	1.02078
APBB2 ENSG00000163697	0.800587	0.931193	0.98604	1.15551	1.11186	1.16839	1.08167	0.882736
APBB3 ENSG00000113108	0.936463	0.972427	0.741715	0.849126	1.14589	0.901027	1.05027	0.986559
APC ENSG00000134982	0.896889	0.846981	0.776948	0.892767	1.04968	0.815574	0.983936	1.21999
APC2 ENSG00000115266	1.12866	1.43825	1.028	0.954288	1.09113	1.09475	1.25774	0.977122
APCDD1 ENSG00000154856	1.08394	1.32743	1.08186	1.00775	0.966692	0.91709	0.941574	0.937499
APCDD1L ENSG00000198768	0.815492	1.22995	0.925598	1.21271	0.882331	1.11601	1.26789	1.19096
APEH ENSG00000164062	1.50295	1.03551	0.990616	0.889525	1.05203	0.972245	1.09881	0.934866
APELA ENSG00000248329	0.856852	1.04887	0.880573	1.08099	1.22794	1.26955	1.06456	0.769811
APEX1 ENSG00000100823	0.84629	1.00904	0.863883	0.866353	1.21212	1.00036	1.06354	1.30676
APEX2 ENSG00000169188	1.01367	1.03239	1.24363	1.08897	1.31432	0.885436	0.843481	0.9942
APH1A ENSG00000117362	1.0497	0.872967	1.12587	0.899439	1.06382	1.29376	0.872867	1.13503
APH1B ENSG00000138613	1.02524	0.875563	0.997633	1.02564	1.03898	1.21728	1.1286	1.36572
API5 ENSG00000166181	0.863023	0.923339	0.986335	1.11222	0.94975	0.842404	1.17721	0.903429
APIP ENSG00000149089	1.30157	0.785364	1.17344	0.841703	0.912184	0.947464	1.01693	1.09913
APITD1 ENSG00000175279	1.05961	1.00019	0.934732	0.968789	0.902869	1.14955	0.955645	0.93908
APLF ENSG00000169621	1.12618	1.12446	0.986484	1.00795	0.771701	0.860389	1.09744	1.0655
APLN ENSG00000171388	1.03167	1.17467	0.828807	1.03674	0.96987	1.17048	1.13355	0.79365
APLNR ENSG00000134817	1.05328	1.11438	0.986569	0.940414	0.817171	1.01483	1.02697	0.906165
APLP1 ENSG00000105290	1.20731	1.28148	1.02835	1.085	0.992106	0.973205	1.01015	1.2794
APLP2 ENSG00000084234	1.06141	1.16614	0.999779	1.53404	1.023	1.44273	1.00569	0.790794
APMAP ENSG00000101474	1.11122	0.842334	1.10677	0.94891	0.768492	0.849216	0.935436	0.929269
APOA1 ENSG00000118137	1.3597	0.952923	0.963254	0.859114	1.03048	1.07407	1.06963	1.13261
APOA2 ENSG00000158874	0.976515	1.22076	0.939125	1.21219	1.04279	1.11236	0.918252	0.741436
APOB ENSG00000084674	0.938932	0.856407	1.07789	1.00809	1.00538	1.15239	1.06921	1.44268
APOBEC3A ENSG00000128383	0.84863	1.06598	1.07952	1.05822	1.01086	1.06887	1.10342	0.954968
APOBEC3B ENSG00000179750	1.21221	1.27059	0.922624	1.14428	1.37031	0.75365	1.19883	0.994129
APOBEC3C ENSG00000244509	0.931959	1.80725	0.993677	0.996806	0.987757	1.1724	0.972663	0.916202
APOBEC3D ENSG00000243811	0.825872	0.946145	1.07651	1.10128	1.1964	1.3966	1.01098	1.08361
APOBEC3F ENSG00000128394	0.867544	1.04328	1.02971	0.925889	1.10598	0.727013	0.931966	1.14619
APOBEC3G ENSG00000239713	0.68005	1.24059	0.961801	1.18712	1.16105	0.988721	1.06912	1.12288
APOBEC3H ENSG00000100298	1.14528	0.783035	0.939328	0.857163	0.993913	0.984187	1.03851	0.931874
APOBEC4 ENSG00000173627	0.989579	0.881774	0.965158	1.02348	1.01851	0.904675	1.23614	1.06254
APOBR ENSG00000184730	0.839528	1.10756	1.13452	1.08725	1.17545	0.872549	0.91581	1.10589
APOC1 ENSG00000130208	1.16533	1.27258	0.997714	1.04705	1.06392	1.08183	0.871906	1.05711
APOC2 ENSG00000234906	1.09391	1.06044	1.05355	0.780352	0.992141	1.21088	1.05958	1.01823
APOC3 ENSG00000110245	0.941807	0.926578	0.855832	1.23989	0.856797	0.807145	1.00218	0.806896
APOD ENSG00000189058	0.659345	0.999315	1.26018	1.09716	1.02189	1.43241	1.31098	0.850647
APOE ENSG00000130203	1.10663	2.80135	0.770787	1.00284	1.23527	0.837492	1.05368	0.875201
APOF ENSG00000175336	0.659349	1.02132	0.89188	1.04104	1.12906	1.46798	0.797583	1.09833
APOH ENSG00000091583	0.928311	0.885678	0.983154	0.999849	1.07371	0.751508	1.14466	1.25103
APOL1 ENSG00000100342	0.727265	0.900856	1.42021	0.982952	1.00247	0.990392	0.864058	1.00941
APOL2 ENSG00000128335	1.14424	1.08984	1.06947	0.857979	0.958821	1.07566	1.04865	0.921745
APOL3 ENSG00000128284	1.12842	1.14024	0.945528	1.04636	0.943753	1.13838	1.10706	1.49996
APOL4 ENSG00000100336	1.46451	1.25026	1.11467	0.719228	1.11145	0.871531	1.19218	0.871838
APOL6 ENSG00000221963	1.03461	0.841834	1.4385	0.964683	1.15086	1.011	0.942426	1.08974
APOLD1 ENSG00000178878	0.945558	1.03077	1.17816	0.879688	0.959405	1.22172	0.981314	0.630146
APOM ENSG00000204444	1.13193	0.884815	0.915768	1.06852	0.861828	0.843036	1.03097	1.12919
APOO ENSG00000184831	1.30211	1.00231	0.954729	1.13273	1.08764	1.19905	0.912242	0.875216
APOOL ENSG00000155008	0.912922	0.987984	1.02672	1.13832	1.046	1.20271	0.825395	0.799231
APP ENSG00000142192	0.701602	1.24037	1.36503	0.841093	0.79605	1.03536	1.01314	0.728662
APPBP2 ENSG00000062725	1.17214	1.08035	0.955446	1.25278	0.817421	1.10054	1.10749	1.10884
APPL1 ENSG00000157500	0.972507	0.871202	0.960988	0.975021	0.958272	0.907995	0.997028	0.98041
APPL2 ENSG00000136044	1.37237	1.03794	0.691303	0.807173	0.773107	1.06118	0.994211	0.807888
APRT ENSG00000198931	1.11151	0.975382	0.765628	0.78586	0.994076	0.802998	0.919986	0.885944
APTX ENSG00000137074	0.71122	1.46782	1.16594	0.873373	1.27676	1.02281	1.03761	0.892986
AQP1 ENSG00000240583	1.11035	0.936372	1.37727	0.993348	0.64059	1.24366	1.14622	0.906975
AQP10 ENSG00000143595	1.08053	1.16648	0.91344	0.801574	1.11738	0.874187	0.933381	1.16718
AQP11 ENSG00000178301	0.944235	1.06076	0.885268	1.04954	0.903808	0.972868	1.02707	0.976128
AQP12A ENSG00000184945	1.03165	0.934727	0.85953	0.988455	1.24376	1.06464	1.18181	1.05547
AQP12B ENSG00000185176	0.985514	0.843846	1.07599	1.10171	0.909491	1.12563	0.823808	0.96804
AQP2 ENSG00000167580	1.383	1.19709	1.14133	0.847163	0.982849	0.949821	1.27637	1.06303
AQP3 ENSG00000165272	0.813774	1.39375	2.61322	0.924502	0.728628	0.857914	0.935026	1.56079
AQP4 ENSG00000171885	0.985045	0.83935	0.968419	0.892463	1.20392	0.947253	1.02226	1.02494
AQP5 ENSG00000161798	1.2765	1.05255	0.872773	0.946092	1.11875	0.864696	1.2128	0.872486
AQP6 ENSG00000086159	0.897055	1.23774	1.05945	1.00162	0.728833	1.13633	0.898304	0.992402
AQP7 ENSG00000165269	1.53274	1.16669	0.749863	0.803103	0.741828	1.46816	1.22208	1.10458
AQR ENSG00000021776	0.825885	1.10735	0.941667	0.890928	1.05264	1.05305	1.06873	1.18014
AR ENSG00000169083	0.819307	1.56969	0.816192	1.23754	0.981094	0.977381	0.878914	1.16919
ARAF ENSG00000078061	0.712534	1.08476	0.825557	0.970113	0.751951	0.840166	0.987057	1.36532
ARAP1 ENSG00000186635	0.992849	0.932835	0.70744	0.969875	1.07455	0.902173	0.760178	1.05112
ARAP2 ENSG00000047365	0.972769	0.966105	0.854352	1.11749	1.16781	0.982427	0.77762	0.87808
ARAP3 ENSG00000120318	0.911069	1.52544	0.902986	1.3872	1.20273	0.954321	1.10838	1.16576
ARC ENSG00000198576	0.857353	1.00028	0.821748	0.953336	0.984832	0.886748	1.09367	0.923843
ARCN1 ENSG00000095139	0.896676	0.740061	0.933742	0.98678	0.98685	0.947117	1.10389	0.716234
AREG ENSG00000109321	0.885739	0.884454	1.2744	1.04062	0.94954	1.16698	1.09338	0.945525
AREL1 ENSG00000119682	0.950245	1.48038	1.25346	1.07482	0.974403	1.3061	0.893568	1.02013
ARF1 ENSG00000143761	0.92925	0.999621	1.04493	0.861515	1.01958	1.20936	0.803263	1.10496
ARF3 ENSG00000134287	1.38104	1.25054	0.92507	1.23833	0.981079	1.23998	0.997687	0.958192
ARF4 ENSG00000168374	0.912866	1.09245	1.56682	0.903417	0.883666	0.894885	0.966759	0.82771
ARF5 ENSG00000004059	0.660002	0.737226	0.989477	1.07143	1.04386	0.996696	1.03319	0.901651
ARF6 ENSG00000165527	1.30098	1.0148	1.4494	0.896821	1.17879	0.892378	1.07299	0.744067
ARFGAP1 ENSG00000101199	1.12029	0.769	0.901601	0.628083	1.21056	0.768566	1.19376	1.00826
ARFGAP2 ENSG00000149182	0.85651	1.04408	0.873635	0.806898	1.0873	1.16578	0.858368	0.977538
ARFGAP3 ENSG00000242247	1.04243	1.04345	1.02877	0.776269	0.951876	0.801979	1.08607	1.14727
ARFGEF1 ENSG00000066777	1.00386	1.16454	0.776754	0.737196	0.873346	1.0902	1.17105	0.859395
ARFGEF2 ENSG00000124198	0.786558	1.21457	1.13206	1.00148	1.07236	1.08391	1.23149	1.14501
ARFGEF3 ENSG00000112379	1.02055	1.01121	0.881805	0.659539	0.961034	1.14731	1.25593	0.782355
ARFIP1 ENSG00000164144	1.11885	1.08241	1.07715	1.12459	1.07861	1.0547	0.985665	1.00923
ARFIP2 ENSG00000132254	0.785043	0.760773	0.551643	0.766948	1.05812	1.38548	1.05806	1.00241
ARFRP1 ENSG00000101246	1.00379	1.2554	1.02126	0.85913	0.857342	0.77655	1.07794	0.885784
ARG1 ENSG00000118520	0.980771	1.08606	0.963013	1.15208	1.10686	0.983768	0.944842	0.959906
ARG2 ENSG00000081181	1.1115	1.29006	0.948363	0.689147	0.886005	1.01254	0.91615	1.16331
ARGLU1 ENSG00000134884	1.51718	0.855607	1.0626	1.12003	0.955528	0.928317	1.07806	0.882457
ARHGAP1 ENSG00000175220	1.11226	0.945687	0.882427	1.00154	1.16605	1.23455	0.905616	1.09519
ARHGAP10 ENSG00000071205	0.929747	0.83355	0.929019	1.08058	1.07019	1.19698	0.710801	0.873044
ARHGAP11A ENSG00000198826	0.686752	0.958575	0.977196	0.94592	0.959353	1.07666	1.0704	0.923646
ARHGAP11B ENSG00000187951	0.893276	0.969018	0.825911	1.06262	1.21486	0.928084	0.869415	0.897706
ARHGAP12 ENSG00000165322	0.961605	1.2012	1.10949	1.15234	0.873872	0.81579	1.03039	1.22765
ARHGAP15 ENSG00000075884	0.982009	1.05393	0.857616	0.812337	0.950272	0.962595	0.861855	0.93439
ARHGAP17 ENSG00000140750	0.795602	1.31876	1.00809	0.899702	0.693543	0.714841	0.812321	1.11347
ARHGAP18 ENSG00000146376	0.791357	0.798212	1.03335	1.05442	1.0789	0.734815	1.06225	1.01544
ARHGAP19 ENSG00000213390	1.10205	0.843407	1.00893	0.857704	1.02301	1.2127	1.08943	0.910334
ARHGAP20 ENSG00000137727	0.957402	0.779716	0.864788	0.907962	1.13609	1.08717	1.45942	0.822206
ARHGAP21 ENSG00000107863	1.11019	1.10851	1.05407	0.857654	0.91378	1.06775	1.0626	0.860661
ARHGAP22 ENSG00000128805	0.654465	0.863065	0.857399	0.721666	0.861159	1.18292	0.774466	1.10818
ARHGAP23 ENSG00000275832	0.824859	1.14254	1.33085	0.977179	0.977534	1.07937	1.08081	1.28623
ARHGAP24 ENSG00000138639	1.05946	1.15532	1.1769	1.1225	1.00895	1.23934	0.786219	0.923602
ARHGAP25 ENSG00000163219	1.01904	1.08459	1.11843	1.09908	1.22851	0.959214	0.899552	0.806733
ARHGAP26 ENSG00000145819	1.03534	0.861949	1.33184	0.836821	1.11301	0.926562	0.918688	0.97292
ARHGAP27 ENSG00000159314	0.947537	0.756336	1.074	1.036	1.01247	1.11792	1.09895	0.945242
ARHGAP28 ENSG00000088756	0.883899	1.09996	1.01067	1.25625	0.725981	1.05521	1.31353	1.16278
ARHGAP29 ENSG00000137962	1.06664	0.909447	1.00292	1.24899	0.931016	1.08681	1.10782	1.05591
ARHGAP30 ENSG00000186517	1.16258	1.05893	0.899053	1.10291	0.98877	1.01924	0.94693	1.01653
ARHGAP31 ENSG00000031081	0.978512	1.17888	0.955412	1.22772	0.833737	0.94078	1.01192	1.15416
ARHGAP32 ENSG00000134909	1.16185	0.875437	1.3839	1.0502	1.34568	0.935455	0.878553	1.32568
ARHGAP33 ENSG00000004777	0.771387	1.00429	0.958274	1.06264	0.95439	1.02593	0.946499	0.942581
ARHGAP35 ENSG00000160007	0.978764	1.25678	0.841761	0.790612	1.14849	0.898388	1.05366	0.840683
ARHGAP36 ENSG00000147256	0.722541	1.09409	0.700996	1.24096	1.06633	1.17252	0.845098	1.03776
ARHGAP39 ENSG00000147799	0.995862	0.933306	0.879338	0.886766	1.34572	0.799029	1.08425	0.884263
ARHGAP4 ENSG00000089820	1.01432	0.911891	0.908288	1.13667	1.09714	0.976033	1.07821	1.16181
ARHGAP40 ENSG00000124143	1.15051	0.949557	1.11585	1.16161	0.949851	1.20055	0.816744	1.11042
ARHGAP42 ENSG00000165895	1.01186	1.38904	1.0854	1.22762	1.37403	1.07303	1.00443	1.10328
ARHGAP44 ENSG00000006740	1.00429	0.912313	0.880593	0.81196	1.01452	0.910063	0.966472	0.967391
ARHGAP45 ENSG00000180448	1.19472	1.00486	0.929698	0.68065	1.09248	1.08996	1.07168	1.08168
ARHGAP5 ENSG00000100852	1.18784	1.23473	0.84518	1.22641	0.840483	0.803386	1.01356	0.991269
ARHGAP6 ENSG00000047648	1.36485	0.901944	0.965638	0.619509	0.927043	1.10075	0.722156	0.989284
ARHGAP8 ENSG00000241484	0.898322	0.858384	0.918805	1.21183	1.01705	0.966957	0.90003	1.1394
ARHGAP9 ENSG00000123329	1.18378	0.972883	1.10664	1.00928	1.18	0.965336	0.913761	0.963986
ARHGDIA ENSG00000141522	1.07451	0.877754	0.82715	0.626186	1.04178	1.1539	1.21266	0.970499
ARHGDIB ENSG00000111348	1.14094	1.74465	1.53228	0.924389	1.1259	0.96846	0.921485	0.87952
ARHGDIG ENSG00000242173	0.996111	1.06658	0.872882	1.27362	0.86171	0.93608	0.763832	0.921359
ARHGEF1 ENSG00000076928	0.796345	1.05121	1.0294	1.0763	1.06935	0.694666	1.05152	0.916766
ARHGEF10 ENSG00000104728	0.694682	1.06848	0.928749	0.834571	1.03923	0.78771	0.952251	1.02989
ARHGEF10L ENSG00000074964	0.930868	1.02749	1.60154	0.963731	1.14591	0.908744	1.03731	0.878466
ARHGEF11 ENSG00000132694	0.867139	1.23515	1.18455	1.18548	1.07728	0.868475	0.720968	0.853151
ARHGEF12 ENSG00000196914	0.833487	0.95414	1.01426	0.91761	1.11773	1.15004	1.06414	0.667287
ARHGEF15 ENSG00000198844	1.00479	0.848858	1.11701	0.902603	0.806415	1.13906	1.31532	0.746045
ARHGEF16 ENSG00000130762	0.925762	0.885471	1.22597	0.902927	0.918617	1.0191	1.00981	0.899856
ARHGEF17 ENSG00000110237	1.08618	0.936355	0.92624	0.85826	0.923285	1.2574	1.06998	1.08125
ARHGEF18 ENSG00000104880	1.09103	1.18343	0.708934	1.23968	1.20543	0.933308	0.643198	1.01887
ARHGEF19 ENSG00000142632	0.943016	1.08527	1.09892	1.27255	1.24695	1.13875	1.05707	0.821431
ARHGEF2 ENSG00000116584	1.05734	0.848273	1.01671	0.76112	1.07435	1.24085	1.01851	1.15303
ARHGEF25 ENSG00000240771	0.966475	1.01298	1.16014	1.18689	0.842767	0.736741	0.942128	0.981189
ARHGEF26 ENSG00000114790	0.979551	1.00424	0.985441	0.748242	0.939856	1.17283	0.810546	0.775739
ARHGEF28 ENSG00000214944	0.975391	0.953897	1.45327	0.682536	1.33501	1.00979	1.14794	1.01079
ARHGEF3 ENSG00000163947	1.03838	0.918495	1.20406	0.923959	1.21178	0.913846	0.75474	0.779867
ARHGEF33 ENSG00000214694	1.25053	0.916297	1.18704	1.0336	1.03376	0.989956	1.20187	1.36592
ARHGEF35 ENSG00000213214	1.27677	0.985422	0.861063	1.01031	1.02879	0.892631	1.05384	1.10609
ARHGEF37 ENSG00000183111	1.01376	0.915013	0.985736	1.11505	1.1305	0.814615	1.07601	0.819012
ARHGEF38 ENSG00000236699	1.06095	1.20639	0.746788	1.07824	1.10081	0.884203	0.935702	1.09801
ARHGEF39 ENSG00000137135	0.724666	0.895465	1.09742	0.890055	0.925674	1.1428	0.706199	1.04393
ARHGEF4 ENSG00000136002	1.47843	0.852294	1.03519	0.909229	1.11021	0.944021	0.948239	1.08737
ARHGEF40 ENSG00000165801	1.64997	0.907868	0.842617	0.92891	0.925339	0.940376	0.979985	1.03318
ARHGEF5 ENSG00000050327	1.0474	0.89732	0.824704	0.922413	1.10199	1.09685	0.928593	1.02727
ARHGEF6 ENSG00000129675	0.991982	0.898087	0.965317	1.07856	0.9439	0.948027	1.15544	0.826486
ARHGEF7 ENSG00000102606	0.636924	0.970581	1.23751	1.32244	0.818556	0.771994	0.899894	0.884457
ARHGEF9 ENSG00000131089	1.01169	0.809674	0.909002	1.21334	0.952731	1.0335	0.960534	1.26317
ARID1A ENSG00000117713	1.2043	0.992844	1.32898	1.00761	1.12569	1.01552	0.778598	1.09684
ARID1B ENSG00000049618	0.923668	0.955674	0.934172	1.2175	0.80212	0.935506	0.997758	1.27471
ARID2 ENSG00000189079	0.846447	1.02772	0.806332	0.944807	0.997947	0.863207	0.939071	0.93376
ARID3A ENSG00000116017	1.17036	1.28915	1.03266	0.854769	0.935554	0.852688	0.971087	0.921607
ARID3B ENSG00000179361	1.03982	0.974357	1.11964	1.17098	1.13087	0.884709	0.96507	1.11497
ARID4A ENSG00000032219	0.799461	0.978561	0.972645	0.948708	0.989809	0.920511	1.02967	1.20222
ARID4B ENSG00000054267	1.01328	0.962956	0.647651	0.998895	0.868236	0.948423	1.01129	1.0659
ARID5A ENSG00000196843	0.891056	1.04584	1.0768	1.16892	1.02084	1.58878	0.731328	1.28583
ARID5B ENSG00000150347	0.65758	1.09278	1.17895	0.970131	1.0499	0.846732	0.808042	1.04374
ARIH1 ENSG00000166233	1.11858	1.07221	1.00938	1.1058	0.979796	0.883937	1.19091	1.20773
ARIH2 ENSG00000177479	1.29976	1.07773	1.13232	1.06766	1.07825	0.868178	1.2458	1.02788
ARIH2OS ENSG00000221883	1.17147	1.1652	0.913182	1.01202	1.09299	1.04988	0.930361	1.03253
ARL1 ENSG00000120805	0.973578	1.0089	1.30615	1.04947	1.01602	1.10083	0.878864	0.874438
ARL10 ENSG00000175414	0.975614	0.752767	1.03322	0.908062	0.867115	1.00094	0.957277	1.03035
ARL11 ENSG00000152213	1.0988	1.12312	0.862571	1.06377	0.844525	1.05958	0.766492	0.814063
ARL13B ENSG00000169379	1.08692	0.891793	0.773702	0.716853	0.877359	1.06557	1.28039	0.940446
ARL14 ENSG00000179674	1.38541	1.03784	1.30001	1.04713	1.00504	0.907714	0.884848	1.33336
ARL14EP ENSG00000152219	1.0128	0.889273	1.10033	0.814459	1.01234	1.06685	1.17968	1.05676
ARL15 ENSG00000185305	0.987737	1.0462	0.796109	1.05598	1.17978	0.954969	0.728968	1.00637
ARL16 ENSG00000214087	1.34212	1.14615	0.79147	1.14033	0.899255	0.982806	0.983155	1.1895
ARL17A ENSG00000185829	0.785177	1.03966	1.16278	1.18657	1.0496	1.1473	0.805986	0.995691
ARL17B ENSG00000228696	0.687303	0.852911	1.06442	1.35776	1.21213	0.913036	1.12004	1.21657
ARL2 ENSG00000213465	0.785363	0.99441	0.744849	1.06982	1.11736	0.873486	0.774843	0.783777
ARL2BP ENSG00000102931	0.839128	0.810447	0.696812	1.14389	1.14936	0.90031	1.07259	1.01202
ARL3 ENSG00000138175	1.06916	1.11905	0.960201	1.12705	1.1528	1.21057	0.756579	1.03159
ARL4A ENSG00000122644	0.828529	1.09025	1.047	1.02982	0.905079	0.761441	1.15966	0.822667
ARL4C ENSG00000188042	1.24037	0.880532	1.06467	1.11122	1.3248	1.26154	0.902472	0.883233
ARL4D ENSG00000175906	1.074	1.14614	1.14234	1.08781	1.00614	1.19297	1.1981	0.872852
ARL5A ENSG00000162980	0.956258	1.01139	0.986966	0.995105	1.16491	1.16626	1.10444	1.05854
ARL5B ENSG00000165997	0.909225	1.00823	1.12877	1.20552	0.892683	0.956843	0.968998	0.955392
ARL5C ENSG00000141748	1.11695	1.14192	1.01439	0.688219	0.835553	0.931229	1.159	1.19904
ARL6 ENSG00000113966	1.12352	1.47764	1.05588	0.76955	0.920116	0.919964	0.93285	0.857126
ARL6IP1 ENSG00000170540	0.868329	0.8085	1.21977	0.922374	0.935578	0.829434	1.01956	1.09077
ARL6IP4 ENSG00000182196	0.882982	1.02732	0.992151	0.838592	1.02284	0.796104	0.819272	1.06362
ARL6IP5 ENSG00000144746	0.897437	0.852741	0.850188	0.989373	1.09401	0.986771	0.908391	0.874118
ARL6IP6 ENSG00000177917	0.944563	1.09061	0.985115	1.01128	1.05454	0.859223	1.04892	0.929183
ARL8A ENSG00000143862	0.90913	1.07502	0.802026	1.26546	0.943826	1.20061	0.873522	1.23667
ARL8B ENSG00000134108	1.19159	0.859352	0.964716	1.00579	0.868729	0.863955	1.11968	0.802026
ARL9 ENSG00000196503	1.21217	1.1724	0.943503	1.12139	1.22112	1.08458	0.929934	0.909307
ARMC1 ENSG00000104442	0.83049	0.844066	1.03476	1.13223	0.993731	1.00531	1.13335	1.00661
ARMC10 ENSG00000170632	0.889018	0.974056	1.10633	0.95364	1.03457	1.01445	1.14483	1.13761
ARMC12 ENSG00000157343	1.44129	1.16136	0.902456	1.10147	1.09904	1.14076	1.0172	0.992639
ARMC2 ENSG00000118690	0.770969	1.01751	1.01182	1.32786	1.19916	1.0047	1.05613	0.906733
ARMC4 ENSG00000169126	0.851451	0.805643	1.08314	1.0759	1.04539	0.976591	0.687869	1.09442
ARMC5 ENSG00000140691	0.927508	0.947712	1.0018	0.953699	0.864678	0.784702	1.05801	0.757975
ARMC6 ENSG00000105676	1.05936	0.995081	0.874531	1.00787	0.797183	1.25231	1.09145	1.24803
ARMC7 ENSG00000125449	0.881177	0.797575	0.888184	1.14956	1.28547	0.939391	0.994994	0.781675
ARMC8 ENSG00000114098	0.975109	0.952913	1.0274	0.770698	0.808042	1.0074	1.19151	1.14962
ARMC9 ENSG00000135931	0.939817	1.31844	0.906203	1.10998	0.895856	1.00028	0.842497	0.801511
ARMCX1 ENSG00000126947	0.909711	1.0599	1.18077	1.00836	0.811639	1.07552	0.971905	1.18148
ARMCX2 ENSG00000184867	1.00523	1.08841	1.16854	1.14565	1.02627	0.756032	1.0504	0.802409
ARMCX3 ENSG00000102401	0.775267	0.791187	1.16324	0.774223	1.25859	0.745112	0.908127	1.01553
ARMCX4 ENSG00000196440	0.797396	1.14535	1.12029	1.13372	0.774377	0.907166	0.879866	0.894368
ARMCX5 ENSG00000125962	1.0832	0.913237	0.769807	1.21019	1.3505	1.12187	1.07228	0.93695
ARMCX6 ENSG00000198960	1.01405	0.870893	0.651828	0.952301	1.19971	0.935084	0.921015	0.983464
ARMT1 ENSG00000146476	1.05653	1.52549	1.12801	1.10567	0.961857	0.98484	1.08193	1.07024
ARNT ENSG00000143437	0.917387	0.91579	0.719872	0.9115	0.887999	1.16932	1.03479	0.959511
ARNT2 ENSG00000172379	0.966446	0.85194	1.29812	0.960278	1.2226	1.02634	1.34921	1.1592
ARNTL ENSG00000133794	1.06754	0.78886	0.744232	0.866033	1.25405	0.774441	1.17182	1.08211
ARNTL2 ENSG00000029153	0.977717	1.06614	1.12336	1.03917	0.935047	0.985532	1.08531	0.989684
ARPC1A ENSG00000241685	1.31835	0.562107	1.36109	0.887943	0.790346	0.885316	0.951162	0.924631
ARPC1B ENSG00000130429	0.827635	0.834183	1.10698	1.04848	0.705586	1.01947	0.876767	1.1442
ARPC2 ENSG00000163466	1.18291	1.00762	1.08741	1.0806	1.16193	0.926857	1.0006	0.884242
ARPC3 ENSG00000111229	0.791426	0.81859	0.677928	1.20728	0.904897	0.911844	1.15406	1.05094
ARPC4 ENSG00000241553	0.873666	0.912063	0.798862	0.598455	1.03074	0.959957	0.716423	0.622317
ARPC5 ENSG00000162704	0.949687	0.901579	1.06126	0.692226	0.867691	0.923885	1.04778	0.747799
ARPC5L ENSG00000136950	0.854826	1.13805	0.903932	1.22636	0.907637	0.761579	1.09223	0.974828
ARPIN ENSG00000242498	0.920734	1.25673	1.0947	1.00733	0.986787	0.990152	1.05139	0.937692
ARPP19 ENSG00000128989	1.01425	1.09945	0.915952	0.89197	1.32194	1.22417	0.897546	1.16649
ARPP21 ENSG00000172995	0.756141	1.0698	0.860114	1.03897	0.971418	0.872098	1.05435	0.789202
ARRB1 ENSG00000137486	0.990949	0.833902	0.852168	0.821398	1.54769	1.06339	0.817131	1.26139
ARRB2 ENSG00000141480	1.19618	0.887686	0.970517	0.71395	1.14722	1.17848	1.04475	0.983322
ARRDC1 ENSG00000197070	0.800689	1.03658	0.710358	1.06179	0.926325	0.807476	0.90813	1.06257
ARRDC2 ENSG00000105643	0.911098	0.82474	1.08269	1.05827	1.32919	0.743628	1.02984	0.730695
ARRDC3 ENSG00000113369	1.18002	0.73405	0.914499	1.20287	1.13009	1.04548	0.951307	0.866796
ARRDC4 ENSG00000140450	0.961468	0.997641	1.18111	1.10189	1.0838	0.914544	0.854339	0.951787
ARRDC5 ENSG00000205784	1.05941	1.08522	1.01971	1.05514	0.813026	1.18283	0.937545	1.11021
ARSA ENSG00000100299	0.668308	0.819761	0.918314	0.822339	1.13857	0.747266	1.18368	0.805085
ARSB ENSG00000113273	1.17596	0.805307	0.823051	1.08572	0.884502	1.11899	1.03609	1.17063
ARSD ENSG00000006756	0.659244	1.36662	0.838309	1.00966	0.89171	1.24918	1.03054	1.11107
ARSE ENSG00000157399	1.22397	1.23266	1.01235	1.02411	1.23071	0.850932	1.03488	0.870327
ARSG ENSG00000141337	0.94141	1.03839	0.859237	1.09007	1.01358	1.21175	1.07006	0.700996
ARSI ENSG00000183876	0.952536	1.00756	0.654186	0.75762	0.944554	1.1289	0.925857	0.805035
ARSJ ENSG00000180801	0.844087	1.15271	1.04409	1.22648	0.954131	1.05644	1.12585	0.86897
ARSK ENSG00000164291	0.981917	1.0945	0.876493	0.889025	0.991851	1.25414	0.975645	1.14936
ART3 ENSG00000156219	1.27062	0.939693	0.889234	1.05333	1.06552	1.15466	0.948483	1.03255
ART4 ENSG00000111339	0.931715	0.835379	0.83245	0.873074	1.01882	0.917008	0.842844	1.03793
ART5 ENSG00000167311	0.892441	0.752466	1.00306	0.939643	0.939882	0.725338	0.98311	1.28964
ARTN ENSG00000117407	0.943183	1.07833	1.13995	1.06233	1.13762	0.992205	0.991817	1.09342
ARV1 ENSG00000173409	0.993218	0.980454	1.12156	1.05239	0.892354	0.831899	0.875194	1.10317
ARVCF ENSG00000099889	0.970464	0.709568	0.880453	0.888171	0.794225	0.814197	0.982824	1.06936
ARX ENSG00000004848	0.997472	1.00424	1.13253	0.804485	1.12157	0.781869	1.09272	1.0182
ASAH1 ENSG00000104763	0.919843	1.14147	1.40297	0.898172	1.23264	0.877073	0.907792	0.98063
ASAH2 ENSG00000188611	1.08041	0.89207	0.879431	0.934881	0.899026	0.993231	1.08973	0.714404
ASAH2B ENSG00000204147	1.05135	1.05446	1.09787	1.00199	0.994275	0.989025	1.03954	0.832451
ASAP1 ENSG00000153317	0.825171	0.771596	0.82827	1.07066	0.992616	1.32245	0.998703	0.871232
ASAP2 ENSG00000151693	0.942108	0.874985	0.998943	0.925322	1.23485	0.966529	1.18145	0.907646
ASAP3 ENSG00000088280	0.840622	0.715508	1.22962	0.961124	1.08655	1.15418	1.16425	0.933161
ASB1 ENSG00000065802	0.9538	0.715051	1.09747	1.11693	1.24807	0.955171	1.19536	1.21845
ASB10 ENSG00000146926	1.05677	1.18309	0.779101	0.944289	1.06374	0.888761	0.969238	1.11564
ASB11 ENSG00000165192	1.07179	0.850959	0.928698	1.08674	1.10299	0.79567	1.01883	1.00341
ASB12 ENSG00000198881	1.03991	0.764387	0.804684	1.22255	0.729317	1.29891	1.08776	0.949359
ASB13 ENSG00000196372	0.946929	1.00396	0.845574	0.879728	0.769591	1.07288	1.10665	0.868861
ASB14 ENSG00000239388	0.862548	1.09048	1.02295	0.937649	1.12865	1.10087	0.974892	1.1712
ASB15 ENSG00000146809	1.00891	0.684685	1.15795	0.946281	1.14747	1.11859	0.934674	1.0454
ASB18 ENSG00000182177	1.49566	0.979231	0.864636	1.04754	0.949918	1.27305	0.992492	0.9019
ASB2 ENSG00000100628	1.03456	0.801409	1.13554	1.02722	0.85829	0.831132	0.834949	0.948713
ASB3 ENSG00000115239	1.03915	0.945679	0.737017	1.24953	1.2772	1.06248	1.08493	1.03586
ASB4 ENSG00000005981	0.899236	0.804664	1.12544	0.759903	1.04392	1.01701	1.08962	1.08428
ASB5 ENSG00000164122	0.922949	0.693189	1.02322	1.07022	1.07573	0.904878	0.908523	0.830567
ASB6 ENSG00000148331	0.870073	1.00243	1.12243	1.03166	1.05828	0.987243	0.71709	0.889006
ASB7 ENSG00000183475	1.06373	0.866145	1.13675	1.08709	0.932338	0.823968	1.05308	0.936907
ASB8 ENSG00000177981	0.97279	1.01308	0.965812	0.926836	0.80436	0.900159	1.01179	1.16239
ASB9 ENSG00000102048	0.881093	0.797864	0.904539	1.22787	1.05417	1.09406	1.15765	0.98689
ASCC1 ENSG00000138303	0.934857	0.865123	1.08417	0.957513	0.948019	1.07483	0.83008	0.792489
ASCC2 ENSG00000100325	1.2146	0.8144	0.824573	0.788391	0.782181	0.941075	0.801235	0.780729
ASCC3 ENSG00000112249	0.868142	0.863976	1.11884	1.10763	1.00664	0.961834	1.16768	0.954873
ASCL1 ENSG00000139352	0.91714	1.31805	0.935205	1.03703	1.14475	0.954755	1.33665	0.960376
ASCL2 ENSG00000183734	0.708377	0.912979	0.862898	1.11119	0.792572	0.817496	0.691833	0.573019
ASCL4 ENSG00000187855	0.952718	0.816052	1.1701	0.745062	1.10314	1.04603	0.825009	1.12665
ASCL5 ENSG00000232237	1.13291	0.972417	1.06076	1.22618	1.13956	0.814423	1.15705	0.92266
ASF1A ENSG00000111875	1.00629	0.915387	0.891392	1.10326	0.956839	1.0367	0.938033	0.96761
ASF1B ENSG00000105011	1.18137	0.815887	1.04833	0.857864	0.843166	0.880584	1.08825	1.01491
ASGR1 ENSG00000141505	0.945938	1.13634	1.23045	0.984592	0.864393	1.03067	0.743827	0.812992
ASGR2 ENSG00000161944	1.01041	1.1619	0.530926	1.05907	0.938558	1.08855	1.07939	1.21438
ASH1L ENSG00000116539	1.23139	0.723568	1.04188	0.686483	0.947012	1.06341	0.834051	1.23597
ASH2L ENSG00000129691	1.05152	1.11486	1.07424	1.2521	1.14862	0.89104	1.08653	1.09863
ASIC1 ENSG00000110881	1.17726	0.933651	0.99347	0.657874	0.946819	1.14899	1.19524	1.0881
ASIC2 ENSG00000108684	1.14758	1.26566	0.890989	1.02476	0.985472	1.21016	0.975661	0.91553
ASIC3 ENSG00000213199	1.05052	1.08238	1.08756	0.963302	0.988976	0.914418	1.14609	1.0509
ASIC4 ENSG00000072182	1.01745	1.1112	0.876611	1.09813	0.946048	0.928401	1.06675	0.982352
ASIP ENSG00000101440	1.29181	1.04196	1.0536	0.974892	0.903394	1.15008	1.01666	1.00972
ASL ENSG00000126522	0.864174	0.891117	0.926616	1.23754	1.20425	1.04319	0.767415	0.69907
ASMT ENSG00000196433	0.983287	1.24106	1.13903	0.865541	1.11205	0.962569	1.11058	0.97438
ASMTL ENSG00000169093	1.0056	0.818897	0.817938	0.998693	1.20894	0.854652	1.0952	0.727662
ASNA1 ENSG00000198356	1.01281	1.29981	0.908716	0.97671	0.731486	0.942841	0.879628	1.07225
ASNS ENSG00000070669	1.21453	1.0765	0.965866	1.15785	0.857835	1.02245	1.07244	0.836958
ASNSD1 ENSG00000138381	1.03263	0.786736	1.09764	1.01619	1.17908	1.15557	1.0657	0.868793
ASPA ENSG00000108381	1.3047	1.28287	0.819351	1.11945	1.20191	1.47544	1.02058	1.09327
ASPDH ENSG00000204653	1.30889	1.05021	1.11199	0.942279	1.04579	1.1788	0.864071	0.960526
ASPG ENSG00000166183	1.11589	1.03511	1.09701	1.0903	0.919665	1.15995	1.11612	0.972518
ASPH ENSG00000198363	0.745724	1.02627	1.18504	1.13693	0.855264	0.972626	0.844356	0.76674
ASPHD1 ENSG00000174939	0.961681	1.06905	0.836489	0.875411	0.994606	0.92779	0.892774	1.00348
ASPHD2 ENSG00000128203	0.961797	1.01182	1.01224	1.09037	1.05408	0.959616	0.990093	1.12494
ASPM ENSG00000066279	0.90325	0.987404	1.03348	0.931148	1.04679	0.920008	1.46075	0.840671
ASPN ENSG00000106819	0.919943	0.997406	1.08992	1.0332	0.899191	0.768874	0.872092	0.956843
ASPRV1 ENSG00000244617	1.22556	0.705951	1.15138	1.19516	1.03001	0.949249	1.00585	0.901785
ASPSCR1 ENSG00000169696	1.16622	1.02585	1.0747	0.821648	0.907938	1.07088	1.07817	1.07348
ASRGL1 ENSG00000162174	0.791618	0.859775	1.23372	1.03147	0.93486	0.867408	1.07814	1.0634
ASS1 ENSG00000130707	1.18056	1.25406	1.00832	0.99719	1.06929	0.962856	1.11097	1.35834
ASTE1 ENSG00000034533	0.657298	0.931883	1.15618	0.802059	0.981094	0.972659	0.960799	1.0825
ASTN1 ENSG00000152092	0.845619	0.930683	0.909984	0.805501	1.37887	1.42878	0.924598	0.786318
ASTN2 ENSG00000148219	0.903752	0.768072	1.04649	0.733007	1.02681	1.11659	0.928576	0.975352
ASUN ENSG00000064102	1.24857	1.00575	0.78019	1.05178	0.993133	1.12582	0.87266	0.993708
ASXL1 ENSG00000171456	0.949655	1.05044	1.07611	1.24276	0.917522	1.0192	1.00555	1.2724
ASXL2 ENSG00000143970	1.05049	0.883206	0.937104	1.14523	1.14615	0.82219	1.15285	1.04856
ASXL3 ENSG00000141431	0.941695	1.038	1.06787	1.02976	0.886433	1.08575	0.889793	1.06723
ATAD1 ENSG00000138138	0.843978	0.815594	0.813869	0.810565	1.21374	1.0837	1.08189	0.780898
ATAD2 ENSG00000156802	0.858495	0.968353	1.0028	0.865111	1.05844	0.73967	1.04446	0.861296
ATAD2B ENSG00000119778	1.07095	0.969932	1.38035	0.789692	0.874372	1.17651	1.0266	1.21473
ATAD3A ENSG00000197785	0.917208	1.15139	1.2496	1.09168	0.967051	0.885118	0.704593	0.787175
ATAD3B ENSG00000160072	0.786691	1.18204	1.03822	0.751878	0.771172	0.867818	1.33027	0.968399
ATAD3C ENSG00000215915	1.06857	1.12611	0.969439	1.01218	1.11367	0.946295	0.65131	0.960534
ATAD5 ENSG00000176208	1.08906	0.878697	1.13943	1.03147	1.07368	0.757205	0.999733	0.907331
ATAT1 ENSG00000137343	1.00308	1.02222	0.989841	1.28935	1.02333	0.877883	0.905389	0.972856
ATCAY ENSG00000167654	0.921227	1.02721	1.05286	0.934104	0.972187	0.95788	0.856437	1.12248
ATE1 ENSG00000107669	0.917903	1.10064	1.03905	0.960964	1.2366	0.837126	1.01647	1.03129
ATF1 ENSG00000123268	0.862573	0.91772	0.815415	1.05253	1.00036	1.09903	0.904164	1.1265
ATF2 ENSG00000115966	0.91107	1.04747	1.16352	0.96819	0.869852	1.00701	1.20107	1.16133
ATF3 ENSG00000162772	0.97292	0.775502	0.610407	1.32789	0.982291	2.46042	0.805286	0.956855
ATF4 ENSG00000128272	1.22845	1.03768	1.48709	1.30407	0.708041	1.13503	0.927261	0.988406
ATF5 ENSG00000169136	1.04312	1.03117	1.02812	1.22274	0.916341	0.876747	1.25329	0.963456
ATF6 ENSG00000118217	1.00155	1.02131	1.22271	0.94215	1.16687	0.991149	0.929552	1.11792
ATF6B ENSG00000213676	1.0648	0.92244	1.10668	1.20404	0.904036	0.943474	1.17138	0.852909
ATF7 ENSG00000170653	0.763779	1.14574	1.03073	0.794974	0.938577	1.07664	0.986771	0.983408
ATF7IP ENSG00000171681	1.12895	1.11272	1.01339	0.886356	1.02379	1.11537	0.877291	0.945433
ATF7IP2 ENSG00000166669	0.920011	0.865872	0.919004	1.13772	0.942228	1.10295	0.927159	1.61607
ATG10 ENSG00000152348	0.773023	1.26142	0.923682	0.968082	0.903607	0.678102	1.12591	1.09319
ATG101 ENSG00000123395	1.10374	1.13791	0.984444	1.0682	1.32407	1.02284	1.12385	1.1077
ATG12 ENSG00000145782	0.970292	1.17786	1.11752	0.91519	0.97232	0.824673	0.988041	1.17605
ATG13 ENSG00000175224	1.2115	0.80216	0.827992	1.29867	1.08247	1.05072	0.701879	0.816835
ATG14 ENSG00000126775	1.01611	1.1538	1.28379	1.19183	1.06019	0.982997	0.906168	0.886472
ATG16L1 ENSG00000085978	1.06901	0.89161	1.32359	1.32438	0.901849	1.06844	0.951905	0.846033
ATG16L2 ENSG00000168010	1.03873	0.889645	0.921352	0.608648	1.05522	0.667795	1.1328	0.957834
ATG2A ENSG00000110046	0.986922	0.837622	1.23457	0.921757	0.97508	0.950426	1.04719	0.744503
ATG2B ENSG00000066739	0.989485	1.14216	0.885072	1.09544	1.03779	0.885114	0.906645	0.817692
ATG3 ENSG00000144848	0.972749	0.990567	1.12301	0.850934	1.06289	0.889285	1.01636	1.02525
ATG4A ENSG00000101844	0.988021	1.00318	1.53533	1.20155	0.790349	1.45087	1.01957	0.9952
ATG4B ENSG00000168397	1.0172	0.902699	0.875845	0.882088	0.991641	1.09792	0.888931	1.08476
ATG4C ENSG00000125703	0.975949	0.754959	0.7917	0.775502	0.82601	0.711653	0.96773	0.926915
ATG4D ENSG00000130734	0.769399	1.02012	1.01422	0.796032	1.05167	1.02784	1.04245	0.979762
ATG5 ENSG00000057663	0.999516	1.14809	1.08071	1.23452	1.11699	0.914529	0.917023	1.17083
ATG7 ENSG00000197548	0.972769	0.94944	1.11873	0.998785	1.01139	0.796046	1.1592	1.02397
ATG9A ENSG00000198925	0.902273	0.800806	0.882374	0.869126	1.01753	1.16073	0.829832	1.07123
ATG9B ENSG00000181652	0.894394	0.927602	1.26446	1.01197	0.855328	0.799263	1.11476	1.03389
ATHL1 ENSG00000142102	1.13339	0.933684	0.972462	0.919721	0.97986	1.11847	1.08157	0.936114
ATIC ENSG00000138363	1.00493	1.06461	1.14584	0.989631	1.20113	0.970745	1.01805	1.03264
ATL1 ENSG00000198513	0.873938	0.97655	1.25233	1.16265	0.966732	1.23811	1.07778	0.897481
ATL2 ENSG00000119787	0.75566	1.11617	1.17754	0.999145	0.951932	0.855546	0.847009	0.992569
ATL3 ENSG00000184743	0.998657	0.876391	1.17977	0.861181	1.10574	1.05248	1.23855	0.933024
ATM ENSG00000149311	1.12452	1.01526	1.0777	0.895408	0.892537	1.17905	0.992072	1.02005
ATMIN ENSG00000166454	1.08289	1.00355	0.718394	1.10902	1.16468	0.902221	1.14234	1.06165
ATN1 ENSG00000111676	0.816549	0.944829	1.30167	1.20438	1.54591	0.812582	0.90725	1.06763
ATOH7 ENSG00000179774	1.08502	0.875801	1.02003	1.08064	0.757681	1.16061	1.14323	0.877936
ATOH8 ENSG00000168874	1.22484	0.954413	0.844108	0.875617	1.03022	1.00786	0.939456	1.38075
ATOX1 ENSG00000177556	1.05916	0.916336	0.978125	0.995865	0.980878	1.04311	0.898882	0.705088
ATP10A ENSG00000206190	0.949079	1.02469	1.02065	0.888694	0.742257	1.39551	0.689518	0.910783
ATP10B ENSG00000118322	0.993	1.069	0.983602	0.860846	0.932117	0.956046	1.09425	1.15638
ATP10D ENSG00000145246	1.10481	0.995137	1.06499	0.828078	0.834738	1.06115	0.974081	1.04738
ATP11A ENSG00000068650	0.973794	0.98165	0.99712	0.965688	0.819018	0.978777	0.986309	0.804434
ATP11B ENSG00000058063	0.846251	0.83297	0.911816	1.09455	0.716806	1.05356	1.00825	1.03067
ATP11C ENSG00000101974	1.18369	1.07252	1.13905	1.0048	0.860947	0.876	0.963316	1.01035
ATP12A ENSG00000075673	0.8839	1.25691	1.35596	1.32882	1.1488	0.825872	1.01379	1.23428
ATP13A1 ENSG00000105726	0.93486	0.747296	0.712931	0.744698	1.04749	0.829663	0.8669	0.794509
ATP13A2 ENSG00000159363	0.982226	0.866166	0.81085	1.04341	0.845693	0.976724	1.08218	0.939482
ATP13A3 ENSG00000133657	0.827204	1.04232	1.22879	0.982923	0.890795	0.804498	0.670642	0.966571
ATP13A4 ENSG00000127249	0.829687	0.889502	0.979937	1.28858	0.817606	1.07499	0.902951	1.06732
ATP1A1 ENSG00000163399	1.11674	0.876552	0.893071	1.58714	0.842671	0.883755	0.709492	0.728526
ATP1A2 ENSG00000018625	0.925018	1.24291	1.00584	0.975241	1.04129	0.980312	1.13051	1.09067
ATP1A3 ENSG00000105409	0.966583	0.85751	1.09869	0.958537	1.10376	0.753536	0.919926	1.19516
ATP1A4 ENSG00000132681	0.817443	0.941113	1.06646	0.860984	1.10898	1.15494	1.14071	0.98211
ATP1B1 ENSG00000143153	0.952691	0.822726	1.35776	1.30093	1.05418	0.775674	1.19014	0.730611
ATP1B2 ENSG00000129244	0.966985	1.21394	1.0349	1.10673	1.03918	1.09744	0.994811	1.02143
ATP1B3 ENSG00000069849	0.886866	0.970564	0.980513	1.04945	1.31216	0.852476	0.79546	0.873575
ATP1B4 ENSG00000101892	0.899644	0.764953	0.84042	0.863938	0.79438	1.09901	1.07084	1.00611
ATP23 ENSG00000166896	1.06597	1.00514	1.14973	1.13709	1.07434	0.690913	1.15336	1.0538
ATP2A1 ENSG00000196296	1.15425	1.18383	1.03877	1.12745	1.08158	0.706913	0.974917	1.00867
ATP2A2 ENSG00000174437	0.981253	0.867895	1.34135	1.23352	0.93427	1.03802	0.832599	0.778832
ATP2A3 ENSG00000074370	0.905999	1.1933	1.01997	1.0489	0.984556	0.789656	1.06729	1.09386
ATP2B1 ENSG00000070961	0.863002	1.10176	1.19101	0.921895	0.796726	0.87586	0.883944	1.00086
ATP2B2 ENSG00000157087	0.814109	0.996887	0.819174	1.2089	1.077	0.736992	1.12806	0.979646
ATP2B4 ENSG00000058668	1.02623	0.84573	0.997179	1.32704	1.0724	0.859579	0.987194	1.3286
ATP2C1 ENSG00000017260	1.01662	0.838612	1.19037	0.548155	0.733161	0.861792	0.838704	0.741416
ATP2C2 ENSG00000064270	1.03266	0.978709	0.865186	0.848674	1.33076	0.830679	0.824811	0.758522
ATP4B ENSG00000186009	0.83846	0.854057	0.679886	0.847311	1.14174	0.842882	1.09295	1.0691
ATP5J2-PTCD1 ENSG00000248919	1.04293	0.962076	0.882802	0.952127	1.01113	0.891121	1.07981	0.843813
ATP5SL ENSG00000105341	0.848404	0.970212	1.02093	0.940271	0.803645	1.03355	0.886277	0.950666
ATP6AP1 ENSG00000071553	0.911539	1.0636	1.03572	0.845925	1.11088	1.02386	1.01939	1.11414
ATP6AP1L ENSG00000205464	1.4114	0.992263	0.848392	1.03792	0.997873	0.837677	0.960112	0.825845
ATP6AP2 ENSG00000182220	1.03985	0.956814	0.858883	0.742526	1.02742	0.711125	0.870805	1.03427
ATP6V0A1 ENSG00000033627	0.876238	1.06399	0.833141	0.837055	0.81782	1.14658	0.772117	1.09037
ATP6V0A2 ENSG00000185344	0.94712	0.992145	1.24239	0.99186	1.07991	1.12546	0.838877	1.00791
ATP6V0A4 ENSG00000105929	0.90319	1.00328	1.0158	1.03418	1.04111	1.04857	1.16106	0.795138
ATP6V0B ENSG00000117410	0.793713	0.818553	1.30562	0.942715	1.11346	0.814448	0.841485	0.766844
ATP6V0C ENSG00000185883	1.11582	1.35079	0.926821	0.97892	1.08823	1.05789	0.905324	1.06876
ATP6V0D1 ENSG00000159720	0.727892	1.05365	0.695898	1.0477	0.896437	0.769181	0.935457	0.804819
ATP6V0D2 ENSG00000147614	1.09048	1.18014	0.945352	1.11632	0.896182	1.02755	0.933097	1.00669
ATP6V0E1 ENSG00000113732	1.29144	1.78176	0.925349	1.04209	1.15551	1.02666	0.844292	0.959371
ATP6V0E2 ENSG00000171130	1.05226	1.03386	0.747626	1.218	0.76845	0.917653	0.800369	1.01957
ATP6V1A ENSG00000114573	1.00323	0.933316	1.19516	1.01311	0.998096	1.0013	0.792175	0.741465
ATP6V1B1 ENSG00000116039	1.03237	1.20932	0.816863	1.05905	1.0783	1.39943	0.943278	1.0988
ATP6V1B2 ENSG00000147416	1.07423	0.856005	0.965448	1.03971	1.16811	0.984497	1.3105	0.983049
ATP6V1C1 ENSG00000155097	1.09812	0.871342	1.03378	0.674374	1.04283	0.954392	0.827673	1.14656
ATP6V1C2 ENSG00000143882	1.20509	1.07515	1.05918	1.0581	1.0327	0.765184	0.846304	1.09253
ATP6V1D ENSG00000100554	0.978206	0.955196	0.912195	1.31796	1.12981	1.00214	0.94508	0.886663
ATP6V1E1 ENSG00000131100	1.13614	0.986535	0.678507	0.880723	1.21162	1.03954	1.01059	0.819053
ATP6V1E2 ENSG00000250565	1.24986	0.817669	1.14151	0.802004	0.955583	0.940988	1.25026	0.770142
ATP6V1F ENSG00000128524	1.64434	1.19285	0.971871	1.11036	0.903236	1.1122	1.12698	1.42945
ATP6V1G1 ENSG00000136888	0.725196	0.911608	1.07133	1.21398	0.905218	1.25472	0.660793	1.0139
ATP6V1G2 ENSG00000213760	1.11469	1.04043	0.912065	1.10502	1.13182	0.862444	0.8627	1.04123
ATP6V1G3 ENSG00000151418	0.76573	0.875537	0.828273	0.834593	1.18813	0.875178	0.912702	0.941223
ATP6V1H ENSG00000047249	0.757096	0.956679	1.04502	1.02301	1.08128	1.0002	0.921346	0.898148
ATP7A ENSG00000165240	0.889039	1.11927	1.12926	0.937382	0.891328	0.922816	1.08244	0.963498
ATP7B ENSG00000123191	0.978636	1.01825	1.01517	0.780959	1.10155	1.10376	0.856139	0.758019
ATP8A1 ENSG00000124406	0.782995	0.835083	0.714395	0.924935	1.01625	1.07263	1.02847	1.01601
ATP8A2 ENSG00000132932	1.06674	1.09386	1.23772	1.30569	0.89689	1.32663	1.03405	0.972504
ATP8B1 ENSG00000081923	0.970743	0.923833	1.2095	0.762498	0.986327	0.858399	1.16718	0.922815
ATP8B2 ENSG00000143515	1.19886	1.03983	0.959667	1.02263	1.14353	1.16062	0.857433	0.930306
ATP8B3 ENSG00000130270	0.859797	1.11002	1.0521	0.808003	1.16819	0.922778	0.953199	1.01652
ATP8B4 ENSG00000104043	1.15873	0.829437	0.974914	1.04425	0.986085	0.987242	0.882442	0.94391
ATP9A ENSG00000054793	1.14448	0.952425	1.06749	0.793322	1.15328	1.1329	0.833236	0.903621
ATP9B ENSG00000166377	1.10131	0.957492	0.902569	1.11295	0.875826	1.01403	0.906957	0.794705
ATPIF1 ENSG00000130770	0.846449	0.844351	0.929571	1.00254	1.07009	0.947942	0.832562	0.981033
ATR ENSG00000175054	0.860679	1.18992	1.05233	1.20623	1.04448	0.94201	0.97273	1.0013
ATRAID ENSG00000138085	0.909507	0.959539	0.962069	0.973784	1.02924	1.08209	0.937003	0.934206
ATRIP ENSG00000164053	1.03109	1.16022	1.16961	1.07327	0.852983	1.18268	0.962974	1.02163
ATRIP ENSG00000282827	0.86007	0.952083	0.964956	0.964645	1.05028	0.917203	0.998018	0.973162
ATRN ENSG00000088812	0.922735	1.26424	0.862672	1.11224	0.92552	0.90146	1.07775	0.907106
ATRNL1 ENSG00000107518	0.802395	0.782015	1.19431	0.974171	1.25308	0.870706	1.043	1.04475
ATRX ENSG00000085224	1.12636	0.844862	0.919474	0.751676	0.756113	0.826526	1.00537	1.07268
ATXN1 ENSG00000124788	1.01628	0.742865	0.91372	1.05197	0.711809	0.841364	0.963184	0.841895
ATXN10 ENSG00000130638	0.711873	0.961368	0.889	1.0623	1.17127	0.734203	1.3053	0.894315
ATXN1L ENSG00000224470	1.05291	0.819986	1.23585	0.881858	0.884156	0.569329	1.29563	1.10805
ATXN2 ENSG00000204842	1.133	1.07977	1.12656	0.850705	0.85018	0.877111	1.04104	0.950753
ATXN2L ENSG00000168488	1.02798	1.23461	1.44996	0.78098	0.979788	0.924955	1.05274	1.18215
ATXN3 ENSG00000066427	0.825683	1.03286	1.16844	1.0247	1.05585	0.900609	0.698479	0.910389
ATXN7 ENSG00000163635	1.04827	1.09106	1.28607	1.06602	1.02531	0.974272	0.87749	0.890662
ATXN7L1 ENSG00000146776	1.23406	0.902086	1.15735	0.909081	1.11732	0.811501	1.03053	1.35678
ATXN7L2 ENSG00000162650	1.0782	1.09668	1.01774	1.00831	0.810944	0.918971	1.04729	0.942154
ATXN7L3 ENSG00000087152	0.998231	1.08254	0.835542	1.09602	1.03213	0.844543	1.11214	0.898613
ATXN7L3B ENSG00000253719	0.725928	1.36562	1.25691	1.09635	1.17078	0.869693	1.17085	0.839941
AUH ENSG00000148090	1.0554	1.16458	0.998471	1.06439	1.09355	0.762682	0.955982	1.05433
AUNIP ENSG00000127423	0.830555	1.02266	0.816793	0.668864	0.879899	0.970733	1.01574	1.11128
AUP1 ENSG00000115307	0.921975	0.930381	0.787032	0.9375	1.14123	1.3072	0.762501	0.89035
AURKA ENSG00000087586	1.01985	1.09881	1.12788	1.03472	0.912491	0.768911	1.01792	1.22254
AURKAIP1 ENSG00000175756	1.039	1.08417	0.789702	0.924973	0.979332	0.655743	0.782452	1.01667
AURKB ENSG00000178999	1.18455	1.00911	0.871257	0.848916	1.14174	1.25042	1.15439	0.786074
AURKC ENSG00000105146	1.14309	1.06359	1.18029	1.16011	0.870609	1.054	1.2244	0.843479
AUTS2 ENSG00000158321	0.967458	0.952135	1.02241	0.894061	1.09839	1.0689	1.15912	0.991898
AVEN ENSG00000169857	0.891904	1.03045	1.0934	0.97795	0.922638	0.994143	1.15835	1.08352
AVIL ENSG00000135407	1.07841	1.23829	0.963963	0.839199	1.01621	0.964308	1.21274	1.42689
AVL9 ENSG00000105778	0.96737	0.706199	1.03045	1.14608	1.0321	1.0323	1.11549	1.01122
AVP ENSG00000101200	1.14269	0.957522	0.931124	0.732631	1.05896	0.898937	1.10659	1.07402
AVPI1 ENSG00000119986	0.628941	1.07457	1.28753	0.930802	0.968609	0.964282	1.05179	1.38097
AVPR1A ENSG00000166148	0.88726	1.02274	1.04263	1.15785	1.06726	1.03255	1.12964	0.798653
AVPR1B ENSG00000198049	0.604093	1.04978	1.31817	0.924197	0.856192	0.838081	1.02763	0.977317
AVPR2 ENSG00000126895	1.11708	0.980335	0.836299	0.930587	1.17015	0.847546	0.805366	1.02073
AXDND1 ENSG00000162779	1.11463	0.967736	0.864646	1.22102	1.01402	1.05108	1.12047	0.973598
AXIN1 ENSG00000103126	1.03858	0.92928	1.11124	1.10884	0.964983	0.935708	0.953661	1.20199
AXIN2 ENSG00000168646	1.00809	0.921406	0.881084	1.01486	0.798883	1.23097	0.923589	0.971313
AXL ENSG00000167601	1.01752	0.787321	0.85597	1.21147	0.809005	1.29815	0.979778	1.0053
AZGP1 ENSG00000160862	0.758759	1.07883	0.41303	1.45181	0.832755	0.759228	0.894379	1.21224
AZI2 ENSG00000163512	1.00311	1.05202	0.804865	0.700371	1.22336	1.01156	0.868133	0.745594
AZIN1 ENSG00000155096	0.850375	0.726722	0.923161	0.95057	1.03045	0.996054	0.893455	0.806194
AZIN2 ENSG00000142920	0.844699	0.884095	1.07613	1.03411	1.13634	1.06271	1.13289	0.952195
AZU1 ENSG00000172232	0.723006	0.978387	0.80264	0.963257	0.923904	0.943508	1.01465	1.05579
B2M ENSG00000166710	1.01761	0.752573	1.08788	1.44733	1.16651	1.47205	1.01249	1.03057
B3GALNT1 ENSG00000169255	1.09301	0.893085	0.681719	0.906665	0.757885	0.999829	0.853228	0.95242
B3GALNT2 ENSG00000162885	1.0165	1.13038	1.14799	0.85629	1.15085	0.806797	0.897592	1.07146
B3GALT1 ENSG00000172318	0.959558	1.08503	0.964167	1.03159	1.15724	1.05356	0.904422	0.837453
B3GALT2 ENSG00000162630	0.897507	0.883764	0.962357	1.04656	0.737312	1.25931	1.07897	1.10914
B3GALT4 ENSG00000235863	0.838761	0.906955	1.05955	0.913043	1.24723	0.992515	1.15809	0.924025
B3GALT5 ENSG00000183778	1.27886	0.954285	1.02763	0.847651	0.936664	0.9788	1.00084	0.825725
B3GALT6 ENSG00000176022	1.26024	0.985084	1.07831	1.03087	1.33369	1.04533	1.43615	1.15834
B3GAT1 ENSG00000109956	0.918745	0.803757	0.969936	0.580395	0.918287	0.970096	0.717859	1.02514
B3GAT2 ENSG00000112309	0.935294	1.01548	0.991758	0.815838	0.99802	1.00271	0.914883	1.10378
B3GAT3 ENSG00000149541	0.836224	0.830752	0.857385	0.649717	0.910779	0.85871	0.936036	1.15276
B3GLCT ENSG00000187676	0.842822	1.20359	0.798079	0.909118	1.40685	0.883395	1.01739	0.944359
B3GNT2 ENSG00000170340	1.00843	1.22348	0.864373	0.984376	0.945582	1.01122	0.871491	0.78091
B3GNT3 ENSG00000179913	1.02952	0.934956	1.28192	0.927099	1.2122	1.02115	0.95075	1.01367
B3GNT4 ENSG00000176383	1.06562	0.935451	0.949289	0.977437	1.15083	1.13531	0.935092	0.980639
B3GNT5 ENSG00000176597	1.07369	1.01484	1.09168	0.831383	1.0175	1.4192	0.800854	0.841886
B3GNT6 ENSG00000198488	1.11716	1.14839	0.9426	1.11366	0.931338	0.829972	1.21961	1.11446
B3GNT7 ENSG00000156966	1.11917	1.01112	0.92658	0.987541	1.15964	1.01245	1.48612	1.06502
B3GNT8 ENSG00000177191	1.1896	1.29463	0.865211	0.888467	0.971966	0.914727	1.01559	0.950823
B3GNT9 ENSG00000237172	1.29937	0.935195	0.972525	1.0429	1.12476	0.789673	0.88252	0.97998
B3GNTL1 ENSG00000175711	0.998443	0.956804	0.890629	0.912907	0.822823	0.822918	1.05462	0.861056
B4GALNT1 ENSG00000135454	0.905355	0.852657	0.984536	1.18355	1.12758	1.10013	0.918303	0.94084
B4GALNT2 ENSG00000167080	0.883846	1.16616	1.06569	0.7981	1.14704	1.12806	0.923822	0.917367
B4GALNT3 ENSG00000139044	1.05053	0.819443	1.18891	1.015	0.742385	1.21698	1.12078	1.05013
B4GALNT4 ENSG00000182272	1.09434	1.17998	0.820494	1.49833	1.04194	1.03916	0.744917	1.06148
B4GALT1 ENSG00000086062	0.960939	0.785538	1.12764	0.973468	0.809677	0.859532	0.979507	0.919771
B4GALT2 ENSG00000117411	1.21235	0.917033	0.869826	1.12545	1.16749	0.873486	0.891537	1.19144
B4GALT3 ENSG00000158850	1.03874	1.1223	0.77002	0.882026	0.878025	0.883848	1.01236	1.11343
B4GALT4 ENSG00000121578	1.04292	0.831038	1.87605	1.31982	0.952854	0.732491	0.999339	0.783805
B4GALT5 ENSG00000158470	1.06974	0.602398	1.36281	1.08396	1.05071	1.09968	0.882481	0.981109
B4GALT6 ENSG00000118276	1.03374	1.04491	1.22852	0.89707	0.928428	0.871656	1.12898	1.45008
B4GALT7 ENSG00000027847	1.15171	1.1885	0.619041	1.01386	1.04794	1.04244	1.03958	1.11632
B4GAT1 ENSG00000174684	1.64298	0.964612	0.725248	0.77305	0.93995	0.911437	1.24653	1.1206
B9D1 ENSG00000108641	1.18514	0.915036	0.795776	1.02854	0.926424	1.29239	0.873035	1.07771
B9D2 ENSG00000123810	0.857084	0.952057	0.626867	0.822512	0.970338	1.01359	1.04881	1.06368
BAALC ENSG00000164929	1.12449	1.19463	1.02161	0.930653	1.16955	0.963099	0.676866	1.12918
BAAT ENSG00000136881	0.850755	0.80617	0.779245	0.905288	0.968594	0.922179	0.867809	1.11815
BABAM1 ENSG00000105393	0.752566	0.861061	0.994282	1.28909	0.943394	0.871279	0.833462	0.831658
BACE1 ENSG00000186318	1.14543	0.790067	1.08793	0.899439	1.00972	1.11393	1.25617	1.05605
BACE2 ENSG00000182240	0.901752	0.880825	0.983611	0.952292	0.711514	1.14604	1.21313	0.978743
BACH1 ENSG00000156273	1.08353	0.95953	1.08054	0.828428	0.942912	0.959161	0.962113	0.698252
BACH2 ENSG00000112182	1.17016	1.32324	0.891232	1.03719	0.806709	1.27267	0.95815	0.864476
BAD ENSG00000002330	0.978027	1.30387	0.689003	0.766687	1.05695	1.04829	0.888838	0.863784
BAG1 ENSG00000107262	1.21414	1.01705	0.78334	1.07383	1.06309	0.956203	0.934854	0.855956
BAG2 ENSG00000112208	1.17612	0.792188	1.0425	0.777541	0.86221	1.01451	0.952379	0.873981
BAG3 ENSG00000151929	0.66878	0.851638	1.02295	1.33517	0.971869	1.21163	1.0327	1.12806
BAG4 ENSG00000156735	1.18125	0.946558	0.908928	0.888145	1.06111	1.17302	0.786026	0.8385
BAG5 ENSG00000166170	1.1404	0.992751	0.983304	0.886383	1.15422	0.938078	0.910659	0.860337
BAG6 ENSG00000204463	0.906763	1.18287	0.852924	1.09502	1.11742	1.17973	0.871294	0.89786
BAHCC1 ENSG00000266074	0.90475	0.981166	0.931873	1.03053	1.00402	1.17189	0.904804	1.11146
BAHD1 ENSG00000140320	1.02581	0.966864	0.983075	1.04054	0.906902	0.870018	1.07206	1.32201
BAIAP2 ENSG00000175866	0.948491	0.856207	1.03314	1.1383	0.813324	1.14745	0.979192	1.19059
BAIAP2L1 ENSG00000006453	0.845543	0.890615	1.29932	0.817141	0.749636	0.942139	0.82685	0.789073
BAIAP2L2 ENSG00000128298	0.773877	0.936083	1.05378	0.890004	1.04421	0.820619	0.896049	0.932499
BAIAP3 ENSG00000007516	1.07276	1.31482	1.18636	0.875048	0.805692	0.906974	1.02924	0.977181
BAK1 ENSG00000030110	1.08753	0.997219	1.19749	0.931324	1.16063	1.06385	1.09902	0.950831
BAMBI ENSG00000095739	1.00795	0.712441	1.05347	0.824924	0.984064	0.908243	0.894938	0.923022
BANF1 ENSG00000175334	1.10695	1.18524	1.05391	0.884517	1.3728	0.983734	1.00927	1.1816
BANK1 ENSG00000153064	0.873464	0.824577	1.05988	1.05179	0.89668	1.01545	1.09019	0.972978
BANP ENSG00000172530	0.891729	0.917651	0.910257	0.988621	0.959403	0.940363	1.31536	1.07984
BAP1 ENSG00000163930	0.806815	0.916622	0.965352	1.14431	0.911853	0.932784	0.932682	1.08492
BARD1 ENSG00000138376	0.828579	1.05355	1.14547	1.12654	0.718653	1.26452	0.989276	1.01818
BARHL2 ENSG00000143032	0.903604	0.812249	0.86055	1.19169	0.871039	0.889168	1.0426	0.888361
BARX1 ENSG00000131668	0.942375	1.02762	0.945033	0.956388	1.39738	0.860935	1.15432	0.819533
BARX2 ENSG00000043039	0.936319	1.19328	1.208	0.942191	1.01899	0.8674	0.851798	1.05291
BASP1 ENSG00000176788	1.25536	0.779035	0.902696	1.01126	0.922045	0.908248	0.923186	0.950858
BATF ENSG00000156127	1.13189	0.912795	0.99501	1.12855	0.746675	1.07108	1.10642	1.01704
BATF2 ENSG00000168062	1.03484	0.991416	1.25196	0.765036	1.08524	0.992794	1.00451	0.965216
BATF3 ENSG00000123685	1.07658	0.956267	0.918885	1.27528	1.46584	1.20222	0.83946	0.869067
BAX ENSG00000087088	1.29807	0.767334	0.732783	0.898942	1.1452	1.14545	0.81073	0.851925
BAZ1A ENSG00000198604	0.704289	1.05598	1.25959	1.06432	0.754812	0.997571	0.994489	1.12096
BAZ1B ENSG00000009954	1.11125	1.10208	0.976548	1.2325	1.28148	0.874306	0.991222	0.902445
BAZ2A ENSG00000076108	1.2413	1.08791	1.07087	0.842946	1.05398	1.09369	1.02412	0.765997
BAZ2B ENSG00000123636	1.03883	1.23068	0.944509	0.956805	1.29326	1.08322	0.746702	1.11488
BBC3 ENSG00000105327	0.805331	0.897328	0.862338	0.988548	1.02313	1.02257	0.917328	1.4619
BBIP1 ENSG00000214413	0.992571	0.914505	0.995835	0.948198	0.800154	1.14321	1.06226	0.877979
BBOF1 ENSG00000119636	0.80301	0.823826	0.884178	1.24729	0.945526	0.893572	0.935462	1.01402
BBOX1 ENSG00000129151	0.924886	0.958803	0.977334	0.974786	0.942333	0.94012	0.931647	0.955121
BBS1 ENSG00000174483	0.813324	1.09353	0.817331	1.02868	1.00309	0.841121	0.781563	1.08959
BBS10 ENSG00000179941	0.882389	0.884677	1.31594	0.857459	0.989361	0.862051	1.29421	1.16564
BBS12 ENSG00000181004	0.747747	0.8168	0.954566	1.02375	0.792289	1.15648	1.09565	0.918949
BBS2 ENSG00000125124	0.839589	1.07104	1.01899	1.28578	1.29664	0.989241	0.907192	1.16293
BBS4 ENSG00000140463	0.727693	0.92291	0.756774	1.07269	0.923418	0.826482	0.830213	1.0221
BBS5 ENSG00000163093	0.970201	1.12588	0.89958	1.05972	1.06046	0.859921	0.756367	0.845983
BBS7 ENSG00000138686	0.86835	0.933482	0.945596	0.67562	0.996577	1.02546	0.833696	0.938244
BBS9 ENSG00000122507	1.10423	1.01864	1.1841	1.09648	0.859373	1.28344	0.721578	0.996325
BBX ENSG00000114439	0.818179	0.835301	1.00103	1.30664	0.854486	1.06837	0.921232	0.982265
BCAM ENSG00000187244	1.17402	1.1103	0.756169	1.4986	0.946959	1.05509	0.79688	1.08558
BCAN ENSG00000132692	1.07805	1.03982	1.12199	0.899974	0.953412	0.844078	0.84165	0.83198
BCAP29 ENSG00000075790	0.863244	0.981238	1.21504	0.886954	0.986445	0.608722	1.04827	1.4422
BCAP31 ENSG00000185825	1.21062	0.824703	0.722878	0.697364	1.04441	1.19385	1.38201	0.978668
BCAR1 ENSG00000050820	0.88995	0.816089	1.40953	1.01199	1.01339	0.899707	0.999689	0.973577
BCAR3 ENSG00000137936	1.01832	1.04227	1.11422	0.939372	1.11053	1.1373	1.21757	1.03544
BCAS1 ENSG00000064787	1.09676	1.04631	1.06974	0.713157	1.03818	0.861629	0.791625	0.852042
BCAS2 ENSG00000116752	0.770972	0.903239	0.933605	0.987506	0.969834	0.744987	1.0509	1.23789
BCAS3 ENSG00000141376	0.838337	1.03973	0.582184	1.21335	0.988154	1.02174	1.06779	0.925105
BCAS4 ENSG00000124243	1.03968	0.788982	0.943287	1.07943	0.765201	1.36103	1.10033	1.1335
BCAT1 ENSG00000060982	0.697528	1.091	0.925147	1.18213	1.09396	0.899166	0.99755	0.891736
BCAT2 ENSG00000105552	1.06562	1.309	0.896331	0.87869	0.976521	1.12174	0.930941	1.273
BCCIP ENSG00000107949	0.853549	0.795623	1.02723	1.07072	0.86577	0.955723	0.818563	1.04078
BCDIN3D ENSG00000186666	1.23526	0.951215	0.729769	0.932067	0.90156	0.909515	1.13794	1.08873
BCHE ENSG00000114200	0.81181	1.23595	1.17401	1.14765	1.12113	0.692379	0.78979	0.981818
BCKDHA ENSG00000248098	1.1238	0.993103	0.941932	0.922	0.978751	1.10656	0.93948	0.934017
BCKDHB ENSG00000083123	1.22205	0.77185	1.02304	0.726066	0.980537	0.962626	1.16285	1.05133
BCKDK ENSG00000103507	1.03231	0.867211	0.924506	1.04564	0.904887	1.02372	0.87339	1.0481
BCL10 ENSG00000142867	0.685481	1.10345	1.29969	0.718376	1.11494	1.28872	1.12363	1.09621
BCL11A ENSG00000119866	0.925421	0.923308	1.14227	0.809134	1.04708	1.02511	1.10913	1.13272
BCL11B ENSG00000127152	0.880646	0.787734	0.891002	1.06322	1.14202	0.760469	1.24275	1.16358
BCL2 ENSG00000171791	0.693957	0.857139	0.834334	1.16017	1.30138	0.795746	0.941854	1.29041
BCL2A1 ENSG00000140379	1.04948	1.22991	0.802983	1.05648	0.925825	0.931058	1.12793	1.01207
BCL2L1 ENSG00000171552	1.1703	0.926952	0.981957	0.721037	0.980632	0.729106	1.03272	0.862192
BCL2L11 ENSG00000153094	0.898439	1.07601	0.944255	0.878832	0.86286	0.871925	0.887888	0.929343
BCL2L12 ENSG00000126453	0.915512	1.00281	0.822938	1.1713	0.889831	1.17588	1.29193	0.793908
BCL2L13 ENSG00000099968	1.22748	0.879128	1.01903	0.966008	1.03398	1.20425	1.33272	1.28686
BCL2L14 ENSG00000121380	0.891026	1.20828	0.847028	0.923735	0.830721	1.07896	1.03417	1.1953
BCL2L15 ENSG00000188761	1.06545	1.15887	1.14105	0.778151	1.0618	0.82938	0.814434	0.984151
BCL2L2 ENSG00000129473	1.03756	1.05049	1.19196	0.810841	1.5189	0.879004	1.03214	0.744658
BCL3 ENSG00000069399	0.838983	1.01934	0.964705	0.83232	1.07031	1.10974	1.00508	0.955892
BCL6 ENSG00000113916	1.08486	1.13872	1.14941	1.09628	0.997431	1.02671	1.03087	0.974614
BCL6B ENSG00000161940	1.09774	0.835998	1.01464	0.891939	0.76091	1.00035	1.40005	0.802428
BCL7A ENSG00000110987	0.676424	1.03819	1.36068	1.40224	0.834477	0.981884	0.645174	0.975734
BCL7B ENSG00000106635	1.00951	0.88742	0.903846	0.690585	1.10311	1.08975	1.0839	0.786002
BCL7C ENSG00000099385	0.905831	0.803595	0.853573	0.820836	0.939715	0.916336	1.09714	1.02411
BCL9 ENSG00000116128	1.10958	1.13867	0.995956	0.857551	0.920147	0.70182	1.23323	0.986411
BCL9L ENSG00000186174	1.05533	1.06647	0.937202	1.45336	1.09714	0.859808	1.08161	0.950997
BCLAF1 ENSG00000029363	0.719411	1.26439	0.990012	0.906834	0.969768	1.09671	1.18386	0.950788
BCO1 ENSG00000135697	1.23256	0.858951	0.836391	0.93573	1.13446	0.968932	1.02514	1.2282
BCO2 ENSG00000197580	0.947253	0.880945	1.09687	0.875183	1.07344	0.920836	0.802336	0.836745
BCOR ENSG00000183337	1.00567	1.20754	1.00939	1.4794	1.03823	1.00459	1.05906	1.20041
BCORL1 ENSG00000085185	1.03332	1.02385	0.972568	0.917072	1.14152	1.02735	0.906379	0.962371
BCR ENSG00000186716	0.828365	1.04346	1.16952	0.866782	1.00203	1.09171	0.996175	0.893242
BCS1L ENSG00000074582	0.915973	1.10238	0.607659	0.874347	1.19999	0.877598	1.06818	0.888233
BDH1 ENSG00000161267	1.21166	0.76214	0.986688	1.30366	0.904676	0.930944	0.771054	0.968523
BDH2 ENSG00000164039	1.11316	1.3064	0.954985	0.854967	0.996097	0.966974	0.889412	1.20505
BDKRB1 ENSG00000100739	1.06565	1.1358	0.905028	0.951732	1.06428	1.00365	0.830585	1.07262
BDKRB2 ENSG00000168398	0.881399	0.828964	1.38979	1.42789	0.956547	1.23095	0.860307	1.0515
BDNF ENSG00000176697	0.824146	0.908797	1.0305	1.18883	0.97319	1.32214	0.906096	1.16315
BDP1 ENSG00000145734	0.96336	0.973942	1.07288	0.962818	0.953856	1.05482	1.23124	1.13402
BEAN1 ENSG00000166546	1.11229	1.33708	1.03403	0.842853	0.856003	0.796522	0.933876	0.78024
BECN1 ENSG00000126581	0.91895	1.04012	1.20642	0.806066	0.751724	1.07461	1.2318	0.801329
BEGAIN ENSG00000183092	0.692808	0.976472	0.802176	1.08152	0.883298	1.15446	1.04188	0.783622
BEND2 ENSG00000177324	1.12164	0.986796	1.21419	1.02853	0.943982	1.0579	1.15127	0.953071
BEND3 ENSG00000178409	0.949792	0.935963	0.899949	1.03021	1.0272	1.20508	1.23494	1.0309
BEND4 ENSG00000188848	1.00715	0.789335	0.786863	0.849449	0.782323	1.03169	0.942025	1.00976
BEND5 ENSG00000162373	1.02518	1.07867	1.19297	0.941842	0.817103	0.999227	0.85362	1.27213
BEND6 ENSG00000151917	0.883318	1.14798	0.975283	0.995238	0.876309	0.750644	1.11614	1.03908
BEND7 ENSG00000165626	1.24691	1.04501	0.998769	1.02724	0.785504	1.04005	0.785989	1.1749
BEST1 ENSG00000167995	0.881607	1.28503	1.10432	0.933919	0.844563	0.903704	0.956465	0.984897
BEST3 ENSG00000127325	0.904459	0.803784	1.00592	1.36038	1.41805	1.08197	1.08692	0.991295
BET1 ENSG00000105829	0.88223	1.0755	1.08153	1.07789	1.08936	0.95121	1.12816	1.17677
BET1L ENSG00000177951	0.985964	1.05003	1.20746	0.967376	0.912752	0.98474	1.34006	0.906214
BEX1 ENSG00000133169	1.04806	1.02196	0.721207	1.03187	0.935965	0.881381	0.912647	1.14606
BEX2 ENSG00000133134	1.05518	0.959925	0.779694	0.734391	1.14572	1.07539	0.96308	1.09697
BEX3 ENSG00000166681	1.05477	1.14516	0.84599	0.848626	0.856932	0.789271	0.992503	1.12865
BEX4 ENSG00000102409	0.992299	0.680504	1.10937	1.00334	1.29777	1.33447	1.13435	0.881825
BEX5 ENSG00000184515	1.29811	1.01552	1.07023	0.772939	0.80893	1.01364	0.935904	1.04174
BFAR ENSG00000103429	1.07196	1.08226	0.913931	0.920807	1.16989	0.987352	0.925769	0.947991
BFSP1 ENSG00000125864	1.08391	0.981694	0.780663	0.983605	1.15843	1.36458	1.12059	0.978153
BGLAP ENSG00000242252	1.13387	1.02244	1.00488	1.20577	1.12378	1.12348	0.875563	0.793789
BGN ENSG00000182492	0.957126	0.895848	0.854945	0.91478	0.865834	1.05512	0.973407	0.867712
BHLHB9 ENSG00000198908	0.906649	1.05892	0.905488	0.844631	0.77613	0.950603	0.770042	0.893575
BHLHE22 ENSG00000180828	1.10525	0.862498	0.819627	1.1197	1.07861	1.00407	1.14944	0.836971
BHLHE40 ENSG00000134107	0.861556	1.33532	0.917032	1.00817	0.97086	1.07987	1.22291	0.995276
BHLHE41 ENSG00000123095	1.00392	1.15677	1.103	0.973242	0.918776	0.878739	0.933469	0.85088
BHMT ENSG00000145692	1.14781	1.28756	0.954019	0.837425	1.14815	0.964711	0.939641	0.802613
BHMT2 ENSG00000132840	1.19758	0.932661	0.77026	0.878979	0.830789	1.09697	0.803441	0.857985
BICC1 ENSG00000122870	0.930806	1.12781	1.19853	1.15317	0.981298	0.92415	0.970582	1.10712
BICD1 ENSG00000151746	0.842896	1.06037	0.890432	0.946565	0.917245	1.24342	1.04609	1.21466
BICD2 ENSG00000185963	1.00656	1.06652	1.2102	1.00065	0.985301	0.943528	1.32746	0.829857
BICDL1 ENSG00000135127	0.774542	0.987908	1.55189	1.14736	1.05925	0.786086	1.06568	0.792228
BICDL2 ENSG00000162069	1.0436	1.07538	1.16339	1.02078	0.966487	0.906508	1.13265	1.16313
BID ENSG00000015475	1.09037	0.864843	1.01165	0.995038	1.2249	1.15995	1.05075	0.982315
BIK ENSG00000100290	1.12058	0.915351	1.43811	0.747232	1.04314	0.832571	0.889083	0.989817
BIN1 ENSG00000136717	1.2567	0.977842	0.943266	0.90358	1.11738	1.0197	1.1202	0.933434
BIN2 ENSG00000110934	0.859502	1.06272	1.13133	1.18983	0.821712	0.967348	1.04148	1.10318
BIN3 ENSG00000147439	0.862813	1.2922	1.00964	1.06151	0.943272	1.16641	0.879731	1.03324
BIRC2 ENSG00000110330	0.819479	1.11347	0.795155	0.999437	0.960529	0.698123	1.15618	0.974402
BIRC3 ENSG00000023445	1.11326	1.07975	0.951501	0.887168	1.05173	0.972013	1.14901	1.0665
BIRC5 ENSG00000089685	1.09199	1.09455	0.992533	1.0616	1.12043	0.966949	0.777552	0.91567
BIRC6 ENSG00000115760	1.13472	1.35533	1.06742	1.22148	0.858911	0.930156	1.14362	1.03131
BIRC7 ENSG00000101197	1.22793	0.883718	1.1971	1.12935	1.24536	1.20057	1.0326	1.04274
BIVM ENSG00000134897	0.954681	1.2374	1.07718	1.14105	0.964508	1.2158	1.16437	1.14954
BLCAP ENSG00000166619	0.989423	0.884191	1.04341	0.921676	1.27571	1.01349	0.83345	0.977344
BLK ENSG00000136573	1.085	1.04835	0.826998	0.692462	0.883577	0.952871	0.906102	1.21698
BLM ENSG00000197299	0.826331	1.03913	0.840703	1.38052	1.00521	0.876098	0.951851	0.861303
BLMH ENSG00000108578	1.10704	1.28705	0.969077	1.11821	1.12123	0.737812	0.883541	1.1532
BLNK ENSG00000095585	1.39199	0.860963	0.978684	1.13055	1.24569	0.751037	1.01027	0.924242
BLOC1S1 ENSG00000135441	0.962223	0.947769	1.06408	0.999855	0.870621	0.94383	0.944046	1.00605
BLOC1S2 ENSG00000196072	0.972582	1.09848	1.03581	1.11966	0.952045	1.02837	0.968349	1.1627
BLOC1S3 ENSG00000189114	0.914674	0.939637	0.986572	1.03271	1.04401	0.672949	1.06555	0.918804
BLOC1S4 ENSG00000186222	0.999981	0.891891	0.949781	1.22472	1.0127	1.13425	1.06364	0.966842
BLOC1S5 ENSG00000188428	0.80747	0.971081	1.01284	0.966079	0.931033	0.804107	1.06839	0.95177
BLOC1S6 ENSG00000104164	0.84082	0.914155	0.997208	1.07132	1.07851	0.895043	1.03721	1.09124
BLVRA ENSG00000106605	1.19942	1.31274	0.968667	0.834246	1.31376	0.989741	1.00849	1.12003
BLVRB ENSG00000090013	1.02532	0.967982	0.844676	0.939361	0.855629	0.895857	1.12887	1.06687
BLZF1 ENSG00000117475	1.43124	0.945511	0.843724	0.897005	0.879854	1.08606	0.972057	0.913244
BMF ENSG00000104081	0.945376	0.868564	0.675357	1.19483	1.01548	0.98411	1.02573	1.17512
BMI1 ENSG00000168283	1.00051	1.19312	1.01667	1.23217	0.845852	1.00429	1.21147	1.06974
BMP1 ENSG00000168487	0.944428	1.05139	0.848629	1.09752	1.01054	0.851173	0.8336	1.27944
BMP2 ENSG00000125845	1.07158	0.820021	1.07072	0.890023	1.20113	1.01899	1.06367	0.984501
BMP2K ENSG00000138756	1.20504	0.93794	0.970538	1.0614	0.927316	1.06583	1.16052	1.07281
BMP3 ENSG00000152785	1.241	1.02899	0.860461	1.00435	1.13207	0.910205	0.839111	0.826732
BMP4 ENSG00000125378	1.29912	1.14531	1.06325	1.00148	1.20107	0.670532	0.825416	0.959437
BMP5 ENSG00000112175	1.1262	0.999505	0.916556	0.90593	1.6323	0.972258	1.0088	1.03352
BMP6 ENSG00000153162	1.10089	0.935915	0.985181	1.02562	0.87191	1.14367	0.800765	0.90108
BMP7 ENSG00000101144	0.812713	1.11041	0.859485	1.23682	1.2008	1.33143	0.943765	0.936204
BMP8A ENSG00000183682	1.24582	1.22627	0.943073	0.906246	1.16233	1.21093	0.866371	1.17538
BMP8B ENSG00000116985	1.17474	0.974715	1.09003	0.762701	1.02013	0.649848	1.20066	1.12038
BMPER ENSG00000164619	0.85397	0.946575	0.996776	0.94953	1.03642	0.783877	0.734881	1.00475
BMPR1A ENSG00000107779	1.08277	0.916608	0.979993	0.919591	1.39591	1.22575	0.934127	0.811673
BMPR1B ENSG00000138696	1.09179	1.12453	0.910617	1.10979	0.803605	1.16894	0.929584	0.797655
BMPR2 ENSG00000204217	1.01219	1.20712	1.04771	1.05939	0.922413	0.748228	1.02504	1.05186
BMS1 ENSG00000165733	0.862695	1.01697	0.946257	0.943209	1.06454	0.888579	0.949804	0.964247
BMT2 ENSG00000164603	0.957746	0.761942	0.921692	0.894281	1.13702	1.01576	0.988053	0.754032
BMX ENSG00000102010	0.809324	1.4257	1.23522	0.884645	0.937153	1.07668	1.31962	0.937239
BNC1 ENSG00000169594	0.947772	0.821604	1.13874	1.05402	0.796892	0.992768	1.04591	1.04998
BNC2 ENSG00000173068	0.938717	0.912484	0.781198	1.20592	0.871557	0.873223	0.825608	1.03556
BNIP1 ENSG00000113734	1.03828	0.895825	0.808898	0.998267	1.09429	1.13846	0.903402	0.932161
BNIP2 ENSG00000140299	0.864532	0.882732	1.14389	0.987525	1.12844	1.1405	1.14091	0.921461
BNIP3 ENSG00000176171	0.828528	0.890106	0.669131	0.995732	1.13307	1.21263	1.07583	0.771849
BNIP3L ENSG00000104765	1.22782	0.96493	1.07048	0.838923	0.886389	1.14187	0.880948	0.8636
BNIPL ENSG00000163141	0.960961	1.07474	1.28308	0.974328	1.05979	1.06035	1.19446	0.959766
BOC ENSG00000144857	1.03995	0.907774	0.914356	1.11638	1.02368	0.976802	0.894176	0.952206
BOD1 ENSG00000145919	1.18542	1.1242	1.27647	0.920131	1.20543	1.26399	1.16314	1.04882
BOD1L1 ENSG00000038219	1.23754	0.977922	0.92613	0.764612	1.2068	0.965519	1.01193	0.88371
BOK ENSG00000176720	0.907852	0.870662	0.855851	0.721161	0.901035	0.906868	1.12243	0.93654
BOLA1 ENSG00000178096	0.913677	0.969575	0.894077	0.795154	1.01657	0.823178	1.04116	0.956821
BOLA2B ENSG00000169627	0.819466	0.934706	0.825535	0.928994	0.745598	1.00095	0.83198	0.839198
BOLA3 ENSG00000163170	1.02651	0.930547	1.18173	1.05655	0.735067	1.14112	0.854066	1.02938
BOP1 ENSG00000261236	1.11044	1.15461	1.10938	0.729615	1.02016	0.817959	1.09493	0.945505
BORA ENSG00000136122	0.74749	1.01744	0.860021	1.26285	1.01987	1.01321	1.01224	1.15961
BORCS5 ENSG00000165714	1.08965	0.930542	0.895788	1.179	0.86522	0.908513	0.820127	0.950676
BORCS6 ENSG00000196544	1.07002	0.897338	0.701163	0.823264	0.946661	0.775299	1.11066	0.785286
BORCS7 ENSG00000166275	1.06512	0.779051	0.924798	0.73019	1.0464	0.846182	0.888573	1.24256
BORCS8 ENSG00000254901	1.10233	1.01518	0.731172	1.18521	0.755377	1.0415	1.05299	0.745947
BORCS8-MEF2B ENSG00000064489	1.04108	1.09438	1.05838	1.099	0.857192	1.04563	0.887006	0.918173
BPGM ENSG00000172331	1.04171	0.806084	1.09694	1.0177	0.796284	0.944241	0.84336	0.966457
BPHL ENSG00000137274	0.878498	1.16781	0.811084	0.956907	1.13146	0.945673	1.15417	1.06268
BPI ENSG00000101425	0.936111	1.08473	0.925249	0.983161	0.862013	1.07596	1.05397	0.822635
BPIFA1 ENSG00000198183	0.924217	0.99817	1.11035	0.813704	1.19814	1.11695	0.930245	0.914407
BPIFA2 ENSG00000131050	0.963389	0.9357	1.12833	1.23968	1.04825	0.853307	0.937977	0.795037
BPIFB1 ENSG00000125999	1.76702	0.855415	0.499499	0.976796	0.9189	0.900053	0.814038	1.1223
BPIFB2 ENSG00000078898	1.00337	0.867095	1.13836	0.845392	1.06102	0.867924	0.980128	1.37366
BPIFC ENSG00000184459	0.909166	1.21585	0.786211	0.988131	0.85642	0.944605	1.00068	0.867426
BPNT1 ENSG00000162813	1.29495	1.039	1.00584	0.978462	0.795479	0.934939	1.07152	1.02028
BPTF ENSG00000171634	0.702614	0.917188	0.952695	0.807843	1.18806	1.2022	0.992972	0.909364
BRAF ENSG00000157764	1.08348	1.03003	0.82281	1.16304	1.07709	1.26363	1.30384	0.927185
BRAP ENSG00000089234	1.04165	1.00835	0.976535	0.705257	1.16059	0.985508	0.730125	1.18901
BRAT1 ENSG00000106009	1.03219	1.15825	0.961448	0.753877	1.01435	1.33412	1.09893	1.0432
BRCA1 ENSG00000012048	0.976843	0.867914	1.15871	0.714809	1.15875	1.01756	0.903474	0.948945
BRCA2 ENSG00000139618	0.970311	1.12221	1.1169	0.755863	0.727706	1.18814	1.12475	0.837537
BRCC3 ENSG00000185515	1.08307	1.08404	1.10298	0.861509	1.02966	0.855308	1.09381	1.04496
BRD1 ENSG00000100425	0.94434	0.844782	1.06199	1.02018	1.11647	0.718795	1.08912	0.874298
BRD2 ENSG00000204256	1.18327	0.826564	1.56707	1.47222	1.08271	1.2582	1.03185	1.15716
BRD3 ENSG00000169925	1.28235	0.791005	0.653385	0.797386	1.26109	0.727186	1.07509	1.08997
BRD4 ENSG00000141867	1.07847	0.76439	1.13475	0.990012	0.848283	0.916872	1.14831	0.918907
BRD7 ENSG00000166164	1.10199	1.08376	0.740626	1.08665	1.0637	0.878891	1.17081	1.17155
BRD8 ENSG00000112983	0.843223	1.00584	0.623152	1.03178	0.98233	1.09929	1.03969	1.02254
BRD9 ENSG00000028310	0.934803	0.76302	1.29961	1.23586	0.860477	0.729143	1.03204	0.920249
BRE ENSG00000158019	0.878468	1.15558	0.829697	0.943418	0.822978	1.11029	1.01997	0.857933
BRF1 ENSG00000185024	0.96786	0.967636	0.913806	1.2514	0.778293	0.897208	0.654332	1.09595
BRF2 ENSG00000104221	0.929935	0.869311	0.871142	0.905044	0.867866	1.10406	0.94772	0.993566
BRI3 ENSG00000164713	1.10705	1.02453	0.866571	1.02399	1.0725	0.984782	1.22796	0.886481
BRI3BP ENSG00000184992	0.802165	0.960659	1.01416	0.876494	1.00637	0.927014	1.06413	0.914899
BRICD5 ENSG00000182685	1.16623	0.867395	0.907594	1.05901	0.841979	1.19053	1.01736	0.948201
BRINP1 ENSG00000078725	0.84823	1.13142	1.01804	0.870275	1.11738	1.30012	0.99172	0.927151
BRINP2 ENSG00000198797	0.91073	1.44161	0.990352	0.880955	0.725353	0.80377	1.0981	1.00932
BRINP3 ENSG00000162670	0.724213	1.41805	1.14258	1.1769	0.894367	1.05668	0.838637	0.929438
BRIP1 ENSG00000136492	0.839982	0.78445	1.21481	1.18399	0.981225	0.940141	0.785332	1.11592
BRIX1 ENSG00000113460	0.922947	1.04996	1.17661	0.792582	1.12536	0.841695	1.03912	0.797528
BRK1 ENSG00000254999	0.989334	1.09122	0.869832	1.01199	0.779866	0.921544	0.933832	0.926359
BRMS1 ENSG00000174744	1.02417	1.0247	0.781407	0.990809	1.36256	1.08087	0.720853	0.971669
BRMS1L ENSG00000100916	0.982092	0.792929	0.853685	0.75288	0.926733	0.782305	1.00488	0.866582
BROX ENSG00000162819	0.947897	1.28263	0.919996	0.790435	0.973351	0.821717	0.834865	0.99873
BRPF1 ENSG00000156983	1.00743	1.06588	1.04381	0.965156	1.09298	0.725893	0.987852	1.15288
BRPF3 ENSG00000096070	1.16383	0.996514	0.950908	0.904836	0.985896	0.761081	0.961216	1.0354
BRSK1 ENSG00000160469	0.901189	1.05643	0.898645	1.14433	0.872848	0.862845	1.02646	0.783497
BRSK2 ENSG00000174672	1.07121	1.11193	1.01149	0.931504	1.12854	1.23535	0.994617	1.02914
BRWD1 ENSG00000185658	0.914588	0.912906	1.02558	0.987524	1.00157	0.764173	1.13922	0.724133
BRWD3 ENSG00000165288	0.911046	0.993371	0.797119	1.33031	0.815435	1.10246	0.88916	0.821249
BSCL2 ENSG00000168000	1.13605	0.726046	0.994169	1.18009	1.00688	0.80385	0.962432	0.988892
BSDC1 ENSG00000160058	1.13416	0.904813	0.754947	1.25952	0.755625	1.30419	0.797494	1.02916
BSG ENSG00000172270	1.13148	0.87833	1.07115	0.853792	1.07744	0.957484	0.830541	0.971246
BSN ENSG00000164061	0.995895	1.18161	0.945866	1.01212	1.07665	0.837363	1.17768	1.2288
BSPH1 ENSG00000188334	1.0202	0.798677	0.848626	1.14661	1.2405	0.962126	0.785497	1.07041
BSPRY ENSG00000119411	1.0745	0.83379	0.92831	0.87145	1.13342	1.08121	1.04594	0.79213
BST1 ENSG00000109743	1.16282	0.946929	1.00276	0.826789	0.866585	0.782893	0.980577	1.04613
BST2 ENSG00000130303	0.978414	0.948976	0.951906	1.07785	0.88707	0.831761	1.10164	0.986095
BTAF1 ENSG00000095564	1.03331	1.2078	1.12326	1.18222	0.828901	1.05088	1.01672	1.05727
BTBD1 ENSG00000064726	0.844019	0.670229	0.916059	0.87519	0.888078	0.930236	1.18494	1.04547
BTBD10 ENSG00000148925	1.104	0.858509	1.19426	0.814895	1.03637	0.88363	1.13681	1.29673
BTBD11 ENSG00000151136	0.888598	1.04092	0.806556	0.960763	1.21833	0.879084	0.978184	0.96118
BTBD16 ENSG00000138152	0.905138	1.03733	1.14683	0.757395	1.06446	1.00888	0.858967	0.930336
BTBD19 ENSG00000222009	0.960737	0.860739	0.849717	0.75333	0.832251	0.982097	1.00435	0.812742
BTBD2 ENSG00000133243	1.19507	0.994206	0.995156	1.17556	0.931282	0.88885	0.867418	1.02566
BTBD3 ENSG00000132640	0.921332	1.16987	0.884414	0.796224	1.10025	1.00962	0.935891	0.795632
BTBD6 ENSG00000184887	1.31831	1.16506	1.09353	1.16023	1.15471	1.13387	0.930315	0.919361
BTBD7 ENSG00000011114	1.09476	1.06284	1.23284	0.941185	1.11876	1.09901	1.19074	1.09139
BTBD8 ENSG00000189195	0.886362	1.20595	1.14828	0.984951	1.1697	0.872903	0.780999	0.928653
BTBD9 ENSG00000183826	1.11037	1.06029	1.047	1.08873	1.23019	0.6995	1.10698	0.65365
BTC ENSG00000174808	0.956698	1.07782	0.889345	1.04119	1.00582	1.1251	0.963795	1.11818
BTD ENSG00000169814	0.799248	0.990022	0.810334	1.15544	0.801784	1.01982	0.780489	1.00635
BTF3 ENSG00000145741	0.94252	0.924809	0.93574	0.95798	1.01358	0.889288	1.22884	1.04059
BTF3L4 ENSG00000134717	1.38086	0.839375	0.935242	0.933443	0.592433	0.857511	1.17637	1.11031
BTG1 ENSG00000133639	1.22546	0.758612	1.16663	1.02828	1.12392	0.958002	1.02974	0.962618
BTG2 ENSG00000159388	0.945659	0.861953	0.912241	0.871449	0.981832	1.24014	1.05947	0.987789
BTG3 ENSG00000154640	1.0754	0.877661	1.70924	0.809702	1.12095	0.947229	0.981529	0.978924
BTK ENSG00000010671	0.966273	1.01548	1.14306	1.26274	0.848121	1.16423	0.902538	1.12502
BTLA ENSG00000186265	0.667051	0.979857	1.24985	1.05424	0.984282	0.929864	1.07941	0.899463
BTN2A1 ENSG00000112763	1.2228	1.02731	0.827047	1.17736	0.976795	0.883538	1.12839	0.937748
BTN2A2 ENSG00000124508	1.22389	0.771893	0.938981	0.998888	0.872916	0.999918	1.08219	1.27278
BTN3A1 ENSG00000026950	1.03527	1.06516	1.04941	1.08279	1.05494	1.22626	1.35114	1.10897
BTN3A2 ENSG00000186470	0.954994	1.00242	0.950922	1.02923	0.917702	0.688136	1.08713	0.888543
BTN3A3 ENSG00000111801	1.05166	1.04445	1.13956	0.894765	0.990012	1.1231	1.07803	0.740556
BTNL3 ENSG00000168903	1.15923	0.950227	0.994187	0.854373	0.836588	0.934463	0.793364	1.23519
BTNL9 ENSG00000165810	0.896824	0.980611	0.994513	1.05637	1.15645	0.93295	0.880275	1.02645
BTRC ENSG00000166167	0.766486	1.21465	1.13799	1.10029	1.08687	1.14897	0.946275	1.13966
BUB1 ENSG00000169679	1.05877	1.21431	1.08555	1.17838	0.889117	0.855942	1.1176	1.06626
BUB1B ENSG00000156970	0.83091	1.2033	0.878113	0.883834	0.984368	0.960837	0.876865	1.04504
BUB3 ENSG00000154473	0.930707	0.68774	1.01089	0.829601	0.946026	0.924146	0.947522	0.771152
BUD13 ENSG00000137656	0.803806	0.850043	1.04244	1.11979	1.06171	1.17509	0.875351	1.04867
BUD31 ENSG00000106245	1.13904	1.16279	1.05597	0.779126	0.922961	0.904532	1.33381	1.01846
BVES ENSG00000112276	0.906981	0.809381	1.15683	0.802668	0.75564	0.839303	1.22573	1.31737
BYSL ENSG00000112578	1.15942	0.99187	1.38607	0.8877	0.782402	0.861449	1.38443	0.938166
BZW1 ENSG00000082153	0.905904	1.08778	1.57395	0.805285	1.24426	0.938689	0.998348	0.923925
BZW2 ENSG00000136261	1.14597	0.806442	1.33993	1.02523	0.914689	1.16806	1.2867	1.02241
C10orf10 ENSG00000165507	0.862962	0.757944	0.883504	0.894944	1.12812	0.978814	0.849453	0.956799
C10orf105 ENSG00000214688	0.917036	0.891306	1.08636	0.969246	0.944567	1.29831	0.939742	1.13524
C10orf107 ENSG00000183346	0.854669	1.14639	1.10597	0.824523	0.708161	0.94647	1.18013	0.947505
C10orf11 ENSG00000148655	0.981259	0.797974	1.00604	0.93224	1.10115	0.978555	1.08926	0.879739
C10orf128 ENSG00000204161	1.11029	1.05595	0.812516	1.06826	0.941124	0.969631	1.06748	0.965275
C10orf2 ENSG00000107815	1.0452	0.82349	1.11579	0.995241	1.34798	0.818899	0.925505	0.796532
C10orf35 ENSG00000171224	0.934177	0.895808	0.91301	1.18489	0.794489	1.21878	1.06187	1.00216
C10orf53 ENSG00000178645	0.972394	0.763074	1.01065	1.00841	1.1132	0.73678	0.987678	1.02806
C10orf54 ENSG00000107738	1.195	1.09647	0.82574	0.749507	0.832657	1.03945	1.09084	0.810995
C10orf55 ENSG00000222047	0.899247	0.946143	1.24322	0.897968	0.871759	1.33387	0.852464	0.894924
C10orf76 ENSG00000120029	1.15975	0.982348	1.06404	0.952523	1.04638	0.930962	0.839582	0.909328
C10orf82 ENSG00000165863	1.11891	1.12877	0.855468	0.94968	0.866769	1.16203	1.02773	1.06881
C10orf88 ENSG00000119965	0.917312	1.19829	1.0053	0.910362	0.988097	1.11929	1.1816	0.90879
C10orf95 ENSG00000120055	0.837314	0.955619	1.03412	0.988072	0.925709	1.00324	1.04434	1.00576
C10orf99 ENSG00000188373	0.851409	0.807555	1.28365	0.88302	0.815861	0.910938	0.983083	1.60799
C11orf1 ENSG00000137720	0.918278	1.00287	1.23512	0.924264	1.21992	1.01714	0.865507	1.26088
C11orf16 ENSG00000176029	1.01126	1.10028	0.686072	0.941997	1.18624	0.881029	1.05692	0.98494
C11orf21 ENSG00000110665	0.772496	0.90771	0.82262	1.09841	0.837724	1.00462	1.1596	0.820208
C11orf24 ENSG00000171067	0.91906	0.833466	1.03297	1.10276	1.13006	1.33011	1.09972	1.10178
C11orf31 ENSG00000211450	1.0343	1.01398	0.93611	1.08086	1.07518	1.08044	1.08579	1.22807
C11orf45 ENSG00000174370	0.8918	0.966389	0.892696	0.964829	0.975884	0.916705	0.949716	0.883098
C11orf49 ENSG00000149179	1.2681	1.29431	0.941954	0.871445	0.859008	0.773139	0.882242	0.916673
C11orf52 ENSG00000149300	0.961095	0.927392	0.955791	1.09518	0.970956	1.00325	0.804022	1.09317
C11orf53 ENSG00000150750	0.850132	1.15639	1.0323	1.0879	0.839352	0.869465	0.887319	0.72704
C11orf54 ENSG00000182919	1.0609	1.3	0.9188	1.03993	0.644455	0.935974	0.78441	1.10533
C11orf57 ENSG00000150776	1.02164	0.929483	1.27686	0.950847	1.1494	0.809042	1.14335	0.901236
C11orf58 ENSG00000110696	1.20275	0.825197	0.834647	0.918797	1.06097	0.858892	0.880651	0.922106
C11orf63 ENSG00000109944	1.19677	1.15451	1.08917	1.30894	0.84601	0.891386	0.809564	0.907822
C11orf65 ENSG00000166323	1.04022	0.798381	1.01763	0.942371	0.998573	1.13228	0.741353	1.16859
C11orf68 ENSG00000175573	0.835915	0.75068	0.831318	1.02008	0.984888	1.17783	1.1156	0.985689
C11orf70 ENSG00000137691	1.00264	0.924966	0.91138	1.19411	1.11146	0.882073	1.05814	0.844585
C11orf71 ENSG00000180425	0.771981	0.908313	0.921806	1.04094	1.03276	0.915317	0.840046	1.30664
C11orf74 ENSG00000166352	1.06358	0.843317	0.863687	0.850974	1.29607	1.24527	0.796341	1.04345
C11orf80 ENSG00000173715	0.995882	0.984335	1.08699	1.244	1.20293	1.03348	0.883331	0.899656
C11orf84 ENSG00000168005	0.800957	1.06777	1.01689	0.864945	0.878582	1.13208	0.814108	0.968157
C11orf87 ENSG00000185742	1.28241	0.883077	0.986959	1.12614	0.74735	0.672122	0.917309	0.872546
C11orf95 ENSG00000188070	1.00038	0.83066	0.829185	1.18887	1.08094	0.930335	1.32194	0.991792
C11orf96 ENSG00000187479	1.01779	0.515057	0.968521	0.778516	0.877364	2.57595	1.08089	1.03108
C11orf98 ENSG00000278615	0.884203	1.09758	1.00757	0.885828	1.01074	1.00794	1.02197	0.920093
C12orf10 ENSG00000139637	1.20615	1.03737	0.585557	0.66464	0.883834	0.882045	1.20311	1.15189
C12orf29 ENSG00000133641	0.765094	0.951409	1.02789	0.960091	0.956694	1.13574	1.25883	0.822187
C12orf4 ENSG00000047621	0.97469	1.13502	1.09607	0.883958	1.13545	0.963903	0.904272	0.941951
C12orf40 ENSG00000180116	0.927745	1.00822	1.15409	1.0196	0.962589	1.00627	1.00878	1.24834
C12orf42 ENSG00000179088	1.18333	0.836483	0.737336	0.728139	0.966233	1.1285	0.989325	0.866588
C12orf43 ENSG00000157895	1.11778	0.949672	0.798429	0.98182	0.784505	0.949588	0.850066	1.23771
C12orf45 ENSG00000151131	0.928693	1.35499	1.20056	1.02104	1.18	0.963513	0.913869	1.0533
C12orf49 ENSG00000111412	1.05468	0.830665	1.39157	1.09013	1.0151	0.960958	0.999367	0.630793
C12orf50 ENSG00000165805	1.1925	0.949242	1.12557	1.12661	0.91084	1.16542	1.1145	0.830783
C12orf54 ENSG00000177627	1.03849	0.946478	1.01737	1.08528	1.09548	0.854366	0.822764	1.14109
C12orf56 ENSG00000185306	0.847096	1.34404	1.13866	1.15138	1.00246	0.98371	0.765209	0.927545
C12orf57 ENSG00000111678	1.23915	0.947748	0.732837	0.951122	1.07086	1.01735	0.904364	0.926887
C12orf60 ENSG00000182993	0.86781	0.747334	1.02939	1.04394	0.968289	0.944926	1.09369	1.20286
C12orf65 ENSG00000130921	0.777696	0.999712	1.13694	1.00994	1.0118	1.00634	0.988206	1.08117
C12orf66 ENSG00000174206	1.03574	1.05737	0.992191	0.882928	0.998683	0.86266	1.37306	1.00407
C12orf71 ENSG00000214700	1.24505	0.873293	0.78826	0.98529	0.929321	1.04552	0.898959	0.867309
C12orf73 ENSG00000204954	0.923505	0.944295	0.956062	0.804649	1.02751	1.03667	0.919882	1.02882
C12orf75 ENSG00000235162	0.941041	0.827537	1.07708	0.856823	0.994764	1.12028	0.895995	1.01112
C12orf76 ENSG00000174456	0.922058	0.896547	1.07408	0.839411	0.953227	0.979472	1.27618	0.865249
C14orf1 ENSG00000133935	0.910383	1.19463	0.6617	0.811113	0.840314	0.913357	1.18369	0.961689
C14orf105 ENSG00000100557	1.0894	0.882593	1.04465	0.753938	1.18523	1.14085	1.12575	0.943154
C14orf119 ENSG00000179933	1.13099	0.836239	0.940547	0.968636	0.94392	0.943797	1.00702	0.94659
C14orf132 ENSG00000227051	0.887904	0.90443	1.05082	1.07853	1.16607	1.12583	1.10063	1.14985
C14orf142 ENSG00000170270	0.846937	1.20346	1.14137	1.04046	1.40357	1.00691	1.01769	1.09312
C14orf159 ENSG00000133943	1.12816	1.26896	1.14868	1.2191	1.01794	1.07683	1.13951	1.21937
C14orf166 ENSG00000087302	0.77922	0.746867	0.995091	0.893543	1.15643	0.972459	1.136	0.69993
C14orf169 ENSG00000170468	1.11434	0.756165	1.06206	1.28784	0.92401	0.973751	1.04384	0.883457
C14orf178 ENSG00000197734	1.24949	1.29127	0.765794	1.08631	0.889462	0.86513	1.0458	1.16652
C14orf180 ENSG00000184601	0.988832	1.17453	1.06949	1.1111	0.858418	1.216	0.976328	1.03626
C14orf2 ENSG00000156411	1.0644	0.885538	1.25554	0.850362	0.998741	1.16592	0.970467	0.8213
C14orf28 ENSG00000179476	0.950655	0.889645	1.05424	1.09527	0.869221	1.02801	0.889822	0.997693
C14orf37 ENSG00000139971	0.809514	1.01994	0.862105	0.945583	0.808885	1.08874	0.937423	1.09046
C14orf39 ENSG00000179008	0.975749	1.0181	1.17246	1.05328	0.97832	1.05745	0.954849	1.04222
C14orf79 ENSG00000140104	1.04662	0.853791	0.958275	0.856565	1.19304	1.0559	0.763178	0.942036
C14orf80 ENSG00000185347	0.760689	0.912432	0.804697	1.28251	0.801373	0.93397	1.02366	0.91215
C14orf93 ENSG00000100802	0.937875	1.19338	0.870897	0.843485	1.11033	1.31278	1.38878	1.23136
C15orf39 ENSG00000167173	0.987958	1.17381	1.1838	1.09111	1.21612	0.779871	0.931098	0.913701
C15orf40 ENSG00000169609	0.816257	1.17286	0.808025	1.13014	0.971827	1.14082	0.828638	1.05321
C15orf41 ENSG00000186073	0.991723	0.944244	0.976176	0.805174	1.22962	0.923305	0.902647	1.13578
C15orf48 ENSG00000166920	0.935069	1.08464	0.79473	1.13308	0.795025	0.843607	1.13966	0.871359
C15orf52 ENSG00000188549	1.29091	1.33952	1.10065	1.04265	1.22229	0.931436	0.92501	1.02763
C15orf53 ENSG00000175779	1.03254	1.058	1.03593	1.0917	0.809573	0.905463	1.06115	0.91158
C15orf57 ENSG00000128891	0.961217	0.996234	1.03092	1.22203	1.20283	0.928889	1.02724	1.03228
C15orf59 ENSG00000205363	1.22117	1.05506	0.95569	0.928732	1.26174	1.01973	0.978184	0.930874
C15orf61 ENSG00000189227	1.07648	0.844494	0.867995	1.20871	1.12398	0.898326	1.04028	0.939101
C15orf62 ENSG00000188277	1.0529	1.13907	1.10904	1.12138	1.05143	0.886363	1.34269	1.23281
C15orf65 ENSG00000261652	0.844362	1.11556	1.03937	0.8548	0.920792	0.928597	1.05341	0.975164
C16orf13 ENSG00000130731	0.942119	0.902224	0.802938	0.957699	1.14779	0.806435	1.02888	0.772464
C16orf45 ENSG00000166780	0.941044	1.22955	1.13007	0.856224	0.765551	1.07472	0.935297	0.945485
C16orf46 ENSG00000166455	1.01089	0.891396	0.831757	0.994879	0.733371	1.09697	1.35781	0.993817
C16orf52 ENSG00000185716	0.92604	0.897853	1.19506	0.963965	0.832636	1.21515	0.901797	1.38878
C16orf54 ENSG00000185905	0.914925	0.856109	1.15693	1.04345	0.895181	1.13613	0.999069	0.671208
C16orf58 ENSG00000140688	0.85246	0.990793	1.39771	0.743655	1.13601	1.06415	0.961665	0.97811
C16orf59 ENSG00000162062	0.817985	0.990098	0.813111	1.18088	1.14092	0.927237	1.07422	1.15668
C16orf62 ENSG00000103544	0.996454	1.01989	1.14473	0.864442	1.18927	0.919786	1.02061	0.991251
C16orf70 ENSG00000125149	0.967312	0.774866	0.854729	0.947426	1.0863	0.734052	0.918792	0.974067
C16orf71 ENSG00000166246	0.984826	1.13046	0.896575	0.979503	0.7291	0.9873	0.801805	0.990463
C16orf72 ENSG00000182831	0.653868	0.802021	1.11418	1.20992	1.1579	0.983497	1.21163	1.17268
C16orf74 ENSG00000154102	1.02122	1.17802	1.08674	1.07735	1.39986	1.08233	0.950768	1.19437
C16orf78 ENSG00000166152	1.05913	0.963195	0.878467	1.04134	1.17368	0.964508	0.953553	0.855958
C16orf86 ENSG00000159761	0.950557	1.02207	0.898066	1.34797	1.13899	0.829794	0.916856	0.971996
C16orf87 ENSG00000155330	0.823796	0.850757	0.886578	0.952535	0.890579	0.81099	1.07081	1.00148
C16orf89 ENSG00000153446	1.01977	1.15319	0.917198	0.854689	0.889978	1.21711	0.844236	0.811428
C16orf91 ENSG00000174109	0.926233	1.19445	0.99347	1.12304	1.20669	0.86467	0.857364	1.05174
C16orf92 ENSG00000167194	1.12254	0.958088	0.873873	1.06112	1.21116	0.819213	0.804176	0.860497
C16orf95 ENSG00000260456	1.1623	1.10117	1.0083	0.946154	1.11819	0.948645	0.857453	0.908884
C16orf96 ENSG00000205832	1.17811	0.777262	0.964435	1.25241	0.792755	0.96888	0.939909	1.10006
C17orf105 ENSG00000231256	1.08865	0.945655	0.95969	0.742983	1.02021	1.07451	0.995744	0.861113
C17orf107 ENSG00000205710	1.25587	1.0188	0.947076	0.863613	1.00327	1.24525	1.09931	0.871539
C17orf49 ENSG00000258315	0.928263	1.08973	1.14692	0.96644	0.72056	1.03443	1.08493	1.11121
C17orf51 ENSG00000212719	1.11543	1.15889	0.987983	1.14981	1.07992	1.08447	1.04332	0.856839
C17orf53 ENSG00000125319	0.942354	1.13639	1.02928	1.06901	0.846191	1.09736	1.03367	1.12685
C17orf58 ENSG00000186665	0.982843	0.826089	0.909362	1.13699	0.901026	0.9182	1.06988	0.934221
C17orf62 ENSG00000178927	0.922204	0.891706	0.985272	0.831556	0.864257	0.987805	0.951987	1.28235
C17orf64 ENSG00000141371	0.867597	0.996852	0.997316	0.936	1.05493	1.06142	0.887994	1.03193
C17orf67 ENSG00000214226	0.766496	0.841633	0.881085	0.85911	1.03601	1.06363	1.08468	1.15323
C17orf74 ENSG00000184560	1.07171	0.898373	1.04007	0.760709	1.33307	0.891603	0.811859	0.826837
C17orf75 ENSG00000108666	1.0209	0.872259	0.84987	0.902062	0.976356	0.975053	0.999621	1.11906
C17orf78 ENSG00000278505	1.01352	0.871468	0.983717	0.829631	0.965051	0.845364	1.08291	0.872936
C17orf80 ENSG00000141219	1.07845	1.06351	1.05406	0.774091	1.05525	1.20841	0.704059	1.05209
C17orf89 ENSG00000224877	1.35639	1.12951	0.906256	0.804322	0.978643	1.02156	1.02793	1.00005
C17orf96 ENSG00000273604	0.919358	0.940558	1.09261	0.842349	0.96885	0.795981	1.10513	0.972502
C17orf97 ENSG00000187624	1.0294	0.899468	0.986297	1.06351	0.89238	1.18825	1.0797	0.979735
C17orf98 ENSG00000275489	1.067	0.831566	0.717914	1.02181	1.12983	0.752331	1.14067	1.3146
C17orf99 ENSG00000187997	1.14238	1.0501	0.983669	1.28621	0.947775	0.970732	0.97774	0.891529
C18orf21 ENSG00000141428	0.736555	1.04601	1.20573	1.28677	1.1436	1.12564	0.877701	1.0225
C18orf25 ENSG00000152242	1.02753	1.17102	0.786563	1.0946	1.16638	0.834742	0.763154	1.01903
C18orf32 ENSG00000177576	1.26546	1.04147	0.714506	0.929932	1.06231	0.90147	0.724716	0.973066
C18orf54 ENSG00000166845	0.872301	0.953209	0.88379	0.863553	0.97486	0.84338	1.04377	1.15229
C18orf63 ENSG00000206043	0.740612	0.934973	1.14388	0.913351	1.04167	0.901491	0.932915	1.2788
C18orf8 ENSG00000141452	1.05274	0.906409	1.11237	0.972467	0.990724	0.698544	0.847299	0.968307
C19orf12 ENSG00000131943	1.68782	1.06782	0.903638	0.841867	0.945194	0.94498	1.03989	0.640308
C19orf18 ENSG00000177025	0.938628	1.09169	1.13316	1.18129	1.02476	0.938729	1.04949	0.915981
C19orf24 ENSG00000228300	1.12289	1.13357	0.890679	0.680381	0.975138	0.852593	1.05383	0.955482
C19orf25 ENSG00000119559	1.08349	0.75567	1.33687	0.818574	0.978704	0.855388	0.817844	1.13284
C19orf33 ENSG00000167644	0.937563	0.871984	1.02527	0.788737	1.31259	1.66026	1.04886	1.13813
C19orf35 ENSG00000188305	1.07195	1.03732	1.21876	0.975821	0.92599	0.984419	1.00265	0.975875
C19orf38 ENSG00000214212	0.921072	1.22804	1.14383	0.983895	1.33452	1.15044	1.29126	0.950655
C19orf43 ENSG00000123144	0.939576	1.44889	1.4245	1.07935	0.773896	1.00685	1.12909	1.2066
C19orf44 ENSG00000105072	0.668138	1.16831	1.00896	0.987646	1.04852	0.900391	1.06043	1.10445
C19orf45 ENSG00000198723	0.793363	1.06494	1.06329	1.27448	1.19622	1.21592	0.930194	1.12728
C19orf47 ENSG00000160392	0.978908	0.885328	0.925194	0.811045	0.832329	0.778266	0.953427	0.863729
C19orf48 ENSG00000167747	1.04315	1.02317	1.0701	0.836801	0.819726	0.959943	0.981618	0.738802
C19orf52 ENSG00000142444	1.30445	1.29102	0.986643	0.956342	1.33182	1.07426	1.13748	0.834215
C19orf53 ENSG00000104979	0.931876	0.936038	1.25596	0.846442	0.964922	0.85791	0.756174	1.16466
C19orf54 ENSG00000188493	1.16198	1.0411	0.904887	1.06486	1.1673	0.863954	0.987167	1.12872
C19orf57 ENSG00000132016	0.816917	0.928188	0.875205	1.05568	1.2856	1.07535	0.882946	1.05541
C19orf60 ENSG00000006015	0.815489	0.716007	0.956091	0.969088	0.704578	0.887007	1.0475	0.967659
C19orf66 ENSG00000130813	0.969718	0.951878	1.21506	1.12917	0.975706	1.26733	1.36609	0.995696
C19orf67 ENSG00000188032	1.04692	1.35285	0.942443	0.673079	0.94175	0.844743	1.22491	0.936194
C19orf68 ENSG00000185453	0.832559	0.950436	1.34935	0.720825	0.884632	0.953714	1.05105	1.06394
C19orf70 ENSG00000174917	1.06779	1.07751	0.660501	1.04733	1.04635	1.07305	1.11338	0.85812
C19orf71 ENSG00000183397	0.958305	1.03035	0.736734	0.980305	0.977791	1.12784	0.909794	1.04589
C19orf73 ENSG00000221916	0.83821	1.21671	0.824927	0.862286	0.999998	1.19661	0.998771	1.02119
C19orf81 ENSG00000235034	1.33287	1.03519	1.05017	0.884337	0.972003	1.1357	0.781975	1.08414
C19orf84 ENSG00000262874	0.855497	0.829558	0.938031	0.91108	1.22264	0.694786	0.865439	1.01532
C1D ENSG00000197223	1.05166	1.04837	0.895082	0.881337	0.884209	0.683742	0.992191	1.14247
C1GALT1 ENSG00000106392	1.08384	0.879105	1.19551	0.819325	0.747999	1.0176	1.21199	1.02876
C1GALT1C1 ENSG00000171155	0.931388	1.1643	0.875142	0.864781	0.893452	1.18125	0.914879	1.00039
C1GALT1C1L ENSG00000223658	0.908398	1.00568	1.26057	0.878484	1.01875	0.925169	0.965802	0.782393
C1QA ENSG00000173372	1.6096	1.23064	1.04051	0.642283	1.32615	0.835458	1.30731	1.00263
C1QB ENSG00000173369	0.926484	1.23088	0.903341	0.78134	0.747414	0.942725	1.0308	1.08926
C1QBP ENSG00000108561	0.833227	1.09197	0.989935	0.996151	1.03675	1.18778	1.02194	0.879371
C1QC ENSG00000159189	0.987065	0.915148	0.904369	0.911328	1.19668	1.08382	0.989113	0.772057
C1QL1 ENSG00000131094	1.51317	0.89751	1.12871	1.14768	1.05994	0.821149	1.0463	0.842326
C1QL2 ENSG00000144119	1.26293	0.797257	0.849381	0.90797	0.855092	1.26328	0.978483	1.05948
C1QL3 ENSG00000165985	0.89867	1.08132	0.956861	1.02266	1.00611	0.984017	1.09389	1.17702
C1QL4 ENSG00000186897	0.961093	0.923368	0.822712	0.83375	0.734032	0.756312	1.18719	0.87539
C1QTNF1 ENSG00000173918	2.5692	1.51937	0.694841	1.00975	1.04089	1.06992	0.855789	1.102
C1QTNF2 ENSG00000145861	1.23398	1.13142	0.99861	1.06052	0.959805	1.01773	0.894065	1.13369
C1QTNF3 ENSG00000082196	1.13986	1.00662	0.817458	1.23627	1.42931	0.825959	0.882052	1.1641
C1QTNF4 ENSG00000172247	0.904092	1.08565	1.15118	1.05701	0.970777	1.06511	1.04057	0.919109
C1QTNF5 ENSG00000223953	0.987686	0.979944	0.861482	1.03624	0.874707	0.932826	1.04034	0.798023
C1QTNF6 ENSG00000133466	0.931994	0.703855	1.15049	1.06437	0.819396	0.825622	1.09061	0.778699
C1QTNF7 ENSG00000163145	0.80792	0.996293	1.04958	1.29605	0.794611	1.00548	0.93778	0.950972
C1QTNF9 ENSG00000240654	0.928756	0.832175	0.906076	1.05511	0.864301	1.08661	0.934914	1.19226
C1QTNF9B ENSG00000205863	1.04025	0.771532	0.773481	1.11702	1.02826	0.773197	0.881667	0.942896
C1QTNF9B-AS1 ENSG00000281899	0.993479	1.05745	0.960122	0.748348	0.657405	1.07237	0.703784	1.07812
C1R ENSG00000159403	1.21062	1.29148	1.01779	1.11599	0.994323	1.02412	0.990932	0.934357
C1RL ENSG00000139178	1.19588	1.16093	0.972495	1.02606	0.873238	0.630727	0.749698	1.17325
C1S ENSG00000182326	1.11727	1.42297	1.02356	0.93016	1.83013	1.12828	1.01093	0.814819
C1orf101 ENSG00000179397	1.17838	1.13154	1.10899	1.06996	0.732376	1.11784	1.05913	1.10347
C1orf105 ENSG00000180999	0.994335	0.974598	0.849563	1.40016	1.14439	0.995076	0.920196	1.00953
C1orf106 ENSG00000163362	0.833874	0.886937	1.3671	1.04105	0.990613	1.16297	0.826838	1.48639
C1orf109 ENSG00000116922	0.919768	0.909945	0.888119	0.968954	0.904192	1.07814	1.16869	0.773114
C1orf112 ENSG00000000460	0.917579	1.04458	1.06224	1.03386	0.825826	1.1459	0.855622	0.91212
C1orf115 ENSG00000162817	0.876211	0.975648	0.852228	0.848601	0.964939	1.04292	1.39446	0.855987
C1orf116 ENSG00000182795	0.903408	0.730964	1.16332	0.748778	1.05263	0.987531	0.968204	0.928272
C1orf122 ENSG00000197982	1.15918	0.857033	0.902603	0.630974	0.996555	0.90417	0.787412	0.885418
C1orf123 ENSG00000162384	1.18629	1.10883	1.12525	1.04674	0.860058	0.982618	0.933894	1.12977
C1orf127 ENSG00000175262	0.954717	0.842178	0.834875	1.08591	1.06257	0.804247	0.858289	0.724554
C1orf131 ENSG00000143633	1.21504	1.09132	0.977755	0.830342	0.998318	0.702471	1.02107	1.16135
C1orf141 ENSG00000203963	1.1356	1.38033	1.18428	1.17768	0.884976	1.06947	0.917787	0.775057
C1orf145 ENSG00000162913	1.1258	1.0916	0.777529	1.12132	1.0878	1.07517	1.13955	0.890935
C1orf158 ENSG00000157330	0.920958	0.870433	1.28713	1.07952	0.908212	0.970414	1.07829	1.2284
C1orf159 ENSG00000131591	1.02085	0.988469	0.999644	0.803691	1.11861	1.23435	0.89859	1.00961
C1orf162 ENSG00000143110	0.803013	1.20405	1.1451	0.994796	1.24364	0.996443	0.894959	1.25221
C1orf167 ENSG00000215910	0.797515	1.17805	1.12809	1.13795	1.02212	0.829512	0.875972	0.858292
C1orf168 ENSG00000187889	0.923336	1.00648	0.784815	0.894719	0.852061	0.969504	0.9607	1.03015
C1orf174 ENSG00000198912	1.13463	0.944986	1.02839	1.14225	1.19766	1.08775	0.939286	0.932643
C1orf186 ENSG00000263961	1.04354	1.02451	0.827084	1.27226	0.842365	0.804166	0.901694	0.823648
C1orf194 ENSG00000179902	0.990021	1.00504	1.28794	0.872695	1.09333	1.00267	1.07869	0.714672
C1orf198 ENSG00000119280	0.888635	0.859297	0.960603	0.986887	0.887024	0.78025	0.875716	0.966915
C1orf204 ENSG00000188004	0.806395	0.838567	1.03301	1.12964	1.00992	0.892732	1.07926	0.782221
C1orf21 ENSG00000116667	1.17134	1.08901	1.05153	1.19318	0.966889	1.02912	1.08333	0.984787
C1orf210 ENSG00000253313	1.061	0.731237	1.27385	0.810749	1.10659	1.2025	1.00005	1.00102
C1orf216 ENSG00000142686	0.90251	1.08492	1.2252	1.10815	0.96047	0.879593	0.954844	1.01315
C1orf226 ENSG00000239887	1.07447	0.914431	0.845348	1.29743	0.784973	0.712508	1.11016	1.00389
C1orf228 ENSG00000198520	1.07471	1.04123	1.13378	0.875417	0.97579	1.13769	1.00263	0.896081
C1orf234 ENSG00000227868	0.762141	1.02521	1.07881	1.00089	1.03431	0.879196	1.0869	1.18415
C1orf27 ENSG00000157181	0.745711	1.00179	1.06609	1.12113	1.19474	0.914833	1.15687	1.07701
C1orf35 ENSG00000143793	0.79992	0.715027	0.897523	1.06081	1.02843	1.12466	1.11613	0.951317
C1orf43 ENSG00000143612	1.06674	1.14826	1.4369	1.26535	0.8274	0.86013	1.08286	1.02935
C1orf50 ENSG00000164008	1.05955	0.917612	1.15062	1.03305	0.84469	1.0575	1.08198	1.14742
C1orf52 ENSG00000162642	1.15471	1.02276	1.17371	1.02731	0.878314	1.0649	1.14528	1.22954
C1orf53 ENSG00000203724	1.08976	0.912968	1.06111	0.760795	0.992616	1.02728	1.12945	0.841
C1orf54 ENSG00000118292	0.79062	1.54193	0.924763	0.885246	1.07925	1.15931	1.23201	1.1536
C1orf56 ENSG00000143443	0.858603	0.843015	1.19228	1.12821	0.880133	0.955605	1.05796	0.987341
C1orf61 ENSG00000125462	1.28254	1.29206	1.01137	0.846098	0.885386	0.831567	0.987433	1.04046
C1orf64 ENSG00000183888	0.816743	0.815081	0.997114	1.138	1.21212	0.962188	1.11146	1.09276
C1orf74 ENSG00000162757	0.870584	0.983355	1.18157	0.764162	1.12048	1.1668	0.956251	0.88536
C1orf94 ENSG00000142698	0.907362	1.06551	0.849686	0.916961	0.972962	0.885277	1.06687	0.786323
C2 ENSG00000166278	1.0011	1.13611	0.499496	0.879248	1.4925	0.772096	1.06823	1.2308
C20orf144 ENSG00000149609	0.992314	1.09571	1.0026	1.16337	1.107	0.841953	1.00912	0.693119
C20orf194 ENSG00000088854	0.866545	1.17801	1.23936	0.988613	1.07293	0.792581	1.0624	0.937955
C20orf196 ENSG00000171984	1.2084	0.942614	1.24614	0.928369	0.630491	0.975997	0.905251	0.729628
C20orf24 ENSG00000101084	1.37766	1.23908	1.50125	0.861476	1.0347	1.05855	0.779308	0.777514
C20orf27 ENSG00000101220	0.939796	1.08906	1.18905	1.25117	0.906895	0.919028	0.873413	1.12232
C20orf96 ENSG00000196476	0.79435	1.19534	0.804162	1.23655	1.28091	0.755533	1.16419	1.24523
C21orf2 ENSG00000160226	1.29373	0.796884	0.97757	1.05903	0.830558	0.883281	0.86522	1.03817
C21orf33 ENSG00000160221	0.77475	0.975843	0.850676	0.966501	1.15496	0.94159	1.08574	0.927835
C21orf58 ENSG00000160298	0.934485	0.895696	1.34943	1.00613	1.07182	0.871547	0.920719	0.875492
C21orf59 ENSG00000159079	1.04155	0.950309	1.01389	1.09674	1.46187	1.2967	0.806165	0.859519
C21orf91 ENSG00000154642	1.05329	1.13854	0.790226	0.894469	0.971027	0.689219	0.796428	1.00903
C22orf15 ENSG00000169314	1.04183	0.901564	0.798011	1.17682	0.915497	0.777069	1.14214	1.31225
C22orf23 ENSG00000128346	0.76189	1.07132	0.86401	1.18368	0.92786	1.4161	1.33486	0.79177
C22orf29 ENSG00000215012	1.13391	0.934938	0.884878	1.09463	1.07495	1.08134	1.0009	0.979945
C22orf31 ENSG00000100249	1.02473	0.87391	0.793081	0.970006	0.951235	0.984141	0.916725	1.29745
C22orf39 ENSG00000242259	1.15934	0.914825	0.810012	1.02634	0.894745	1.21231	1.14966	1.17685
C22orf42 ENSG00000205856	1.02006	0.898701	0.91765	0.923397	0.995672	0.943669	1.40938	1.2614
C22orf46 ENSG00000184208	1.00369	1.00373	1.08145	1.04268	0.885138	1.07908	0.904256	0.732984
C2CD2 ENSG00000157617	1.01806	1.3718	0.683276	0.83619	1.03895	0.92687	1.24682	1.42705
C2CD2L ENSG00000172375	1.07717	1.03661	0.839758	1.08571	0.836699	1.11524	0.86845	1.0766
C2CD3 ENSG00000168014	1.02317	0.848958	0.991688	0.942491	1.28435	0.800637	0.847647	0.939941
C2CD4A ENSG00000198535	1.0057	1.6577	0.852723	1.02996	1.06095	1.03474	1.15616	0.975478
C2CD4B ENSG00000205502	0.924058	1.06129	1.04378	0.853341	0.970668	1.1351	1.2974	1.00853
C2CD4C ENSG00000183186	0.952331	0.971936	1.23873	1.02538	1.01491	0.789197	1.1265	1.06219
C2CD4D ENSG00000225556	0.97637	0.955323	1.0573	1.24969	0.995183	0.863755	0.910493	0.985175
C2CD5 ENSG00000111731	0.877385	1.20533	1.26105	0.896274	1.06501	0.976383	0.982201	0.973374
C2orf15 ENSG00000273045	1.28068	1.01222	0.947733	0.876371	1.07695	0.801523	1.02848	1.06927
C2orf40 ENSG00000119147	0.828727	0.96944	0.797002	0.740491	1.18968	1.02325	1.17566	1.03022
C2orf42 ENSG00000115998	0.78784	1.01106	1.1703	0.829802	0.964318	1.07897	1.22078	1.00537
C2orf47 ENSG00000162972	1.26794	0.97	0.964593	0.907478	0.888872	1.03699	0.858054	0.841999
C2orf49 ENSG00000135974	0.894471	1.02306	0.822763	1.14141	0.857892	0.84199	1.1671	0.909579
C2orf50 ENSG00000150873	1.352	0.969606	1.29192	0.922781	0.990103	0.995816	1.16136	0.725655
C2orf54 ENSG00000172478	0.857837	0.939283	1.10501	0.830325	1.08294	1.06765	1.22385	0.957113
C2orf66 ENSG00000187944	1.09324	0.914029	0.999085	0.899451	0.943943	1.02756	0.864892	0.944165
C2orf68 ENSG00000168887	1.03307	0.836773	0.930373	0.971808	0.760768	0.875687	0.937595	0.987404
C2orf69 ENSG00000178074	1.00844	1.02302	0.972684	1.14549	0.954961	1.12554	0.907152	0.892432
C2orf70 ENSG00000173557	1.00699	1.21786	0.926196	0.990831	1.1485	1.07125	1.04263	1.31211
C2orf71 ENSG00000179270	1.15546	0.797569	0.90421	0.994027	1.21138	0.856752	0.987011	1.02001
C2orf72 ENSG00000204128	0.958794	0.99615	0.99236	1.10165	0.783896	0.908024	1.05263	1.06226
C2orf73 ENSG00000177994	0.89858	1.15908	0.94559	0.903702	0.887598	0.988035	0.819057	0.906148
C2orf74 ENSG00000237651	0.921398	0.878931	1.13354	0.892567	0.919948	0.986075	1.12994	1.01913
C2orf76 ENSG00000186132	0.951827	0.904683	0.725086	0.764572	1.25912	1.01863	1.07682	0.984236
C2orf78 ENSG00000187833	1.04754	0.821432	0.823247	0.899301	0.882427	1.00548	0.970167	0.893964
C2orf80 ENSG00000188674	0.866294	0.814207	1.04625	0.866921	0.852803	1.11466	0.933869	0.859718
C2orf81 ENSG00000159239	1.10276	1.34759	0.939905	1.10921	1.21665	0.998734	0.816825	1.10087
C2orf82 ENSG00000182600	0.960133	0.870545	1.01186	1.00457	0.819763	0.868033	0.991038	1.06607
C2orf83 ENSG00000042304	0.969559	1.0653	0.972987	1.18648	1.32119	1.03312	0.927552	0.76667
C2orf88 ENSG00000187699	0.943479	1.10144	0.952532	0.988872	1.07764	1.0821	1.06484	1.01849
C3 ENSG00000125730	1.02371	0.868796	1.15368	1.12148	1.70208	0.81984	1.03656	1.03666
C3AR1 ENSG00000171860	0.936718	0.80932	0.733539	0.769893	0.930963	1.14316	1.2154	0.720498
C3orf14 ENSG00000114405	1.05587	1.13692	1.04381	1.14767	0.817989	1.05018	0.878752	1.2183
C3orf18 ENSG00000088543	1.00692	0.941951	0.970901	1.10245	1.0327	1.02294	0.910112	0.792376
C3orf20 ENSG00000131379	1.04106	0.847838	0.967131	1.11492	1.0755	0.918269	1.16073	1.11314
C3orf22 ENSG00000180697	0.953601	1.11515	0.91678	1.06496	0.885404	1.04517	0.819689	1.14344
C3orf33 ENSG00000174928	0.812739	1.0688	0.828822	1.28283	0.808306	0.887643	1.16735	1.24743
C3orf36 ENSG00000221972	1.13404	1.20588	0.921126	1.00032	0.911832	1.04907	0.899894	1.17994
C3orf38 ENSG00000179021	0.801857	0.887091	1.05472	0.909697	1.20198	1.01125	1.06797	0.882183
C3orf49 ENSG00000163632	0.873017	1.00893	1.3356	0.924374	1.02268	0.884632	1.19783	1.06384
C3orf52 ENSG00000114529	1.25715	1.00316	1.68771	0.899761	1.2945	1.07674	1.12023	0.937705
C3orf58 ENSG00000181744	0.775397	1.30339	1.1278	1.32517	0.693295	1.08913	1.10383	0.829994
C3orf62 ENSG00000188315	0.856639	1.05181	1.09575	1.10317	1.31802	1.18835	0.823435	1.26422
C3orf70 ENSG00000187068	0.948888	1.03832	0.868824	0.918615	0.875191	1.06728	1.09641	1.04605
C3orf80 ENSG00000180044	0.896756	0.788597	0.985862	0.760449	0.940001	1.11026	0.738386	1.03555
C4A ENSG00000244731	0.663706	0.990084	1.14229	0.874162	0.639523	1.08103	1.05522	0.477327
C4B ENSG00000224389	1.04207	1.13836	0.880533	0.876146	0.711396	0.791091	0.925978	0.694381
C4BPA ENSG00000123838	0.723438	0.836011	1.11057	0.669521	1.01807	1.0753	1.46337	0.978324
C4BPB ENSG00000123843	0.944587	0.939102	0.861788	1.21132	1.11877	0.94398	1.06139	1.03844
C4orf17 ENSG00000138813	1.1561	0.981075	1.15957	1.31518	1.01528	1.05509	0.908409	1.18272
C4orf19 ENSG00000154274	1.38165	1.32821	1.01406	1.03096	1.21166	0.923232	1.2805	0.931864
C4orf22 ENSG00000197826	0.999009	1.10299	1.07014	0.911362	1.0683	1.08432	0.842062	1.14886
C4orf3 ENSG00000164096	1.10889	0.912149	1.18082	1.22636	1.14171	1.02057	1.02958	0.740034
C4orf32 ENSG00000174749	0.977203	0.92107	0.965044	0.910716	1.0219	1.20294	1.05593	1.0066
C4orf33 ENSG00000151470	0.895963	0.975099	1.03176	0.980578	1.2381	1.07482	0.916324	0.833582
C4orf36 ENSG00000163633	0.711461	1.05457	0.966529	1.09994	0.958668	0.658168	1.09785	0.97033
C4orf46 ENSG00000205208	1.0868	0.910661	1.00116	1.19797	0.905655	1.03084	0.825612	0.931209
C4orf48 ENSG00000243449	1.04909	0.837715	1.24445	0.767677	0.857824	1.18452	1.02146	1.07639
C4orf50 ENSG00000181215	0.775072	0.998866	0.944333	1.20756	1.0605	1.05481	1.07892	0.855349
C5 ENSG00000106804	0.90251	0.850837	0.782461	0.683605	1.01791	1.05552	1.15899	1.28953
C5AR1 ENSG00000197405	0.805068	0.635653	1.04748	0.876634	0.811702	1.22614	1.04982	0.904101
C5AR2 ENSG00000134830	0.853114	0.908945	0.971505	0.822851	0.892866	0.846648	1.03359	0.92666
C5orf15 ENSG00000113583	0.966766	0.961924	1.2452	1.61608	0.787315	0.830175	0.8012	1.23246
C5orf22 ENSG00000082213	1.19254	0.949646	0.835866	0.793877	1.13703	0.924881	1.29779	1.1801
C5orf24 ENSG00000181904	0.746373	1.09351	0.752539	0.782967	1.02301	1.03179	0.942252	1.16378
C5orf30 ENSG00000181751	1.01511	0.947543	1.04122	1.02129	1.07768	1.04269	1.04097	0.795262
C5orf34 ENSG00000172244	1.3658	1.20929	0.989821	1.09912	0.993233	0.85851	0.881655	1.05704
C5orf38 ENSG00000186493	0.881839	0.813131	1.12633	0.967463	0.928876	0.993811	0.72521	1.01091
C5orf42 ENSG00000197603	0.549191	0.857608	1.13455	1.0322	0.997332	1.18826	0.931727	0.870141
C5orf45 ENSG00000161010	1.22908	1.23419	1.05801	0.933139	1.03522	0.973037	1.03152	0.989603
C5orf46 ENSG00000178776	0.938968	0.97428	0.808049	1.00362	1.00057	0.892274	1.0766	0.967962
C5orf49 ENSG00000215217	1.07992	1.00274	0.825119	0.855762	0.893166	1.07076	0.856673	0.89485
C5orf51 ENSG00000205765	1.11652	0.949517	0.974756	0.993068	1.0284	0.991813	1.17509	0.965138
C5orf52 ENSG00000187658	0.912658	1.06957	1.22005	0.980411	0.828518	1.13912	1.42743	1.0558
C5orf56 ENSG00000197536	1.05727	1.21045	0.725123	1.10371	0.785364	0.863239	1.21586	0.76513
C5orf63 ENSG00000164241	0.959675	1.13263	1.00362	0.941356	0.718849	1.02672	0.917187	0.802719
C6 ENSG00000039537	1.18046	0.9151	0.92408	0.935646	0.971233	0.658785	0.865589	1.35752
C6orf1 ENSG00000186577	0.719078	1.05354	1.00783	1.09117	1.07227	0.975239	1.16459	0.995723
C6orf106 ENSG00000196821	1.02694	1.67363	0.930147	1.00775	1.08947	0.833392	0.98033	0.945868
C6orf118 ENSG00000112539	1.16761	0.985023	1.03484	1.18453	1.05057	1.01912	1.03963	1.22216
C6orf120 ENSG00000185127	1.01857	0.876844	1.12807	0.985297	0.753297	0.722204	0.778477	0.733258
C6orf132 ENSG00000188112	1.0025	0.706391	0.969005	1.11138	0.813066	0.856412	0.878822	0.999771
C6orf136 ENSG00000204564	1.11882	1.06431	1.23534	0.948068	0.845836	1.01945	0.770375	1.06567
C6orf141 ENSG00000197261	0.990501	0.902834	1.27773	1.03587	0.823732	0.912173	1.03074	1.10522
C6orf201 ENSG00000185689	0.823079	1.02467	0.890249	0.994746	1.0594	1.26781	1.08955	1.09349
C6orf203 ENSG00000130349	0.985067	0.877975	1.29452	0.899588	0.943065	1.22585	0.84608	0.835348
C6orf223 ENSG00000181577	1.0183	1.10933	0.71427	1.19277	1.0203	1.29391	1.19278	1.28429
C6orf226 ENSG00000221821	0.960825	1.20938	1.07196	0.978187	1.10247	0.863392	0.901551	1.11393
C6orf25 ENSG00000204420	1.043	0.997908	1.09983	1.23766	0.772851	0.809162	1.11998	1.1918
C6orf47 ENSG00000204439	1.09254	0.958275	1.03029	0.892133	1.04774	1.15741	1.01092	0.823647
C6orf48 ENSG00000204387	1.01052	1.35614	1.22246	1.26545	0.776817	0.871208	0.962124	1.0736
C6orf52 ENSG00000137434	0.950251	0.849168	0.79884	1.02028	0.810377	1.02879	0.936001	1.1645
C6orf58 ENSG00000184530	1.0355	1.07417	1.03919	1.28729	0.820262	1.11509	0.919091	0.957468
C6orf62 ENSG00000112308	0.988156	0.954966	0.847277	1.12885	0.98595	1.03416	1.12659	1.20304
C6orf89 ENSG00000198663	0.797815	0.98562	1.10137	1.3369	1.21617	1.10124	1.11655	1.15712
C7 ENSG00000112936	1.27508	1.32633	0.923084	0.996607	1.20923	0.803903	0.775565	1.13829
C7orf25 ENSG00000136197	0.88652	0.639453	1.10422	0.847133	0.982248	1.14372	1.09156	0.938552
C7orf26 ENSG00000146576	1.37832	1.17862	0.962919	1.00171	1.11535	1.15569	1.13673	0.930866
C7orf31 ENSG00000153790	1.06888	1.12916	0.829208	0.874549	0.933902	0.945211	0.894784	0.865227
C7orf34 ENSG00000165131	1.11309	0.998984	1.01092	0.890514	1.15835	0.918181	1.21846	1.21928
C7orf43 ENSG00000146826	1.17931	1.3171	1.01207	0.901134	0.921761	1.06716	0.954566	0.922511
C7orf49 ENSG00000122783	0.793464	1.03835	0.987483	1.22476	0.915353	1.06067	0.975763	1.04469
C7orf50 ENSG00000146540	0.922387	1.06145	0.85177	1.07966	0.864373	0.916965	0.838237	0.804357
C7orf61 ENSG00000185955	1.20918	1.35626	0.959888	1.26185	1.0369	0.76231	0.909835	1.00533
C7orf62 ENSG00000164645	1.04971	1.02029	0.857336	1.05641	0.961753	0.916081	0.77847	1.067
C7orf72 ENSG00000164500	1.12602	0.955396	1.09131	0.909066	1.07462	0.963978	1.07027	0.849325
C7orf73 ENSG00000243317	0.991689	1.0309	1.11767	1.10035	1.08786	0.968391	0.924486	0.976016
C8A ENSG00000157131	1.13145	1.08624	0.974384	1.15583	0.892962	0.927492	1.08947	0.863338
C8G ENSG00000176919	0.780122	0.899485	1.11385	0.790869	0.911118	1.01034	1.27166	1.10029
C8orf22 ENSG00000168333	1.02735	1.08006	1.17993	1.12013	0.89886	1.01867	0.791974	0.827612
C8orf33 ENSG00000182307	1.20832	0.820637	0.844488	0.942988	0.855957	1.09459	1.26704	0.903854
C8orf34 ENSG00000165084	0.727546	0.83594	0.86222	0.895199	0.940841	0.956568	1.01652	0.852784
C8orf37 ENSG00000156172	0.996123	0.96739	0.726533	1.20086	0.890998	1.0232	0.997487	1.22225
C8orf4 ENSG00000176907	1.02748	0.908173	1.62193	0.92568	1.0555	1.20789	0.832578	0.901812
C8orf44 ENSG00000213865	0.900245	0.983692	0.841506	1.20266	0.958024	1.26485	0.994584	0.802618
C8orf46 ENSG00000169085	0.79156	0.997577	0.880304	1.01937	1.11244	0.943128	0.964741	0.865752
C8orf48 ENSG00000164743	0.844759	1.01999	0.846412	0.926032	0.799858	1.00962	1.02326	1.1786
C8orf58 ENSG00000241852	0.953395	0.787524	1.04778	0.831317	0.950953	1.12468	0.837941	1.34992
C8orf59 ENSG00000176731	0.838014	0.962536	0.975719	0.897388	1.03578	1.04817	0.883564	1.18193
C8orf74 ENSG00000171060	1.09869	1.00549	1.09096	1.08906	0.869099	1.03879	1.05324	1.18254
[truncated: 14,779 more rows]
