# Supplementary material for: Spatial maps of prostate cancer transcriptomes reveal an unexplored landscape of heterogeneity
Source: Nat Commun. 2018 Jun 20;9:2419. doi: 10.1038/s41467-018-04724-5 (PMC6010471; doi:10.1038/s41467-018-04724-5)
Supplement: Supplementary file 13 — Supplementary Data 10 [file 41467_2018_4724_MOESM13_ESM.zip › Supplementary Dataset 5/experiment0001-baselinefeature-gamma_prior-r.tsv]

	Baseline
A1BG ENSG00000121410	0.954037
A1CF ENSG00000148584	1.05209
A2M ENSG00000175899	0.923537
A2ML1 ENSG00000166535	1.01552
A4GALT ENSG00000128274	1.04064
AAAS ENSG00000094914	1.06918
AACS ENSG00000081760	1.03353
AADAC ENSG00000114771	1.04099
AADACL4 ENSG00000204518	0.970471
AADAT ENSG00000109576	0.936204
AAED1 ENSG00000158122	0.956072
AAGAB ENSG00000103591	0.996778
AAK1 ENSG00000115977	0.977897
AAMDC ENSG00000087884	1.02793
AAMP ENSG00000127837	0.929047
AAR2 ENSG00000131043	1.02891
AARD ENSG00000205002	1.03974
AARS ENSG00000090861	1.11958
AARSD1 ENSG00000266967	0.932905
AASDH ENSG00000157426	1.04206
AASDHPPT ENSG00000149313	1.04252
AASS ENSG00000008311	1.01584
AATF ENSG00000275700	1.05216
AATK ENSG00000181409	1.02008
ABAT ENSG00000183044	1.00432
ABC13-47488600E17.1 ENSG00000283199	1.0344
ABC13-47656900H15.1 ENSG00000283566	0.915622
ABCA1 ENSG00000165029	1.07773
ABCA10 ENSG00000154263	1.01922
ABCA12 ENSG00000144452	1.01337
ABCA13 ENSG00000179869	0.965087
ABCA2 ENSG00000107331	1.02269
ABCA3 ENSG00000167972	1.00188
ABCA4 ENSG00000198691	1.03859
ABCA5 ENSG00000154265	0.927226
ABCA6 ENSG00000154262	0.9801
ABCA7 ENSG00000064687	1.00045
ABCA8 ENSG00000141338	1.00919
ABCA9 ENSG00000154258	0.92308
ABCB1 ENSG00000085563	1.0103
ABCB10 ENSG00000135776	0.992287
ABCB11 ENSG00000073734	0.964872
ABCB4 ENSG00000005471	0.969706
ABCB5 ENSG00000004846	0.989604
ABCB6 ENSG00000115657	1.06261
ABCB7 ENSG00000131269	1.01166
ABCB8 ENSG00000197150	0.95635
ABCB9 ENSG00000150967	1.0198
ABCC1 ENSG00000103222	0.96325
ABCC10 ENSG00000124574	0.972094
ABCC11 ENSG00000121270	0.969218
ABCC3 ENSG00000108846	0.959892
ABCC4 ENSG00000125257	0.930228
ABCC5 ENSG00000114770	1.00315
ABCC6 ENSG00000091262	1.01045
ABCC8 ENSG00000006071	1.09813
ABCC9 ENSG00000069431	1.0481
ABCD1 ENSG00000101986	1.00936
ABCD2 ENSG00000173208	0.972184
ABCD3 ENSG00000117528	0.98756
ABCD4 ENSG00000119688	1.02828
ABCE1 ENSG00000164163	1.02936
ABCF1 ENSG00000204574	0.971521
ABCF2 ENSG00000033050	1.03034
ABCF3 ENSG00000161204	0.965674
ABCG1 ENSG00000160179	0.989108
ABCG2 ENSG00000118777	0.989624
ABCG4 ENSG00000172350	0.995845
ABCG5 ENSG00000138075	0.993991
ABHD1 ENSG00000143994	1.1099
ABHD10 ENSG00000144827	1.01254
ABHD11 ENSG00000106077	1.01648
ABHD12 ENSG00000100997	1.02434
ABHD13 ENSG00000139826	0.905237
ABHD14A ENSG00000248487	0.973763
ABHD14B ENSG00000114779	0.963418
ABHD15 ENSG00000168792	0.961242
ABHD16A ENSG00000204427	0.998777
ABHD17A ENSG00000129968	1.00057
ABHD17B ENSG00000107362	0.986872
ABHD17C ENSG00000136379	1.03336
ABHD18 ENSG00000164074	1.01268
ABHD2 ENSG00000140526	1.01451
ABHD3 ENSG00000158201	0.99405
ABHD4 ENSG00000100439	1.10923
ABHD5 ENSG00000011198	1.02308
ABHD6 ENSG00000163686	0.968219
ABHD8 ENSG00000127220	0.992188
ABI1 ENSG00000136754	0.981201
ABI2 ENSG00000138443	0.915873
ABI3 ENSG00000108798	1.04668
ABI3BP ENSG00000154175	0.998773
ABL1 ENSG00000097007	1.10651
ABL2 ENSG00000143322	0.942899
ABLIM1 ENSG00000099204	0.971389
ABLIM2 ENSG00000163995	1.08013
ABLIM3 ENSG00000173210	0.974588
ABO ENSG00000175164	1.00502
ABR ENSG00000159842	0.97313
ABRA ENSG00000174429	1.00662
ABRACL ENSG00000146386	0.935385
ABT1 ENSG00000146109	1.01681
ABTB1 ENSG00000114626	1.01203
ABTB2 ENSG00000166016	1.04995
AC004158.1 ENSG00000280264	0.923775
AC004381.6 ENSG00000005189	1.01452
AC004754.3 ENSG00000269881	1.09482
AC004813.1 ENSG00000279777	0.992535
AC004824.1 ENSG00000280226	1.01527
AC005281.1 ENSG00000226690	0.98924
AC005477.1 ENSG00000280188	1.02243
AC005480.1 ENSG00000279461	0.982421
AC006116.20 ENSG00000267710	0.981481
AC006386.1 ENSG00000279115	0.931801
AC006994.3 ENSG00000279317	0.965688
AC007906.1 ENSG00000279018	1.00548
AC008074.1 ENSG00000279644	1.00111
AC008522.1 ENSG00000279232	0.983108
AC008686.1 ENSG00000280221	0.908695
AC008759.1 ENSG00000279471	0.994009
AC008914.1 ENSG00000279768	1.03485
AC009014.3 ENSG00000271824	0.965576
AC010731.4 ENSG00000235118	0.959501
AC012005.1 ENSG00000279274	1.00429
AC013461.1 ENSG00000091436	1.00877
AC016549.1 ENSG00000281325	0.999316
AC021106.1 ENSG00000279386	1.08394
AC024060.1 ENSG00000281584	0.992846
AC025335.1 ENSG00000179859	1.0087
AC069063.2 ENSG00000279380	0.981396
AC073657.1 ENSG00000279937	0.944137
AC074033.1 ENSG00000281137	1.00165
AC087350.1 ENSG00000281527	1.01147
AC090498.1 ENSG00000279483	0.962594
AC104981.1 ENSG00000278938	0.988905
AC105009.1 ENSG00000281855	1.03858
AC105052.1 ENSG00000279168	0.962294
AC110615.1 ENSG00000279909	1.01897
AC113404.1 ENSG00000254893	1.03437
AC118758.1 ENSG00000268187	0.99364
AC131097.4 ENSG00000216921	1.012
AC131263.1 ENSG00000280550	1.00169
AC138517.6 ENSG00000283288	1.03325
AC138969.4 ENSG00000183889	0.998214
AC241377.1 ENSG00000281741	1.08084
AC241585.1 ENSG00000281571	1.00985
AC242988.1 ENSG00000278939	1.03607
AC243756.1 ENSG00000270339	0.922741
AC245100.1 ENSG00000280649	0.984542
ACAA1 ENSG00000060971	1.00462
ACAA2 ENSG00000167315	1.04245
ACACA ENSG00000278540	0.992508
ACACB ENSG00000076555	1.0074
ACAD10 ENSG00000111271	1.0579
ACAD11 ENSG00000240303	1.00264
ACAD8 ENSG00000151498	1.02418
ACAD9 ENSG00000177646	1.0018
ACADL ENSG00000115361	1.02269
ACADM ENSG00000117054	1.04148
ACADS ENSG00000122971	0.939314
ACADSB ENSG00000196177	0.942925
ACADVL ENSG00000072778	0.853166
ACAN ENSG00000157766	0.957414
ACAP1 ENSG00000072818	0.972605
ACAP2 ENSG00000114331	1.03313
ACAP3 ENSG00000131584	1.01297
ACAT1 ENSG00000075239	0.984354
ACAT2 ENSG00000120437	1.00523
ACBD3 ENSG00000182827	0.957592
ACBD4 ENSG00000181513	1.01616
ACBD5 ENSG00000107897	1.08028
ACBD6 ENSG00000230124	0.946204
ACCS ENSG00000110455	0.951497
ACCSL ENSG00000205126	0.992386
ACD ENSG00000102977	0.992695
ACE ENSG00000159640	1.04002
ACE2 ENSG00000130234	0.950654
ACER1 ENSG00000167769	0.999341
ACER2 ENSG00000177076	1.01053
ACER3 ENSG00000078124	1.04301
ACHE ENSG00000087085	1.07768
ACIN1 ENSG00000100813	1.02228
ACKR1 ENSG00000213088	0.944823
ACKR2 ENSG00000144648	1.08653
ACKR3 ENSG00000144476	1.00497
ACKR4 ENSG00000129048	0.965278
ACLY ENSG00000131473	1.00321
ACMSD ENSG00000153086	0.9231
ACO1 ENSG00000122729	1.03615
ACO2 ENSG00000100412	0.952255
ACOD1 ENSG00000102794	0.993714
ACOT1 ENSG00000184227	0.996073
ACOT11 ENSG00000162390	1.05048
ACOT12 ENSG00000172497	0.917084
ACOT13 ENSG00000112304	1.00694
ACOT2 ENSG00000119673	0.956617
ACOT4 ENSG00000177465	0.921232
ACOT7 ENSG00000097021	0.981687
ACOT8 ENSG00000101473	1.01818
ACOT9 ENSG00000123130	0.994315
ACOX1 ENSG00000161533	1.02259
ACOX2 ENSG00000168306	1.06408
ACOX3 ENSG00000087008	1.02664
ACOXL ENSG00000153093	0.935621
ACP1 ENSG00000143727	0.990099
ACP2 ENSG00000134575	1.04051
ACP5 ENSG00000102575	0.92552
ACP6 ENSG00000162836	1.02171
ACP7 ENSG00000183760	1.05304
ACPP ENSG00000014257	1.06702
ACPT ENSG00000142513	0.967973
ACR ENSG00000100312	0.991009
ACRBP ENSG00000111644	1.09079
ACRC ENSG00000147174	0.957606
ACSBG1 ENSG00000103740	0.89985
ACSBG2 ENSG00000130377	1.01166
ACSF2 ENSG00000167107	1.03474
ACSF3 ENSG00000176715	1.00788
ACSL1 ENSG00000151726	1.02671
ACSL3 ENSG00000123983	0.979311
ACSL4 ENSG00000068366	1.11394
ACSL5 ENSG00000197142	1.01342
ACSL6 ENSG00000164398	0.949312
ACSM1 ENSG00000166743	1.06656
ACSM2A ENSG00000183747	0.979215
ACSM2B ENSG00000066813	1.06959
ACSM3 ENSG00000005187	0.994275
ACSM4 ENSG00000215009	0.994806
ACSM5 ENSG00000183549	0.953033
ACSM6 ENSG00000173124	0.984979
ACSS1 ENSG00000154930	1.04951
ACSS2 ENSG00000131069	0.987275
ACSS3 ENSG00000111058	0.937444
ACTA1 ENSG00000143632	1.04491
ACTA2 ENSG00000107796	0.942178
ACTB ENSG00000075624	1.03606
ACTBL2 ENSG00000169067	0.936661
ACTC1 ENSG00000159251	1.03692
ACTG1 ENSG00000184009	1.04286
ACTG2 ENSG00000163017	0.959246
ACTL10 ENSG00000182584	0.948708
ACTL6A ENSG00000136518	0.993552
ACTL6B ENSG00000077080	1.0381
ACTN1 ENSG00000072110	0.968399
ACTN2 ENSG00000077522	0.970203
ACTN3 ENSG00000248746	0.968746
ACTN4 ENSG00000130402	1.07288
ACTR10 ENSG00000131966	1.04204
ACTR1A ENSG00000138107	1.01488
ACTR1B ENSG00000115073	1.01663
ACTR2 ENSG00000138071	1.05879
ACTR3 ENSG00000115091	1.10093
ACTR3B ENSG00000133627	1.02753
ACTR3C ENSG00000106526	0.944676
ACTR5 ENSG00000101442	1.06511
ACTR6 ENSG00000075089	1.02807
ACTR8 ENSG00000113812	1.01774
ACTRT3 ENSG00000184378	1.03573
ACVR1 ENSG00000115170	0.936828
ACVR1B ENSG00000135503	0.998056
ACVR1C ENSG00000123612	1.01407
ACVR2A ENSG00000121989	1.07417
ACVR2B ENSG00000114739	1.00902
ACVRL1 ENSG00000139567	0.935791
ACY1 ENSG00000243989	1.00038
ACY3 ENSG00000132744	1.0277
ACYP1 ENSG00000119640	0.996569
ACYP2 ENSG00000170634	0.902713
ADA ENSG00000196839	0.942499
ADAD1 ENSG00000164113	1.08444
ADAD2 ENSG00000140955	0.951308
ADAL ENSG00000168803	1.02389
ADAM10 ENSG00000137845	1.05764
ADAM11 ENSG00000073670	1.05409
ADAM12 ENSG00000148848	0.982088
ADAM15 ENSG00000143537	0.999525
ADAM17 ENSG00000151694	0.978963
ADAM18 ENSG00000168619	1.02848
ADAM19 ENSG00000135074	0.94595
ADAM2 ENSG00000104755	0.954488
ADAM20 ENSG00000134007	1.0151
ADAM22 ENSG00000008277	0.971649
ADAM23 ENSG00000114948	1.06506
ADAM28 ENSG00000042980	1.03951
ADAM29 ENSG00000168594	0.994972
ADAM32 ENSG00000197140	1.02211
ADAM33 ENSG00000149451	1.00668
ADAM7 ENSG00000069206	0.946461
ADAM8 ENSG00000151651	1.02539
ADAM9 ENSG00000168615	1.05311
ADAMDEC1 ENSG00000134028	0.948452
ADAMTS1 ENSG00000154734	1.01588
ADAMTS10 ENSG00000142303	0.95306
ADAMTS12 ENSG00000151388	1.00831
ADAMTS13 ENSG00000160323	1.01326
ADAMTS14 ENSG00000138316	1.02176
ADAMTS15 ENSG00000166106	0.937218
ADAMTS16 ENSG00000145536	1.0131
ADAMTS17 ENSG00000140470	0.980345
ADAMTS18 ENSG00000140873	1.00703
ADAMTS19 ENSG00000145808	1.00857
ADAMTS2 ENSG00000087116	0.930874
ADAMTS20 ENSG00000173157	1.01651
ADAMTS3 ENSG00000156140	0.979915
ADAMTS4 ENSG00000158859	0.972471
ADAMTS5 ENSG00000154736	0.986518
ADAMTS6 ENSG00000049192	0.999817
ADAMTS7 ENSG00000136378	1.05908
ADAMTS8 ENSG00000134917	1.00502
ADAMTS9 ENSG00000163638	1.00235
ADAMTSL1 ENSG00000178031	1.04501
ADAMTSL2 ENSG00000197859	1.04632
ADAMTSL3 ENSG00000156218	1.01866
ADAMTSL4 ENSG00000143382	0.98595
ADAMTSL5 ENSG00000185761	0.948755
ADAP1 ENSG00000105963	1.05123
ADAP2 ENSG00000184060	1.00996
ADAR ENSG00000160710	1.04802
ADARB1 ENSG00000197381	1.09334
ADARB2 ENSG00000185736	1.00483
ADAT1 ENSG00000065457	0.984139
ADAT2 ENSG00000189007	0.956648
ADAT3 ENSG00000213638	0.959152
ADCK1 ENSG00000063761	0.939732
ADCK2 ENSG00000133597	1.06104
ADCK3 ENSG00000163050	1.00581
ADCK4 ENSG00000123815	0.987945
ADCK5 ENSG00000173137	1.01987
ADCY1 ENSG00000164742	1.0762
ADCY10 ENSG00000143199	1.04324
ADCY2 ENSG00000078295	0.997346
ADCY3 ENSG00000138031	1.04811
ADCY4 ENSG00000129467	1.05989
ADCY5 ENSG00000173175	1.09502
ADCY6 ENSG00000174233	1.04692
ADCY7 ENSG00000121281	1.01511
ADCY9 ENSG00000162104	0.949052
ADCYAP1 ENSG00000141433	0.894456
ADCYAP1R1 ENSG00000078549	0.893477
ADD1 ENSG00000087274	1.03188
ADD2 ENSG00000075340	0.920348
ADD3 ENSG00000148700	0.98104
ADGB ENSG00000118492	0.976391
ADGRA1 ENSG00000197177	0.977783
ADGRA2 ENSG00000020181	1.00549
ADGRA3 ENSG00000152990	1.02704
ADGRB1 ENSG00000181790	0.99715
ADGRB2 ENSG00000121753	0.934855
ADGRB3 ENSG00000135298	1.02046
ADGRD1 ENSG00000111452	0.961161
ADGRD2 ENSG00000180264	0.961408
ADGRE1 ENSG00000174837	0.968713
ADGRE2 ENSG00000127507	0.978846
ADGRE3 ENSG00000131355	1.06253
ADGRE5 ENSG00000123146	1.02962
ADGRF1 ENSG00000153292	0.974446
ADGRF2 ENSG00000164393	0.96461
ADGRF3 ENSG00000173567	0.986906
ADGRF4 ENSG00000153294	0.979484
ADGRF5 ENSG00000069122	0.950014
ADGRG1 ENSG00000205336	0.974064
ADGRG2 ENSG00000173698	1.04713
ADGRG3 ENSG00000182885	0.975079
ADGRG4 ENSG00000156920	0.973274
ADGRG5 ENSG00000159618	1.00444
ADGRG6 ENSG00000112414	0.969291
ADGRL1 ENSG00000072071	1.02412
ADGRL2 ENSG00000117114	0.994256
ADGRL3 ENSG00000150471	0.931112
ADGRL4 ENSG00000162618	0.958528
ADGRV1 ENSG00000164199	0.997028
ADH1B ENSG00000196616	0.939396
ADH1C ENSG00000248144	1.0251
ADH4 ENSG00000198099	0.952968
ADH5 ENSG00000197894	1.06012
ADH6 ENSG00000172955	0.964079
ADH7 ENSG00000196344	1.03142
ADHFE1 ENSG00000147576	0.927502
ADI1 ENSG00000182551	1.0518
ADIPOQ ENSG00000181092	1.02542
ADIPOR1 ENSG00000159346	0.98069
ADIPOR2 ENSG00000006831	1.0393
ADIRF ENSG00000148671	1.04282
ADK ENSG00000156110	1.0133
ADM ENSG00000148926	0.978873
ADM2 ENSG00000128165	1.03341
ADM5 ENSG00000224420	0.968295
ADNP ENSG00000101126	1.07151
ADNP2 ENSG00000101544	0.993835
ADO ENSG00000181915	0.945507
ADORA1 ENSG00000163485	1.03695
ADORA2B ENSG00000170425	0.950706
ADORA3 ENSG00000282608	0.989366
ADPGK ENSG00000159322	1.06132
ADPRH ENSG00000144843	1.04731
ADPRHL1 ENSG00000153531	1.00047
ADPRHL2 ENSG00000116863	1.02793
ADPRM ENSG00000170222	0.977464
ADRA1A ENSG00000120907	0.964473
ADRA1B ENSG00000170214	1.0421
ADRA1D ENSG00000171873	1.02257
ADRA2A ENSG00000150594	1.00169
ADRA2B ENSG00000274286	0.974682
ADRA2C ENSG00000184160	1.04953
ADRB1 ENSG00000043591	1.02116
ADRB2 ENSG00000169252	0.953411
ADRB3 ENSG00000188778	0.989141
ADRM1 ENSG00000130706	1.05631
ADSL ENSG00000239900	1.0446
ADSS ENSG00000035687	1.01357
ADSSL1 ENSG00000185100	1.05976
ADTRP ENSG00000111863	0.964525
AEBP1 ENSG00000106624	0.968607
AEBP2 ENSG00000139154	0.965101
AEN ENSG00000181026	1.00811
AES ENSG00000104964	0.991069
AF011889.5 ENSG00000241489	1.05148
AF111168.1 ENSG00000280308	1.08937
AFAP1 ENSG00000196526	0.957928
AFAP1L1 ENSG00000157510	0.998681
AFAP1L2 ENSG00000169129	0.967141
AFF1 ENSG00000172493	1.06874
AFF2 ENSG00000155966	1.09851
AFF3 ENSG00000144218	0.949896
AFF4 ENSG00000072364	1.02387
AFG3L2 ENSG00000141385	1.01647
AFM ENSG00000079557	1.01169
AFMID ENSG00000183077	1.04745
AFP ENSG00000081051	1.02305
AFTPH ENSG00000119844	1.04011
AGA ENSG00000038002	1.07639
AGAP1 ENSG00000157985	0.9461
AGAP14P ENSG00000279058	0.983338
AGAP2 ENSG00000135439	1.02124
AGAP3 ENSG00000133612	0.986502
AGAP4 ENSG00000188234	0.963867
AGAP5 ENSG00000172650	0.967027
AGAP6 ENSG00000204149	1.06868
AGAP9 ENSG00000204172	1.04151
AGBL1 ENSG00000273540	0.991616
AGBL2 ENSG00000165923	0.987452
AGBL3 ENSG00000146856	1.01542
AGBL4 ENSG00000186094	0.996749
AGBL5 ENSG00000084693	0.955007
AGER ENSG00000204305	0.971975
AGFG1 ENSG00000173744	1.03775
AGFG2 ENSG00000106351	1.05646
AGGF1 ENSG00000164252	1.00607
AGK ENSG00000006530	0.986573
AGL ENSG00000162688	0.960933
AGMAT ENSG00000116771	1.01162
AGMO ENSG00000187546	1.00767
AGO1 ENSG00000092847	0.956956
AGO2 ENSG00000123908	1.01601
AGO3 ENSG00000126070	1.07027
AGO4 ENSG00000134698	0.976871
AGPAT1 ENSG00000204310	0.98677
AGPAT2 ENSG00000169692	1.0446
AGPAT3 ENSG00000160216	0.933628
AGPAT4 ENSG00000026652	1.03299
AGPAT5 ENSG00000155189	1.05514
AGPS ENSG00000018510	0.917367
AGR2 ENSG00000106541	0.990977
AGR3 ENSG00000173467	0.985221
AGRN ENSG00000188157	0.995149
AGT ENSG00000135744	0.998857
AGTPBP1 ENSG00000135049	1.06222
AGTR1 ENSG00000144891	0.966126
AGTRAP ENSG00000177674	0.951028
AHCTF1 ENSG00000153207	1.00241
AHCY ENSG00000101444	1.04253
AHCYL1 ENSG00000168710	1.01681
AHCYL2 ENSG00000158467	0.929509
AHDC1 ENSG00000126705	0.988933
AHI1 ENSG00000135541	0.950928
AHNAK ENSG00000124942	1.02045
AHNAK2 ENSG00000185567	1.00184
AHR ENSG00000106546	0.954057
AHRR ENSG00000063438	0.997139
AHSA1 ENSG00000100591	1.00793
AHSA2 ENSG00000173209	1.00435
AHSG ENSG00000145192	1.11481
AIDA ENSG00000186063	0.930824
AIF1 ENSG00000204472	1.01472
AIF1L ENSG00000126878	1.05266
AIFM1 ENSG00000156709	0.968888
AIFM2 ENSG00000042286	0.995387
AIFM3 ENSG00000183773	0.972931
AIG1 ENSG00000146416	1.01897
AIM1 ENSG00000112297	0.943982
AIM1L ENSG00000176092	0.999364
AIM2 ENSG00000163568	1.01904
AIMP1 ENSG00000164022	1.09776
AIMP2 ENSG00000106305	0.980127
AIP ENSG00000110711	0.975649
AIPL1 ENSG00000129221	0.938307
AIRE ENSG00000160224	1.04368
AJ239318.1 ENSG00000280108	0.992631
AJAP1 ENSG00000196581	0.966854
AJUBA ENSG00000129474	0.990264
AK1 ENSG00000106992	0.959368
AK2 ENSG00000004455	0.970796
AK3 ENSG00000147853	1.00313
AK4 ENSG00000162433	0.926161
AK5 ENSG00000154027	1.01226
AK6 ENSG00000085231	0.984858
AK7 ENSG00000140057	1.04676
AK8 ENSG00000165695	1.0362
AK9 ENSG00000155085	1.04408
AKAP1 ENSG00000121057	0.970149
AKAP10 ENSG00000108599	0.995022
AKAP11 ENSG00000023516	1.00215
AKAP12 ENSG00000131016	0.999908
AKAP13 ENSG00000170776	0.998226
AKAP14 ENSG00000186471	0.905005
AKAP17A ENSG00000197976	1.04501
AKAP3 ENSG00000111254	1.00224
AKAP4 ENSG00000147081	1.01462
AKAP5 ENSG00000179841	0.91373
AKAP6 ENSG00000151320	0.96405
AKAP7 ENSG00000118507	0.993982
AKAP8 ENSG00000105127	0.912925
AKAP8L ENSG00000011243	0.976839
AKAP9 ENSG00000127914	1.0723
AKIP1 ENSG00000166452	1.00661
AKIRIN1 ENSG00000174574	0.986767
AKIRIN2 ENSG00000135334	1.00199
AKNA ENSG00000106948	1.02038
AKNAD1 ENSG00000162641	1.01649
AKR1A1 ENSG00000117448	1.01375
AKR1B1 ENSG00000085662	1.0811
AKR1B15 ENSG00000227471	1.06221
AKR1C1 ENSG00000187134	0.977107
AKR1C2 ENSG00000151632	1.05056
AKR1C3 ENSG00000196139	0.915186
AKR1D1 ENSG00000122787	1.01385
AKR1E2 ENSG00000165568	0.971389
AKR7A2 ENSG00000053371	0.98946
AKR7A3 ENSG00000162482	0.983011
AKR7L ENSG00000211454	0.989053
AKT1 ENSG00000142208	1.0112
AKT1S1 ENSG00000204673	1.02097
AKT2 ENSG00000105221	0.98245
AKT3 ENSG00000117020	0.969878
AKTIP ENSG00000166971	0.99349
AL023806.1 ENSG00000280184	0.993246
AL049794.1 ENSG00000280240	0.958296
AL133475.1 ENSG00000281602	0.981388
AL354828.1 ENSG00000279282	0.949528
AL354828.2 ENSG00000280175	0.99213
AL356053.1 ENSG00000150076	1.06884
AL356585.1 ENSG00000279081	0.989367
AL358852.1 ENSG00000278899	1.00025
AL365181.1 ENSG00000280316	1.07471
AL513523.2 ENSG00000279767	0.981014
AL589743.1 ENSG00000279508	1.02178
ALAD ENSG00000148218	0.991985
ALAS1 ENSG00000023330	1.04433
ALAS2 ENSG00000158578	0.999137
ALB ENSG00000163631	0.926112
ALCAM ENSG00000170017	1.02125
ALDH16A1 ENSG00000161618	1.00579
ALDH18A1 ENSG00000059573	0.992111
ALDH1A1 ENSG00000165092	0.935737
ALDH1A2 ENSG00000128918	1.0388
ALDH1A3 ENSG00000184254	1.04391
ALDH1B1 ENSG00000137124	0.997301
ALDH1L1 ENSG00000144908	0.908042
ALDH1L2 ENSG00000136010	0.925119
ALDH3A1 ENSG00000108602	0.984282
ALDH3A2 ENSG00000072210	1.04017
ALDH3B1 ENSG00000006534	0.923601
ALDH3B2 ENSG00000132746	1.03309
ALDH4A1 ENSG00000159423	0.913885
ALDH5A1 ENSG00000112294	1.05343
ALDH6A1 ENSG00000119711	0.976306
ALDH7A1 ENSG00000164904	0.970286
ALDH8A1 ENSG00000118514	1.01028
ALDH9A1 ENSG00000143149	1.0582
ALDOA ENSG00000149925	0.97761
ALDOC ENSG00000109107	0.967086
ALG1 ENSG00000033011	1.04681
ALG10 ENSG00000139133	1.08915
ALG10B ENSG00000175548	0.956869
ALG11 ENSG00000253710	0.996492
ALG12 ENSG00000182858	1.01329
ALG13 ENSG00000101901	0.987005
ALG14 ENSG00000172339	0.961104
ALG1L ENSG00000189366	1.02334
ALG1L2 ENSG00000251287	0.950363
ALG2 ENSG00000119523	1.05329
ALG3 ENSG00000214160	0.976541
ALG5 ENSG00000120697	1.01822
ALG6 ENSG00000088035	0.988155
ALG8 ENSG00000159063	0.919615
ALG9 ENSG00000086848	0.934494
ALK ENSG00000171094	0.984396
ALKBH1 ENSG00000100601	1.00641
ALKBH2 ENSG00000189046	0.982764
ALKBH3 ENSG00000166199	0.89711
ALKBH4 ENSG00000160993	1.0263
ALKBH5 ENSG00000091542	0.984133
ALKBH6 ENSG00000239382	0.938083
ALKBH7 ENSG00000125652	1.02058
ALKBH8 ENSG00000137760	1.1249
ALLC ENSG00000151360	0.995958
ALMS1 ENSG00000116127	1.07013
ALOX12 ENSG00000108839	1.0501
ALOX12B ENSG00000179477	0.985463
ALOX15 ENSG00000161905	1.05001
ALOX15B ENSG00000179593	0.976251
ALOX5 ENSG00000012779	0.994154
ALOX5AP ENSG00000132965	1.07893
ALPK1 ENSG00000073331	0.966739
ALPK2 ENSG00000198796	1.03542
ALPK3 ENSG00000136383	1.01674
ALPL ENSG00000162551	1.02888
ALPP ENSG00000163283	0.955738
ALS2 ENSG00000003393	1.02618
ALS2CL ENSG00000178038	1.04731
ALS2CR11 ENSG00000155754	0.929013
ALS2CR12 ENSG00000155749	0.924116
ALX3 ENSG00000156150	0.96694
ALYREF ENSG00000183684	1.03244
AMACR ENSG00000242110	1.0244
AMBN ENSG00000178522	1.00357
AMBP ENSG00000106927	1.00665
AMBRA1 ENSG00000110497	1.06718
AMD1 ENSG00000123505	0.919067
AMDHD1 ENSG00000139344	0.954632
AMDHD2 ENSG00000162066	1.04968
AMELX ENSG00000125363	1.11685
AMER1 ENSG00000184675	0.99393
AMER2 ENSG00000165566	0.918413
AMFR ENSG00000159461	0.98176
AMH ENSG00000104899	1.02734
AMHR2 ENSG00000135409	1.0613
AMIGO1 ENSG00000181754	1.02552
AMIGO2 ENSG00000139211	1.05287
AMIGO3 ENSG00000176020	0.97211
AMMECR1 ENSG00000101935	0.970109
AMMECR1L ENSG00000144233	1.03203
AMN ENSG00000166126	1.05046
AMN1 ENSG00000151743	1.02957
AMOT ENSG00000126016	1.00666
AMOTL1 ENSG00000166025	0.990706
AMOTL2 ENSG00000114019	1.00688
AMPD1 ENSG00000116748	1.00562
AMPD2 ENSG00000116337	1.07277
AMPD3 ENSG00000133805	1.04088
AMPH ENSG00000078053	0.938824
AMT ENSG00000145020	0.969765
AMY1A ENSG00000237763	0.993746
AMY1B ENSG00000174876	0.959681
AMY1C ENSG00000187733	1.09794
AMY2B ENSG00000240038	0.991575
AMZ1 ENSG00000174945	0.919712
AMZ2 ENSG00000196704	0.972506
ANAPC1 ENSG00000153107	0.983464
ANAPC10 ENSG00000164162	0.984838
ANAPC11 ENSG00000141552	0.964576
ANAPC13 ENSG00000129055	0.993085
ANAPC15 ENSG00000110200	1.08285
ANAPC16 ENSG00000166295	0.977976
ANAPC2 ENSG00000176248	1.06153
ANAPC4 ENSG00000053900	0.963216
ANAPC5 ENSG00000089053	1.09592
ANAPC7 ENSG00000196510	0.993904
ANG ENSG00000214274	0.943059
ANGEL1 ENSG00000013523	0.991429
ANGEL2 ENSG00000174606	1.00989
ANGPT1 ENSG00000154188	0.941573
ANGPT2 ENSG00000091879	1.00975
ANGPT4 ENSG00000101280	0.942666
ANGPTL1 ENSG00000116194	0.982171
ANGPTL2 ENSG00000136859	0.984329
ANGPTL3 ENSG00000132855	1.05121
ANGPTL4 ENSG00000167772	0.931405
ANGPTL6 ENSG00000130812	1.06406
ANGPTL7 ENSG00000171819	0.993112
ANGPTL8 ENSG00000130173	0.993558
ANHX ENSG00000227059	0.978276
ANK1 ENSG00000029534	0.965995
ANK2 ENSG00000145362	0.956606
ANK3 ENSG00000151150	0.990155
ANKAR ENSG00000151687	1.0183
ANKDD1A ENSG00000166839	0.991457
ANKDD1B ENSG00000189045	0.96886
ANKEF1 ENSG00000132623	0.961612
ANKFN1 ENSG00000153930	1.00522
ANKFY1 ENSG00000185722	1.01515
ANKH ENSG00000154122	1.00582
ANKHD1 ENSG00000131503	1.13613
ANKHD1-EIF4EBP3 ENSG00000254996	0.981743
ANKIB1 ENSG00000001629	1.0104
ANKK1 ENSG00000170209	0.937236
ANKLE1 ENSG00000160117	0.895195
ANKLE2 ENSG00000176915	0.995082
ANKMY1 ENSG00000144504	1.0099
ANKMY2 ENSG00000106524	1.00343
ANKRA2 ENSG00000164331	0.990761
ANKRD1 ENSG00000148677	1.06766
ANKRD10 ENSG00000088448	1.00957
ANKRD11 ENSG00000167522	0.993435
ANKRD12 ENSG00000101745	1.07204
ANKRD13A ENSG00000076513	1.03934
ANKRD13B ENSG00000198720	1.00736
ANKRD13C ENSG00000118454	0.947701
ANKRD13D ENSG00000172932	0.977017
ANKRD16 ENSG00000134461	1.00357
ANKRD17 ENSG00000132466	0.973856
ANKRD18A ENSG00000180071	1.00403
ANKRD18B ENSG00000230453	1.03464
ANKRD2 ENSG00000165887	0.970401
ANKRD20A1 ENSG00000260691	0.967981
ANKRD20A2 ENSG00000183148	0.990653
ANKRD20A3 ENSG00000276203	0.965286
ANKRD20A4 ENSG00000172014	1.0171
ANKRD22 ENSG00000152766	0.927246
ANKRD23 ENSG00000163126	1.01987
ANKRD24 ENSG00000089847	0.957025
ANKRD26 ENSG00000107890	1.01492
ANKRD27 ENSG00000105186	1.01504
ANKRD28 ENSG00000206560	1.04235
ANKRD29 ENSG00000154065	1.02635
ANKRD30A ENSG00000148513	1.06614
ANKRD30B ENSG00000180777	0.919959
ANKRD30BL ENSG00000163046	1.06293
ANKRD31 ENSG00000145700	0.989937
ANKRD33 ENSG00000167612	0.974444
ANKRD33B ENSG00000164236	0.974316
ANKRD34A ENSG00000272031	1.01883
ANKRD34B ENSG00000189127	1.01709
ANKRD35 ENSG00000198483	1.01981
ANKRD36 ENSG00000135976	1.01604
ANKRD36B ENSG00000196912	0.978412
ANKRD36C ENSG00000174501	1.09807
ANKRD37 ENSG00000186352	0.974375
ANKRD39 ENSG00000213337	0.969542
ANKRD40 ENSG00000154945	1.00454
ANKRD42 ENSG00000137494	0.967609
ANKRD44 ENSG00000065413	1.05978
ANKRD45 ENSG00000183831	0.99209
ANKRD46 ENSG00000186106	0.989189
ANKRD49 ENSG00000168876	0.941189
ANKRD50 ENSG00000151458	0.973817
ANKRD52 ENSG00000139645	0.969879
ANKRD53 ENSG00000144031	1.03479
ANKRD54 ENSG00000100124	1.03721
ANKRD6 ENSG00000135299	0.917877
ANKRD62 ENSG00000181626	1.03499
ANKRD65 ENSG00000235098	1.04689
ANKRD7 ENSG00000106013	0.988802
ANKRD9 ENSG00000156381	1.08004
ANKS1A ENSG00000064999	0.953229
ANKS1B ENSG00000185046	1.04239
ANKS3 ENSG00000168096	1.04861
ANKS4B ENSG00000175311	1.01291
ANKS6 ENSG00000165138	1.12429
ANKUB1 ENSG00000206199	0.953113
ANKZF1 ENSG00000163516	1.10085
ANLN ENSG00000011426	0.927872
ANO1 ENSG00000131620	1.03444
ANO10 ENSG00000160746	0.989346
ANO2 ENSG00000047617	0.958573
ANO3 ENSG00000134343	0.935566
ANO4 ENSG00000151572	0.969656
ANO5 ENSG00000171714	0.958943
ANO6 ENSG00000177119	1.05113
ANO7 ENSG00000146205	0.991868
ANO8 ENSG00000074855	1.00067
ANO9 ENSG00000185101	0.960402
ANOS1 ENSG00000011201	0.944749
ANP32A ENSG00000140350	0.973676
ANP32B ENSG00000136938	0.992461
ANP32E ENSG00000143401	0.976657
ANPEP ENSG00000166825	1.01651
ANTXR1 ENSG00000169604	1.0138
ANTXR2 ENSG00000163297	1.09106
ANXA1 ENSG00000135046	0.967761
ANXA11 ENSG00000122359	1.02085
ANXA13 ENSG00000104537	1.02324
ANXA2 ENSG00000182718	0.988806
ANXA2R ENSG00000177721	0.965173
ANXA3 ENSG00000138772	0.979029
ANXA4 ENSG00000196975	0.967443
ANXA5 ENSG00000164111	0.986962
ANXA6 ENSG00000197043	1.09805
ANXA7 ENSG00000138279	1.04041
ANXA8 ENSG00000265190	0.973151
ANXA8L1 ENSG00000264230	1.04626
ANXA9 ENSG00000143412	0.975989
AOAH ENSG00000136250	0.993654
AOC1 ENSG00000002726	1.02228
AOC2 ENSG00000131480	1.02958
AOC3 ENSG00000131471	1.00963
AOX1 ENSG00000138356	1.03883
AP000295.9 ENSG00000249624	0.998463
AP000304.12 ENSG00000249209	0.955881
AP000349.2 ENSG00000280178	0.98641
AP000350.10 ENSG00000251357	0.966268
AP000721.4 ENSG00000256100	0.99465
AP000769.1 ENSG00000279576	0.942672
AP000866.1 ENSG00000279342	0.945322
AP006285.2 ENSG00000278919	0.955079
AP1AR ENSG00000138660	1.0476
AP1B1 ENSG00000100280	1.03169
AP1G1 ENSG00000166747	0.974556
AP1G2 ENSG00000213983	1.05675
AP1M1 ENSG00000072958	1.06144
AP1M2 ENSG00000129354	1.05634
AP1S1 ENSG00000106367	0.955765
AP1S2 ENSG00000182287	0.968021
AP1S3 ENSG00000152056	0.980282
AP2A1 ENSG00000196961	1.03314
AP2A2 ENSG00000183020	0.968116
AP2B1 ENSG00000006125	0.964985
AP2M1 ENSG00000161203	0.945533
AP2S1 ENSG00000042753	0.972444
AP3B1 ENSG00000132842	1.11383
AP3B2 ENSG00000103723	0.918402
AP3D1 ENSG00000065000	0.981521
AP3M1 ENSG00000185009	0.944829
AP3M2 ENSG00000070718	1.03343
AP3S1 ENSG00000177879	1.07361
AP3S2 ENSG00000157823	1.00097
AP4B1 ENSG00000134262	1.01213
AP4E1 ENSG00000081014	0.970986
AP4M1 ENSG00000221838	0.989085
AP4S1 ENSG00000100478	0.957962
AP5B1 ENSG00000254470	0.965538
AP5M1 ENSG00000053770	1.07828
AP5S1 ENSG00000125843	0.978538
AP5Z1 ENSG00000242802	0.983688
APAF1 ENSG00000120868	0.952815
APBA1 ENSG00000107282	0.986289
APBA2 ENSG00000034053	1.00565
APBA3 ENSG00000011132	0.968024
APBB1 ENSG00000166313	1.08408
APBB1IP ENSG00000077420	0.961098
APBB2 ENSG00000163697	0.934651
APBB3 ENSG00000113108	0.938401
APC ENSG00000134982	0.981198
APC2 ENSG00000115266	0.976469
APCDD1 ENSG00000154856	0.93151
APCDD1L ENSG00000198768	0.994319
APEH ENSG00000164062	1.08657
APELA ENSG00000248329	0.984414
APEX1 ENSG00000100823	0.996845
APEX2 ENSG00000169188	1.04296
APH1A ENSG00000117362	0.99857
APH1B ENSG00000138613	1.02883
API5 ENSG00000166181	0.931346
APIP ENSG00000149089	0.941314
APITD1 ENSG00000175279	0.929897
APLF ENSG00000169621	1.02245
APLN ENSG00000171388	1.00774
APLNR ENSG00000134817	1.08672
APLP1 ENSG00000105290	1.01958
APLP2 ENSG00000084234	0.93422
APMAP ENSG00000101474	1.0018
APOA1 ENSG00000118137	1.08955
APOA2 ENSG00000158874	0.976678
APOB ENSG00000084674	1.0734
APOBEC3A ENSG00000128383	1.06319
APOBEC3B ENSG00000179750	0.898311
APOBEC3C ENSG00000244509	0.969012
APOBEC3D ENSG00000243811	0.961397
APOBEC3F ENSG00000128394	1.1373
APOBEC3G ENSG00000239713	1.00554
APOBEC3H ENSG00000100298	1.03335
APOBEC4 ENSG00000173627	1.01614
APOBR ENSG00000184730	0.976535
APOC1 ENSG00000130208	0.973351
APOC2 ENSG00000234906	0.968059
APOC3 ENSG00000110245	1.02204
APOD ENSG00000189058	1.00029
APOE ENSG00000130203	0.933889
APOF ENSG00000175336	0.989191
APOH ENSG00000091583	1.0873
APOL1 ENSG00000100342	0.912073
APOL2 ENSG00000128335	1.08284
APOL3 ENSG00000128284	1.01711
APOL4 ENSG00000100336	1.05216
APOL6 ENSG00000221963	1.05052
APOLD1 ENSG00000178878	0.89624
APOM ENSG00000204444	1.0256
APOO ENSG00000184831	1.0166
APOOL ENSG00000155008	1.06884
APP ENSG00000142192	1.05835
APPBP2 ENSG00000062725	0.980737
APPL1 ENSG00000157500	1.04305
APPL2 ENSG00000136044	0.959027
APRT ENSG00000198931	0.98924
APTX ENSG00000137074	0.981237
AQP1 ENSG00000240583	1.03662
AQP10 ENSG00000143595	1.00009
AQP11 ENSG00000178301	1.02961
AQP12A ENSG00000184945	0.98716
AQP12B ENSG00000185176	0.921465
AQP2 ENSG00000167580	1.06472
AQP3 ENSG00000165272	0.984476
AQP4 ENSG00000171885	0.960547
AQP5 ENSG00000161798	0.988538
AQP6 ENSG00000086159	1.013
AQP7 ENSG00000165269	0.992286
AQR ENSG00000021776	0.950323
AR ENSG00000169083	0.970971
ARAF ENSG00000078061	1.02729
ARAP1 ENSG00000186635	0.975537
ARAP2 ENSG00000047365	1.00064
ARAP3 ENSG00000120318	1.04492
ARC ENSG00000198576	0.922167
ARCN1 ENSG00000095139	1.14313
AREG ENSG00000109321	0.998376
AREL1 ENSG00000119682	1.01409
ARF1 ENSG00000143761	0.996582
ARF3 ENSG00000134287	1.04394
ARF4 ENSG00000168374	0.964812
ARF5 ENSG00000004059	1.10593
ARF6 ENSG00000165527	1.0503
ARFGAP1 ENSG00000101199	1.02563
ARFGAP2 ENSG00000149182	1.03648
ARFGAP3 ENSG00000242247	1.03577
ARFGEF1 ENSG00000066777	0.944447
ARFGEF2 ENSG00000124198	0.986596
ARFGEF3 ENSG00000112379	0.961599
ARFIP1 ENSG00000164144	1.00796
ARFIP2 ENSG00000132254	1.02835
ARFRP1 ENSG00000101246	1.02507
ARG1 ENSG00000118520	1.00972
ARG2 ENSG00000081181	0.922717
ARGLU1 ENSG00000134884	1.01927
ARHGAP1 ENSG00000175220	1.00788
ARHGAP10 ENSG00000071205	0.960202
ARHGAP11A ENSG00000198826	1.01207
ARHGAP11B ENSG00000187951	0.980805
ARHGAP12 ENSG00000165322	1.01368
ARHGAP15 ENSG00000075884	0.964799
ARHGAP17 ENSG00000140750	0.996133
ARHGAP18 ENSG00000146376	0.985483
ARHGAP19 ENSG00000213390	1.00914
ARHGAP20 ENSG00000137727	1.00644
ARHGAP21 ENSG00000107863	1.01716
ARHGAP22 ENSG00000128805	0.963896
ARHGAP23 ENSG00000275832	1.02878
ARHGAP24 ENSG00000138639	0.974211
ARHGAP25 ENSG00000163219	1.03676
ARHGAP26 ENSG00000145819	0.978382
ARHGAP27 ENSG00000159314	1.14963
ARHGAP28 ENSG00000088756	0.978964
ARHGAP29 ENSG00000137962	0.98275
ARHGAP30 ENSG00000186517	1.01977
ARHGAP31 ENSG00000031081	0.90593
ARHGAP32 ENSG00000134909	1.09796
ARHGAP33 ENSG00000004777	1.0814
ARHGAP35 ENSG00000160007	1.01167
ARHGAP36 ENSG00000147256	0.95041
ARHGAP39 ENSG00000147799	1.03197
ARHGAP4 ENSG00000089820	0.952469
ARHGAP40 ENSG00000124143	1.02785
ARHGAP42 ENSG00000165895	0.995073
ARHGAP44 ENSG00000006740	0.966961
ARHGAP45 ENSG00000180448	0.920903
ARHGAP5 ENSG00000100852	1.03175
ARHGAP6 ENSG00000047648	1.01951
ARHGAP8 ENSG00000241484	1.09363
ARHGAP9 ENSG00000123329	1.00944
ARHGDIA ENSG00000141522	0.991952
ARHGDIB ENSG00000111348	1.0181
ARHGDIG ENSG00000242173	1.02386
ARHGEF1 ENSG00000076928	1.02081
ARHGEF10 ENSG00000104728	0.973781
ARHGEF10L ENSG00000074964	1.07677
ARHGEF11 ENSG00000132694	1.06742
ARHGEF12 ENSG00000196914	0.974329
ARHGEF15 ENSG00000198844	0.969836
ARHGEF16 ENSG00000130762	0.980502
ARHGEF17 ENSG00000110237	1.01329
ARHGEF18 ENSG00000104880	1.08236
ARHGEF19 ENSG00000142632	0.97535
ARHGEF2 ENSG00000116584	1.01438
ARHGEF25 ENSG00000240771	0.966972
ARHGEF26 ENSG00000114790	0.979092
ARHGEF28 ENSG00000214944	1.0114
ARHGEF3 ENSG00000163947	1.03651
ARHGEF33 ENSG00000214694	0.983371
ARHGEF35 ENSG00000213214	0.942485
ARHGEF37 ENSG00000183111	0.919691
ARHGEF38 ENSG00000236699	0.951608
ARHGEF39 ENSG00000137135	1.0118
ARHGEF4 ENSG00000136002	0.969667
ARHGEF40 ENSG00000165801	0.9794
ARHGEF5 ENSG00000050327	0.982903
ARHGEF6 ENSG00000129675	0.980476
ARHGEF7 ENSG00000102606	0.916865
ARHGEF9 ENSG00000131089	1.02435
ARID1A ENSG00000117713	0.933013
ARID1B ENSG00000049618	1.02082
ARID2 ENSG00000189079	0.962428
ARID3A ENSG00000116017	1.01852
ARID3B ENSG00000179361	0.983069
ARID4A ENSG00000032219	0.946305
ARID4B ENSG00000054267	0.999659
ARID5A ENSG00000196843	0.929673
ARID5B ENSG00000150347	1.08552
ARIH1 ENSG00000166233	1.01813
ARIH2 ENSG00000177479	0.960525
ARIH2OS ENSG00000221883	0.997702
ARL1 ENSG00000120805	1.03024
ARL10 ENSG00000175414	1.01647
ARL11 ENSG00000152213	1.00776
ARL13B ENSG00000169379	0.986227
ARL14 ENSG00000179674	1.02059
ARL14EP ENSG00000152219	1.07613
ARL15 ENSG00000185305	0.992217
ARL16 ENSG00000214087	0.942859
ARL17A ENSG00000185829	0.97071
ARL17B ENSG00000228696	1.0191
ARL2 ENSG00000213465	0.964622
ARL2BP ENSG00000102931	0.939609
ARL3 ENSG00000138175	0.982693
ARL4A ENSG00000122644	0.966944
ARL4C ENSG00000188042	1.00102
ARL4D ENSG00000175906	1.02314
ARL5A ENSG00000162980	0.990438
ARL5B ENSG00000165997	1.0523
ARL5C ENSG00000141748	0.990832
ARL6 ENSG00000113966	0.962414
ARL6IP1 ENSG00000170540	1.04858
ARL6IP4 ENSG00000182196	1.03362
ARL6IP5 ENSG00000144746	1.03359
ARL6IP6 ENSG00000177917	0.978011
ARL8A ENSG00000143862	0.973552
ARL8B ENSG00000134108	0.98133
ARL9 ENSG00000196503	0.952489
ARMC1 ENSG00000104442	0.944584
ARMC10 ENSG00000170632	0.944274
ARMC12 ENSG00000157343	1.01464
ARMC2 ENSG00000118690	0.903433
ARMC4 ENSG00000169126	0.939499
ARMC5 ENSG00000140691	0.973082
ARMC6 ENSG00000105676	1.01056
ARMC7 ENSG00000125449	1.08426
ARMC8 ENSG00000114098	1.08307
ARMC9 ENSG00000135931	1.0274
ARMCX1 ENSG00000126947	1.02971
ARMCX2 ENSG00000184867	0.962156
ARMCX3 ENSG00000102401	0.901798
ARMCX4 ENSG00000196440	1.03756
ARMCX5 ENSG00000125962	0.975083
ARMCX6 ENSG00000198960	0.96455
ARMT1 ENSG00000146476	1.03996
ARNT ENSG00000143437	1.00048
ARNT2 ENSG00000172379	1.03181
ARNTL ENSG00000133794	0.98913
ARNTL2 ENSG00000029153	0.975337
ARPC1A ENSG00000241685	1.05562
ARPC1B ENSG00000130429	0.995179
ARPC2 ENSG00000163466	1.01536
ARPC3 ENSG00000111229	1.00222
ARPC4 ENSG00000241553	0.980932
ARPC5 ENSG00000162704	0.954053
ARPC5L ENSG00000136950	0.937467
ARPIN ENSG00000242498	0.970451
ARPP19 ENSG00000128989	1.03327
ARPP21 ENSG00000172995	0.98985
ARRB1 ENSG00000137486	1.01268
ARRB2 ENSG00000141480	1.03563
ARRDC1 ENSG00000197070	1.05018
ARRDC2 ENSG00000105643	1.00652
ARRDC3 ENSG00000113369	0.915775
ARRDC4 ENSG00000140450	1.00499
ARRDC5 ENSG00000205784	1.00389
ARSA ENSG00000100299	1.08626
ARSB ENSG00000113273	1.00796
ARSD ENSG00000006756	1.03044
ARSE ENSG00000157399	1.02695
ARSG ENSG00000141337	0.95354
ARSI ENSG00000183876	1.04252
ARSJ ENSG00000180801	1.02145
ARSK ENSG00000164291	0.977791
ART3 ENSG00000156219	0.956363
ART4 ENSG00000111339	1.02551
ART5 ENSG00000167311	0.974995
ARTN ENSG00000117407	0.961778
ARV1 ENSG00000173409	1.01864
ARVCF ENSG00000099889	0.97941
ARX ENSG00000004848	1.05029
ASAH1 ENSG00000104763	1.04435
ASAH2 ENSG00000188611	1.02558
ASAH2B ENSG00000204147	0.978489
ASAP1 ENSG00000153317	0.969158
ASAP2 ENSG00000151693	0.989379
ASAP3 ENSG00000088280	0.941964
ASB1 ENSG00000065802	0.92849
ASB10 ENSG00000146926	0.945085
ASB11 ENSG00000165192	1.1043
ASB12 ENSG00000198881	1.03047
ASB13 ENSG00000196372	1.06818
ASB14 ENSG00000239388	1.03369
ASB15 ENSG00000146809	1.05217
ASB18 ENSG00000182177	0.934906
ASB2 ENSG00000100628	0.988183
ASB3 ENSG00000115239	1.01443
ASB4 ENSG00000005981	1.0954
ASB5 ENSG00000164122	0.95964
ASB6 ENSG00000148331	1.05971
ASB7 ENSG00000183475	0.983582
ASB8 ENSG00000177981	1.03082
ASB9 ENSG00000102048	1.03143
ASCC1 ENSG00000138303	1.11507
ASCC2 ENSG00000100325	1.01054
ASCC3 ENSG00000112249	1.00296
ASCL1 ENSG00000139352	1.03032
ASCL2 ENSG00000183734	0.935293
ASCL4 ENSG00000187855	0.968122
ASCL5 ENSG00000232237	0.980396
ASF1A ENSG00000111875	1.04242
ASF1B ENSG00000105011	1.086
ASGR1 ENSG00000141505	1.02467
ASGR2 ENSG00000161944	0.979191
ASH1L ENSG00000116539	1.01395
ASH2L ENSG00000129691	0.989918
ASIC1 ENSG00000110881	0.927469
ASIC2 ENSG00000108684	0.94492
ASIC3 ENSG00000213199	1.09135
ASIC4 ENSG00000072182	0.988443
ASIP ENSG00000101440	1.03373
ASL ENSG00000126522	0.858574
ASMT ENSG00000196433	0.965836
ASMTL ENSG00000169093	0.886374
ASNA1 ENSG00000198356	1.0484
ASNS ENSG00000070669	0.965463
ASNSD1 ENSG00000138381	1.08353
ASPA ENSG00000108381	0.935816
ASPDH ENSG00000204653	1.05266
ASPG ENSG00000166183	1.00306
ASPH ENSG00000198363	1.03699
ASPHD1 ENSG00000174939	0.985981
ASPHD2 ENSG00000128203	0.917492
ASPM ENSG00000066279	0.976387
ASPN ENSG00000106819	0.908563
ASPRV1 ENSG00000244617	0.973121
ASPSCR1 ENSG00000169696	1.02227
ASRGL1 ENSG00000162174	0.976406
ASS1 ENSG00000130707	0.966433
ASTE1 ENSG00000034533	1.04772
ASTN1 ENSG00000152092	1.00434
ASTN2 ENSG00000148219	1.01657
ASUN ENSG00000064102	1.04731
ASXL1 ENSG00000171456	1.07468
ASXL2 ENSG00000143970	0.982146
ASXL3 ENSG00000141431	1.03693
ATAD1 ENSG00000138138	0.885328
ATAD2 ENSG00000156802	0.987827
ATAD2B ENSG00000119778	1.0054
ATAD3A ENSG00000197785	1.00295
ATAD3B ENSG00000160072	1.05897
ATAD3C ENSG00000215915	0.949951
ATAD5 ENSG00000176208	0.966113
ATAT1 ENSG00000137343	0.964613
ATCAY ENSG00000167654	0.899938
ATE1 ENSG00000107669	0.979888
ATF1 ENSG00000123268	1.04458
ATF2 ENSG00000115966	0.980765
ATF3 ENSG00000162772	0.96777
ATF4 ENSG00000128272	1.01995
ATF5 ENSG00000169136	0.995021
ATF6 ENSG00000118217	1.01369
ATF6B ENSG00000213676	0.942746
ATF7 ENSG00000170653	0.990186
ATF7IP ENSG00000171681	1.00646
ATF7IP2 ENSG00000166669	1.0316
ATG10 ENSG00000152348	0.958762
ATG101 ENSG00000123395	0.945825
ATG12 ENSG00000145782	0.975179
ATG13 ENSG00000175224	1.01653
ATG14 ENSG00000126775	1.04845
ATG16L1 ENSG00000085978	1.04603
ATG16L2 ENSG00000168010	0.987233
ATG2A ENSG00000110046	0.956406
ATG2B ENSG00000066739	0.969806
ATG3 ENSG00000144848	1.01265
ATG4A ENSG00000101844	1.08991
ATG4B ENSG00000168397	0.940733
ATG4C ENSG00000125703	0.999539
ATG4D ENSG00000130734	1.05806
ATG5 ENSG00000057663	0.973862
ATG7 ENSG00000197548	1.06445
ATG9A ENSG00000198925	0.962464
ATG9B ENSG00000181652	1.01959
ATHL1 ENSG00000142102	1.01381
ATIC ENSG00000138363	1.02706
ATL1 ENSG00000198513	1.03091
ATL2 ENSG00000119787	0.953613
ATL3 ENSG00000184743	1.0596
ATM ENSG00000149311	0.959499
ATMIN ENSG00000166454	0.924672
ATN1 ENSG00000111676	0.958334
ATOH7 ENSG00000179774	0.979654
ATOH8 ENSG00000168874	1.13451
ATOX1 ENSG00000177556	0.957111
ATP10A ENSG00000206190	0.993626
ATP10B ENSG00000118322	0.962426
ATP10D ENSG00000145246	0.998904
ATP11A ENSG00000068650	0.947733
ATP11B ENSG00000058063	1.01002
ATP11C ENSG00000101974	0.95746
ATP12A ENSG00000075673	0.94285
ATP13A1 ENSG00000105726	0.946741
ATP13A2 ENSG00000159363	1.06199
ATP13A3 ENSG00000133657	0.990717
ATP13A4 ENSG00000127249	0.977145
ATP1A1 ENSG00000163399	0.983334
ATP1A2 ENSG00000018625	1.05301
ATP1A3 ENSG00000105409	1.0022
ATP1A4 ENSG00000132681	0.990514
ATP1B1 ENSG00000143153	1.00492
ATP1B2 ENSG00000129244	1.02053
ATP1B3 ENSG00000069849	0.968291
ATP1B4 ENSG00000101892	1.09686
ATP23 ENSG00000166896	1.02919
ATP2A1 ENSG00000196296	0.906595
ATP2A2 ENSG00000174437	1.0821
ATP2A3 ENSG00000074370	1.00682
ATP2B1 ENSG00000070961	0.980572
ATP2B2 ENSG00000157087	1.01443
ATP2B4 ENSG00000058668	1.02514
ATP2C1 ENSG00000017260	1.01687
ATP2C2 ENSG00000064270	0.939807
ATP4B ENSG00000186009	1.04382
ATP5J2-PTCD1 ENSG00000248919	1.00674
ATP5SL ENSG00000105341	1.01297
ATP6AP1 ENSG00000071553	1.06085
ATP6AP1L ENSG00000205464	1.02762
ATP6AP2 ENSG00000182220	0.988812
ATP6V0A1 ENSG00000033627	1.05275
ATP6V0A2 ENSG00000185344	1.03858
ATP6V0A4 ENSG00000105929	0.964195
ATP6V0B ENSG00000117410	1.01033
ATP6V0C ENSG00000185883	0.989152
ATP6V0D1 ENSG00000159720	1.0294
ATP6V0D2 ENSG00000147614	0.957874
ATP6V0E1 ENSG00000113732	0.964995
ATP6V0E2 ENSG00000171130	1.02055
ATP6V1A ENSG00000114573	1.01818
ATP6V1B1 ENSG00000116039	0.971159
ATP6V1B2 ENSG00000147416	1.01329
ATP6V1C1 ENSG00000155097	1.00227
ATP6V1C2 ENSG00000143882	0.997706
ATP6V1D ENSG00000100554	1.03814
ATP6V1E1 ENSG00000131100	0.994517
ATP6V1E2 ENSG00000250565	0.996396
ATP6V1F ENSG00000128524	0.971781
ATP6V1G1 ENSG00000136888	0.998255
ATP6V1G2 ENSG00000213760	0.99719
ATP6V1G3 ENSG00000151418	1.05832
ATP6V1H ENSG00000047249	0.944097
ATP7A ENSG00000165240	1.03631
ATP7B ENSG00000123191	1.05862
ATP8A1 ENSG00000124406	1.01857
ATP8A2 ENSG00000132932	1.03854
ATP8B1 ENSG00000081923	0.89741
ATP8B2 ENSG00000143515	0.997027
ATP8B3 ENSG00000130270	0.964423
ATP8B4 ENSG00000104043	1.00915
ATP9A ENSG00000054793	0.967333
ATP9B ENSG00000166377	1.03084
ATPIF1 ENSG00000130770	1.01956
ATR ENSG00000175054	1.01147
ATRAID ENSG00000138085	1.03718
ATRIP ENSG00000164053	1.02128
ATRIP ENSG00000282827	1.00496
ATRN ENSG00000088812	0.923724
ATRNL1 ENSG00000107518	0.993669
ATRX ENSG00000085224	0.96533
ATXN1 ENSG00000124788	0.970145
ATXN10 ENSG00000130638	1.0675
ATXN1L ENSG00000224470	1.00643
ATXN2 ENSG00000204842	0.987301
ATXN2L ENSG00000168488	0.960446
ATXN3 ENSG00000066427	0.996963
ATXN7 ENSG00000163635	1.04184
ATXN7L1 ENSG00000146776	0.92537
ATXN7L2 ENSG00000162650	1.00682
ATXN7L3 ENSG00000087152	1.00583
ATXN7L3B ENSG00000253719	1.00815
AUH ENSG00000148090	0.997313
AUNIP ENSG00000127423	1.01161
AUP1 ENSG00000115307	0.943368
AURKA ENSG00000087586	1.01369
AURKAIP1 ENSG00000175756	1.02602
AURKB ENSG00000178999	1.02514
AURKC ENSG00000105146	0.948291
AUTS2 ENSG00000158321	1.13305
AVEN ENSG00000169857	0.951837
AVIL ENSG00000135407	1.02484
AVL9 ENSG00000105778	0.952641
AVP ENSG00000101200	0.997371
AVPI1 ENSG00000119986	0.947685
AVPR1A ENSG00000166148	0.993655
AVPR1B ENSG00000198049	0.959586
AVPR2 ENSG00000126895	1.03529
AXDND1 ENSG00000162779	1.05784
AXIN1 ENSG00000103126	1.04315
AXIN2 ENSG00000168646	0.983981
AXL ENSG00000167601	0.968134
AZGP1 ENSG00000160862	0.931723
AZI2 ENSG00000163512	0.925993
AZIN1 ENSG00000155096	0.97519
AZIN2 ENSG00000142920	1.03434
AZU1 ENSG00000172232	1.05811
B2M ENSG00000166710	1.07904
B3GALNT1 ENSG00000169255	0.96985
B3GALNT2 ENSG00000162885	1.05962
B3GALT1 ENSG00000172318	0.987807
B3GALT2 ENSG00000162630	0.972198
B3GALT4 ENSG00000235863	1.01502
B3GALT5 ENSG00000183778	1.03385
B3GALT6 ENSG00000176022	1.01535
B3GAT1 ENSG00000109956	0.942413
B3GAT2 ENSG00000112309	1.03306
B3GAT3 ENSG00000149541	0.927196
B3GLCT ENSG00000187676	1.02599
B3GNT2 ENSG00000170340	0.989298
B3GNT3 ENSG00000179913	1.01808
B3GNT4 ENSG00000176383	0.923899
B3GNT5 ENSG00000176597	0.985097
B3GNT6 ENSG00000198488	1.02734
B3GNT7 ENSG00000156966	1.03619
B3GNT8 ENSG00000177191	1.00938
B3GNT9 ENSG00000237172	1.00476
B3GNTL1 ENSG00000175711	0.957387
B4GALNT1 ENSG00000135454	1.01138
B4GALNT2 ENSG00000167080	1.03267
B4GALNT3 ENSG00000139044	1.01339
B4GALNT4 ENSG00000182272	0.990967
B4GALT1 ENSG00000086062	1.02404
B4GALT2 ENSG00000117411	0.993409
B4GALT3 ENSG00000158850	0.986238
B4GALT4 ENSG00000121578	1.05828
B4GALT5 ENSG00000158470	1.0584
B4GALT6 ENSG00000118276	1.03123
B4GALT7 ENSG00000027847	0.959837
B4GAT1 ENSG00000174684	0.986923
B9D1 ENSG00000108641	0.987743
B9D2 ENSG00000123810	0.925626
BAALC ENSG00000164929	0.958239
BAAT ENSG00000136881	1.00836
BABAM1 ENSG00000105393	1.02705
BACE1 ENSG00000186318	0.981722
BACE2 ENSG00000182240	0.945447
BACH1 ENSG00000156273	1.00345
BACH2 ENSG00000112182	1.04799
BAD ENSG00000002330	1.07957
BAG1 ENSG00000107262	1.06398
BAG2 ENSG00000112208	1.00721
BAG3 ENSG00000151929	1.0502
BAG4 ENSG00000156735	0.984615
BAG5 ENSG00000166170	0.998765
BAG6 ENSG00000204463	0.992154
BAHCC1 ENSG00000266074	1.02538
BAHD1 ENSG00000140320	1.09135
BAIAP2 ENSG00000175866	1.08373
BAIAP2L1 ENSG00000006453	0.99968
BAIAP2L2 ENSG00000128298	0.958695
BAIAP3 ENSG00000007516	1.03163
BAK1 ENSG00000030110	0.922442
BAMBI ENSG00000095739	0.966428
BANF1 ENSG00000175334	0.956375
BANK1 ENSG00000153064	1.05433
BANP ENSG00000172530	0.962143
BAP1 ENSG00000163930	0.950677
BARD1 ENSG00000138376	1.04508
BARHL2 ENSG00000143032	0.88885
BARX1 ENSG00000131668	1.01459
BARX2 ENSG00000043039	0.95135
BASP1 ENSG00000176788	0.981841
BATF ENSG00000156127	0.999064
BATF2 ENSG00000168062	1.00086
BATF3 ENSG00000123685	1.01438
BAX ENSG00000087088	1.02063
BAZ1A ENSG00000198604	1.10096
BAZ1B ENSG00000009954	1.02031
BAZ2A ENSG00000076108	0.940039
BAZ2B ENSG00000123636	1.02014
BBC3 ENSG00000105327	0.917272
BBIP1 ENSG00000214413	1.07148
BBOF1 ENSG00000119636	1.05493
BBOX1 ENSG00000129151	1.0887
BBS1 ENSG00000174483	0.975854
BBS10 ENSG00000179941	0.988555
BBS12 ENSG00000181004	0.965516
BBS2 ENSG00000125124	1.00599
BBS4 ENSG00000140463	1.02206
BBS5 ENSG00000163093	0.928521
BBS7 ENSG00000138686	0.879693
BBS9 ENSG00000122507	0.992177
BBX ENSG00000114439	1.03516
BCAM ENSG00000187244	1.06189
BCAN ENSG00000132692	1.02101
BCAP29 ENSG00000075790	1.03892
BCAP31 ENSG00000185825	0.967086
BCAR1 ENSG00000050820	0.979876
BCAR3 ENSG00000137936	1.03914
BCAS1 ENSG00000064787	0.956038
BCAS2 ENSG00000116752	1.00032
BCAS3 ENSG00000141376	1.00468
BCAS4 ENSG00000124243	0.943835
BCAT1 ENSG00000060982	0.987187
BCAT2 ENSG00000105552	0.941796
BCCIP ENSG00000107949	0.92393
BCDIN3D ENSG00000186666	1.04887
BCHE ENSG00000114200	1.07656
BCKDHA ENSG00000248098	0.928912
BCKDHB ENSG00000083123	1.01133
BCKDK ENSG00000103507	1.02399
BCL10 ENSG00000142867	1.02879
BCL11A ENSG00000119866	1.06805
BCL11B ENSG00000127152	1.01605
BCL2 ENSG00000171791	1.03113
BCL2A1 ENSG00000140379	0.98629
BCL2L1 ENSG00000171552	0.978321
BCL2L11 ENSG00000153094	1.02583
BCL2L12 ENSG00000126453	0.990615
BCL2L13 ENSG00000099968	1.0128
BCL2L14 ENSG00000121380	1.07088
BCL2L15 ENSG00000188761	1.04145
BCL2L2 ENSG00000129473	1.02086
BCL3 ENSG00000069399	0.927505
BCL6 ENSG00000113916	1.01772
BCL6B ENSG00000161940	1.02506
BCL7A ENSG00000110987	1.02096
BCL7B ENSG00000106635	0.994154
BCL7C ENSG00000099385	1.02702
BCL9 ENSG00000116128	0.995662
BCL9L ENSG00000186174	1.00431
BCLAF1 ENSG00000029363	1.01812
BCO1 ENSG00000135697	0.993417
BCO2 ENSG00000197580	0.89436
BCOR ENSG00000183337	0.971137
BCORL1 ENSG00000085185	1.07616
BCR ENSG00000186716	0.954299
BCS1L ENSG00000074582	1.06379
BDH1 ENSG00000161267	0.913057
BDH2 ENSG00000164039	0.952545
BDKRB1 ENSG00000100739	0.944965
BDKRB2 ENSG00000168398	1.01799
BDNF ENSG00000176697	1.07014
BDP1 ENSG00000145734	1.09818
BEAN1 ENSG00000166546	1.00241
BECN1 ENSG00000126581	0.871551
BEGAIN ENSG00000183092	1.01583
BEND2 ENSG00000177324	0.956467
BEND3 ENSG00000178409	1.0308
BEND4 ENSG00000188848	0.988053
BEND5 ENSG00000162373	0.958786
BEND6 ENSG00000151917	1.0161
BEND7 ENSG00000165626	0.995498
BEST1 ENSG00000167995	0.954302
BEST3 ENSG00000127325	0.999837
BET1 ENSG00000105829	0.950646
BET1L ENSG00000177951	1.08362
BEX1 ENSG00000133169	1.06601
BEX2 ENSG00000133134	1.02041
BEX3 ENSG00000166681	0.90531
BEX4 ENSG00000102409	0.987211
BEX5 ENSG00000184515	1.05652
BFAR ENSG00000103429	1.0205
BFSP1 ENSG00000125864	1.03451
BGLAP ENSG00000242252	1.06333
BGN ENSG00000182492	1.04113
BHLHB9 ENSG00000198908	0.934109
BHLHE22 ENSG00000180828	0.977491
BHLHE40 ENSG00000134107	1.0409
BHLHE41 ENSG00000123095	1.01819
BHMT ENSG00000145692	1.04614
BHMT2 ENSG00000132840	0.959348
BICC1 ENSG00000122870	0.998697
BICD1 ENSG00000151746	0.939538
BICD2 ENSG00000185963	1.03699
BICDL1 ENSG00000135127	1.02522
BICDL2 ENSG00000162069	0.950987
BID ENSG00000015475	0.931973
BIK ENSG00000100290	0.929057
BIN1 ENSG00000136717	0.96911
BIN2 ENSG00000110934	1.01705
BIN3 ENSG00000147439	0.920537
BIRC2 ENSG00000110330	1.02323
BIRC3 ENSG00000023445	1.08114
BIRC5 ENSG00000089685	1.00442
BIRC6 ENSG00000115760	0.968876
BIRC7 ENSG00000101197	1.01476
BIVM ENSG00000134897	0.981786
BLCAP ENSG00000166619	1.05698
BLK ENSG00000136573	0.972019
BLM ENSG00000197299	0.976899
BLMH ENSG00000108578	0.970863
BLNK ENSG00000095585	1.00312
BLOC1S1 ENSG00000135441	0.987543
BLOC1S2 ENSG00000196072	1.00825
BLOC1S3 ENSG00000189114	0.925236
BLOC1S4 ENSG00000186222	0.957393
BLOC1S5 ENSG00000188428	0.981535
BLOC1S6 ENSG00000104164	0.934966
BLVRA ENSG00000106605	0.996496
BLVRB ENSG00000090013	0.975862
BLZF1 ENSG00000117475	0.959747
BMF ENSG00000104081	1.0028
BMI1 ENSG00000168283	1.05772
BMP1 ENSG00000168487	0.98038
BMP2 ENSG00000125845	1.07008
BMP2K ENSG00000138756	1.02994
BMP3 ENSG00000152785	0.922878
BMP4 ENSG00000125378	0.915012
BMP5 ENSG00000112175	1.0121
BMP6 ENSG00000153162	1.03255
BMP7 ENSG00000101144	0.980077
BMP8A ENSG00000183682	1.01866
BMP8B ENSG00000116985	1.04467
BMPER ENSG00000164619	1.05429
BMPR1A ENSG00000107779	0.986928
BMPR1B ENSG00000138696	0.983577
BMPR2 ENSG00000204217	1.00689
BMS1 ENSG00000165733	1.01238
BMT2 ENSG00000164603	1.00949
BMX ENSG00000102010	1.03354
BNC1 ENSG00000169594	0.981498
BNC2 ENSG00000173068	0.944297
BNIP1 ENSG00000113734	0.980119
BNIP2 ENSG00000140299	1.01908
BNIP3 ENSG00000176171	1.02705
BNIP3L ENSG00000104765	0.992284
BNIPL ENSG00000163141	1.08566
BOC ENSG00000144857	1.08116
BOD1 ENSG00000145919	1.05406
BOD1L1 ENSG00000038219	0.981458
BOK ENSG00000176720	0.958499
BOLA1 ENSG00000178096	0.985092
BOLA2B ENSG00000169627	1.05145
BOLA3 ENSG00000163170	1.04249
BOP1 ENSG00000261236	1.01476
BORA ENSG00000136122	0.941419
BORCS5 ENSG00000165714	0.978985
BORCS6 ENSG00000196544	0.971266
BORCS7 ENSG00000166275	0.992392
BORCS8 ENSG00000254901	0.967752
BORCS8-MEF2B ENSG00000064489	0.941043
BPGM ENSG00000172331	0.885069
BPHL ENSG00000137274	0.997343
BPI ENSG00000101425	0.83979
BPIFA1 ENSG00000198183	0.934902
BPIFA2 ENSG00000131050	0.98572
BPIFB1 ENSG00000125999	1.03564
BPIFB2 ENSG00000078898	1.03897
BPIFC ENSG00000184459	1.00143
BPNT1 ENSG00000162813	0.979907
BPTF ENSG00000171634	1.01356
BRAF ENSG00000157764	0.975743
BRAP ENSG00000089234	0.987931
BRAT1 ENSG00000106009	0.949809
BRCA1 ENSG00000012048	1.00208
BRCA2 ENSG00000139618	1.06589
BRCC3 ENSG00000185515	1.12864
BRD1 ENSG00000100425	1.03661
BRD2 ENSG00000204256	0.911342
BRD3 ENSG00000169925	0.997815
BRD4 ENSG00000141867	1.05177
BRD7 ENSG00000166164	0.952853
BRD8 ENSG00000112983	0.950039
BRD9 ENSG00000028310	1.06958
BRE ENSG00000158019	1.06507
BRF1 ENSG00000185024	1.02864
BRF2 ENSG00000104221	1.0049
BRI3 ENSG00000164713	0.939254
BRI3BP ENSG00000184992	1.02272
BRICD5 ENSG00000182685	1.12646
BRINP1 ENSG00000078725	0.989866
BRINP2 ENSG00000198797	0.978851
BRINP3 ENSG00000162670	1.01114
BRIP1 ENSG00000136492	1.05204
BRIX1 ENSG00000113460	0.948871
BRK1 ENSG00000254999	0.939551
BRMS1 ENSG00000174744	1.04927
BRMS1L ENSG00000100916	0.946032
BROX ENSG00000162819	0.98922
BRPF1 ENSG00000156983	1.03325
BRPF3 ENSG00000096070	1.0508
BRSK1 ENSG00000160469	1.00912
BRSK2 ENSG00000174672	0.959754
BRWD1 ENSG00000185658	1.00111
BRWD3 ENSG00000165288	0.988687
BSCL2 ENSG00000168000	1.04048
BSDC1 ENSG00000160058	1.02425
BSG ENSG00000172270	1.02509
BSN ENSG00000164061	0.997237
BSPH1 ENSG00000188334	1.03168
BSPRY ENSG00000119411	0.983447
BST1 ENSG00000109743	0.952716
BST2 ENSG00000130303	1.03086
BTAF1 ENSG00000095564	0.925928
BTBD1 ENSG00000064726	1.01796
BTBD10 ENSG00000148925	0.980333
BTBD11 ENSG00000151136	1.02516
BTBD16 ENSG00000138152	1.01633
BTBD19 ENSG00000222009	0.952155
BTBD2 ENSG00000133243	0.940867
BTBD3 ENSG00000132640	1.0485
BTBD6 ENSG00000184887	1.07687
BTBD7 ENSG00000011114	1.03932
BTBD8 ENSG00000189195	0.929852
BTBD9 ENSG00000183826	1.04646
BTC ENSG00000174808	0.991285
BTD ENSG00000169814	1.01735
BTF3 ENSG00000145741	1.03071
BTF3L4 ENSG00000134717	1.03918
BTG1 ENSG00000133639	0.945165
BTG2 ENSG00000159388	0.983763
BTG3 ENSG00000154640	0.950041
BTK ENSG00000010671	1.06147
BTLA ENSG00000186265	1.01875
BTN2A1 ENSG00000112763	1.0266
BTN2A2 ENSG00000124508	0.993367
BTN3A1 ENSG00000026950	0.998342
BTN3A2 ENSG00000186470	1.02351
BTN3A3 ENSG00000111801	1.03626
BTNL3 ENSG00000168903	1.0444
BTNL9 ENSG00000165810	0.970839
BTRC ENSG00000166167	0.993373
BUB1 ENSG00000169679	1.03711
BUB1B ENSG00000156970	1.00885
BUB3 ENSG00000154473	0.987597
BUD13 ENSG00000137656	0.984461
BUD31 ENSG00000106245	0.961318
BVES ENSG00000112276	1.03972
BYSL ENSG00000112578	1.10849
BZW1 ENSG00000082153	0.8967
BZW2 ENSG00000136261	0.947635
C10orf10 ENSG00000165507	1.09985
C10orf105 ENSG00000214688	1.08585
C10orf107 ENSG00000183346	0.965123
C10orf11 ENSG00000148655	0.943111
C10orf128 ENSG00000204161	1.10582
C10orf2 ENSG00000107815	1.01609
C10orf35 ENSG00000171224	1.09414
C10orf53 ENSG00000178645	0.976376
C10orf54 ENSG00000107738	1.0468
C10orf55 ENSG00000222047	1.04815
C10orf76 ENSG00000120029	0.931738
C10orf82 ENSG00000165863	1.12374
C10orf88 ENSG00000119965	1.04109
C10orf95 ENSG00000120055	0.981438
C10orf99 ENSG00000188373	0.929955
C11orf1 ENSG00000137720	0.96107
C11orf16 ENSG00000176029	1.05871
C11orf21 ENSG00000110665	0.972762
C11orf24 ENSG00000171067	0.999191
C11orf31 ENSG00000211450	0.991034
C11orf45 ENSG00000174370	0.960189
C11orf49 ENSG00000149179	0.951231
C11orf52 ENSG00000149300	0.946898
C11orf53 ENSG00000150750	1.05238
C11orf54 ENSG00000182919	1.00131
C11orf57 ENSG00000150776	0.93377
C11orf58 ENSG00000110696	1.04779
C11orf63 ENSG00000109944	0.971895
C11orf65 ENSG00000166323	0.965207
C11orf68 ENSG00000175573	1.00799
C11orf70 ENSG00000137691	0.951846
C11orf71 ENSG00000180425	0.997313
C11orf74 ENSG00000166352	0.964065
C11orf80 ENSG00000173715	0.980713
C11orf84 ENSG00000168005	0.976619
C11orf87 ENSG00000185742	1.00638
C11orf95 ENSG00000188070	1.02114
C11orf96 ENSG00000187479	1.05201
C11orf98 ENSG00000278615	1.01117
C12orf10 ENSG00000139637	1.06201
C12orf29 ENSG00000133641	1.04173
C12orf4 ENSG00000047621	1.02727
C12orf40 ENSG00000180116	0.939516
C12orf42 ENSG00000179088	1.01967
C12orf43 ENSG00000157895	1.01377
C12orf45 ENSG00000151131	1.07426
C12orf49 ENSG00000111412	0.986578
C12orf50 ENSG00000165805	0.907183
C12orf54 ENSG00000177627	0.995319
C12orf56 ENSG00000185306	1.02768
C12orf57 ENSG00000111678	0.947849
C12orf60 ENSG00000182993	1.00897
C12orf65 ENSG00000130921	1.02037
C12orf66 ENSG00000174206	0.928484
C12orf71 ENSG00000214700	1.02652
C12orf73 ENSG00000204954	1.04686
C12orf75 ENSG00000235162	1.01058
C12orf76 ENSG00000174456	1.04648
C14orf1 ENSG00000133935	1.0429
C14orf105 ENSG00000100557	0.957766
C14orf119 ENSG00000179933	1.04523
C14orf132 ENSG00000227051	1.09686
C14orf142 ENSG00000170270	1.13055
C14orf159 ENSG00000133943	0.974215
C14orf166 ENSG00000087302	1.02101
C14orf169 ENSG00000170468	0.994913
C14orf178 ENSG00000197734	1.00147
C14orf180 ENSG00000184601	1.00398
C14orf2 ENSG00000156411	0.933823
C14orf28 ENSG00000179476	0.90771
C14orf37 ENSG00000139971	1.04785
C14orf39 ENSG00000179008	1.00669
C14orf79 ENSG00000140104	1.08037
C14orf80 ENSG00000185347	1.00839
C14orf93 ENSG00000100802	0.990979
C15orf39 ENSG00000167173	1.04795
C15orf40 ENSG00000169609	1.00313
C15orf41 ENSG00000186073	1.06242
C15orf48 ENSG00000166920	1.00565
C15orf52 ENSG00000188549	0.983278
C15orf53 ENSG00000175779	0.971296
C15orf57 ENSG00000128891	1.03177
C15orf59 ENSG00000205363	0.999819
C15orf61 ENSG00000189227	1.00586
C15orf62 ENSG00000188277	0.976309
C15orf65 ENSG00000261652	0.954514
C16orf13 ENSG00000130731	0.994429
C16orf45 ENSG00000166780	1.059
C16orf46 ENSG00000166455	1.00888
C16orf52 ENSG00000185716	1.00674
C16orf54 ENSG00000185905	1.03581
C16orf58 ENSG00000140688	1.03851
C16orf59 ENSG00000162062	1.02236
C16orf62 ENSG00000103544	1.00373
C16orf70 ENSG00000125149	0.985487
C16orf71 ENSG00000166246	1.01832
C16orf72 ENSG00000182831	1.08909
C16orf74 ENSG00000154102	1.06767
C16orf78 ENSG00000166152	1.0129
C16orf86 ENSG00000159761	0.907335
C16orf87 ENSG00000155330	0.968653
C16orf89 ENSG00000153446	1.01222
C16orf91 ENSG00000174109	0.993789
C16orf92 ENSG00000167194	1.01186
C16orf95 ENSG00000260456	1.02427
C16orf96 ENSG00000205832	0.944065
C17orf105 ENSG00000231256	0.972551
C17orf107 ENSG00000205710	1.01978
C17orf49 ENSG00000258315	0.984303
C17orf51 ENSG00000212719	0.990799
C17orf53 ENSG00000125319	1.03135
C17orf58 ENSG00000186665	0.992294
C17orf62 ENSG00000178927	1.06123
C17orf64 ENSG00000141371	1.05015
C17orf67 ENSG00000214226	1.01963
C17orf74 ENSG00000184560	1.06787
C17orf75 ENSG00000108666	0.975827
C17orf78 ENSG00000278505	0.960605
C17orf80 ENSG00000141219	1.01515
C17orf89 ENSG00000224877	1.11773
C17orf96 ENSG00000273604	1.00778
C17orf97 ENSG00000187624	0.964478
C17orf98 ENSG00000275489	0.919612
C17orf99 ENSG00000187997	1.01004
C18orf21 ENSG00000141428	1.03624
C18orf25 ENSG00000152242	1.06133
C18orf32 ENSG00000177576	1.05994
C18orf54 ENSG00000166845	0.942792
C18orf63 ENSG00000206043	1.0077
C18orf8 ENSG00000141452	0.910684
C19orf12 ENSG00000131943	1.0347
C19orf18 ENSG00000177025	0.943472
C19orf24 ENSG00000228300	1.01175
C19orf25 ENSG00000119559	1.00721
C19orf33 ENSG00000167644	1.00714
C19orf35 ENSG00000188305	1.02284
C19orf38 ENSG00000214212	0.974644
C19orf43 ENSG00000123144	1.04342
C19orf44 ENSG00000105072	0.983893
C19orf45 ENSG00000198723	0.980004
C19orf47 ENSG00000160392	0.96578
C19orf48 ENSG00000167747	1.01624
C19orf52 ENSG00000142444	1.042
C19orf53 ENSG00000104979	1.00942
C19orf54 ENSG00000188493	1.04849
C19orf57 ENSG00000132016	0.971573
C19orf60 ENSG00000006015	1.04377
C19orf66 ENSG00000130813	1.00634
C19orf67 ENSG00000188032	1.01963
C19orf68 ENSG00000185453	1.05711
C19orf70 ENSG00000174917	0.985345
C19orf71 ENSG00000183397	0.986788
C19orf73 ENSG00000221916	1.00122
C19orf81 ENSG00000235034	1.03892
C19orf84 ENSG00000262874	1.0114
C1D ENSG00000197223	1.05034
C1GALT1 ENSG00000106392	0.959174
C1GALT1C1 ENSG00000171155	0.959111
C1GALT1C1L ENSG00000223658	0.991699
C1QA ENSG00000173372	0.996655
C1QB ENSG00000173369	1.00345
C1QBP ENSG00000108561	1.07992
C1QC ENSG00000159189	0.95135
C1QL1 ENSG00000131094	1.01417
C1QL2 ENSG00000144119	0.987084
C1QL3 ENSG00000165985	1.01819
C1QL4 ENSG00000186897	1.08239
C1QTNF1 ENSG00000173918	1.03262
C1QTNF2 ENSG00000145861	1.03609
C1QTNF3 ENSG00000082196	1.00832
C1QTNF4 ENSG00000172247	1.01089
C1QTNF5 ENSG00000223953	1.01991
C1QTNF6 ENSG00000133466	0.967685
C1QTNF7 ENSG00000163145	1.0208
C1QTNF9 ENSG00000240654	0.96279
C1QTNF9B ENSG00000205863	1.01981
C1QTNF9B-AS1 ENSG00000281899	1.01028
C1R ENSG00000159403	1.03901
C1RL ENSG00000139178	0.983881
C1S ENSG00000182326	0.965498
C1orf101 ENSG00000179397	1.0529
C1orf105 ENSG00000180999	1.02371
C1orf106 ENSG00000163362	0.950453
C1orf109 ENSG00000116922	0.999415
C1orf112 ENSG00000000460	1.03333
C1orf115 ENSG00000162817	0.960089
C1orf116 ENSG00000182795	1.00057
C1orf122 ENSG00000197982	1.02524
C1orf123 ENSG00000162384	1.06552
C1orf127 ENSG00000175262	1.03865
C1orf131 ENSG00000143633	1.01728
C1orf141 ENSG00000203963	0.978308
C1orf145 ENSG00000162913	0.975563
C1orf158 ENSG00000157330	1.04305
C1orf159 ENSG00000131591	0.95053
C1orf162 ENSG00000143110	1.00346
C1orf167 ENSG00000215910	0.991035
C1orf168 ENSG00000187889	1.0296
C1orf174 ENSG00000198912	1.04611
C1orf186 ENSG00000263961	1.00426
C1orf194 ENSG00000179902	0.926285
C1orf198 ENSG00000119280	0.9335
C1orf204 ENSG00000188004	1.01439
C1orf21 ENSG00000116667	1.04226
C1orf210 ENSG00000253313	0.984958
C1orf216 ENSG00000142686	1.0373
C1orf226 ENSG00000239887	0.940395
C1orf228 ENSG00000198520	0.959478
C1orf234 ENSG00000227868	0.922839
C1orf27 ENSG00000157181	0.955215
C1orf35 ENSG00000143793	0.929949
C1orf43 ENSG00000143612	0.980947
C1orf50 ENSG00000164008	1.01993
C1orf52 ENSG00000162642	0.966768
C1orf53 ENSG00000203724	1.0393
C1orf54 ENSG00000118292	1.06188
C1orf56 ENSG00000143443	0.906475
C1orf61 ENSG00000125462	0.948318
C1orf64 ENSG00000183888	0.948833
C1orf74 ENSG00000162757	0.948517
C1orf94 ENSG00000142698	0.989297
C2 ENSG00000166278	0.952029
C20orf144 ENSG00000149609	0.927218
C20orf194 ENSG00000088854	1.04884
C20orf196 ENSG00000171984	1.03547
C20orf24 ENSG00000101084	0.998523
C20orf27 ENSG00000101220	0.993453
C20orf96 ENSG00000196476	1.05412
C21orf2 ENSG00000160226	0.983151
C21orf33 ENSG00000160221	1.02886
C21orf58 ENSG00000160298	0.99765
C21orf59 ENSG00000159079	0.958201
C21orf91 ENSG00000154642	0.979219
C22orf15 ENSG00000169314	1.03385
C22orf23 ENSG00000128346	1.01432
C22orf29 ENSG00000215012	1.00316
C22orf31 ENSG00000100249	0.972146
C22orf39 ENSG00000242259	1.01065
C22orf42 ENSG00000205856	0.996127
C22orf46 ENSG00000184208	1.03669
C2CD2 ENSG00000157617	0.983322
C2CD2L ENSG00000172375	1.00897
C2CD3 ENSG00000168014	1.00719
C2CD4A ENSG00000198535	1.01302
C2CD4B ENSG00000205502	0.977998
C2CD4C ENSG00000183186	1.00996
C2CD4D ENSG00000225556	1.05854
C2CD5 ENSG00000111731	0.963875
C2orf15 ENSG00000273045	1.00924
C2orf40 ENSG00000119147	0.996445
C2orf42 ENSG00000115998	0.958208
C2orf47 ENSG00000162972	0.868447
C2orf49 ENSG00000135974	1.00217
C2orf50 ENSG00000150873	0.994781
C2orf54 ENSG00000172478	0.995931
C2orf66 ENSG00000187944	0.983157
C2orf68 ENSG00000168887	0.982387
C2orf69 ENSG00000178074	0.942613
C2orf70 ENSG00000173557	1.08045
C2orf71 ENSG00000179270	1.03994
C2orf72 ENSG00000204128	0.948214
C2orf73 ENSG00000177994	1.03046
C2orf74 ENSG00000237651	0.972426
C2orf76 ENSG00000186132	0.954021
C2orf78 ENSG00000187833	1.01114
C2orf80 ENSG00000188674	1.05068
C2orf81 ENSG00000159239	1.00425
C2orf82 ENSG00000182600	0.985569
C2orf83 ENSG00000042304	1.02149
C2orf88 ENSG00000187699	1.01136
C3 ENSG00000125730	1.0393
C3AR1 ENSG00000171860	1.02572
C3orf14 ENSG00000114405	1.01113
C3orf18 ENSG00000088543	0.877558
C3orf20 ENSG00000131379	0.979636
C3orf22 ENSG00000180697	1.03117
C3orf33 ENSG00000174928	0.992906
C3orf36 ENSG00000221972	0.949409
C3orf38 ENSG00000179021	0.957425
C3orf49 ENSG00000163632	0.890074
C3orf52 ENSG00000114529	1.04202
C3orf58 ENSG00000181744	1.0036
C3orf62 ENSG00000188315	1.09487
C3orf70 ENSG00000187068	1.03917
C3orf80 ENSG00000180044	0.983723
C4A ENSG00000244731	0.964249
C4B ENSG00000224389	0.901626
C4BPA ENSG00000123838	0.963127
C4BPB ENSG00000123843	1.01367
C4orf17 ENSG00000138813	0.985438
C4orf19 ENSG00000154274	1.00375
C4orf22 ENSG00000197826	0.990862
C4orf3 ENSG00000164096	1.02244
C4orf32 ENSG00000174749	1.04639
C4orf33 ENSG00000151470	1.01672
C4orf36 ENSG00000163633	1.05409
C4orf46 ENSG00000205208	0.987749
C4orf48 ENSG00000243449	0.998617
C4orf50 ENSG00000181215	0.974092
C5 ENSG00000106804	0.958713
C5AR1 ENSG00000197405	1.01415
C5AR2 ENSG00000134830	0.975989
C5orf15 ENSG00000113583	1.03014
C5orf22 ENSG00000082213	0.973657
C5orf24 ENSG00000181904	0.944421
C5orf30 ENSG00000181751	0.998301
C5orf34 ENSG00000172244	1.00793
C5orf38 ENSG00000186493	1.05459
C5orf42 ENSG00000197603	1.03201
C5orf45 ENSG00000161010	1.00975
C5orf46 ENSG00000178776	1.03096
C5orf49 ENSG00000215217	1.05191
C5orf51 ENSG00000205765	1.05381
C5orf52 ENSG00000187658	1.03645
C5orf56 ENSG00000197536	0.991991
C5orf63 ENSG00000164241	1.00536
C6 ENSG00000039537	0.995419
C6orf1 ENSG00000186577	0.969622
C6orf106 ENSG00000196821	1.0538
C6orf118 ENSG00000112539	0.953132
C6orf120 ENSG00000185127	1.00024
C6orf132 ENSG00000188112	1.03061
C6orf136 ENSG00000204564	0.9656
C6orf141 ENSG00000197261	0.972999
C6orf201 ENSG00000185689	0.987608
C6orf203 ENSG00000130349	1.08445
C6orf223 ENSG00000181577	1.02988
C6orf226 ENSG00000221821	1.00467
C6orf25 ENSG00000204420	1.00338
C6orf47 ENSG00000204439	1.06973
C6orf48 ENSG00000204387	1.02427
C6orf52 ENSG00000137434	0.951236
C6orf58 ENSG00000184530	0.897244
C6orf62 ENSG00000112308	1.0681
C6orf89 ENSG00000198663	0.995479
C7 ENSG00000112936	1.02924
C7orf25 ENSG00000136197	1.04747
C7orf26 ENSG00000146576	1.03361
C7orf31 ENSG00000153790	0.993052
C7orf34 ENSG00000165131	0.94773
C7orf43 ENSG00000146826	0.95029
C7orf49 ENSG00000122783	0.972802
C7orf50 ENSG00000146540	0.980474
C7orf61 ENSG00000185955	1.00331
C7orf62 ENSG00000164645	1.03199
C7orf72 ENSG00000164500	1.02032
C7orf73 ENSG00000243317	1.03727
C8A ENSG00000157131	1.10401
C8G ENSG00000176919	0.98213
C8orf22 ENSG00000168333	0.921239
C8orf33 ENSG00000182307	0.951317
C8orf34 ENSG00000165084	0.961086
C8orf37 ENSG00000156172	0.987341
C8orf4 ENSG00000176907	1.00114
C8orf44 ENSG00000213865	0.99772
C8orf46 ENSG00000169085	0.945955
C8orf48 ENSG00000164743	0.991406
C8orf58 ENSG00000241852	0.96719
C8orf59 ENSG00000176731	1.07007
C8orf74 ENSG00000171060	1.04015
[truncated: 14,779 more rows]
