# Supplementary material for: Spatial maps of prostate cancer transcriptomes reveal an unexplored landscape of heterogeneity
Source: Nat Commun. 2018 Jun 20;9:2419. doi: 10.1038/s41467-018-04724-5 (PMC6010471; doi:10.1038/s41467-018-04724-5)
Supplement: Supplementary file 13 — Supplementary Data 10 [file 41467_2018_4724_MOESM13_ESM.zip › Supplementary Dataset 5/experiment0001-baselinefeature-gamma_prior-p.tsv]

	Baseline
A1BG ENSG00000121410	1.29672
A1CF ENSG00000148584	1.01858
A2M ENSG00000175899	1.28068
A2ML1 ENSG00000166535	0.988278
A4GALT ENSG00000128274	1.20142
AAAS ENSG00000094914	0.96488
AACS ENSG00000081760	0.946437
AADAC ENSG00000114771	0.821684
AADACL4 ENSG00000204518	1.13469
AADAT ENSG00000109576	1.04036
AAED1 ENSG00000158122	1.06187
AAGAB ENSG00000103591	0.951107
AAK1 ENSG00000115977	0.859816
AAMDC ENSG00000087884	0.889849
AAMP ENSG00000127837	0.900111
AAR2 ENSG00000131043	1.00192
AARD ENSG00000205002	0.982093
AARS ENSG00000090861	0.771471
AARSD1 ENSG00000266967	0.983367
AASDH ENSG00000157426	1.21306
AASDHPPT ENSG00000149313	0.781788
AASS ENSG00000008311	1.07066
AATF ENSG00000275700	0.929838
AATK ENSG00000181409	1.00837
ABAT ENSG00000183044	1.28351
ABC13-47488600E17.1 ENSG00000283199	0.998066
ABC13-47656900H15.1 ENSG00000283566	1.07485
ABCA1 ENSG00000165029	0.974885
ABCA10 ENSG00000154263	0.928742
ABCA12 ENSG00000144452	0.907111
ABCA13 ENSG00000179869	1.1612
ABCA2 ENSG00000107331	0.998684
ABCA3 ENSG00000167972	0.971949
ABCA4 ENSG00000198691	1.05006
ABCA5 ENSG00000154265	0.986639
ABCA6 ENSG00000154262	0.777569
ABCA7 ENSG00000064687	0.912333
ABCA8 ENSG00000141338	1.14478
ABCA9 ENSG00000154258	0.878521
ABCB1 ENSG00000085563	1.08009
ABCB10 ENSG00000135776	0.99723
ABCB11 ENSG00000073734	0.905425
ABCB4 ENSG00000005471	1.13355
ABCB5 ENSG00000004846	0.757504
ABCB6 ENSG00000115657	0.857106
ABCB7 ENSG00000131269	0.897205
ABCB8 ENSG00000197150	1.01085
ABCB9 ENSG00000150967	1.02398
ABCC1 ENSG00000103222	0.907679
ABCC10 ENSG00000124574	1.01511
ABCC11 ENSG00000121270	1.08124
ABCC3 ENSG00000108846	1.14798
ABCC4 ENSG00000125257	1.19191
ABCC5 ENSG00000114770	1.32767
ABCC6 ENSG00000091262	0.752241
ABCC8 ENSG00000006071	1.09412
ABCC9 ENSG00000069431	1.16862
ABCD1 ENSG00000101986	0.833639
ABCD2 ENSG00000173208	0.815237
ABCD3 ENSG00000117528	0.9701
ABCD4 ENSG00000119688	0.841249
ABCE1 ENSG00000164163	0.940966
ABCF1 ENSG00000204574	1.10203
ABCF2 ENSG00000033050	0.988565
ABCF3 ENSG00000161204	1.00121
ABCG1 ENSG00000160179	0.870528
ABCG2 ENSG00000118777	0.888256
ABCG4 ENSG00000172350	0.867512
ABCG5 ENSG00000138075	1.03873
ABHD1 ENSG00000143994	0.989856
ABHD10 ENSG00000144827	0.946289
ABHD11 ENSG00000106077	0.927397
ABHD12 ENSG00000100997	0.946747
ABHD13 ENSG00000139826	1.11356
ABHD14A ENSG00000248487	1.05167
ABHD14B ENSG00000114779	0.821889
ABHD15 ENSG00000168792	0.90045
ABHD16A ENSG00000204427	1.03445
ABHD17A ENSG00000129968	0.655001
ABHD17B ENSG00000107362	1.04931
ABHD17C ENSG00000136379	0.872884
ABHD18 ENSG00000164074	1.05744
ABHD2 ENSG00000140526	1.36182
ABHD3 ENSG00000158201	1.30101
ABHD4 ENSG00000100439	1.0061
ABHD5 ENSG00000011198	0.954851
ABHD6 ENSG00000163686	1.17483
ABHD8 ENSG00000127220	1.06653
ABI1 ENSG00000136754	1.16325
ABI2 ENSG00000138443	0.942638
ABI3 ENSG00000108798	1.23649
ABI3BP ENSG00000154175	0.958559
ABL1 ENSG00000097007	1.04198
ABL2 ENSG00000143322	0.951769
ABLIM1 ENSG00000099204	1.05176
ABLIM2 ENSG00000163995	1.20862
ABLIM3 ENSG00000173210	0.875365
ABO ENSG00000175164	1.13766
ABR ENSG00000159842	1.02817
ABRA ENSG00000174429	0.992304
ABRACL ENSG00000146386	0.859085
ABT1 ENSG00000146109	0.987195
ABTB1 ENSG00000114626	0.897892
ABTB2 ENSG00000166016	1.1342
AC004158.1 ENSG00000280264	1.06734
AC004381.6 ENSG00000005189	1.14841
AC004754.3 ENSG00000269881	0.927536
AC004813.1 ENSG00000279777	0.781347
AC004824.1 ENSG00000280226	0.662269
AC005281.1 ENSG00000226690	1.19677
AC005477.1 ENSG00000280188	0.971883
AC005480.1 ENSG00000279461	1.0861
AC006116.20 ENSG00000267710	0.991113
AC006386.1 ENSG00000279115	0.879956
AC006994.3 ENSG00000279317	0.962543
AC007906.1 ENSG00000279018	1.04242
AC008074.1 ENSG00000279644	0.972388
AC008522.1 ENSG00000279232	0.792864
AC008686.1 ENSG00000280221	0.897997
AC008759.1 ENSG00000279471	0.967317
AC008914.1 ENSG00000279768	1.29052
AC009014.3 ENSG00000271824	0.983199
AC010731.4 ENSG00000235118	0.808304
AC012005.1 ENSG00000279274	1.10802
AC013461.1 ENSG00000091436	0.929808
AC016549.1 ENSG00000281325	0.828752
AC021106.1 ENSG00000279386	0.943444
AC024060.1 ENSG00000281584	0.925997
AC025335.1 ENSG00000179859	0.925782
AC069063.2 ENSG00000279380	0.988772
AC073657.1 ENSG00000279937	1.16526
AC074033.1 ENSG00000281137	1.17094
AC087350.1 ENSG00000281527	1.04178
AC090498.1 ENSG00000279483	1.03978
AC104981.1 ENSG00000278938	1.08115
AC105009.1 ENSG00000281855	1.20673
AC105052.1 ENSG00000279168	1.14899
AC110615.1 ENSG00000279909	0.966716
AC113404.1 ENSG00000254893	0.978372
AC118758.1 ENSG00000268187	0.887464
AC131097.4 ENSG00000216921	0.763263
AC131263.1 ENSG00000280550	1.08156
AC138517.6 ENSG00000283288	0.660546
AC138969.4 ENSG00000183889	1.21976
AC241377.1 ENSG00000281741	1.15551
AC241585.1 ENSG00000281571	1.0004
AC242988.1 ENSG00000278939	0.96797
AC243756.1 ENSG00000270339	1.00488
AC245100.1 ENSG00000280649	1.34837
ACAA1 ENSG00000060971	0.847179
ACAA2 ENSG00000167315	1.12882
ACACA ENSG00000278540	0.957145
ACACB ENSG00000076555	0.653534
ACAD10 ENSG00000111271	0.900188
ACAD11 ENSG00000240303	1.18227
ACAD8 ENSG00000151498	1.17071
ACAD9 ENSG00000177646	1.11447
ACADL ENSG00000115361	1.1557
ACADM ENSG00000117054	1.17444
ACADS ENSG00000122971	1.04979
ACADSB ENSG00000196177	1.24888
ACADVL ENSG00000072778	0.903919
ACAN ENSG00000157766	1.25099
ACAP1 ENSG00000072818	1.08533
ACAP2 ENSG00000114331	0.86948
ACAP3 ENSG00000131584	1.09272
ACAT1 ENSG00000075239	0.988757
ACAT2 ENSG00000120437	0.872808
ACBD3 ENSG00000182827	1.07857
ACBD4 ENSG00000181513	0.897527
ACBD5 ENSG00000107897	1.13005
ACBD6 ENSG00000230124	0.931276
ACCS ENSG00000110455	0.966666
ACCSL ENSG00000205126	0.991831
ACD ENSG00000102977	0.864809
ACE ENSG00000159640	1.19948
ACE2 ENSG00000130234	1.2465
ACER1 ENSG00000167769	0.906139
ACER2 ENSG00000177076	0.878519
ACER3 ENSG00000078124	1.08562
ACHE ENSG00000087085	0.946461
ACIN1 ENSG00000100813	1.22285
ACKR1 ENSG00000213088	0.875461
ACKR2 ENSG00000144648	0.75236
ACKR3 ENSG00000144476	0.966148
ACKR4 ENSG00000129048	0.979201
ACLY ENSG00000131473	0.94384
ACMSD ENSG00000153086	1.0238
ACO1 ENSG00000122729	1.04994
ACO2 ENSG00000100412	0.866668
ACOD1 ENSG00000102794	1.32482
ACOT1 ENSG00000184227	1.09338
ACOT11 ENSG00000162390	0.909086
ACOT12 ENSG00000172497	1.29208
ACOT13 ENSG00000112304	1.07836
ACOT2 ENSG00000119673	1.19143
ACOT4 ENSG00000177465	1.1301
ACOT7 ENSG00000097021	1.06882
ACOT8 ENSG00000101473	1.06486
ACOT9 ENSG00000123130	0.869645
ACOX1 ENSG00000161533	1.03508
ACOX2 ENSG00000168306	1.23159
ACOX3 ENSG00000087008	1.24622
ACOXL ENSG00000153093	1.01709
ACP1 ENSG00000143727	1.07649
ACP2 ENSG00000134575	0.800774
ACP5 ENSG00000102575	1.04004
ACP6 ENSG00000162836	1.0281
ACP7 ENSG00000183760	0.999005
ACPP ENSG00000014257	1.25974
ACPT ENSG00000142513	0.934919
ACR ENSG00000100312	0.925408
ACRBP ENSG00000111644	0.972445
ACRC ENSG00000147174	0.985664
ACSBG1 ENSG00000103740	1.06766
ACSBG2 ENSG00000130377	1.03525
ACSF2 ENSG00000167107	0.773648
ACSF3 ENSG00000176715	0.84759
ACSL1 ENSG00000151726	1.33213
ACSL3 ENSG00000123983	0.891544
ACSL4 ENSG00000068366	1.14091
ACSL5 ENSG00000197142	0.910006
ACSL6 ENSG00000164398	0.901373
ACSM1 ENSG00000166743	0.735264
ACSM2A ENSG00000183747	0.869833
ACSM2B ENSG00000066813	1.07167
ACSM3 ENSG00000005187	0.760503
ACSM4 ENSG00000215009	1.13159
ACSM5 ENSG00000183549	1.02711
ACSM6 ENSG00000173124	1.36962
ACSS1 ENSG00000154930	1.01548
ACSS2 ENSG00000131069	1.19378
ACSS3 ENSG00000111058	1.12776
ACTA1 ENSG00000143632	1.17279
ACTA2 ENSG00000107796	1.00715
ACTB ENSG00000075624	0.950459
ACTBL2 ENSG00000169067	0.838701
ACTC1 ENSG00000159251	0.953485
ACTG1 ENSG00000184009	0.948015
ACTG2 ENSG00000163017	1.08938
ACTL10 ENSG00000182584	0.991606
ACTL6A ENSG00000136518	0.970847
ACTL6B ENSG00000077080	0.972804
ACTN1 ENSG00000072110	0.868202
ACTN2 ENSG00000077522	0.944289
ACTN3 ENSG00000248746	0.916643
ACTN4 ENSG00000130402	0.902525
ACTR10 ENSG00000131966	0.814265
ACTR1A ENSG00000138107	1.21505
ACTR1B ENSG00000115073	1.08419
ACTR2 ENSG00000138071	1.06465
ACTR3 ENSG00000115091	0.910085
ACTR3B ENSG00000133627	1.00019
ACTR3C ENSG00000106526	1.08146
ACTR5 ENSG00000101442	0.9348
ACTR6 ENSG00000075089	1.11071
ACTR8 ENSG00000113812	1.06047
ACTRT3 ENSG00000184378	1.14228
ACVR1 ENSG00000115170	0.855335
ACVR1B ENSG00000135503	0.954534
ACVR1C ENSG00000123612	0.670656
ACVR2A ENSG00000121989	0.815363
ACVR2B ENSG00000114739	1.00644
ACVRL1 ENSG00000139567	1.12671
ACY1 ENSG00000243989	1.47297
ACY3 ENSG00000132744	1.08642
ACYP1 ENSG00000119640	1.09005
ACYP2 ENSG00000170634	0.838817
ADA ENSG00000196839	0.972824
ADAD1 ENSG00000164113	1.03319
ADAD2 ENSG00000140955	1.06477
ADAL ENSG00000168803	1.11781
ADAM10 ENSG00000137845	0.911308
ADAM11 ENSG00000073670	1.07698
ADAM12 ENSG00000148848	0.851415
ADAM15 ENSG00000143537	1.06038
ADAM17 ENSG00000151694	0.962388
ADAM18 ENSG00000168619	0.807653
ADAM19 ENSG00000135074	0.850403
ADAM2 ENSG00000104755	0.939452
ADAM20 ENSG00000134007	1.10502
ADAM22 ENSG00000008277	0.955824
ADAM23 ENSG00000114948	1.02299
ADAM28 ENSG00000042980	0.950134
ADAM29 ENSG00000168594	0.782675
ADAM32 ENSG00000197140	0.956285
ADAM33 ENSG00000149451	1.01365
ADAM7 ENSG00000069206	0.908282
ADAM8 ENSG00000151651	0.921386
ADAM9 ENSG00000168615	0.845457
ADAMDEC1 ENSG00000134028	1.10976
ADAMTS1 ENSG00000154734	0.852303
ADAMTS10 ENSG00000142303	0.847379
ADAMTS12 ENSG00000151388	1.09341
ADAMTS13 ENSG00000160323	1.14987
ADAMTS14 ENSG00000138316	1.07141
ADAMTS15 ENSG00000166106	0.925491
ADAMTS16 ENSG00000145536	0.929846
ADAMTS17 ENSG00000140470	0.917365
ADAMTS18 ENSG00000140873	0.78607
ADAMTS19 ENSG00000145808	1.1682
ADAMTS2 ENSG00000087116	0.991512
ADAMTS20 ENSG00000173157	0.88107
ADAMTS3 ENSG00000156140	0.911401
ADAMTS4 ENSG00000158859	0.810584
ADAMTS5 ENSG00000154736	0.715533
ADAMTS6 ENSG00000049192	0.976982
ADAMTS7 ENSG00000136378	0.949246
ADAMTS8 ENSG00000134917	0.811004
ADAMTS9 ENSG00000163638	1.31064
ADAMTSL1 ENSG00000178031	0.920734
ADAMTSL2 ENSG00000197859	1.23316
ADAMTSL3 ENSG00000156218	1.24262
ADAMTSL4 ENSG00000143382	0.883448
ADAMTSL5 ENSG00000185761	0.8204
ADAP1 ENSG00000105963	1.03254
ADAP2 ENSG00000184060	0.966639
ADAR ENSG00000160710	0.843025
ADARB1 ENSG00000197381	1.01881
ADARB2 ENSG00000185736	1.05099
ADAT1 ENSG00000065457	1.40549
ADAT2 ENSG00000189007	1.16543
ADAT3 ENSG00000213638	1.06114
ADCK1 ENSG00000063761	1.10995
ADCK2 ENSG00000133597	0.841636
ADCK3 ENSG00000163050	1.12173
ADCK4 ENSG00000123815	0.962462
ADCK5 ENSG00000173137	0.880081
ADCY1 ENSG00000164742	0.96972
ADCY10 ENSG00000143199	1.12096
ADCY2 ENSG00000078295	1.45583
ADCY3 ENSG00000138031	1.30794
ADCY4 ENSG00000129467	0.819193
ADCY5 ENSG00000173175	1.13206
ADCY6 ENSG00000174233	1.06009
ADCY7 ENSG00000121281	0.995004
ADCY9 ENSG00000162104	0.973807
ADCYAP1 ENSG00000141433	1.00826
ADCYAP1R1 ENSG00000078549	0.948106
ADD1 ENSG00000087274	1.05796
ADD2 ENSG00000075340	1.04614
ADD3 ENSG00000148700	1.09048
ADGB ENSG00000118492	0.979269
ADGRA1 ENSG00000197177	1.29035
ADGRA2 ENSG00000020181	1.14256
ADGRA3 ENSG00000152990	0.854474
ADGRB1 ENSG00000181790	0.805763
ADGRB2 ENSG00000121753	1.06823
ADGRB3 ENSG00000135298	0.639698
ADGRD1 ENSG00000111452	1.02583
ADGRD2 ENSG00000180264	0.925301
ADGRE1 ENSG00000174837	0.765403
ADGRE2 ENSG00000127507	1.10961
ADGRE3 ENSG00000131355	0.860773
ADGRE5 ENSG00000123146	0.909424
ADGRF1 ENSG00000153292	1.06958
ADGRF2 ENSG00000164393	1.09755
ADGRF3 ENSG00000173567	0.952766
ADGRF4 ENSG00000153294	1.06241
ADGRF5 ENSG00000069122	1.0651
ADGRG1 ENSG00000205336	1.16705
ADGRG2 ENSG00000173698	0.922714
ADGRG3 ENSG00000182885	1.27094
ADGRG4 ENSG00000156920	0.935844
ADGRG5 ENSG00000159618	1.09599
ADGRG6 ENSG00000112414	1.08591
ADGRL1 ENSG00000072071	0.886817
ADGRL2 ENSG00000117114	0.961686
ADGRL3 ENSG00000150471	0.960087
ADGRL4 ENSG00000162618	0.936948
ADGRV1 ENSG00000164199	1.18345
ADH1B ENSG00000196616	0.803085
ADH1C ENSG00000248144	0.780293
ADH4 ENSG00000198099	1.06644
ADH5 ENSG00000197894	0.855288
ADH6 ENSG00000172955	1.09177
ADH7 ENSG00000196344	0.958359
ADHFE1 ENSG00000147576	0.683118
ADI1 ENSG00000182551	0.896506
ADIPOQ ENSG00000181092	0.905349
ADIPOR1 ENSG00000159346	1.12917
ADIPOR2 ENSG00000006831	1.08281
ADIRF ENSG00000148671	0.801661
ADK ENSG00000156110	1.19509
ADM ENSG00000148926	0.976219
ADM2 ENSG00000128165	1.12332
ADM5 ENSG00000224420	1.01431
ADNP ENSG00000101126	0.864886
ADNP2 ENSG00000101544	1.02267
ADO ENSG00000181915	1.14237
ADORA1 ENSG00000163485	1.20019
ADORA2B ENSG00000170425	1.0611
ADORA3 ENSG00000282608	1.01266
ADPGK ENSG00000159322	0.973784
ADPRH ENSG00000144843	0.980522
ADPRHL1 ENSG00000153531	0.996902
ADPRHL2 ENSG00000116863	1.18573
ADPRM ENSG00000170222	0.920113
ADRA1A ENSG00000120907	1.2508
ADRA1B ENSG00000170214	1.23896
ADRA1D ENSG00000171873	0.833723
ADRA2A ENSG00000150594	1.08524
ADRA2B ENSG00000274286	0.654987
ADRA2C ENSG00000184160	0.787891
ADRB1 ENSG00000043591	1.24276
ADRB2 ENSG00000169252	1.14594
ADRB3 ENSG00000188778	0.868232
ADRM1 ENSG00000130706	0.939291
ADSL ENSG00000239900	1.00281
ADSS ENSG00000035687	1.01795
ADSSL1 ENSG00000185100	0.91718
ADTRP ENSG00000111863	0.982696
AEBP1 ENSG00000106624	0.695526
AEBP2 ENSG00000139154	0.988915
AEN ENSG00000181026	1.07142
AES ENSG00000104964	0.945272
AF011889.5 ENSG00000241489	0.874238
AF111168.1 ENSG00000280308	0.941913
AFAP1 ENSG00000196526	1.04932
AFAP1L1 ENSG00000157510	1.00059
AFAP1L2 ENSG00000169129	0.707573
AFF1 ENSG00000172493	1.0262
AFF2 ENSG00000155966	0.848943
AFF3 ENSG00000144218	0.870592
AFF4 ENSG00000072364	1.19462
AFG3L2 ENSG00000141385	1.05839
AFM ENSG00000079557	0.853847
AFMID ENSG00000183077	1.05098
AFP ENSG00000081051	0.79438
AFTPH ENSG00000119844	0.978547
AGA ENSG00000038002	0.997716
AGAP1 ENSG00000157985	0.96353
AGAP14P ENSG00000279058	1.01363
AGAP2 ENSG00000135439	1.37073
AGAP3 ENSG00000133612	1.0438
AGAP4 ENSG00000188234	1.00851
AGAP5 ENSG00000172650	1.03033
AGAP6 ENSG00000204149	0.847771
AGAP9 ENSG00000204172	1.06503
AGBL1 ENSG00000273540	0.870548
AGBL2 ENSG00000165923	0.921343
AGBL3 ENSG00000146856	1.04383
AGBL4 ENSG00000186094	0.956849
AGBL5 ENSG00000084693	0.823139
AGER ENSG00000204305	0.707704
AGFG1 ENSG00000173744	1.07461
AGFG2 ENSG00000106351	0.985073
AGGF1 ENSG00000164252	0.756173
AGK ENSG00000006530	1.09851
AGL ENSG00000162688	0.873135
AGMAT ENSG00000116771	0.955472
AGMO ENSG00000187546	0.827435
AGO1 ENSG00000092847	1.03582
AGO2 ENSG00000123908	1.26464
AGO3 ENSG00000126070	1.11555
AGO4 ENSG00000134698	1.17916
AGPAT1 ENSG00000204310	1.0263
AGPAT2 ENSG00000169692	1.25641
AGPAT3 ENSG00000160216	1.0327
AGPAT4 ENSG00000026652	1.07252
AGPAT5 ENSG00000155189	0.97584
AGPS ENSG00000018510	0.931473
AGR2 ENSG00000106541	1.0888
AGR3 ENSG00000173467	0.685309
AGRN ENSG00000188157	1.06036
AGT ENSG00000135744	0.686403
AGTPBP1 ENSG00000135049	0.847849
AGTR1 ENSG00000144891	1.12452
AGTRAP ENSG00000177674	1.07406
AHCTF1 ENSG00000153207	1.17819
AHCY ENSG00000101444	1.21723
AHCYL1 ENSG00000168710	0.909043
AHCYL2 ENSG00000158467	1.16658
AHDC1 ENSG00000126705	0.783005
AHI1 ENSG00000135541	1.08758
AHNAK ENSG00000124942	1.02281
AHNAK2 ENSG00000185567	1.08998
AHR ENSG00000106546	1.00438
AHRR ENSG00000063438	1.00184
AHSA1 ENSG00000100591	0.924209
AHSA2 ENSG00000173209	1.00161
AHSG ENSG00000145192	0.87096
AIDA ENSG00000186063	0.931275
AIF1 ENSG00000204472	0.875762
AIF1L ENSG00000126878	1.24127
AIFM1 ENSG00000156709	1.03686
AIFM2 ENSG00000042286	1.25198
AIFM3 ENSG00000183773	0.846379
AIG1 ENSG00000146416	0.859439
AIM1 ENSG00000112297	1.12994
AIM1L ENSG00000176092	1.37305
AIM2 ENSG00000163568	0.827599
AIMP1 ENSG00000164022	0.759311
AIMP2 ENSG00000106305	1.22967
AIP ENSG00000110711	0.858899
AIPL1 ENSG00000129221	0.768724
AIRE ENSG00000160224	1.07791
AJ239318.1 ENSG00000280108	0.930602
AJAP1 ENSG00000196581	1.03322
AJUBA ENSG00000129474	1.38088
AK1 ENSG00000106992	0.810447
AK2 ENSG00000004455	1.0356
AK3 ENSG00000147853	1.09269
AK4 ENSG00000162433	0.969937
AK5 ENSG00000154027	1.27173
AK6 ENSG00000085231	0.965526
AK7 ENSG00000140057	0.899523
AK8 ENSG00000165695	0.960808
AK9 ENSG00000155085	1.00326
AKAP1 ENSG00000121057	0.84898
AKAP10 ENSG00000108599	1.03832
AKAP11 ENSG00000023516	0.900648
AKAP12 ENSG00000131016	0.994185
AKAP13 ENSG00000170776	0.843134
AKAP14 ENSG00000186471	1.05139
AKAP17A ENSG00000197976	1.0023
AKAP3 ENSG00000111254	1.09688
AKAP4 ENSG00000147081	1.12
AKAP5 ENSG00000179841	1.04829
AKAP6 ENSG00000151320	0.95926
AKAP7 ENSG00000118507	0.961301
AKAP8 ENSG00000105127	1.34335
AKAP8L ENSG00000011243	0.866992
AKAP9 ENSG00000127914	1.10577
AKIP1 ENSG00000166452	0.974508
AKIRIN1 ENSG00000174574	0.967725
AKIRIN2 ENSG00000135334	1.0487
AKNA ENSG00000106948	0.941474
AKNAD1 ENSG00000162641	0.875157
AKR1A1 ENSG00000117448	1.19578
AKR1B1 ENSG00000085662	1.1739
AKR1B15 ENSG00000227471	0.944045
AKR1C1 ENSG00000187134	0.970835
AKR1C2 ENSG00000151632	0.985869
AKR1C3 ENSG00000196139	0.910916
AKR1D1 ENSG00000122787	0.887497
AKR1E2 ENSG00000165568	0.97977
AKR7A2 ENSG00000053371	1.40571
AKR7A3 ENSG00000162482	1.15362
AKR7L ENSG00000211454	0.771091
AKT1 ENSG00000142208	1.11804
AKT1S1 ENSG00000204673	1.2592
AKT2 ENSG00000105221	1.12165
AKT3 ENSG00000117020	0.914304
AKTIP ENSG00000166971	0.902606
AL023806.1 ENSG00000280184	1.52313
AL049794.1 ENSG00000280240	1.20921
AL133475.1 ENSG00000281602	0.888568
AL354828.1 ENSG00000279282	0.837462
AL354828.2 ENSG00000280175	1.09532
AL356053.1 ENSG00000150076	0.960929
AL356585.1 ENSG00000279081	1.26425
AL358852.1 ENSG00000278899	0.797146
AL365181.1 ENSG00000280316	0.964686
AL513523.2 ENSG00000279767	0.936816
AL589743.1 ENSG00000279508	0.790138
ALAD ENSG00000148218	1.12163
ALAS1 ENSG00000023330	0.977148
ALAS2 ENSG00000158578	1.03384
ALB ENSG00000163631	1.00324
ALCAM ENSG00000170017	0.799839
ALDH16A1 ENSG00000161618	0.978861
ALDH18A1 ENSG00000059573	0.992738
ALDH1A1 ENSG00000165092	0.94655
ALDH1A2 ENSG00000128918	0.887201
ALDH1A3 ENSG00000184254	0.869796
ALDH1B1 ENSG00000137124	1.15236
ALDH1L1 ENSG00000144908	1.2093
ALDH1L2 ENSG00000136010	1.21231
ALDH3A1 ENSG00000108602	0.857706
ALDH3A2 ENSG00000072210	1.04793
ALDH3B1 ENSG00000006534	1.07713
ALDH3B2 ENSG00000132746	1.26456
ALDH4A1 ENSG00000159423	1.02998
ALDH5A1 ENSG00000112294	0.800828
ALDH6A1 ENSG00000119711	1.0506
ALDH7A1 ENSG00000164904	0.972953
ALDH8A1 ENSG00000118514	1.06034
ALDH9A1 ENSG00000143149	0.943471
ALDOA ENSG00000149925	0.932271
ALDOC ENSG00000109107	0.945112
ALG1 ENSG00000033011	1.15203
ALG10 ENSG00000139133	0.831716
ALG10B ENSG00000175548	1.36979
ALG11 ENSG00000253710	0.853997
ALG12 ENSG00000182858	0.992233
ALG13 ENSG00000101901	1.07133
ALG14 ENSG00000172339	0.940934
ALG1L ENSG00000189366	0.816843
ALG1L2 ENSG00000251287	1.1409
ALG2 ENSG00000119523	1.06784
ALG3 ENSG00000214160	1.17817
ALG5 ENSG00000120697	1.04429
ALG6 ENSG00000088035	1.17069
ALG8 ENSG00000159063	1.14641
ALG9 ENSG00000086848	1.13247
ALK ENSG00000171094	1.07206
ALKBH1 ENSG00000100601	0.832176
ALKBH2 ENSG00000189046	1.48031
ALKBH3 ENSG00000166199	1.04075
ALKBH4 ENSG00000160993	1.02789
ALKBH5 ENSG00000091542	0.885519
ALKBH6 ENSG00000239382	0.988291
ALKBH7 ENSG00000125652	1.04469
ALKBH8 ENSG00000137760	1.11295
ALLC ENSG00000151360	0.820513
ALMS1 ENSG00000116127	1.00772
ALOX12 ENSG00000108839	0.991958
ALOX12B ENSG00000179477	1.03669
ALOX15 ENSG00000161905	1.09949
ALOX15B ENSG00000179593	1.31815
ALOX5 ENSG00000012779	0.907298
ALOX5AP ENSG00000132965	0.933097
ALPK1 ENSG00000073331	0.87383
ALPK2 ENSG00000198796	1.03743
ALPK3 ENSG00000136383	1.08122
ALPL ENSG00000162551	0.922064
ALPP ENSG00000163283	0.960757
ALS2 ENSG00000003393	1.04282
ALS2CL ENSG00000178038	1.06312
ALS2CR11 ENSG00000155754	1.07354
ALS2CR12 ENSG00000155749	0.989456
ALX3 ENSG00000156150	1.15301
ALYREF ENSG00000183684	0.996629
AMACR ENSG00000242110	1.01826
AMBN ENSG00000178522	1.00323
AMBP ENSG00000106927	0.718241
AMBRA1 ENSG00000110497	0.729251
AMD1 ENSG00000123505	0.786901
AMDHD1 ENSG00000139344	0.989446
AMDHD2 ENSG00000162066	0.962931
AMELX ENSG00000125363	0.855285
AMER1 ENSG00000184675	0.774658
AMER2 ENSG00000165566	1.23449
AMFR ENSG00000159461	0.863452
AMH ENSG00000104899	1.03197
AMHR2 ENSG00000135409	1.02818
AMIGO1 ENSG00000181754	1.04265
AMIGO2 ENSG00000139211	0.999194
AMIGO3 ENSG00000176020	1.23713
AMMECR1 ENSG00000101935	0.761153
AMMECR1L ENSG00000144233	1.13784
AMN ENSG00000166126	0.8505
AMN1 ENSG00000151743	1.08237
AMOT ENSG00000126016	0.932052
AMOTL1 ENSG00000166025	0.835257
AMOTL2 ENSG00000114019	0.961895
AMPD1 ENSG00000116748	1.09238
AMPD2 ENSG00000116337	0.876358
AMPD3 ENSG00000133805	0.74894
AMPH ENSG00000078053	1.16796
AMT ENSG00000145020	1.30169
AMY1A ENSG00000237763	0.968394
AMY1B ENSG00000174876	1.16402
AMY1C ENSG00000187733	1.26076
AMY2B ENSG00000240038	1.17495
AMZ1 ENSG00000174945	0.916239
AMZ2 ENSG00000196704	0.932658
ANAPC1 ENSG00000153107	1.01295
ANAPC10 ENSG00000164162	0.8101
ANAPC11 ENSG00000141552	0.997413
ANAPC13 ENSG00000129055	1.18431
ANAPC15 ENSG00000110200	0.957941
ANAPC16 ENSG00000166295	0.934296
ANAPC2 ENSG00000176248	0.876424
ANAPC4 ENSG00000053900	1.05192
ANAPC5 ENSG00000089053	1.19685
ANAPC7 ENSG00000196510	0.823972
ANG ENSG00000214274	1.03187
ANGEL1 ENSG00000013523	1.00479
ANGEL2 ENSG00000174606	1.27061
ANGPT1 ENSG00000154188	0.806822
ANGPT2 ENSG00000091879	0.969974
ANGPT4 ENSG00000101280	0.787004
ANGPTL1 ENSG00000116194	0.978626
ANGPTL2 ENSG00000136859	1.00149
ANGPTL3 ENSG00000132855	0.908786
ANGPTL4 ENSG00000167772	1.09985
ANGPTL6 ENSG00000130812	0.989262
ANGPTL7 ENSG00000171819	1.0244
ANGPTL8 ENSG00000130173	0.929844
ANHX ENSG00000227059	0.89759
ANK1 ENSG00000029534	1.23644
ANK2 ENSG00000145362	1.00504
ANK3 ENSG00000151150	0.963308
ANKAR ENSG00000151687	0.95601
ANKDD1A ENSG00000166839	0.863822
ANKDD1B ENSG00000189045	1.00376
ANKEF1 ENSG00000132623	0.864007
ANKFN1 ENSG00000153930	1.10249
ANKFY1 ENSG00000185722	0.869149
ANKH ENSG00000154122	1.20102
ANKHD1 ENSG00000131503	0.868187
ANKHD1-EIF4EBP3 ENSG00000254996	0.847714
ANKIB1 ENSG00000001629	0.907516
ANKK1 ENSG00000170209	0.852796
ANKLE1 ENSG00000160117	1.13465
ANKLE2 ENSG00000176915	1.30949
ANKMY1 ENSG00000144504	0.979217
ANKMY2 ENSG00000106524	0.786156
ANKRA2 ENSG00000164331	1.25587
ANKRD1 ENSG00000148677	0.766173
ANKRD10 ENSG00000088448	0.976326
ANKRD11 ENSG00000167522	1.05317
ANKRD12 ENSG00000101745	1.06797
ANKRD13A ENSG00000076513	0.987983
ANKRD13B ENSG00000198720	0.963709
ANKRD13C ENSG00000118454	1.07303
ANKRD13D ENSG00000172932	1.04053
ANKRD16 ENSG00000134461	1.005
ANKRD17 ENSG00000132466	1.05054
ANKRD18A ENSG00000180071	1.09435
ANKRD18B ENSG00000230453	1.02578
ANKRD2 ENSG00000165887	0.925259
ANKRD20A1 ENSG00000260691	0.923796
ANKRD20A2 ENSG00000183148	1.00035
ANKRD20A3 ENSG00000276203	0.901287
ANKRD20A4 ENSG00000172014	1.18946
ANKRD22 ENSG00000152766	0.881667
ANKRD23 ENSG00000163126	0.920351
ANKRD24 ENSG00000089847	0.810511
ANKRD26 ENSG00000107890	1.00525
ANKRD27 ENSG00000105186	0.968125
ANKRD28 ENSG00000206560	0.866417
ANKRD29 ENSG00000154065	1.06446
ANKRD30A ENSG00000148513	1.25293
ANKRD30B ENSG00000180777	1.10936
ANKRD30BL ENSG00000163046	0.982431
ANKRD31 ENSG00000145700	0.94844
ANKRD33 ENSG00000167612	1.00426
ANKRD33B ENSG00000164236	1.08234
ANKRD34A ENSG00000272031	1.00947
ANKRD34B ENSG00000189127	0.913491
ANKRD35 ENSG00000198483	1.06
ANKRD36 ENSG00000135976	1.26
ANKRD36B ENSG00000196912	1.17689
ANKRD36C ENSG00000174501	1.28356
ANKRD37 ENSG00000186352	1.06989
ANKRD39 ENSG00000213337	1.3069
ANKRD40 ENSG00000154945	1.13788
ANKRD42 ENSG00000137494	1.11498
ANKRD44 ENSG00000065413	0.989892
ANKRD45 ENSG00000183831	0.944165
ANKRD46 ENSG00000186106	1.2785
ANKRD49 ENSG00000168876	0.919605
ANKRD50 ENSG00000151458	0.751334
ANKRD52 ENSG00000139645	0.759893
ANKRD53 ENSG00000144031	1.05147
ANKRD54 ENSG00000100124	0.940095
ANKRD6 ENSG00000135299	0.816808
ANKRD62 ENSG00000181626	0.873005
ANKRD65 ENSG00000235098	0.864614
ANKRD7 ENSG00000106013	1.01985
ANKRD9 ENSG00000156381	0.944353
ANKS1A ENSG00000064999	1.02605
ANKS1B ENSG00000185046	1.03737
ANKS3 ENSG00000168096	1.378
ANKS4B ENSG00000175311	1.06012
ANKS6 ENSG00000165138	0.955908
ANKUB1 ENSG00000206199	1.26146
ANKZF1 ENSG00000163516	1.03056
ANLN ENSG00000011426	1.41351
ANO1 ENSG00000131620	0.88625
ANO10 ENSG00000160746	1.04601
ANO2 ENSG00000047617	1.09466
ANO3 ENSG00000134343	0.918759
ANO4 ENSG00000151572	1.35986
ANO5 ENSG00000171714	1.05985
ANO6 ENSG00000177119	0.899858
ANO7 ENSG00000146205	0.790855
ANO8 ENSG00000074855	1.29938
ANO9 ENSG00000185101	0.997152
ANOS1 ENSG00000011201	1.0298
ANP32A ENSG00000140350	0.918711
ANP32B ENSG00000136938	0.909314
ANP32E ENSG00000143401	1.02405
ANPEP ENSG00000166825	1.15723
ANTXR1 ENSG00000169604	1.18527
ANTXR2 ENSG00000163297	0.781191
ANXA1 ENSG00000135046	0.844129
ANXA11 ENSG00000122359	1.35614
ANXA13 ENSG00000104537	1.09427
ANXA2 ENSG00000182718	0.989657
ANXA2R ENSG00000177721	1.01761
ANXA3 ENSG00000138772	0.943616
ANXA4 ENSG00000196975	0.867557
ANXA5 ENSG00000164111	0.954013
ANXA6 ENSG00000197043	0.909915
ANXA7 ENSG00000138279	0.911963
ANXA8 ENSG00000265190	1.15374
ANXA8L1 ENSG00000264230	1.259
ANXA9 ENSG00000143412	1.00031
AOAH ENSG00000136250	0.869521
AOC1 ENSG00000002726	1.25262
AOC2 ENSG00000131480	0.943289
AOC3 ENSG00000131471	1.03527
AOX1 ENSG00000138356	0.967895
AP000295.9 ENSG00000249624	1.16074
AP000304.12 ENSG00000249209	0.984962
AP000349.2 ENSG00000280178	1.04104
AP000350.10 ENSG00000251357	1.01171
AP000721.4 ENSG00000256100	0.9743
AP000769.1 ENSG00000279576	0.851843
AP000866.1 ENSG00000279342	1.19346
AP006285.2 ENSG00000278919	0.971868
AP1AR ENSG00000138660	0.972246
AP1B1 ENSG00000100280	0.917773
AP1G1 ENSG00000166747	0.97299
AP1G2 ENSG00000213983	1.21754
AP1M1 ENSG00000072958	0.903334
AP1M2 ENSG00000129354	0.800838
AP1S1 ENSG00000106367	1.03683
AP1S2 ENSG00000182287	0.994128
AP1S3 ENSG00000152056	1.10245
AP2A1 ENSG00000196961	1.08782
AP2A2 ENSG00000183020	1.33626
AP2B1 ENSG00000006125	0.923844
AP2M1 ENSG00000161203	1.0898
AP2S1 ENSG00000042753	0.909569
AP3B1 ENSG00000132842	1.12765
AP3B2 ENSG00000103723	0.729214
AP3D1 ENSG00000065000	0.752029
AP3M1 ENSG00000185009	1.06099
AP3M2 ENSG00000070718	0.953201
AP3S1 ENSG00000177879	1.07742
AP3S2 ENSG00000157823	0.991294
AP4B1 ENSG00000134262	0.706925
AP4E1 ENSG00000081014	1.04494
AP4M1 ENSG00000221838	1.07572
AP4S1 ENSG00000100478	0.770988
AP5B1 ENSG00000254470	1.23027
AP5M1 ENSG00000053770	1.12111
AP5S1 ENSG00000125843	0.784526
AP5Z1 ENSG00000242802	1.3559
APAF1 ENSG00000120868	1.05089
APBA1 ENSG00000107282	0.723611
APBA2 ENSG00000034053	0.960849
APBA3 ENSG00000011132	0.916214
APBB1 ENSG00000166313	1.13598
APBB1IP ENSG00000077420	1.17704
APBB2 ENSG00000163697	0.869078
APBB3 ENSG00000113108	1.08583
APC ENSG00000134982	0.8229
APC2 ENSG00000115266	1.27493
APCDD1 ENSG00000154856	0.716274
APCDD1L ENSG00000198768	0.875786
APEH ENSG00000164062	1.15426
APELA ENSG00000248329	1.15546
APEX1 ENSG00000100823	0.887026
APEX2 ENSG00000169188	1.01038
APH1A ENSG00000117362	0.823388
APH1B ENSG00000138613	1.01806
API5 ENSG00000166181	0.805598
APIP ENSG00000149089	1.45179
APITD1 ENSG00000175279	0.99897
APLF ENSG00000169621	0.861567
APLN ENSG00000171388	0.884544
APLNR ENSG00000134817	1.00445
APLP1 ENSG00000105290	0.997981
APLP2 ENSG00000084234	1.05149
APMAP ENSG00000101474	0.829519
APOA1 ENSG00000118137	0.905113
APOA2 ENSG00000158874	0.909238
APOB ENSG00000084674	0.99035
APOBEC3A ENSG00000128383	0.989244
APOBEC3B ENSG00000179750	1.00752
APOBEC3C ENSG00000244509	0.960796
APOBEC3D ENSG00000243811	0.929621
APOBEC3F ENSG00000128394	1.00051
APOBEC3G ENSG00000239713	0.968905
APOBEC3H ENSG00000100298	1.12725
APOBEC4 ENSG00000173627	1.27821
APOBR ENSG00000184730	0.945317
APOC1 ENSG00000130208	0.897519
APOC2 ENSG00000234906	0.881276
APOC3 ENSG00000110245	1.07146
APOD ENSG00000189058	0.941619
APOE ENSG00000130203	1.13646
APOF ENSG00000175336	1.0124
APOH ENSG00000091583	0.838701
APOL1 ENSG00000100342	1.02312
APOL2 ENSG00000128335	0.733952
APOL3 ENSG00000128284	0.976255
APOL4 ENSG00000100336	1.02455
APOL6 ENSG00000221963	1.11414
APOLD1 ENSG00000178878	0.915539
APOM ENSG00000204444	0.980215
APOO ENSG00000184831	1.08075
APOOL ENSG00000155008	1.18499
APP ENSG00000142192	0.981396
APPBP2 ENSG00000062725	1.07383
APPL1 ENSG00000157500	1.10761
APPL2 ENSG00000136044	1.12877
APRT ENSG00000198931	1.04856
APTX ENSG00000137074	1.22107
AQP1 ENSG00000240583	1.11303
AQP10 ENSG00000143595	0.990399
AQP11 ENSG00000178301	0.977186
AQP12A ENSG00000184945	1.08631
AQP12B ENSG00000185176	0.970646
AQP2 ENSG00000167580	0.797293
AQP3 ENSG00000165272	0.707428
AQP4 ENSG00000171885	0.988096
AQP5 ENSG00000161798	1.06295
AQP6 ENSG00000086159	0.87146
AQP7 ENSG00000165269	1.00966
AQR ENSG00000021776	1.15617
AR ENSG00000169083	1.09816
ARAF ENSG00000078061	0.923172
ARAP1 ENSG00000186635	0.834583
ARAP2 ENSG00000047365	1.14296
ARAP3 ENSG00000120318	1.14911
ARC ENSG00000198576	1.01118
ARCN1 ENSG00000095139	0.912908
AREG ENSG00000109321	1.16017
AREL1 ENSG00000119682	1.12941
ARF1 ENSG00000143761	0.885543
ARF3 ENSG00000134287	1.10858
ARF4 ENSG00000168374	1.09751
ARF5 ENSG00000004059	1.0575
ARF6 ENSG00000165527	0.983699
ARFGAP1 ENSG00000101199	1.30219
ARFGAP2 ENSG00000149182	1.00522
ARFGAP3 ENSG00000242247	0.972839
ARFGEF1 ENSG00000066777	1.01702
ARFGEF2 ENSG00000124198	0.988471
ARFGEF3 ENSG00000112379	1.00999
ARFIP1 ENSG00000164144	0.821466
ARFIP2 ENSG00000132254	0.840254
ARFRP1 ENSG00000101246	0.970841
ARG1 ENSG00000118520	1.023
ARG2 ENSG00000081181	0.930518
ARGLU1 ENSG00000134884	0.89205
ARHGAP1 ENSG00000175220	1.17821
ARHGAP10 ENSG00000071205	0.942194
ARHGAP11A ENSG00000198826	1.1006
ARHGAP11B ENSG00000187951	0.874243
ARHGAP12 ENSG00000165322	0.944297
ARHGAP15 ENSG00000075884	0.810695
ARHGAP17 ENSG00000140750	1.17056
ARHGAP18 ENSG00000146376	0.982053
ARHGAP19 ENSG00000213390	1.29931
ARHGAP20 ENSG00000137727	0.820251
ARHGAP21 ENSG00000107863	1.31537
ARHGAP22 ENSG00000128805	1.23295
ARHGAP23 ENSG00000275832	0.876855
ARHGAP24 ENSG00000138639	0.802691
ARHGAP25 ENSG00000163219	1.18389
ARHGAP26 ENSG00000145819	0.99313
ARHGAP27 ENSG00000159314	1.16105
ARHGAP28 ENSG00000088756	1.06963
ARHGAP29 ENSG00000137962	0.905049
ARHGAP30 ENSG00000186517	1.12365
ARHGAP31 ENSG00000031081	0.843499
ARHGAP32 ENSG00000134909	1.36197
ARHGAP33 ENSG00000004777	1.30064
ARHGAP35 ENSG00000160007	1.32878
ARHGAP36 ENSG00000147256	0.968913
ARHGAP39 ENSG00000147799	1.14111
ARHGAP4 ENSG00000089820	0.903386
ARHGAP40 ENSG00000124143	1.13007
ARHGAP42 ENSG00000165895	0.733968
ARHGAP44 ENSG00000006740	0.946266
ARHGAP45 ENSG00000180448	1.18777
ARHGAP5 ENSG00000100852	0.999187
ARHGAP6 ENSG00000047648	0.974868
ARHGAP8 ENSG00000241484	1.13227
ARHGAP9 ENSG00000123329	0.913777
ARHGDIA ENSG00000141522	1.15849
ARHGDIB ENSG00000111348	0.867675
ARHGDIG ENSG00000242173	0.880021
ARHGEF1 ENSG00000076928	0.77812
ARHGEF10 ENSG00000104728	1.04358
ARHGEF10L ENSG00000074964	0.825051
ARHGEF11 ENSG00000132694	0.840904
ARHGEF12 ENSG00000196914	1.09967
ARHGEF15 ENSG00000198844	0.887544
ARHGEF16 ENSG00000130762	1.36691
ARHGEF17 ENSG00000110237	1.1237
ARHGEF18 ENSG00000104880	1.06801
ARHGEF19 ENSG00000142632	1.04124
ARHGEF2 ENSG00000116584	1.07637
ARHGEF25 ENSG00000240771	0.810578
ARHGEF26 ENSG00000114790	1.15647
ARHGEF28 ENSG00000214944	0.813736
ARHGEF3 ENSG00000163947	0.906355
ARHGEF33 ENSG00000214694	1.33119
ARHGEF35 ENSG00000213214	0.854539
ARHGEF37 ENSG00000183111	1.00419
ARHGEF38 ENSG00000236699	0.788137
ARHGEF39 ENSG00000137135	1.00147
ARHGEF4 ENSG00000136002	1.01339
ARHGEF40 ENSG00000165801	0.803052
ARHGEF5 ENSG00000050327	0.873511
ARHGEF6 ENSG00000129675	0.90346
ARHGEF7 ENSG00000102606	1.10131
ARHGEF9 ENSG00000131089	0.90246
ARID1A ENSG00000117713	1.08038
ARID1B ENSG00000049618	0.853219
ARID2 ENSG00000189079	0.918793
ARID3A ENSG00000116017	1.11856
ARID3B ENSG00000179361	0.883342
ARID4A ENSG00000032219	1.15791
ARID4B ENSG00000054267	0.994905
ARID5A ENSG00000196843	1.21561
ARID5B ENSG00000150347	1.14797
ARIH1 ENSG00000166233	0.931588
ARIH2 ENSG00000177479	0.91382
ARIH2OS ENSG00000221883	1.05946
ARL1 ENSG00000120805	0.950403
ARL10 ENSG00000175414	0.828764
ARL11 ENSG00000152213	1.40527
ARL13B ENSG00000169379	1.12152
ARL14 ENSG00000179674	1.15646
ARL14EP ENSG00000152219	0.852899
ARL15 ENSG00000185305	0.948047
ARL16 ENSG00000214087	1.00896
ARL17A ENSG00000185829	1.33661
ARL17B ENSG00000228696	1.02968
ARL2 ENSG00000213465	0.873988
ARL2BP ENSG00000102931	1.12538
ARL3 ENSG00000138175	0.934219
ARL4A ENSG00000122644	0.873681
ARL4C ENSG00000188042	0.813358
ARL4D ENSG00000175906	0.990246
ARL5A ENSG00000162980	0.97321
ARL5B ENSG00000165997	0.953735
ARL5C ENSG00000141748	1.09689
ARL6 ENSG00000113966	0.924199
ARL6IP1 ENSG00000170540	0.904983
ARL6IP4 ENSG00000182196	0.884637
ARL6IP5 ENSG00000144746	1.0284
ARL6IP6 ENSG00000177917	1.12509
ARL8A ENSG00000143862	1.04774
ARL8B ENSG00000134108	0.853194
ARL9 ENSG00000196503	1.04131
ARMC1 ENSG00000104442	0.893145
ARMC10 ENSG00000170632	0.806312
ARMC12 ENSG00000157343	0.822941
ARMC2 ENSG00000118690	0.943002
ARMC4 ENSG00000169126	0.895309
ARMC5 ENSG00000140691	0.859612
ARMC6 ENSG00000105676	0.735102
ARMC7 ENSG00000125449	0.719695
ARMC8 ENSG00000114098	0.937908
ARMC9 ENSG00000135931	0.953809
ARMCX1 ENSG00000126947	1.00445
ARMCX2 ENSG00000184867	0.908435
ARMCX3 ENSG00000102401	0.864512
ARMCX4 ENSG00000196440	0.926192
ARMCX5 ENSG00000125962	0.954901
ARMCX6 ENSG00000198960	0.890175
ARMT1 ENSG00000146476	0.906325
ARNT ENSG00000143437	1.1343
ARNT2 ENSG00000172379	0.8427
ARNTL ENSG00000133794	1.05388
ARNTL2 ENSG00000029153	0.89661
ARPC1A ENSG00000241685	0.839148
ARPC1B ENSG00000130429	1.15849
ARPC2 ENSG00000163466	1.1338
ARPC3 ENSG00000111229	1.15673
ARPC4 ENSG00000241553	1.24395
ARPC5 ENSG00000162704	0.869447
ARPC5L ENSG00000136950	0.955674
ARPIN ENSG00000242498	0.940935
ARPP19 ENSG00000128989	1.113
ARPP21 ENSG00000172995	1.03532
ARRB1 ENSG00000137486	0.822856
ARRB2 ENSG00000141480	1.31896
ARRDC1 ENSG00000197070	0.756612
ARRDC2 ENSG00000105643	0.953731
ARRDC3 ENSG00000113369	1.07138
ARRDC4 ENSG00000140450	0.853058
ARRDC5 ENSG00000205784	1.04157
ARSA ENSG00000100299	0.938316
ARSB ENSG00000113273	0.997517
ARSD ENSG00000006756	0.712664
ARSE ENSG00000157399	0.948274
ARSG ENSG00000141337	1.08403
ARSI ENSG00000183876	0.985635
ARSJ ENSG00000180801	1.09416
ARSK ENSG00000164291	0.911366
ART3 ENSG00000156219	0.914596
ART4 ENSG00000111339	1.13334
ART5 ENSG00000167311	1.10881
ARTN ENSG00000117407	1.32658
ARV1 ENSG00000173409	1.23546
ARVCF ENSG00000099889	1.35471
ARX ENSG00000004848	0.986265
ASAH1 ENSG00000104763	0.827118
ASAH2 ENSG00000188611	1.19581
ASAH2B ENSG00000204147	0.882893
ASAP1 ENSG00000153317	0.717097
ASAP2 ENSG00000151693	0.966163
ASAP3 ENSG00000088280	1.08245
ASB1 ENSG00000065802	0.850303
ASB10 ENSG00000146926	0.986642
ASB11 ENSG00000165192	1.07998
ASB12 ENSG00000198881	0.823855
ASB13 ENSG00000196372	0.975371
ASB14 ENSG00000239388	1.03743
ASB15 ENSG00000146809	1.06981
ASB18 ENSG00000182177	1.02535
ASB2 ENSG00000100628	0.759023
ASB3 ENSG00000115239	1.2309
ASB4 ENSG00000005981	0.71881
ASB5 ENSG00000164122	0.823542
ASB6 ENSG00000148331	0.924736
ASB7 ENSG00000183475	1.13301
ASB8 ENSG00000177981	1.01942
ASB9 ENSG00000102048	0.991141
ASCC1 ENSG00000138303	0.786918
ASCC2 ENSG00000100325	1.11933
ASCC3 ENSG00000112249	1.14171
ASCL1 ENSG00000139352	1.03343
ASCL2 ENSG00000183734	0.932566
ASCL4 ENSG00000187855	0.721458
ASCL5 ENSG00000232237	1.06507
ASF1A ENSG00000111875	0.953546
ASF1B ENSG00000105011	1.16346
ASGR1 ENSG00000141505	1.29641
ASGR2 ENSG00000161944	0.935049
ASH1L ENSG00000116539	1.04278
ASH2L ENSG00000129691	1.01733
ASIC1 ENSG00000110881	1.00359
ASIC2 ENSG00000108684	1.05393
ASIC3 ENSG00000213199	1.14619
ASIC4 ENSG00000072182	0.983217
ASIP ENSG00000101440	0.888744
ASL ENSG00000126522	1.13672
ASMT ENSG00000196433	0.79184
ASMTL ENSG00000169093	0.757189
ASNA1 ENSG00000198356	1.03372
ASNS ENSG00000070669	1.02205
ASNSD1 ENSG00000138381	0.822287
ASPA ENSG00000108381	1.38804
ASPDH ENSG00000204653	1.14454
ASPG ENSG00000166183	0.661302
ASPH ENSG00000198363	0.934984
ASPHD1 ENSG00000174939	1.22906
ASPHD2 ENSG00000128203	0.976011
ASPM ENSG00000066279	0.957593
ASPN ENSG00000106819	1.33186
ASPRV1 ENSG00000244617	0.894116
ASPSCR1 ENSG00000169696	0.942253
ASRGL1 ENSG00000162174	1.12821
ASS1 ENSG00000130707	1.07845
ASTE1 ENSG00000034533	1.17305
ASTN1 ENSG00000152092	1.27644
ASTN2 ENSG00000148219	0.859345
ASUN ENSG00000064102	0.92501
ASXL1 ENSG00000171456	0.773619
ASXL2 ENSG00000143970	1.01523
ASXL3 ENSG00000141431	1.01079
ATAD1 ENSG00000138138	1.25754
ATAD2 ENSG00000156802	1.00064
ATAD2B ENSG00000119778	0.867738
ATAD3A ENSG00000197785	0.940549
ATAD3B ENSG00000160072	1.18442
ATAD3C ENSG00000215915	1.11259
ATAD5 ENSG00000176208	0.84769
ATAT1 ENSG00000137343	0.981303
ATCAY ENSG00000167654	1.28934
ATE1 ENSG00000107669	0.798958
ATF1 ENSG00000123268	1.11725
ATF2 ENSG00000115966	1.08977
ATF3 ENSG00000162772	0.926418
ATF4 ENSG00000128272	0.971257
ATF5 ENSG00000169136	1.12375
ATF6 ENSG00000118217	1.07985
ATF6B ENSG00000213676	1.04322
ATF7 ENSG00000170653	0.96291
ATF7IP ENSG00000171681	0.853878
ATF7IP2 ENSG00000166669	0.895147
ATG10 ENSG00000152348	1.03974
ATG101 ENSG00000123395	0.952593
ATG12 ENSG00000145782	1.04509
ATG13 ENSG00000175224	0.972764
ATG14 ENSG00000126775	1.02347
ATG16L1 ENSG00000085978	1.06279
ATG16L2 ENSG00000168010	1.30134
ATG2A ENSG00000110046	1.11245
ATG2B ENSG00000066739	1.03689
ATG3 ENSG00000144848	0.805849
ATG4A ENSG00000101844	0.826224
ATG4B ENSG00000168397	0.897369
ATG4C ENSG00000125703	0.987157
ATG4D ENSG00000130734	1.04596
ATG5 ENSG00000057663	1.31311
ATG7 ENSG00000197548	1.3149
ATG9A ENSG00000198925	1.1562
ATG9B ENSG00000181652	1.01533
ATHL1 ENSG00000142102	0.909152
ATIC ENSG00000138363	0.983354
ATL1 ENSG00000198513	0.944242
ATL2 ENSG00000119787	1.22467
ATL3 ENSG00000184743	0.787036
ATM ENSG00000149311	0.893363
ATMIN ENSG00000166454	1.0598
ATN1 ENSG00000111676	0.915136
ATOH7 ENSG00000179774	1.24021
ATOH8 ENSG00000168874	1.0528
ATOX1 ENSG00000177556	1.10704
ATP10A ENSG00000206190	0.9093
ATP10B ENSG00000118322	1.01125
ATP10D ENSG00000145246	0.819564
ATP11A ENSG00000068650	1.10231
ATP11B ENSG00000058063	0.893215
ATP11C ENSG00000101974	0.946977
ATP12A ENSG00000075673	1.15475
ATP13A1 ENSG00000105726	1.02844
ATP13A2 ENSG00000159363	0.730829
ATP13A3 ENSG00000133657	1.07994
ATP13A4 ENSG00000127249	0.774917
ATP1A1 ENSG00000163399	1.23211
ATP1A2 ENSG00000018625	1.01802
ATP1A3 ENSG00000105409	0.828017
ATP1A4 ENSG00000132681	1.07343
ATP1B1 ENSG00000143153	1.15447
ATP1B2 ENSG00000129244	0.907363
ATP1B3 ENSG00000069849	0.958664
ATP1B4 ENSG00000101892	0.887647
ATP23 ENSG00000166896	0.846483
ATP2A1 ENSG00000196296	1.13628
ATP2A2 ENSG00000174437	0.993425
ATP2A3 ENSG00000074370	0.901845
ATP2B1 ENSG00000070961	0.784765
ATP2B2 ENSG00000157087	1.07169
ATP2B4 ENSG00000058668	1.22172
ATP2C1 ENSG00000017260	1.1075
ATP2C2 ENSG00000064270	1.2102
ATP4B ENSG00000186009	1.07876
ATP5J2-PTCD1 ENSG00000248919	0.994083
ATP5SL ENSG00000105341	0.985899
ATP6AP1 ENSG00000071553	0.823602
ATP6AP1L ENSG00000205464	0.99746
ATP6AP2 ENSG00000182220	0.990517
ATP6V0A1 ENSG00000033627	0.964832
ATP6V0A2 ENSG00000185344	1.0613
ATP6V0A4 ENSG00000105929	1.0449
ATP6V0B ENSG00000117410	0.877188
ATP6V0C ENSG00000185883	1.17581
ATP6V0D1 ENSG00000159720	0.970691
ATP6V0D2 ENSG00000147614	0.836316
ATP6V0E1 ENSG00000113732	1.0689
ATP6V0E2 ENSG00000171130	0.77698
ATP6V1A ENSG00000114573	0.990026
ATP6V1B1 ENSG00000116039	1.25045
ATP6V1B2 ENSG00000147416	1.01307
ATP6V1C1 ENSG00000155097	1.11863
ATP6V1C2 ENSG00000143882	1.04216
ATP6V1D ENSG00000100554	1.00597
ATP6V1E1 ENSG00000131100	0.911436
ATP6V1E2 ENSG00000250565	1.16053
ATP6V1F ENSG00000128524	1.03874
ATP6V1G1 ENSG00000136888	0.922154
ATP6V1G2 ENSG00000213760	1.04523
ATP6V1G3 ENSG00000151418	0.962075
ATP6V1H ENSG00000047249	1.03804
ATP7A ENSG00000165240	0.948898
ATP7B ENSG00000123191	0.939128
ATP8A1 ENSG00000124406	1.07616
ATP8A2 ENSG00000132932	1.28352
ATP8B1 ENSG00000081923	1.05585
ATP8B2 ENSG00000143515	1.0724
ATP8B3 ENSG00000130270	1.08541
ATP8B4 ENSG00000104043	0.820103
ATP9A ENSG00000054793	1.03465
ATP9B ENSG00000166377	1.22943
ATPIF1 ENSG00000130770	0.975872
ATR ENSG00000175054	0.972846
ATRAID ENSG00000138085	1.15934
ATRIP ENSG00000164053	0.905784
ATRIP ENSG00000282827	0.860827
ATRN ENSG00000088812	1.07636
ATRNL1 ENSG00000107518	0.791441
ATRX ENSG00000085224	0.940612
ATXN1 ENSG00000124788	0.809637
ATXN10 ENSG00000130638	0.849272
ATXN1L ENSG00000224470	0.969951
ATXN2 ENSG00000204842	1.0015
ATXN2L ENSG00000168488	1.37653
ATXN3 ENSG00000066427	0.921355
ATXN7 ENSG00000163635	0.748046
ATXN7L1 ENSG00000146776	1.20184
ATXN7L2 ENSG00000162650	0.943724
ATXN7L3 ENSG00000087152	0.790563
ATXN7L3B ENSG00000253719	1.01726
AUH ENSG00000148090	1.29592
AUNIP ENSG00000127423	0.922904
AUP1 ENSG00000115307	1.03259
AURKA ENSG00000087586	1.07936
AURKAIP1 ENSG00000175756	1.13216
AURKB ENSG00000178999	1.08287
AURKC ENSG00000105146	0.875958
AUTS2 ENSG00000158321	1.1918
AVEN ENSG00000169857	1.16432
AVIL ENSG00000135407	0.934812
AVL9 ENSG00000105778	1.01492
AVP ENSG00000101200	1.09022
AVPI1 ENSG00000119986	1.25024
AVPR1A ENSG00000166148	0.948766
AVPR1B ENSG00000198049	1.0251
AVPR2 ENSG00000126895	1.15942
AXDND1 ENSG00000162779	1.01928
AXIN1 ENSG00000103126	0.913778
AXIN2 ENSG00000168646	1.00206
AXL ENSG00000167601	0.907249
AZGP1 ENSG00000160862	0.863149
AZI2 ENSG00000163512	1.68868
AZIN1 ENSG00000155096	0.905707
AZIN2 ENSG00000142920	1.21233
AZU1 ENSG00000172232	1.32586
B2M ENSG00000166710	1.19979
B3GALNT1 ENSG00000169255	0.90292
B3GALNT2 ENSG00000162885	1.17262
B3GALT1 ENSG00000172318	1.00367
B3GALT2 ENSG00000162630	0.942388
B3GALT4 ENSG00000235863	0.827848
B3GALT5 ENSG00000183778	0.995382
B3GALT6 ENSG00000176022	1.13964
B3GAT1 ENSG00000109956	0.950581
B3GAT2 ENSG00000112309	0.755979
B3GAT3 ENSG00000149541	0.922641
B3GLCT ENSG00000187676	1.16865
B3GNT2 ENSG00000170340	1.36637
B3GNT3 ENSG00000179913	1.35198
B3GNT4 ENSG00000176383	0.956715
B3GNT5 ENSG00000176597	1.21093
B3GNT6 ENSG00000198488	1.26392
B3GNT7 ENSG00000156966	0.871127
B3GNT8 ENSG00000177191	1.13561
B3GNT9 ENSG00000237172	0.828655
B3GNTL1 ENSG00000175711	0.901088
B4GALNT1 ENSG00000135454	0.930012
B4GALNT2 ENSG00000167080	1.21608
B4GALNT3 ENSG00000139044	0.875235
B4GALNT4 ENSG00000182272	1.26006
B4GALT1 ENSG00000086062	0.904341
B4GALT2 ENSG00000117411	0.854766
B4GALT3 ENSG00000158850	1.06226
B4GALT4 ENSG00000121578	1.13243
B4GALT5 ENSG00000158470	1.087
B4GALT6 ENSG00000118276	1.20199
B4GALT7 ENSG00000027847	0.814429
B4GAT1 ENSG00000174684	1.01986
B9D1 ENSG00000108641	0.887828
B9D2 ENSG00000123810	0.776232
BAALC ENSG00000164929	1.07076
BAAT ENSG00000136881	0.924717
BABAM1 ENSG00000105393	1.24954
BACE1 ENSG00000186318	0.81705
BACE2 ENSG00000182240	0.933406
BACH1 ENSG00000156273	1.03643
BACH2 ENSG00000112182	1.00493
BAD ENSG00000002330	1.02966
BAG1 ENSG00000107262	1.05186
BAG2 ENSG00000112208	0.934737
BAG3 ENSG00000151929	0.806942
BAG4 ENSG00000156735	1.30721
BAG5 ENSG00000166170	0.956337
BAG6 ENSG00000204463	0.981401
BAHCC1 ENSG00000266074	1.06292
BAHD1 ENSG00000140320	0.961206
BAIAP2 ENSG00000175866	0.976953
BAIAP2L1 ENSG00000006453	0.896154
BAIAP2L2 ENSG00000128298	0.873766
BAIAP3 ENSG00000007516	0.910143
BAK1 ENSG00000030110	1.13536
BAMBI ENSG00000095739	0.846639
BANF1 ENSG00000175334	0.968773
BANK1 ENSG00000153064	1.08873
BANP ENSG00000172530	0.83467
BAP1 ENSG00000163930	1.08903
BARD1 ENSG00000138376	1.00082
BARHL2 ENSG00000143032	0.939254
BARX1 ENSG00000131668	1.1118
BARX2 ENSG00000043039	1.04058
BASP1 ENSG00000176788	0.882944
BATF ENSG00000156127	1.21138
BATF2 ENSG00000168062	1.18148
BATF3 ENSG00000123685	1.13363
BAX ENSG00000087088	1.12282
BAZ1A ENSG00000198604	0.927087
BAZ1B ENSG00000009954	1.07068
BAZ2A ENSG00000076108	1.08933
BAZ2B ENSG00000123636	0.85958
BBC3 ENSG00000105327	0.926585
BBIP1 ENSG00000214413	1.04333
BBOF1 ENSG00000119636	0.976621
BBOX1 ENSG00000129151	0.970943
BBS1 ENSG00000174483	1.03621
BBS10 ENSG00000179941	0.873638
BBS12 ENSG00000181004	0.750529
BBS2 ENSG00000125124	0.964649
BBS4 ENSG00000140463	0.879668
BBS5 ENSG00000163093	1.04747
BBS7 ENSG00000138686	1.30803
BBS9 ENSG00000122507	1.04098
BBX ENSG00000114439	1.10969
BCAM ENSG00000187244	1.09481
BCAN ENSG00000132692	1.05642
BCAP29 ENSG00000075790	1.01449
BCAP31 ENSG00000185825	0.856452
BCAR1 ENSG00000050820	1.01003
BCAR3 ENSG00000137936	0.878794
BCAS1 ENSG00000064787	0.914791
BCAS2 ENSG00000116752	1.03968
BCAS3 ENSG00000141376	0.720308
BCAS4 ENSG00000124243	1.33533
BCAT1 ENSG00000060982	1.07288
BCAT2 ENSG00000105552	0.942218
BCCIP ENSG00000107949	1.03196
BCDIN3D ENSG00000186666	1.58743
BCHE ENSG00000114200	0.851539
BCKDHA ENSG00000248098	1.05458
BCKDHB ENSG00000083123	0.805155
BCKDK ENSG00000103507	0.706925
BCL10 ENSG00000142867	1.05257
BCL11A ENSG00000119866	1.01021
BCL11B ENSG00000127152	0.996567
BCL2 ENSG00000171791	1.00916
BCL2A1 ENSG00000140379	1.08722
BCL2L1 ENSG00000171552	1.04979
BCL2L11 ENSG00000153094	0.83007
BCL2L12 ENSG00000126453	1.39008
BCL2L13 ENSG00000099968	0.955429
BCL2L14 ENSG00000121380	0.940371
BCL2L15 ENSG00000188761	0.943111
BCL2L2 ENSG00000129473	1.08263
BCL3 ENSG00000069399	1.25122
BCL6 ENSG00000113916	0.922779
BCL6B ENSG00000161940	0.919194
BCL7A ENSG00000110987	1.11518
BCL7B ENSG00000106635	1.06109
BCL7C ENSG00000099385	0.957378
BCL9 ENSG00000116128	1.22869
BCL9L ENSG00000186174	0.999558
BCLAF1 ENSG00000029363	0.817815
BCO1 ENSG00000135697	0.818442
BCO2 ENSG00000197580	0.884497
BCOR ENSG00000183337	1.09087
BCORL1 ENSG00000085185	0.956175
BCR ENSG00000186716	1.20887
BCS1L ENSG00000074582	0.956698
BDH1 ENSG00000161267	1.28926
BDH2 ENSG00000164039	0.946647
BDKRB1 ENSG00000100739	0.86003
BDKRB2 ENSG00000168398	0.968324
BDNF ENSG00000176697	0.930519
BDP1 ENSG00000145734	1.15793
BEAN1 ENSG00000166546	1.15526
BECN1 ENSG00000126581	1.03688
BEGAIN ENSG00000183092	1.28107
BEND2 ENSG00000177324	0.946437
BEND3 ENSG00000178409	1.11832
BEND4 ENSG00000188848	1.17892
BEND5 ENSG00000162373	1.0932
BEND6 ENSG00000151917	0.936391
BEND7 ENSG00000165626	0.830754
BEST1 ENSG00000167995	0.985846
BEST3 ENSG00000127325	1.10387
BET1 ENSG00000105829	0.943527
BET1L ENSG00000177951	1.12973
BEX1 ENSG00000133169	1.22085
BEX2 ENSG00000133134	0.843468
BEX3 ENSG00000166681	0.900897
BEX4 ENSG00000102409	0.898108
BEX5 ENSG00000184515	1.22396
BFAR ENSG00000103429	1.0417
BFSP1 ENSG00000125864	1.10144
BGLAP ENSG00000242252	1.01443
BGN ENSG00000182492	1.04174
BHLHB9 ENSG00000198908	1.23294
BHLHE22 ENSG00000180828	1.16126
BHLHE40 ENSG00000134107	0.985559
BHLHE41 ENSG00000123095	0.988603
BHMT ENSG00000145692	0.953523
BHMT2 ENSG00000132840	1.12163
BICC1 ENSG00000122870	0.894309
BICD1 ENSG00000151746	0.977821
BICD2 ENSG00000185963	0.866229
BICDL1 ENSG00000135127	1.14346
BICDL2 ENSG00000162069	0.815973
BID ENSG00000015475	0.883292
BIK ENSG00000100290	1.08959
BIN1 ENSG00000136717	1.059
BIN2 ENSG00000110934	1.00083
BIN3 ENSG00000147439	1.04185
BIRC2 ENSG00000110330	0.887475
BIRC3 ENSG00000023445	0.894516
BIRC5 ENSG00000089685	0.782413
BIRC6 ENSG00000115760	0.821907
BIRC7 ENSG00000101197	1.14446
BIVM ENSG00000134897	1.0708
BLCAP ENSG00000166619	0.969576
BLK ENSG00000136573	0.844946
BLM ENSG00000197299	0.985681
BLMH ENSG00000108578	0.962203
BLNK ENSG00000095585	1.00557
BLOC1S1 ENSG00000135441	0.926985
BLOC1S2 ENSG00000196072	0.935576
BLOC1S3 ENSG00000189114	0.804579
BLOC1S4 ENSG00000186222	0.851954
BLOC1S5 ENSG00000188428	1.10298
BLOC1S6 ENSG00000104164	1.11943
BLVRA ENSG00000106605	0.863684
BLVRB ENSG00000090013	0.929755
BLZF1 ENSG00000117475	1.10979
BMF ENSG00000104081	0.947394
BMI1 ENSG00000168283	1.34096
BMP1 ENSG00000168487	1.11439
BMP2 ENSG00000125845	1.08587
BMP2K ENSG00000138756	1.02881
BMP3 ENSG00000152785	0.992581
BMP4 ENSG00000125378	0.869026
BMP5 ENSG00000112175	1.06171
BMP6 ENSG00000153162	0.938065
BMP7 ENSG00000101144	1.14005
BMP8A ENSG00000183682	0.887402
BMP8B ENSG00000116985	1.16331
BMPER ENSG00000164619	0.980233
BMPR1A ENSG00000107779	1.17346
BMPR1B ENSG00000138696	0.883722
BMPR2 ENSG00000204217	0.842328
BMS1 ENSG00000165733	0.986041
BMT2 ENSG00000164603	0.979795
BMX ENSG00000102010	0.86857
BNC1 ENSG00000169594	1.17745
BNC2 ENSG00000173068	0.893493
BNIP1 ENSG00000113734	0.931195
BNIP2 ENSG00000140299	0.898681
BNIP3 ENSG00000176171	0.947367
BNIP3L ENSG00000104765	1.31511
BNIPL ENSG00000163141	1.13321
BOC ENSG00000144857	1.13633
BOD1 ENSG00000145919	0.988329
BOD1L1 ENSG00000038219	1.06996
BOK ENSG00000176720	0.974728
BOLA1 ENSG00000178096	1.27782
BOLA2B ENSG00000169627	0.993028
BOLA3 ENSG00000163170	1.12203
BOP1 ENSG00000261236	0.974713
BORA ENSG00000136122	0.909886
BORCS5 ENSG00000165714	0.925051
BORCS6 ENSG00000196544	1.28865
BORCS7 ENSG00000166275	0.929405
BORCS8 ENSG00000254901	1.03937
BORCS8-MEF2B ENSG00000064489	0.964508
BPGM ENSG00000172331	0.950001
BPHL ENSG00000137274	1.27556
BPI ENSG00000101425	0.906063
BPIFA1 ENSG00000198183	0.842321
BPIFA2 ENSG00000131050	0.93152
BPIFB1 ENSG00000125999	1.42756
BPIFB2 ENSG00000078898	0.947525
BPIFC ENSG00000184459	1.13939
BPNT1 ENSG00000162813	1.04813
BPTF ENSG00000171634	0.741927
BRAF ENSG00000157764	1.02699
BRAP ENSG00000089234	1.20715
BRAT1 ENSG00000106009	1.23208
BRCA1 ENSG00000012048	1.05851
BRCA2 ENSG00000139618	0.930944
BRCC3 ENSG00000185515	0.991975
BRD1 ENSG00000100425	1.15875
BRD2 ENSG00000204256	1.01577
BRD3 ENSG00000169925	1.07439
BRD4 ENSG00000141867	1.1134
BRD7 ENSG00000166164	0.750625
BRD8 ENSG00000112983	0.928681
BRD9 ENSG00000028310	0.806504
BRE ENSG00000158019	0.832759
BRF1 ENSG00000185024	1.06252
BRF2 ENSG00000104221	0.830726
BRI3 ENSG00000164713	0.878904
BRI3BP ENSG00000184992	1.0931
BRICD5 ENSG00000182685	0.869078
BRINP1 ENSG00000078725	1.03377
BRINP2 ENSG00000198797	0.893913
BRINP3 ENSG00000162670	0.924511
BRIP1 ENSG00000136492	1.04368
BRIX1 ENSG00000113460	0.987196
BRK1 ENSG00000254999	1.00137
BRMS1 ENSG00000174744	0.978321
BRMS1L ENSG00000100916	1.04914
BROX ENSG00000162819	0.809537
BRPF1 ENSG00000156983	1.10522
BRPF3 ENSG00000096070	1.13507
BRSK1 ENSG00000160469	1.1355
BRSK2 ENSG00000174672	0.82175
BRWD1 ENSG00000185658	1.10476
BRWD3 ENSG00000165288	0.988073
BSCL2 ENSG00000168000	1.02521
BSDC1 ENSG00000160058	1.09455
BSG ENSG00000172270	1.02493
BSN ENSG00000164061	1.13685
BSPH1 ENSG00000188334	1.21475
BSPRY ENSG00000119411	0.999956
BST1 ENSG00000109743	1.03691
BST2 ENSG00000130303	0.772543
BTAF1 ENSG00000095564	0.79499
BTBD1 ENSG00000064726	0.704713
BTBD10 ENSG00000148925	1.19837
BTBD11 ENSG00000151136	1.07918
BTBD16 ENSG00000138152	1.06278
BTBD19 ENSG00000222009	1.28192
BTBD2 ENSG00000133243	0.987097
BTBD3 ENSG00000132640	0.996135
BTBD6 ENSG00000184887	0.810993
BTBD7 ENSG00000011114	1.02699
BTBD8 ENSG00000189195	0.964569
BTBD9 ENSG00000183826	1.10847
BTC ENSG00000174808	0.819123
BTD ENSG00000169814	1.06196
BTF3 ENSG00000145741	1.12317
BTF3L4 ENSG00000134717	1.01086
BTG1 ENSG00000133639	0.948439
BTG2 ENSG00000159388	0.962417
BTG3 ENSG00000154640	0.948848
BTK ENSG00000010671	0.991532
BTLA ENSG00000186265	0.894757
BTN2A1 ENSG00000112763	0.812415
BTN2A2 ENSG00000124508	1.01167
BTN3A1 ENSG00000026950	1.06708
BTN3A2 ENSG00000186470	1.11451
BTN3A3 ENSG00000111801	1.1034
BTNL3 ENSG00000168903	1.05585
BTNL9 ENSG00000165810	0.939375
BTRC ENSG00000166167	1.1165
BUB1 ENSG00000169679	1.25101
BUB1B ENSG00000156970	0.90052
BUB3 ENSG00000154473	0.963855
BUD13 ENSG00000137656	0.972114
BUD31 ENSG00000106245	0.966811
BVES ENSG00000112276	0.796051
BYSL ENSG00000112578	1.07141
BZW1 ENSG00000082153	0.926079
BZW2 ENSG00000136261	1.35196
C10orf10 ENSG00000165507	0.889924
C10orf105 ENSG00000214688	0.982946
C10orf107 ENSG00000183346	0.805648
C10orf11 ENSG00000148655	0.924717
C10orf128 ENSG00000204161	1.28263
C10orf2 ENSG00000107815	1.07444
C10orf35 ENSG00000171224	1.16906
C10orf53 ENSG00000178645	0.920203
C10orf54 ENSG00000107738	0.834441
C10orf55 ENSG00000222047	0.921134
C10orf76 ENSG00000120029	0.961969
C10orf82 ENSG00000165863	1.06582
C10orf88 ENSG00000119965	0.937538
C10orf95 ENSG00000120055	0.848008
C10orf99 ENSG00000188373	1.24831
C11orf1 ENSG00000137720	1.25078
C11orf16 ENSG00000176029	0.988531
C11orf21 ENSG00000110665	0.857523
C11orf24 ENSG00000171067	0.861195
C11orf31 ENSG00000211450	0.93916
C11orf45 ENSG00000174370	1.05459
C11orf49 ENSG00000149179	1.15749
C11orf52 ENSG00000149300	0.691507
C11orf53 ENSG00000150750	0.888435
C11orf54 ENSG00000182919	1.26467
C11orf57 ENSG00000150776	0.863747
C11orf58 ENSG00000110696	0.914326
C11orf63 ENSG00000109944	0.788786
C11orf65 ENSG00000166323	0.946509
C11orf68 ENSG00000175573	1.32326
C11orf70 ENSG00000137691	0.811016
C11orf71 ENSG00000180425	0.919082
C11orf74 ENSG00000166352	1.16732
C11orf80 ENSG00000173715	1.12958
C11orf84 ENSG00000168005	0.941021
C11orf87 ENSG00000185742	1.06831
C11orf95 ENSG00000188070	1.0996
C11orf96 ENSG00000187479	0.916924
C11orf98 ENSG00000278615	0.738467
C12orf10 ENSG00000139637	0.960863
C12orf29 ENSG00000133641	1.10862
C12orf4 ENSG00000047621	0.981826
C12orf40 ENSG00000180116	1.04439
C12orf42 ENSG00000179088	0.734159
C12orf43 ENSG00000157895	1.11427
C12orf45 ENSG00000151131	0.976694
C12orf49 ENSG00000111412	1.02834
C12orf50 ENSG00000165805	0.923507
C12orf54 ENSG00000177627	0.956616
C12orf56 ENSG00000185306	1.03577
C12orf57 ENSG00000111678	1.17822
C12orf60 ENSG00000182993	1.25044
C12orf65 ENSG00000130921	1.11412
C12orf66 ENSG00000174206	1.06122
C12orf71 ENSG00000214700	0.903108
C12orf73 ENSG00000204954	0.751984
C12orf75 ENSG00000235162	1.06803
C12orf76 ENSG00000174456	0.832364
C14orf1 ENSG00000133935	1.19176
C14orf105 ENSG00000100557	1.07471
C14orf119 ENSG00000179933	0.878983
C14orf132 ENSG00000227051	0.946172
C14orf142 ENSG00000170270	1.09108
C14orf159 ENSG00000133943	0.900479
C14orf166 ENSG00000087302	1.00048
C14orf169 ENSG00000170468	1.17119
C14orf178 ENSG00000197734	1.14789
C14orf180 ENSG00000184601	1.0479
C14orf2 ENSG00000156411	1.05728
C14orf28 ENSG00000179476	1.13687
C14orf37 ENSG00000139971	1.091
C14orf39 ENSG00000179008	1.08634
C14orf79 ENSG00000140104	0.959646
C14orf80 ENSG00000185347	1.02789
C14orf93 ENSG00000100802	1.00855
C15orf39 ENSG00000167173	0.918411
C15orf40 ENSG00000169609	0.818479
C15orf41 ENSG00000186073	0.93741
C15orf48 ENSG00000166920	1.01281
C15orf52 ENSG00000188549	1.45456
C15orf53 ENSG00000175779	1.07928
C15orf57 ENSG00000128891	0.88634
C15orf59 ENSG00000205363	0.910524
C15orf61 ENSG00000189227	0.95742
C15orf62 ENSG00000188277	1.2215
C15orf65 ENSG00000261652	0.916479
C16orf13 ENSG00000130731	0.853784
C16orf45 ENSG00000166780	0.886286
C16orf46 ENSG00000166455	1.08381
C16orf52 ENSG00000185716	1.01419
C16orf54 ENSG00000185905	1.04602
C16orf58 ENSG00000140688	0.953743
C16orf59 ENSG00000162062	0.956812
C16orf62 ENSG00000103544	1.06854
C16orf70 ENSG00000125149	1.15845
C16orf71 ENSG00000166246	1.09103
C16orf72 ENSG00000182831	0.988766
C16orf74 ENSG00000154102	1.16653
C16orf78 ENSG00000166152	1.17505
C16orf86 ENSG00000159761	1.01251
C16orf87 ENSG00000155330	1.25269
C16orf89 ENSG00000153446	1.16226
C16orf91 ENSG00000174109	0.802469
C16orf92 ENSG00000167194	0.937956
C16orf95 ENSG00000260456	0.885329
C16orf96 ENSG00000205832	1.09558
C17orf105 ENSG00000231256	1.0093
C17orf107 ENSG00000205710	1.10693
C17orf49 ENSG00000258315	1.14678
C17orf51 ENSG00000212719	0.8841
C17orf53 ENSG00000125319	1.05271
C17orf58 ENSG00000186665	1.1389
C17orf62 ENSG00000178927	1.03525
C17orf64 ENSG00000141371	0.932367
C17orf67 ENSG00000214226	1.12928
C17orf74 ENSG00000184560	1.05812
C17orf75 ENSG00000108666	1.21674
C17orf78 ENSG00000278505	1.11747
C17orf80 ENSG00000141219	0.908275
C17orf89 ENSG00000224877	1.03317
C17orf96 ENSG00000273604	0.73592
C17orf97 ENSG00000187624	1.07163
C17orf98 ENSG00000275489	0.924928
C17orf99 ENSG00000187997	0.876959
C18orf21 ENSG00000141428	0.870332
C18orf25 ENSG00000152242	1.23183
C18orf32 ENSG00000177576	0.993622
C18orf54 ENSG00000166845	1.13762
C18orf63 ENSG00000206043	1.05865
C18orf8 ENSG00000141452	0.857198
C19orf12 ENSG00000131943	0.970187
C19orf18 ENSG00000177025	1.27255
C19orf24 ENSG00000228300	1.14032
C19orf25 ENSG00000119559	1.37478
C19orf33 ENSG00000167644	0.958182
C19orf35 ENSG00000188305	1.13974
C19orf38 ENSG00000214212	1.26325
C19orf43 ENSG00000123144	0.960197
C19orf44 ENSG00000105072	1.00077
C19orf45 ENSG00000198723	0.82811
C19orf47 ENSG00000160392	0.884739
C19orf48 ENSG00000167747	0.927824
C19orf52 ENSG00000142444	1.1155
C19orf53 ENSG00000104979	0.809605
C19orf54 ENSG00000188493	1.005
C19orf57 ENSG00000132016	1.26103
C19orf60 ENSG00000006015	0.834835
C19orf66 ENSG00000130813	1.09388
C19orf67 ENSG00000188032	1.03375
C19orf68 ENSG00000185453	1.19751
C19orf70 ENSG00000174917	0.818014
C19orf71 ENSG00000183397	1.07183
C19orf73 ENSG00000221916	0.885308
C19orf81 ENSG00000235034	0.956646
C19orf84 ENSG00000262874	1.25295
C1D ENSG00000197223	0.883446
C1GALT1 ENSG00000106392	1.06614
C1GALT1C1 ENSG00000171155	0.8695
C1GALT1C1L ENSG00000223658	1.4628
C1QA ENSG00000173372	0.844517
C1QB ENSG00000173369	0.992915
C1QBP ENSG00000108561	1.11572
C1QC ENSG00000159189	0.915801
C1QL1 ENSG00000131094	0.970152
C1QL2 ENSG00000144119	0.908863
C1QL3 ENSG00000165985	0.903549
C1QL4 ENSG00000186897	1.09776
C1QTNF1 ENSG00000173918	0.941941
C1QTNF2 ENSG00000145861	0.730656
C1QTNF3 ENSG00000082196	0.809206
C1QTNF4 ENSG00000172247	1.16282
C1QTNF5 ENSG00000223953	1.1358
C1QTNF6 ENSG00000133466	1.00647
C1QTNF7 ENSG00000163145	0.780044
C1QTNF9 ENSG00000240654	1.09637
C1QTNF9B ENSG00000205863	1.00466
C1QTNF9B-AS1 ENSG00000281899	1.20564
C1R ENSG00000159403	1.09969
C1RL ENSG00000139178	1.13873
C1S ENSG00000182326	1.02824
C1orf101 ENSG00000179397	1.09766
C1orf105 ENSG00000180999	1.09114
C1orf106 ENSG00000163362	1.0745
C1orf109 ENSG00000116922	1.02615
C1orf112 ENSG00000000460	0.683427
C1orf115 ENSG00000162817	0.943832
C1orf116 ENSG00000182795	1.1295
C1orf122 ENSG00000197982	1.06648
C1orf123 ENSG00000162384	0.993228
C1orf127 ENSG00000175262	0.866064
C1orf131 ENSG00000143633	0.891554
C1orf141 ENSG00000203963	0.981629
C1orf145 ENSG00000162913	1.14029
C1orf158 ENSG00000157330	1.1241
C1orf159 ENSG00000131591	1.01889
C1orf162 ENSG00000143110	0.789438
C1orf167 ENSG00000215910	0.796274
C1orf168 ENSG00000187889	0.878858
C1orf174 ENSG00000198912	1.09671
C1orf186 ENSG00000263961	0.953247
C1orf194 ENSG00000179902	1.24063
C1orf198 ENSG00000119280	0.827606
C1orf204 ENSG00000188004	0.960652
C1orf21 ENSG00000116667	1.03767
C1orf210 ENSG00000253313	1.15098
C1orf216 ENSG00000142686	0.945291
C1orf226 ENSG00000239887	1.01768
C1orf228 ENSG00000198520	1.11782
C1orf234 ENSG00000227868	0.756707
C1orf27 ENSG00000157181	1.10714
C1orf35 ENSG00000143793	1.01571
C1orf43 ENSG00000143612	1.21214
C1orf50 ENSG00000164008	0.940895
C1orf52 ENSG00000162642	1.10551
C1orf53 ENSG00000203724	1.03942
C1orf54 ENSG00000118292	1.13093
C1orf56 ENSG00000143443	1.37494
C1orf61 ENSG00000125462	0.923166
C1orf64 ENSG00000183888	0.749036
C1orf74 ENSG00000162757	1.2294
C1orf94 ENSG00000142698	1.01118
C2 ENSG00000166278	1.19922
C20orf144 ENSG00000149609	1.14371
C20orf194 ENSG00000088854	0.948258
C20orf196 ENSG00000171984	1.03842
C20orf24 ENSG00000101084	1.06747
C20orf27 ENSG00000101220	0.891717
C20orf96 ENSG00000196476	1.28314
C21orf2 ENSG00000160226	0.885424
C21orf33 ENSG00000160221	0.876857
C21orf58 ENSG00000160298	1.09802
C21orf59 ENSG00000159079	1.22048
C21orf91 ENSG00000154642	1.22349
C22orf15 ENSG00000169314	0.878552
C22orf23 ENSG00000128346	1.16849
C22orf29 ENSG00000215012	0.898812
C22orf31 ENSG00000100249	0.979453
C22orf39 ENSG00000242259	1.06305
C22orf42 ENSG00000205856	1.04087
C22orf46 ENSG00000184208	0.92152
C2CD2 ENSG00000157617	0.848856
C2CD2L ENSG00000172375	1.02487
C2CD3 ENSG00000168014	0.961889
C2CD4A ENSG00000198535	1.13048
C2CD4B ENSG00000205502	1.14964
C2CD4C ENSG00000183186	0.835531
C2CD4D ENSG00000225556	0.884626
C2CD5 ENSG00000111731	0.840798
C2orf15 ENSG00000273045	0.79699
C2orf40 ENSG00000119147	1.41084
C2orf42 ENSG00000115998	1.16718
C2orf47 ENSG00000162972	0.864904
C2orf49 ENSG00000135974	1.20063
C2orf50 ENSG00000150873	0.962653
C2orf54 ENSG00000172478	1.09368
C2orf66 ENSG00000187944	0.977474
C2orf68 ENSG00000168887	0.844075
C2orf69 ENSG00000178074	0.97341
C2orf70 ENSG00000173557	0.737388
C2orf71 ENSG00000179270	1.13745
C2orf72 ENSG00000204128	0.964688
C2orf73 ENSG00000177994	1.07698
C2orf74 ENSG00000237651	0.918194
C2orf76 ENSG00000186132	1.01465
C2orf78 ENSG00000187833	1.13604
C2orf80 ENSG00000188674	0.929211
C2orf81 ENSG00000159239	1.18404
C2orf82 ENSG00000182600	1.22013
C2orf83 ENSG00000042304	0.913357
C2orf88 ENSG00000187699	0.895153
C3 ENSG00000125730	0.999755
C3AR1 ENSG00000171860	1.1141
C3orf14 ENSG00000114405	1.03085
C3orf18 ENSG00000088543	1.19431
C3orf20 ENSG00000131379	1.25483
C3orf22 ENSG00000180697	1.10165
C3orf33 ENSG00000174928	1.337
C3orf36 ENSG00000221972	0.740193
C3orf38 ENSG00000179021	0.903579
C3orf49 ENSG00000163632	1.25422
C3orf52 ENSG00000114529	1.00272
C3orf58 ENSG00000181744	1.00056
C3orf62 ENSG00000188315	1.07576
C3orf70 ENSG00000187068	0.88345
C3orf80 ENSG00000180044	1.10076
C4A ENSG00000244731	0.989658
C4B ENSG00000224389	0.86547
C4BPA ENSG00000123838	0.811712
C4BPB ENSG00000123843	0.93645
C4orf17 ENSG00000138813	0.991838
C4orf19 ENSG00000154274	1.16268
C4orf22 ENSG00000197826	0.981008
C4orf3 ENSG00000164096	1.0227
C4orf32 ENSG00000174749	0.779224
C4orf33 ENSG00000151470	1.09339
C4orf36 ENSG00000163633	1.04228
C4orf46 ENSG00000205208	0.999116
C4orf48 ENSG00000243449	1.02484
C4orf50 ENSG00000181215	0.969548
C5 ENSG00000106804	0.846747
C5AR1 ENSG00000197405	0.985929
C5AR2 ENSG00000134830	0.991166
C5orf15 ENSG00000113583	1.14447
C5orf22 ENSG00000082213	0.763521
C5orf24 ENSG00000181904	1.10452
C5orf30 ENSG00000181751	1.09622
C5orf34 ENSG00000172244	1.18018
C5orf38 ENSG00000186493	1.06321
C5orf42 ENSG00000197603	1.09252
C5orf45 ENSG00000161010	1.05301
C5orf46 ENSG00000178776	1.02754
C5orf49 ENSG00000215217	0.971951
C5orf51 ENSG00000205765	1.11707
C5orf52 ENSG00000187658	1.06795
C5orf56 ENSG00000197536	1.00154
C5orf63 ENSG00000164241	0.837544
C6 ENSG00000039537	0.795653
C6orf1 ENSG00000186577	0.929691
C6orf106 ENSG00000196821	1.11322
C6orf118 ENSG00000112539	1.1869
C6orf120 ENSG00000185127	1.08018
C6orf132 ENSG00000188112	0.832518
C6orf136 ENSG00000204564	0.865692
C6orf141 ENSG00000197261	1.0112
C6orf201 ENSG00000185689	1.07429
C6orf203 ENSG00000130349	1.01103
C6orf223 ENSG00000181577	1.08412
C6orf226 ENSG00000221821	0.878973
C6orf25 ENSG00000204420	0.933598
C6orf47 ENSG00000204439	0.970417
C6orf48 ENSG00000204387	0.900276
C6orf52 ENSG00000137434	1.01041
C6orf58 ENSG00000184530	1.10686
C6orf62 ENSG00000112308	0.93262
C6orf89 ENSG00000198663	0.976389
C7 ENSG00000112936	1.35474
C7orf25 ENSG00000136197	0.83501
C7orf26 ENSG00000146576	0.981938
C7orf31 ENSG00000153790	0.957463
C7orf34 ENSG00000165131	0.92128
C7orf43 ENSG00000146826	0.964392
C7orf49 ENSG00000122783	0.903464
C7orf50 ENSG00000146540	1.0652
C7orf61 ENSG00000185955	1.02903
C7orf62 ENSG00000164645	0.794521
C7orf72 ENSG00000164500	0.880832
C7orf73 ENSG00000243317	1.01115
C8A ENSG00000157131	1.05435
C8G ENSG00000176919	1.2725
C8orf22 ENSG00000168333	1.22402
C8orf33 ENSG00000182307	0.9887
C8orf34 ENSG00000165084	1.07522
C8orf37 ENSG00000156172	0.860975
C8orf4 ENSG00000176907	0.949625
C8orf44 ENSG00000213865	0.97948
C8orf46 ENSG00000169085	0.92011
C8orf48 ENSG00000164743	0.824703
C8orf58 ENSG00000241852	1.03841
C8orf59 ENSG00000176731	0.880004
C8orf74 ENSG00000171060	0.893048
[truncated: 14,779 more rows]
