# Supplementary material for: Spatial maps of prostate cancer transcriptomes reveal an unexplored landscape of heterogeneity
Source: Nat Commun. 2018 Jun 20;9:2419. doi: 10.1038/s41467-018-04724-5 (PMC6010471; doi:10.1038/s41467-018-04724-5)
Supplement: Supplementary file 13 — Supplementary Data 10 [file 41467_2018_4724_MOESM13_ESM.zip › Supplementary Dataset 5/experiment0003-expected-features.tsv]

	Factor 1	Factor 2	Factor 3	Factor 4	Factor 5	Factor 6	Factor 7	Factor 8
A1BG ENSG00000121410	1.30361	0.0114443	0.257686	1.25935	1.15592e-05	2.96608	0.00220797	0.213439
A1CF ENSG00000148584	0.533744	0.118893	0.403655	0.375086	5.39481	0.000329006	0.0205879	0.0902521
A2M ENSG00000175899	292.446	359.313	259.542	2.15085	453.897	204.4	96.3605	76.0736
A2ML1 ENSG00000166535	0.0245154	3.34038	9.88876	0.592934	1.4595	0.211855	1.70203	7.07242
A4GALT ENSG00000128274	9.83926	4.4133	19.7576	20.4425	87.2464	11.4454	0.519682	100.394
AAAS ENSG00000094914	13.1143	1.12552	0.93546	58.0009	39.1349	29.7445	19.5329	0.927675
AACS ENSG00000081760	1.5047	31.2623	12.479	8.18046	1.97578	0.961798	1.79265	9.34062
AADAC ENSG00000114771	0.718014	0.825286	0.602212	0.0561743	0.295253	0.133226	0.707692	0.279387
AADACL4 ENSG00000204518	1.42185	0.285042	0.333715	0.231514	0.727755	0.00907889	1.12417	0.505636
AADAT ENSG00000109576	25.497	1.33172	0.513926	11.0411	0.0476505	0.0961901	5.78813	4.91649
AAED1 ENSG00000158122	3.16029	10.6057	4.96313	0.812987	8.22201	26.469	4.4143	4.87652
AAGAB ENSG00000103591	0.19074	25.2296	88.6869	0.73176	1.70654	0.723384	17.1993	0.00276797
AAK1 ENSG00000115977	0.12606	1.07656	15.3878	31.5464	1.74115	33.8378	27.8083	8.31369
AAMDC ENSG00000087884	232.341	27.9585	25.9371	1.48874	1.32414	21.45	2.09554	14.2018
AAMP ENSG00000127837	163.123	4.08767	227.752	90.756	212.258	65.3505	7.84673	1.61421
AAR2 ENSG00000131043	3.69035	98.7205	38.2399	14.3215	3.35677	12.9563	4.74988	1.8917
AARD ENSG00000205002	0.149935	4.97851	0.264058	0.0348351	0.115775	0.250463	0.788561	0.102385
AARS ENSG00000090861	58.0053	80.0626	42.2413	52.0321	1.09947	2.73888	21.114	14.1898
AARSD1 ENSG00000266967	1.59228	0.483643	0.00712996	3.26222	2.76974	3.28519	4.43586	0.269504
AASDH ENSG00000157426	0.000737222	0.0113841	0.126331	0.585821	1.84597	2.89165	1.05806	1.97225
AASDHPPT ENSG00000149313	0.792015	0.468153	8.51158	17.0532	0.202261	5.34263	0.294387	1.02417
AASS ENSG00000008311	19.6715	0.112492	0.161387	4.54337	0.722072	1.59958	0.0171141	0.000502652
AATF ENSG00000275700	13.972	34.1979	27.6823	26.313	70.1185	0.727642	0.498997	2.05462
AATK ENSG00000181409	1.14413	0.374804	4.16251	0.639935	9.70093	1.63385	0.163021	1.91083
ABAT ENSG00000183044	2.16776	4.32607	4.22542	11.3722	0.482882	0.423363	6.67362	3.03707
ABC13-47488600E17.1 ENSG00000283199	0.156329	0.706746	0.0159652	0.150005	1.9606	0.621698	0.668579	0.391892
ABC13-47656900H15.1 ENSG00000283566	0.497649	0.652938	10.546	2.76216	0.318739	0.592498	0.446025	1.46562
ABCA1 ENSG00000165029	13.4847	1.7289	0.23065	0.119575	2.79525	0.535389	6.22863	3.03773
ABCA10 ENSG00000154263	0.716417	3.60881	3.41932	0.0555247	0.0526631	0.906282	0.317938	0.31552
ABCA12 ENSG00000144452	6.10008	0.00438832	0.250104	0.16017	1.67856	0.950329	0.000888555	2.19389
ABCA13 ENSG00000179869	0.555814	1.18731	0.0109385	0.170304	0.299603	0.138998	0.470401	1.21287
ABCA2 ENSG00000107331	3.94394	28.7214	7.88274	33.2984	95.797	13.0159	18.8074	0.275686
ABCA3 ENSG00000167972	4.26959	8.67301	9.53032	4.24375	19.3494	0.0826464	1.83651	2.27472
ABCA4 ENSG00000198691	0.441468	0.555142	0.109363	0.00731261	0.00284542	0.0126185	0.440926	0.00986624
ABCA5 ENSG00000154265	0.0568549	0.558339	42.3545	0.395687	9.15432	5.6908	0.480302	15.0813
ABCA6 ENSG00000154262	3.04824	0.71771	0.0314425	0.110049	2.37439	7.84786	1.7238	1.52125
ABCA7 ENSG00000064687	1.7183	1.46315	27.8056	2.26196	5.93551	4.24236	15.265	0.722064
ABCA8 ENSG00000141338	0.211121	26.1806	0.635206	11.9347	17.647	0.195006	26.6494	0.153652
ABCA9 ENSG00000154258	1.43836	3.85267	2.03415	1.46428	0.186551	0.331984	0.00702035	0.4991
ABCB1 ENSG00000085563	0.845876	0.206374	0.0155086	1.86303	1.04358	1.16107	0.244409	1.57273
ABCB10 ENSG00000135776	1.4428	0.284337	0.489421	2.08299	4.04437	0.063466	9.49039	1.70001
ABCB11 ENSG00000073734	5.62168	1.00366	0.971234	0.0754224	0.468124	0.109153	0.797991	0.056982
ABCB4 ENSG00000005471	0.754312	5.19236	1.46682	0.427139	0.482265	0.48789	0.106656	0.169006
ABCB5 ENSG00000004846	0.244201	0.711476	0.00313528	0.156296	0.28851	0.996461	0.298435	0.80333
ABCB6 ENSG00000115657	3.51271	4.04562	2.77064	0.268525	0.0227626	0.403355	0.189398	0.512039
ABCB7 ENSG00000131269	0.941756	14.0755	14.5414	1.33337	2.57924	1.02193	1.69272	15.2887
ABCB8 ENSG00000197150	20.4424	24.3698	1.1752	2.0769	8.70463	4.86946	9.09962	1.25811
ABCB9 ENSG00000150967	23.6494	0.856019	0.693633	0.970855	0.976961	0.0951857	0.0115204	0.107128
ABCC1 ENSG00000103222	32.3943	8.14464	35.1319	17.2798	4.87002	5.68044	9.76184	0.79372
ABCC10 ENSG00000124574	3.72845	13.8981	14.7006	28.7277	1.1066	19.6446	9.30046	4.21782
ABCC11 ENSG00000121270	0.0145536	1.85938	0.0829617	0.0148467	0.13021	4.39422	0.000615244	0.980069
ABCC3 ENSG00000108846	3.02997	28.6106	209.528	6.1582	7.47674	5.47154	11.6115	1.48742
ABCC4 ENSG00000125257	0.127484	0.00374933	29.4646	51.0356	0.144574	0.235691	20.4859	5.3674
ABCC5 ENSG00000114770	70.3787	23.6768	161.954	34.3416	7.3036	5.9721	0.000488737	9.74239
ABCC6 ENSG00000091262	0.19946	9.55097	0.832224	5.55323	3.21406	0.0115498	0.174835	3.78193
ABCC8 ENSG00000006071	259.686	1.76975	23.3221	1.33716	2.99293	3.77818	0.899969	1.25169
ABCC9 ENSG00000069431	0.432343	3.28229	0.957371	0.10052	0.0023354	18.8539	0.000377792	1.49911
ABCD1 ENSG00000101986	2.11478	3.11205	19.0035	12.0655	24.0595	6.35497	17.0318	14.1341
ABCD2 ENSG00000173208	0.152443	0.560874	1.64999	0.181425	1.76274	3.87728	0.275386	0.622609
ABCD3 ENSG00000117528	7.39439	0.000562076	6.92479	17.8316	0.184487	1.58717	3.72025	0.718586
ABCD4 ENSG00000119688	0.253765	1.90229	12.0652	0.0101092	17.5646	1.42072	9.95112	0.770257
ABCE1 ENSG00000164163	10.3123	3.43397	28.7042	4.22223	0.627023	6.96643	0.605727	0.685284
ABCF1 ENSG00000204574	51.0673	192.62	71.6191	97.789	14.5448	0.261986	37.4234	1.44488
ABCF2 ENSG00000033050	78.6823	100.37	109.791	27.9708	97.4567	4.14104	13.6657	1.62125
ABCF3 ENSG00000161204	4.6018	4.24426	2.87038	20.975	52.9441	45.7389	8.90159	12.0892
ABCG1 ENSG00000160179	4.55096	28.7105	15.8055	0.66929	3.52773	21.0356	0.844792	2.62144
ABCG2 ENSG00000118777	16.4899	1.1675	37.8317	0.0912792	0.272855	1.10973	0.523198	0.513238
ABCG4 ENSG00000172350	1.45049	0.343653	0.85348	0.272513	0.306282	0.168951	0.00712128	0.146641
ABCG5 ENSG00000138075	0.29198	0.204276	0.0463718	0.372652	0.267746	0.0558747	0.233243	0.1648
ABHD1 ENSG00000143994	1.74128	19.1446	1.53101	1.20586	0.0957185	0.713755	0.307077	0.113933
ABHD10 ENSG00000144827	29.9813	7.97983	0.218592	60.3206	6.29187	9.79319	1.77998	5.24744
ABHD11 ENSG00000106077	79.2366	129.015	65.9131	4.69071	1.83502	5.22249	8.74411	3.64436
ABHD12 ENSG00000100997	97.0602	112.714	238.081	40.1207	16.1903	53.4025	72.9641	3.8876
ABHD13 ENSG00000139826	12.1798	2.09784	12.0379	9.191	0.350904	10.2324	7.53643	0.0467094
ABHD14A ENSG00000248487	23.1315	17.994	1.50252	16.1891	27.31	10.7044	1.80082	0.807464
ABHD14B ENSG00000114779	0.315504	108.719	89.849	63.3955	245.876	0.488791	52.3548	14.6714
ABHD15 ENSG00000168792	1.14736	1.24529	26.2494	6.71569	37.0333	1.24896	0.00500113	4.2768
ABHD16A ENSG00000204427	4.36455	29.5346	13.2864	5.28222	2.46392	0.0131913	6.37484	3.27188
ABHD17A ENSG00000129968	84.983	33.1548	2.9762	3.21663	27.1183	9.54097	34.4817	3.09005
ABHD17B ENSG00000107362	0.497462	0.199495	33.5753	0.435527	0.169812	0.267034	1.46294	0.157498
ABHD17C ENSG00000136379	0.0527983	0.0663462	13.3211	4.1441	1.17237	0.898476	12.148	5.81869
ABHD18 ENSG00000164074	21.6459	0.400081	2.95726	1.12199	4.26267	0.83185	0.8258	0.00139509
ABHD2 ENSG00000140526	2.10493	3.31437	45.4441	47.2616	17.2167	1.26764	72.5378	2.48979
ABHD3 ENSG00000158201	0.358283	0.268286	4.18896	5.66762	0.972565	0.409297	1.343	4.25126
ABHD4 ENSG00000100439	126.627	4.97238	29.8602	1.02618	19.421	0.0474353	18.2578	2.2418
ABHD5 ENSG00000011198	1.42021	18.8705	4.0328	0.792326	0.00709257	0.0770652	0.674088	1.05
ABHD6 ENSG00000163686	0.957681	0.0756832	70.0137	13.1273	1.87213	3.2247	0.790516	0.3664
ABHD8 ENSG00000127220	4.80125	23.4233	6.67356	0.952146	29.6395	6.19363	10.248	4.57104
ABI1 ENSG00000136754	12.8147	1.67224	68.0381	30.2218	1.80402	3.45674	0.388487	15.3041
ABI2 ENSG00000138443	15.3005	27.0144	49.748	1.72371	23.1833	2.31832	37.8183	13.3256
ABI3 ENSG00000108798	0.00123513	9.11017	2.96548	2.53802	1.17024	45.8816	1.09394	30.1598
ABI3BP ENSG00000154175	0.00786194	0.175232	2.57021	0.285159	0.149984	1.27089	0.0173206	0.176397
ABL1 ENSG00000097007	45.3222	88.1428	5.78492	12.7985	74.3981	165.787	57.7361	73.9392
ABL2 ENSG00000143322	23.5691	4.76282	8.07841	0.260376	1.16527	142.84	0.594269	25.7078
ABLIM1 ENSG00000099204	44.1881	20.1794	251.589	9.81944	258.667	90.7273	0.810668	3.77932
ABLIM2 ENSG00000163995	2.06105	0.755915	1.29718	1.28938	10.881	1.47742	1.91915	0.816599
ABLIM3 ENSG00000173210	16.897	5.46632	97.9058	1.55053	2.39599	5.16448	0.357702	2.62862
ABO ENSG00000175164	1.33953	2.34224	45.3271	0.70379	0.000221104	0.862164	5.74221	20.2233
ABR ENSG00000159842	11.3788	9.73647	158.438	5.4303	3.13698	3.29378	211.225	0.0529476
ABRA ENSG00000174429	0.276396	0.341555	0.172141	1.5651	3.2801	0.0854231	0.0190952	0.113605
ABRACL ENSG00000146386	3.05907	1.72543	2.39912	0.108457	0.0119818	1.11881	0.340562	0.0745589
ABT1 ENSG00000146109	11.144	22.2366	26.043	4.65312	0.0956562	1.38106	2.62902	14.5682
ABTB1 ENSG00000114626	207.744	9.8703	56.5573	13.2264	38.6695	13.648	17.3696	37.5733
ABTB2 ENSG00000166016	43.9857	0.0387704	28.4949	1.08507	4.69652	0.0642823	0.155153	0.0486413
AC004158.1 ENSG00000280264	0.072345	0.159524	0.114378	0.211996	0.0643573	0.0346208	0.00545789	0.548195
AC004381.6 ENSG00000005189	0.713405	25.9047	15.6291	0.370019	0.286669	0.320061	0.472385	0.155754
AC004754.3 ENSG00000269881	1.8131	2.95949	0.0497017	1.19443	1.44858	1.28051	0.103269	0.105425
AC004813.1 ENSG00000279777	0.75153	0.38344	1.98766	0.456722	0.431084	0.846248	0.115154	0.057317
AC004824.1 ENSG00000280226	0.426707	0.0857649	0.844798	0.170978	0.123191	0.0505867	0.0265669	0.000655547
AC005281.1 ENSG00000226690	3.11498	0.319643	0.398862	0.573034	2.45818	0.124569	0.123893	0.0479212
AC005477.1 ENSG00000280188	0.0344519	0.00301638	0.0046373	0.422082	0.330478	0.0818573	0.0466053	0.057993
AC005480.1 ENSG00000279461	3.53989	3.0495	0.000269544	2.17688	0.0856628	0.534036	0.0348187	0.740263
AC006116.20 ENSG00000267710	0.866218	1.37649	0.328189	0.334017	3.82361	0.541934	0.109173	0.232399
AC006386.1 ENSG00000279115	2.77266	2.39845	0.334811	0.103795	1.51641	0.137718	2.49649	3.16004
AC006994.3 ENSG00000279317	0.206396	1.01567	0.82866	0.278922	0.106267	0.0882312	0.110406	0.496925
AC007906.1 ENSG00000279018	0.191127	1.85315	1.14363	0.0723468	0.229593	0.139481	0.327349	0.834474
AC008074.1 ENSG00000279644	0.806043	0.568699	0.378683	0.246534	0.373579	0.151333	0.225033	2.10592
AC008522.1 ENSG00000279232	0.668618	0.393052	1.15517	0.0168625	0.111761	3.02537	1.07719	0.371196
AC008686.1 ENSG00000280221	0.247548	0.332118	0.598155	0.125634	0.0352658	0.531395	0.00259535	0.380101
AC008759.1 ENSG00000279471	0.155716	0.0496118	0.631322	0.1709	0.0160819	0.205586	0.448519	0.00615598
AC008914.1 ENSG00000279768	0.361332	0.0358953	0.57535	0.190523	0.00362229	0.0195156	0.322968	0.372872
AC009014.3 ENSG00000271824	0.107399	5.47129	0.687092	3.35708	1.05871	1.11292	0.182827	0.00355091
AC010731.4 ENSG00000235118	0.01628	0.272121	0.144483	0.061068	0.363752	0.0119045	0.00880526	0.0620372
AC012005.1 ENSG00000279274	14.3525	4.65616	4.8722	6.11326	1.64824	0.157471	1.91956	0.444103
AC013461.1 ENSG00000091436	52.4779	9.01067	0.318954	11.0853	59.7299	2.70785	2.34706	7.24214
AC016549.1 ENSG00000281325	0.283785	0.45164	0.06852	0.28121	0.220514	0.00579215	0.0151528	0.0316212
AC021106.1 ENSG00000279386	0.213662	0.0395459	0.0646841	0.0188475	0.758715	0.212147	0.0994744	0.00860443
AC024060.1 ENSG00000281584	0.0190708	0.302365	0.0101699	0.603101	0.435988	1.42655	0.502666	0.171556
AC025335.1 ENSG00000179859	8.28593	1.64827	12.9428	0.247116	0.453863	1.45297	0.454184	1.94208
AC069063.2 ENSG00000279380	0.429202	0.0737616	0.914748	0.419598	0.321126	0.0319941	0.0632175	0.211345
AC073657.1 ENSG00000279937	0.59749	0.285451	0.0267785	0.407925	0.349588	0.485053	0.0635347	0.217013
AC074033.1 ENSG00000281137	2.27367	0.998848	0.32239	0.74074	0.113028	3.2882	2.57425	0.643882
AC087350.1 ENSG00000281527	0.0565098	0.430939	0.0524953	0.0864452	0.475101	0.0904942	0.147447	0.109939
AC090498.1 ENSG00000279483	84.2882	316.013	73.1024	0.276658	0.839078	16.6315	11.178	18.8919
AC104981.1 ENSG00000278938	0.467078	0.126137	0.205586	0.201178	0.0576559	0.136574	0.153406	0.0407947
AC105009.1 ENSG00000281855	0.12844	0.00457125	0.43798	0.00127285	0.341563	0.437694	0.091539	0.636872
AC105052.1 ENSG00000279168	0.0757882	1.74901	0.040692	0.0875357	0.55539	4.22774	0.415469	0.669084
AC110615.1 ENSG00000279909	4.53355	1.21487	5.01961	1.95615	4.55635	0.743881	0.825561	4.68602
AC113404.1 ENSG00000254893	0.325566	1.13118	15.9627	0.198565	0.98445	19.9006	42.8553	1.33908
AC118758.1 ENSG00000268187	0.0961225	0.119318	0.151933	0.004962	1.09028	0.0492311	0.0883854	0.452597
AC131097.4 ENSG00000216921	0.489388	0.0136777	4.35387	0.312911	0.268597	0.569568	1.60661	4.47146
AC131263.1 ENSG00000280550	0.0147169	0.278814	0.611308	0.0116378	0.588945	0.0442087	0.481117	0.208223
AC138517.6 ENSG00000283288	0.0501804	0.591797	0.0214632	0.658336	0.162625	0.134226	0.151865	0.23739
AC138969.4 ENSG00000183889	10.158	16.6588	113.174	10.297	162.502	13.0561	3.92788	15.4504
AC241377.1 ENSG00000281741	13.6343	9.93685	0.966345	3.68419	3.06806	2.01416	3.62082	0.653001
AC241585.1 ENSG00000281571	1.47021	2.07199	0.00753743	1.12639	0.175095	0.326113	1.33875	0.221232
AC242988.1 ENSG00000278939	0.110215	0.198377	0.160921	0.116935	0.107952	0.191434	0.095923	0.116352
AC243756.1 ENSG00000270339	0.00580215	0.411718	0.343373	0.00447031	0.0122639	0.0251409	0.536512	0.459482
AC245100.1 ENSG00000280649	10.6825	0.713463	7.39439	6.53673	0.199213	1.55044	0.197612	13.0956
ACAA1 ENSG00000060971	193.356	85.6594	154.106	126.768	25.9484	0.266295	0.00123966	122.815
ACAA2 ENSG00000167315	51.4132	16.1925	25.4357	0.861017	0.390945	6.68194	33.5071	2.96572
ACACA ENSG00000278540	2.31199	14.1603	60.2617	24.7317	0.0740186	11.7561	4.89797	31.9858
ACACB ENSG00000076555	87.694	0.153479	1.66821	0.000663315	1.25362	113.339	0.825306	1.27396
ACAD10 ENSG00000111271	0.162115	1.80225	0.103368	10.0304	14.6669	0.667389	4.02538	0.163317
ACAD11 ENSG00000240303	0.054293	0.412117	1.63258	0.37681	0.14226	0.441257	0.37657	1.05635
ACAD8 ENSG00000151498	1.21612	4.30038	0.0425172	2.29521	2.00173	0.0264174	29.2224	0.15994
ACAD9 ENSG00000177646	49.5307	3.75026	133.688	0.435965	31.9758	0.326661	0.99953	38.4745
ACADL ENSG00000115361	0.208454	25.4725	0.122884	2.58422	0.195685	1.87935	14.1813	0.0001652
ACADM ENSG00000117054	0.480289	4.14689	20.1617	13.4616	11.2585	2.21521	6.65867	51.6255
ACADS ENSG00000122971	2.83689	50.0921	0.492649	0.161529	17.0327	23.0532	13.6256	0.909526
ACADSB ENSG00000196177	2.23549	0.13491	19.7855	7.7807	3.95276	4.06885	0.663912	3.19416
ACADVL ENSG00000072778	209.357	427.556	900.893	360.314	386.643	471.534	465.763	185.378
ACAN ENSG00000157766	0.756212	1.83143	1.08113	1.15924	0.760326	3.34109	0.0148632	4.98367
ACAP1 ENSG00000072818	1.32127	11.2856	7.03294	8.27295	7.90097	24.6172	0.180698	4.62354
ACAP2 ENSG00000114331	1.00783	0.787693	30.7198	2.2848	61.9896	0.164641	4.08794	3.58035
ACAP3 ENSG00000131584	59.5617	86.4247	20.8597	35.0265	16.059	18.2408	0.342816	19.0883
ACAT1 ENSG00000075239	76.0736	10.1455	1.04068	49.097	5.69941	44.0731	3.75625	14.3912
ACAT2 ENSG00000120437	2.39403	39.2302	112.784	21.3178	1.4875	4.13805	24.7238	6.99961
ACBD3 ENSG00000182827	4.18356	0.467673	27.3675	24.5175	0.0910508	2.08399	9.59217	50.6318
ACBD4 ENSG00000181513	119.576	18.7282	1.03003	47.406	3.30462	1.6554	9.69432	111.697
ACBD5 ENSG00000107897	5.67022	5.12495	1.98328	14.1348	0.367184	0.28771	0.159969	1.29504
ACBD6 ENSG00000230124	11.4117	13.2624	15.913	2.6986	50.8189	10.2921	14.1035	1.13674
ACCS ENSG00000110455	1.69877	19.7654	1.60862	19.0671	10.2683	3.9065	0.000512442	4.55166
ACCSL ENSG00000205126	0.927088	0.282874	3.37094	0.206533	0.268767	0.118369	0.771265	1.90108
ACD ENSG00000102977	10.2969	32.9561	8.93509	31.5944	19.2106	12.9854	18.6276	9.38482
ACE ENSG00000159640	12.1197	0.867113	59.5401	0.222067	0.889629	2.72979	0.34082	19.0732
ACE2 ENSG00000130234	2.64566	0.711395	0.583622	0.0146815	0.0484136	0.128345	0.545613	0.230575
ACER1 ENSG00000167769	0.444656	0.186942	1.13014	0.0518337	1.78057	0.0817637	0.00186262	0.0742072
ACER2 ENSG00000177076	0.947364	0.034032	0.288845	0.0373691	0.07555	0.0845312	0.00250379	0.459501
ACER3 ENSG00000078124	33.4091	11.7027	8.95512	2.01959	0.352481	0.869689	1.59906	9.86655
ACHE ENSG00000087085	0.901227	17.0322	63.4986	0.800567	46.4744	70.8496	1.11736	23.4203
ACIN1 ENSG00000100813	37.9173	26.9823	111.885	35.4353	4.29252	20.7366	15.4575	75.9045
ACKR1 ENSG00000213088	3.18961	0.0991469	1.16254	0.302937	47.1805	107.572	0.718212	3.29482
ACKR2 ENSG00000144648	8.30637	1.78034	2.64903	0.641467	0.606113	1.56723	1.8844	1.24878
ACKR3 ENSG00000144476	23.8632	3.30228	34.4291	0.192753	7.85051	79.9321	1.89076	0.877503
ACKR4 ENSG00000129048	0.221191	0.291085	0.186081	0.78078	0.254938	0.481802	0.00325403	0.00682176
ACLY ENSG00000131473	10.2477	10.5734	18.5448	25.9733	0.922473	3.93124	26.0367	11.6061
ACMSD ENSG00000153086	0.523627	0.104613	1.4991	0.0797043	0.0663623	0.102371	0.100886	0.0206315
ACO1 ENSG00000122729	15.758	0.588603	11.0181	1.15268	3.67167	0.00776624	2.24525	3.16739
ACO2 ENSG00000100412	127.264	3.0063	54.4305	21.551	3.44346	1.23313	98.0044	22.7448
ACOD1 ENSG00000102794	0.722696	0.792037	0.0778672	0.373666	0.682998	0.453922	0.00252652	0.00462733
ACOT1 ENSG00000184227	68.015	5.3218	21.4356	3.16503	9.73564	3.59714	6.52985	2.43702
ACOT11 ENSG00000162390	15.6973	3.37375	21.2753	0.887829	2.61536	3.94932	14.771	12.7985
ACOT12 ENSG00000172497	7.52501	0.362421	0.156339	0.065461	0.0448069	0.419772	4.45854	0.516691
ACOT13 ENSG00000112304	1.15055	3.42555	6.25282	37.943	18.1644	0.760712	8.86086	15.7152
ACOT2 ENSG00000119673	128.979	2.50429	8.94344	2.83116	0.0808793	8.01513	0.944108	8.67552
ACOT4 ENSG00000177465	0.095549	8.49734	1.40403	0.218566	0.049218	0.346465	0.0314123	0.216726
ACOT7 ENSG00000097021	93.0429	0.983999	12.5029	16.5642	44.1164	6.14885	18.8929	1.222
ACOT8 ENSG00000101473	29.2109	14.0131	15.1741	0.246444	9.1484	11.7766	14.1927	1.27205
ACOT9 ENSG00000123130	41.281	27.8834	19.7407	35.446	0.542915	56.1811	3.06115	2.2477
ACOX1 ENSG00000161533	117.838	107.643	84.3473	62.1716	6.47826	7.08349	28.2524	104.546
ACOX2 ENSG00000168306	23.2595	2.31838	1.08629	1.29874	7.99561	36.0265	15.1087	2.88044
ACOX3 ENSG00000087008	8.21513	6.98507	14.3293	9.23043	0.456696	23.5962	56.2596	0.737799
ACOXL ENSG00000153093	0.52351	0.0370795	2.06253	1.17306	0.153826	1.26099	1.50034	1.75347
ACP1 ENSG00000143727	0.180253	16.6026	55.2545	29.7063	2.80392	8.48571	18.7157	2.22657
ACP2 ENSG00000134575	53.0452	51.4587	5.00689	34.2671	7.42343	0.29952	39.117	70.1517
ACP5 ENSG00000102575	1.67264	2.06847	29.2268	5.65355	43.8641	0.248531	15.2066	1.53036
ACP6 ENSG00000162836	2.01242	32.0434	24.6369	15.7662	0.328464	29.5343	0.22175	1.83331
ACP7 ENSG00000183760	0.0679824	1.28306	0.989778	0.00956674	0.894427	1.96221	0.139401	2.2237
ACPP ENSG00000014257	0.023514	77.8595	185.046	1107.86	0.210898	0.162465	116.718	2.82156
ACPT ENSG00000142513	0.93006	0.0029597	0.0174886	0.0454784	0.739707	0.958332	0.426605	0.087676
ACR ENSG00000100312	1.2901	2.98599	2.31839	0.283222	0.0155887	0.0117255	1.44925	0.494475
ACRBP ENSG00000111644	0.826875	2.1574	0.135788	2.00557	0.231374	3.21151	2.37713	0.0827563
ACRC ENSG00000147174	0.270628	0.573256	0.000920441	1.02754	0.597995	3.64244	0.966447	1.28582
ACSBG1 ENSG00000103740	0.287175	19.3797	1.35775	0.450889	0.0381091	2.85093	8.67934	4.55601
ACSBG2 ENSG00000130377	0.286074	0.095554	0.222828	0.0149039	0.294405	0.251659	0.00241127	0.863625
ACSF2 ENSG00000167107	11.7168	53.2401	60.7329	6.59175	42.0487	6.96398	2.68175	1.59697
ACSF3 ENSG00000176715	94.0207	32.4202	12.9249	27.1114	2.85577	43.4568	22.6715	0.338135
ACSL1 ENSG00000151726	3.79763	0.455535	54.4367	26.111	2.58416	8.08755	16.274	0.0982747
ACSL3 ENSG00000123983	3.30555	0.472725	84.4056	46.286	0.421271	3.05775	74.7629	3.20227
ACSL4 ENSG00000068366	7.12349	1.74959	66.1939	9.91661	1.51849	45.3801	0.519776	2.73433
ACSL5 ENSG00000197142	3.77908	8.04067	168.235	0.104464	133.866	1.24505	10.2744	2.69588
ACSL6 ENSG00000164398	6.90689	0.498242	0.242313	0.285697	0.0594991	0.457165	0.0468416	0.550146
ACSM1 ENSG00000166743	0.172837	13.709	0.103853	2.16031	0.252542	0.0314949	6.81914	1.41731
ACSM2A ENSG00000183747	0.368636	0.0940727	0.300833	0.308752	0.188088	0.197261	0.0214138	0.0744514
ACSM2B ENSG00000066813	0.189907	1.75128	1.59635	0.000131902	0.976081	1.23291	0.603658	0.529704
ACSM3 ENSG00000005187	1.49462	26.3041	0.178589	13.4431	0.383503	0.21946	15.7864	7.61281
ACSM4 ENSG00000215009	0.00593996	0.0606064	1.06557	0.034118	0.441037	0.288515	0.0509864	0.408267
ACSM5 ENSG00000183549	2.88578	0.58663	0.594695	0.677386	0.44854	0.232409	1.28217	0.246184
ACSM6 ENSG00000173124	0.925232	0.815905	1.42097	0.366509	0.201304	0.0542422	0.468722	1.23054
ACSS1 ENSG00000154930	1.45282	88.7269	41.1077	75.0456	0.455829	81.7244	53.489	54.5031
ACSS2 ENSG00000131069	9.0315	219.217	47.3349	1.90031	40.0682	136.353	27.2948	1.46913
ACSS3 ENSG00000111058	0.727271	1.27645	5.74221	11.2568	4.09505	17.1977	1.10412	0.184986
ACTA1 ENSG00000143632	5.21285	12.7212	0.761079	0.24557	3.5232	1.40652	0.393768	0.0582704
ACTA2 ENSG00000107796	2606.98	641.084	7.53412	0.153546	2.00435	183.803	3.13775	1.36124
ACTB ENSG00000075624	11570.5	2472.25	5026.76	718.259	4131.07	8712.55	446.986	1077.53
ACTBL2 ENSG00000169067	1.90647	0.555364	0.0246016	0.0720818	0.510673	0.0525473	0.0124771	0.0473658
ACTC1 ENSG00000159251	42.4287	31.9626	1.13131	0.0277501	1.77442	2.21998	0.544751	1.03918
ACTG1 ENSG00000184009	34.3913	1256.63	12912.4	1287.43	999.041	391.007	402.363	611.553
ACTG2 ENSG00000163017	15028.1	2355.37	0.638792	3.50862	1.74556	285.658	0.139523	6.6864
ACTL10 ENSG00000182584	0.669652	20.9985	2.6842	1.98351	0.849349	1.69964	0.602929	0.0583111
ACTL6A ENSG00000136518	14.1333	2.6456	3.41594	18.6936	1.37851	1.91436	0.00215561	0.552733
ACTL6B ENSG00000077080	0.152219	6.32789	0.321566	0.154909	0.433812	0.0110053	0.0995461	1.37662
ACTN1 ENSG00000072110	1516.96	42.6454	1224.46	198.774	633.214	852.665	107.859	48.7709
ACTN2 ENSG00000077522	0.133903	1.0589	0.672183	2.71377	0.42145	0.845192	1.02055	0.154465
ACTN3 ENSG00000248746	0.0112735	0.190782	0.296616	1.01499	0.265249	0.170997	0.693143	0.0775769
ACTN4 ENSG00000130402	438.814	64.7041	679.405	167.992	61.9393	166.285	60.4466	60.4029
ACTR10 ENSG00000131966	0.41779	2.86436	41.4625	15.313	6.69625	4.09178	12.2997	0.183145
ACTR1A ENSG00000138107	243.643	111.228	32.0604	0.905017	46.544	12.154	7.54516	6.34004
ACTR1B ENSG00000115073	25.8185	64.7765	136.84	45.199	154.27	21.7925	49.8037	53.7636
ACTR2 ENSG00000138071	9.13845	0.135162	156.486	60.8828	8.95647	76.97	22.029	41.7426
ACTR3 ENSG00000115091	17.7724	0.0555907	113.858	0.210065	0.692917	4.79057	2.06503	41.2894
ACTR3B ENSG00000133627	3.84677	1.12139	7.94909	0.044291	1.58462	8.05511	0.676728	0.104495
ACTR3C ENSG00000106526	2.62421	4.07335	3.25278	0.495841	0.09245	1.54732	4.43906	3.59236
ACTR5 ENSG00000101442	1.27598	4.82372	1.30853	3.28129	1.09155	4.0341	0.29374	0.0417026
ACTR6 ENSG00000075089	0.556591	3.34344	6.35388	4.15126	6.52793	1.57948	2.84219	1.87927
ACTR8 ENSG00000113812	0.0379433	0.115881	19.0185	3.99381	2.91175	5.76666	1.68226	1.04124
ACTRT3 ENSG00000184378	1.06205	4.27606e-09	1.02186	0.551675	0.000575034	0.545494	0.415721	1.19825
ACVR1 ENSG00000115170	22.2681	2.77822	0.966071	3.03738	0.555422	0.473623	1.05398	5.96876
ACVR1B ENSG00000135503	3.50253	1.64677	44.4834	2.47408	2.99977	0.0010459	8.45797	3.1255
ACVR1C ENSG00000123612	0.0135924	0.337681	1.33093	0.164986	1.62061	0.689063	0.014341	2.85266
ACVR2A ENSG00000121989	0.173502	0.020335	4.26363	2.07364	13.3086	1.92616	0.564807	1.07234
ACVR2B ENSG00000114739	0.528125	3.61165e-05	3.94598	3.8546	0.593644	0.240425	2.70393	0.233857
ACVRL1 ENSG00000139567	129.091	120.11	0.82368	3.40519	168.012	17.6483	0.931553	2.51079
ACY1 ENSG00000243989	0.899589	2.59732	21.9985	7.82214	29.8035	18.6672	0.500964	0.627308
ACY3 ENSG00000132744	0.184869	0.254605	4.09472	1.67774	0.14486	0.437634	0.183	0.242525
ACYP1 ENSG00000119640	4.37793	4.58534	0.84668	22.6594	0.702499	1.59587	0.845609	2.29239
ACYP2 ENSG00000170634	8.83151	6.41723	14.0671	4.03813	0.284614	27.4438	0.318727	0.562314
ADA ENSG00000196839	11.7682	0.0514672	0.295283	1.26107	60.2978	0.807628	0.404625	4.3182
ADAD1 ENSG00000164113	0.0790713	0.218177	0.379666	0.0365244	0.127687	0.747411	0.00799555	0.107731
ADAD2 ENSG00000140955	0.531137	0.210934	2.21098e-05	2.60746	0.372877	0.218605	0.427798	0.0652245
ADAL ENSG00000168803	8.311	2.65201	6.80295	19.3776	0.541704	0.383975	1.00383	0.520968
ADAM10 ENSG00000137845	3.36042	0.379349	68.0835	49.0297	44.4335	0.741537	2.52932	8.11451
ADAM11 ENSG00000073670	4.28758	0.688478	0.00208903	0.223514	0.0323455	29.0721	0.00550529	1.33071
ADAM12 ENSG00000148848	2.24783	2.5443	0.253666	5.2734	1.48102	0.367196	0.104779	1.8461
ADAM15 ENSG00000143537	15.5595	1.06989	72.9777	32.0592	0.328297	152.806	35.5195	9.59357
ADAM17 ENSG00000151694	27.6054	0.755485	27.6092	1.91772	0.635677	0.0356229	2.44368	0.485763
ADAM18 ENSG00000168619	0.232997	0.164635	0.120907	0.135735	0.202977	0.0720807	0.0129498	0.506316
ADAM19 ENSG00000135074	47.9875	0.89679	0.723365	1.01185	0.481471	0.783055	0.0720522	1.05882
ADAM2 ENSG00000104755	5.9551	3.44688	1.17264	1.042	0.375799	1.62556	0.272379	1.30787
ADAM20 ENSG00000134007	0.00679511	0.513872	1.01331	0.206204	0.2596	0.201575	0.632437	0.276965
ADAM22 ENSG00000008277	10.2062	3.35306	0.0252208	0.107399	1.25468	0.70316	0.31826	18.9017
ADAM23 ENSG00000114948	0.843539	2.27074	0.382994	0.765089	3.42982	0.063361	6.00504	3.79239
ADAM28 ENSG00000042980	17.0995	0.0434709	7.69917	1.99955	2.13245	2.40648	0.639018	1.33108
ADAM29 ENSG00000168594	0.183017	0.275119	0.383954	0.251567	0.872479	0.426882	0.0478539	0.0158732
ADAM32 ENSG00000197140	0.354989	0.542905	0.0709333	2.86314	0.571795	0.14294	0.0487249	0.768911
ADAM33 ENSG00000149451	385.204	7.81187	50.913	12.5245	0.542596	466.06	24.173	58.2453
ADAM7 ENSG00000069206	0.0607397	0.00761498	0.445743	0.337181	0.0207426	0.167361	0.524941	0.0443286
ADAM8 ENSG00000151651	2.47556	0.388732	40.3489	1.39478	2.16295	8.77618	5.75614	84.8371
ADAM9 ENSG00000168615	4.10512	0.197939	282.096	75.4283	2.24004	1.23126	67.1373	39.8747
ADAMDEC1 ENSG00000134028	0.0505755	0.33244	0.346405	0.211664	1.02568	0.619315	0.000326839	0.379354
ADAMTS1 ENSG00000154734	108.361	8.09487	87.5447	0.15123	77.7834	643.378	25.92	46.9738
ADAMTS10 ENSG00000142303	62.8594	1.57831	4.22439	6.78666	8.2301	93.4919	0.45144	16.5817
ADAMTS12 ENSG00000151388	0.312868	0.380883	7.6238	4.53533	7.74829	0.869128	0.750917	0.116044
ADAMTS13 ENSG00000160323	8.30268	28.3923	18.5842	8.21746	0.615668	0.764824	0.124435	4.64112
ADAMTS14 ENSG00000138316	1.09298	0.506749	0.46539	0.00403148	0.135492	14.7167	0.98463	0.0613518
ADAMTS15 ENSG00000166106	42.3953	0.402369	0.0348117	0.369149	0.605431	4.43239	1.06355	1.20275
ADAMTS16 ENSG00000145536	0.712569	0.0688631	0.225301	0.020208	0.487989	0.00647998	0.327602	0.0665283
ADAMTS17 ENSG00000140470	0.924302	1.71994	0.00326318	0.0426302	5.031	2.93762	7.57858	0.0372192
ADAMTS18 ENSG00000140873	1.57567	0.0415485	0.362309	1.61082	5.7743	0.00966544	0.00567554	0.297435
ADAMTS19 ENSG00000145808	0.288294	0.233443	0.0353196	0.101826	0.014989	0.10779	0.00125596	0.269178
ADAMTS2 ENSG00000087116	1.2312	24.4954	1.4024	0.457685	0.500093	4.44423	0.342455	0.0376647
ADAMTS20 ENSG00000173157	0.0690199	0.0562847	0.0458613	0.75594	0.147346	0.249958	0.473213	0.22174
ADAMTS3 ENSG00000156140	0.285413	0.38031	0.0638981	0.314186	0.0911824	0.214009	0.491841	0.261427
ADAMTS4 ENSG00000158859	0.00785009	2.39985	16.5043	2.31762	0.976986	162.827	2.15548	0.0265587
ADAMTS5 ENSG00000154736	22.2707	1.79145	3.66114	1.7999	1.47849	4.23669	1.12612	0.234496
ADAMTS6 ENSG00000049192	0.0671749	0.104198	0.136609	0.0301642	0.0420214	0.4539	0.173389	0.158802
ADAMTS7 ENSG00000136378	0.33171	12.3026	2.35072	0.894873	1.21903	9.78421	1.95444	7.93813
ADAMTS8 ENSG00000134917	20.5954	0.549976	86.2282	0.0427561	4.40369	25.4426	0.696786	7.07773
ADAMTS9 ENSG00000163638	0.00524928	19.6948	2.93221	2.06558	0.402116	17.1901	6.52332	0.0351355
ADAMTSL1 ENSG00000178031	8.98488	9.15619	0.132215	11.3537	2.46207	0.742013	11.9595	8.53824
ADAMTSL2 ENSG00000197859	0.0078071	76.8927	2.84973	1.01473	0.908258	9.45862	14.4004	58.5232
ADAMTSL3 ENSG00000156218	0.594913	6.30465	7.03308	7.50357	0.290382	1.87247	0.458036	2.7849
ADAMTSL4 ENSG00000143382	9.70462	59.2928	0.638483	1.16795	11.0959	10.8838	0.390614	0.170968
ADAMTSL5 ENSG00000185761	9.88289	27.6645	0.303585	0.427055	0.420712	1.86957	1.04958	0.091005
ADAP1 ENSG00000105963	1.26903	28.8795	0.52285	0.0096556	3.92207	0.512008	2.91912	6.23425
ADAP2 ENSG00000184060	16.8134	3.60753	2.15234	0.137408	6.00559	0.0195038	0.589884	0.0146336
ADAR ENSG00000160710	7.96162	504.855	84.0747	29.2002	90.2985	59.1938	133.594	53.9646
ADARB1 ENSG00000197381	65.8386	0.040557	10.2391	12.9366	0.44894	0.59264	0.318445	3.38877
ADARB2 ENSG00000185736	0.0116883	0.0602871	0.344868	0.236259	0.12432	0.189322	0.324607	0.0526885
ADAT1 ENSG00000065457	2.06916	15.1476	39.4928	1.13061	0.591583	0.259495	6.92331	17.3955
ADAT2 ENSG00000189007	8.60996	0.779585	0.15468	9.11581	1.55134	1.08237	2.03468	0.73328
ADAT3 ENSG00000213638	0.378892	0.814039	0.621197	0.0128032	0.118135	0.0203822	0.0285599	0.21824
ADCK1 ENSG00000063761	5.71477	6.81007	18.0193	20.7002	10.6598	1.72417	0.052328	0.552355
ADCK2 ENSG00000133597	65.4937	24.5192	0.877225	21.4544	22.694	60.8143	5.23951	4.65687
ADCK3 ENSG00000163050	0.520973	78.2895	22.7589	22.3657	49.1846	61.0901	32.2794	13.3177
ADCK4 ENSG00000123815	29.869	2.24496	28.5772	7.57616	10.8896	12.2536	0.474658	2.9579
ADCK5 ENSG00000173137	14.3312	0.424758	1.89216	1.92757	1.2783	11.731	24.756	11.7269
ADCY1 ENSG00000164742	1.42683	0.932719	0.755524	0.17217	5.77988	0.110271	0.166448	1.49954
ADCY10 ENSG00000143199	0.195078	1.02303	5.51172	0.256211	0.82363	0.166062	0.619335	0.271611
ADCY2 ENSG00000078295	0.118126	15.4419	12.9892	4.85601	56.9161	0.311352	0.724488	5.11393
ADCY3 ENSG00000138031	4.97594	2.14631	17.7935	10.1222	79.1319	102.815	12.2141	22.6514
ADCY4 ENSG00000129467	41.0148	1.24424	15.7354	0.140381	14.5021	3.31342	2.32709	25.5629
ADCY5 ENSG00000173175	521.378	57.6089	14.8668	2.44743	5.55342	2.381	0.0258536	0.622526
ADCY6 ENSG00000174233	56.1931	3.14199	130.594	98.2286	67.6809	7.2008	28.1744	28.3248
ADCY7 ENSG00000121281	1.19989	0.097372	3.87387	0.778603	17.9006	4.97669	2.0392	7.64603
ADCY9 ENSG00000162104	26.784	7.79749	1.72182	2.8351	9.24143	11.9449	3.6334	0.209396
ADCYAP1 ENSG00000141433	0.431757	0.964457	1.11372	0.0205997	1.48028	1.72141	0.0380369	0.542566
ADCYAP1R1 ENSG00000078549	6.76336	0.00178704	3.79167	1.20269	0.768692	0.0805321	0.0433952	0.0737451
ADD1 ENSG00000087274	199.454	13.0686	24.5463	45.2209	8.64782	64.745	8.02211	39.716
ADD2 ENSG00000075340	0.893474	3.53419	0.150929	0.805773	0.315873	0.048979	0.0333369	1.08652
ADD3 ENSG00000148700	1.40303	3.16853	24.6929	19.52	32.4859	7.48785	0.546832	0.807721
ADGB ENSG00000118492	0.803428	3.81555	1.16118	1.58784	0.656894	3.59417	0.0487781	0.952239
ADGRA1 ENSG00000197177	0.418319	0.161662	0.124956	0.134784	0.0168617	0.190046	0.0159389	0.00462565
ADGRA2 ENSG00000020181	1018.26	123.062	16.654	33.1268	205.925	96.3325	13.8233	38.1274
ADGRA3 ENSG00000152990	14.7853	0.921507	17.7863	14.9146	0.341403	0.988942	7.93657	0.326798
ADGRB1 ENSG00000181790	0.41731	7.41635	4.27583	1.47391	3.54811	7.34196	2.10867	0.102061
ADGRB2 ENSG00000121753	5.74171	17.4132	0.12547	0.591044	0.367039	8.35611	0.614805	0.129792
ADGRB3 ENSG00000135298	0.00678355	1.89417	0.145422	0.00698575	4.07888	1.07355	0.306835	2.4774
ADGRD1 ENSG00000111452	32.1577	8.12475	4.18391	0.632635	0.724536	2.59422	0.876297	4.83408
ADGRD2 ENSG00000180264	0.821278	0.514962	0.625606	0.331342	0.72894	1.90967	0.00414146	0.442377
ADGRE1 ENSG00000174837	0.156984	0.601882	0.283309	0.503198	1.37874	0.0143045	0.0615659	0.155106
ADGRE2 ENSG00000127507	10.2611	0.832442	0.29978	1.04682	0.0576976	1.5424	10.2959	0.233619
ADGRE3 ENSG00000131355	0.540812	0.0817732	1.21565	0.0106357	0.000525741	0.0968517	0.773318	0.0879078
ADGRE5 ENSG00000123146	79.985	7.99611	158.939	19.876	92.398	54.2245	1.00023	22.3241
ADGRF1 ENSG00000153292	2.86596	0.000256976	202.109	0.426369	2.81664	1.52427	0.2482	11.9838
ADGRF2 ENSG00000164393	0.0321992	0.170029	0.187165	0.018248	0.00426468	0.0129413	0.191246	0.108602
ADGRF3 ENSG00000173567	1.12935	0.184847	0.00927707	0.00220823	0.654665	0.0723193	0.205338	0.0947467
ADGRF4 ENSG00000153294	0.924527	0.171178	5.13228	0.508261	0.120882	0.000129395	0.0270226	0.0459319
ADGRF5 ENSG00000069122	0.155767	1.81804	1.15904	8.48224	2.03812	4.99528	1.18196	0.892121
ADGRG1 ENSG00000205336	1.1468	41.8561	143.837	119.807	16.0879	5.47492	27.544	57.5167
ADGRG2 ENSG00000173698	1.26345	0.521604	0.0662754	0.77366	0.189054	0.343432	0.46904	0.88638
ADGRG3 ENSG00000182885	0.401008	0.861239	2.58319	0.0861466	0.916726	1.95499	1.08953	2.42486
ADGRG4 ENSG00000156920	1.89571	0.321116	0.684038	0.459627	0.114688	0.0527324	0.154916	0.758849
ADGRG5 ENSG00000159618	4.87015	0.465912	0.398429	0.154323	0.327772	12.6674	1.7374	1.27851
ADGRG6 ENSG00000112414	0.941755	0.0105932	30.2512	6.46348	0.0287346	0.0140463	0.430374	2.29634
ADGRL1 ENSG00000072071	22.7819	30.49	15.7911	7.09544	39.672	4.45779	0.939328	40.1991
ADGRL2 ENSG00000117114	4.33081	9.15381	3.7492	6.09399	6.23219	4.99984	30.729	24.6852
ADGRL3 ENSG00000150471	0.708062	2.33709	0.185308	0.199309	0.47021	0.279391	0.0828557	0.911385
ADGRL4 ENSG00000162618	0.916829	2.33197	1.93908	0.651651	0.350196	30.773	0.285763	2.704
ADGRV1 ENSG00000164199	0.19035	1.10323	4.55985	0.82038	0.812932	2.78981	10.336	1.04602
ADH1B ENSG00000196616	3.97447	23.4425	1.20459	8.6034	0.534419	0.0466059	0.637288	0.0977222
ADH1C ENSG00000248144	1.29618	1.13245	1.11434	0.54791	0.196786	0.650054	0.588033	0.096788
ADH4 ENSG00000198099	0.10215	0.440064	0.051359	0.417264	0.307717	0.0148857	0.0174543	0.0803867
ADH5 ENSG00000197894	70.4968	174.226	32.7828	5.54138	76.3819	0.759723	3.74649	0.892235
ADH6 ENSG00000172955	3.41208	2.06524	0.419989	0.546577	0.654364	1.33002	0.399276	1.33658
ADH7 ENSG00000196344	0.20315	0.0016262	0.17989	0.104584	0.0182595	0.441351	0.033235	0.00605329
ADHFE1 ENSG00000147576	4.20422	5.30977	30.6798	18.7591	1.34862	19.2624	18.2176	0.000250153
ADI1 ENSG00000182551	145.883	212.148	45.6007	93.5237	43.5036	122.888	149.085	42.5626
ADIPOQ ENSG00000181092	0.761835	0.138052	0.320718	0.00345468	0.108594	0.540242	0.112383	0.082619
ADIPOR1 ENSG00000159346	1.38004	5.29797	126.364	29.9009	27.1213	0.667566	34.0593	57.7944
ADIPOR2 ENSG00000006831	2.12971	16.0235	1.81604	16.1812	55.644	2.32709	0.152666	65.6252
ADIRF ENSG00000148671	2082.28	570.984	737.509	407.157	465.386	459.407	298.595	47.9001
ADK ENSG00000156110	7.87683	7.11191	41.4018	8.36374	7.05032	0.107076	1.4153	67.3544
ADM ENSG00000148926	0.282586	0.0139937	117.052	0.811831	24.7805	11.6134	1.5018	5.66676
ADM2 ENSG00000128165	0.289438	0.657921	7.86334	2.476	0.264328	4.81111	0.0125077	1.51073
ADM5 ENSG00000224420	0.430486	1.49133	6.57512	0.427682	3.26807	6.97912	0.0612948	0.704972
ADNP ENSG00000101126	60.5106	22.1572	23.2815	1.49412	3.21886	1.06124	29.0695	15.9707
ADNP2 ENSG00000101544	0.0560568	6.971	7.88222	4.74	0.195446	3.01548	0.20032	5.15635
ADO ENSG00000181915	11.6355	0.611386	0.922443	16.9342	6.72909	1.22837	0.0560631	8.73633
ADORA1 ENSG00000163485	1.05211	1.26413	2.51999	0.685438	0.413648	0.0753366	0.232127	0.436671
ADORA2B ENSG00000170425	0.226168	3.68879	17.6731	0.606594	2.60973	0.139233	0.842631	1.68985
ADORA3 ENSG00000282608	1.6944	1.80767	10.5221	2.07098	1.328	0.247409	7.7726	0.129621
ADPGK ENSG00000159322	0.00151574	8.48763	74.447	27.897	3.50323	1.57819	102.108	2.062
ADPRH ENSG00000144843	0.496531	6.62258	5.94679	0.690271	0.438657	8.67391	20.6445	0.0074809
ADPRHL1 ENSG00000153531	3.01253	0.0953768	16.622	0.260339	0.60917	8.47956	0.220211	5.36742
ADPRHL2 ENSG00000116863	6.03078	21.5044	30.0105	5.88309	0.281552	67.3962	60.1712	0.237709
ADPRM ENSG00000170222	0.63727	2.56438	2.53155	14.7193	0.0746548	1.26522	1.21425	0.155129
ADRA1A ENSG00000120907	8.85729	6.28973	0.0415531	0.0443718	5.44188	0.943741	1.17759	5.24645
ADRA1B ENSG00000170214	0.090304	1.2779	0.386095	1.99562	6.73651e-09	0.141402	0.108456	0.202857
ADRA1D ENSG00000171873	0.298399	10.9334	5.16929	0.180097	9.53633	1.40767	0.0201348	0.0677098
ADRA2A ENSG00000150594	8.15965	18.9197	1.48482	1.68704	19.7344	5.61171	33.9421	12.3048
ADRA2B ENSG00000274286	0.651528	0.199859	1.42371	0.17945	0.0991667	0.564755	0.0104743	0.206307
ADRA2C ENSG00000184160	0.194443	34.6126	5.54459	7.31001	2.84916	47.6554	0.166056	1.00772
ADRB1 ENSG00000043591	5.42706	1.04643	1.54468	1.85066	3.48528	0.619808	6.48149	1.10924
ADRB2 ENSG00000169252	1.52965	29.9183	0.805067	1.57815	0.379786	0.139074	1.7157	0.101924
ADRB3 ENSG00000188778	20.2181	0.0574015	7.42689	0.607949	0.129336	0.68909	0.183353	1.95202
ADRM1 ENSG00000130706	25.0488	89.0327	63.8434	9.51145	67.4949	5.54154	5.59653	52.3156
ADSL ENSG00000239900	0.220061	83.3055	10.961	3.03379	2.45619	2.38996	1.57744	2.31697
ADSS ENSG00000035687	4.00454	4.59697	31.4338	9.94344	8.4526	4.51061	39.638	2.00662
ADSSL1 ENSG00000185100	47.2624	10.9752	2.84503	4.70714	2.12289	0.761917	9.70951	4.3781
ADTRP ENSG00000111863	0.295486	0.174851	0.0329288	0.000450834	0.622319	0.314529	0.386161	0.380656
AEBP1 ENSG00000106624	1843.53	537.988	5.41244	5.92373	522.099	479.807	0.403915	219.017
AEBP2 ENSG00000139154	0.95943	0.884212	16.9372	24.7621	0.163944	20.9591	3.20742	17.1712
AEN ENSG00000181026	34.0877	14.0444	46.0657	1.48262	4.92566	22.0532	24.8886	20.731
AES ENSG00000104964	273.822	200.998	286.703	154.642	212.717	253.071	87.2054	170.758
AF011889.5 ENSG00000241489	0.520455	0.00111242	0.780314	0.809473	0.254597	0.967562	0.0144752	0.150073
AF111168.1 ENSG00000280308	0.0147048	0.0628396	4.24495e-05	0.229367	0.0634423	0.392166	0.139532	0.695277
AFAP1 ENSG00000196526	0.0893594	1.18236	14.0116	0.98493	13.311	27.7634	1.76758	0.203037
AFAP1L1 ENSG00000157510	6.01183	10.1322	0.454466	0.933486	2.16121	0.752467	0.0339288	25.3404
AFAP1L2 ENSG00000169129	0.373966	12.8128	1.27508	1.1966	0.0336202	14.3717	1.23505	1.20754
AFF1 ENSG00000172493	9.18565	0.531945	12.5084	12.0477	3.22138	9.14016	16.5082	6.71783
AFF2 ENSG00000155966	0.0150282	0.773317	0.281021	0.133447	3.71345	0.785615	0.795182	0.582053
AFF3 ENSG00000144218	0.612713	2.22542	22.3542	22.015	0.311435	0.836635	20.2038	0.783143
AFF4 ENSG00000072364	5.67621	0.639773	26.8216	33.1318	26.6316	4.55314	17.9946	15.6849
AFG3L2 ENSG00000141385	2.74208	5.50835	157.746	25.1471	20.3792	12.7767	28.3667	37.0498
AFM ENSG00000079557	1.39144	0.756487	1.08727	0.896393	0.0457691	0.476664	0.536757	0.0717962
AFMID ENSG00000183077	0.599869	16.0761	16.367	19.0099	3.38602	0.725552	47.3556	33.1796
AFP ENSG00000081051	0.78097	0.0522734	0.561956	0.374376	4.3314	0.649353	0.315843	0.280089
AFTPH ENSG00000119844	1.71688	1.17037	37.9248	38.1612	0.0386066	4.57316	44.6006	7.1716
AGA ENSG00000038002	0.0439825	0.125283	9.06154	0.0792139	0.578012	0.285277	8.22226	0.548571
AGAP1 ENSG00000157985	8.13172	0.00839007	36.4896	10.7332	1.89165	2.29251	0.533468	5.3697
AGAP14P ENSG00000279058	0.466437	0.623382	0.828577	1.85009	1.01314	0.939921	0.19383	0.205083
AGAP2 ENSG00000135439	0.874931	3.21495	17.397	1.29228	0.309678	0.657555	0.00629096	0.68617
AGAP3 ENSG00000133612	7.17678	40.7811	64.6481	54.4365	68.673	1.73104	29.8697	49.7035
AGAP4 ENSG00000188234	0.536769	0.267445	2.43259	10.8571	0.719959	0.585992	2.23956	2.94375
AGAP5 ENSG00000172650	0.658362	1.20569	0.333029	0.31129	0.584685	1.0383	0.0745481	0.0270939
AGAP6 ENSG00000204149	0.682209	3.53655	27.0913	18.9874	0.614453	0.247615	6.30059	4.50278
AGAP9 ENSG00000204172	3.4848	0.689255	3.55495e-05	8.21102	13.6166	3.2497	0.805043	0.751935
AGBL1 ENSG00000273540	0.302649	0.148245	1.13247	0.0374067	1.12406	0.00315773	0.0467506	0.00134406
AGBL2 ENSG00000165923	0.125016	0.388356	2.10202	0.199763	5.46906	0.209443	0.0670883	0.128243
AGBL3 ENSG00000146856	0.537572	0.000461598	2.69224	5.54087	0.0492345	1.7249	0.591965	0.164626
AGBL4 ENSG00000186094	0.00224515	0.160086	1.17279	0.102999	0.289116	1.01633	0.108734	0.198287
AGBL5 ENSG00000084693	2.88023	35.2269	36.0809	2.32883	34.322	43.1525	15.2179	1.71151
AGER ENSG00000204305	60.5798	0.811044	88.3495	1.06824	0.303045	5.39015	1.15672	0.0448458
AGFG1 ENSG00000173744	0.811465	15.5628	19.7336	9.42999	0.455375	2.47208	2.24565	0.124312
AGFG2 ENSG00000106351	0.164057	29.1127	44.0734	9.53717	9.82621	0.239034	28.0587	2.86959
AGGF1 ENSG00000164252	5.91854	5.1769	0.111983	3.84016	1.72752	1.23334	12.4658	2.86145
AGK ENSG00000006530	0.737566	13.9236	0.859079	8.60848	1.49993	0.482161	0.596196	0.211013
AGL ENSG00000162688	1.54835	2.75728	2.12708	22.2014	0.0330578	0.581866	5.25137	0.871507
AGMAT ENSG00000116771	0.559652	1.88476	0.316626	0.215131	0.00637598	0.790052	0.222695	0.440294
AGMO ENSG00000187546	0.0842202	0.116666	0.0470254	0.105607	0.0516231	0.111761	0.0026802	0.000241821
AGO1 ENSG00000092847	3.36696	81.6378	61.7065	27.4648	0.368	3.53614	0.0530453	1.96767
AGO2 ENSG00000123908	35.8272	2.41756	34.9598	45.3846	7.98214	75.4405	0.101439	6.89128
AGO3 ENSG00000126070	13.4199	4.89624	10.6503	8.98554	3.41776	0.422794	0.487509	1.84228
AGO4 ENSG00000134698	10.7861	10.0564	0.609872	0.00285011	2.37078	3.69717	6.73351	7.72469
AGPAT1 ENSG00000204310	321.959	27.616	67.3331	64.9531	39.0136	45.4681	37.4557	47.3128
AGPAT2 ENSG00000169692	4.00695	0.773692	8.89738	77.8407	50.513	114.947	53.1744	23.9818
AGPAT3 ENSG00000160216	7.70074	13.7257	102.472	63.8068	14.8381	19.0244	44.8929	36.6912
AGPAT4 ENSG00000026652	3.34321	3.29173	0.0338007	0.0475846	1.41482	4.6113	42.4859	14.6465
AGPAT5 ENSG00000155189	7.07706	0.31611	0.810104	6.52832	10.7118	1.94898	0.0567131	3.03726
AGPS ENSG00000018510	6.75329	2.43029	3.93804	0.45695	5.73407	4.72726	0.0411922	5.08045
AGR2 ENSG00000106541	1.19308	1.95631	1141.69	83.3214	2.61892	21.1083	166.835	52.3294
AGR3 ENSG00000173467	0.297854	1.08444	62.3365	0.367458	1.15883	2.01134	3.52923	1.20906
AGRN ENSG00000188157	0.379227	0.127261	85.7839	11.4201	0.325083	35.2006	20.1452	54.7538
AGT ENSG00000135744	2.73332	2.12215	3.46002	0.355747	0.328745	65.1914	7.31927	0.55349
AGTPBP1 ENSG00000135049	1.77394	0.317773	0.681839	0.552221	0.978463	0.0676304	0.083631	6.35653
AGTR1 ENSG00000144891	0.741836	1.48999	0.593859	0.466039	5.73262	0.310315	5.05204	7.45422
AGTRAP ENSG00000177674	10.1583	265.725	12.532	60.3107	46.8036	8.22457	97.396	8.37177
AHCTF1 ENSG00000153207	0.784927	1.5598	14.6227	9.56626	0.0965168	73.6768	0.280334	3.33986
AHCY ENSG00000101444	130.077	250.767	52.2892	50.2769	5.17752	74.7539	0.322938	42.04
AHCYL1 ENSG00000168710	142.085	25.1186	106.394	74.26	107.903	36.081	0.0434693	67.4858
AHCYL2 ENSG00000158467	0.000555279	0.111216	24.1443	7.74367	3.74739	0.390427	22.5066	3.14818
AHDC1 ENSG00000126705	1.61702	1.50433	45.3201	1.34037	142.746	0.709636	23.7334	0.285833
AHI1 ENSG00000135541	19.9587	3.83146	2.03133	43.7499	0.0229542	25.6058	11.053	35.2154
AHNAK ENSG00000124942	293.081	1.19448	415.541	391.179	74.7949	164.419	140.388	91.7612
AHNAK2 ENSG00000185567	231.735	68.7807	3.1412	0.430235	12.5521	26.8521	0.301002	5.56422
AHR ENSG00000106546	3.97738	0.923126	109.565	0.000437654	3.39244	15.4303	17.3167	52.9464
AHRR ENSG00000063438	0.0564401	1.41074	1.57582	0.661029	0.116062	2.80048	0.103767	0.145577
AHSA1 ENSG00000100591	22.7784	24.831	65.4221	37.41	103.056	8.45664	12.7289	3.22652
AHSA2 ENSG00000173209	1.89773	0.0552926	1.2816	25.6951	6.3983	48.6557	0.673646	0.428932
AHSG ENSG00000145192	0.197078	0.27452	1.09221	0.980158	0.000606185	3.45051	0.103514	1.05085
AIDA ENSG00000186063	1.99495	0.00253038	0.0673088	1.00384	0.103091	5.89559	0.469775	0.00157858
AIF1 ENSG00000204472	78.8391	45.4622	22.7548	0.0573312	0.403723	5.76462	4.85573	17.7679
AIF1L ENSG00000126878	2.47056	0.0321599	7.12556	0.0580586	11.2912	0.303112	0.00948758	0.0768354
AIFM1 ENSG00000156709	4.572	60.1077	53.7255	27.2506	0.0713171	0.111954	59.7011	2.85672
AIFM2 ENSG00000042286	8.54069	31.9925	2.1785	9.36564	0.348819	12.3479	0.742821	11.5238
AIFM3 ENSG00000183773	2.53857	0.968356	0.780501	6.04144	4.32973	0.596637	0.296269	1.51324
AIG1 ENSG00000146416	15.1263	93.4143	29.1782	26.0993	31.6348	1.62129	9.16392	0.156786
AIM1 ENSG00000112297	1.16468	8.261	23.8363	10.5599	0.90013	2.3727	7.30809	0.733001
AIM1L ENSG00000176092	0.720984	2.32696	22.4452	0.885715	0.0832154	0.0897681	2.51384	0.91411
AIM2 ENSG00000163568	1.30705	0.220933	0.256722	0.00606786	1.9564	0.013188	0.0976954	0.769578
AIMP1 ENSG00000164022	18.3826	0.135701	51.5867	9.40057	12.4618	1.31001	19.689	0.750605
AIMP2 ENSG00000106305	1.43575	16.5971	0.399419	1.92943	1.82582	2.93624	0.0635896	10.1283
AIP ENSG00000110711	174.865	133.947	7.12619	31.5005	204.07	15.5146	141.082	99.9391
AIPL1 ENSG00000129221	3.81282	0.394703	0.297377	2.20252	0.100762	0.10178	0.120636	0.251174
AIRE ENSG00000160224	0.159341	0.124843	0.874722	1.63436	0.00676346	0.0711204	0.879857	0.651431
AJ239318.1 ENSG00000280108	0.236629	0.0178148	0.262428	0.0136923	0.0031654	0.124074	0.230818	0.497723
AJAP1 ENSG00000196581	6.61391	0.0990923	0.0156468	0.270406	10.9784	0.0242537	1.444	0.0972621
AJUBA ENSG00000129474	3.24709	5.70367	20.3716	0.955526	0.54146	12.0106	0.724995	0.227657
AK1 ENSG00000106992	154.969	72.8967	17.9778	0.0199148	8.38478	5.80124	13.529	1.76606
AK2 ENSG00000004455	8.37896	150.104	172.992	96.7479	119.582	0.366807	0.208858	72.131
AK3 ENSG00000147853	21.242	1.77891	30.4672	17.49	0.671574	7.42509	16.9517	9.03088
AK4 ENSG00000162433	3.7475	0.124386	2.5981	13.7042	0.379187	0.138852	4.18438	3.86823
AK5 ENSG00000154027	0.208374	10.3264	0.6104	0.069646	0.100144	0.0157301	0.554269	2.90719
AK6 ENSG00000085231	6.09941	5.53464e-05	43.7164	5.30087	1.11868	5.05383	0.398648	0.0184498
AK7 ENSG00000140057	1.18098	0.558466	0.232633	0.945629	0.271331	1.28135	0.0383259	0.0392345
AK8 ENSG00000165695	8.06925	4.46357	0.158626	0.435795	1.26378	0.410033	1.17127	0.0682142
AK9 ENSG00000155085	0.661046	1.86959	0.00256209	0.0311505	1.13665	0.117418	17.4159	0.860371
AKAP1 ENSG00000121057	74.2221	35.2712	68.7054	24.0472	5.35014	31.3179	30.414	10.5068
AKAP10 ENSG00000108599	2.5513	29.3372	2.7609	16.3589	9.77811	4.60282	1.37249	2.51123
AKAP11 ENSG00000023516	34.5194	0.14551	6.54173	23.7837	0.369181	2.37623	28.8073	1.20841
AKAP12 ENSG00000131016	29.0602	0.043019	24.8682	0.195042	22.2999	11.2811	1.13826	17.8623
AKAP13 ENSG00000170776	61.2154	12.3457	18.0819	31.9036	4.09406	34.6419	15.3645	30.4232
AKAP14 ENSG00000186471	0.0962359	0.0880153	0.284534	0.0927151	0.190194	0.154984	0.315655	0.101441
AKAP17A ENSG00000197976	3.74227	4.28196	40.6791	24.2819	21.9479	0.928277	7.50748	55.9661
AKAP3 ENSG00000111254	0.152362	1.87309	1.23095	9.15502	1.59054	0.833267	1.68636	5.28555
AKAP4 ENSG00000147081	0.195393	0.0271166	0.781452	0.377589	3.03745	0.287055	0.0647849	0.0961346
AKAP5 ENSG00000179841	1.43053	0.385437	0.296136	0.301968	0.118532	0.0572057	0.308575	0.586007
AKAP6 ENSG00000151320	0.0629034	0.157885	1.21789	0.906365	0.444151	0.430057	0.605129	0.0298635
AKAP7 ENSG00000118507	0.00605297	2.2486	2.27141	1.63267	0.0622578	0.0103571	1.8886	8.66643
AKAP8 ENSG00000105127	1.8377	261.087	218.017	70.7909	1.56867	3.63935	11.2086	0.000817167
AKAP8L ENSG00000011243	33.5353	58.405	46.2913	49.8577	28.427	39.617	47.6548	38.3307
AKAP9 ENSG00000127914	6.58399	0.939497	35.3385	16.4716	4.06297	8.34539	44.8365	20.1932
AKIP1 ENSG00000166452	2.80537	58.2768	22.0628	4.80405	3.18731	1.90215	0.146503	23.9721
AKIRIN1 ENSG00000174574	54.7673	12.3263	51.8692	11.6828	2.93991	2.43712	4.64621	4.69752
AKIRIN2 ENSG00000135334	0.344871	1.86622	10.0732	0.16314	1.38011	0.308528	0.146043	17.2492
AKNA ENSG00000106948	0.843825	65.5097	0.714699	0.240634	23.3867	206.267	6.88918	21.3439
AKNAD1 ENSG00000162641	0.742883	11.5991	0.340626	0.0322187	2.47987	1.15943	2.85854	0.0262654
AKR1A1 ENSG00000117448	50.2846	337.981	79.8833	41.0148	25.6364	24.1706	71.3788	6.49245
AKR1B1 ENSG00000085662	1.29249	206.648	11.8004	5.54087	0.0985337	47.4614	0.433413	0.418599
AKR1B15 ENSG00000227471	0.508606	0.0904679	0.00465447	0.0381699	0.586051	0.0268809	0.41499	0.187541
AKR1C1 ENSG00000187134	128.428	122.763	23.7255	1.31236	32.8872	58.4729	1.46086	4.5621
AKR1C2 ENSG00000151632	283.632	30.5668	119.797	23.7119	45.6949	88.4159	5.48763	8.40193
AKR1C3 ENSG00000196139	78.5836	5.93972	68.9794	0.0251504	1.94444	8.77789	3.26896	1.98021
AKR1D1 ENSG00000122787	0.254952	0.4992	2.18367	0.476911	0.391823	0.0464951	0.109178	0.0684076
AKR1E2 ENSG00000165568	0.000324272	2.10799	1.68855	1.8689	0.137864	3.22289	0.393726	0.319404
AKR7A2 ENSG00000053371	418.131	539.516	187.862	25.2007	0.290849	2.28931	30.2441	7.19876
AKR7A3 ENSG00000162482	0.582838	3.87823	0.842948	0.169688	1.05238	2.17436	1.51612	0.562813
AKR7L ENSG00000211454	0.106773	3.73304e-05	3.10515e-08	0.518582	0.70723	0.263685	0.334489	0.0024005
AKT1 ENSG00000142208	7.56903	52.2906	365.238	120.519	414.707	96.4079	118.536	114.278
AKT1S1 ENSG00000204673	26.5891	14.1328	2.98847	28.755	1.51617	62.0501	6.61612	14.0157
AKT2 ENSG00000105221	46.9406	9.42263	206.977	60.7186	172.728	105.929	46.3256	0.388332
AKT3 ENSG00000117020	54.7459	0.70127	5.41354	47.0327	0.728424	0.288301	65.6632	3.31327
AKTIP ENSG00000166971	7.34065	1.67893	1.67831	25.1683	0.783842	0.337766	10.9371	2.3174
AL023806.1 ENSG00000280184	0.143494	0.054678	0.0164109	0.842056	0.77545	0.273777	0.423261	0.0299726
AL049794.1 ENSG00000280240	0.791325	1.41881	0.136409	0.352323	0.160979	0.397357	0.202492	0.0130658
AL133475.1 ENSG00000281602	0.123768	0.394462	0.010244	0.0559797	0.0300085	0.000178242	0.00564861	0.145608
AL354828.1 ENSG00000279282	0.0743711	0.506614	0.0414036	0.0629911	0.0769482	0.14868	8.15049e-05	0.130781
AL354828.2 ENSG00000280175	0.0436742	0.0603919	1.91168	0.44124	0.826686	0.00309454	0.326319	0.233406
AL356053.1 ENSG00000150076	3.09793	0.0125569	0.258776	1.12287	0.489225	0.456679	0.500454	0.0806876
AL356585.1 ENSG00000279081	0.0128097	0.091154	0.0421593	0.00498417	1.14994	0.437704	0.180336	0.0715977
AL358852.1 ENSG00000278899	0.334524	0.126588	0.00458991	0.011384	0.727709	0.0140363	0.0710361	1.36556
AL365181.1 ENSG00000280316	0.480305	0.0457656	0.524641	0.0829927	0.251154	9.06718	0.0310559	0.897723
AL513523.2 ENSG00000279767	2.67533	2.51839	1.38918	0.189704	0.113571	31.0266	1.06593	2.06145
AL589743.1 ENSG00000279508	6.45144	18.6899	1.86621e-05	2.00499	0.586797	0.189929	6.63401	6.93854
ALAD ENSG00000148218	0.844815	20.0437	53.2225	8.6311	0.414938	2.46285	34.1187	13.4272
ALAS1 ENSG00000023330	93.2547	0.715811	78.8053	0.326264	1.60328	1.70863	29.3123	14.4431
ALAS2 ENSG00000158578	0.0357459	0.442383	0.438669	0.180884	0.0276028	0.0660211	0.139015	0.0951834
ALB ENSG00000163631	0.267682	4.98072	0.0641036	0.0614723	0.017674	3.37497	1.28373	0.108082
ALCAM ENSG00000170017	30.6123	0.749588	48.075	23.7669	8.47742	0.820709	8.73443	2.88552
ALDH16A1 ENSG00000161618	62.8527	37.6048	9.82976	21.1638	10.1226	19.5348	7.55049	22.9568
ALDH18A1 ENSG00000059573	8.5886	46.5032	48.9947	7.71992	16.968	0.766985	8.52601	1.1518
ALDH1A1 ENSG00000165092	188.917	0.830636	6.68946	14.9202	0.0746702	6.45051	5.66659	12.9508
ALDH1A2 ENSG00000128918	21.9306	191.835	138.886	1.7233	3.10958	48.653	0.441354	0.12775
ALDH1A3 ENSG00000184254	0.232639	0.0857465	188.489	54.4779	8.53531	16.9184	47.7568	5.24105
ALDH1B1 ENSG00000137124	273.199	26.0705	4.52412	0.947336	7.10719	66.0929	1.85225	0.0814134
ALDH1L1 ENSG00000144908	177.54	21.4958	73.6348	4.4275	0.469361	0.895096	5.7854	2.02323
ALDH1L2 ENSG00000136010	14.2895	1.00161	13.1999	0.0993537	22.8006	6.21116	1.01205	0.64952
ALDH3A1 ENSG00000108602	0.364731	0.00329173	16.2528	0.617922	0.24983	0.698394	0.0894111	6.22082
ALDH3A2 ENSG00000072210	0.75365	57.8208	10.4709	34.2103	26.5883	3.10898	230.531	77.4422
ALDH3B1 ENSG00000006534	92.1682	11.6993	4.32572	2.42209	26.3446	32.2768	0.637544	6.79491
ALDH3B2 ENSG00000132746	0.512602	1.13147	71.5976	0.294836	0.517934	0.0294927	0.0284321	0.0247201
ALDH4A1 ENSG00000159423	98.8993	5.12554	57.3851	46.6375	0.473971	4.79354	0.54898	0.429692
ALDH5A1 ENSG00000112294	0.241252	8.00079	5.3059	0.147666	1.80413	2.61515	0.740783	2.99501
ALDH6A1 ENSG00000119711	0.370305	10.923	3.25205	27.9291	34.8234	7.42388	1.97671	4.33752
ALDH7A1 ENSG00000164904	54.5732	64.479	49.3505	82.587	14.8007	0.877286	6.1975	0.945589
ALDH8A1 ENSG00000118514	0.308049	2.50752	0.432483	0.00892162	0.098268	0.127563	0.0846754	0.778835
ALDH9A1 ENSG00000143149	7.30469	73.989	9.77408	17.7865	6.05234	7.17157	1.22749	5.14218
ALDOA ENSG00000149925	1051.8	74.582	389.857	164.788	175.821	252.184	150.109	63.9754
ALDOC ENSG00000109107	106.177	131.279	63.5691	3.94271	0.0565859	0.805557	57.6296	0.648646
ALG1 ENSG00000033011	62.3237	17.5751	11.3237	9.72452	1.53402	1.36184	0.56577	0.723659
ALG10 ENSG00000139133	2.56576	1.1218	1.59225	7.47903	1.48755	0.379746	0.412134	1.1095
ALG10B ENSG00000175548	0.96334	7.31864	5.70007	0.635069	7.72806	0.0352469	1.70311	0.0160035
ALG11 ENSG00000253710	0.0642407	0.274629	0.0505337	0.21753	0.0458997	0.0242389	0.34902	0.00813476
ALG12 ENSG00000182858	1.44504	25.3848	29.0339	12.8226	11.4942	40.627	52.9958	56.738
ALG13 ENSG00000101901	2.14721	1.17451	36.9972	21.3593	12.0921	0.748291	1.373	3.23046
ALG14 ENSG00000172339	6.32899	2.43196	0.439736	3.67551	1.35931	1.21443	0.711596	11.1187
ALG1L ENSG00000189366	0.22414	4.17329	3.79786	0.466269	0.0558849	0.686866	0.27305	0.268056
ALG1L2 ENSG00000251287	0.69822	0.57135	1.1601	0.326377	0.482374	1.47875	1.00975	0.00327275
ALG2 ENSG00000119523	0.0075854	3.35018	4.46057	22.4685	1.85754	9.29175	14.9895	4.54636
ALG3 ENSG00000214160	12.2237	0.140828	48.1214	6.46502	40.9849	5.30058	12.1554	0.657164
ALG5 ENSG00000120697	0.733356	5.48189	11.7747	12.1845	8.27155	0.436796	0.904697	4.83416
ALG6 ENSG00000088035	1.52657	5.41324	7.63692	0.167617	0.0546123	0.0531691	7.9622	0.450204
ALG8 ENSG00000159063	0.398098	6.73274	6.78048	14.4696	0.74115	14.346	39.0702	4.40839
ALG9 ENSG00000086848	3.76	4.28011	1.26993	0.325424	1.32763	3.35858	6.4126	1.33052
ALK ENSG00000171094	0.393035	0.0385695	0.0354146	0.451057	0.359659	0.176076	0.262211	0.0208552
ALKBH1 ENSG00000100601	0.385205	0.846652	0.227943	3.9864	1.17329	1.63768	0.692226	0.202817
ALKBH2 ENSG00000189046	2.45716	11.3706	7.59763	7.59947	0.708118	6.50925	18.7243	0.688956
ALKBH3 ENSG00000166199	2.23122	77.4049	19.5292	10.8019	36.9597	3.55887	0.211128	0.736582
ALKBH4 ENSG00000160993	44.4782	32.3366	14.4589	6.29497	2.91339	2.97616	0.113598	9.94883
ALKBH5 ENSG00000091542	299.191	75.1704	115.98	40.1435	40.6138	16.1142	40.7678	49.8053
ALKBH6 ENSG00000239382	1.2549	37.0424	14.4657	20.9219	27.5765	3.65003	0.370558	0.24325
ALKBH7 ENSG00000125652	80.7222	45.0161	8.49373	48.6566	66.0078	64.9107	37.8229	19.0858
ALKBH8 ENSG00000137760	6.56812	0.0500678	1.47808	1.36389	0.551756	0.466993	0.322762	0.0028758
ALLC ENSG00000151360	0.645282	0.107363	0.528253	0.0679877	0.215234	0.00977604	0.081193	0.0263706
ALMS1 ENSG00000116127	0.0638883	1.4268	0.314451	0.0495659	3.14435	21.5593	1.85135	0.294704
ALOX12 ENSG00000108839	0.200368	0.0014374	0.531871	1.41635	1.4643	0.837953	0.429335	0.8403
ALOX12B ENSG00000179477	0.195383	0.252056	0.0445682	1.89738	0.214946	0.00553092	0.0529725	0.0397154
ALOX15 ENSG00000161905	3.29291e-05	0.23211	0.675245	0.245383	1.26751	0.305039	1.19065	0.161111
ALOX15B ENSG00000179593	21.9313	2.95767	39.7068	29.9885	0.181011	0.961514	6.94281	0.373866
ALOX5 ENSG00000012779	23.6608	11.5339	62.4023	1.36216	0.256726	4.583	0.941188	0.0408687
ALOX5AP ENSG00000132965	44.1335	1.02785	29.6873	2.63999	18.0681	0.0720217	0.845819	3.75505
ALPK1 ENSG00000073331	0.483609	5.4132	25.1182	0.575096	0.243957	2.47378	0.565558	5.08251
ALPK2 ENSG00000198796	0.121268	0.454154	0.0587809	0.118858	0.957123	0.38254	0.0917573	0.233092
ALPK3 ENSG00000136383	21.6478	0.995818	0.00943624	0.0430293	0.0600267	8.82611	9.73282	0.416474
ALPL ENSG00000162551	0.151491	2.66024	0.637143	1.74909	0.0524278	0.336631	0.208978	8.48861
ALPP ENSG00000163283	0.818267	0.0161222	0.254113	0.00919023	0.0313858	0.264275	0.116769	0.224658
ALS2 ENSG00000003393	3.48151	0.453193	5.13614	2.25445	1.63075	0.47116	4.13702	1.07962
ALS2CL ENSG00000178038	0.00120938	9.16299	72.8162	3.53637	52.0326	1.45586	11.4653	28.3382
ALS2CR11 ENSG00000155754	1.12303	1.58955	2.43362	0.468619	0.759875	0.0136932	0.414633	0.250779
ALS2CR12 ENSG00000155749	0.407363	0.460632	2.12166	0.0413542	0.190403	0.293376	0.650268	0.0498497
ALX3 ENSG00000156150	2.01593	0.103462	0.404546	0.0420443	0.283941	0.00336579	0.0936708	0.244374
ALYREF ENSG00000183684	1.68936	19.3759	32.7011	1.36253	33.7937	0.597987	0.0242652	10.3403
AMACR ENSG00000242110	0.628791	45.7399	24.2183	5.63505	0.022959	0.0771617	17.6828	13.3922
AMBN ENSG00000178522	0.0225486	0.45027	0.0531212	0.0228829	0.270235	0.038796	0.370837	0.177059
AMBP ENSG00000106927	3.02137	0.846688	1.89523	0.985349	0.0843907	0.04869	1.07051	0.290874
AMBRA1 ENSG00000110497	28.964	11.8438	26.0398	6.96341	4.54823	28.3593	0.365108	0.597864
AMD1 ENSG00000123505	0.0104839	0.489178	71.1676	36.8821	0.394762	0.0264531	36.5978	29.463
AMDHD1 ENSG00000139344	0.189853	0.97486	0.362271	0.00443048	0.0234395	0.0151461	0.0422186	0.220322
AMDHD2 ENSG00000162066	9.07722	0.137644	16.9589	0.348105	0.494167	36.3924	1.76299	10.4444
AMELX ENSG00000125363	0.0127491	0.020801	2.64834	0.28318	0.339919	0.0785365	0.349749	0.0957941
AMER1 ENSG00000184675	36.937	4.71743	2.82383	0.909172	0.119599	1.23364	0.0510512	1.74256
AMER2 ENSG00000165566	0.0846284	0.0707863	0.963712	0.202423	0.148815	0.0780576	0.168286	0.0126945
AMFR ENSG00000159461	85.9856	25.9775	38.878	0.395307	31.9594	1.44627	9.04367	0.20492
AMH ENSG00000104899	4.42696	0.660203	0.445866	0.642951	0.0199315	2.48503	0.358923	3.15504
AMHR2 ENSG00000135409	0.149245	0.0121666	0.344601	0.0015165	0.907435	0.0192754	0.223109	3.87389e-05
AMIGO1 ENSG00000181754	0.251429	5.31226	0.881276	0.384453	29.0103	2.51641	64.0854	0.364096
AMIGO2 ENSG00000139211	2.86392	0.552603	35.3157	16.6905	5.26924	0.00728112	2.2012	13.8004
AMIGO3 ENSG00000176020	0.624446	2.85753	0.029139	0.170775	0.165502	0.129903	1.10543	0.298541
AMMECR1 ENSG00000101935	0.113438	3.19957	2.8865	0.28704	0.0623248	4.06794	10.4318	0.661031
AMMECR1L ENSG00000144233	1.48109	3.12892	18.0691	4.90379	0.617534	53.5155	0.467981	10.379
AMN ENSG00000166126	0.0284333	0.807718	4.70782	0.693504	0.0286138	20.2903	4.40328	4.68538
AMN1 ENSG00000151743	1.0727	2.96773	18.0684	0.791228	1.41287	0.768716	8.85323	1.78781
AMOT ENSG00000126016	35.3862	0.438967	12.2827	1.52796	0.311018	0.00230413	0.474482	0.319513
AMOTL1 ENSG00000166025	90.4732	207.809	3.01058	18.7983	1.48309	86.0919	0.0003721	0.436106
AMOTL2 ENSG00000114019	56.7147	1.11445	21.3814	0.3629	1.10484	63.5024	8.02644	2.85418
AMPD1 ENSG00000116748	3.89798	8.90657	4.12996	0.071476	0.0273558	0.220855	0.00152036	0.082134
AMPD2 ENSG00000116337	288.143	3.04424	8.58888	2.82801	186.049	8.92849	2.53656	29.7556
AMPD3 ENSG00000133805	1.15124	3.67952	4.21752	2.70644	8.53598	0.0779369	0.373689	3.05015
AMPH ENSG00000078053	0.413349	1.24661	2.97851	0.0124896	0.219123	0.338548	1.72866	0.0256599
AMT ENSG00000145020	1.49689	0.499368	0.676797	0.0161972	0.0420364	0.164599	0.599027	0.406296
AMY1A ENSG00000237763	0.449225	2.45085	1.40947	3.18975	4.93092	0.116197	0.198651	0.917604
AMY1B ENSG00000174876	0.0173283	0.10716	3.03335	15.8557	0.0262731	3.98528	0.0619161	1.36685
AMY1C ENSG00000187733	0.204577	0.0394774	4.03988	0.281114	0.499055	3.61184	3.8762	0.706585
AMY2B ENSG00000240038	0.0723566	0.0689867	36.0726	0.77186	0.153272	28.9333	0.409733	8.64312
AMZ1 ENSG00000174945	0.227497	2.10684	0.439724	0.7096	0.10881	0.00177062	0.277685	0.055329
AMZ2 ENSG00000196704	39.5157	5.51026	20.1853	4.85277	0.678989	0.298908	3.79523	0.0669842
ANAPC1 ENSG00000153107	0.67952	25.5869	26.8017	1.31981	0.00245562	40.2689	9.88035	7.3479
ANAPC10 ENSG00000164162	6.48824	0.0918524	0.353615	0.0257672	5.60544	4.63994	0.161619	0.791407
ANAPC11 ENSG00000141552	529.158	276.91	134.68	56.4837	7.37866	138.935	25.8581	134.675
ANAPC13 ENSG00000129055	11.9898	1.02808	7.03233	14.4413	3.65882	1.34563	5.66693	3.06769
ANAPC15 ENSG00000110200	246.307	15.9366	17.9096	1.87957	52.3993	1.07127	6.9273	72.4301
ANAPC16 ENSG00000166295	144.045	143.147	131.12	110.095	2.34731	13.5038	157.019	3.36556
ANAPC2 ENSG00000176248	21.6504	41.2514	37.6159	63.6328	0.473316	7.88144	36.8013	31.8187
ANAPC4 ENSG00000053900	2.15854	7.59186	28.1279	5.81939	4.45459	6.84716	7.14756	0.042069
ANAPC5 ENSG00000089053	15.2179	42.2618	113.281	42.3298	52.8199	38.1044	80.5734	31.0441
ANAPC7 ENSG00000196510	166.256	354.08	37.4826	5.57149	1.78397	36.5745	3.97141	15.0146
ANG ENSG00000214274	0.0628973	96.7289	63.1081	18.6347	4.49406	21.9116	31.7831	1.45586
ANGEL1 ENSG00000013523	25.9115	21.1461	15.3554	0.8792	2.7895	0.628466	0.600695	0.68837
ANGEL2 ENSG00000174606	19.0919	1.24843	27.6018	0.908283	0.400048	3.48985	1.08019	0.471877
ANGPT1 ENSG00000154188	70.7827	5.12983	7.16895	1.71437	5.44344	5.77079	0.000770815	0.840995
ANGPT2 ENSG00000091879	0.127419	0.961432	0.676535	0.0345064	2.36783	0.996103	1.81283	2.44379
ANGPT4 ENSG00000101280	0.803211	1.00111	0.178859	0.0809457	0.240294	2.75452	0.0496439	0.107701
ANGPTL1 ENSG00000116194	0.214963	1.09954	0.590115	1.11885	0.27683	10.8948	0.637795	0.28467
ANGPTL2 ENSG00000136859	222.929	517.092	4.32785	11.3189	7.4498	60.7099	9.80759	3.02578
ANGPTL3 ENSG00000132855	1.07462	1.20159	0.308598	0.0107025	0.0864828	0.00727653	0.00574425	0.274335
ANGPTL4 ENSG00000167772	117.377	71.3512	257.555	48.6545	15.5178	2.03322	0.326007	4.91637
ANGPTL6 ENSG00000130812	1.2343	1.20481	0.828043	0.0715924	0.156981	6.84327	0.23461	0.602402
ANGPTL7 ENSG00000171819	0.469745	0.617736	0.213821	1.35215	1.19005	0.501537	0.499638	0.258649
ANGPTL8 ENSG00000130173	2.97683	1.26239	0.274767	0.268318	0.0236686	1.81448	1.64463	0.460284
ANHX ENSG00000227059	0.211208	0.0439692	0.0278234	0.00412429	0.106692	0.112944	0.0302335	0.174313
ANK1 ENSG00000029534	5.25505	0.266951	22.0604	0.746629	0.435613	0.28658	0.16396	1.52263
ANK2 ENSG00000145362	0.583052	1.54706	3.2844	9.42134	0.0974171	16.6334	5.31312	0.0643606
ANK3 ENSG00000151150	0.174622	3.76907	18.3942	21.949	4.7664	1.79609	18.5116	12.621
ANKAR ENSG00000151687	0.0768491	6.70431e-05	2.79168	0.102393	0.313687	2.432	4.18163	0.381732
ANKDD1A ENSG00000166839	1.95388	1.32212	8.08528	0.767144	3.91959	14.0934	0.274675	3.30115
ANKDD1B ENSG00000189045	0.278251	0.785963	3.97562	6.17981	0.505494	0.706503	0.0104915	0.167477
ANKEF1 ENSG00000132623	0.0986031	1.37454	6.83857	0.680278	0.127171	0.191004	1.35165	2.38932
ANKFN1 ENSG00000153930	0.0202288	0.455557	0.455768	1.15908	0.428863	0.593208	0.361082	0.2296
ANKFY1 ENSG00000185722	17.667	0.283281	75.6532	2.22559	72.3468	0.0525933	17.8865	17.0007
ANKH ENSG00000154122	19.7326	37.6862	1.53222	50.6882	11.4442	11.2865	102.503	19.6144
ANKHD1 ENSG00000131503	4.39376	9.15604	10.3406	6.12714	0.600202	21.1365	4.61762	1.4696
ANKHD1-EIF4EBP3 ENSG00000254996	0.662237	0.00553129	1.97172	0.326828	0.722214	1.09907	0.034854	1.28853
ANKIB1 ENSG00000001629	3.4262	23.3647	9.18141	0.696671	5.74602	7.59263	0.497115	1.24617
ANKK1 ENSG00000170209	0.362431	1.25259	0.102904	0.24181	0.793492	0.00556915	1.2222	1.0113
ANKLE1 ENSG00000160117	1.98474	0.657326	0.000861844	0.00897382	0.225441	0.930883	0.827318	0.234625
ANKLE2 ENSG00000176915	5.48587	1.9325	96.7303	56.1506	0.297329	76.9433	35.7395	21.0862
ANKMY1 ENSG00000144504	7.72761	60.0484	25.6014	0.33485	10.1545	8.08388	2.49383	0.274351
ANKMY2 ENSG00000106524	1.30946	0.904752	21.6613	0.14467	4.23737	6.27284	5.77263	0.19167
ANKRA2 ENSG00000164331	13.8096	1.04699	0.106481	21.6399	0.374973	0.819048	7.65175	2.46506
ANKRD1 ENSG00000148677	0.221686	0.518134	0.198359	0.604702	0.0767757	0.260605	0.790512	0.212197
ANKRD10 ENSG00000088448	6.65845	9.54401	196.376	95.1988	9.88891	25.261	43.6771	5.25701
ANKRD11 ENSG00000167522	81.4616	25.1464	102.652	45.6914	6.62991	2.7459	21.2212	0.196657
ANKRD12 ENSG00000101745	14.9443	1.73515	20.3071	4.14729	23.4071	7.12975	0.0514269	5.26577
ANKRD13A ENSG00000076513	1.27959	4.42843	8.8672	1.02245	23.1145	15.0876	0.299427	4.29098
ANKRD13B ENSG00000198720	2.08653	15.9727	1.0432	0.0372527	7.19186	10.7427	7.50374	1.34644
ANKRD13C ENSG00000118454	0.0273818	1.07416	19.631	5.71467	8.08915	0.664358	3.59733	1.79837
ANKRD13D ENSG00000172932	13.4282	0.823627	37.2184	39.7023	47.1465	96.1834	33.3826	5.97748
ANKRD16 ENSG00000134461	27.1231	36.4543	15.4552	19.96	0.240341	31.1881	7.1298	4.78395
ANKRD17 ENSG00000132466	0.171718	12.1282	15.2387	4.68335	1.78362	0.420462	16.0005	9.95361
ANKRD18A ENSG00000180071	1.56578	2.02117	0.540714	0.0696273	1.40406	4.05487	0.030741	0.0400062
ANKRD18B ENSG00000230453	0.118051	0.563944	3.24885	1.07928	0.449143	0.530684	0.425067	0.275487
ANKRD2 ENSG00000165887	0.50162	0.168943	1.99468	0.1434	0.0144474	0.11212	0.141035	9.93366
ANKRD20A1 ENSG00000260691	0.692138	0.559467	0.798718	0.052719	0.130261	1.02759	0.300067	0.289576
ANKRD20A2 ENSG00000183148	0.836209	0.0323222	0.519098	0.157071	0.0675904	0.0384576	0.714141	0.51383
ANKRD20A3 ENSG00000276203	1.71626	0.0314989	0.930995	0.42297	0.110029	0.374209	0.141639	0.00207801
ANKRD20A4 ENSG00000172014	1.2416	0.142197	0.0138858	0.139615	0.287345	0.313012	0.475812	0.126146
ANKRD22 ENSG00000152766	0.794128	0.186644	16.5409	7.33329	0.548176	0.210693	0.723272	0.448822
ANKRD23 ENSG00000163126	4.04056	14.7779	2.75368	9.03702	4.10618	12.262	6.52319	2.40438
ANKRD24 ENSG00000089847	1.78881	0.463157	0.147564	0.115316	2.00586	0.0366371	0.762866	0.119664
ANKRD26 ENSG00000107890	1.02433	0.983684	0.923599	2.70299	0.986676	0.439185	17.2864	0.5183
ANKRD27 ENSG00000105186	0.251443	4.54838	1.19327	20.5879	0.0133799	0.16231	1.6257	24.6807
ANKRD28 ENSG00000206560	2.77433	0.265421	0.149264	9.33431	1.17766	10.8783	0.0359376	2.73096
ANKRD29 ENSG00000154065	0.511261	0.00105691	3.49794	2.20125	2.62643	3.37053	0.338402	5.04146
ANKRD30A ENSG00000148513	1.06625	0.886827	0.267875	0.305041	0.456917	0.44315	0.00678267	0.336202
ANKRD30B ENSG00000180777	0.60174	0.110142	0.000155466	0.16552	1.38516	0.636881	0.306963	0.477978
ANKRD30BL ENSG00000163046	0.365673	1.26304	0.042495	0.229924	0.157894	0.123588	0.145675	0.0216145
ANKRD31 ENSG00000145700	0.594632	0.494099	0.743911	0.899525	1.49333e-06	0.00173231	0.696554	0.0980156
ANKRD33 ENSG00000167612	0.768236	0.363899	0.0253254	1.2526	0.0130145	0.00939677	0.435132	0.0950438
ANKRD33B ENSG00000164236	1.10467	0.13362	0.310477	0.474115	8.06033	0.395014	0.367045	0.78968
ANKRD34A ENSG00000272031	6.46796	0.364317	0.830507	1.55349	3.42876	7.46451	0.630772	0.189372
ANKRD34B ENSG00000189127	0.0202247	0.56897	0.16053	0.138732	0.107122	0.00902369	0.544136	0.937358
ANKRD35 ENSG00000198483	59.6005	25.1592	46.6442	1.20214	1.07409	3.06047	0.31203	8.71363
ANKRD36 ENSG00000135976	3.06043	3.05005	5.72969	6.04239	0.954636	0.157457	13.9952	10.8074
ANKRD36B ENSG00000196912	8.43609	0.697463	6.81672	2.48127	3.94286	0.286958	8.49106	21.0982
ANKRD36C ENSG00000174501	0.141913	2.74355	0.746162	1.61527	2.32382	28.3005	2.91435	4.15603
ANKRD37 ENSG00000186352	0.249758	0.431027	34.6037	11.3058	0.0724647	5.14383	14.0201	0.491798
ANKRD39 ENSG00000213337	12.5324	27.0748	0.0354042	0.0241883	11.7454	0.136589	9.91967	30.5489
ANKRD40 ENSG00000154945	29.0672	2.60698	59.187	14.1938	5.96084	14.5056	1.49919	24.4546
ANKRD42 ENSG00000137494	0.486842	0.0323321	0.061016	0.103633	0.738133	0.274109	17.8241	0.998698
ANKRD44 ENSG00000065413	0.474718	0.00134493	0.525352	4.65289	0.283602	3.25684	0.146741	0.75128
ANKRD45 ENSG00000183831	1.70726	2.39056	0.186405	0.0245067	5.64857	0.505058	0.25509	0.743313
ANKRD46 ENSG00000186106	4.61261	10.6379	1.7658	7.96613	1.45075	15.6474	9.50818	0.076884
ANKRD49 ENSG00000168876	3.83951	1.47166	1.97519	1.1784	2.46734	1.55977	0.103458	0.553406
ANKRD50 ENSG00000151458	3.73779	0.562243	18.9906	7.7492	2.12056	0.576219	1.802	7.15991
ANKRD52 ENSG00000139645	1.89873	30.985	70.2289	8.46429	27.382	1.63406	12.6835	50.2991
ANKRD53 ENSG00000144031	6.57351	0.468126	0.780815	0.516269	0.637793	5.75712	0.0227946	2.77273
ANKRD54 ENSG00000100124	2.43715	35.7053	16.0875	16.1594	89.2207	3.24887	0.744183	2.05176
ANKRD6 ENSG00000135299	2.90493	7.26718	22.4498	0.250286	0.00602429	8.61062	0.307508	5.02531
ANKRD62 ENSG00000181626	0.422934	1.09691	0.0602704	0.345016	0.000320111	0.121462	0.0503953	0.0113148
ANKRD65 ENSG00000235098	0.412927	33.9004	3.55499	0.420739	2.79067	0.259082	0.0317594	0.50252
ANKRD7 ENSG00000106013	1.62194	0.128974	0.0734985	0.937045	0.586834	0.0216004	0.850637	0.822128
ANKRD9 ENSG00000156381	1.77148	38.0781	40.6317	8.62891	40.4715	16.652	5.32438	0.0159593
ANKS1A ENSG00000064999	1.33712	3.45975	4.411	0.0101211	1.13596	27.1766	0.247959	0.126754
ANKS1B ENSG00000185046	3.81865	7.1838	0.00458299	0.094125	3.66313	0.0673961	0.0920727	1.14982
ANKS3 ENSG00000168096	3.76512	16.164	22.1847	0.941654	37.2864	1.2812	15.0528	3.53182
ANKS4B ENSG00000175311	1.71878	0.620244	0.0484692	1.02324	0.192101	0.167929	0.0950367	0.0520288
ANKS6 ENSG00000165138	40.2313	3.00545	1.75182	19.9462	7.09023e-05	11.7357	3.30728	1.72662
ANKUB1 ENSG00000206199	1.84659	0.228075	0.0276995	0.578947	0.0316922	0.00951818	0.0028872	0.827615
ANKZF1 ENSG00000163516	58.3273	4.35935	20.1458	50.1957	0.183912	0.0701013	34.5807	4.28427
ANLN ENSG00000011426	0.309882	0.0872559	0.883794	0.132678	0.210484	0.0816391	0.0615097	0.441405
ANO1 ENSG00000131620	0.208595	1.82554	32.5421	13.6721	5.38602	7.98311	0.18118	1.68511
ANO10 ENSG00000160746	0.717814	53.5247	11.8282	1.12137	32.7602	43.0117	0.0879046	33.8677
ANO2 ENSG00000047617	0.185077	0.226162	11.5267	0.125033	2.20837	0.583871	0.381694	0.691935
ANO3 ENSG00000134343	0.498134	0.0446563	0.132407	1.34529	0.143512	0.0407352	0.0196856	0.109744
ANO4 ENSG00000151572	0.0485895	1.61955	7.66571	6.29218	3.45979	0.376144	0.466874	0.000172398
ANO5 ENSG00000171714	8.94837	0.840502	0.338793	4.87933	0.00729706	2.22922	0.913958	4.38646
ANO6 ENSG00000177119	7.94518	0.8017	10.2691	8.13196	3.45671	5.34974	1.16762	0.69012
ANO7 ENSG00000146205	5.23161	89.6171	0.783032	82.3212	0.0250439	0.847013	102.901	0.211834
ANO8 ENSG00000074855	4.29584	61.6605	34.3974	8.0489	4.78833	0.000790571	0.937777	33.4114
ANO9 ENSG00000185101	0.107723	2.26413	55.097	0.429963	0.166238	10.0059	13.4743	0.0910785
ANOS1 ENSG00000011201	0.493231	0.479237	0.68031	12.5328	0.0499343	1.44758	2.15416	2.2042
ANP32A ENSG00000140350	0.182322	66.5291	55.7543	66.4238	117.111	0.112311	3.74132	6.07438
ANP32B ENSG00000136938	30.456	105.323	105.539	9.5563	18.0519	26.5284	0.330042	6.38791
ANP32E ENSG00000143401	4.47759	28.3946	0.935808	17.6473	5.13498	12.8703	1.76846	0.997098
ANPEP ENSG00000166825	0.38549	0.325424	37.7713	68.94	25.049	0.167158	64.5792	27.7674
ANTXR1 ENSG00000169604	93.8899	0.649363	2.43683	0.0630852	50.6082	35.6621	2.14876	2.87563
ANTXR2 ENSG00000163297	99.671	185.477	4.67384	164.617	28.8702	0.744807	0.00666643	23.8429
ANXA1 ENSG00000135046	0.548356	8.52443	577.098	55.6575	4.48529	78.0744	0.0993185	21.117
ANXA11 ENSG00000122359	410.636	543.553	980.91	158.755	11.5655	3.79744	68.8779	66.9827
ANXA13 ENSG00000104537	0.201139	0.0587444	0.184803	1.61056	0.0908023	0.0451354	0.0304836	0.0240343
ANXA2 ENSG00000182718	465.46	1134.76	3132.18	101.555	14.0314	275.106	0.12897	96.2157
ANXA2R ENSG00000177721	0.609459	1.04278	1.85084	1.20444	2.03091	0.232939	8.64051	0.379508
ANXA3 ENSG00000138772	0.35443	1.44688	21.1479	18.9561	1.895	0.128253	0.0248678	4.64042
ANXA4 ENSG00000196975	25.13	0.170344	29.9599	9.84623	8.95637	13.1093	2.52794	11.8842
ANXA5 ENSG00000164111	155.409	9.71959	71.6607	91.5782	29.3436	16.4271	56.2108	65.077
ANXA6 ENSG00000197043	540.898	215.852	17.6828	2.15504	200.986	61.7332	81.0074	5.29225
ANXA7 ENSG00000138279	2.02911	6.5964	44.9853	54.6841	4.30017	2.93192	29.2875	30.8813
ANXA8 ENSG00000265190	6.82868	2.45129	191.88	0.130235	26.8007	2.37344	0.0739856	38.8631
ANXA8L1 ENSG00000264230	8.44561	0.849463	203.798	0.337336	9.22125	0.683399	4.17456	43.3675
ANXA9 ENSG00000143412	0.382249	0.966215	48.8518	0.57159	9.37081	0.810326	0.0974429	1.11994
AOAH ENSG00000136250	6.3213	2.17757	4.30211	1.50249	9.77844	63.8443	51.165	0.0331556
AOC1 ENSG00000002726	3.35583	7.26341	7.73696	8.11735	0.108387	5.88356	1.25801	0.173504
AOC2 ENSG00000131480	0.197067	0.0537846	0.178751	0.260197	0.516504	0.0485934	0.492893	1.52634
AOC3 ENSG00000131471	168.529	67.9594	2.11056	0.813828	52.8328	26.2598	4.78801	23.9556
AOX1 ENSG00000138356	9.11685	0.177626	6.6212	0.872698	17.1239	1.69903	0.540267	1.95134
AP000295.9 ENSG00000249624	0.0368226	0.0406485	0.646363	0.206129	0.113616	1.16207	0.00576307	3.39652e-05
AP000304.12 ENSG00000249209	0.0668492	0.165671	0.512955	0.162161	0.00133831	0.134953	0.0896601	0.0248569
AP000349.2 ENSG00000280178	0.00554209	0.69342	0.476445	0.486757	0.212323	0.0614274	0.0445633	0.118772
AP000350.10 ENSG00000251357	0.202917	0.0786626	1.06735	1.38323	0.836015	1.20573e-06	0.486115	0.124484
AP000721.4 ENSG00000256100	0.921807	0.44693	0.36522	0.129071	0.00116556	2.40661e-05	0.0305844	0.0987275
AP000769.1 ENSG00000279576	46.4515	1.61827	44.2523	32.1567	1.03228	36.4101	28.4567	25.4381
AP000866.1 ENSG00000279342	1.99696	0.120703	0.0709509	0.0670952	1.59066	0.109178	0.707807	0.212155
AP006285.2 ENSG00000278919	0.778197	0.675011	0.111051	0.263775	1.44818	0.300826	0.0567667	0.612956
AP1AR ENSG00000138660	1.18268	1.10283	15.9514	8.06187	4.95399	3.58624	11.5764	7.34973
AP1B1 ENSG00000100280	55.3602	110.584	104.798	72.148	12.0089	0.911932	35.2829	17.8042
AP1G1 ENSG00000166747	0.964086	0.259493	55.4402	22.1609	3.10109	16.5644	4.66341	1.5308
AP1G2 ENSG00000213983	44.1829	60.2012	180.811	45.097	132.724	0.701002	63.4896	18.5473
AP1M1 ENSG00000072958	114.942	109.89	1.7311	1.12822	161.236	69.1779	45.0984	99.7629
AP1M2 ENSG00000129354	2.00362	76.2111	27.9586	39.8596	1.30104	8.31505	24.2187	17.4941
AP1S1 ENSG00000106367	30.8888	39.4878	20.7708	40.1043	43.5101	1.98545	32.9432	31.2778
AP1S2 ENSG00000182287	2.88	0.0760782	0.268701	0.631645	13.908	18.3928	0.987364	0.304141
AP1S3 ENSG00000152056	1.45104	1.24421	8.11885	6.02272	1.61493	4.34316	0.062843	4.10173
AP2A1 ENSG00000196961	191.361	66.4412	19.4082	10.7784	61.3764	29.6625	44.3852	55.2853
AP2A2 ENSG00000183020	12.4608	34.1602	60.6266	75.0653	222.735	122.433	31.2987	16.3057
AP2B1 ENSG00000006125	6.02839	71.4605	53.4223	5.22558	19.0406	18.3213	198.873	52.399
AP2M1 ENSG00000161203	434.618	98.081	88.5828	84.8192	180.523	21.1728	57.2779	20.2601
AP2S1 ENSG00000042753	174.068	137.641	28.4437	76.1051	72.6403	48.8125	16.4703	21.7995
AP3B1 ENSG00000132842	9.26744	2.22822	28.5318	2.45011	1.91402	15.2437	11.9927	5.08569
AP3B2 ENSG00000103723	0.285991	3.05761	0.246846	1.23447	5.8799	4.15561	0.860877	0.0281757
AP3D1 ENSG00000065000	67.1868	27.6966	246.624	50.4289	0.456002	47.9248	9.72078	52.3548
AP3M1 ENSG00000185009	59.1497	23.3643	4.28586	15.1983	15.6267	7.75949	0.999849	0.194896
AP3M2 ENSG00000070718	0.529918	96.4682	3.34012	1.06829	0.84794	32.3522	7.42753	2.43622
AP3S1 ENSG00000177879	5.06688	0.00568408	23.3882	20.0152	0.186111	1.44966	9.33347	6.37665
AP3S2 ENSG00000157823	52.596	22.7402	3.45552	2.79701	21.356	0.217653	31.388	3.7366
AP4B1 ENSG00000134262	1.39195	73.6313	19.8479	2.8213	0.0608894	3.14378	2.54931	1.17228
AP4E1 ENSG00000081014	0.0677912	3.89732	1.41843	0.47144	0.397192	8.51662	6.65937	0.139435
AP4M1 ENSG00000221838	21.8121	22.8962	5.67776	3.32843	4.34822	1.38472	71.1201	1.08636
AP4S1 ENSG00000100478	10.1057	0.0653912	14.2014	0.103152	1.10789	0.0427572	0.0729782	3.0093
AP5B1 ENSG00000254470	16.4012	1.00446	18.849	0.979408	4.87795	15.1285	12.5347	44.6535
AP5M1 ENSG00000053770	2.13283	0.873816	14.2202	14.5023	2.90161	1.16975	0.309167	4.70932
AP5S1 ENSG00000125843	10.2627	4.11675	6.06841	8.31814	2.43402	14.8901	21.8305	0.000131807
AP5Z1 ENSG00000242802	0.0878885	23.5533	23.5549	6.26655	77.6064	54.0059	0.32805	6.41399
APAF1 ENSG00000120868	0.0148737	2.20481	29.5882	1.92943	0.527715	0.231344	10.7103	0.263487
APBA1 ENSG00000107282	3.05918	4.45445	0.493921	10.0966	1.24839	0.125606	0.291528	1.42722
APBA2 ENSG00000034053	3.72168	28.6495	8.36297	7.1912	2.49883	19.5996	3.9545	6.26969
APBA3 ENSG00000011132	6.36508	96.8937	65.7043	11.4255	56.1238	0.101859	25.4292	78.4959
APBB1 ENSG00000166313	22.3581	61.0516	2.04641	5.34378	36.1433	39.9582	27.8032	2.0857
APBB1IP ENSG00000077420	2.38133	0.171592	2.13961	1.87303	3.5721	2.16878	1.47128	8.95499
APBB2 ENSG00000163697	23.2255	1.30627	2.0204	0.279355	8.59957	22.094	0.138167	0.257571
APBB3 ENSG00000113108	13.313	101.046	85.2914	17.017	133.453	15.4794	1.76784	23.1143
APC ENSG00000134982	0.783672	1.92362	0.168346	21.8928	0.0150578	0.120145	0.00640295	0.28159
APC2 ENSG00000115266	0.703367	1.30958	0.586712	0.916983	0.0196864	0.0324285	0.226638	0.0232512
APCDD1 ENSG00000154856	20.8281	4.62893	19.1589	17.4319	44.5037	3.51746	1.9881	127.793
APCDD1L ENSG00000198768	1.10473	6.2046	5.0833	0.109995	2.0275	14.422	0.426285	2.03248
APEH ENSG00000164062	137.565	133.228	16.3376	15.8526	3.54803	65.894	11.9011	17.0367
APELA ENSG00000248329	0.34681	0.05397	1.17001	4.96578	0.170009	0.0210461	0.0326171	0.00786982
APEX1 ENSG00000100823	31.7972	144.287	42.4779	3.61724	88.7528	11.6867	86.4699	161.163
APEX2 ENSG00000169188	7.61513	14.1989	24.3759	7.79601	2.64989	26.3378	3.89103	0.275027
APH1A ENSG00000117362	3.16092	16.3611	317.636	143.703	12.5079	479.532	121.845	23.2447
APH1B ENSG00000138613	9.31885	19.5289	30.0256	37.8098	1.82614	9.58651	16.238	18.2549
API5 ENSG00000166181	8.87826	0.255128	29.3925	7.73219	3.75401	1.5408	15.6402	0.39928
APIP ENSG00000149089	7.05342	0.822814	16.4094	4.62632	6.80976	9.79872	0.046303	14.5391
APITD1 ENSG00000175279	1.02834	0.880937	0.469302	2.32456	0.704918	0.754886	6.57964	0.875982
APLF ENSG00000169621	3.35684	0.328661	0.0361033	0.530314	1.02039	0.260005	1.2026	0.00225308
APLN ENSG00000171388	0.435031	0.922841	0.513727	0.0132312	0.313348	0.250473	0.231119	0.121514
APLNR ENSG00000134817	0.333275	12.675	10.2338	0.242961	0.352356	1.15159	0.168092	0.12714
APLP1 ENSG00000105290	45.493	10.9499	2.83619	0.228317	3.33849	1.71547	6.36957	0.535259
APLP2 ENSG00000084234	39.8475	3.99741	520.611	1016.33	1.33342	17.9005	383.038	293.005
APMAP ENSG00000101474	2.05022	18.0103	79.9708	99.5295	73.7022	22.6171	2.17622	53.212
APOA1 ENSG00000118137	0.451127	1.68738	0.275964	1.12503	0.649559	0.503367	0.95454	0.245009
APOA2 ENSG00000158874	0.055828	0.798807	0.639504	0.771793	0.192285	0.643416	0.682274	0.213114
APOB ENSG00000084674	0.0156925	0.109911	1.6589	0.793932	0.557724	0.1864	0.110975	0.0314453
APOBEC3A ENSG00000128383	0.898366	0.077937	13.8076	0.536613	0.151302	3.49442	0.397422	0.167942
APOBEC3B ENSG00000179750	0.0902461	1.01438	0.403989	0.543976	0.95961	0.0736523	0.093506	0.424249
APOBEC3C ENSG00000244509	18.6954	375.389	115.468	0.722493	1.07969	38.6405	4.81309	19.8241
APOBEC3D ENSG00000243811	4.00688	0.0789226	6.0962	0.597807	3.31099	18.2708	0.975411	1.53569
APOBEC3F ENSG00000128394	56.5756	5.96259	1.27683	2.26396	4.15369	5.38495	5.13277	4.74116
APOBEC3G ENSG00000239713	2.98311	0.227573	10.7979	0.205349	27.6345	8.60371	0.0326903	2.74337
APOBEC3H ENSG00000100298	0.16093	0.648746	0.0638492	0.000718635	0.0454111	5.00966	0.459294	1.58563
APOBEC4 ENSG00000173627	0.0806848	0.0141934	0.788612	0.0519596	7.93121	0.254894	0.045176	0.00997327
APOBR ENSG00000184730	0.55841	1.80168	2.48226	4.52695	59.0092	1.15301	0.221205	20.676
APOC1 ENSG00000130208	160.206	0.251852	3.39443	0.0660734	259.162	1.61273	4.25044	14.0008
APOC2 ENSG00000234906	0.0110989	0.170723	0.203968	0.044917	0.222543	1.07669	0.316811	0.0624477
APOC3 ENSG00000110245	0.294533	0.201322	0.00856608	0.451188	0.0978674	0.233135	0.100633	0.0666333
APOD ENSG00000189058	207.498	638.52	44.5153	124.031	288.273	619.493	50.2495	10.1678
APOE ENSG00000130203	36.2591	3427.53	2.06588	4.22629	785.994	405.591	28.8471	131.629
APOF ENSG00000175336	10.0901	0.0442219	0.321164	2.01252	6.62152	1.06108	6.15382	0.611122
APOH ENSG00000091583	3.5342e-05	1.65237	0.0466878	0.348336	1.30215	0.657866	0.190796	0.296664
APOL1 ENSG00000100342	55.5679	20.4756	186.476	4.31492	19.0068	94.6811	86.2119	133.884
APOL2 ENSG00000128335	91.9579	169.97	9.04129	0.23598	67.5737	2.49515	18.7152	4.37628
APOL3 ENSG00000128284	79.0643	60.2102	34.3692	0.125025	0.958323	0.239384	6.58651	115.58
APOL4 ENSG00000100336	44.3057	45.2997	27.626	4.46911	3.19902	0.258935	4.4143	0.0317897
APOL6 ENSG00000221963	0.101907	71.7834	15.5119	2.37882	4.62483	4.81875	10.8635	5.03227
APOLD1 ENSG00000178878	0.000131162	8.98248	15.5209	0.991588	8.4121	33.0186	0.339522	1.25434
APOM ENSG00000204444	3.36332	5.04147	0.45783	0.0247814	0.11678	1.43766	1.0649	0.740624
APOO ENSG00000184831	1.81148	1.48251	1.65312	0.0805955	0.237864	0.623306	1.28911	0.0555109
APOOL ENSG00000155008	15.4534	1.88485	9.14656	6.98823	3.10252	2.48306	4.6297	3.92328
APP ENSG00000142192	117.231	189.735	801.259	210.305	146.507	246.35	138.473	225.114
APPBP2 ENSG00000062725	0.000242905	7.59221	2.34548	19.9191	6.29489	7.52628	5.68084	6.83628
APPL1 ENSG00000157500	1.47202	0.33257	1.74468	20.5571	18.3302	11.9227	0.725717	9.05806
APPL2 ENSG00000136044	1.65094	25.1377	51.5222	26.3619	0.640326	15.3188	21.0672	22.1948
APRT ENSG00000198931	363.559	257.648	41.135	110.927	111.545	66.8667	100.951	78.6433
APTX ENSG00000137074	4.81668	115.149	52.4137	1.6024	19.5698	2.66601	1.66141	2.92263
AQP1 ENSG00000240583	100.898	38.47	65.077	0.247965	99.6799	378.232	15.6	31.9592
AQP10 ENSG00000143595	0.00240412	0.00351026	0.624915	0.173891	4.77415	0.254491	0.00188652	0.773168
AQP11 ENSG00000178301	0.256118	0.80557	0.0117219	1.1454	0.0646451	1.4482	0.503271	0.0322974
AQP12A ENSG00000184945	0.368824	0.0070532	0.00454265	0.265799	0.109157	0.543662	0.362904	0.142257
AQP12B ENSG00000185176	0.228493	0.260052	0.216472	0.827118	0.226778	0.401761	0.0381514	1.82667
AQP2 ENSG00000167580	26.0021	4.95167	0.19951	0.285485	1.93206	2.03155	0.186812	2.57363
AQP3 ENSG00000165272	1.78197	814.299	12125.1	48.5171	7.24728	0.048038	94.4406	1441.42
AQP4 ENSG00000171885	0.672521	0.479918	0.206924	0.00426326	0.00570126	0.244538	1.19665	0.172819
AQP5 ENSG00000161798	18.8413	3.39456	1.60191	6.37464	4.60727	0.359813	2.91765	4.04698
AQP6 ENSG00000086159	0.297783	0.841645	0.695923	0.401535	0.320961	0.139439	0.161696	1.92307
AQP7 ENSG00000165269	0.275919	1.75652	0.854011	0.0870598	0.265638	4.25469	0.0184062	1.14712
AQR ENSG00000021776	0.906629	5.60141	40.6786	14.2145	2.47124	49.6815	1.22409	0.425294
AR ENSG00000169083	175	376.46	71.819	84.5663	56.7619	106.09	65.2175	1.23078
ARAF ENSG00000078061	66.9188	38.237	27.391	1.21279	1.13028	9.87767	21.174	0.0789176
ARAP1 ENSG00000186635	39.0679	1.57734	15.1428	15.2524	36.7469	20.0638	1.46012	2.86982
ARAP2 ENSG00000047365	0.709865	0.716778	16.5222	0.553775	2.76391	13.0855	0.342738	0.37233
ARAP3 ENSG00000120318	4.05168	179.516	11.0984	2.81781	4.42982	55.1106	0.656321	15.7632
ARC ENSG00000198576	1.03542	11.2483	13.8046	0.245575	3.31382	0.00637452	6.3245	0.275014
ARCN1 ENSG00000095139	0.569676	0.185911	38.644	16.9969	52.8353	0.199642	27.5281	76.6508
AREG ENSG00000109321	1.76642	0.0897776	77.6182	0.00883388	1.09918	0.0472497	1.43139	2.06515
AREL1 ENSG00000119682	39.3027	71.3279	45.1765	10.9837	0.650292	29.7531	0.00018178	14.2915
ARF1 ENSG00000143761	15.2148	0.884967	102.668	65.1377	30.9172	61.355	94.7069	58.0666
ARF3 ENSG00000134287	341.638	197.377	318.951	91.2547	44.4471	0.941465	3.2809	127.922
ARF4 ENSG00000168374	3.93584	7.95254	211.77	91.0796	1.06366	46.2175	52.7598	13.9606
ARF5 ENSG00000004059	5.04379	8.70386	0.602589	16.5348	0.472817	5.81595	0.181784	0.396403
ARF6 ENSG00000165527	0.0302876	2.35318	108.689	42.8618	1.4796	69.4422	1.00621	61.2216
ARFGAP1 ENSG00000101199	1.69996	44.1793	9.6975	17.989	40.7832	77.4676	4.85676	0.0179147
ARFGAP2 ENSG00000149182	4.25428	113.053	51.6614	30.2202	136.674	1.34176	24.1002	1.59305
ARFGAP3 ENSG00000242247	0.0407789	0.198707	36.5383	35.0598	0.0451629	4.75706	8.56404	5.91987
ARFGEF1 ENSG00000066777	0.970958	0.0225628	1.56914	12.5228	0.240214	15.9073	27.5362	0.900875
ARFGEF2 ENSG00000124198	0.391793	3.08273	1.07805	9.16749	0.540927	9.21263	0.347415	10.4927
ARFGEF3 ENSG00000112379	4.7968	1.58769	52.0182	36.0806	0.39742	2.80177	18.9679	5.88343
ARFIP1 ENSG00000164144	11.9555	0.642196	5.99258	0.851512	0.981725	3.26896	18.0613	0.544159
ARFIP2 ENSG00000132254	2.52162	24.8882	70.4228	52.1328	49.2832	0.646516	23.6402	1.40097
ARFRP1 ENSG00000101246	126.699	26.0364	48.8617	54.9084	4.48924	54.6342	25.9509	11.3574
ARG1 ENSG00000118520	0.823033	0.144653	0.311824	0.105232	0.165181	0.341003	0.124495	1.17167
ARG2 ENSG00000081181	0.0434026	4.9347	28.5138	55.7294	2.01843	2.99974	25.9968	0.48943
ARGLU1 ENSG00000134884	0.398923	2.86654	157.171	90.864	16.3289	52.1109	44.1168	124.863
ARHGAP1 ENSG00000175220	663.085	220.677	83.2135	112.582	377.27	23.7535	41.6935	16.1207
ARHGAP10 ENSG00000071205	162.195	2.78968	0.981585	0.248346	7.91836	49.3394	3.53414	0.204833
ARHGAP11A ENSG00000198826	4.21138	1.43448	0.230237	1.19986	0.67973	2.37009	0.377756	1.02402
ARHGAP11B ENSG00000187951	0.0113944	0.242259	0.004958	1.78668	0.814179	0.0677444	0.0216788	0.457502
ARHGAP12 ENSG00000165322	0.688985	1.18787	37.6455	1.65641	10.1753	0.158264	6.45359	7.05197
ARHGAP15 ENSG00000075884	1.20214	2.72044	0.816136	1.58095	1.30868	1.96473	2.81444	0.237882
ARHGAP17 ENSG00000140750	4.17027	15.4042	82.7408	4.18615	0.660332	48.8409	0.00649561	2.31172
ARHGAP18 ENSG00000146376	7.27124	1.26554	19.1974	0.627594	0.45167	0.450607	9.87349	0.00820341
ARHGAP19 ENSG00000213390	3.99031	7.39531	14.0664	0.313806	1.13833	1.94921	12.1287	4.8103
ARHGAP20 ENSG00000137727	6.20413	0.418202	0.133147	0.513947	1.08103	5.51427	0.503136	6.63831
ARHGAP21 ENSG00000107863	2.00138	1.25388	0.395251	7.87681	5.74403	0.615097	1.1777	40.1099
ARHGAP22 ENSG00000128805	2.41635	0.506044	6.93034	0.390438	0.611958	1.05005	0.0244682	12.7379
ARHGAP23 ENSG00000275832	0.155528	0.71954	92.9549	0.736619	1.47112	12.5228	1.05024	60.3053
ARHGAP24 ENSG00000138639	0.0504791	0.495827	4.66553	0.135692	1.66272	0.00315116	0.618262	1.26419
ARHGAP25 ENSG00000163219	22.3478	0.83495	10.3257	1.31379	1.37868	1.29872	1.41486	0.434874
ARHGAP26 ENSG00000145819	0.114008	3.45987	21.8894	7.91147	14.0942	0.0494019	0.280678	2.79195
ARHGAP27 ENSG00000159314	10.5547	2.26433	279.769	67.9596	0.819301	5.42799	128.116	34.3677
ARHGAP28 ENSG00000088756	14.6599	0.59303	0.38248	0.553035	0.548652	1.11716	0.323136	0.56756
ARHGAP29 ENSG00000137962	3.16275	0.763157	0.278333	30.3285	16.953	5.38042	7.61322	0.986327
ARHGAP30 ENSG00000186517	40.6102	2.43451	2.41566	3.48725	5.28636	4.73328	0.640115	46.3285
ARHGAP31 ENSG00000031081	13.6595	18.6077	2.93423	0.417173	0.439375	2.29872	13.0034	0.369678
ARHGAP32 ENSG00000134909	3.646	0.27674	155.952	25.5533	5.37565	16.866	0.0060729	71.687
ARHGAP33 ENSG00000004777	41.0383	3.41094	0.0271078	3.15241	3.22087	1.23339	0.326072	1.76985
ARHGAP35 ENSG00000160007	2.42446	31.1139	29.2661	28.8552	102.376	2.44146	10.0188	0.416406
ARHGAP36 ENSG00000147256	0.642845	2.97637	5.78374	0.0218183	0.0914847	0.00315146	0.559301	0.000422555
ARHGAP39 ENSG00000147799	25.1134	0.615202	11.9092	3.63814	4.87718	4.77884	4.78014	1.98993
ARHGAP4 ENSG00000089820	1.9158	10.0011	3.76826	1.02306	12.254	125.33	5.0031	100.877
ARHGAP40 ENSG00000124143	0.580551	2.25782	6.58866	0.086237	1.43414	7.47073	0.670897	2.02944
ARHGAP42 ENSG00000165895	1.00263	3.45825	0.731057	0.204343	0.169675	0.50374	0.522883	0.340646
ARHGAP44 ENSG00000006740	3.29194	9.6986	16.277	6.03053	2.25923	0.0295378	3.28682	1.25982
ARHGAP45 ENSG00000180448	0.410699	2.16535	0.422974	0.167308	31.6223	63.4285	0.240021	61.7054
ARHGAP5 ENSG00000100852	4.06415	0.0748753	11.7194	6.98693	0.0899532	1.17779	8.62177	36.1498
ARHGAP6 ENSG00000047648	4.83238	0.473219	13.552	30.4773	6.6382	3.81649e-09	38.2202	0.673812
ARHGAP8 ENSG00000241484	3.14943	3.94793	27.3433	20.6387	11.3658	0.0971495	0.234499	4.44598
ARHGAP9 ENSG00000123329	20.1924	17.5342	4.05268	0.212501	1.93444	22.1191	0.389056	21.2959
ARHGDIA ENSG00000141522	397.519	147.262	306.959	80.7656	334.331	219.061	94.8315	107.725
ARHGDIB ENSG00000111348	11.9687	553.611	385.016	0.421686	0.363902	368.994	0.65046	1.15795
ARHGDIG ENSG00000242173	3.94171	1.03868	1.25866	0.22946	1.97719	0.568316	0.669069	2.69798
ARHGEF1 ENSG00000076928	1.89291	66.6559	45.0637	1.24185	60.9391	97.847	21.2848	41.846
ARHGEF10 ENSG00000104728	4.25297	0.0641626	1.3273	0.977122	6.41461	0.315941	5.10126	0.131237
ARHGEF10L ENSG00000074964	2.9827	11.2726	156.898	3.2601	44.4697	15.7995	12.9347	5.71009
ARHGEF11 ENSG00000132694	56.4697	54.1211	62.3091	42.967	0.289077	4.22269	44.7511	13.4054
ARHGEF12 ENSG00000196914	27.9873	0.116206	29.9884	16.4686	0.166073	10.6263	17.1512	10.0886
ARHGEF15 ENSG00000198844	8.66155	2.72457	2.04244	6.57384	8.15511	1.24495	0.287536	0.16901
ARHGEF16 ENSG00000130762	0.90583	2.78436	48.8414	33.6396	0.518906	0.0456927	11.801	2.875
ARHGEF17 ENSG00000110237	11.8202	15.5969	47.7174	37.4252	5.0175	212.511	6.89314	2.38408
ARHGEF18 ENSG00000104880	0.588629	0.0580239	0.288175	0.00607147	0.0458928	0.0829636	0.0626642	0.327019
ARHGEF19 ENSG00000142632	0.609203	0.269487	2.11821	15.9408	6.4086	9.63708	7.14414	15.7498
ARHGEF2 ENSG00000116584	0.403437	122.028	3.51221	0.206396	27.6563	215.767	0.857824	49.2356
ARHGEF25 ENSG00000240771	162.324	37.7427	0.976883	2.45188	22.4646	7.27716	12.6903	4.5986
ARHGEF26 ENSG00000114790	5.74812	1.42784	9.65646	1.79373	1.73328	1.62688	13.3625	6.7982
ARHGEF28 ENSG00000214944	0.69345	1.69237	47.5585	3.69522	0.649011	0.626209	1.85108	1.22201
ARHGEF3 ENSG00000163947	1.0144	0.546783	29.6022	1.08667	8.43418	0.357866	16.2466	2.04909
ARHGEF33 ENSG00000214694	0.65676	1.37292	1.6296	0.0829714	0.145466	0.120053	0.0913929	0.753785
ARHGEF35 ENSG00000213214	1.46973	0.344051	1.75658	1.98055	1.0184	2.35716	0.107686	0.232063
ARHGEF37 ENSG00000183111	2.92759	37.2936	3.40682	9.84854	0.575751	1.98175	35.3005	3.92208
ARHGEF38 ENSG00000236699	0.438676	0.00390075	5.95332	6.02585	0.181667	1.23524	0.364886	0.607284
ARHGEF39 ENSG00000137135	0.0188917	0.490494	1.11867	1.75554	0.189104	2.62864	1.41168	0.00974924
ARHGEF4 ENSG00000136002	70.3584	13.2627	1.6408	0.505831	3.69098	0.0938724	21.9267	30.5483
ARHGEF40 ENSG00000165801	210.217	89.6131	13.1218	1.38033	0.725303	45.8285	11.7421	7.58046
ARHGEF5 ENSG00000050327	15.8818	13.494	30.1823	8.38145	0.645759	0.854401	1.40165	1.05587
ARHGEF6 ENSG00000129675	0.00142734	1.46671	0.00209543	1.37467	5.85894	4.93093	1.05245	2.41174
ARHGEF7 ENSG00000102606	24.3563	150.173	168.763	116.778	15.4212	98.6887	51.2356	3.83203
ARHGEF9 ENSG00000131089	7.94779	0.619653	3.31596	9.76053	0.54471	84.9326	13.1289	0.678931
ARID1A ENSG00000117713	2.09802	1.124	43.0919	50.2521	14.3498	30.0819	11.0285	28.893
ARID1B ENSG00000049618	19.2895	28.7604	35.459	4.13918	33.167	2.92078	14.1975	13.4069
ARID2 ENSG00000189079	0.370534	1.22609	18.517	1.93297	1.93582	0.372784	3.03499	4.04062
ARID3A ENSG00000116017	7.40037	0.275096	2.40048	4.34659	3.08367	0.186289	11.819	17.017
ARID3B ENSG00000179361	3.58997	2.35523	20.8677	1.68566	5.70728	1.19769	1.15488	0.237785
ARID4A ENSG00000032219	9.04503	0.618573	12.5736	4.54145	0.0789887	1.97068	8.11284	4.56107
ARID4B ENSG00000054267	10.7857	5.10865	38.0589	13.4957	20.6981	0.911419	0.239035	7.88221
ARID5A ENSG00000196843	7.74989	303.554	18.6954	4.00172	354.681	647.462	53.3869	0.0080929
ARID5B ENSG00000150347	1.12788	0.133024	38.15	33.147	3.25182	1.17094	35.2741	1.82639
ARIH1 ENSG00000166233	6.18848	0.831359	146.69	34.7696	1.80934	118.266	12.294	42.7492
ARIH2 ENSG00000177479	30.6778	92.8336	122.556	65.947	0.979374	10.1023	50.1826	0.853977
ARIH2OS ENSG00000221883	14.5479	8.02875	0.127635	5.74486	5.75865	0.112665	0.0179637	2.17038
ARL1 ENSG00000120805	6.23623	122.782	197.617	66.9746	5.07716	0.096831	0.115207	5.15825
ARL10 ENSG00000175414	4.38388	4.80542	8.97861	0.104892	1.68244	0.493472	1.39322	0.0470884
ARL11 ENSG00000152213	5.35614	0.0484845	0.988952	0.0242468	0.951433	0.0466924	0.230677	0.0692108
ARL13B ENSG00000169379	4.03773	0.674305	1.74599	2.85785	5.71419	3.33075	3.00594	1.77191
ARL14 ENSG00000179674	0.917887	0.0177708	41.3676	0.00474996	0.168726	0.650646	0.166554	0.799908
ARL14EP ENSG00000152219	9.66799	2.55203	3.20402	1.22021	0.162842	10.4508	0.123295	21.7961
ARL15 ENSG00000185305	0.106323	1.16103	6.93039	4.77327	0.215509	1.60127	6.5394	0.146953
ARL16 ENSG00000214087	283.909	73.2299	6.2016	28.7327	50.3113	3.48791	0.159749	207.505
ARL17A ENSG00000185829	8.12656	1.11815	10.8355	5.4205	4.95845	3.28335	0.00497863	6.99454
ARL17B ENSG00000228696	0.0351207	3.53239	1.5089	9.67294	0.844336	0.327203	0.561507	1.45274
ARL2 ENSG00000213465	42.9257	12.1256	8.75171	9.97203	35.1999	77.8456	3.28771	4.57767
ARL2BP ENSG00000102931	10.7716	0.657081	8.84966	8.99851	2.67396	3.35676	1.14237	3.84759
ARL3 ENSG00000138175	134.332	333.799	2.22696	3.5295	0.303534	1.64099	2.5724	3.27673
ARL4A ENSG00000122644	0.000240981	1.16767	3.17101	0.19031	0.0765093	0.275282	0.358456	17.1855
ARL4C ENSG00000188042	31.1132	10.1095	26.6569	0.827598	45.697	4.57936	7.18688	42.7619
ARL4D ENSG00000175906	15.0892	1.26086	19.1124	2.46709	0.497703	30.4099	1.87545	29.1629
ARL5A ENSG00000162980	17.0966	4.12933	6.41752	0.0287205	0.636735	5.53674	6.48468	3.28668
ARL5B ENSG00000165997	1.57331	0.299503	1.87562	2.76744	0.487143	1.71767	4.29479	1.13252
ARL5C ENSG00000141748	0.115386	0.231165	0.0576467	0.0471031	0.165315	0.0780241	0.307082	0.0588983
ARL6 ENSG00000113966	3.40925	0.031119	0.425095	0.112198	11.457	0.258611	0.0766003	1.32904
ARL6IP1 ENSG00000170540	3.0499	0.376392	29.8582	23.4616	20.7374	6.19109	11.1797	2.15604
ARL6IP4 ENSG00000182196	21.7281	104.206	8.90981	1.03852	130.962	61.9989	78.3202	25.8445
ARL6IP5 ENSG00000144746	4.4032	29.4955	13.8978	17.9424	24.5637	2.15202	13.1668	7.50449
ARL6IP6 ENSG00000177917	1.91095	0.169576	8.9193	0.750969	5.93504	4.46345	2.0482	7.99091
ARL8A ENSG00000143862	25.6223	9.96014	52.6242	66.8597	23.1323	19.5512	5.59277	11.2388
ARL8B ENSG00000134108	14.6498	20.007	6.78544	5.81111	14.9775	3.20414	3.13338	2.32734
ARL9 ENSG00000196503	2.84894	3.04959	2.44766	0.708902	2.77873	10.186	1.29849	0.204497
ARMC1 ENSG00000104442	7.87611	0.0183065	0.434196	4.54908	0.897874	0.774685	0.922949	2.73771
ARMC10 ENSG00000170632	1.29601	7.75968	14.4589	1.35596	13.8847	1.27932	6.17199	5.16545
ARMC12 ENSG00000157343	7.08877	4.69282	0.544078	1.54729	2.32409	0.667475	0.127592	0.429892
ARMC2 ENSG00000118690	1.00357	0.421654	4.12274	0.408255	0.0633933	2.97113	0.468737	0.0246351
ARMC4 ENSG00000169126	11.7924	3.01091	1.06994	0.229065	0.161929	0.68189	0.0021792	0.216514
ARMC5 ENSG00000140691	5.88795	9.25563	18.4615	4.7507	4.80823	1.04091	1.79477	7.51248
ARMC6 ENSG00000105676	0.802229	68.8215	19.889	7.43696	60.0369	10.7626	0.0432495	12.6006
ARMC7 ENSG00000125449	36.0539	16.1353	5.60478	3.67868	21.1556	7.35902	1.08673	1.26841
ARMC8 ENSG00000114098	8.87883	0.789165	15.6925	28.8796	1.43197	4.29481	1.63374	7.8859
ARMC9 ENSG00000135931	3.24744	23.4067	0.7024	0.927163	31.279	12.3462	2.66391	0.311792
ARMCX1 ENSG00000126947	6.89921	7.84946	14.6961	1.0762	4.58956	1.18903	1.45088	0.109509
ARMCX2 ENSG00000184867	0.410167	3.79772	2.06557	2.47795	15.3768	7.77257	1.40079	18.7654
ARMCX3 ENSG00000102401	37.4171	0.395305	39.428	8.31199	0.852929	3.58716	2.79645	2.71135
ARMCX4 ENSG00000196440	0.468413	13.9671	31.689	7.47408	1.67002	0.0822131	2.55946	12.7052
ARMCX5 ENSG00000125962	8.01816e-06	0.107303	0.00948613	1.06755	2.58295	0.0491818	0.450122	3.24956
ARMCX6 ENSG00000198960	0.833205	5.09573	29.9745	3.9751	2.57628	1.64919	6.8659	0.655088
ARMT1 ENSG00000146476	1.38369	0.400041	3.03462	15.4636	0.936309	1.06908	4.76519	12.2523
ARNT ENSG00000143437	17.1372	92.385	26.3339	9.12956	36.0823	85.1341	23.1197	28.2262
ARNT2 ENSG00000172379	0.783624	1.20811	15.9473	0.151162	5.0871	0.0125579	0.465898	0.470619
ARNTL ENSG00000133794	0.541996	0.380832	0.904084	0.238465	0.120892	0.247614	0.572789	0.247789
ARNTL2 ENSG00000029153	0.263223	1.45228	27.7039	0.0658855	2.97631	0.592574	3.07075	1.18219
ARPC1A ENSG00000241685	3.8647	64.2035	115.489	47.608	20.512	0.466869	0.777374	1.51643
ARPC1B ENSG00000130429	48.8958	54.9223	69.0633	5.02052	46.9636	148.049	6.16275	75.5453
ARPC2 ENSG00000163466	14.8762	4.93762	170.33	22.4571	225.218	3.40331	3.85121	10.5434
ARPC3 ENSG00000111229	11.3015	44.6371	212.447	159.648	131.819	30.1916	95.1727	113.193
ARPC4 ENSG00000241553	71.4396	45.8113	31.6	33.0002	61.0933	41.7062	13.4105	6.79093
ARPC5 ENSG00000162704	23.4398	0.287384	70.8127	30.4075	5.45714	27.7764	16.5607	5.90742
ARPC5L ENSG00000136950	2.91064	0.123306	166.637	50.4075	22.9951	10.2179	0.949992	64.4099
ARPIN ENSG00000242498	7.56171	9.90008	13.557	43.6042	7.54071	20.3248	0.61141	58.3384
ARPP19 ENSG00000128989	4.18278	7.56074	4.39961	38.2085	5.50025	19.7319	0.429518	67.0993
ARPP21 ENSG00000172995	1.11839	0.110061	0.0847196	0.170409	0.25393	0.437412	0.000787701	1.41784
ARRB1 ENSG00000137486	2.65931	42.1117	36.1171	1.38578	201.489	4.50023	7.43102	3.05632
ARRB2 ENSG00000141480	3.58849	35.8398	46.5552	33.7412	0.872118	78.9815	0.835359	35.9458
ARRDC1 ENSG00000197070	11.7507	0.931021	54.8047	12.5529	43.4255	5.48367	60.0996	4.04336
ARRDC2 ENSG00000105643	0.166696	2.07813	89.7278	3.56582	123.693	9.62319	2.68783	53.8839
ARRDC3 ENSG00000113369	1.03616	0.060885	84.7657	3.52978	71.9627	23.8381	5.71461	2.7784
ARRDC4 ENSG00000140450	9.95843	0.330234	12.8038	8.97213	2.2109	2.25091	6.51964	3.32138
ARRDC5 ENSG00000205784	2.37116	2.56417	0.0519611	0.47668	0.0770416	0.163436	0.482889	1.48781
ARSA ENSG00000100299	49.7541	84.7613	13.8901	30.607	1.44819	34.8341	80.6728	9.38974
ARSB ENSG00000113273	2.27851	2.20361	0.0860024	0.0721076	4.90227	33.7909	0.263015	34.0063
ARSD ENSG00000006756	9.23209	179.918	157.073	17.1787	0.749481	8.50837	3.06294	100.765
ARSE ENSG00000157399	1.09198	0.0139108	0.729649	0.00509457	3.39273	0.0586814	0.00815337	0.593618
ARSG ENSG00000141337	28.5912	3.98659	2.63366	1.04873	2.17441	1.16184	0.912844	2.27721
ARSI ENSG00000183876	36.1421	16.2429	0.860801	0.263949	0.089751	0.620963	0.667042	0.531599
ARSJ ENSG00000180801	15.0446	0.757021	7.07724	0.609218	0.00968447	9.91199	1.64026	12.8162
ARSK ENSG00000164291	0.0512224	0.516793	0.861859	9.59663	0.303563	0.692496	1.25073	2.69315
ART3 ENSG00000156219	1.1548	0.0637749	0.0013614	0.060516	0.0976502	0.108616	1.25823	0.1554
ART4 ENSG00000111339	2.62621	0.301881	0.840666	0.836635	0.603046	0.664489	0.694366	0.0711924
ART5 ENSG00000167311	0.845818	1.40003	0.0579364	1.04265	1.99478	0.741206	0.26387	6.8045
ARTN ENSG00000117407	18.6897	2.53796	4.70725	0.752873	3.22227	0.0495907	0.897616	0.962133
ARV1 ENSG00000173409	2.28747	0.219517	15.7674	3.14351	1.85879	0.237114	6.61979	0.447856
ARVCF ENSG00000099889	0.210993	1.40208	46.6591	15.7072	2.18146	28.3357	34.7831	13.201
ARX ENSG00000004848	1.03288	0.871733	0.434164	10.2089	0.954401	0.3334	0.250499	1.51316
ASAH1 ENSG00000104763	32.6132	31.8355	343.123	71.0251	1.95888	6.48372	106.983	50.2385
ASAH2 ENSG00000188611	0.229551	0.114279	0.00315511	1.04047	0.092439	0.0368641	0.114092	0.0126012
ASAH2B ENSG00000204147	1.14345	0.339238	9.02245	0.733261	0.128156	1.64618	0.538965	0.572785
ASAP1 ENSG00000153317	0.267761	1.76413	1.25594	0.0849935	42.3703	2.0846	12.6637	2.9723
ASAP2 ENSG00000151693	0.461975	0.315722	7.60132	1.14683	0.319111	1.31174	19.4532	4.38302
ASAP3 ENSG00000088280	60.3882	43.2795	27.4738	29.6208	10.2232	1.36467	8.59159	9.1062
ASB1 ENSG00000065802	34.7905	33.5313	58.8343	15.5547	46.3009	0.521021	0.186104	36.8664
ASB10 ENSG00000146926	0.514352	0.0650899	0.135365	0.578717	0.00149331	0.494622	0.0853393	0.237786
ASB11 ENSG00000165192	0.522225	0.343422	0.0734015	0.234835	0.464763	0.0836248	0.0787043	0.559809
ASB12 ENSG00000198881	0.0238329	0.34147	3.25168	0.00305467	0.102226	0.012998	0.508403	0.0605184
ASB13 ENSG00000196372	3.062	16.3121	8.95681	0.0714	31.2768	2.26012	0.653923	0.124499
ASB14 ENSG00000239388	1.2045	0.380546	0.771329	1.15057	0.776233	0.00017482	0.0136725	1.56907
ASB15 ENSG00000146809	0.103667	0.37157	0.55445	0.232332	0.22795	0.163596	0.497196	0.0691472
ASB18 ENSG00000182177	21.6424	0.164386	1.0419	0.218403	0.0473214	0.308639	0.338224	0.105171
ASB2 ENSG00000100628	67.2343	20.4021	12.4381	0.300701	177.84	21.6167	0.994984	2.36543
ASB3 ENSG00000115239	1.91098	3.96997	1.95802	17.7355	0.386751	7.16314	4.65113	17.4641
ASB4 ENSG00000005981	0.387713	0.172777	2.75007	0.0882307	0.269377	0.908738	0.212749	0.158482
ASB5 ENSG00000164122	15.9092	0.0982221	0.265952	0.73445	0.119517	0.0509931	0.947781	0.0687027
ASB6 ENSG00000148331	43.1722	27.7245	6.84063	31.8533	11.0343	20.976	2.49108	0.280784
ASB7 ENSG00000183475	0.885849	1.04203	1.15036	0.313344	1.60618	0.126578	6.11541	0.297697
ASB8 ENSG00000177981	22.6791	32.3873	5.69291	34.4189	3.53497	24.7723	14.8093	67.9444
ASB9 ENSG00000102048	0.0035578	0.0514266	0.694581	0.0296929	0.0582319	0.216506	0.610301	2.06986
ASCC1 ENSG00000138303	5.31038	0.0456528	0.251062	9.02555	1.14089	18.2882	5.4013	5.73464
ASCC2 ENSG00000100325	108.242	0.343839	46.4931	20.4726	34.6579	4.72554	13.6329	33.3688
ASCC3 ENSG00000112249	2.43621	1.42961	25.1043	1.4439	2.89903	9.00876	0.251107	1.68318
ASCL1 ENSG00000139352	0.861926	1.86736	0.00305512	0.0960776	0.565084	3.76607	0.485719	0.690196
ASCL2 ENSG00000183734	25.8599	3.14397	0.0621202	10.7147	0.0647491	0.333298	10.3855	0.0281572
ASCL4 ENSG00000187855	0.103837	0.197537	0.96406	0.000574702	0.299142	0.235805	0.895175	0.685966
ASCL5 ENSG00000232237	0.453291	0.347299	0.628523	0.40879	0.0852074	0.0539695	0.15158	0.110162
ASF1A ENSG00000111875	0.0819644	0.886617	5.15673	0.0455203	0.239134	6.41937	5.81056	0.344853
ASF1B ENSG00000105011	0.225584	0.0103829	0.956905	0.20277	6.18114	3.20541	1.04717	0.497461
ASGR1 ENSG00000141505	2.61422	30.1364	18.5433	2.401	0.306796	0.00117744	1.62402	0.684864
ASGR2 ENSG00000161944	0.118005	0.0964223	16.2053	0.0210242	0.0653864	0.0928843	0.0939967	0.545548
ASH1L ENSG00000116539	188.427	44.5044	99.1128	40.2326	0.610306	0.356665	13.2234	28.4995
ASH2L ENSG00000129691	6.9375	1.13081	10.0691	0.129406	19.8054	2.2022	0.739832	31.7687
ASIC1 ENSG00000110881	65.4576	7.64694	0.43171	1.60906	6.27774	20.5694	4.98828	0.30276
ASIC2 ENSG00000108684	0.181871	0.0681826	0.236853	0.319033	0.013485	0.325898	0.159298	0.532835
ASIC3 ENSG00000213199	0.603526	0.0546078	3.75694	0.431222	11.1908	1.05058	0.38409	0.138614
ASIC4 ENSG00000072182	0.814044	0.102891	1.78822	0.804349	0.00822231	0.11086	0.561856	0.234905
ASIP ENSG00000101440	13.0809	0.51586	3.15916	0.550958	3.01822	0.288193	0.450341	0.312257
ASL ENSG00000126522	40.9162	0.327212	6.74533	10.6196	35.9851	5.00294	20.8376	19.7508
ASMT ENSG00000196433	1.51932	0.177054	4.67371	0.672772	0.674735	0.188656	0.15483	0.367473
ASMTL ENSG00000169093	115.923	119.268	0.742012	29.4066	29.4684	67.5976	2.30391	68.2914
ASNA1 ENSG00000198356	17.4441	66.5328	60.3908	20.4265	84.7151	20.9673	51.3275	3.62611
ASNS ENSG00000070669	69.4364	161.898	5.43983	13.7612	1.63952	14.1544	1.5534	0.803432
ASNSD1 ENSG00000138381	9.50187	12.5114	2.68884	0.715851	2.72967	0.168727	34.6148	4.96476
ASPA ENSG00000108381	24.8083	6.04207	0.78564	3.71705	16.4067	4.88658	4.90827	0.794303
ASPDH ENSG00000204653	1.0796	0.265738	0.204889	0.958973	0.0512091	0.583102	0.0157449	0.193242
ASPG ENSG00000166183	9.6011	1.116	4.37627	1.05544	1.11024	0.643508	0.789545	0.392785
ASPH ENSG00000198363	53.957	0.292164	79.5084	17.5821	2.37333	1.25767	9.56466	22.2613
ASPHD1 ENSG00000174939	0.712834	10.7729	2.61628	0.115589	0.751946	1.21311	0.272066	0.718192
ASPHD2 ENSG00000128203	0.141092	0.457167	1.65743	0.379567	0.081863	0.266103	6.76665	0.154327
ASPM ENSG00000066279	0.732432	2.69684	1.77796	0.515863	0.00555103	0.00406246	1.08405	0.0661792
ASPN ENSG00000106819	0.0111855	0.953896	0.579255	1.13991	4.13928	0.951719	0.163978	0.0441249
ASPRV1 ENSG00000244617	2.43033	2.01132	0.146282	10.7928	0.542946	0.415312	1.12114	0.186159
ASPSCR1 ENSG00000169696	104.673	1.51578	81.8022	46.4017	35.4511	0.713601	3.952	3.24397
ASRGL1 ENSG00000162174	0.270122	19.3193	50.0867	0.0551843	2.59964	4.17026	11.8321	1.4087
ASS1 ENSG00000130707	533.544	14.1367	667.06	1.63976	168.392	70.1823	0.0429058	531.65
ASTE1 ENSG00000034533	0.120976	21.7333	24.6021	0.19431	0.366117	0.195525	0.354057	0.066749
ASTN1 ENSG00000152092	1.94471	1.25537	0.0479362	0.341596	0.900645	0.225117	0.274745	0.34319
ASTN2 ENSG00000148219	33.9814	57.0089	13.4625	19.6864	4.06483	1.16473	6.0566	0.0883393
ASUN ENSG00000064102	0.0386827	6.45477	1.51247	0.0844102	4.49612	2.23042	3.00431	0.487129
ASXL1 ENSG00000171456	1.13621	142.84	35.1088	9.2243	6.29717	4.59308	31.2263	48.0056
ASXL2 ENSG00000143970	3.87152	9.17851	1.35171	6.28985	12.6613	3.79779	8.6733	2.39354
ASXL3 ENSG00000141431	7.95857	0.47185	0.173047	1.69486	0.380174	0.0759599	0.0385817	0.0171339
ATAD1 ENSG00000138138	0.042127	0.0621591	21.5095	15.876	1.63575	0.413435	6.30597	0.0766321
ATAD2 ENSG00000156802	2.20621	6.76868	2.52487	1.53716	0.218807	0.0404309	2.23335	0.720737
ATAD2B ENSG00000119778	2.89739	2.43182	4.12169	0.261351	0.924098	3.91082	14.434	0.00705211
ATAD3A ENSG00000197785	63.0277	31.9677	34.2652	37.5635	10.9291	6.23627	0.855049	4.79777
ATAD3B ENSG00000160072	2.35517	14.5929	99.9725	17.5604	18.4941	0.143057	29.7096	19.2495
ATAD3C ENSG00000215915	4.43817	4.27075	0.347997	0.741018	15.7148	8.06387	2.44519	1.0659
ATAD5 ENSG00000176208	1.00663	0.0429487	0.0637973	0.20787	1.40465	7.86023	0.261053	0.152778
ATAT1 ENSG00000137343	3.94467	8.43286	82.1323	7.75477	24.4019	2.5542	0.85181	6.31301
ATCAY ENSG00000167654	7.65085	0.200541	0.63422	0.992328	0.318809	1.80782	0.0136519	2.36197
ATE1 ENSG00000107669	0.840505	13.3404	18.5818	5.07335	4.0734	15.4893	1.24699	2.25937
ATF1 ENSG00000123268	11.3412	1.60456	2.15482	0.426366	0.240005	0.268224	0.296751	0.0282271
ATF2 ENSG00000115966	0.157187	0.288616	2.62997	26.0654	1.81787	8.10245	4.75758	5.75456
ATF3 ENSG00000162772	1.53973	100.523	2479.5	360.998	11.2678	2343.81	39.1188	7.40529
ATF4 ENSG00000128272	266.707	414.262	749.918	230.382	68.4709	44.8403	197.162	78.9044
ATF5 ENSG00000169136	18.9422	11.2281	60.0178	77.4896	10.5312	2.95266	40.6628	4.57432
ATF6 ENSG00000118217	14.3569	23.656	34.789	15.9105	4.32644	8.02894	6.32418	6.58554
ATF6B ENSG00000213676	4.53099	0.368585	52.1578	34.7861	10.2739	21.5863	20.3859	0.514647
ATF7 ENSG00000170653	30.0313	0.0696667	7.49538	3.69161	0.357668	25.9759	5.03135	2.73902
ATF7IP ENSG00000171681	16.3244	41.08	2.21135	0.890415	8.7884	3.94891	3.17425	2.29596
ATF7IP2 ENSG00000166669	1.86858	4.02998	7.41409	1.84603	1.59532	2.28065	2.5911	47.16
ATG10 ENSG00000152348	37.955	1.60231	21.1508	16.7434	6.23243	18.9261	24.125	22.3372
ATG101 ENSG00000123395	195.836	209.988	154.409	31.3643	199.392	42.6415	1.20577	40.9396
ATG12 ENSG00000145782	25.9808	29.2063	25.2204	22.7834	0.700185	3.11598	7.59946	13.795
ATG13 ENSG00000175224	191.83	0.667957	43.3809	26.9249	30.9915	13.6406	12.9954	9.35615
ATG14 ENSG00000126775	4.1788	59.1342	55.7088	9.93184	0.609483	5.55326	3.14585	1.35898
ATG16L1 ENSG00000085978	90.5457	1.64471	104.63	91.2457	20.2384	1.20724	10.4834	8.01393
ATG16L2 ENSG00000168010	1.67451	0.158976	28.2767	0.0899746	1.94491	26.8597	11.7833	2.22075
ATG2A ENSG00000110046	7.90146	33.9553	73.1728	44.6456	1.99487	65.6495	23.2256	18.077
ATG2B ENSG00000066739	6.12924	20.814	1.03111	12.6331	2.3265	1.48179	12.4202	3.40488
ATG3 ENSG00000144848	6.86214	0.552061	40.1377	1.40905	38.1254	2.05912	0.815672	8.65745
ATG4A ENSG00000101844	0.773062	24.6425	20.8255	4.55266	1.04139	2.07664	2.84731	0.190621
ATG4B ENSG00000168397	78.1276	51.8233	120.286	91.1663	79.0212	3.78213	72.27	4.29824
ATG4C ENSG00000125703	3.24213	0.267668	0.68876	4.04396	7.89111	0.400342	0.880352	0.542407
ATG4D ENSG00000130734	13.3274	3.40607	11.4334	14.4785	31.0082	6.38383	0.220501	0.602765
ATG5 ENSG00000057663	8.53443	5.20101	27.5854	11.0558	17.3399	0.393887	0.317692	1.94
ATG7 ENSG00000197548	78.8385	28.2218	42.8246	32.4006	5.74878	3.3878	9.52703	35.9041
ATG9A ENSG00000198925	158.622	36.6105	2.76405	15.5054	3.8087	13.7017	9.74385	22.3429
ATG9B ENSG00000181652	0.0152402	0.0535042	0.0926092	0.0600382	0.546819	4.82745	0.330613	0.169633
ATHL1 ENSG00000142102	35.0498	6.86115	2.20618	18.7915	71.7732	3.67257	7.31014	4.39128
ATIC ENSG00000138363	14.6146	54.7744	0.619831	4.15905	0.15759	29.4797	0.0244668	0.946943
ATL1 ENSG00000198513	2.22197	1.51954	9.42404	1.46587	2.03862	9.03842	3.31744	0.483695
ATL2 ENSG00000119787	64.0299	0.572214	75.7568	36.0448	9.59836	33.4904	12.716	8.08573
ATL3 ENSG00000184743	32.0305	12.6879	17.4084	4.5179	27.5082	28.0245	3.8083	37.904
ATM ENSG00000149311	9.25117	1.74231	30.6313	23.4063	1.40123	32.4335	12.367	23.1521
ATMIN ENSG00000166454	0.786938	2.5329	27.6425	1.80801	0.0284927	1.42671	17.439	4.13619
ATN1 ENSG00000111676	14.5293	3.23274	129.67	252.524	785.252	263.851	5.82502	67.4502
ATOH7 ENSG00000179774	0.600343	0.262522	0.000678189	0.447788	0.11262	0.0671829	0.195406	0.0239218
ATOH8 ENSG00000168874	88.7543	4.70262	91.096	12.6127	2.26042	14.8199	14.4217	124.41
ATOX1 ENSG00000177556	158.95	111.737	17.6943	79.9144	35.1186	64.9417	60.6658	20.0462
ATP10A ENSG00000206190	0.483876	0.0655491	1.77053	5.33533	13.3073	0.919615	0.214592	4.06879
ATP10B ENSG00000118322	0.467606	0.328471	1.70885	1.17601	0.355411	0.247644	0.0160198	0.73165
ATP10D ENSG00000145246	0.0170091	0.66715	0.0285943	0.163448	7.24421	0.168457	0.352121	4.18941
ATP11A ENSG00000068650	0.293336	0.723836	8.99866	0.0921977	4.46754	12.6231	0.536403	1.84183
ATP11B ENSG00000058063	0.281655	0.407681	19.5551	14.0668	12.5023	0.449977	0.410358	4.84885
ATP11C ENSG00000101974	9.97235	1.77644	0.16469	12.4748	0.0657404	3.58647	1.06385	4.05583
ATP12A ENSG00000075673	0.81994	0.0704056	49.0457	0.234412	1.57572	0.25314	0.339329	0.184692
ATP13A1 ENSG00000105726	40.7596	2.22926	31.8001	18.7834	33.5543	1.73201	0.109852	2.0706
ATP13A2 ENSG00000159363	5.36621	28.5713	1.15751	19.359	17.16	7.71355	24.5941	7.69585
ATP13A3 ENSG00000133657	0.0128835	2.70771	225.997	6.47499	1.75311	0.0697248	0.0518043	33.0684
ATP13A4 ENSG00000127249	0.321865	0.108287	0.0028822	0.579776	0.450576	0.0474187	0.148195	0.136841
ATP1A1 ENSG00000163399	19.7659	98.3512	1240.1	938.013	278.351	210.214	404.586	197.583
ATP1A2 ENSG00000018625	44.5822	3.3363	1.21951	0.195194	0.470829	11.3545	0.0744592	0.94951
ATP1A3 ENSG00000105409	0.539269	0.000115001	0.72243	0.917351	1.22296	0.562241	0.0928908	4.18251
ATP1A4 ENSG00000132681	0.381308	1.92389	13.4914	0.00803735	0.535194	0.435799	0.771066	0.00975166
ATP1B1 ENSG00000143153	0.355433	0.347591	235.58	14.2985	13.1391	26.4917	2.33887	44.1169
ATP1B2 ENSG00000129244	7.87001	0.269686	0.772999	0.604652	0.00068065	3.78537	23.3892	7.50588
ATP1B3 ENSG00000069849	1.12405	49.0827	62.1089	41.9587	148.77	2.58707	1.24426	14.1884
ATP1B4 ENSG00000101892	0.201622	0.0633254	0.964628	0.0121534	1.22131	1.07963	0.0831833	0.0478902
ATP23 ENSG00000166896	0.101877	2.61808	0.0393087	0.456518	0.298689	0.213395	0.503738	0.776287
ATP2A1 ENSG00000196296	0.866472	0.99393	0.105808	0.164091	0.207466	0.477881	0.185225	1.89926
ATP2A2 ENSG00000174437	72.4789	8.85756	209.515	44.7689	63.5629	21.4717	17.3699	63.8405
ATP2A3 ENSG00000074370	14.8277	10.178	72.6296	7.78623	2.39909	40.8745	0.0171686	21.62
ATP2B1 ENSG00000070961	15.1916	1.03197	156.748	4.58177	18.4818	2.66901	0.0424157	26.0744
ATP2B2 ENSG00000157087	0.130788	0.332332	0.182763	0.0415342	0.0128319	0.000782322	0.380489	0.237069
ATP2B4 ENSG00000058668	66.0077	9.76148	0.930315	0.602818	10.0144	8.0712	0.0808867	0.0312702
ATP2C1 ENSG00000017260	0.774098	0.0188969	34.154	36.9959	0.331146	0.337987	56.2435	1.0828
ATP2C2 ENSG00000064270	3.17869	22.0463	5.87756	36.9239	1.96349	2.38866	7.91737	9.2768
ATP4B ENSG00000186009	0.028292	0.488448	0.300191	6.42879	0.504505	0.561067	0.448175	0.54757
ATP5J2-PTCD1 ENSG00000248919	0.290062	1.24644	0.451063	0.124205	1.82903	0.0487809	0.0821331	0.267958
ATP5SL ENSG00000105341	41.5722	16.407	12.3443	0.46677	12.6673	2.15336	12.4855	1.2072
ATP6AP1 ENSG00000071553	179.325	249.277	118.404	141.466	248.241	127.83	212.277	3.22519
ATP6AP1L ENSG00000205464	10.5213	0.00917452	0.781874	0.136334	11.7582	0.254979	0.801511	6.74568
ATP6AP2 ENSG00000182220	51.3752	28.1008	37.6303	32.8039	35.0367	0.625626	24.5245	11.5942
ATP6V0A1 ENSG00000033627	53.5443	29.8635	34.1369	21.6175	58.624	96.6049	13.517	8.31979
ATP6V0A2 ENSG00000185344	2.38687	1.76689	15.2421	2.34548	9.54145	3.70416	2.51527	6.18646
ATP6V0A4 ENSG00000105929	0.736548	0.202345	0.310972	0.297409	0.746824	0.638857	0.380459	0.437242
ATP6V0B ENSG00000117410	10.5036	126.765	76.6805	72.9618	57.1624	61.1469	103.357	100.348
ATP6V0C ENSG00000185883	0.434799	1.0811	0.419531	0.16979	0.195716	0.113517	0.0512469	0.0670646
ATP6V0D1 ENSG00000159720	61.7778	51.3873	19.121	7.97089	37.5557	18.4137	4.90129	0.298135
ATP6V0D2 ENSG00000147614	0.943279	1.79452	3.04849	1.19824	0.469769	0.0174797	0.377458	0.235928
ATP6V0E1 ENSG00000113732	232.176	1142.38	143.948	108.583	22.1766	4.19968	21.3194	0.955228
ATP6V0E2 ENSG00000171130	66.531	3.379	33.5119	37.3023	15.012	2.75347	10.2027	7.59803
ATP6V1A ENSG00000114573	0.855672	5.80138	5.48662	2.17656	1.32611	20.0985	1.34205	3.26738
ATP6V1B1 ENSG00000116039	0.846251	0.902306	3.49291	1.02285	0.0416557	10.4934	0.0158653	0.568417
ATP6V1B2 ENSG00000147416	105.035	10.2008	39.5554	13.1466	0.338177	88.1788	5.32986	36.8473
ATP6V1C1 ENSG00000155097	1.04015	0.205975	5.59822	6.89227	0.221659	1.04214	6.53919	0.417516
ATP6V1C2 ENSG00000143882	10.6198	0.531581	0.0896435	14.5965	6.42758	1.28185	1.63266	19.1924
ATP6V1D ENSG00000100554	6.67234	51.345	20.2929	1.841	17.1977	0.481521	1.76565	11.0802
ATP6V1E1 ENSG00000131100	184.639	117.971	53.4099	6.58698	2.0093	96.6069	88.2486	54.1394
ATP6V1E2 ENSG00000250565	5.07088	18.5353	1.27437	0.00887257	3.56062	8.40953	0.462697	0.584836
ATP6V1F ENSG00000128524	209.766	116.441	29.5336	119.546	1.96483	49.3639	211.833	126.903
ATP6V1G1 ENSG00000136888	3.62895	0.0722724	54.7459	78.7572	0.341679	13.864	39.683	0.333872
ATP6V1G2 ENSG00000213760	0.267729	0.208334	0.061873	0.522537	0.984737	0.617757	0.0563813	0.719224
ATP6V1G3 ENSG00000151418	0.170254	0.0233622	0.00811442	0.389568	0.505414	0.0359429	0.133761	0.317608
ATP6V1H ENSG00000047249	64.6857	21.0244	40.6553	9.20882	1.24184	21.6394	14.7605	5.75479
ATP7A ENSG00000165240	1.48692	1.5879	27.3898	6.13947	0.592997	0.15803	5.50578	5.55509
ATP7B ENSG00000123191	1.37705	0.562354	0.425481	1.24467	0.568697	0.104214	7.9281	3.7417
ATP8A1 ENSG00000124406	0.199491	6.45097	0.0985925	10.279	1.61089	0.912893	0.553639	1.15162
ATP8A2 ENSG00000132932	0.614113	1.04773	2.77823	0.165015	0.712497	0.0233407	0.18311	0.0749241
ATP8B1 ENSG00000081923	0.113839	0.608299	136.926	15.9696	0.114117	38.7172	15.404	13.9558
ATP8B2 ENSG00000143515	38.6419	4.51396	49.9383	17.2669	42.5367	36.1742	21.1393	0.0742061
ATP8B3 ENSG00000130270	0.0386532	0.235078	1.37527	0.134161	0.55914	0.0811905	7.58649	0.239615
ATP8B4 ENSG00000104043	0.742271	0.108284	0.701669	1.85537	4.27589	0.367328	0.590476	0.210848
ATP9A ENSG00000054793	2.17892	30.2324	44.8056	2.63311	32.9147	0.0529198	6.42852	25.2447
ATP9B ENSG00000166377	4.34652	0.696284	12.7138	57.6357	19.4185	37.6266	3.83236	1.01068
ATPIF1 ENSG00000130770	36.2657	19.6611	120.645	79.7612	4.07585	98.9494	98.2435	18.599
ATR ENSG00000175054	1.63269	5.11196	1.48658	4.91972	3.4407	1.12727	0.224748	1.55772
ATRAID ENSG00000138085	210.549	199.811	32.1212	6.42969	3.66212	4.95845	0.721567	5.95591
ATRIP ENSG00000164053	0.082849	0.618782	0.121073	0.0454917	0.0337995	0.00816746	0.00073054	0.0807869
ATRIP ENSG00000282827	0.366297	0.892889	0.167859	0.692258	0.0908229	0.217427	0.628561	0.60998
ATRN ENSG00000088812	2.63371	19.6	11.3944	6.40636	3.089	0.998169	0.227734	7.68556
ATRNL1 ENSG00000107518	4.29919	0.615344	0.382766	0.0895105	13.5754	1.24807	5.96666	0.905688
ATRX ENSG00000085224	1.38923	10.1244	3.9599	3.87411	0.785994	34.8203	18.1741	5.83434
ATXN1 ENSG00000124788	1.27854	0.135156	7.86039	27.2866	9.27674	0.971231	37.1082	0.481001
ATXN10 ENSG00000130638	2.59014	40.3606	26.71	10.4096	3.75188	1.77432	2.36956	1.73614
ATXN1L ENSG00000224470	0.132838	6.20494	41.1928	3.72683	0.54132	1.23618	1.46749	3.01952
ATXN2 ENSG00000204842	10.9424	12.0132	51.6662	2.04291	7.89041	28.7523	32.8946	8.43755
ATXN2L ENSG00000168488	227.089	317.034	258.539	107.401	219.861	2.32878	28.3015	3.12913
ATXN3 ENSG00000066427	51.985	0.298282	46.543	19.2302	0.0710274	0.0281611	2.81627	13.2204
ATXN7 ENSG00000163635	0.392589	3.2916	34.1057	14.5818	2.5456	4.02286	0.127744	0.825793
ATXN7L1 ENSG00000146776	1.12124	12.5949	0.954614	0.0186615	1.23545	0.694671	5.96119	0.683142
ATXN7L2 ENSG00000162650	2.91626	0.0563464	0.915399	3.8091	3.84093	39.6326	3.87932	0.142548
ATXN7L3 ENSG00000087152	11.9311	44.4966	17.9478	41.1146	24.2256	45.9694	2.24549	5.26997
ATXN7L3B ENSG00000253719	15.376	302.189	60.4059	68.7006	53.8262	95.4565	19.6385	8.6381
AUH ENSG00000148090	0.141719	2.19591	0.20721	6.99193	1.79514	1.03335	17.7408	1.1686
AUNIP ENSG00000127423	0.145372	0.0911322	0.263891	0.0216857	0.0666684	0.123838	0.124317	0.812782
AUP1 ENSG00000115307	49.8935	24.0688	65.3533	49.5193	20.8455	46.9248	12.181	15.7739
AURKA ENSG00000087586	0.833615	0.0156391	0.00131173	0.141859	0.227105	0.123326	0.0220927	3.74472
AURKAIP1 ENSG00000175756	33.6042	68.1258	24.8226	33.3326	70.8707	14.1512	11.2344	11.0338
AURKB ENSG00000178999	0.0970092	0.368604	1.21337	5.40905	1.13065	0.392851	0.0755323	1.59089
AURKC ENSG00000105146	1.84143	0.756942	0.0924684	1.28227	0.174065	2.11857	0.255901	0.41573
AUTS2 ENSG00000158321	6.61536	2.3454	22.6579	4.88384	102.758	2.47895	1.11283	7.07234
AVEN ENSG00000169857	42.0606	0.069936	8.85526	1.13861	27.2275	1.00623	0.157237	0.926199
AVIL ENSG00000135407	0.00838096	0.446851	0.0372331	0.594633	0.847398	1.1317	1.0671	0.6265
AVL9 ENSG00000105778	0.316872	2.34835	9.45236	6.68305	0.686202	16.314	4.65197	0.145169
AVP ENSG00000101200	1.31602	0.594608	0.290179	0.528389	0.637896	0.659554	0.195181	0.199843
AVPI1 ENSG00000119986	35.3339	192.799	77.0945	1.69304	4.58971	2.09414	1.34456	37.0844
AVPR1A ENSG00000166148	0.264519	0.0535086	0.38452	0.323264	0.0196189	0.0240719	0.625866	5.65561
AVPR1B ENSG00000198049	0.0589151	0.0988768	0.419697	0.23795	0.289594	0.0331395	1.3072	0.701139
AVPR2 ENSG00000126895	0.271797	0.0159229	0.0996072	0.119284	12.0415	0.533008	0.113974	0.472419
AXDND1 ENSG00000162779	3.91993	1.16067	0.677567	0.432751	0.201052	1.37088	0.342632	0.502586
AXIN1 ENSG00000103126	10.1	49.2417	109.001	0.14712	41.7612	4.18359	9.58693	114.862
AXIN2 ENSG00000168646	0.204829	0.453583	41.2331	7.30105	11.2392	0.758817	0.0929982	21.1298
AXL ENSG00000167601	350.959	434.453	74.9709	13.0952	55.2355	307.72	1.40187	4.71127
AZGP1 ENSG00000160862	278.269	299.508	941.715	2273.29	0.935078	144.365	934.444	129.12
AZI2 ENSG00000163512	0.229986	2.18128	0.347263	6.90214	3.44069	16.0549	2.82228	16.4368
AZIN1 ENSG00000155096	2.55681	25.7787	40.5077	4.11928	2.49753	6.25113	8.08226	6.58127
AZIN2 ENSG00000142920	7.57105	8.96399	0.0207895	11.9319	0.734365	0.892925	1.39633	18.1614
AZU1 ENSG00000172232	0.271401	0.0963613	2.70042	0.11144	0.0864848	0.162194	0.590952	0.0187558
B2M ENSG00000166710	10.7856	33.6232	2734.17	1239.45	281.523	696.341	569.939	920.395
B3GALNT1 ENSG00000169255	0.422374	0.12545	17.7548	0.0835298	0.696525	1.99893	0.336288	1.98386
B3GALNT2 ENSG00000162885	0.238731	13.091	15.145	1.90068	0.0119676	0.126674	0.20847	0.497669
B3GALT1 ENSG00000172318	0.498765	0.189704	0.0403001	0.121542	0.280739	0.834566	0.875503	0.235863
B3GALT2 ENSG00000162630	3.97374	0.23742	0.155591	0.0576461	0.0199117	0.025853	0.121582	0.1637
B3GALT4 ENSG00000235863	55.0479	22.7937	17.7251	5.24066	18.1957	0.286554	1.55215	1.21282
B3GALT5 ENSG00000183778	0.771118	0.602162	5.56552	0.227894	0.0462438	0.278606	0.000410995	2.07412
B3GALT6 ENSG00000176022	39.1619	0.569635	28.3725	35.8979	0.0283537	1.45278	0.96965	9.68364
B3GAT1 ENSG00000109956	7.64502	23.9364	6.9881	17.7884	1.13021	0.379567	10.8802	1.6876
B3GAT2 ENSG00000112309	0.19043	0.0580415	1.4195	5.64783	1.80553	5.4263	0.0939374	0.160801
B3GAT3 ENSG00000149541	36.2477	51.2264	8.69972	15.822	49.6163	18.7926	15.2738	26.1233
B3GLCT ENSG00000187676	8.01469	1.42116	0.342259	0.312609	1.4489	3.54132	2.06483	8.35567
B3GNT2 ENSG00000170340	2.33389	0.718172	0.00307554	0.124457	1.63086	0.273349	1.25674	0.561824
B3GNT3 ENSG00000179913	2.71259	0.513774	64.4329	0.103658	3.99745	0.330205	0.260781	51.4514
B3GNT4 ENSG00000176383	1.69776	0.505724	4.26212	0.949141	1.13111	0.321623	0.728038	0.233339
B3GNT5 ENSG00000176597	0.385879	0.26551	24.4168	5.10902	0.00485305	33.4051	0.969159	0.491359
B3GNT6 ENSG00000198488	0.00465549	0.0154093	0.147337	0.757018	0.0352349	0.00398971	0.0605525	0.277554
B3GNT7 ENSG00000156966	26.2517	1.58328	23.0912	0.597197	1.00033	3.93249	1.12468	0.638292
B3GNT8 ENSG00000177191	24.7591	0.705099	3.46347	2.59973	8.97811	0.606172	11.5314	0.573369
B3GNT9 ENSG00000237172	62.8014	5.53033	6.14846	3.15266	0.989938	1.79756	1.19403	4.00114
B3GNTL1 ENSG00000175711	8.50528	9.71023	1.55137	0.0852921	3.11012	10.5438	14.4945	0.00045573
B4GALNT1 ENSG00000135454	32.9452	0.290284	6.60723	0.51998	13.6495	2.04558	0.146141	0.458027
B4GALNT2 ENSG00000167080	0.521261	0.439724	0.0623648	0.00370516	0.143157	0.156095	1.3315	0.48905
B4GALNT3 ENSG00000139044	5.10629	1.69062	37.0577	2.99535	0.964116	0.589358	2.22929	26.1575
B4GALNT4 ENSG00000182272	1.3778	2.8558	0.99456	24.7903	4.64447	0.423145	0.255096	0.291394
B4GALT1 ENSG00000086062	1.74087	0.481298	456.355	136.311	9.58084	20.2719	2.65992	126.494
B4GALT2 ENSG00000117411	137.562	64.3485	4.3729	0.397399	182.03	16.4272	61.5176	4.19266
B4GALT3 ENSG00000158850	70.9887	34.8594	64.8464	6.55604	2.05853	42.9752	41.8416	0.0495876
B4GALT4 ENSG00000121578	4.63762	1.19523	592.349	0.497199	0.223714	0.0565049	63.5694	0.272499
B4GALT5 ENSG00000158470	6.53867	20.4344	236.997	1.559	12.6271	41.2873	2.69689	15.0242
B4GALT6 ENSG00000118276	11.1992	0.000206566	0.316325	0.204251	1.21295	6.54853	0.0230656	1.49674
B4GALT7 ENSG00000027847	58.09	34.7406	24.0087	2.13449	47.3419	2.82816	47.524	10.9899
B4GAT1 ENSG00000174684	321.284	286.626	10.3838	55.4532	75.4253	0.109708	5.51624	0.8308
B9D1 ENSG00000108641	84.6515	44.2062	1.34872	1.96308	3.52958	20.9221	0.913881	1.47344
B9D2 ENSG00000123810	58.0722	0.331977	24.6525	1.99894	8.39861	1.30049	16.8551	3.30617
BAALC ENSG00000164929	0.0838775	1.16483	5.80407	0.714666	1.09714	0.0258806	0.00679053	0.00150049
BAAT ENSG00000136881	0.507967	0.146975	0.203249	0.926532	0.893585	0.955244	0.404402	0.289829
BABAM1 ENSG00000105393	80.3054	13.4291	12.1488	54.1593	101.616	1.77057	27.9186	3.51914
BACE1 ENSG00000186318	118.977	45.4596	3.76711	0.49909	53.0004	6.82651	4.6895	5.00261
BACE2 ENSG00000182240	96.4961	103.654	198.846	61.6839	11.2107	7.4839	14.42	25.7852
BACH1 ENSG00000156273	1.5658	0.0876704	3.02127	9.16667	3.94475	0.213038	7.05749	0.225723
BACH2 ENSG00000112182	1.42342	17.7797	0.274414	0.0630205	0.00784314	3.1999	2.00515	0.604556
BAD ENSG00000002330	128.186	80.7476	56.2224	25.2011	4.89903	58.6654	28.4347	2.15372
BAG1 ENSG00000107262	433.269	208.813	800.605	39.1938	22.4532	87.0029	60.1611	34.9923
BAG2 ENSG00000112208	6.63642	0.841198	12.0818	0.843017	1.4344	34.7309	2.8414	3.47289
BAG3 ENSG00000151929	47.8681	8.15878	216.03	28.1023	3.82218	165.072	26.6428	7.05153
BAG4 ENSG00000156735	0.739996	5.21373	0.568874	0.337613	1.82554	0.0267688	7.25249	0.987485
BAG5 ENSG00000166170	17.1147	1.02971	12.2836	2.97333	0.501737	7.73469	0.743532	0.073182
BAG6 ENSG00000204463	14.7027	328.4	247.946	8.41339	539.275	1.0044	74.4041	62.8074
BAHCC1 ENSG00000266074	0.173961	1.56937	3.9734	9.13795	12.6564	21.8512	9.37212	0.137648
BAHD1 ENSG00000140320	25.7352	26.879	16.824	24.2177	19.49	0.618794	1.95662	0.0317843
BAIAP2 ENSG00000175866	73.267	39.8784	255.865	148.747	19.76	7.95023	158.844	22.5514
BAIAP2L1 ENSG00000006453	0.71568	40.1242	256.435	89.7199	27.6992	2.26084	129.24	21.6739
BAIAP2L2 ENSG00000128298	0.989206	1.6241	7.09701	0.109811	0.0725108	9.40596	2.1366	0.00759437
BAIAP3 ENSG00000007516	12.7124	16.5432	27.8156	5.11613	1.03601	4.74659	22.1836	2.26902
BAK1 ENSG00000030110	55.81	47.0816	64.0139	4.18999	6.25824	0.0943897	15.6988	30.141
BAMBI ENSG00000095739	0.646258	0.214016	20.5556	3.46714	2.32586	2.51402	1.76113	0.887098
BANF1 ENSG00000175334	90.5284	130.501	211.776	6.67466	363.636	5.89967	31.0118	36.3928
BANK1 ENSG00000153064	0.214642	0.0131694	3.87638	7.54986	1.27953	0.949912	2.81827	1.99673
BANP ENSG00000172530	1.74554	40.0484	3.65819	3.78178	16.5457	0.532097	19.6553	4.88794
BAP1 ENSG00000163930	68.3808	72.9874	68.2428	62.6747	165.38	23.0405	38.1456	12.7825
BARD1 ENSG00000138376	0.538697	0.488922	16.8071	1.52797	11.7257	1.02201	0.0819676	2.83539
BARHL2 ENSG00000143032	2.68481	0.497956	0.0387342	0.207998	0.146671	0.136694	0.0498817	0.142918
BARX1 ENSG00000131668	0.00710782	0.622529	0.281545	0.192611	2.64179	0.138276	1.08458	0.584521
BARX2 ENSG00000043039	4.82139	4.49656	13.8016	0.0534468	0.642243	3.76813	1.53747	1.9571
BASP1 ENSG00000176788	1.04873	0.584486	31.7022	8.32595	0.239765	13.9205	11.0473	0.21148
BATF ENSG00000156127	17.7017	0.0283786	19.7973	0.14966	0.617549	2.29871	0.0786132	0.422651
BATF2 ENSG00000168062	14.2824	0.0313386	0.382519	0.401094	9.50744	3.46182	0.654605	0.173984
BATF3 ENSG00000123685	15.654	0.0196175	3.61317	15.0195	1.89396	0.985028	0.104837	0.258833
BAX ENSG00000087088	3.32347	9.31539	2.97538	1.95533	5.41311	5.31971	1.4518	1.95594
BAZ1A ENSG00000198604	0.994084	0.320777	35.1002	0.586946	2.73975	0.523607	1.55677	19.8542
BAZ1B ENSG00000009954	52.771	61.4741	142.749	39.1715	84.2376	16.1364	2.95934	3.17307
BAZ2A ENSG00000076108	4.14448	0.778078	176.992	38.2569	0.306731	115.422	0.3585	7.48873
BAZ2B ENSG00000123636	43.1812	0.0154192	42.1549	16.3672	3.98367	1.64125	18.6242	0.0629999
BBC3 ENSG00000105327	0.105411	2.67561	27.2177	1.99526	9.98909	0.24059	6.00956	5.37556
BBIP1 ENSG00000214413	9.55529	0.0554217	0.498735	0.387608	17.363	1.06012	3.9037	0.355951
BBOF1 ENSG00000119636	0.235237	0.02252	20.5648	1.59031	1.13646	0.655503	0.00688257	0.108608
BBOX1 ENSG00000129151	1.02735	0.144428	0.168913	0.380698	0.0350546	0.441109	0.409445	1.09902
BBS1 ENSG00000174483	0.40579	1.12011	5.28126	3.32635	0.591233	2.15446	0.0774592	0.103847
BBS10 ENSG00000179941	0.531308	4.00611	6.66309	2.00918	0.804372	0.567015	1.89767	0.605326
BBS12 ENSG00000181004	1.57849	1.31044	0.838554	0.499947	0.0587336	0.0522195	0.325064	0.00220112
BBS2 ENSG00000125124	7.96701	9.79313	10.3833	58.1234	4.12017	1.03605	25.68	0.638129
BBS4 ENSG00000140463	1.45197	40.6417	15.614	2.60399	11.0042	0.170077	42.1475	0.624164
BBS5 ENSG00000163093	21.5641	5.00057	1.19908	4.83365	3.2696	3.93713	5.99147	0.800226
BBS7 ENSG00000138686	2.45039	3.86075	0.708335	0.930585	6.8352	6.89391	3.25732	0.781728
BBS9 ENSG00000122507	0.426781	0.334595	22.9064	1.05593	2.2693	1.2955	1.49791	1.76906
BBX ENSG00000114439	74.6528	0.394854	21.1929	24.7901	1.32336	2.28689	33.2995	4.84529
BCAM ENSG00000187244	0.126553	37.0661	272.886	645.351	29.4516	130.894	202.313	56.388
BCAN ENSG00000132692	2.95506	0.0771798	0.744071	0.318783	0.000234925	1.04357	0.668871	0.35199
BCAP29 ENSG00000075790	0.220754	30.5089	99.418	35.0863	33.0015	1.98533	17.8992	3.57867
BCAP31 ENSG00000185825	673.904	214.308	181.034	130.94	164.592	155.527	423.696	121.595
BCAR1 ENSG00000050820	138.414	149.552	224.534	63.23	145.811	182.003	58.4242	40.1353
BCAR3 ENSG00000137936	17.9241	0.326197	13.6901	1.55934	0.157217	0.42374	2.28256	5.77306
BCAS1 ENSG00000064787	0.215768	35.6699	80.1288	20.0617	3.51921	0.155165	8.27996	0.947126
BCAS2 ENSG00000116752	1.70924	9.53169	12.1187	3.53915	0.312103	5.22444	5.26683	0.488435
BCAS3 ENSG00000141376	15.7249	0.207338	55.9792	4.55263	6.49344	5.38502	6.40619e-05	4.07617
BCAS4 ENSG00000124243	74.202	0.790654	22.1599	3.44312	5.54411	12.5942	13.8369	0.00159864
BCAT1 ENSG00000060982	2.17974	1.30249	0.465809	0.0505389	0.462161	0.0797676	0.0628464	0.088483
BCAT2 ENSG00000105552	95.5347	74.7202	97.7955	93.9549	0.0638108	31.4431	33.3724	46.1597
BCCIP ENSG00000107949	11.5836	1.61542	39.261	18.6057	3.98993	11.849	0.912378	0.0315914
BCDIN3D ENSG00000186666	3.45274	9.24089	1.33455	3.49867	1.17899	0.72605	0.374908	0.976672
BCHE ENSG00000114200	0.308429	0.17209	1.49013	0.627019	0.322244	11.4625	0.0305626	0.981662
BCKDHA ENSG00000248098	19.9933	0.968435	11.8714	3.66947	0.704785	6.94485	2.55386	0.410139
BCKDHB ENSG00000083123	0.109609	0.388805	6.45497	8.25133	0.35288	0.837429	0.971929	1.03986
BCKDK ENSG00000103507	49.5318	27.6593	17.9556	2.56263	35.7429	56.5814	21.4908	27.7696
BCL10 ENSG00000142867	0.578197	3.81553	271.242	6.6257	44.9565	5.0977	0.452164	8.21457
BCL11A ENSG00000119866	34.0654	0.983119	16.9497	3.63403	0.960424	2.67621	2.37239	6.47141
BCL11B ENSG00000127152	0.882365	0.582309	1.25981	1.05806	0.75059	17.4006	0.57104	0.0984954
BCL2 ENSG00000171791	16.216	5.77419	11.2959	0.448798	10.5579	0.296791	0.590609	40.5117
BCL2A1 ENSG00000140379	1.06026	0.0379967	3.16115	0.135747	2.21964	1.79541	0.317281	0.190693
BCL2L1 ENSG00000171552	7.61657	16.8302	50.422	37.7182	30.9106	53.8248	20.3594	1.03121
BCL2L11 ENSG00000153094	4.73363	0.100662	1.23522	1.0777	5.71124	6.05845	8.327	4.75311
BCL2L12 ENSG00000126453	27.462	2.2949	42.3613	30.6539	5.45136	9.98034	6.31486	5.22018
BCL2L13 ENSG00000099968	0.424625	29.2742	72.9682	0.316542	11.6198	5.33268	56.8987	0.815037
BCL2L14 ENSG00000121380	0.0452296	0.00569605	1.1214	0.422581	0.188338	13.7146	0.0242717	1.13766
BCL2L15 ENSG00000188761	1.59664	0.0118056	12.677	0.208063	1.12659	0.123737	0.704849	1.7477
BCL2L2 ENSG00000129473	1.03457	21.2861	115.201	0.976722	82.9883	1.32641	35.6106	11.4629
BCL3 ENSG00000069399	24.3119	32.9932	245.293	3.88576	128.895	11.3609	3.62026	12.3711
BCL6 ENSG00000113916	7.80281	2.21329	18.8899	0.170633	0.856761	187.197	0.0372627	9.86089
BCL6B ENSG00000161940	12.911	1.40281	0.334773	1.24475	1.65824	3.33368	0.29955	0.275826
BCL7A ENSG00000110987	2.10455	18.3755	46.8095	7.19086	1.25705	15.3169	0.972039	0.378807
BCL7B ENSG00000106635	8.38821	7.45987	74.7823	0.183417	0.190167	2.10405	0.00661995	115.724
BCL7C ENSG00000099385	74.6038	52.8063	2.92229	19.8241	23.7974	102.701	2.43799	0.138477
BCL9 ENSG00000116128	0.546886	5.89832	20.4268	1.59975	11.2633	3.31243	1.06341	1.91149
BCL9L ENSG00000186174	0.71172	93.9625	68.2177	59.1656	33.289	4.52965	30.1839	31.1996
BCLAF1 ENSG00000029363	2.62734	26.9064	1.52001	1.20269	1.06045	17.1059	8.1747	44.9513
BCO1 ENSG00000135697	0.459551	0.336946	1.59636	0.000860471	0.764241	0.342989	0.0918317	0.0127301
BCO2 ENSG00000197580	32.149	0.040876	0.135246	1.48986	0.1476	0.101501	0.0244613	0.371236
BCOR ENSG00000183337	1.24157	9.08177	2.84912	8.57036	0.107733	1.1252	0.426155	2.74073
BCORL1 ENSG00000085185	24.6095	19.7128	0.555117	0.393399	5.53266	16.7156	6.83757	0.00103241
BCR ENSG00000186716	26.6812	106.757	50.9225	9.87394	8.09575	68.4536	8.56504	17.9662
BCS1L ENSG00000074582	0.170594	112.181	38.2429	2.95068	0.426773	45.3007	0.45959	36.4275
BDH1 ENSG00000161267	0.3588	46.7408	53.7005	39.5627	5.17852	6.55515	15.0816	4.26835
BDH2 ENSG00000164039	2.63438	109.659	48.6312	0.558306	3.27101	5.44039	0.17723	109.785
BDKRB1 ENSG00000100739	5.88424	5.37259	2.79979	0.580825	2.01955	0.019173	0.425432	0.674467
BDKRB2 ENSG00000168398	130.833	0.849828	110.733	2.18042	7.71649	0.86686	0.579881	1.03305
BDNF ENSG00000176697	0.94229	0.229483	0.700826	0.433446	1.26731	0.18369	1.58091	0.202992
BDP1 ENSG00000145734	3.08716	0.535838	0.438862	17.8628	4.48354	33.5627	0.980819	1.20382
BEAN1 ENSG00000166546	0.392053	0.855139	0.0571932	0.0763332	1.23569	0.294423	0.0335884	0.25174
BECN1 ENSG00000126581	1.27857	0.112418	9.3696	12.4917	24.0765	2.11358	10.3756	8.11815
BEGAIN ENSG00000183092	42.1277	0.98964	2.0595	3.45374	2.56352	2.41087	11.0537	5.95459
BEND2 ENSG00000177324	0.4716	0.0331645	0.00308471	0.194339	0.0589747	0.348187	0.0388168	0.0128473
BEND3 ENSG00000178409	1.28688	0.0156865	0.741183	0.462196	0.779534	0.33917	0.596523	0.407044
BEND4 ENSG00000188848	0.966051	0.166783	0.807871	2.76783	0.105462	0.276332	2.91555	0.0047982
BEND5 ENSG00000162373	0.148351	7.46261	0.421792	0.0861682	3.49511	11.7863	0.289753	0.204503
BEND6 ENSG00000151917	0.00443823	2.07008	1.84741	0.69285	0.0731272	0.0914619	1.869	9.92009
BEND7 ENSG00000165626	0.334791	0.641421	5.55161	1.25469	0.0523207	42.1	0.663761	0.347519
BEST1 ENSG00000167995	2.23433	0.94786	10.5727	15.3222	30.2786	16.4601	4.49824	20.159
BEST3 ENSG00000127325	0.833634	1.22517	4.65942	1.65152	0.256621	6.31408	0.152173	0.510496
BET1 ENSG00000105829	0.184001	3.5167	18.8906	17.801	0.950493	0.134567	0.919566	9.43411
BET1L ENSG00000177951	0.559239	98.7585	106.989	1.60123	14.3374	0.0128996	149.949	0.219807
BEX1 ENSG00000133169	2.47132	2.05301	3.66506	0.580243	1.38392	0.312661	0.674754	0.272893
BEX2 ENSG00000133134	48.93	0.0692621	37.4804	26.2108	0.259353	0.862822	0.692292	0.272861
BEX3 ENSG00000166681	4.29433	139.374	38.6886	13.8271	43.1726	37.642	23.6507	36.2191
BEX4 ENSG00000102409	89.4813	31.7608	94.5445	16.7211	37.2979	115.499	9.62034	4.95461
BEX5 ENSG00000184515	0.219408	10.1036	3.47991	5.07588	0.100786	5.51809	1.73897	3.02472
BFAR ENSG00000103429	48.8837	4.74418	35.8499	16.6533	19.4358	4.68822	5.22918	3.11872
BFSP1 ENSG00000125864	10.7498	0.0160337	1.07307	0.620783	0.106898	0.0353774	0.194217	0.393819
BGLAP ENSG00000242252	2.98365	3.67695	0.176298	0.662106	0.447538	0.899485	0.617379	0.914272
BGN ENSG00000182492	522.216	98.1305	4.69339	43.6657	460.335	49.1721	17.4504	135.329
BHLHB9 ENSG00000198908	5.85428	0.0161767	1.846	0.316352	0.117617	0.1239	0.050167	0.00192969
BHLHE22 ENSG00000180828	1.2638	0.465756	1.67003	0.20621	0.583913	0.529828	0.699954	0.481266
BHLHE40 ENSG00000134107	4.76806	2.71788	160.257	31.092	21.587	141.95	10.125	45.2232
BHLHE41 ENSG00000123095	0.243389	0.267741	60.0538	0.343461	2.26298	0.282981	2.30112	67.7983
BHMT ENSG00000145692	4.11046	0.748464	0.498974	0.197531	0.611353	0.494804	0.567574	0.370417
BHMT2 ENSG00000132840	6.98251	0.480705	0.0188997	0.654352	0.25968	14.7842	0.109074	8.74711
BICC1 ENSG00000122870	0.0833985	1.86197	0.484563	1.7942	4.86051	6.98248	2.08619	0.0345936
BICD1 ENSG00000151746	0.119288	7.83572	3.17037	1.65531	0.860645	1.5664	7.11836	0.248537
BICD2 ENSG00000185963	12.8352	80.2572	50.1477	3.37752	0.00411086	0.321867	1.21954	10.7641
BICDL1 ENSG00000135127	0.00190843	0.197164	65.5512	3.79106	2.0229	1.66588	0.0159642	8.87017
BICDL2 ENSG00000162069	17.1338	1.81369	147.475	31.5452	13.2458	4.20946	36.7267	41.3063
BID ENSG00000015475	27.9189	33.3552	240.521	3.06575	6.51772	3.8262	1.43629	8.37638
BIK ENSG00000100290	5.03158	32.2147	74.7936	95.7008	41.771	2.3746	34.2133	1.73235
BIN1 ENSG00000136717	934.301	20.3196	21.3557	40.613	241.672	126.787	148.467	9.44427
BIN2 ENSG00000110934	1.82805	1.25974	0.788657	0.25339	2.71861	15.2488	0.0745937	0.524552
BIN3 ENSG00000147439	4.6962	122.167	56.4047	27.7486	66.909	92.4603	23.7442	15.5012
BIRC2 ENSG00000110330	5.68773	48.7176	4.66443	25.4321	0.963998	22.2086	5.71431	13.9119
BIRC3 ENSG00000023445	1.25718	16.209	54.4828	4.99768	10.6175	6.41928	0.153305	7.85389
BIRC5 ENSG00000089685	1.62315	0.0456941	0.14286	2.48468	4.62039	2.13689	0.104383	2.45896
BIRC6 ENSG00000115760	2.52132	9.27531	1.18872	5.57836	3.29759	0.708875	1.70477	17.9687
BIRC7 ENSG00000101197	0.441751	0.177653	0.432293	1.9263	0.781722	0.733724	0.116356	0.97225
BIVM ENSG00000134897	8.69105	5.01834	0.0666984	1.00323	0.192324	2.3579	9.66318	1.17015
BLCAP ENSG00000166619	22.7958	157.911	189.366	39.3708	105.152	7.63759	4.34143	3.09517
BLK ENSG00000136573	0.467342	1.43043	0.0990218	1.54786	13.6335	0.130878	0.0773332	0.603686
BLM ENSG00000197299	0.108866	0.0475266	1.48519	0.231936	1.24604	0.0278989	0.0491715	0.0515272
BLMH ENSG00000108578	4.83963	128.178	17.8885	4.75406	3.11836	2.29847	0.0830713	0.770566
BLNK ENSG00000095585	0.500306	0.0021865	0.408966	2.62277	0.0833604	21.9076	0.353112	5.39806
BLOC1S1 ENSG00000135441	141.466	44.13	26.3528	14.5555	84.1051	108.881	38.1803	20.4075
BLOC1S2 ENSG00000196072	0.162793	0.362425	7.29543	3.96989	4.70882	0.0949544	0.106034	5.36693
BLOC1S3 ENSG00000189114	2.81083	7.2085	4.02585	0.28503	2.0789	0.509783	1.31609	1.32586
BLOC1S4 ENSG00000186222	0.929212	31.1924	24.2113	22.0738	32.3794	15.0665	2.14881	2.46575
BLOC1S5 ENSG00000188428	13.3854	0.000338331	1.69044	0.372307	15.0451	0.11528	1.66569	0.208503
BLOC1S6 ENSG00000104164	21.1486	0.407229	15.0333	12.0475	0.284783	23.8263	21.4766	1.57044
BLVRA ENSG00000106605	87.182	75.023	40.0628	6.88171	2.95294	2.37625	0.0984464	5.55441
BLVRB ENSG00000090013	89.3952	83.2766	45.7717	45.2834	1.71113	72.0111	46.092	70.8081
BLZF1 ENSG00000117475	19.2056	1.53104	7.76286	5.6002	8.50217	0.778654	14.027	4.03408
BMF ENSG00000104081	0.332761	4.77857	38.4994	17.534	12.3201	22.028	11.6916	17.2288
BMI1 ENSG00000168283	0.124298	4.52847	9.05263	15.2537	29.3619	4.99187	2.3315	14.8972
BMP1 ENSG00000168487	51.8539	36.8788	14.0003	6.99203	59.2267	14.4636	0.418674	20.1405
BMP2 ENSG00000125845	2.42017	0.368312	17.5115	0.306565	1.06881	0.733656	0.170565	0.249485
BMP2K ENSG00000138756	0.261011	0.788151	4.07649	0.0181856	20.845	1.61573	4.88111	0.0280988
BMP3 ENSG00000152785	0.88779	0.531059	1.34634	0.400828	0.474779	0.158748	0.282125	0.807664
BMP4 ENSG00000125378	53.9521	51.674	2.20219	0.33736	1.77527	16.3306	0.15602	1.25439
BMP5 ENSG00000112175	6.87757	0.923252	1.30752	2.52936	106.542	0.161754	0.986476	13.9322
BMP6 ENSG00000153162	0.558592	0.159617	0.115192	1.12555	1.52625	1.30567	0.0438625	0.040205
BMP7 ENSG00000101144	1.09393	41.5742	0.743847	1.63611	7.26934	16.2504	0.2266	70.713
BMP8A ENSG00000183682	0.0501654	1.32818	0.195441	2.94161	0.00583913	0.762066	0.0422058	0.0225504
BMP8B ENSG00000116985	1.05855	0.629313	0.16085	0.288251	0.888444	3.16561	0.0145084	0.0546941
BMPER ENSG00000164619	12.4322	0.909675	0.313912	0.0679607	1.55713	4.34811	4.6838	0.777691
BMPR1A ENSG00000107779	4.32875	16.131	17.5315	1.83672	0.997948	0.0795283	0.530525	0.0328959
BMPR1B ENSG00000138696	2.30425	1.0409	2.19236	0.922265	2.10089	0.230316	17.4497	1.4578
BMPR2 ENSG00000204217	0.525822	0.34008	14.4428	22.9571	1.80801	3.61754	1.74251	7.3796
BMS1 ENSG00000165733	59.8228	33.7052	7.73746	2.90904	2.16668	0.267419	1.75543	66.1287
BMT2 ENSG00000164603	0.835676	4.72141	0.91262	0.155228	1.72518	1.74346	12.4719	0.143375
BMX ENSG00000102010	0.0315173	0.0384829	1.11381	0.000535452	0.302963	0.5788	0.306774	0.137679
BNC1 ENSG00000169594	0.390404	0.430286	2.22129	0.138054	0.371068	1.85311	0.16774	0.0086087
BNC2 ENSG00000173068	6.78602	16.8144	7.88887	0.238523	0.149946	0.794047	4.53918	0.456536
BNIP1 ENSG00000113734	7.96419	0.0702272	13.4561	0.0208167	8.22461	5.93135	1.23063	16.8358
BNIP2 ENSG00000140299	8.61485	0.240459	22.3628	5.98221	1.41129	25.6104	32.4276	13.5235
BNIP3 ENSG00000176171	13.8142	3.88413	28.3231	22.496	6.71219	6.3074	5.92787	11.0008
BNIP3L ENSG00000104765	6.5212	6.72284	1.53608	22.7077	13.3401	0.426123	1.30671	10.5968
BNIPL ENSG00000163141	0.108011	5.68204	2.20725	6.10546	3.06154	3.50097	3.81207	0.0117482
BOC ENSG00000144857	82.2583	8.2189	3.51757	1.46591	16.397	47.915	24.4908	17.9314
BOD1 ENSG00000145919	7.60752	373.535	95.4185	0.78753	11.261	36.8444	3.81299	3.52422
BOD1L1 ENSG00000038219	31.0635	6.54637	24.1997	3.98897	2.17897	23.5785	6.58757	0.886635
BOK ENSG00000176720	61.516	25.8814	3.94563	16.1193	48.4353	24.8862	0.703813	1.33062
BOLA1 ENSG00000178096	62.3839	4.88486	1.41983	1.45697	14.655	1.67881	39.7104	1.13841
BOLA2B ENSG00000169627	49.7067	11.2073	98.8563	9.4899	101.382	11.1523	39.8471	0.180115
BOLA3 ENSG00000163170	0.170558	7.7514	68.1585	30.1011	1.77616	1.17537	2.4178	0.912817
BOP1 ENSG00000261236	0.894076	30.788	6.73851	14.1913	1.98572	2.1603	24.0814	5.64826
BORA ENSG00000136122	1.20749	4.02992	0.930035	0.00660243	0.448913	0.414042	0.171707	0.203336
BORCS5 ENSG00000165714	3.61239	1.10062	3.02817	1.79642	2.53288	4.42695	0.469442	0.981787
BORCS6 ENSG00000196544	7.83276	0.769939	8.30472	3.01281	0.764648	78.0113	1.41982	15.8194
BORCS7 ENSG00000166275	23.3064	0.885907	6.68552	19.7853	9.31406	0.540198	0.328697	0.844563
BORCS8 ENSG00000254901	1.08094	4.25479	21.324	40.8892	20.5238	15.5795	18.8262	0.0764504
BORCS8-MEF2B ENSG00000064489	0.402724	0.0926086	4.38944	0.128506	0.732365	0.136484	0.185435	0.00269319
BPGM ENSG00000172331	0.549485	0.364867	1.04879	0.804083	0.784908	0.00308038	0.826838	24.3006
BPHL ENSG00000137274	0.968829	65.7863	6.83129	0.341033	3.84984	2.62063	4.3876	0.00348685
BPI ENSG00000101425	0.721125	13.6678	1.23498	0.585388	1.22722	36.5521	0.317634	1.46507
BPIFA1 ENSG00000198183	0.342796	0.412888	2.87629	0.0493041	0.166863	1.81139	0.0388108	0.534072
BPIFA2 ENSG00000131050	0.98734	0.275065	0.060704	0.0408074	0.04643	0.417499	0.0318086	0.0313506
BPIFB1 ENSG00000125999	209.809	2.09098	87.6028	1.47011	1.97137	0.231576	0.788044	3.44923
BPIFB2 ENSG00000078898	0.889938	0.657516	0.139497	12.2472	0.154151	0.0728747	6.13885	1.33007
BPIFC ENSG00000184459	0.0380527	0.157276	0.239313	0.584256	0.170669	0.470363	0.000416513	0.141014
BPNT1 ENSG00000162813	13.9147	0.686996	13.905	3.48732	9.73477	0.442201	27.2942	7.84564
BPTF ENSG00000171634	61.8843	2.514	22.2075	21.8097	0.111062	1.3879	0.0807062	6.83096
BRAF ENSG00000157764	1.20169	0.0163489	22.9096	4.12345	3.34487	14.8177	10.5874	0.279014
BRAP ENSG00000089234	1.83511	52.7343	16.7465	7.59706	0.522054	15.7376	4.81632	2.104
BRAT1 ENSG00000106009	53.5841	73.4753	19.5972	70.0726	26.7803	0.942366	12.0344	37.0591
BRCA1 ENSG00000012048	16.844	3.08041	9.85452	3.31338	0.079931	1.11034	0.10887	0.677132
BRCA2 ENSG00000139618	0.813218	1.93395	0.862499	0.00996752	0.247977	0.892631	0.97759	2.48676
BRCC3 ENSG00000185515	0.383904	0.726218	3.93872	1.70958	2.05357	9.73526	1.53901	3.71605
BRD1 ENSG00000100425	1.14106	0.726286	7.49127	28.8435	0.028828	10.0442	1.24062	12.7327
BRD2 ENSG00000204256	231.778	198.584	568.493	419.819	204.481	244.254	269.764	349.717
BRD3 ENSG00000169925	2.69864	20.4377	21.5546	34.9185	14.3905	7.64859	10.6359	3.22699
BRD4 ENSG00000141867	222.798	0.8751	177.112	94.6398	0.583559	95.4413	2.52706	45.6654
BRD7 ENSG00000166164	1.89618	12.3796	48.6344	9.16873	9.5704	2.12397	1.87252	44.0035
BRD8 ENSG00000112983	1.00748	73.524	52.2356	36.3465	8.25504	2.04371	47.8741	0.155549
BRD9 ENSG00000028310	13.2145	29.5708	13.0548	7.77421	31.8577	32.6791	33.2532	22.7106
BRE ENSG00000158019	26.9551	42.0948	38.1618	8.42621	0.860683	5.11043	0.639077	9.59987
BRF1 ENSG00000185024	5.23058	23.1865	21.8063	2.48267	40.3429	0.949995	34.4266	0.185279
BRF2 ENSG00000104221	53.2628	13.3794	26.9584	2.04107	4.32677	0.0067135	14.7227	2.42824
BRI3 ENSG00000164713	294.95	94.2463	248.693	121.674	197.261	164.303	246.162	30.9745
BRI3BP ENSG00000184992	10.1676	0.112148	0.215967	0.275593	0.414956	1.20407	0.286736	3.54185
BRICD5 ENSG00000182685	1.12994	6.49105	5.6602	11.0476	0.687881	2.89601	0.80139	6.67277
BRINP1 ENSG00000078725	0.111452	0.757861	0.476316	0.0430415	2.20228	31.7767	0.170348	0.0272087
BRINP2 ENSG00000198797	0.117962	0.139538	0.431084	0.0440042	3.84943	0.018572	0.040609	0.0519197
BRINP3 ENSG00000162670	1.04721	0.489504	0.389659	3.68904	0.0755164	0.0914084	0.102833	0.418782
BRIP1 ENSG00000136492	1.47401	0.137909	4.10871	1.49	0.010058	0.155118	3.73118	0.0284107
BRIX1 ENSG00000113460	1.23669	2.27669	0.50652	4.0004	3.63482	0.390629	6.59866	0.75825
BRK1 ENSG00000254999	110.065	120.944	114.97	34.9349	55.7247	22.4046	3.66247	2.28493
BRMS1 ENSG00000174744	25.9683	2.21683	31.8794	5.10195	55.1222	1.74003	3.7067	26.2576
BRMS1L ENSG00000100916	0.96446	0.076736	2.681	0.462022	0.0729539	1.54774	1.05659	0.735912
BROX ENSG00000162819	0.235118	2.26174	26.4403	5.36389	0.186393	0.0493201	3.8878	9.63717
BRPF1 ENSG00000156983	37.4741	1.21788	47.9768	8.82057	17.1884	0.00591106	2.61514	21.0304
BRPF3 ENSG00000096070	3.60296	53.6201	94.9694	15.0707	14.959	1.83638	2.57535	3.08398
BRSK1 ENSG00000160469	6.12906	4.456	3.41219	1.72417	15.3988	11.0298	2.93056	1.43538
BRSK2 ENSG00000174672	1.13259	0.258604	0.849376	2.36239	20.1768	3.37378	0.431229	0.141964
BRWD1 ENSG00000185658	14.8805	0.225304	0.631138	10.257	0.120155	28.4955	5.26822	29.6215
BRWD3 ENSG00000165288	0.742203	5.57001	28.1599	0.550926	0.396779	0.657776	0.762009	3.92531
BSCL2 ENSG00000168000	0.0828893	3.24334	0.521253	0.72728	1.14184	0.563389	0.152791	0.373224
BSDC1 ENSG00000160058	44.1352	25.6606	13.1491	13.8281	3.19386	6.10931e-05	31.8991	0.195289
BSG ENSG00000172270	385.476	123.435	33.8664	116.922	31.9632	32.9193	77.5844	48.0668
BSN ENSG00000164061	2.74882	1.28061	1.125	0.0642443	1.18743	0.000663982	0.379043	0.1092
BSPH1 ENSG00000188334	0.329598	0.180043	0.0604021	0.395069	0.422131	0.50665	0.024267	0.00356346
BSPRY ENSG00000119411	4.97485	38.0059	5.20032	8.08533	2.55004	15.5631	0.437031	5.91191
BST1 ENSG00000109743	9.69961	1.97712	8.65957	0.0748023	0.503129	1.29437	1.45094	1.18767
BST2 ENSG00000130303	425.975	333.229	1.35937	2.09791	222.421	137.424	0.563911	81.6007
BTAF1 ENSG00000095564	8.74167	3.60098	3.55316	24.0717	3.19118	2.37405	1.46723	0.872224
BTBD1 ENSG00000064726	17.5251	2.96394	60.4405	2.88928	38.8573	1.26675	10.0182	3.47935
BTBD10 ENSG00000148925	10.1717	3.28127	17.8025	1.75063	21.2799	0.000615835	0.0828039	0.355649
BTBD11 ENSG00000151136	2.01304	2.80031	25.9741	4.56366	0.617648	0.100719	1.41673	1.32217
BTBD16 ENSG00000138152	0.374117	0.1972	0.671641	0.619648	1.07494	0.219849	0.0558362	0.307058
BTBD19 ENSG00000222009	0.529006	0.0834534	4.56324	4.72932e-06	0.143347	1.40894	0.557494	1.17672
BTBD2 ENSG00000133243	171.667	42.6742	85.6857	131.602	77.2104	6.93597	69.5209	134.252
BTBD3 ENSG00000132640	4.32627	2.22242	9.09743	1.37654	0.568512	0.976848	0.653146	75.6739
BTBD6 ENSG00000184887	38.5147	61.0075	67.4499	39.8594	146.085	15.892	10.5151	2.29103
BTBD7 ENSG00000011114	2.91796	25.6884	30.808	14.3906	15.1437	10.9038	12.7023	10.2016
BTBD8 ENSG00000189195	0.351615	0.760111	0.761106	0.160384	4.08416	1.76	0.494026	0.313812
BTBD9 ENSG00000183826	7.4526	0.672635	23.9891	7.73317	51.0175	6.89348	1.48495	0.275687
BTC ENSG00000174808	0.206654	0.855095	5.06282	0.802211	0.49683	4.19622	0.493187	7.74871
BTD ENSG00000169814	18.5727	98.7132	18.2853	3.90454	0.365486	0.385105	9.44721	3.96767
BTF3 ENSG00000145741	105.321	29.5898	28.7546	74.1101	101.108	103.361	1.10705	2.15086
BTF3L4 ENSG00000134717	0.984298	0.798041	43.1646	17.4758	20.4533	1.1567	12.4292	8.07253
BTG1 ENSG00000133639	0.0483448	78.0757	58.9067	2.58648	60.5645	57.0383	8.05033	71.9939
BTG2 ENSG00000159388	261.282	0.737451	188.307	42.9329	100.477	380.901	1.65228	10.4973
BTG3 ENSG00000154640	0.366509	0.745334	93.1518	22.015	10.6011	0.109178	0.3202	0.950897
BTK ENSG00000010671	0.0456524	2.19834	0.930803	0.55002	0.05576	3.47733	3.12359	1.28781
BTLA ENSG00000186265	0.432201	0.324542	0.728163	0.586877	0.741346	0.149846	0.595359	0.411015
BTN2A1 ENSG00000112763	36.6137	2.38331	9.82611	0.170996	0.26798	1.37018	1.54644	1.94241
BTN2A2 ENSG00000124508	15.9284	2.19888e-09	2.18382	6.96055e-09	3.89774	1.46963	2.28787	3.82063
BTN3A1 ENSG00000026950	0.161701	36.6936	0.771495	0.0705463	34.3384	1.00532	8.10597	1.14733
BTN3A2 ENSG00000186470	8.26338	4.25224	5.69491	4.89651	4.06189	3.81151	1.63127	1.64027
BTN3A3 ENSG00000111801	0.425006	6.63815	2.08301	6.17095	0.000890909	3.26272	0.313323	0.872527
BTNL3 ENSG00000168903	4.03156	0.0387333	0.44158	0.696034	0.0792257	0.489643	0.070124	3.42528
BTNL9 ENSG00000165810	0.182976	0.115203	2.49941	0.244266	0.164946	1.31037	2.39605	1.69742
BTRC ENSG00000166167	4.14492	1.90908	14.6756	8.76017	8.21625	10.5763	32.6508	19.4947
BUB1 ENSG00000169679	0.00471989	0.233034	0.0395076	0.806114	0.0573385	0.547881	0.0139519	0.0984021
BUB1B ENSG00000156970	0.615238	0.842729	1.38047	0.223038	0.109492	0.719243	0.923226	0.335323
BUB3 ENSG00000154473	4.38971	2.06061	0.990119	15.6113	9.52355	14.3596	0.714267	0.661147
BUD13 ENSG00000137656	18.8877	0.114242	1.0263	6.55413	0.214849	0.785186	1.04087	0.0400589
BUD31 ENSG00000106245	156.555	90.1411	199.734	136.414	64.1859	76.3917	33.7531	24.7151
BVES ENSG00000112276	5.34355	0.0950319	0.156118	0.100551	0.172653	30.6252	0.256861	0.175536
BYSL ENSG00000112578	13.9852	5.03129	64.0325	1.08438	0.68929	0.494865	17.4992	0.632211
BZW1 ENSG00000082153	0.759984	0.712586	163.907	19.6698	2.25267	3.10064	7.25899	9.39441
BZW2 ENSG00000136261	0.361944	13.768	19.8266	0.659543	2.56213	3.13368	9.0049	23.4042
C10orf10 ENSG00000165507	0.842723	0.154895	36.6019	1.32651	1.18927	128.423	1.6144	3.01703
C10orf105 ENSG00000214688	0.127692	1.69647	0.181065	1.05898	0.661565	0.203136	0.153317	0.000321858
C10orf107 ENSG00000183346	0.882493	1.88381	0.6478	0.613058	1.5043	0.325947	4.76421	0.607269
C10orf11 ENSG00000148655	0.622005	19.1712	33.4209	0.28318	44.9455	0.000307467	1.58368	0.581241
C10orf128 ENSG00000204161	2.26549	0.101362	3.50548	0.432721	1.48308	0.0514227	0.908652	1.01905
C10orf2 ENSG00000107815	22.3035	0.566344	10.5456	0.472825	57.0513	0.80567	0.278132	0.602692
C10orf35 ENSG00000171224	3.71634	1.18287	1.98026	0.151213	28.3883	0.430604	7.79649	0.102293
C10orf53 ENSG00000178645	0.124532	0.301022	0.049749	0.306945	0.100674	0.0766118	0.12309	0.0088092
C10orf54 ENSG00000107738	161.669	128.511	46.5987	2.40135	97.4774	246.662	3.00152	40.8125
C10orf55 ENSG00000222047	1.38621	0.607495	0.0618813	0.195828	0.0634164	0.750044	0.65312	2.06072
C10orf76 ENSG00000120029	3.58051	106.884	2.47358	0.628985	1.06353	0.276807	2.63302	0.63401
C10orf82 ENSG00000165863	0.0286562	1.22316	1.0152	0.0759666	0.0122503	0.168877	0.127652	0.297617
C10orf88 ENSG00000119965	11.6005	0.712417	7.69517	0.409373	0.00219068	3.99505	1.01725	0.723509
C10orf95 ENSG00000120055	0.0481702	0.00705855	0.239577	1.19458	0.0713926	0.000820081	1.26926	0.0121389
C10orf99 ENSG00000188373	4.14176	1.10149	47.3303	0.702058	0.27945	4.8982	3.29594	186.787
C11orf1 ENSG00000137720	48.4273	1.36579	26.5533	2.97526	1.10683	0.652167	1.7351	1.22493
C11orf16 ENSG00000176029	0.362454	1.09577	0.447009	0.211834	0.331734	0.0637824	0.311797	1.80311
C11orf21 ENSG00000110665	0.290384	2.21436	0.188362	0.456053	0.353818	0.0241429	0.0517731	0.415208
C11orf24 ENSG00000171067	78.9581	45.0262	31.8879	18.7324	42.6895	1.85948	66.2144	0.503709
C11orf31 ENSG00000211450	0.863441	149.431	110.763	86.7246	4.42285	126.297	87.2014	133.112
C11orf45 ENSG00000174370	1.04167	0.0140699	1.58257	0.327395	0.113479	0.023935	0.166536	2.1268
C11orf49 ENSG00000149179	6.93466	66.3988	5.11103	0.504714	37.8369	5.54097	13.5592	3.90762
C11orf52 ENSG00000149300	0.250408	0.0298429	1.91964	0.0722937	0.804513	0.491727	0.0326424	0.0620038
C11orf53 ENSG00000150750	0.0545529	0.425734	3.17106	0.00221436	0.379873	0.00025151	0.4537	0.035501
C11orf54 ENSG00000182919	0.253481	21.3385	4.24013	16.3833	2.8723	0.0810982	1.08081	1.50817
C11orf57 ENSG00000150776	1.20179	8.49387	7.23974	1.81297	0.442622	2.67848	0.769919	2.25872
C11orf58 ENSG00000110696	66.7082	82.5582	88.3686	7.76217	13.3869	21.6816	18.9062	12.3431
C11orf63 ENSG00000109944	0.934052	0.0528323	0.0335852	0.0523962	0.979235	0.622643	0.260861	0.838277
C11orf65 ENSG00000166323	1.73858	1.34371	0.126329	0.0755068	0.157214	0.344516	0.0764906	0.540964
C11orf68 ENSG00000175573	50.4218	40.5677	10.8556	4.80233	16.1145	19.0776	7.43393	62.614
C11orf70 ENSG00000137691	0.0194824	0.0444763	0.495902	0.0492408	0.0346884	2.48111	0.0893809	0.144503
C11orf71 ENSG00000180425	1.03991	2.25267	0.180166	7.56257	1.48301	0.753209	0.633509	8.01257
C11orf74 ENSG00000166352	1.61801	4.24368	2.76607	0.248847	0.959356	1.40474	1.6152	0.470399
C11orf80 ENSG00000173715	0.336402	5.19387	0.942108	3.9204	0.0178993	0.145139	0.239897	0.239595
C11orf84 ENSG00000168005	4.82452	5.92951	0.822758	0.617352	1.03676	6.41375	0.0611975	2.03405
C11orf87 ENSG00000185742	0.786464	2.78726	0.576476	0.299359	0.0741905	0.0402204	0.165479	0.313422
C11orf95 ENSG00000188070	34.3008	59.1892	0.91198	5.27142	8.31106	0.486891	4.58438	25.856
C11orf96 ENSG00000187479	0.275075	550.809	28.6625	6.18975	179.821	8033.14	7.29206	57.6697
C11orf98 ENSG00000278615	0.251342	2.58443	0.780702	0.339212	0.803826	0.898973	0.584456	0.375919
C12orf10 ENSG00000139637	118.317	2.50989	72.829	4.10469	16.9097	6.66884	12.2549	31.8607
C12orf29 ENSG00000133641	7.45555	0.196821	3.36871	1.26537	0.190441	5.04375	1.30516	4.16006
C12orf4 ENSG00000047621	2.7539	7.62395	3.91592	16.6208	7.65087	0.348711	2.81317	3.20825
C12orf40 ENSG00000180116	0.36587	0.0610166	0.185395	0.00449962	0.0031995	0.0384683	0.525433	0.040405
C12orf42 ENSG00000179088	1.20841	0.114843	0.313349	0.162181	0.395052	1.86549	0.313059	0.115069
C12orf43 ENSG00000157895	46.6958	24.9133	16.9575	40.0865	9.82515	1.0899	0.483025	1.93512
C12orf45 ENSG00000151131	20.0908	1.55897	5.3841	13.3435	0.923799	0.0056849	12.4257	2.45173
C12orf49 ENSG00000111412	1.78928	0.674838	44.2817	2.24001	8.91387	3.16206	0.700741	4.12934
C12orf50 ENSG00000165805	0.0976707	0.853852	0.327704	0.0168038	0.123964	0.58763	0.0136403	0.198784
C12orf54 ENSG00000177627	6.43483	0.923437	16.8437	0.0667708	0.889402	0.392686	0.747631	0.942875
C12orf56 ENSG00000185306	0.837987	0.700992	1.08636	1.53838	0.521115	1.547	1.00194	0.119934
C12orf57 ENSG00000111678	393.202	213.689	35.7401	89.6245	282.341	99.1567	73.366	89.8719
C12orf60 ENSG00000182993	6.09888	0.914189	0.3401	1.16536	1.82744	0.0611654	2.35221	0.980209
C12orf65 ENSG00000130921	1.29779	25.3204	2.02147	2.19136	0.0416414	2.24769	0.356167	12.7084
C12orf66 ENSG00000174206	0.0185881	0.193116	0.834153	13.866	2.81307	0.484759	0.935302	14.6233
C12orf71 ENSG00000214700	0.379542	0.68799	0.667354	0.084444	0.0645156	0.135315	0.421446	0.755133
C12orf73 ENSG00000204954	0.0623171	0.23716	0.640723	7.87411	10.1886	1.88602	0.105741	1.87697
C12orf75 ENSG00000235162	62.2987	16.6786	1.60203	1.2906	0.29925	4.13757	0.479312	5.88679
C12orf76 ENSG00000174456	11.2145	31.6988	7.59121	12.8363	0.867296	2.98702	0.0830157	0.830142
C14orf1 ENSG00000133935	16.4516	235.882	75.5236	77.1427	77.5971	43.1337	29.4386	31.774
C14orf105 ENSG00000100557	0.125787	3.78804	2.73221	0.00126742	0.76811	0.377519	0.0764037	0.173596
C14orf119 ENSG00000179933	0.241089	22.2254	2.40886	1.93634	3.26156	7.22968	10.7574	2.00653
C14orf132 ENSG00000227051	0.110811	10.0939	4.16118	3.06359	7.4554	2.30293	0.00245837	0.167157
C14orf142 ENSG00000170270	0.000876269	1.03644	1.4196	0.1172	0.571733	0.514379	9.74237	1.9763
C14orf159 ENSG00000133943	25.6028	56.7907	21.506	32.0997	3.05222	1.05828	1.05878	11.7215
C14orf166 ENSG00000087302	38.636	70.7469	40.9401	6.4754	10.0563	1.93535	2.77084	15.7583
C14orf169 ENSG00000170468	6.12445	0.01246	5.98483	1.13629	0.465524	0.97691	0.0915435	0.0603036
C14orf178 ENSG00000197734	1.00555	0.135122	0.271686	0.115829	0.42622	0.57575	0.0687752	0.0497913
C14orf180 ENSG00000184601	0.00204149	0.664511	0.0459166	0.0769332	0.895009	1.47968	0.0545587	1.33131
C14orf2 ENSG00000156411	128.574	538.117	107.526	26.1493	62.6082	78.0558	46.4229	0.270621
C14orf28 ENSG00000179476	0.46761	0.367007	1.67678	10.5754	0.378156	0.0812361	0.222447	0.00316546
C14orf37 ENSG00000139971	0.193211	1.99999	0.329852	0.836921	0.0290396	0.32467	4.23888	0.848736
C14orf39 ENSG00000179008	1.76734	0.3732	0.213461	0.164888	0.103481	0.148944	1.49709	0.117299
C14orf79 ENSG00000140104	0.141004	12.3057	11.1278	24.4631	17.3682	4.10621	10.055	4.81504
C14orf80 ENSG00000185347	2.37989	1.26242	2.90674	13.0961	0.275875	12.732	0.735015	2.3126
C14orf93 ENSG00000100802	25.6021	0.0485297	2.12195	2.02277	5.4628	36.0478	0.971164	1.29997
C15orf39 ENSG00000167173	3.90792	63.878	27.7434	0.855887	65.527	11.8824	1.73509	3.8945
C15orf40 ENSG00000169609	13.8571	21.3936	46.72	4.35075	4.22807	5.90172	14.5585	9.79872
C15orf41 ENSG00000186073	0.73066	0.533691	5.48543	0.392381	1.51515	3.57824	0.143444	8.77069
C15orf48 ENSG00000166920	0.823947	0.124888	19.3096	20.9331	1.68585	0.00392711	23.6761	22.5915
C15orf52 ENSG00000188549	94.8786	69.0411	9.20883	2.18524	3.49225	8.74391	0.797158	0.267947
C15orf53 ENSG00000175779	0.129711	0.0551994	0.0337313	0.58847	0.655909	0.0453635	0.508107	0.328975
C15orf57 ENSG00000128891	6.52469	38.1445	11.915	0.28023	3.49106	1.51502	0.34211	36.8293
C15orf59 ENSG00000205363	100.288	1.80957	41.2874	1.34519	2.46073	38.3017	30.7707	4.78666
C15orf61 ENSG00000189227	0.227251	14.3664	1.01919	26.4526	3.3236	0.832626	18.9861	0.907638
C15orf62 ENSG00000188277	0.026628	0.0125743	2.39944	0.36434	0.0990562	0.323544	0.295201	0.867445
C15orf65 ENSG00000261652	1.55462	1.13011	0.267262	0.379854	0.556322	0.0252344	0.620089	0.0141359
C16orf13 ENSG00000130731	138.531	80.3955	10.9105	78.1679	23.3272	9.51482	21.5391	20.4026
C16orf45 ENSG00000166780	45.7914	18.6358	9.17649	2.98702	0.435696	36.5594	0.549843	1.35273
C16orf46 ENSG00000166455	0.218806	4.72993	0.0041489	0.317523	0.0165004	0.618281	0.0322334	0.0255574
C16orf52 ENSG00000185716	12.1296	2.9839	22.1454	8.49819	0.850862	1.3227	1.52685	0.220294
C16orf54 ENSG00000185905	1.55732	0.130052	0.162671	0.889069	9.782	4.70306	0.154348	0.557613
C16orf58 ENSG00000140688	51.1999	502.325	52.1268	109.317	12.1579	3.93855	101.21	1.65331
C16orf59 ENSG00000162062	0.47089	0.411363	4.1615	10.4916	0.778476	0.257816	0.00748141	0.00735707
C16orf62 ENSG00000103544	100.808	0.359967	1.26259	5.21329	49.8073	21.5058	10.1507	23.0107
C16orf70 ENSG00000125149	25.0873	44.4197	5.52906	10.4423	2.46431	0.0609296	11.3787	1.16463
C16orf71 ENSG00000166246	0.454991	0.526909	2.46297	0.500732	0.0819423	0.329373	0.0878467	1.18546
C16orf72 ENSG00000182831	0.115015	5.72213	4.626	6.67674	2.16701	9.86387	14.2257	12.1156
C16orf74 ENSG00000154102	2.8592	1.82952	0.745115	0.148246	0.187163	30.9945	0.304815	86.0019
C16orf78 ENSG00000166152	0.637546	0.101222	0.441244	0.0756954	0.114418	0.0477447	0.0406969	0.316488
C16orf86 ENSG00000159761	2.84848	1.75166	2.41275	0.135299	10.8188	4.66445	0.309054	0.376724
C16orf87 ENSG00000155330	0.0781733	0.315446	0.393814	13.6464	1.02394	0.13123	2.96736	1.56449
C16orf89 ENSG00000153446	7.54764	92.3106	17.3461	0.120276	1.01774	2.25742	0.797795	74.6049
C16orf91 ENSG00000174109	9.61462	43.5524	29.1946	0.0801327	8.47693	1.03395	6.3345	1.86271
C16orf92 ENSG00000167194	1.3853	0.564283	0.0602421	0.161252	0.0838545	0.533851	0.116163	0.0219144
C16orf95 ENSG00000260456	0.698112	0.0276439	0.302734	0.61537	0.0369537	1.15964	0.374613	0.416213
C16orf96 ENSG00000205832	0.593969	1.6369	1.19034	0.140167	0.69849	0.386577	0.0413309	0.0293994
C17orf105 ENSG00000231256	0.190393	0.0589076	0.724973	0.25168	0.217038	0.16042	0.205433	0.130134
C17orf107 ENSG00000205710	7.27062	3.81808	40.3031	0.280811	30.2061	11.6449	1.54423	0.101001
C17orf49 ENSG00000258315	1.6021	0.981914	13.0006	7.36696	0.849946	0.495701	0.139129	1.15266
C17orf51 ENSG00000212719	5.38491	24.5854	0.075455	0.324436	1.73161	4.21594	7.72276	0.916552
C17orf53 ENSG00000125319	0.241093	0.379284	0.0561166	0.882485	2.48762	1.90893	0.759587	0.0469181
C17orf58 ENSG00000186665	2.55758	1.0131	5.16379	4.98072	0.100067	0.105789	2.02892	1.39407
C17orf62 ENSG00000178927	31.9766	10.7691	16.2591	31.7869	17.3053	1.76461	18.9996	11.0722
C17orf64 ENSG00000141371	0.276062	0.489659	0.392272	0.207089	0.189659	0.0019112	0.0440136	1.41587
C17orf67 ENSG00000214226	2.88877	0.71561	0.656263	10.8326	0.708912	0.906484	0.326844	0.904272
C17orf74 ENSG00000184560	0.0398858	0.542077	1.48871	0.173064	0.0275408	1.32835	0.0519717	0.180636
C17orf75 ENSG00000108666	4.84614	2.20986	16.2883	2.74507	1.12367	1.69977	1.76796	0.0935607
C17orf78 ENSG00000278505	0.000759853	0.196499	1.43941	0.64919	0.0270574	0.176415	0.890765	0.133328
C17orf80 ENSG00000141219	0.939694	53.8974	4.3092	0.665214	51.5809	23.5829	0.6709	0.010147
C17orf89 ENSG00000224877	83.7517	114.983	73.7864	33.5741	54.3068	1.54399	28.4496	0.508455
C17orf96 ENSG00000273604	0.308874	0.905613	0.666544	0.467409	1.01157	14.0511	0.117627	0.508441
C17orf97 ENSG00000187624	0.00404216	4.50338	7.9496	11.255	3.82114	4.1132	0.0460335	0.144275
C17orf98 ENSG00000275489	0.519555	0.101196	5.89805	0.576553	0.0151823	0.0688113	0.220681	0.605658
C17orf99 ENSG00000187997	1.83321	0.182025	1.16498	0.540981	0.600511	0.0179234	0.0138409	2.27942
C18orf21 ENSG00000141428	0.763339	0.0805314	6.68301	2.98376	1.58952	0.921722	4.45812	10.9232
C18orf25 ENSG00000152242	0.731007	2.89215	5.581	11.0082	0.93105	5.59128	2.02705	8.55619
C18orf32 ENSG00000177576	40.1678	6.32433	23.3261	15.0467	2.57678	9.62094	6.84752	0.531473
C18orf54 ENSG00000166845	0.62607	0.0764787	0.829505	0.232898	0.129034	0.884027	0.0239019	0.038456
C18orf63 ENSG00000206043	0.00447589	0.0426688	0.0370076	0.00979638	0.0265163	0.00552324	0.0469253	0.0150009
C18orf8 ENSG00000141452	1.48373	0.715571	83.6861	83.7121	0.125442	0.695178	1.49634	0.0379118
C19orf12 ENSG00000131943	223.546	25.6616	129.155	2.49574	0.797832	0.575391	0.762001	0.0756419
C19orf18 ENSG00000177025	11.2133	2.1026	1.87352	0.419102	0.557856	0.968248	0.459381	0.209924
C19orf24 ENSG00000228300	4.44472	54.8058	7.01577	17.047	1.84595	84.5349	33.4174	45.4008
C19orf25 ENSG00000119559	9.76583	58.5359	3.61001	24.6008	25.0449	60.5473	3.31908	0.52154
C19orf33 ENSG00000167644	13.5031	4.31166	87.3203	16.1204	256.519	263.074	2.14845	6.91863
C19orf35 ENSG00000188305	0.00289608	0.140349	2.17478	0.128749	0.0983661	0.24903	0.131058	0.466696
C19orf38 ENSG00000214212	1.53292	4.61311	2.4205	4.55259	7.83829	5.6491	0.754736	2.82021
C19orf43 ENSG00000123144	65.5919	780.928	467.785	104.466	4.73532	191.689	13.3015	138.451
C19orf44 ENSG00000105072	16.2977	1.6059	4.24026	7.24657	1.78986	17.3826	0.048657	6.74536
C19orf45 ENSG00000198723	0.539003	0.0470283	3.9016	1.7675	0.154349	0.497146	0.820629	0.304056
C19orf47 ENSG00000160392	0.059717	0.57097	0.306865	13.7046	28.2402	0.18533	0.00661234	16.7464
C19orf48 ENSG00000167747	11.4019	15.0906	1.09395	23.5932	0.646919	39.5455	18.9662	1.14011
C19orf52 ENSG00000142444	1.14831	19.6174	8.40758	1.02031	60.9446	7.16985	4.87531	1.07707
C19orf53 ENSG00000104979	129.26	316.945	17.1665	56.6092	47.0397	33.0061	35.8625	149.214
C19orf54 ENSG00000188493	8.28835	4.47764	2.55178	15.6155	0.101207	11.6091	0.717176	0.7112
C19orf57 ENSG00000132016	6.0388	0.050215	0.833258	8.0373	0.411983	3.80997	2.14071	0.00975179
C19orf60 ENSG00000006015	39.7225	28.9886	3.02554	0.370888	40.0091	21.3402	46.8518	6.25281
C19orf66 ENSG00000130813	12.2427	31.1353	30.3862	0.525039	5.59964	28.1631	105.206	11.8915
C19orf67 ENSG00000188032	0.615024	0.294342	0.975582	0.577202	0.286437	0.201413	0.755303	1.10969
C19orf68 ENSG00000185453	5.25471	28.8077	0.498491	1.08422	0.403776	0.00651389	8.57151	1.06045
C19orf70 ENSG00000174917	133.666	2.79928	61.4721	3.86706	70.0001	96.8221	45.8003	29.5902
C19orf71 ENSG00000183397	0.0920068	1.45339	0.491801	0.00978136	1.64289	0.44514	0.0375137	0.323125
C19orf73 ENSG00000221916	0.238584	1.95568	1.01141	5.74419	0.828087	1.23752	1.37843	3.03702
C19orf81 ENSG00000235034	2.22555	0.014099	1.01293	4.32859	1.13583	0.422272	12.1431	0.00296494
C19orf84 ENSG00000262874	0.284851	0.000136192	0.085546	0.00739337	0.167882	0.11221	0.139717	0.134979
C1D ENSG00000197223	0.8268	0.900506	20.0408	5.48887	2.16998	5.88293	0.161797	12.833
C1GALT1 ENSG00000106392	0.220047	0.350783	17.0379	5.75915	1.69049	21.3154	0.023678	0.0401877
C1GALT1C1 ENSG00000171155	2.23872	0.125431	5.94374	0.144007	2.23586	1.0194	11.4459	0.265495
C1GALT1C1L ENSG00000223658	0.290292	0.0396913	1.23703	0.0470003	0.263518	0.0172378	0.0567246	0.665863
C1QA ENSG00000173372	1370.55	3.10582	1.99917	0.0923676	313.833	473.901	91.3545	103.189
C1QB ENSG00000173369	298.414	91.6134	3.92004	0.36981	67.866	168.006	0.759412	137.106
C1QBP ENSG00000108561	17.1305	1.92714	172.635	40.0086	8.99945	0.348614	29.3821	67.8383
C1QC ENSG00000159189	145.143	26.376	2.87346	1.27208	80.2626	152.708	4.80614	14.1634
C1QL1 ENSG00000131094	515.359	3.06948	22.7582	1.34862	7.66932	0.0287909	0.188792	2.39275
C1QL2 ENSG00000144119	0.261926	0.0147985	0.392214	0.181205	0.000338511	1.38655	0.151141	0.421417
C1QL3 ENSG00000165985	1.16133	1.36278	0.19972	0.352511	0.0718461	0.419698	1.6995	0.166649
C1QL4 ENSG00000186897	0.182771	0.472116	1.13089	0.447712	0.00267293	0.0748458	1.31365	0.03038
C1QTNF1 ENSG00000173918	2485.94	325.171	82.973	0.227875	3.68277	32.6525	9.44369	30.034
C1QTNF2 ENSG00000145861	43.0432	48.0271	0.0972954	0.367166	3.98192	24.2105	2.81565	0.345843
C1QTNF3 ENSG00000082196	0.160628	4.75851	13.6613	1.41475	0.436077	0.0228079	0.553893	2.8837
C1QTNF4 ENSG00000172247	13.0208	9.8973	0.689533	0.237335	7.71326	0.0428873	3.42714	0.00763979
C1QTNF5 ENSG00000223953	0.289785	0.441525	0.552627	0.0926947	0.922057	0.394094	0.545582	0.498683
C1QTNF6 ENSG00000133466	2.30875	3.28118	3.72987	1.5064	18.3174	0.50124	2.40284	0.475603
C1QTNF7 ENSG00000163145	1.12953	20.4354	0.340521	1.23996	0.529302	0.566917	1.07593	4.72235
C1QTNF9 ENSG00000240654	0.0382352	0.199759	0.939748	0.586477	0.344836	0.415212	0.0260176	0.477552
C1QTNF9B ENSG00000205863	0.0856439	0.263045	0.256743	4.02345	0.863954	0.288198	0.215098	1.71917
C1QTNF9B-AS1 ENSG00000281899	1.20725	0.15147	0.754167	9.66158	1.29416	4.01348	1.35498	3.36334
C1R ENSG00000159403	1801.53	668.409	8.11583	2.79061	926.347	790.827	21.225	15.3832
C1RL ENSG00000139178	7.99754	200.983	35.2389	7.63045	68.9779	7.15986	5.84636	0.679583
C1S ENSG00000182326	291.059	715.405	10.1315	0.616624	380.629	259.367	4.8569	60.4962
C1orf101 ENSG00000179397	1.22161	1.73616	0.25155	0.32249	0.345259	0.00110795	0.0654565	0.291212
C1orf105 ENSG00000180999	0.0443344	0.0110941	0.016655	0.919667	0.454731	0.101193	0.0486285	0.118057
C1orf106 ENSG00000163362	0.586401	5.50793	160.716	37.64	1.13227	2.11647	3.4825	50.9301
C1orf109 ENSG00000116922	0.0678196	0.100431	31.2731	4.89415	0.401827	0.66799	0.145179	1.78303
C1orf112 ENSG00000000460	3.27923	0.0504618	11.1796	0.00170039	0.375368	2.84529	0.322881	0.458029
C1orf115 ENSG00000162817	0.385921	5.37992	20.3394	8.03486	0.32674	2.17874	14.6537	0.060376
C1orf116 ENSG00000182795	124.832	112.607	165.731	118.116	1.86928	6.21058	149.311	9.46444
C1orf122 ENSG00000197982	190.726	104.505	31.454	51.2299	2.00006	24.5259	48.8325	6.64275
C1orf123 ENSG00000162384	1.86548	118.406	8.80492	1.63334	3.01194	129.659	14.2775	1.6918
C1orf127 ENSG00000175262	0.335899	0.269064	0.0665271	0.216666	0.106779	0.0401087	0.0936325	0.0981414
C1orf131 ENSG00000143633	0.125389	0.549122	2.47667	3.17219	0.0983577	0.656331	4.162	0.110306
C1orf141 ENSG00000203963	1.38442	0.397965	0.260073	1.39064	0.0135404	0.00284625	0.00313223	0.147016
C1orf145 ENSG00000162913	1.02859	0.325226	0.000397388	0.0487437	0.0067479	0.449319	0.785907	0.0614047
C1orf158 ENSG00000157330	0.0308383	0.030351	1.83234	2.81025	0.29731	0.0158778	1.48369	0.35318
C1orf159 ENSG00000131591	2.72473	33.8415	5.68926	15.9364	49.7605	12.1683	4.21138	12.7763
C1orf162 ENSG00000143110	1.85721	6.42412	0.222219	0.401201	0.24734	51.439	0.267417	22.2522
C1orf167 ENSG00000215910	0.055205	0.330041	0.39632	0.152949	0.440878	1.28623	0.466524	10.9413
C1orf168 ENSG00000187889	0.10187	0.0634948	6.01829	0.626779	0.211515	0.0956768	2.03563	0.403936
C1orf174 ENSG00000198912	1.33278	20.8937	16.8252	2.2787	0.369688	0.0998708	1.08767	0.561683
C1orf186 ENSG00000263961	1.45639	2.09432	0.473766	13.6413	0.140181	0.0431551	0.12386	0.482868
C1orf194 ENSG00000179902	0.0577616	0.00928243	0.016797	1.15163	1.12674	0.135008	0.820902	0.0676629
C1orf198 ENSG00000119280	31.8501	0.733072	60.9441	41.7647	19.7418	53.008	18.2087	2.89367
C1orf204 ENSG00000188004	0.179041	7.69084	1.16283	3.12263	0.0630952	1.48086	0.0080636	0.0214194
C1orf21 ENSG00000116667	114.069	39.0239	54.9249	96.6334	1.58564	4.27463	8.6775	61.4929
C1orf210 ENSG00000253313	4.85592	29.8604	1.07286	2.85911	1.29656	0.883294	2.12446	0.194793
C1orf216 ENSG00000142686	3.3536	4.79193	2.2475	4.58641	10.5155	13.0846	0.326431	2.12049
C1orf226 ENSG00000239887	0.760657	1.17856	8.65024	7.74633	1.88033	0.582467	1.52504	0.152516
C1orf228 ENSG00000198520	0.211194	1.75444	2.61339	0.283738	1.79	0.633393	0.176086	3.73028
C1orf234 ENSG00000227868	0.246201	0.546814	0.0762965	0.556706	0.532638	0.381811	0.90478	0.333077
C1orf27 ENSG00000157181	34.3223	0.00162908	5.05241	0.467433	0.432441	0.678433	17.8349	4.06093
C1orf35 ENSG00000143793	60.5214	10.6158	11.8917	20.8463	1.39159	0.0713795	0.223196	1.52975
C1orf43 ENSG00000143612	48.2649	277.008	270.573	84.4115	3.3732	21.245	30.6151	10.2799
C1orf50 ENSG00000164008	2.64881	0.056867	1.35221	3.56219	2.57165	0.469518	0.935621	2.88435
C1orf52 ENSG00000162642	0.238568	2.50199	1.44695	0.0834547	21.8423	0.631856	31.6147	5.83166
C1orf53 ENSG00000203724	1.19114	2.52026	0.43358	1.69843	2.05198	0.625881	5.77332	0.24467
C1orf54 ENSG00000118292	2.54315	230.182	2.49126	0.776838	4.21247	1.39237	1.78169	0.565431
C1orf56 ENSG00000143443	6.61058	51.0492	10.2124	20.7269	0.312268	5.23267	9.33077	0.130576
C1orf61 ENSG00000125462	1.96536	0.393875	0.700499	0.30794	0.0239243	0.39224	0.0268915	0.75167
C1orf64 ENSG00000183888	3.132	0.785922	0.599507	0.667485	0.496517	0.0653893	3.11378e-05	0.646736
C1orf74 ENSG00000162757	0.603552	12.2606	89.1636	2.53987	1.91816	2.39301	0.0730916	0.322801
C1orf94 ENSG00000142698	0.269666	0.577756	0.00138839	0.213007	0.00998326	0.00959111	0.420758	0.815128
C2 ENSG00000166278	4.46298	0.289679	80.4299	26.4237	71.2264	1.0155	3.32563	22.2739
C20orf144 ENSG00000149609	0.0971552	0.305821	0.10023	1.34898	0.107635	0.303426	0.866335	0.0850958
C20orf194 ENSG00000088854	6.65091	1.06824	12.7397	1.16817	1.76502	15.3623	16.0394	0.732243
C20orf196 ENSG00000171984	0.800248	16.0333	4.69343	1.15237	0.108005	2.79357	0.231914	0.663228
C20orf24 ENSG00000101084	58.4626	1.05677	91.6405	24.653	12.8351	2.3357	20.6147	0.881484
C20orf27 ENSG00000101220	1.52053	77.3913	0.515725	4.20888	6.74233	121.068	19.8792	43.9995
C20orf96 ENSG00000196476	24.98	3.32154	16.8933	1.119	10.2068	14.5998	13.1092	1.19172
C21orf2 ENSG00000160226	0.627625	16.8311	0.222721	0.46517	5.8335	11.5052	2.12035	7.10509
C21orf33 ENSG00000160221	11.1377	12.5743	19.1764	4.19714	6.71395	1.85757	0.780224	1.71928
C21orf58 ENSG00000160298	0.690811	2.97512	1.72243	12.3486	12.1186	0.378447	0.211273	1.86403
C21orf59 ENSG00000159079	3.64124	0.425279	11.8213	8.86305	12.0146	2.69173	0.0827648	4.40762
C21orf91 ENSG00000154642	1.32223	4.16494	3.99184	13.8044	0.121128	16.6598	0.038092	0.258736
C22orf15 ENSG00000169314	1.12882	0.477904	0.220229	0.367505	6.7802	0.391171	0.488667	0.038102
C22orf23 ENSG00000128346	0.586051	0.460822	0.30489	0.314678	0.598735	6.39477	0.141394	0.177623
C22orf29 ENSG00000215012	30.7916	51.5623	0.371353	12.0272	6.42099	29.447	0.323419	0.85028
C22orf31 ENSG00000100249	0.00161605	0.410436	0.526193	0.634033	0.0261921	0.31189	0.408232	0.962144
C22orf39 ENSG00000242259	89.6307	129.344	61.984	58.7696	1.94244	96.0104	15.1224	37.0119
C22orf42 ENSG00000205856	0.565162	0.000431619	0.248124	0.116032	1.36126e-05	0.018785	1.74737	0.0348386
C22orf46 ENSG00000184208	4.01759	1.82799	2.0454	9.44403	0.959286	3.32289	0.195227	10.6544
C2CD2 ENSG00000157617	46.9424	291.211	165.407	81.8866	56.1065	28.1837	1.14645	209.475
C2CD2L ENSG00000172375	1.63874	20.8385	6.91708	3.75981	18.0718	10.495	5.71271	3.35138
C2CD3 ENSG00000168014	7.61235	0.00324562	21.1305	1.46744	2.06328	4.89878	0.70088	0.78497
C2CD4A ENSG00000198535	0.496382	1.99664	0.140965	0.319802	0.861409	0.546781	0.318338	0.080507
C2CD4B ENSG00000205502	9.34309	23.5206	14.8999	1.03055	4.02254	10.9322	40.7637	0.0524997
C2CD4C ENSG00000183186	0.610542	0.0455118	2.92948	0.494579	2.4458	7.04428	0.0617114	0.917027
C2CD4D ENSG00000225556	0.911482	0.954467	8.12103	18.5944	0.363111	0.106597	0.903445	2.30428
C2CD5 ENSG00000111731	0.018891	6.39987	2.90926	0.354198	0.345413	0.875886	3.02638	0.200119
C2orf15 ENSG00000273045	0.537929	0.0347738	5.90352	0.242396	0.0980859	0.000327494	0.402425	0.217414
C2orf40 ENSG00000119147	62.0814	1.1763	2.86151	0.403817	1.9279	1.91746	0.12576	0.0371792
C2orf42 ENSG00000115998	8.29233	3.45565	0.223283	2.20237	2.32271	3.70763	1.94737	1.54511
C2orf47 ENSG00000162972	0.369703	2.61806	11.3253	0.475331	0.700373	0.317889	0.594014	0.57614
C2orf49 ENSG00000135974	1.77361	0.955493	10.9963	0.412631	20.6102	5.98142	2.46815	11.7557
C2orf50 ENSG00000150873	0.0450351	0.198648	1.43947	0.068598	1.63306	0.16691	0.144807	0.108213
C2orf54 ENSG00000172478	0.000331893	0.218834	0.00956761	0.203469	8.53351	3.10419	0.291	0.484248
C2orf66 ENSG00000187944	0.169552	0.172864	0.604569	0.000474764	0.498684	0.407485	0.166871	0.0263356
C2orf68 ENSG00000168887	0.709228	18.2318	5.29157	13.0918	3.84517	18.8803	24.2965	2.54997
C2orf69 ENSG00000178074	0.304802	0.706216	1.10886	0.581388	0.925783	0.00595399	1.26391	0.229847
C2orf70 ENSG00000173557	0.0770358	2.55051	0.477257	1.17202	0.207399	0.404672	0.1734	1.2367
C2orf71 ENSG00000179270	1.25901	0.136494	1.13503	0.280194	0.0318249	0.720614	0.079461	0.135875
C2orf72 ENSG00000204128	8.46495	9.76661	20.3581	16.9027	0.798334	1.25059	12.2927	0.582898
C2orf73 ENSG00000177994	0.0767595	0.0726738	1.00254	1.01111	0.026804	0.0721229	0.345997	0.47383
C2orf74 ENSG00000237651	0.401044	0.483453	0.426672	0.0324697	0.00857267	1.93035	0.120154	0.150545
C2orf76 ENSG00000186132	0.675276	0.14562	0.0813775	1.50244	0.629659	0.142544	0.281366	0.0896002
C2orf78 ENSG00000187833	0.124372	0.347064	0.180307	0.000288621	0.102281	0.10416	0.244068	0.145576
C2orf80 ENSG00000188674	0.440374	0.272487	0.0525821	0.28508	0.102934	2.07293	0.14209	0.44402
C2orf81 ENSG00000159239	0.700231	1.06401	0.702923	11.2503	1.33303	0.200884	0.113237	4.17501
C2orf82 ENSG00000182600	0.358064	0.399241	0.022967	1.86126	6.23155	1.3032	0.00823385	0.0320971
C2orf83 ENSG00000042304	0.0356034	1.68324	1.50556	0.148524	0.708346	0.630864	0.0564133	0.695636
C2orf88 ENSG00000187699	0.843868	3.42774	1.38402	1.47928	0.41095	21.3431	0.795851	0.766005
C3 ENSG00000125730	489.425	205.21	37.8182	1.60453	1692.32	296.873	1.42401	131.232
C3AR1 ENSG00000171860	4.76348	7.79982	11.9108	0.980408	95.0689	0.577238	1.33683	0.36792
C3orf14 ENSG00000114405	2.10086	0.350057	14.4559	2.80439	0.433068	0.178227	2.74016	1.14381
C3orf18 ENSG00000088543	4.37714	23.174	4.10884	0.4154	52.2352	29.5649	21.5795	1.03589
C3orf20 ENSG00000131379	0.48339	0.0683916	0.83886	0.753794	0.133268	0.244531	0.549606	0.00877535
C3orf22 ENSG00000180697	0.0416645	0.206664	0.0658237	0.0569615	0.00328249	0.285773	0.145036	0.036658
C3orf33 ENSG00000174928	0.428406	4.86142	34.661	13.0635	0.832523	2.36882	1.24828	1.7173
C3orf36 ENSG00000221972	0.108491	1.45924	0.0242606	0.0586071	0.427375	0.976887	0.0319338	1.90626
C3orf38 ENSG00000179021	2.15141	1.38983	0.339129	0.894158	0.302626	1.02422	0.475806	0.316432
C3orf49 ENSG00000163632	0.193209	0.385357	0.89831	0.0247209	0.0392986	0.00709095	0.00785783	0.0494649
C3orf52 ENSG00000114529	1.87198	0.212469	172.224	0.077525	0.445076	2.1649	2.35846	1.5296
C3orf58 ENSG00000181744	0.375772	0.138574	0.557077	8.58283	2.39339	25.928	0.102857	3.60856
C3orf62 ENSG00000188315	5.5937	41.9762	29.7423	29.3713	2.16622	8.39576	0.371861	1.00725
C3orf70 ENSG00000187068	14.4189	0.410657	0.305631	0.376506	6.86288	4.93808	0.64084	0.244693
C3orf80 ENSG00000180044	0.801184	0.0778558	1.41183	0.658492	0.284851	0.0196466	0.0827517	0.954886
C4A ENSG00000244731	27.6447	8.23223	1.68641	0.364335	38.488	16.3224	1.1436	9.35567
C4B ENSG00000224389	185.849	36.5047	25.7668	1.16539	216.405	83.9626	0.366569	72.3305
C4BPA ENSG00000123838	0.278106	0.1847	0.259727	0.531191	0.478938	0.125114	0.477292	1.53571
C4BPB ENSG00000123843	0.302807	1.03836	0.120505	0.120234	0.230398	0.849401	0.547881	0.111098
C4orf17 ENSG00000138813	0.0348025	0.280029	4.18598	0.229672	0.044824	0.194319	0.02255	0.112408
C4orf19 ENSG00000154274	1.0161	0.224499	2.46057	0.60649	0.359896	0.651987	0.40501	3.69452
C4orf22 ENSG00000197826	0.00602869	0.0102741	0.644405	0.358557	0.069156	0.972748	0.2119	0.0182766
C4orf3 ENSG00000164096	140.129	82.7228	124.724	76.0847	11.5543	0.48735	8.0148	20.3492
C4orf32 ENSG00000174749	0.795172	0.61215	3.35612	9.38264	2.09227	7.20797	3.20805	2.05466
C4orf33 ENSG00000151470	1.71507	0.126446	0.210761	1.84708	0.141368	0.187775	0.802417	0.518564
C4orf36 ENSG00000163633	6.72829	0.924242	6.87271	0.914108	0.2735	1.41669	1.35973	1.37556
C4orf46 ENSG00000205208	1.9466	0.112055	4.07026	0.031309	0.385263	0.293186	0.699997	0.194467
C4orf48 ENSG00000243449	63.9539	64.0221	2.44555	14.7859	39.1854	3.28035	0.315097	6.20195
C4orf50 ENSG00000181215	0.0507062	0.380643	0.168602	0.0554818	0.168095	1.90692	0.135879	0.0502261
C5 ENSG00000106804	1.89678	0.104164	13.6085	2.32289	0.927326	3.10062	0.545181	0.415095
C5AR1 ENSG00000197405	2.68574	0.768777	44.788	14.7982	12.7255	13.6629	2.23366	3.52148
C5AR2 ENSG00000134830	3.47802	0.846606	3.1357	0.15269	0.317591	0.0865303	0.0387726	0.120319
C5orf15 ENSG00000113583	0.0721873	4.17818	268.361	320.411	78.754	24.0477	39.3037	0.0776402
C5orf22 ENSG00000082213	0.438845	2.29007	4.62942	0.589513	9.59983	0.0207975	0.633878	0.805464
C5orf24 ENSG00000181904	22.3642	6.01002	10.2301	25.9004	3.09621	2.40399	4.946	13.4913
C5orf30 ENSG00000181751	0.899849	0.862307	1.0834	0.157305	9.57464	0.122204	2.29291	4.08115
C5orf34 ENSG00000172244	6.68046	3.93676	2.41785	1.1	0.598029	0.125802	0.336571	0.284475
C5orf38 ENSG00000186493	47.3595	2.72199	0.389449	9.53073	0.865784	2.71219	4.78388	5.19907
C5orf42 ENSG00000197603	29.354	0.53855	26.8397	18.9794	0.757764	2.57884	3.57658	0.384764
C5orf45 ENSG00000161010	132.204	0.662169	7.15085	0.453244	1.40152	2.73511	28.1061	6.79218
C5orf46 ENSG00000178776	8.68491	1.25367	0.195664	0.0736113	1.36707	0.538481	0.233338	0.911911
C5orf49 ENSG00000215217	10.6233	2.18808	0.295331	1.11008	0.399112	2.44819	3.57932	0.612862
C5orf51 ENSG00000205765	2.52434	0.49227	6.9014	0.313082	1.12644	0.544273	5.60561	0.214173
C5orf52 ENSG00000187658	0.935573	0.598966	0.201977	0.368607	0.210743	0.124979	0.367122	0.816808
C5orf56 ENSG00000197536	0.250223	2.15825	1.26715	8.08453	0.932266	7.39494	0.00484841	18.769
C5orf63 ENSG00000164241	1.48466	0.214388	6.73868	1.58183	2.42477	0.0525271	1.28497	0.041278
C6 ENSG00000039537	0.372754	5.42498	0.3732	0.169488	0.463745	0.389735	0.129127	0.0594122
C6orf1 ENSG00000186577	27.7385	86.5172	56.5695	40.173	27.0256	2.50698	5.80998	5.57882
C6orf106 ENSG00000196821	5.04879	534.573	71.3744	57.9414	9.54079	47.0917	82.2454	7.92858
C6orf118 ENSG00000112539	0.0166192	0.696944	0.665514	0.109561	0.0103714	0.986905	0.660141	1.85086
C6orf120 ENSG00000185127	5.18188	9.62745	2.22489	3.66387	1.16346	1.72059	2.31051	1.64242
C6orf132 ENSG00000188112	5.92588	31.4784	104.928	18.3027	1.07137	18.6208	0.54015	0.704488
C6orf136 ENSG00000204564	11.1162	2.45506	53.8959	3.03235	13.6051	4.52663	1.14167	2.95156
C6orf141 ENSG00000197261	0.380786	0.954737	28.7899	0.0747049	0.838669	2.65263	0.143549	0.130907
C6orf201 ENSG00000185689	0.231742	0.0155585	1.62154	0.619017	0.288412	0.898755	0.0992018	0.336476
C6orf203 ENSG00000130349	1.13505	0.416222	6.61076	4.29196	1.67835	0.0817839	0.558362	0.759211
C6orf223 ENSG00000181577	0.109599	0.58123	0.0535301	0.0658182	1.93124	0.866958	0.17297	0.872562
C6orf226 ENSG00000221821	30.5498	0.848587	0.185953	28.972	6.98875	1.77148	7.96493	1.66217
C6orf25 ENSG00000204420	0.304772	0.180422	1.25181	0.500031	0.0434974	14.9245	0.287638	0.207927
C6orf47 ENSG00000204439	20.0911	45.5497	3.26921	52.2485	28.6416	88.773	0.120488	16.0077
C6orf48 ENSG00000204387	9.39676	97.4401	18.9666	59.4605	94.0889	29.8941	22.483	1.5241
C6orf52 ENSG00000137434	0.433801	4.97903	0.613173	0.00155342	0.00831717	0.0703016	0.567083	0.53866
C6orf58 ENSG00000184530	0.593492	0.616765	1.7731	2.28277	0.157806	0.00970581	0.603706	1.00801e-05
C6orf62 ENSG00000112308	30.934	34.5566	5.80357	110.667	26.9617	46.6597	52.3754	25.5908
C6orf89 ENSG00000198663	1.73858	190.02	52.7758	63.8853	24.1535	31.9444	0.426337	33.4632
C7 ENSG00000112936	478.943	239.067	0.354469	0.236875	31.6283	12.7354	0.0023684	46.9594
C7orf25 ENSG00000136197	0.220285	0.200036	0.00874965	0.00620041	0.00500088	0.262745	0.674551	0.415635
C7orf26 ENSG00000146576	82.2728	248.602	4.12444	111.042	34.8096	54.9703	41.134	4.93154
C7orf31 ENSG00000153790	0.0441514	2.41709	0.00237349	1.80275	1.20817	0.38571	0.839749	0.528743
C7orf34 ENSG00000165131	0.4072	0.167849	0.0858835	0.0823054	0.103042	0.360657	0.300649	0.0870635
C7orf43 ENSG00000146826	4.13006	4.96906	7.17731	17.4827	33.3611	2.84109	0.976198	3.51876
C7orf49 ENSG00000122783	4.65063	171.098	0.556285	5.18393	25.9476	2.5355	29.7793	0.228422
C7orf50 ENSG00000146540	44.0695	35.7526	1.48718	50.4443	63.2512	36.0057	33.2617	0.254529
C7orf61 ENSG00000185955	1.68029	0.991074	0.938261	0.335933	1.54037	0.0347376	0.780557	0.960058
C7orf62 ENSG00000164645	0.279575	0.216974	0.392757	0.88006	0.428609	0.372012	0.343186	0.046256
C7orf72 ENSG00000164500	0.118251	1.39131	0.939179	0.0060538	1.79657	0.121791	0.35824	0.0357987
C7orf73 ENSG00000243317	10.358	6.43068	13.6836	6.17296	4.84784	9.13421	30.2931	2.35373
C8A ENSG00000157131	0.00479291	0.19833	0.622124	0.0146472	0.184071	0.0224716	0.0507628	0.0483432
C8G ENSG00000176919	1.76331	0.415348	0.0540102	5.27355	0.175585	0.260389	0.00734108	0.609058
C8orf22 ENSG00000168333	1.67645	0.901858	0.00133158	0.174224	0.0366231	0.260876	0.0298993	0.264287
C8orf33 ENSG00000182307	97.9802	9.45792	67.2991	19.9337	3.54542	43.9945	5.90879	1.72077
C8orf34 ENSG00000165084	0.985861	1.15711	1.57498	0.0422337	0.993729	1.42324	1.80926	0.666374
C8orf37 ENSG00000156172	0.697228	0.926679	0.111761	0.514259	6.48658	0.135334	0.534225	1.6932
C8orf4 ENSG00000176907	7.61255	8.54005	788.99	6.39568	67.0883	13.1506	2.87737	0.135257
C8orf44 ENSG00000213865	0.425813	2.19102	14.1359	7.15967	0.320827	2.44462	1.77702	1.45666
C8orf46 ENSG00000169085	18.2537	1.96671	0.33991	0.558684	0.475455	3.42209	0.0759924	0.0290983
C8orf48 ENSG00000164743	0.708956	0.188047	0.894108	0.158658	0.00597261	0.166796	0.372383	0.194612
C8orf58 ENSG00000241852	1.94736	11.376	3.07811	0.0114427	0.00744105	0.505246	0.251415	0.133266
C8orf59 ENSG00000176731	38.5168	47.5954	2.02378	32.9906	25.2772	39.9709	0.955323	0.32768
C8orf74 ENSG00000171060	0.215841	0.00873483	0.755845	0.356254	0.00458829	0.092739	0.00429654	0.362887
[truncated: 14,779 more rows]
