# Supplementary material for: Spatial maps of prostate cancer transcriptomes reveal an unexplored landscape of heterogeneity
Source: Nat Commun. 2018 Jun 20;9:2419. doi: 10.1038/s41467-018-04724-5 (PMC6010471; doi:10.1038/s41467-018-04724-5)
Supplement: Supplementary file 13 — Supplementary Data 10 [file 41467_2018_4724_MOESM13_ESM.zip › Supplementary Dataset 5/experiment0000-contributions_gene_type.tsv]

	Factor 1	Factor 2	Factor 3	Factor 4	Factor 5	Factor 6	Factor 7	Factor 8
A1BG ENSG00000121410	0	0	0	1	0	4	0	0
A1CF ENSG00000148584	0	1	0	0	24	0	0	0
A2M ENSG00000175899	1093	613	131	1	1275	878	130	219
A2ML1 ENSG00000166535	0	0	1	1	1	0	0	0
A4GALT ENSG00000128274	13	16	22	80	277	23	1	170
AAAS ENSG00000094914	18	3	0	116	106	66	69	5
AACS ENSG00000081760	2	65	10	13	1	0	3	13
AADAC ENSG00000114771	0	0	0	0	0	0	0	0
AADACL4 ENSG00000204518	1	0	0	0	3	0	2	0
AADAT ENSG00000109576	26	1	0	16	0	0	8	6
AAED1 ENSG00000158122	4	14	3	0	15	21	10	8
AAGAB ENSG00000103591	0	45	40	0	2	1	30	0
AAK1 ENSG00000115977	0	0	7	52	4	76	30	14
AAMDC ENSG00000087884	242	40	15	1	0	18	7	17
AAMP ENSG00000127837	246	11	188	334	712	163	27	10
AAR2 ENSG00000131043	3	121	10	19	7	18	8	3
AARD ENSG00000205002	0	1	0	0	0	1	0	0
AARS ENSG00000090861	68	235	29	56	0	7	37	22
AARSD1 ENSG00000266967	2	0	0	7	3	5	15	2
AASDH ENSG00000157426	0	0	0	2	6	7	2	5
AASDHPPT ENSG00000149313	2	0	5	71	0	4	0	1
AASS ENSG00000008311	21	0	0	5	1	3	0	0
AATF ENSG00000275700	13	61	31	44	121	0	0	4
AATK ENSG00000181409	1	0	2	0	6	0	0	1
ABAT ENSG00000183044	3	9	6	44	1	0	22	8
ABC13-47488600E17.1 ENSG00000283199	0	0	0	0	2	0	1	0
ABC13-47656900H15.1 ENSG00000283566	1	1	2	2	1	1	0	4
ABCA1 ENSG00000165029	42	2	0	0	3	2	18	8
ABCA10 ENSG00000154263	1	7	7	0	0	1	0	0
ABCA12 ENSG00000144452	1	0	0	0	0	0	0	0
ABCA13 ENSG00000179869	0	0	0	2	1	0	1	0
ABCA2 ENSG00000107331	12	94	12	96	236	55	62	1
ABCA3 ENSG00000167972	10	44	25	29	114	0	12	14
ABCA4 ENSG00000198691	0	0	0	0	0	0	0	0
ABCA5 ENSG00000154265	0	0	20	1	6	1	1	19
ABCA6 ENSG00000154262	2	2	0	0	0	13	0	3
ABCA7 ENSG00000064687	1	1	22	3	11	5	38	3
ABCA8 ENSG00000141338	3	99	1	53	50	0	53	0
ABCA9 ENSG00000154258	2	17	2	3	0	2	0	0
ABCB1 ENSG00000085563	3	1	0	6	4	1	0	11
ABCB10 ENSG00000135776	4	0	0	4	7	0	21	3
ABCB11 ENSG00000073734	0	0	0	0	0	0	0	0
ABCB4 ENSG00000005471	2	6	1	0	2	0	0	0
ABCB5 ENSG00000004846	0	1	0	0	1	0	0	2
ABCB6 ENSG00000115657	5	1	0	0	0	1	0	0
ABCB7 ENSG00000131269	1	6	1	0	3	1	1	5
ABCB8 ENSG00000197150	132	130	6	12	48	29	82	8
ABCB9 ENSG00000150967	41	0	0	3	3	0	0	0
ABCC1 ENSG00000103222	45	20	50	53	5	12	40	5
ABCC10 ENSG00000124574	5	15	7	39	2	23	17	7
ABCC11 ENSG00000121270	0	0	0	0	0	1	0	0
ABCC3 ENSG00000108846	4	21	44	6	9	3	9	0
ABCC4 ENSG00000125257	0	0	115	276	2	0	126	48
ABCC5 ENSG00000114770	88	16	86	30	6	5	0	11
ABCC6 ENSG00000091262	0	11	1	6	3	0	1	11
ABCC8 ENSG00000006071	40	0	5	1	1	5	0	1
ABCC9 ENSG00000069431	0	2	1	0	0	36	0	3
ABCD1 ENSG00000101986	2	4	22	24	47	16	46	31
ABCD2 ENSG00000173208	0	0	0	0	1	2	1	0
ABCD3 ENSG00000117528	5	0	1	16	0	1	4	0
ABCD4 ENSG00000119688	0	4	23	0	99	2	39	4
ABCE1 ENSG00000164163	17	4	9	12	1	21	4	1
ABCF1 ENSG00000204574	36	137	30	126	6	0	36	2
ABCF2 ENSG00000033050	199	299	75	86	141	9	55	1
ABCF3 ENSG00000161204	4	10	4	49	222	57	24	31
ABCG1 ENSG00000160179	10	57	3	3	7	33	3	7
ABCG2 ENSG00000118777	3	0	4	0	1	0	0	0
ABCG4 ENSG00000172350	1	0	0	0	0	0	0	0
ABCG5 ENSG00000138075	0	0	0	0	0	0	0	0
ABHD1 ENSG00000143994	5	139	3	4	1	1	0	1
ABHD10 ENSG00000144827	28	15	0	25	11	8	3	6
ABHD11 ENSG00000106077	112	299	91	4	1	11	28	3
ABHD12 ENSG00000100997	96	289	181	64	24	100	158	3
ABHD13 ENSG00000139826	21	0	3	15	1	14	13	0
ABHD14A ENSG00000248487	43	59	3	57	127	39	10	3
ABHD14B ENSG00000114779	0	135	99	196	299	0	129	38
ABHD15 ENSG00000168792	4	0	19	15	29	0	0	6
ABHD16A ENSG00000204427	0	14	5	6	1	0	5	3
ABHD17A ENSG00000129968	153	57	2	5	42	15	59	3
ABHD17B ENSG00000107362	3	1	22	0	0	0	0	0
ABHD17C ENSG00000136379	0	0	13	16	7	4	55	27
ABHD18 ENSG00000164074	14	0	0	1	9	1	0	0
ABHD2 ENSG00000140526	2	7	39	215	53	2	134	7
ABHD3 ENSG00000158201	1	1	7	12	0	0	3	14
ABHD4 ENSG00000100439	91	10	10	4	14	0	10	2
ABHD5 ENSG00000011198	3	54	3	1	0	0	3	0
ABHD6 ENSG00000163686	2	0	6	30	3	5	1	1
ABHD8 ENSG00000127220	18	115	6	3	115	14	26	16
ABI1 ENSG00000136754	13	2	41	48	1	7	2	28
ABI2 ENSG00000138443	17	43	20	5	32	5	68	23
ABI3 ENSG00000108798	0	28	1	5	2	36	1	37
ABI3BP ENSG00000154175	1	0	2	0	0	0	0	0
ABL1 ENSG00000097007	42	114	1	13	100	111	56	73
ABL2 ENSG00000143322	5	0	0	1	1	62	0	11
ABLIM1 ENSG00000099204	43	16	121	9	342	82	1	6
ABLIM2 ENSG00000163995	1	0	0	0	11	0	0	1
ABLIM3 ENSG00000173210	20	4	56	2	2	6	0	1
ABO ENSG00000175164	1	0	29	2	0	1	5	19
ABR ENSG00000159842	8	4	36	12	2	1	145	0
ABRA ENSG00000174429	0	0	1	3	12	0	0	0
ABRACL ENSG00000146386	19	5	3	1	0	3	0	0
ABT1 ENSG00000146109	17	29	26	10	0	2	1	16
ABTB1 ENSG00000114626	456	12	37	47	110	26	26	91
ABTB2 ENSG00000166016	19	0	3	0	5	0	0	0
AC004158.1 ENSG00000280264	0	0	0	1	0	0	0	0
AC004381.6 ENSG00000005189	1	55	18	0	1	0	1	0
AC004754.3 ENSG00000269881	2	7	0	1	0	2	0	0
AC004813.1 ENSG00000279777	0	0	0	0	0	0	0	0
AC004824.1 ENSG00000280226	0	0	0	0	0	0	0	0
AC005281.1 ENSG00000226690	0	0	0	0	0	0	0	0
AC005477.1 ENSG00000280188	0	0	0	0	0	0	0	0
AC005480.1 ENSG00000279461	9	5	0	5	0	0	0	1
AC006116.20 ENSG00000267710	0	7	0	0	7	3	0	0
AC006386.1 ENSG00000279115	3	2	0	0	1	0	3	2
AC006994.3 ENSG00000279317	0	0	0	0	0	0	1	0
AC007906.1 ENSG00000279018	0	1	0	0	0	0	0	0
AC008074.1 ENSG00000279644	0	1	0	0	2	0	0	1
AC008522.1 ENSG00000279232	1	2	0	1	1	11	2	0
AC008686.1 ENSG00000280221	0	0	0	0	0	0	0	0
AC008759.1 ENSG00000279471	0	0	0	0	0	0	0	0
AC008914.1 ENSG00000279768	0	0	0	0	0	0	0	1
AC009014.3 ENSG00000271824	0	23	2	14	4	3	0	0
AC010731.4 ENSG00000235118	0	0	0	0	0	0	0	0
AC012005.1 ENSG00000279274	11	3	1	8	4	0	0	0
AC013461.1 ENSG00000091436	54	17	0	43	160	3	1	2
AC016549.1 ENSG00000281325	1	0	0	1	0	0	0	0
AC021106.1 ENSG00000279386	0	0	0	0	0	0	0	0
AC024060.1 ENSG00000281584	0	1	0	0	0	0	0	0
AC025335.1 ENSG00000179859	11	7	24	0	1	6	1	7
AC069063.2 ENSG00000279380	1	0	0	0	0	0	0	0
AC073657.1 ENSG00000279937	0	0	0	0	0	0	0	0
AC074033.1 ENSG00000281137	10	3	0	3	0	5	0	0
AC087350.1 ENSG00000281527	0	0	0	0	0	0	0	0
AC090498.1 ENSG00000279483	231	991	170	1	3	40	30	43
AC104981.1 ENSG00000278938	0	0	0	0	0	0	0	0
AC105009.1 ENSG00000281855	0	0	0	0	0	0	0	0
AC105052.1 ENSG00000279168	0	0	0	0	0	0	0	0
AC110615.1 ENSG00000279909	2	3	2	2	3	1	0	3
AC113404.1 ENSG00000254893	0	2	23	1	1	64	153	3
AC118758.1 ENSG00000268187	0	0	1	0	2	0	1	2
AC131097.4 ENSG00000216921	3	0	9	2	0	2	4	17
AC131263.1 ENSG00000280550	0	0	1	0	0	0	0	0
AC138517.6 ENSG00000283288	1	0	0	0	0	0	0	0
AC138969.4 ENSG00000183889	9	9	33	11	48	7	1	7
AC241377.1 ENSG00000281741	26	13	0	9	7	1	9	4
AC241585.1 ENSG00000281571	2	0	0	1	0	1	1	0
AC242988.1 ENSG00000278939	0	0	0	0	0	0	0	0
AC243756.1 ENSG00000270339	0	0	0	0	0	0	0	0
AC245100.1 ENSG00000280649	24	1	4	17	0	4	0	40
ACAA1 ENSG00000060971	419	205	377	275	70	0	0	229
ACAA2 ENSG00000167315	89	40	24	1	0	4	40	3
ACACA ENSG00000278540	5	31	56	71	0	38	23	51
ACACB ENSG00000076555	44	0	2	0	0	61	1	0
ACAD10 ENSG00000111271	0	2	0	33	55	1	20	0
ACAD11 ENSG00000240303	0	0	2	0	1	1	1	0
ACAD8 ENSG00000151498	2	10	0	4	3	0	91	1
ACAD9 ENSG00000177646	55	6	86	0	27	1	1	33
ACADL ENSG00000115361	2	55	0	5	0	4	16	0
ACADM ENSG00000117054	0	2	9	20	10	2	6	57
ACADS ENSG00000122971	12	212	1	0	52	82	21	2
ACADSB ENSG00000196177	3	1	20	28	8	5	1	18
ACADVL ENSG00000072778	172	391	261	699	659	289	923	164
ACAN ENSG00000157766	1	5	0	0	1	6	0	8
ACAP1 ENSG00000072818	2	31	8	20	28	76	0	16
ACAP2 ENSG00000114331	1	0	12	2	48	0	5	3
ACAP3 ENSG00000131584	214	190	29	160	73	99	1	33
ACAT1 ENSG00000075239	67	7	0	43	12	28	5	20
ACAT2 ENSG00000120437	4	180	77	51	1	1	40	16
ACBD3 ENSG00000182827	3	1	17	30	0	5	16	140
ACBD4 ENSG00000181513	227	39	1	57	5	3	18	142
ACBD5 ENSG00000107897	7	8	1	27	0	0	1	3
ACBD6 ENSG00000230124	16	22	12	5	83	21	24	1
ACCS ENSG00000110455	1	78	2	40	27	6	0	21
ACCSL ENSG00000205126	0	0	0	0	0	0	0	0
ACD ENSG00000102977	23	84	10	67	59	39	51	28
ACE ENSG00000159640	19	2	117	0	1	7	1	36
ACE2 ENSG00000130234	0	0	0	0	0	0	0	0
ACER1 ENSG00000167769	1	1	1	0	4	0	0	0
ACER2 ENSG00000177076	0	0	0	0	0	0	0	0
ACER3 ENSG00000078124	21	12	3	3	0	1	3	8
ACHE ENSG00000087085	1	10	31	1	38	32	1	18
ACIN1 ENSG00000100813	44	33	50	33	10	33	21	138
ACKR1 ENSG00000213088	6	0	1	0	72	206	1	5
ACKR2 ENSG00000144648	0	0	0	0	0	0	0	0
ACKR3 ENSG00000144476	21	1	2	0	4	72	1	1
ACKR4 ENSG00000129048	0	0	0	0	0	0	0	0
ACLY ENSG00000131473	15	35	25	154	3	14	126	35
ACMSD ENSG00000153086	0	0	0	0	0	0	0	0
ACO1 ENSG00000122729	18	0	8	4	10	0	5	3
ACO2 ENSG00000100412	111	5	27	13	4	1	70	29
ACOD1 ENSG00000102794	0	0	0	0	0	0	0	0
ACOT1 ENSG00000184227	97	7	10	8	25	6	21	4
ACOT11 ENSG00000162390	3	0	2	0	2	0	3	7
ACOT12 ENSG00000172497	1	0	0	0	0	0	0	0
ACOT13 ENSG00000112304	1	10	5	137	51	1	19	21
ACOT2 ENSG00000119673	110	5	8	8	0	15	4	22
ACOT4 ENSG00000177465	0	52	0	0	0	1	0	0
ACOT7 ENSG00000097021	229	0	18	34	109	16	48	7
ACOT8 ENSG00000101473	92	117	50	0	50	35	78	5
ACOT9 ENSG00000123130	58	35	15	57	0	53	6	2
ACOX1 ENSG00000161533	183	220	32	96	12	2	64	212
ACOX2 ENSG00000168306	14	3	0	0	6	36	10	2
ACOX3 ENSG00000087008	16	17	16	37	0	95	113	0
ACOXL ENSG00000153093	1	0	0	10	0	0	1	4
ACP1 ENSG00000143727	0	25	46	72	5	15	45	3
ACP2 ENSG00000134575	93	153	7	97	15	3	95	177
ACP5 ENSG00000102575	1	10	82	12	126	0	56	6
ACP6 ENSG00000162836	6	92	46	74	0	113	1	6
ACP7 ENSG00000183760	0	3	1	0	0	5	1	4
ACPP ENSG00000014257	0	1378	4201	7049	0	0	3752	30
ACPT ENSG00000142513	1	0	0	0	1	1	0	0
ACR ENSG00000100312	0	0	0	0	0	0	1	0
ACRBP ENSG00000111644	0	7	0	5	0	5	14	0
ACRC ENSG00000147174	0	0	0	0	0	0	0	0
ACSBG1 ENSG00000103740	0	23	1	1	0	4	7	5
ACSBG2 ENSG00000130377	0	0	0	0	0	0	0	0
ACSF2 ENSG00000167107	14	74	55	17	88	8	3	1
ACSF3 ENSG00000176715	192	66	11	80	2	95	41	0
ACSL1 ENSG00000151726	5	0	60	114	4	12	57	0
ACSL3 ENSG00000123983	4	1	54	110	1	6	119	3
ACSL4 ENSG00000068366	1	1	20	9	0	44	0	0
ACSL5 ENSG00000197142	2	4	36	0	170	1	7	3
ACSL6 ENSG00000164398	26	0	1	1	0	0	0	1
ACSM1 ENSG00000166743	0	51	0	1	0	0	25	3
ACSM2A ENSG00000183747	0	0	0	0	0	0	0	0
ACSM2B ENSG00000066813	0	0	0	0	0	0	0	0
ACSM3 ENSG00000005187	2	35	0	35	0	0	8	7
ACSM4 ENSG00000215009	0	0	0	1	0	0	0	0
ACSM5 ENSG00000183549	1	0	0	2	0	0	0	0
ACSM6 ENSG00000173124	0	0	0	1	0	0	0	0
ACSS1 ENSG00000154930	4	213	30	112	2	300	109	153
ACSS2 ENSG00000131069	5	171	12	0	36	107	18	1
ACSS3 ENSG00000111058	2	1	5	61	3	27	2	0
ACTA1 ENSG00000143632	6	13	0	0	1	2	1	0
ACTA2 ENSG00000107796	4074	2551	5	0	4	490	3	2
ACTB ENSG00000075624	29117	9568	4039	1783	6522	8483	729	2806
ACTBL2 ENSG00000169067	2	0	0	0	1	0	0	0
ACTC1 ENSG00000159251	45	39	2	0	0	2	1	1
ACTG1 ENSG00000184009	30	2286	3306	2443	1189	683	487	1253
ACTG2 ENSG00000163017	16275	9281	0	3	2	824	0	10
ACTL10 ENSG00000182584	0	65	2	5	0	1	3	0
ACTL6A ENSG00000136518	16	7	1	62	2	2	0	1
ACTL6B ENSG00000077080	0	0	0	0	0	0	0	0
ACTN1 ENSG00000072110	2232	65	371	143	526	433	179	53
ACTN2 ENSG00000077522	1	0	0	1	0	0	0	1
ACTN3 ENSG00000248746	0	0	0	4	0	0	0	0
ACTN4 ENSG00000130402	347	62	162	566	85	235	48	161
ACTR10 ENSG00000131966	0	3	18	17	8	8	14	0
ACTR1A ENSG00000138107	406	397	21	2	74	42	18	16
ACTR1B ENSG00000115073	35	130	215	101	337	63	101	124
ACTR2 ENSG00000138071	8	1	53	188	5	95	32	93
ACTR3 ENSG00000115091	14	0	57	0	1	9	2	64
ACTR3B ENSG00000133627	1	2	3	0	3	10	1	0
ACTR3C ENSG00000106526	2	2	1	0	0	1	6	3
ACTR5 ENSG00000101442	3	8	1	2	1	7	1	0
ACTR6 ENSG00000075089	1	4	3	5	21	0	8	1
ACTR8 ENSG00000113812	0	0	7	8	1	20	2	2
ACTRT3 ENSG00000184378	0	0	0	0	0	0	0	0
ACVR1 ENSG00000115170	19	1	0	4	2	0	3	18
ACVR1B ENSG00000135503	4	4	15	6	3	0	4	5
ACVR1C ENSG00000123612	0	0	0	0	0	0	0	0
ACVR2A ENSG00000121989	0	0	3	12	32	2	1	2
ACVR2B ENSG00000114739	1	0	1	10	2	0	5	1
ACVRL1 ENSG00000139567	65	44	0	4	52	5	2	2
ACY1 ENSG00000243989	0	4	23	7	19	12	1	0
ACY3 ENSG00000132744	0	0	1	0	0	0	0	0
ACYP1 ENSG00000119640	7	3	1	13	0	2	1	4
ACYP2 ENSG00000170634	7	9	11	10	1	57	1	1
ADA ENSG00000196839	23	0	0	1	87	1	0	6
ADAD1 ENSG00000164113	0	0	0	0	0	0	0	0
ADAD2 ENSG00000140955	0	0	0	6	0	2	1	1
ADAL ENSG00000168803	3	1	6	29	1	1	2	0
ADAM10 ENSG00000137845	7	1	55	178	109	3	8	18
ADAM11 ENSG00000073670	12	0	0	1	0	23	0	1
ADAM12 ENSG00000148848	1	2	1	24	1	0	1	4
ADAM15 ENSG00000143537	37	4	100	60	0	436	69	24
ADAM17 ENSG00000151694	54	6	44	1	2	0	6	1
ADAM18 ENSG00000168619	0	0	0	0	0	0	0	0
ADAM19 ENSG00000135074	29	2	1	3	1	1	0	0
ADAM2 ENSG00000104755	0	0	0	0	0	0	0	0
ADAM20 ENSG00000134007	0	0	0	0	0	0	0	0
ADAM22 ENSG00000008277	24	20	0	0	3	0	0	43
ADAM23 ENSG00000114948	0	1	0	0	0	0	2	1
ADAM28 ENSG00000042980	19	1	16	2	5	4	1	4
ADAM29 ENSG00000168594	0	0	0	0	3	2	0	0
ADAM32 ENSG00000197140	0	0	0	4	0	0	0	0
ADAM33 ENSG00000149451	272	8	6	7	0	271	18	41
ADAM7 ENSG00000069206	0	0	0	0	0	0	0	0
ADAM8 ENSG00000151651	3	1	11	4	1	27	8	99
ADAM9 ENSG00000168615	5	0	77	185	3	1	95	35
ADAMDEC1 ENSG00000134028	0	0	0	0	0	0	0	1
ADAMTS1 ENSG00000154734	116	8	30	0	76	529	18	47
ADAMTS10 ENSG00000142303	69	0	1	17	6	147	0	23
ADAMTS12 ENSG00000151388	0	0	0	2	1	0	0	0
ADAMTS13 ENSG00000160323	16	88	27	21	2	0	1	1
ADAMTS14 ENSG00000138316	0	0	0	0	0	3	0	0
ADAMTS15 ENSG00000166106	16	0	0	1	0	4	0	0
ADAMTS16 ENSG00000145536	1	0	0	0	2	0	0	0
ADAMTS17 ENSG00000140470	0	2	0	0	4	1	8	0
ADAMTS18 ENSG00000140873	0	0	0	1	14	0	0	0
ADAMTS19 ENSG00000145808	0	0	0	0	0	0	0	0
ADAMTS2 ENSG00000087116	3	54	4	2	0	9	1	0
ADAMTS20 ENSG00000173157	0	0	0	3	1	0	1	1
ADAMTS3 ENSG00000156140	0	0	0	1	0	0	0	0
ADAMTS4 ENSG00000158859	0	1	8	3	0	132	2	0
ADAMTS5 ENSG00000154736	15	3	5	0	1	3	2	3
ADAMTS6 ENSG00000049192	0	0	0	0	0	0	0	0
ADAMTS7 ENSG00000136378	0	13	0	0	1	10	3	8
ADAMTS8 ENSG00000134917	18	0	101	2	6	25	2	27
ADAMTS9 ENSG00000163638	0	48	2	2	2	18	5	0
ADAMTSL1 ENSG00000178031	23	35	1	135	10	2	26	32
ADAMTSL2 ENSG00000197859	0	157	0	1	0	18	29	108
ADAMTSL3 ENSG00000156218	0	7	6	14	0	1	2	10
ADAMTSL4 ENSG00000143382	4	37	1	0	5	10	0	0
ADAMTSL5 ENSG00000185761	1	4	0	0	0	0	0	0
ADAP1 ENSG00000105963	4	106	0	0	15	2	17	17
ADAP2 ENSG00000184060	33	4	1	0	14	0	0	0
ADAR ENSG00000160710	6	908	38	71	57	70	61	95
ADARB1 ENSG00000197381	45	0	7	42	2	2	0	10
ADARB2 ENSG00000185736	0	0	0	0	0	0	0	0
ADAT1 ENSG00000065457	2	13	15	2	2	0	4	15
ADAT2 ENSG00000189007	3	1	0	15	2	2	1	0
ADAT3 ENSG00000213638	0	2	0	0	0	0	0	0
ADCK1 ENSG00000063761	14	11	10	15	27	3	0	1
ADCK2 ENSG00000133597	41	33	0	42	27	40	4	1
ADCK3 ENSG00000163050	2	180	19	53	121	141	55	42
ADCK4 ENSG00000123815	121	9	117	28	85	39	1	14
ADCK5 ENSG00000173137	45	0	3	13	4	32	95	64
ADCY1 ENSG00000164742	3	4	2	1	11	0	1	2
ADCY10 ENSG00000143199	0	2	8	0	4	1	0	1
ADCY2 ENSG00000078295	0	13	5	8	60	0	0	11
ADCY3 ENSG00000138031	10	2	16	23	221	86	18	37
ADCY4 ENSG00000129467	30	2	18	0	33	9	3	56
ADCY5 ENSG00000173175	297	43	6	2	3	1	1	0
ADCY6 ENSG00000174233	52	9	77	120	141	3	42	36
ADCY7 ENSG00000121281	0	0	0	0	12	6	3	7
ADCY9 ENSG00000162104	23	15	0	0	9	9	11	1
ADCYAP1 ENSG00000141433	0	2	2	0	0	0	0	0
ADCYAP1R1 ENSG00000078549	6	0	1	3	1	0	0	1
ADD1 ENSG00000087274	339	12	14	91	16	225	31	107
ADD2 ENSG00000075340	0	0	0	0	0	0	0	0
ADD3 ENSG00000148700	2	1	12	48	44	10	1	3
ADGB ENSG00000118492	3	4	0	2	0	9	0	1
ADGRA1 ENSG00000197177	0	0	0	0	0	0	0	0
ADGRA2 ENSG00000020181	915	182	14	44	374	157	25	51
ADGRA3 ENSG00000152990	11	0	17	18	0	1	8	0
ADGRB1 ENSG00000181790	0	8	1	2	7	8	5	0
ADGRB2 ENSG00000121753	27	56	0	5	3	41	4	0
ADGRB3 ENSG00000135298	0	0	0	0	4	0	0	5
ADGRD1 ENSG00000111452	6	2	0	1	0	2	0	0
ADGRD2 ENSG00000180264	0	0	0	0	0	2	0	0
ADGRE1 ENSG00000174837	0	0	0	0	0	0	0	0
ADGRE2 ENSG00000127507	3	1	0	1	1	4	6	0
ADGRE3 ENSG00000131355	0	0	0	0	0	0	1	0
ADGRE5 ENSG00000123146	130	8	78	30	214	98	2	34
ADGRF1 ENSG00000153292	0	0	26	0	2	0	1	8
ADGRF2 ENSG00000164393	0	0	0	0	0	0	0	0
ADGRF3 ENSG00000173567	1	0	0	0	0	1	0	0
ADGRF4 ENSG00000153294	0	0	0	0	0	0	0	0
ADGRF5 ENSG00000069122	0	3	1	9	5	7	2	1
ADGRG1 ENSG00000205336	3	55	82	64	19	8	42	64
ADGRG2 ENSG00000173698	3	3	0	0	0	0	0	0
ADGRG3 ENSG00000182885	1	0	1	0	1	0	1	3
ADGRG4 ENSG00000156920	0	0	0	0	0	0	0	0
ADGRG5 ENSG00000159618	10	1	0	0	2	54	0	2
ADGRG6 ENSG00000112414	0	0	9	3	0	0	1	5
ADGRL1 ENSG00000072071	24	31	7	15	81	2	1	52
ADGRL2 ENSG00000117114	8	14	5	20	11	6	84	61
ADGRL3 ENSG00000150471	0	8	1	1	1	0	1	2
ADGRL4 ENSG00000162618	1	2	0	2	0	37	0	1
ADGRV1 ENSG00000164199	0	0	2	2	1	4	14	3
ADH1B ENSG00000196616	7	80	0	19	1	0	1	0
ADH1C ENSG00000248144	0	5	0	1	0	0	0	2
ADH4 ENSG00000198099	0	0	0	0	0	0	0	0
ADH5 ENSG00000197894	104	497	43	11	73	1	2	3
ADH6 ENSG00000172955	0	0	0	0	0	0	0	0
ADH7 ENSG00000196344	0	0	0	0	0	0	0	0
ADHFE1 ENSG00000147576	0	2	7	13	1	11	13	0
ADI1 ENSG00000182551	669	790	55	264	184	337	616	189
ADIPOQ ENSG00000181092	0	0	0	0	0	0	0	0
ADIPOR1 ENSG00000159346	1	3	35	28	17	2	40	78
ADIPOR2 ENSG00000006831	1	32	0	27	83	7	0	155
ADIRF ENSG00000148671	1351	880	398	1810	900	818	638	97
ADK ENSG00000156110	1	4	12	13	4	0	0	35
ADM ENSG00000148926	1	0	15	2	10	7	0	3
ADM2 ENSG00000128165	1	1	7	4	1	10	0	1
ADM5 ENSG00000224420	0	4	7	2	4	10	0	0
ADNP ENSG00000101126	241	81	28	3	14	3	138	34
ADNP2 ENSG00000101544	0	11	4	17	1	5	0	16
ADO ENSG00000181915	19	2	1	13	13	3	1	20
ADORA1 ENSG00000163485	2	0	2	1	0	0	0	0
ADORA2B ENSG00000170425	1	1	2	0	4	0	0	3
ADORA3 ENSG00000282608	0	1	0	3	3	0	4	0
ADPGK ENSG00000159322	0	7	38	68	4	2	199	0
ADPRH ENSG00000144843	0	7	5	0	0	13	18	0
ADPRHL1 ENSG00000153531	5	0	10	0	1	16	1	25
ADPRHL2 ENSG00000116863	9	24	37	6	0	34	196	2
ADPRM ENSG00000170222	0	0	0	46	0	1	0	0
ADRA1A ENSG00000120907	10	16	0	0	3	1	2	4
ADRA1B ENSG00000170214	0	0	0	0	0	0	0	0
ADRA1D ENSG00000171873	1	35	20	0	28	0	0	0
ADRA2A ENSG00000150594	5	8	0	1	5	3	14	1
ADRA2B ENSG00000274286	0	0	1	0	0	1	0	0
ADRA2C ENSG00000184160	0	87	2	15	6	46	0	1
ADRB1 ENSG00000043591	19	4	2	3	9	3	29	4
ADRB2 ENSG00000169252	2	83	2	6	0	0	7	1
ADRB3 ENSG00000188778	0	0	0	0	0	0	0	0
ADRM1 ENSG00000130706	38	113	48	26	147	8	6	96
ADSL ENSG00000239900	1	110	3	2	3	1	4	3
ADSS ENSG00000035687	1	5	5	23	17	6	55	2
ADSSL1 ENSG00000185100	26	16	1	4	4	2	19	7
ADTRP ENSG00000111863	0	0	0	0	0	1	1	1
AEBP1 ENSG00000106624	2066	948	3	1	873	632	2	155
AEBP2 ENSG00000139154	1	1	18	40	1	33	8	31
AEN ENSG00000181026	18	9	17	1	2	21	19	7
AES ENSG00000104964	685	663	465	703	433	409	333	822
AF011889.5 ENSG00000241489	2	0	0	1	2	1	0	0
AF111168.1 ENSG00000280308	0	0	0	0	0	0	0	0
AFAP1 ENSG00000196526	0	1	6	0	36	42	2	0
AFAP1L1 ENSG00000157510	7	21	1	3	3	1	0	51
AFAP1L2 ENSG00000169129	1	26	1	3	0	43	2	4
AFF1 ENSG00000172493	14	1	17	32	5	11	23	6
AFF2 ENSG00000155966	0	0	0	0	4	1	0	1
AFF3 ENSG00000144218	1	4	33	67	1	2	60	2
AFF4 ENSG00000072364	9	1	13	32	18	3	13	13
AFG3L2 ENSG00000141385	8	13	61	103	36	32	74	88
AFM ENSG00000079557	0	0	0	0	0	0	0	0
AFMID ENSG00000183077	1	49	18	45	9	8	104	83
AFP ENSG00000081051	1	0	1	1	15	2	2	0
AFTPH ENSG00000119844	2	0	23	191	0	6	47	13
AGA ENSG00000038002	0	0	15	0	0	2	17	1
AGAP1 ENSG00000157985	11	0	45	10	1	2	1	11
AGAP14P ENSG00000279058	0	0	0	0	1	1	0	0
AGAP2 ENSG00000135439	2	5	24	4	1	3	0	2
AGAP3 ENSG00000133612	5	42	26	57	93	1	56	61
AGAP4 ENSG00000188234	3	1	5	30	0	2	3	5
AGAP5 ENSG00000172650	0	2	0	0	1	0	0	0
AGAP6 ENSG00000204149	0	6	36	55	1	1	11	9
AGAP9 ENSG00000204172	0	0	0	12	20	3	3	1
AGBL1 ENSG00000273540	0	0	0	0	0	0	0	0
AGBL2 ENSG00000165923	0	0	2	0	4	0	0	0
AGBL3 ENSG00000146856	0	0	1	22	0	0	0	0
AGBL4 ENSG00000186094	0	0	0	0	0	0	0	0
AGBL5 ENSG00000084693	4	99	59	7	114	106	46	9
AGER ENSG00000204305	10	0	24	1	0	3	0	0
AGFG1 ENSG00000173744	1	27	15	29	1	5	6	0
AGFG2 ENSG00000106351	0	42	28	46	24	0	77	4
AGGF1 ENSG00000164252	8	4	0	4	3	2	21	2
AGK ENSG00000006530	0	15	0	13	2	0	2	0
AGL ENSG00000162688	6	4	0	45	0	2	9	3
AGMAT ENSG00000116771	0	0	0	0	0	0	0	0
AGMO ENSG00000187546	0	0	0	0	0	0	0	0
AGO1 ENSG00000092847	5	118	36	28	2	5	0	0
AGO2 ENSG00000123908	29	2	17	19	3	46	1	3
AGO3 ENSG00000126070	29	7	20	18	7	0	0	8
AGO4 ENSG00000134698	10	19	0	0	5	7	23	10
AGPAT1 ENSG00000204310	369	24	65	165	82	94	72	80
AGPAT2 ENSG00000169692	7	2	5	105	132	214	174	51
AGPAT3 ENSG00000160216	6	16	51	73	22	21	50	57
AGPAT4 ENSG00000026652	2	0	0	0	4	11	34	28
AGPAT5 ENSG00000155189	11	0	0	2	21	0	0	4
AGPS ENSG00000018510	4	2	1	0	4	1	0	10
AGR2 ENSG00000106541	2	1	350	108	2	34	203	168
AGR3 ENSG00000173467	0	0	4	0	1	1	0	0
AGRN ENSG00000188157	2	0	34	36	0	63	56	139
AGT ENSG00000135744	2	4	0	1	0	95	13	0
AGTPBP1 ENSG00000135049	2	0	0	0	0	0	0	24
AGTR1 ENSG00000144891	0	3	1	0	4	0	7	3
AGTRAP ENSG00000177674	26	657	27	163	189	25	414	44
AHCTF1 ENSG00000153207	0	1	3	12	0	31	0	3
AHCY ENSG00000101444	145	317	13	36	6	49	1	15
AHCYL1 ENSG00000168710	210	37	67	73	181	27	0	62
AHCYL2 ENSG00000158467	0	0	13	10	10	0	94	4
AHDC1 ENSG00000126705	0	0	10	2	119	0	18	2
AHI1 ENSG00000135541	23	7	3	97	0	41	17	75
AHNAK ENSG00000124942	458	2	261	1079	174	516	643	203
AHNAK2 ENSG00000185567	563	193	4	1	32	56	4	14
AHR ENSG00000106546	4	0	11	0	6	28	11	75
AHRR ENSG00000063438	0	2	2	1	0	2	0	0
AHSA1 ENSG00000100591	19	38	25	61	138	14	19	2
AHSA2 ENSG00000173209	1	0	1	121	5	65	3	2
AHSG ENSG00000145192	0	0	2	2	0	13	0	0
AIDA ENSG00000186063	5	0	0	1	0	11	1	0
AIF1 ENSG00000204472	68	71	17	1	1	11	6	8
AIF1L ENSG00000126878	0	0	3	0	10	2	0	0
AIFM1 ENSG00000156709	15	238	20	72	0	0	177	8
AIFM2 ENSG00000042286	16	64	5	30	0	24	3	32
AIFM3 ENSG00000183773	10	2	0	8	12	2	0	2
AIG1 ENSG00000146416	46	143	19	110	125	1	41	0
AIM1 ENSG00000112297	1	21	26	40	2	3	32	1
AIM1L ENSG00000176092	0	0	1	0	0	0	0	0
AIM2 ENSG00000163568	1	0	0	0	8	0	0	0
AIMP1 ENSG00000164022	29	0	42	13	40	4	23	0
AIMP2 ENSG00000106305	3	55	1	3	2	4	0	20
AIP ENSG00000110711	218	121	2	85	288	14	284	70
AIPL1 ENSG00000129221	2	1	0	13	0	0	0	0
AIRE ENSG00000160224	0	0	0	0	0	0	0	0
AJ239318.1 ENSG00000280108	0	0	0	0	0	0	0	0
AJAP1 ENSG00000196581	12	0	0	1	79	0	2	0
AJUBA ENSG00000129474	1	4	8	0	0	8	0	0
AK1 ENSG00000106992	98	56	5	1	7	5	14	1
AK2 ENSG00000004455	4	215	187	61	65	1	0	70
AK3 ENSG00000147853	16	3	26	39	1	14	31	13
AK4 ENSG00000162433	4	0	1	25	0	0	2	3
AK5 ENSG00000154027	0	8	2	0	0	0	0	13
AK6 ENSG00000085231	10	0	11	6	0	6	1	0
AK7 ENSG00000140057	0	0	0	1	0	1	1	0
AK8 ENSG00000165695	6	1	0	0	0	1	1	0
AK9 ENSG00000155085	1	0	0	0	3	0	26	0
AKAP1 ENSG00000121057	291	91	101	100	10	124	127	51
AKAP10 ENSG00000108599	5	9	0	13	14	5	2	5
AKAP11 ENSG00000023516	44	0	2	43	0	2	35	3
AKAP12 ENSG00000131016	23	0	6	0	28	14	5	24
AKAP13 ENSG00000170776	37	16	10	30	7	33	18	25
AKAP14 ENSG00000186471	0	0	0	1	0	0	0	0
AKAP17A ENSG00000197976	4	4	27	24	20	1	10	32
AKAP3 ENSG00000111254	0	0	0	3	0	0	0	1
AKAP4 ENSG00000147081	0	0	0	0	0	0	0	0
AKAP5 ENSG00000179841	1	0	0	1	0	0	0	0
AKAP6 ENSG00000151320	0	0	0	0	0	0	0	0
AKAP7 ENSG00000118507	0	4	1	0	0	0	8	36
AKAP8 ENSG00000105127	1	121	58	68	0	2	10	0
AKAP8L ENSG00000011243	75	149	86	112	125	87	215	133
AKAP9 ENSG00000127914	10	3	28	39	7	20	68	51
AKIP1 ENSG00000166452	8	86	24	10	4	3	0	37
AKIRIN1 ENSG00000174574	50	11	14	13	1	5	2	3
AKIRIN2 ENSG00000135334	0	2	10	0	0	1	0	45
AKNA ENSG00000106948	0	80	0	0	26	348	7	37
AKNAD1 ENSG00000162641	0	0	0	0	0	0	1	0
AKR1A1 ENSG00000117448	82	596	69	69	59	34	135	13
AKR1B1 ENSG00000085662	3	269	5	6	0	25	0	0
AKR1B15 ENSG00000227471	1	0	0	0	0	1	0	0
AKR1C1 ENSG00000187134	129	78	10	0	29	32	1	1
AKR1C2 ENSG00000151632	65	10	29	4	16	54	3	3
AKR1C3 ENSG00000196139	16	2	14	0	4	2	1	0
AKR1D1 ENSG00000122787	1	1	0	0	0	0	0	0
AKR1E2 ENSG00000165568	0	5	1	0	0	4	0	1
AKR7A2 ENSG00000053371	265	338	75	18	0	5	29	7
AKR7A3 ENSG00000162482	0	1	0	0	1	4	1	1
AKR7L ENSG00000211454	0	0	0	0	1	0	0	0
AKT1 ENSG00000142208	7	80	347	313	330	101	283	234
AKT1S1 ENSG00000204673	110	60	5	106	3	181	20	42
AKT2 ENSG00000105221	75	23	164	168	292	148	69	1
AKT3 ENSG00000117020	145	0	3	73	3	2	137	9
AKTIP ENSG00000166971	9	3	0	51	0	0	24	6
AL023806.1 ENSG00000280184	0	0	0	0	0	0	0	0
AL049794.1 ENSG00000280240	0	5	0	0	0	1	0	0
AL133475.1 ENSG00000281602	0	0	0	0	0	0	0	0
AL354828.1 ENSG00000279282	0	0	0	0	0	0	0	0
AL354828.2 ENSG00000280175	0	0	0	0	1	0	0	0
AL356053.1 ENSG00000150076	0	0	1	0	0	0	0	0
AL356585.1 ENSG00000279081	0	0	0	0	0	0	0	0
AL358852.1 ENSG00000278899	1	0	0	0	1	0	0	1
AL365181.1 ENSG00000280316	0	0	0	0	0	0	0	0
AL513523.2 ENSG00000279767	1	4	0	0	0	54	4	5
AL589743.1 ENSG00000279508	37	143	0	8	2	0	35	56
ALAD ENSG00000148218	0	26	32	13	0	2	20	8
ALAS1 ENSG00000023330	45	1	29	0	0	2	30	24
ALAS2 ENSG00000158578	0	0	0	0	0	1	0	0
ALB ENSG00000163631	0	16	0	0	0	6	1	0
ALCAM ENSG00000170017	64	2	46	135	16	4	17	7
ALDH16A1 ENSG00000161618	83	73	9	29	13	38	8	27
ALDH18A1 ENSG00000059573	36	222	139	45	42	3	24	7
ALDH1A1 ENSG00000165092	149	0	2	23	0	6	6	8
ALDH1A2 ENSG00000128918	9	88	52	0	3	18	0	0
ALDH1A3 ENSG00000184254	1	0	140	198	23	46	120	11
ALDH1B1 ENSG00000137124	773	140	13	5	13	122	6	0
ALDH1L1 ENSG00000144908	100	28	26	7	0	0	6	3
ALDH1L2 ENSG00000136010	2	1	1	0	8	0	0	0
ALDH3A1 ENSG00000108602	0	0	7	0	0	1	0	15
ALDH3A2 ENSG00000072210	0	92	4	75	40	2	314	73
ALDH3B1 ENSG00000006534	26	4	2	0	36	16	0	5
ALDH3B2 ENSG00000132746	0	2	24	0	0	0	0	0
ALDH4A1 ENSG00000159423	127	9	97	111	0	9	4	0
ALDH5A1 ENSG00000112294	1	27	5	0	2	4	2	11
ALDH6A1 ENSG00000119711	0	18	6	108	74	5	4	6
ALDH7A1 ENSG00000164904	51	43	39	84	24	0	6	0
ALDH8A1 ENSG00000118514	0	0	0	0	0	0	0	0
ALDH9A1 ENSG00000143149	12	157	16	37	10	13	4	10
ALDOA ENSG00000149925	2258	155	471	516	304	808	435	174
ALDOC ENSG00000109107	42	75	19	1	0	1	48	0
ALG1 ENSG00000033011	168	44	27	29	5	7	0	0
ALG10 ENSG00000139133	4	3	0	18	0	1	1	1
ALG10B ENSG00000175548	0	34	6	0	41	0	4	0
ALG11 ENSG00000253710	0	1	0	0	0	0	1	0
ALG12 ENSG00000182858	3	82	21	45	15	48	113	144
ALG13 ENSG00000101901	2	3	19	20	10	1	2	2
ALG14 ENSG00000172339	7	3	0	2	0	3	1	28
ALG1L ENSG00000189366	0	6	3	0	1	0	0	0
ALG1L2 ENSG00000251287	0	0	1	0	0	1	0	0
ALG2 ENSG00000119523	0	10	5	71	0	9	32	13
ALG3 ENSG00000214160	27	0	107	25	200	7	25	0
ALG5 ENSG00000120697	2	13	22	54	38	1	4	18
ALG6 ENSG00000088035	2	17	4	0	0	0	18	0
ALG8 ENSG00000159063	0	7	1	6	0	19	38	2
ALG9 ENSG00000086848	12	14	3	0	5	10	18	2
ALK ENSG00000171094	0	0	0	0	0	0	0	0
ALKBH1 ENSG00000100601	1	1	0	9	1	4	0	2
ALKBH2 ENSG00000189046	8	57	11	33	3	47	68	0
ALKBH3 ENSG00000166199	1	116	30	23	90	9	0	3
ALKBH4 ENSG00000160993	95	58	17	18	4	4	0	43
ALKBH5 ENSG00000091542	592	94	74	63	60	13	68	42
ALKBH6 ENSG00000239382	7	67	16	86	87	4	0	0
ALKBH7 ENSG00000125652	358	202	11	360	387	224	181	61
ALKBH8 ENSG00000137760	4	0	0	0	2	0	0	0
ALLC ENSG00000151360	0	0	0	0	0	0	0	0
ALMS1 ENSG00000116127	0	0	0	0	3	9	2	0
ALOX12 ENSG00000108839	0	0	0	0	0	0	0	0
ALOX12B ENSG00000179477	0	2	0	2	1	0	0	0
ALOX15 ENSG00000161905	0	0	1	0	3	1	3	0
ALOX15B ENSG00000179593	196	37	436	258	1	9	118	3
ALOX5 ENSG00000012779	32	20	23	3	1	3	0	0
ALOX5AP ENSG00000132965	39	3	22	4	32	0	1	3
ALPK1 ENSG00000073331	4	13	40	3	0	6	1	16
ALPK2 ENSG00000198796	0	0	0	0	0	0	0	0
ALPK3 ENSG00000136383	5	1	0	0	0	1	2	0
ALPL ENSG00000162551	1	5	1	9	0	0	1	54
ALPP ENSG00000163283	0	0	0	0	0	0	1	1
ALS2 ENSG00000003393	16	0	3	7	3	0	6	1
ALS2CL ENSG00000178038	0	4	65	3	56	1	11	28
ALS2CR11 ENSG00000155754	1	5	5	1	0	0	0	0
ALS2CR12 ENSG00000155749	1	0	0	0	0	0	0	0
ALX3 ENSG00000156150	0	0	0	0	0	0	0	0
ALYREF ENSG00000183684	5	43	37	3	90	2	0	21
AMACR ENSG00000242110	2	120	41	10	0	0	31	28
AMBN ENSG00000178522	0	0	0	0	0	0	0	0
AMBP ENSG00000106927	10	4	5	3	0	0	1	0
AMBRA1 ENSG00000110497	6	5	4	6	1	40	1	0
AMD1 ENSG00000123505	0	2	76	83	2	0	109	142
AMDHD1 ENSG00000139344	0	1	0	0	0	0	0	1
AMDHD2 ENSG00000162066	12	0	17	0	2	121	8	23
AMELX ENSG00000125363	0	0	0	0	0	0	0	0
AMER1 ENSG00000184675	36	4	0	0	0	1	1	0
AMER2 ENSG00000165566	0	0	0	0	0	0	0	0
AMFR ENSG00000159461	181	53	26	1	71	3	19	0
AMH ENSG00000104899	10	2	0	2	0	10	1	4
AMHR2 ENSG00000135409	0	0	0	0	2	0	0	0
AMIGO1 ENSG00000181754	0	3	1	1	45	6	102	0
AMIGO2 ENSG00000139211	1	1	12	21	4	0	0	17
AMIGO3 ENSG00000176020	1	9	0	0	0	0	0	1
AMMECR1 ENSG00000101935	0	5	5	0	0	6	20	0
AMMECR1L ENSG00000144233	0	2	4	4	2	82	0	5
AMN ENSG00000166126	1	0	3	1	0	17	3	7
AMN1 ENSG00000151743	0	2	7	2	0	1	7	0
AMOT ENSG00000126016	68	4	14	7	2	0	0	0
AMOTL1 ENSG00000166025	95	166	1	19	2	73	0	0
AMOTL2 ENSG00000114019	74	0	8	0	1	43	12	4
AMPD1 ENSG00000116748	6	20	2	0	0	0	0	1
AMPD2 ENSG00000116337	328	6	4	0	243	7	0	29
AMPD3 ENSG00000133805	1	2	5	4	16	0	0	2
AMPH ENSG00000078053	1	3	5	0	0	0	2	0
AMT ENSG00000145020	2	0	1	1	0	1	1	0
AMY1A ENSG00000237763	0	0	0	5	0	0	0	0
AMY1B ENSG00000174876	0	0	2	23	0	5	0	0
AMY1C ENSG00000187733	0	0	0	0	1	5	1	0
AMY2B ENSG00000240038	0	0	7	0	0	31	0	18
AMZ1 ENSG00000174945	0	0	0	0	0	0	0	0
AMZ2 ENSG00000196704	14	10	14	10	0	2	3	0
ANAPC1 ENSG00000153107	0	17	11	2	0	23	11	9
ANAPC10 ENSG00000164162	11	0	0	2	15	7	0	2
ANAPC11 ENSG00000141552	848	395	94	160	19	390	40	237
ANAPC13 ENSG00000129055	19	1	8	37	7	3	27	1
ANAPC15 ENSG00000110200	486	22	33	5	121	2	18	159
ANAPC16 ENSG00000166295	283	162	57	178	4	28	181	1
ANAPC2 ENSG00000176248	16	30	34	63	0	6	58	37
ANAPC4 ENSG00000053900	3	8	19	6	2	2	10	0
ANAPC5 ENSG00000089053	57	109	233	146	115	91	209	101
ANAPC7 ENSG00000196510	109	243	20	5	1	29	2	11
ANG ENSG00000214274	0	116	29	30	5	23	81	3
ANGEL1 ENSG00000013523	38	80	20	4	9	2	0	1
ANGEL2 ENSG00000174606	20	1	26	4	3	5	2	0
ANGPT1 ENSG00000154188	31	3	3	2	3	4	0	1
ANGPT2 ENSG00000091879	0	2	0	0	5	2	2	3
ANGPT4 ENSG00000101280	1	1	0	0	0	6	0	0
ANGPTL1 ENSG00000116194	0	1	0	0	0	9	1	0
ANGPTL2 ENSG00000136859	120	204	2	4	2	67	9	2
ANGPTL3 ENSG00000132855	1	3	0	0	0	0	0	0
ANGPTL4 ENSG00000167772	29	13	32	39	3	0	0	5
ANGPTL6 ENSG00000130812	1	2	1	0	0	11	0	0
ANGPTL7 ENSG00000171819	1	0	0	4	3	1	1	1
ANGPTL8 ENSG00000130173	2	1	0	0	0	1	3	1
ANHX ENSG00000227059	0	0	0	0	0	0	0	0
ANK1 ENSG00000029534	11	0	19	1	0	2	0	2
ANK2 ENSG00000145362	0	5	1	15	1	16	5	0
ANK3 ENSG00000151150	0	3	16	65	10	2	35	27
ANKAR ENSG00000151687	1	0	0	0	2	1	4	0
ANKDD1A ENSG00000166839	1	1	6	1	5	27	0	9
ANKDD1B ENSG00000189045	1	1	0	7	1	1	0	0
ANKEF1 ENSG00000132623	0	0	4	2	0	0	2	5
ANKFN1 ENSG00000153930	0	0	0	0	0	0	0	0
ANKFY1 ENSG00000185722	21	1	32	0	48	0	28	17
ANKH ENSG00000154122	44	96	2	70	20	22	292	22
ANKHD1 ENSG00000131503	0	14	9	8	0	23	13	1
ANKHD1-EIF4EBP3 ENSG00000254996	1	0	2	0	0	0	0	0
ANKIB1 ENSG00000001629	4	20	4	2	7	13	0	2
ANKK1 ENSG00000170209	0	2	0	0	1	0	2	2
ANKLE1 ENSG00000160117	2	2	0	0	1	0	0	0
ANKLE2 ENSG00000176915	16	4	72	187	1	159	30	58
ANKMY1 ENSG00000144504	14	112	21	0	22	17	5	0
ANKMY2 ENSG00000106524	3	0	23	0	17	7	14	1
ANKRA2 ENSG00000164331	30	1	0	80	0	1	10	0
ANKRD1 ENSG00000148677	0	0	0	0	0	0	0	0
ANKRD10 ENSG00000088448	9	3	59	141	9	54	84	6
ANKRD11 ENSG00000167522	135	73	84	59	3	2	30	0
ANKRD12 ENSG00000101745	20	1	19	18	24	9	0	18
ANKRD13A ENSG00000076513	3	12	14	3	83	42	0	11
ANKRD13B ENSG00000198720	1	9	1	0	10	17	18	1
ANKRD13C ENSG00000118454	0	0	17	15	10	0	5	7
ANKRD13D ENSG00000172932	28	0	33	74	200	177	86	10
ANKRD16 ENSG00000134461	35	29	4	16	0	28	9	5
ANKRD17 ENSG00000132466	0	15	6	5	2	1	9	13
ANKRD18A ENSG00000180071	0	0	1	0	1	1	0	0
ANKRD18B ENSG00000230453	0	5	4	4	1	1	1	0
ANKRD2 ENSG00000165887	0	0	3	0	0	0	1	70
ANKRD20A1 ENSG00000260691	0	1	0	0	1	1	0	0
ANKRD20A2 ENSG00000183148	0	0	0	0	0	0	0	0
ANKRD20A3 ENSG00000276203	3	0	0	1	0	1	0	0
ANKRD20A4 ENSG00000172014	0	0	0	0	0	0	0	0
ANKRD22 ENSG00000152766	0	0	2	3	0	0	0	0
ANKRD23 ENSG00000163126	4	33	1	19	2	14	15	3
ANKRD24 ENSG00000089847	1	3	0	0	6	0	4	0
ANKRD26 ENSG00000107890	2	0	0	9	1	0	8	0
ANKRD27 ENSG00000105186	0	4	0	9	0	0	1	34
ANKRD28 ENSG00000206560	1	0	1	9	0	9	0	4
ANKRD29 ENSG00000154065	1	0	1	5	3	11	3	9
ANKRD30A ENSG00000148513	2	0	0	0	2	1	0	2
ANKRD30B ENSG00000180777	1	0	0	0	0	0	0	0
ANKRD30BL ENSG00000163046	0	0	0	0	0	0	0	0
ANKRD31 ENSG00000145700	1	0	0	4	0	0	0	0
ANKRD33 ENSG00000167612	0	0	0	0	0	0	0	0
ANKRD33B ENSG00000164236	0	0	0	0	11	1	0	0
ANKRD34A ENSG00000272031	13	1	0	5	6	15	3	0
ANKRD34B ENSG00000189127	0	0	0	2	1	0	2	5
ANKRD35 ENSG00000198483	94	26	34	0	2	4	1	10
ANKRD36 ENSG00000135976	2	7	1	8	0	0	32	21
ANKRD36B ENSG00000196912	3	0	1	5	6	1	6	27
ANKRD36C ENSG00000174501	0	9	0	1	11	37	13	4
ANKRD37 ENSG00000186352	0	0	97	29	0	20	47	0
ANKRD39 ENSG00000213337	35	44	0	0	24	0	24	70
ANKRD40 ENSG00000154945	27	1	39	19	4	20	0	33
ANKRD42 ENSG00000137494	0	0	0	0	3	0	77	1
ANKRD44 ENSG00000065413	0	0	0	2	0	8	1	2
ANKRD45 ENSG00000183831	0	0	0	0	0	0	0	0
ANKRD46 ENSG00000186106	5	7	1	6	2	20	4	0
ANKRD49 ENSG00000168876	1	0	0	2	1	2	0	0
ANKRD50 ENSG00000151458	2	1	1	19	4	0	4	12
ANKRD52 ENSG00000139645	2	88	79	21	65	7	37	76
ANKRD53 ENSG00000144031	10	1	0	1	0	3	0	4
ANKRD54 ENSG00000100124	7	29	7	9	206	6	3	1
ANKRD6 ENSG00000135299	1	11	2	0	0	3	0	4
ANKRD62 ENSG00000181626	0	0	0	0	0	0	0	0
ANKRD65 ENSG00000235098	1	159	10	1	6	1	0	0
ANKRD7 ENSG00000106013	0	0	0	0	0	0	0	0
ANKRD9 ENSG00000156381	4	189	66	24	216	45	23	0
ANKS1A ENSG00000064999	1	8	0	0	1	30	1	0
ANKS1B ENSG00000185046	8	13	0	0	6	0	0	1
ANKS3 ENSG00000168096	5	65	24	1	94	0	51	9
ANKS4B ENSG00000175311	0	0	0	0	0	0	0	0
ANKS6 ENSG00000165138	48	7	1	22	0	13	6	6
ANKUB1 ENSG00000206199	1	0	0	1	0	0	0	0
ANKZF1 ENSG00000163516	85	12	35	271	1	1	139	13
ANLN ENSG00000011426	0	0	0	0	0	0	0	0
ANO1 ENSG00000131620	1	5	44	73	11	16	1	4
ANO10 ENSG00000160746	1	78	4	1	29	45	0	43
ANO2 ENSG00000047617	0	1	1	0	2	0	0	0
ANO3 ENSG00000134343	0	0	0	8	0	0	0	0
ANO4 ENSG00000151572	1	5	5	24	15	0	0	0
ANO5 ENSG00000171714	11	3	1	18	0	5	0	16
ANO6 ENSG00000177119	12	0	3	9	5	7	2	0
ANO7 ENSG00000146205	12	556	0	212	0	3	822	0
ANO8 ENSG00000074855	6	54	18	14	4	0	0	44
ANO9 ENSG00000185101	1	8	118	0	1	47	52	0
ANOS1 ENSG00000011201	1	0	0	34	0	2	9	1
ANP32A ENSG00000140350	0	329	80	146	346	0	18	21
ANP32B ENSG00000136938	44	148	40	19	29	58	0	10
ANP32E ENSG00000143401	3	19	0	26	4	14	1	1
ANPEP ENSG00000166825	6	3	245	749	233	0	1104	438
ANTXR1 ENSG00000169604	127	0	1	0	114	45	5	5
ANTXR2 ENSG00000163297	164	355	4	177	66	0	0	28
ANXA1 ENSG00000135046	0	12	183	86	3	182	0	22
ANXA11 ENSG00000122359	518	629	419	209	19	7	107	89
ANXA13 ENSG00000104537	0	0	0	0	0	0	0	0
ANXA2 ENSG00000182718	226	706	512	42	14	206	0	93
ANXA2R ENSG00000177721	0	0	0	0	2	1	18	1
ANXA3 ENSG00000138772	0	0	17	117	3	1	0	14
ANXA4 ENSG00000196975	24	0	13	10	14	7	3	22
ANXA5 ENSG00000164111	117	8	37	222	43	22	41	70
ANXA6 ENSG00000197043	1159	459	15	5	305	118	118	8
ANXA7 ENSG00000138279	2	8	17	110	7	4	30	67
ANXA8 ENSG00000265190	3	1	28	0	41	2	0	45
ANXA8L1 ENSG00000264230	4	0	26	0	7	1	2	41
ANXA9 ENSG00000143412	0	0	12	0	7	0	0	0
AOAH ENSG00000136250	8	6	2	5	10	137	45	0
AOC1 ENSG00000002726	3	10	0	10	0	1	0	0
AOC2 ENSG00000131480	0	0	0	0	1	0	0	0
AOC3 ENSG00000131471	277	116	1	5	156	53	14	45
AOX1 ENSG00000138356	5	0	2	1	15	1	1	5
AP000295.9 ENSG00000249624	0	0	0	0	0	1	0	0
AP000304.12 ENSG00000249209	0	0	1	0	0	0	0	0
AP000349.2 ENSG00000280178	0	0	0	0	0	0	0	0
AP000350.10 ENSG00000251357	0	0	0	1	0	0	0	0
AP000721.4 ENSG00000256100	0	0	0	0	0	0	0	0
AP000769.1 ENSG00000279576	515	26	111	656	8	597	210	197
AP000866.1 ENSG00000279342	1	0	0	0	5	0	0	0
AP006285.2 ENSG00000278919	0	0	0	0	6	0	0	0
AP1AR ENSG00000138660	1	0	13	9	6	2	22	5
AP1B1 ENSG00000100280	60	216	68	221	24	2	50	33
AP1G1 ENSG00000166747	4	0	17	122	4	29	10	3
AP1G2 ENSG00000213983	74	108	198	98	252	1	134	31
AP1M1 ENSG00000072958	129	120	1	4	328	94	60	156
AP1M2 ENSG00000129354	10	337	33	365	3	24	131	38
AP1S1 ENSG00000106367	66	127	25	110	132	6	141	62
AP1S2 ENSG00000182287	6	0	0	3	39	59	2	0
AP1S3 ENSG00000152056	1	0	2	12	2	6	0	1
AP2A1 ENSG00000196961	231	148	22	10	110	66	44	87
AP2A2 ENSG00000183020	25	65	37	312	290	200	55	36
AP2B1 ENSG00000006125	3	89	26	6	23	37	226	45
AP2M1 ENSG00000161203	955	271	124	448	481	54	132	33
AP2S1 ENSG00000042753	638	573	59	671	233	157	73	67
AP3B1 ENSG00000132842	5	4	22	5	2	21	21	3
AP3B2 ENSG00000103723	0	0	0	0	2	2	1	0
AP3D1 ENSG00000065000	72	58	206	115	1	54	12	68
AP3M1 ENSG00000185009	71	33	2	55	34	11	1	0
AP3M2 ENSG00000070718	1	76	1	0	0	66	6	1
AP3S1 ENSG00000177879	9	0	6	47	0	3	26	23
AP3S2 ENSG00000157823	98	57	7	13	25	1	96	7
AP4B1 ENSG00000134262	3	64	10	5	0	3	4	2
AP4E1 ENSG00000081014	0	8	0	0	0	14	3	0
AP4M1 ENSG00000221838	50	63	2	4	7	3	186	2
AP4S1 ENSG00000100478	12	0	7	0	0	0	0	2
AP5B1 ENSG00000254470	13	1	12	1	2	13	9	47
AP5M1 ENSG00000053770	2	1	9	18	8	0	0	7
AP5S1 ENSG00000125843	11	6	5	17	1	14	37	0
AP5Z1 ENSG00000242802	1	54	18	9	67	131	1	18
APAF1 ENSG00000120868	0	1	5	3	0	0	12	0
APBA1 ENSG00000107282	0	0	0	2	0	0	0	1
APBA2 ENSG00000034053	1	27	0	6	1	23	3	4
APBA3 ENSG00000011132	4	87	58	19	72	0	47	166
APBB1 ENSG00000166313	133	411	3	33	249	241	150	8
APBB1IP ENSG00000077420	6	0	2	2	5	1	3	14
APBB2 ENSG00000163697	29	3	0	0	14	21	0	0
APBB3 ENSG00000113108	16	133	84	41	140	20	2	34
APC ENSG00000134982	0	2	0	85	0	0	0	0
APC2 ENSG00000115266	0	1	0	4	0	0	0	0
APCDD1 ENSG00000154856	26	3	14	43	37	8	3	271
APCDD1L ENSG00000198768	1	2	1	0	1	2	0	0
APEH ENSG00000164062	128	333	12	39	7	178	29	50
APELA ENSG00000248329	0	0	0	0	0	0	0	0
APEX1 ENSG00000100823	47	220	33	8	98	17	156	162
APEX2 ENSG00000169188	5	29	8	8	4	49	9	0
APH1A ENSG00000117362	3	17	71	258	7	173	134	23
APH1B ENSG00000138613	13	38	15	58	5	12	30	32
API5 ENSG00000166181	13	1	13	19	6	3	9	0
APIP ENSG00000149089	4	0	4	3	5	2	0	15
APITD1 ENSG00000175279	1	5	1	1	0	0	21	2
APLF ENSG00000169621	6	1	0	0	0	0	2	0
APLN ENSG00000171388	0	0	0	0	0	0	0	0
APLNR ENSG00000134817	2	18	12	0	0	5	1	0
APLP1 ENSG00000105290	3	2	1	0	0	0	3	0
APLP2 ENSG00000084234	41	4	423	915	3	7	748	843
APMAP ENSG00000101474	0	60	73	211	338	57	6	140
APOA1 ENSG00000118137	0	6	0	10	1	1	3	0
APOA2 ENSG00000158874	0	2	0	1	1	2	3	0
APOB ENSG00000084674	0	0	1	0	0	0	0	0
APOBEC3A ENSG00000128383	0	0	0	0	0	0	0	0
APOBEC3B ENSG00000179750	0	0	0	0	0	0	0	0
APOBEC3C ENSG00000244509	8	166	34	0	0	26	3	23
APOBEC3D ENSG00000243811	2	0	2	1	1	12	1	0
APOBEC3F ENSG00000128394	37	6	1	0	1	5	3	0
APOBEC3G ENSG00000239713	5	0	14	0	61	9	0	2
APOBEC3H ENSG00000100298	0	1	0	0	0	2	0	0
APOBEC4 ENSG00000173627	1	0	0	0	26	0	0	0
APOBR ENSG00000184730	0	2	1	4	46	1	0	25
APOC1 ENSG00000130208	77	0	0	0	239	2	3	7
APOC2 ENSG00000234906	0	0	1	0	0	1	1	1
APOC3 ENSG00000110245	0	0	0	0	0	0	0	1
APOD ENSG00000189058	404	1047	35	63	384	757	63	20
APOE ENSG00000130203	11	108	0	4	209	382	8	65
APOF ENSG00000175336	48	0	2	9	26	6	28	0
APOH ENSG00000091583	0	6	0	0	2	2	0	1
APOL1 ENSG00000100342	59	17	61	3	20	57	71	91
APOL2 ENSG00000128335	66	175	3	0	58	1	22	4
APOL3 ENSG00000128284	69	68	26	0	0	0	4	84
APOL4 ENSG00000100336	10	13	3	2	0	0	2	0
APOL6 ENSG00000221963	0	143	2	6	4	10	15	8
APOLD1 ENSG00000178878	0	9	4	0	8	30	0	0
APOM ENSG00000204444	1	5	0	0	0	7	3	0
APOO ENSG00000184831	0	2	2	0	0	0	3	0
APOOL ENSG00000155008	11	1	3	5	1	2	7	8
APP ENSG00000142192	139	238	251	368	203	282	144	358
APPBP2 ENSG00000062725	0	9	0	52	13	15	15	11
APPL1 ENSG00000157500	1	0	0	14	9	12	0	13
APPL2 ENSG00000136044	4	65	155	88	1	26	82	118
APRT ENSG00000198931	578	421	39	351	247	176	266	195
APTX ENSG00000137074	4	71	20	1	11	2	1	4
AQP1 ENSG00000240583	116	52	29	2	354	497	15	55
AQP10 ENSG00000143595	0	0	0	0	2	0	0	0
AQP11 ENSG00000178301	0	0	0	3	0	5	5	0
AQP12A ENSG00000184945	0	0	0	0	0	1	1	1
AQP12B ENSG00000185176	0	0	0	0	0	0	0	5
AQP2 ENSG00000167580	0	0	0	0	0	0	0	0
AQP3 ENSG00000165272	0	188	705	24	6	0	61	407
AQP4 ENSG00000171885	0	0	0	0	0	0	0	0
AQP5 ENSG00000161798	2	2	0	2	1	0	1	1
AQP6 ENSG00000086159	0	0	0	0	0	0	0	0
AQP7 ENSG00000165269	0	0	0	0	0	0	0	0
AQR ENSG00000021776	1	4	27	20	2	48	3	0
AR ENSG00000169083	183	220	32	82	60	114	80	1
ARAF ENSG00000078061	202	87	32	6	5	47	64	0
ARAP1 ENSG00000186635	252	9	63	78	185	112	13	9
ARAP2 ENSG00000047365	0	0	2	1	2	6	0	0
ARAP3 ENSG00000120318	3	108	5	1	1	64	1	8
ARC ENSG00000198576	0	16	20	0	4	0	9	0
ARCN1 ENSG00000095139	1	0	18	36	49	1	59	104
AREG ENSG00000109321	0	0	3	0	2	0	1	0
AREL1 ENSG00000119682	40	40	27	24	2	23	0	16
ARF1 ENSG00000143761	20	1	79	170	47	100	166	123
ARF3 ENSG00000134287	286	215	203	73	85	0	4	106
ARF4 ENSG00000168374	4	10	72	284	4	57	91	21
ARF5 ENSG00000004059	13	57	1	42	3	18	0	1
ARF6 ENSG00000165527	0	2	37	73	1	51	1	84
ARFGAP1 ENSG00000101199	1	88	14	155	125	243	12	0
ARFGAP2 ENSG00000149182	12	360	65	104	312	2	71	2
ARFGAP3 ENSG00000242247	0	0	21	176	0	8	13	10
ARFGEF1 ENSG00000066777	2	0	4	43	0	33	53	2
ARFGEF2 ENSG00000124198	1	1	0	15	1	12	1	11
ARFGEF3 ENSG00000112379	5	0	33	111	0	3	20	9
ARFIP1 ENSG00000164144	5	1	2	1	1	0	21	3
ARFIP2 ENSG00000132254	7	181	301	269	218	2	75	3
ARFRP1 ENSG00000101246	178	55	50	158	17	129	69	29
ARG1 ENSG00000118520	0	0	0	0	0	0	0	3
ARG2 ENSG00000081181	0	25	66	594	12	12	112	4
ARGLU1 ENSG00000134884	0	1	85	166	22	65	73	354
ARHGAP1 ENSG00000175220	679	246	51	152	503	22	76	18
ARHGAP10 ENSG00000071205	241	11	1	0	15	99	10	0
ARHGAP11A ENSG00000198826	3	0	0	0	0	4	0	0
ARHGAP11B ENSG00000187951	0	0	0	1	1	0	0	1
ARHGAP12 ENSG00000165322	1	1	12	6	15	1	4	5
ARHGAP15 ENSG00000075884	2	3	0	1	3	0	2	0
ARHGAP17 ENSG00000140750	6	11	22	10	1	77	0	2
ARHGAP18 ENSG00000146376	19	3	21	0	0	0	17	1
ARHGAP19 ENSG00000213390	8	25	18	0	5	6	33	18
ARHGAP20 ENSG00000137727	10	1	0	2	0	2	0	10
ARHGAP21 ENSG00000107863	1	1	0	22	12	0	1	59
ARHGAP22 ENSG00000128805	5	0	4	1	1	1	0	13
ARHGAP23 ENSG00000275832	0	0	42	0	0	16	0	68
ARHGAP24 ENSG00000138639	0	0	1	1	3	0	5	2
ARHGAP25 ENSG00000163219	23	3	3	1	1	2	0	1
ARHGAP26 ENSG00000145819	0	2	7	10	19	0	1	3
ARHGAP27 ENSG00000159314	21	4	144	145	1	8	207	94
ARHGAP28 ENSG00000088756	8	0	0	0	0	0	0	0
ARHGAP29 ENSG00000137962	3	0	0	30	12	2	6	2
ARHGAP30 ENSG00000186517	38	3	1	1	7	6	0	25
ARHGAP31 ENSG00000031081	10	34	2	0	0	5	41	0
ARHGAP32 ENSG00000134909	2	0	46	54	1	23	0	39
ARHGAP33 ENSG00000004777	96	11	1	4	3	3	2	5
ARHGAP35 ENSG00000160007	1	32	27	56	101	4	22	0
ARHGAP36 ENSG00000147256	1	6	7	0	0	0	0	0
ARHGAP39 ENSG00000147799	53	2	16	11	9	13	17	8
ARHGAP4 ENSG00000089820	2	14	5	0	23	371	7	103
ARHGAP40 ENSG00000124143	2	2	0	0	0	3	0	0
ARHGAP42 ENSG00000165895	2	5	0	0	0	0	0	1
ARHGAP44 ENSG00000006740	5	4	5	7	2	0	3	1
ARHGAP45 ENSG00000180448	0	4	0	1	51	84	0	57
ARHGAP5 ENSG00000100852	10	0	6	15	0	1	24	80
ARHGAP6 ENSG00000047648	11	0	26	179	18	0	202	1
ARHGAP8 ENSG00000241484	5	4	16	20	12	1	0	6
ARHGAP9 ENSG00000123329	18	37	4	0	3	48	0	30
ARHGDIA ENSG00000141522	1059	363	367	330	506	435	224	220
ARHGDIB ENSG00000111348	2	247	48	0	0	228	0	1
ARHGDIG ENSG00000242173	5	0	0	0	3	1	1	7
ARHGEF1 ENSG00000076928	4	133	59	1	102	220	62	135
ARHGEF10 ENSG00000104728	3	0	3	3	14	1	16	0
ARHGEF10L ENSG00000074964	10	15	55	6	98	34	22	16
ARHGEF11 ENSG00000132694	51	48	19	26	1	2	49	17
ARHGEF12 ENSG00000196914	46	0	23	46	0	31	44	23
ARHGEF15 ENSG00000198844	6	5	1	17	31	1	0	1
ARHGEF16 ENSG00000130762	2	6	33	87	0	0	25	6
ARHGEF17 ENSG00000110237	14	20	21	58	9	310	13	2
ARHGEF18 ENSG00000104880	0	0	0	0	0	0	0	0
ARHGEF19 ENSG00000142632	0	0	1	7	3	8	7	28
ARHGEF2 ENSG00000116584	0	349	4	0	25	129	2	59
ARHGEF25 ENSG00000240771	232	61	0	5	54	22	20	8
ARHGEF26 ENSG00000114790	4	1	13	5	4	1	30	11
ARHGEF28 ENSG00000214944	0	1	15	7	0	1	4	0
ARHGEF3 ENSG00000163947	1	1	11	0	12	2	27	5
ARHGEF33 ENSG00000214694	0	2	4	0	0	0	0	1
ARHGEF35 ENSG00000213214	2	2	3	7	0	3	1	0
ARHGEF37 ENSG00000183111	6	99	5	20	3	3	112	12
ARHGEF38 ENSG00000236699	0	0	10	25	0	4	1	0
ARHGEF39 ENSG00000137135	0	1	1	6	0	6	2	0
ARHGEF4 ENSG00000136002	58	31	2	2	3	1	47	43
ARHGEF40 ENSG00000165801	103	89	9	3	2	52	11	9
ARHGEF5 ENSG00000050327	22	45	55	11	2	2	2	4
ARHGEF6 ENSG00000129675	0	2	0	1	8	2	0	0
ARHGEF7 ENSG00000102606	23	205	58	108	25	125	73	2
ARHGEF9 ENSG00000131089	8	1	4	9	0	148	22	2
ARID1A ENSG00000117713	1	2	10	64	11	39	20	29
ARID1B ENSG00000049618	11	23	19	2	38	2	12	5
ARID2 ENSG00000189079	0	1	18	4	2	0	7	4
ARID3A ENSG00000116017	5	0	2	11	5	0	26	39
ARID3B ENSG00000179361	3	6	8	5	4	1	2	0
ARID4A ENSG00000032219	8	1	4	9	0	2	4	1
ARID4B ENSG00000054267	13	9	55	21	20	0	1	13
ARID5A ENSG00000196843	3	216	4	3	147	274	32	0
ARID5B ENSG00000150347	1	0	14	51	4	0	123	2
ARIH1 ENSG00000166233	2	2	57	32	2	39	11	46
ARIH2 ENSG00000177479	15	86	77	94	1	9	24	0
ARIH2OS ENSG00000221883	16	15	2	10	15	0	0	5
ARL1 ENSG00000120805	4	143	62	83	7	0	1	11
ARL10 ENSG00000175414	4	10	6	0	1	0	2	0
ARL11 ENSG00000152213	8	0	2	0	3	1	0	0
ARL13B ENSG00000169379	6	1	0	1	8	0	1	0
ARL14 ENSG00000179674	0	0	0	0	0	0	0	0
ARL14EP ENSG00000152219	16	3	1	1	1	11	0	27
ARL15 ENSG00000185305	0	3	13	21	0	6	31	1
ARL16 ENSG00000214087	170	74	7	17	44	3	0	221
ARL17A ENSG00000185829	16	1	2	3	12	2	0	10
ARL17B ENSG00000228696	0	4	3	8	3	1	0	3
ARL2 ENSG00000213465	171	52	21	61	135	492	19	19
ARL2BP ENSG00000102931	29	3	26	22	5	8	9	12
ARL3 ENSG00000138175	45	301	0	1	0	0	1	3
ARL4A ENSG00000122644	0	2	2	0	0	0	1	11
ARL4C ENSG00000188042	18	14	25	1	31	4	9	64
ARL4D ENSG00000175906	14	6	8	5	0	22	0	40
ARL5A ENSG00000162980	27	5	4	0	0	11	9	2
ARL5B ENSG00000165997	5	0	1	6	1	0	6	4
ARL5C ENSG00000141748	0	1	0	0	0	0	0	0
ARL6 ENSG00000113966	2	0	0	0	21	0	1	1
ARL6IP1 ENSG00000170540	7	1	25	92	80	16	35	8
ARL6IP4 ENSG00000182196	24	106	3	0	235	102	64	38
ARL6IP5 ENSG00000144746	6	60	16	73	57	3	33	18
ARL6IP6 ENSG00000177917	0	0	2	2	10	4	4	8
ARL8A ENSG00000143862	35	9	35	67	22	17	11	16
ARL8B ENSG00000134108	9	34	3	2	42	6	2	2
ARL9 ENSG00000196503	0	0	0	0	0	0	0	0
ARMC1 ENSG00000104442	13	0	1	23	3	0	5	7
ARMC10 ENSG00000170632	3	5	11	1	32	3	14	5
ARMC12 ENSG00000157343	6	10	1	2	4	0	0	0
ARMC2 ENSG00000118690	0	0	1	0	0	2	0	0
ARMC4 ENSG00000169126	23	11	0	0	1	1	0	0
ARMC5 ENSG00000140691	12	21	20	21	19	5	5	37
ARMC6 ENSG00000105676	0	94	20	10	105	6	0	14
ARMC7 ENSG00000125449	109	28	6	9	30	12	1	4
ARMC8 ENSG00000114098	23	1	17	164	4	6	3	12
ARMC9 ENSG00000135931	2	19	0	1	75	8	4	0
ARMCX1 ENSG00000126947	3	11	3	0	1	1	1	0
ARMCX2 ENSG00000184867	0	3	0	1	10	11	4	44
ARMCX3 ENSG00000102401	43	0	13	23	1	5	7	9
ARMCX4 ENSG00000196440	0	10	16	8	0	0	3	19
ARMCX5 ENSG00000125962	0	0	0	3	1	0	0	2
ARMCX6 ENSG00000198960	2	20	49	9	6	6	22	0
ARMT1 ENSG00000146476	0	0	3	21	0	1	3	14
ARNT ENSG00000143437	22	116	25	8	46	67	33	26
ARNT2 ENSG00000172379	0	1	14	0	10	0	0	0
ARNTL ENSG00000133794	0	0	3	0	0	0	0	0
ARNTL2 ENSG00000029153	0	0	8	0	2	0	4	3
ARPC1A ENSG00000241685	5	83	39	64	64	3	1	4
ARPC1B ENSG00000130429	125	158	48	13	163	442	9	104
ARPC2 ENSG00000163466	5	2	45	27	117	6	2	4
ARPC3 ENSG00000111229	28	112	305	373	529	101	199	279
ARPC4 ENSG00000241553	415	276	67	303	183	163	105	93
ARPC5 ENSG00000162704	41	1	58	90	18	71	37	19
ARPC5L ENSG00000136950	3	0	96	70	49	21	0	84
ARPIN ENSG00000242498	9	9	5	30	8	25	0	41
ARPP19 ENSG00000128989	5	9	2	125	9	26	0	140
ARPP21 ENSG00000172995	2	0	0	0	0	1	0	4
ARRB1 ENSG00000137486	3	99	19	4	220	7	9	6
ARRB2 ENSG00000141480	12	106	41	151	0	223	1	33
ARRDC1 ENSG00000197070	60	6	150	65	306	32	538	25
ARRDC2 ENSG00000105643	0	5	50	8	114	31	3	143
ARRDC3 ENSG00000113369	0	0	32	8	107	33	5	7
ARRDC4 ENSG00000140450	31	0	1	8	4	4	17	5
ARRDC5 ENSG00000205784	4	4	0	0	0	0	0	0
ARSA ENSG00000100299	261	278	32	203	3	176	233	52
ARSB ENSG00000113273	2	3	0	1	0	28	0	19
ARSD ENSG00000006756	14	188	158	25	0	4	0	80
ARSE ENSG00000157399	1	0	0	0	16	0	0	1
ARSG ENSG00000141337	34	1	0	2	2	2	0	1
ARSI ENSG00000183876	161	43	0	1	0	2	4	0
ARSJ ENSG00000180801	11	0	4	0	0	11	0	5
ARSK ENSG00000164291	0	1	1	29	1	0	3	6
ART3 ENSG00000156219	0	0	0	0	0	0	0	0
ART4 ENSG00000111339	9	0	2	5	1	0	2	0
ART5 ENSG00000167311	3	2	1	0	2	1	0	18
ARTN ENSG00000117407	37	5	5	0	3	0	3	1
ARV1 ENSG00000173409	1	1	11	3	4	0	14	1
ARVCF ENSG00000099889	0	4	42	50	9	85	110	44
ARX ENSG00000004848	0	0	0	12	0	0	0	0
ASAH1 ENSG00000104763	98	95	289	322	4	30	411	163
ASAH2 ENSG00000188611	0	0	0	0	0	0	0	0
ASAH2B ENSG00000204147	0	0	2	0	0	0	0	0
ASAP1 ENSG00000153317	2	6	6	0	71	6	42	5
ASAP2 ENSG00000151693	0	0	3	3	0	1	21	6
ASAP3 ENSG00000088280	141	104	21	59	10	6	11	11
ASB1 ENSG00000065802	39	58	26	8	49	1	0	41
ASB10 ENSG00000146926	1	0	0	0	0	1	0	0
ASB11 ENSG00000165192	0	0	0	0	0	0	0	0
ASB12 ENSG00000198881	0	0	3	0	0	0	2	0
ASB13 ENSG00000196372	6	49	5	0	52	3	0	0
ASB14 ENSG00000239388	2	1	1	8	1	0	0	1
ASB15 ENSG00000146809	0	0	0	0	0	0	0	0
ASB18 ENSG00000182177	0	0	0	0	0	0	0	0
ASB2 ENSG00000100628	89	51	9	0	168	33	7	4
ASB3 ENSG00000115239	0	9	1	16	0	6	4	15
ASB4 ENSG00000005981	0	0	0	0	0	0	0	0
ASB5 ENSG00000164122	53	0	0	1	0	0	2	0
ASB6 ENSG00000148331	77	49	7	34	17	29	13	1
ASB7 ENSG00000183475	0	0	0	0	4	0	5	0
ASB8 ENSG00000177981	25	66	2	37	4	28	22	96
ASB9 ENSG00000102048	0	0	0	0	0	0	0	0
ASCC1 ENSG00000138303	7	1	0	20	2	23	10	10
ASCC2 ENSG00000100325	211	0	80	63	99	5	54	99
ASCC3 ENSG00000112249	1	1	3	3	4	6	0	2
ASCL1 ENSG00000139352	0	0	0	0	0	0	0	0
ASCL2 ENSG00000183734	25	6	0	40	0	0	18	0
ASCL4 ENSG00000187855	0	0	0	0	0	1	1	0
ASCL5 ENSG00000232237	0	0	0	0	0	0	0	0
ASF1A ENSG00000111875	0	1	2	1	0	7	6	0
ASF1B ENSG00000105011	1	0	0	0	23	9	2	0
ASGR1 ENSG00000141505	3	20	2	1	0	0	0	0
ASGR2 ENSG00000161944	0	0	0	0	0	0	0	0
ASH1L ENSG00000116539	127	77	51	49	2	1	16	44
ASH2L ENSG00000129691	5	2	7	0	15	3	1	59
ASIC1 ENSG00000110881	75	10	0	3	7	30	5	0
ASIC2 ENSG00000108684	0	0	0	0	0	0	0	0
ASIC3 ENSG00000213199	1	0	0	1	3	1	0	0
ASIC4 ENSG00000072182	0	0	1	0	0	0	0	0
ASIP ENSG00000101440	5	0	0	1	4	1	1	1
ASL ENSG00000126522	142	1	10	23	68	10	79	109
ASMT ENSG00000196433	4	0	7	1	1	0	0	0
ASMTL ENSG00000169093	205	319	2	67	58	106	2	241
ASNA1 ENSG00000198356	49	168	131	57	379	72	206	6
ASNS ENSG00000070669	87	296	4	35	6	39	7	2
ASNSD1 ENSG00000138381	10	17	3	0	4	0	18	8
ASPA ENSG00000108381	1	0	0	0	4	0	1	0
ASPDH ENSG00000204653	1	0	0	1	0	0	0	0
ASPG ENSG00000166183	1	0	0	0	0	0	0	0
ASPH ENSG00000198363	115	1	40	20	2	2	13	46
ASPHD1 ENSG00000174939	2	19	3	0	1	1	1	2
ASPHD2 ENSG00000128203	0	0	0	0	0	0	2	0
ASPM ENSG00000066279	0	6	0	3	0	0	0	0
ASPN ENSG00000106819	1	2	0	1	7	2	1	0
ASPRV1 ENSG00000244617	0	6	1	22	1	1	0	0
ASPSCR1 ENSG00000169696	313	2	85	84	116	0	9	4
ASRGL1 ENSG00000162174	1	58	54	0	7	23	33	2
ASS1 ENSG00000130707	182	10	137	1	104	61	0	342
ASTE1 ENSG00000034533	1	25	21	0	0	0	1	0
ASTN1 ENSG00000152092	3	0	0	0	0	0	0	0
ASTN2 ENSG00000148219	98	370	15	80	13	5	29	0
ASUN ENSG00000064102	1	8	1	0	8	4	6	0
ASXL1 ENSG00000171456	1	151	15	5	4	3	20	16
ASXL2 ENSG00000143970	3	5	0	3	14	4	7	0
ASXL3 ENSG00000141431	6	1	0	3	0	0	0	0
ATAD1 ENSG00000138138	0	0	21	38	0	0	20	0
ATAD2 ENSG00000156802	2	39	5	13	1	0	6	0
ATAD2B ENSG00000119778	2	4	2	2	0	1	7	0
ATAD3A ENSG00000197785	47	55	19	40	19	7	0	5
ATAD3B ENSG00000160072	7	34	71	28	37	1	41	20
ATAD3C ENSG00000215915	1	1	0	0	12	6	0	0
ATAD5 ENSG00000176208	0	0	0	1	3	37	0	0
ATAT1 ENSG00000137343	2	9	35	3	36	3	2	7
ATCAY ENSG00000167654	19	3	0	2	0	9	0	10
ATE1 ENSG00000107669	4	33	18	15	9	28	4	6
ATF1 ENSG00000123268	26	8	1	2	1	0	0	0
ATF2 ENSG00000115966	0	0	1	32	4	10	5	14
ATF3 ENSG00000162772	0	84	1601	203	9	367	29	7
ATF4 ENSG00000128272	143	473	189	260	148	32	161	104
ATF5 ENSG00000169136	15	12	12	95	10	2	27	4
ATF6 ENSG00000118217	17	28	27	18	3	11	9	13
ATF6B ENSG00000213676	6	0	52	57	41	56	38	2
ATF7 ENSG00000170653	44	1	4	10	1	15	12	2
ATF7IP ENSG00000171681	21	36	1	1	5	2	2	3
ATF7IP2 ENSG00000166669	3	4	1	1	0	1	4	23
ATG10 ENSG00000152348	236	5	42	136	46	126	99	114
ATG101 ENSG00000123395	68	148	28	10	90	31	0	14
ATG12 ENSG00000145782	24	25	9	30	1	2	6	19
ATG13 ENSG00000175224	149	0	20	21	38	10	22	13
ATG14 ENSG00000126775	2	81	35	3	0	6	8	1
ATG16L1 ENSG00000085978	195	6	74	128	58	3	31	24
ATG16L2 ENSG00000168010	0	0	27	0	4	56	9	1
ATG2A ENSG00000110046	12	77	49	107	5	90	40	60
ATG2B ENSG00000066739	3	21	0	13	4	0	14	5
ATG3 ENSG00000144848	4	0	11	3	44	2	0	14
ATG4A ENSG00000101844	1	21	4	9	1	1	3	0
ATG4B ENSG00000168397	96	167	191	293	208	7	168	5
ATG4C ENSG00000125703	3	1	1	7	10	0	1	1
ATG4D ENSG00000130734	161	16	18	117	159	41	2	3
ATG5 ENSG00000057663	2	1	3	3	16	0	0	0
ATG7 ENSG00000197548	55	23	19	46	7	5	8	32
ATG9A ENSG00000198925	465	195	8	92	6	30	51	92
ATG9B ENSG00000181652	0	0	0	0	0	15	1	1
ATHL1 ENSG00000142102	78	25	2	51	132	6	13	8
ATIC ENSG00000138363	16	106	0	4	1	57	0	0
ATL1 ENSG00000198513	7	2	11	4	2	19	3	0
ATL2 ENSG00000119787	81	0	27	60	10	75	21	15
ATL3 ENSG00000184743	34	23	14	6	44	24	7	85
ATM ENSG00000149311	4	0	11	26	2	20	6	12
ATMIN ENSG00000166454	0	5	46	1	1	1	39	7
ATN1 ENSG00000111676	7	2	25	155	371	266	6	57
ATOH7 ENSG00000179774	1	0	0	0	0	0	0	0
ATOH8 ENSG00000168874	55	2	37	20	1	15	11	87
ATOX1 ENSG00000177556	572	455	36	170	135	180	278	83
ATP10A ENSG00000206190	0	0	2	13	60	0	1	6
ATP10B ENSG00000118322	0	1	0	1	0	0	0	0
ATP10D ENSG00000145246	0	1	0	0	7	0	1	5
ATP11A ENSG00000068650	0	2	0	1	10	15	1	2
ATP11B ENSG00000058063	0	1	27	28	13	3	0	12
ATP11C ENSG00000101974	17	1	0	29	0	9	3	7
ATP12A ENSG00000075673	0	0	0	0	0	0	0	0
ATP13A1 ENSG00000105726	199	9	88	120	146	4	1	13
ATP13A2 ENSG00000159363	11	67	1	42	62	17	61	23
ATP13A3 ENSG00000133657	0	2	24	12	1	0	0	49
ATP13A4 ENSG00000127249	0	0	0	0	0	0	0	0
ATP1A1 ENSG00000163399	26	199	1161	701	828	394	1020	664
ATP1A2 ENSG00000018625	29	5	0	0	0	11	0	0
ATP1A3 ENSG00000105409	1	0	0	0	3	0	1	14
ATP1A4 ENSG00000132681	0	0	1	0	0	0	1	0
ATP1B1 ENSG00000143153	0	0	38	9	11	18	1	105
ATP1B2 ENSG00000129244	3	0	1	2	0	6	16	17
ATP1B3 ENSG00000069849	1	46	14	38	105	5	2	8
ATP1B4 ENSG00000101892	0	0	0	0	0	1	0	0
ATP23 ENSG00000166896	0	0	0	0	1	1	1	0
ATP2A1 ENSG00000196296	3	4	1	0	1	2	2	5
ATP2A2 ENSG00000174437	135	9	91	30	75	28	33	107
ATP2A3 ENSG00000074370	32	26	85	32	11	217	0	45
ATP2B1 ENSG00000070961	4	0	25	7	13	2	0	30
ATP2B2 ENSG00000157087	0	0	0	0	0	0	0	0
ATP2B4 ENSG00000058668	127	26	0	0	31	14	0	0
ATP2C1 ENSG00000017260	2	0	35	334	1	1	151	1
ATP2C2 ENSG00000064270	12	100	17	242	11	9	54	59
ATP4B ENSG00000186009	1	2	1	37	4	0	2	1
ATP5J2-PTCD1 ENSG00000248919	0	1	0	0	1	0	0	0
ATP5SL ENSG00000105341	94	74	17	1	64	6	49	5
ATP6AP1 ENSG00000071553	387	684	139	322	507	317	854	8
ATP6AP1L ENSG00000205464	3	0	2	0	24	1	3	10
ATP6AP2 ENSG00000182220	61	55	44	136	113	1	64	24
ATP6V0A1 ENSG00000033627	109	62	61	128	170	231	47	19
ATP6V0A2 ENSG00000185344	1	2	6	2	11	8	2	21
ATP6V0A4 ENSG00000105929	1	0	0	1	2	0	1	0
ATP6V0B ENSG00000117410	64	1209	148	403	266	473	1007	344
ATP6V0C ENSG00000185883	0	1	0	0	0	0	0	0
ATP6V0D1 ENSG00000159720	604	266	74	73	251	144	45	3
ATP6V0D2 ENSG00000147614	0	0	2	1	0	0	0	0
ATP6V0E1 ENSG00000113732	137	725	47	85	14	1	14	2
ATP6V0E2 ENSG00000171130	98	9	47	49	46	4	28	16
ATP6V1A ENSG00000114573	1	25	5	9	3	27	6	9
ATP6V1B1 ENSG00000116039	1	0	0	0	0	3	0	0
ATP6V1B2 ENSG00000147416	69	14	21	18	1	71	6	55
ATP6V1C1 ENSG00000155097	0	0	6	35	0	2	15	0
ATP6V1C2 ENSG00000143882	9	0	0	17	4	7	5	14
ATP6V1D ENSG00000100554	17	114	15	3	46	0	3	17
ATP6V1E1 ENSG00000131100	248	267	96	22	8	140	290	148
ATP6V1E2 ENSG00000250565	3	10	1	0	3	8	0	1
ATP6V1F ENSG00000128524	96	78	7	103	0	28	151	40
ATP6V1G1 ENSG00000136888	12	1	58	218	1	28	220	1
ATP6V1G2 ENSG00000213760	1	0	0	0	0	1	0	0
ATP6V1G3 ENSG00000151418	0	0	0	0	0	1	0	1
ATP6V1H ENSG00000047249	245	43	29	22	2	48	27	19
ATP7A ENSG00000165240	2	0	16	6	1	1	6	12
ATP7B ENSG00000123191	1	1	0	5	2	0	50	4
ATP8A1 ENSG00000124406	3	25	0	79	6	4	2	4
ATP8A2 ENSG00000132932	0	0	0	0	0	0	0	0
ATP8B1 ENSG00000081923	0	0	38	23	0	45	18	35
ATP8B2 ENSG00000143515	59	12	52	39	116	69	70	0
ATP8B3 ENSG00000130270	0	0	0	0	0	0	1	1
ATP8B4 ENSG00000104043	1	0	3	6	23	0	6	1
ATP9A ENSG00000054793	0	42	32	3	57	0	7	62
ATP9B ENSG00000166377	1	1	9	108	30	37	4	0
ATPIF1 ENSG00000130770	91	45	67	160	12	204	272	51
ATR ENSG00000175054	0	4	5	2	3	2	0	0
ATRAID ENSG00000138085	93	129	9	3	1	1	0	2
ATRIP ENSG00000164053	0	0	0	0	0	0	0	0
ATRIP ENSG00000282827	0	0	0	0	0	0	0	0
ATRN ENSG00000088812	9	38	13	22	7	4	0	20
ATRNL1 ENSG00000107518	2	0	0	0	9	2	5	1
ATRX ENSG00000085224	0	20	6	12	4	55	55	14
ATXN1 ENSG00000124788	2	0	8	60	14	3	45	0
ATXN10 ENSG00000130638	9	99	35	34	9	7	4	4
ATXN1L ENSG00000224470	0	8	13	5	0	1	4	2
ATXN2 ENSG00000204842	10	13	25	2	19	74	37	24
ATXN2L ENSG00000168488	128	113	42	100	124	0	19	1
ATXN3 ENSG00000066427	105	0	34	56	0	0	15	20
ATXN7 ENSG00000163635	0	0	9	23	6	3	1	1
ATXN7L1 ENSG00000146776	1	6	0	0	3	0	5	0
ATXN7L2 ENSG00000162650	3	0	1	3	10	76	1	0
ATXN7L3 ENSG00000087152	9	72	19	72	35	73	4	8
ATXN7L3B ENSG00000253719	9	108	11	44	44	76	12	14
AUH ENSG00000148090	0	3	0	14	2	2	30	5
AUNIP ENSG00000127423	0	0	0	0	0	0	0	0
AUP1 ENSG00000115307	328	175	298	403	150	112	121	148
AURKA ENSG00000087586	0	0	0	0	0	0	0	18
AURKAIP1 ENSG00000175756	129	257	66	110	357	83	59	56
AURKB ENSG00000178999	0	2	0	19	1	1	0	3
AURKC ENSG00000105146	1	1	0	1	1	2	0	0
AUTS2 ENSG00000158321	5	3	14	10	142	3	5	9
AVEN ENSG00000169857	139	0	3	4	43	1	0	0
AVIL ENSG00000135407	0	1	0	0	0	1	0	0
AVL9 ENSG00000105778	2	2	5	12	1	32	18	0
AVP ENSG00000101200	0	0	0	0	0	0	0	0
AVPI1 ENSG00000119986	33	236	24	2	4	0	1	34
AVPR1A ENSG00000166148	0	0	0	0	0	0	0	18
AVPR1B ENSG00000198049	0	0	0	1	0	0	7	0
AVPR2 ENSG00000126895	0	0	1	0	36	1	0	3
AXDND1 ENSG00000162779	1	0	0	0	0	0	0	0
AXIN1 ENSG00000103126	7	58	71	0	63	6	20	55
AXIN2 ENSG00000168646	1	3	51	31	52	2	0	48
AXL ENSG00000167601	345	467	39	12	93	314	1	7
AZGP1 ENSG00000160862	2110	1180	9369	5112	6	469	6642	537
AZI2 ENSG00000163512	0	4	1	25	6	14	7	42
AZIN1 ENSG00000155096	6	64	43	18	5	17	16	20
AZIN2 ENSG00000142920	8	17	0	12	0	0	2	19
AZU1 ENSG00000172232	0	0	0	0	0	0	0	0
B2M ENSG00000166710	3	30	1220	586	257	441	329	907
B3GALNT1 ENSG00000169255	0	0	9	0	1	3	0	3
B3GALNT2 ENSG00000162885	0	11	7	1	0	0	1	0
B3GALT1 ENSG00000172318	3	0	0	0	0	1	3	1
B3GALT2 ENSG00000162630	22	0	1	0	0	0	0	0
B3GALT4 ENSG00000235863	64	52	19	16	24	0	4	2
B3GALT5 ENSG00000183778	1	0	0	0	0	0	0	5
B3GALT6 ENSG00000176022	23	1	12	49	0	0	0	17
B3GAT1 ENSG00000109956	29	97	14	83	2	2	49	6
B3GAT2 ENSG00000112309	0	0	0	8	2	19	0	1
B3GAT3 ENSG00000149541	123	224	18	121	189	64	63	93
B3GLCT ENSG00000187676	20	1	1	0	3	3	3	18
B3GNT2 ENSG00000170340	2	0	0	3	9	0	2	3
B3GNT3 ENSG00000179913	0	0	6	0	0	0	0	16
B3GNT4 ENSG00000176383	1	0	10	2	1	0	2	1
B3GNT5 ENSG00000176597	0	0	2	13	0	14	1	1
B3GNT6 ENSG00000198488	0	0	1	0	0	0	0	0
B3GNT7 ENSG00000156966	7	2	9	0	1	0	0	0
B3GNT8 ENSG00000177191	19	1	6	10	21	1	26	1
B3GNT9 ENSG00000237172	48	8	5	5	5	5	3	7
B3GNTL1 ENSG00000175711	14	21	2	0	8	27	24	0
B4GALNT1 ENSG00000135454	118	0	11	0	34	2	0	1
B4GALNT2 ENSG00000167080	0	0	0	0	0	0	0	1
B4GALNT3 ENSG00000139044	2	0	10	1	2	0	4	9
B4GALNT4 ENSG00000182272	3	5	0	40	19	0	0	1
B4GALT1 ENSG00000086062	3	2	268	153	15	25	4	202
B4GALT2 ENSG00000117411	117	139	4	2	250	26	89	5
B4GALT3 ENSG00000158850	153	117	88	24	5	96	122	0
B4GALT4 ENSG00000121578	3	0	74	0	0	0	61	0
B4GALT5 ENSG00000158470	5	53	78	2	13	57	4	26
B4GALT6 ENSG00000118276	2	0	1	0	0	1	0	0
B4GALT7 ENSG00000027847	75	61	37	6	92	7	65	18
B4GAT1 ENSG00000174684	203	527	11	79	96	0	10	1
B9D1 ENSG00000108641	109	81	2	4	6	33	3	1
B9D2 ENSG00000123810	44	1	20	2	10	2	10	5
BAALC ENSG00000164929	0	2	3	2	0	0	0	0
BAAT ENSG00000136881	0	0	0	0	0	0	0	0
BABAM1 ENSG00000105393	177	26	9	118	313	1	70	5
BACE1 ENSG00000186318	50	60	1	0	31	4	4	6
BACE2 ENSG00000182240	274	234	366	133	47	17	27	76
BACH1 ENSG00000156273	2	0	1	14	8	0	11	0
BACH2 ENSG00000112182	0	8	0	0	0	0	1	1
BAD ENSG00000002330	547	214	145	152	15	128	106	8
BAG1 ENSG00000107262	325	372	663	28	17	84	75	40
BAG2 ENSG00000112208	17	1	12	1	4	85	11	11
BAG3 ENSG00000151929	30	13	50	17	7	114	26	3
BAG4 ENSG00000156735	0	5	0	0	0	0	1	3
BAG5 ENSG00000166170	54	3	13	10	1	10	3	0
BAG6 ENSG00000204463	18	321	123	11	501	1	94	144
BAHCC1 ENSG00000266074	0	7	4	16	13	21	14	0
BAHD1 ENSG00000140320	19	47	13	47	29	0	1	0
BAIAP2 ENSG00000175866	177	104	231	267	62	11	415	51
BAIAP2L1 ENSG00000006453	1	96	144	266	102	0	281	70
BAIAP2L2 ENSG00000128298	0	1	3	1	0	20	2	0
BAIAP3 ENSG00000007516	18	37	20	20	6	7	46	9
BAK1 ENSG00000030110	35	78	31	6	2	1	9	38
BAMBI ENSG00000095739	1	0	6	8	6	3	0	2
BANF1 ENSG00000175334	41	118	85	9	142	2	15	29
BANK1 ENSG00000153064	0	0	2	18	5	0	3	3
BANP ENSG00000172530	2	60	0	5	16	0	29	9
BAP1 ENSG00000163930	147	120	58	89	235	42	88	29
BARD1 ENSG00000138376	1	2	29	8	95	4	1	4
BARHL2 ENSG00000143032	13	4	0	0	0	1	0	0
BARX1 ENSG00000131668	0	0	0	0	0	0	0	0
BARX2 ENSG00000043039	5	4	7	0	2	5	2	0
BASP1 ENSG00000176788	2	2	34	25	1	48	24	0
BATF ENSG00000156127	10	0	4	0	0	1	0	0
BATF2 ENSG00000168062	6	0	0	2	4	2	0	0
BATF3 ENSG00000123685	7	0	1	4	0	1	0	0
BAX ENSG00000087088	11	87	12	12	21	26	11	11
BAZ1A ENSG00000198604	0	1	13	1	5	1	2	34
BAZ1B ENSG00000009954	50	65	65	21	58	18	1	4
BAZ2A ENSG00000076108	3	1	91	115	0	147	1	18
BAZ2B ENSG00000123636	90	0	45	46	7	4	41	0
BBC3 ENSG00000105327	0	2	8	4	3	0	7	1
BBIP1 ENSG00000214413	29	0	1	0	158	6	9	5
BBOF1 ENSG00000119636	0	0	11	3	2	1	0	0
BBOX1 ENSG00000129151	1	0	0	1	0	0	0	2
BBS1 ENSG00000174483	0	0	1	1	0	1	0	1
BBS10 ENSG00000179941	0	16	4	9	2	0	5	0
BBS12 ENSG00000181004	6	8	1	0	0	0	2	0
BBS2 ENSG00000125124	4	9	6	71	4	3	29	0
BBS4 ENSG00000140463	2	57	12	4	20	0	99	2
BBS5 ENSG00000163093	31	2	0	12	4	7	15	1
BBS7 ENSG00000138686	9	23	1	6	10	24	9	1
BBS9 ENSG00000122507	1	0	5	1	4	0	1	3
BBX ENSG00000114439	56	2	7	23	4	3	32	10
BCAM ENSG00000187244	0	40	265	530	41	95	408	50
BCAN ENSG00000132692	6	0	0	0	0	0	0	1
BCAP29 ENSG00000075790	0	39	65	69	39	3	16	4
BCAP31 ENSG00000185825	1390	560	252	478	256	398	1374	252
BCAR1 ENSG00000050820	71	134	50	51	127	143	63	39
BCAR3 ENSG00000137936	19	1	6	3	0	1	4	16
BCAS1 ENSG00000064787	0	45	67	57	5	0	22	2
BCAS2 ENSG00000116752	5	47	17	12	1	23	14	1
BCAS3 ENSG00000141376	33	1	53	18	20	13	0	15
BCAS4 ENSG00000124243	126	4	31	6	17	25	22	0
BCAT1 ENSG00000060982	6	1	0	0	1	0	0	0
BCAT2 ENSG00000105552	261	142	118	233	0	68	78	96
BCCIP ENSG00000107949	10	3	10	25	9	9	1	0
BCDIN3D ENSG00000186666	4	22	1	5	1	0	0	1
BCHE ENSG00000114200	0	0	0	0	0	1	0	3
BCKDHA ENSG00000248098	16	6	14	6	1	14	5	0
BCKDHB ENSG00000083123	0	0	6	21	0	1	2	0
BCKDK ENSG00000103507	107	108	15	6	115	163	84	45
BCL10 ENSG00000142867	1	3	73	2	30	1	1	8
BCL11A ENSG00000119866	82	2	12	6	0	4	1	8
BCL11B ENSG00000127152	0	1	0	1	1	64	0	1
BCL2 ENSG00000171791	10	1	1	0	8	0	1	26
BCL2A1 ENSG00000140379	1	0	8	0	2	3	0	0
BCL2L1 ENSG00000171552	15	102	119	278	180	370	140	5
BCL2L11 ENSG00000153094	9	0	2	6	12	9	40	10
BCL2L12 ENSG00000126453	11	0	18	11	3	4	2	9
BCL2L13 ENSG00000099968	0	50	52	0	16	7	79	1
BCL2L14 ENSG00000121380	0	0	0	0	0	30	0	1
BCL2L15 ENSG00000188761	0	0	1	0	0	0	0	1
BCL2L2 ENSG00000129473	0	9	26	0	21	0	31	12
BCL3 ENSG00000069399	39	60	221	9	204	22	2	20
BCL6 ENSG00000113916	5	3	7	0	1	270	0	18
BCL6B ENSG00000161940	11	3	0	2	10	3	0	0
BCL7A ENSG00000110987	4	46	12	9	0	22	2	0
BCL7B ENSG00000106635	8	10	70	0	1	4	0	80
BCL7C ENSG00000099385	255	158	2	46	89	239	8	0
BCL9 ENSG00000116128	0	6	7	1	16	3	0	3
BCL9L ENSG00000186174	1	153	41	36	38	12	24	36
BCLAF1 ENSG00000029363	5	39	1	2	0	29	14	59
BCO1 ENSG00000135697	2	1	2	0	3	0	0	0
BCO2 ENSG00000197580	16	0	0	1	0	0	0	0
BCOR ENSG00000183337	1	11	3	7	0	0	0	4
BCORL1 ENSG00000085185	54	34	0	0	10	17	12	0
BCR ENSG00000186716	25	134	22	9	8	36	6	14
BCS1L ENSG00000074582	0	154	39	5	0	82	1	108
BDH1 ENSG00000161267	0	86	35	35	8	12	36	8
BDH2 ENSG00000164039	3	69	29	2	2	6	0	150
BDKRB1 ENSG00000100739	2	3	1	0	0	0	0	0
BDKRB2 ENSG00000168398	26	0	6	0	1	0	0	0
BDNF ENSG00000176697	2	0	0	0	2	1	2	0
BDP1 ENSG00000145734	2	0	0	41	6	46	0	4
BEAN1 ENSG00000166546	0	0	0	0	2	0	0	1
BECN1 ENSG00000126581	1	1	3	50	74	4	10	27
BEGAIN ENSG00000183092	69	3	1	4	3	1	16	10
BEND2 ENSG00000177324	1	0	0	0	0	0	0	0
BEND3 ENSG00000178409	0	0	0	0	0	0	1	0
BEND4 ENSG00000188848	5	0	1	19	0	0	12	0
BEND5 ENSG00000162373	0	5	0	0	1	4	0	0
BEND6 ENSG00000151917	0	1	0	0	0	0	0	11
BEND7 ENSG00000165626	1	0	1	0	0	18	1	0
BEST1 ENSG00000167995	16	1	15	202	250	180	23	172
BEST3 ENSG00000127325	1	0	0	0	0	6	0	0
BET1 ENSG00000105829	0	2	8	42	1	0	1	9
BET1L ENSG00000177951	0	98	34	0	12	0	135	0
BEX1 ENSG00000133169	5	4	5	1	1	1	3	0
BEX2 ENSG00000133134	37	0	55	117	0	0	1	0
BEX3 ENSG00000166681	8	224	57	46	218	113	44	107
BEX4 ENSG00000102409	103	64	71	13	54	82	10	4
BEX5 ENSG00000184515	0	7	2	2	0	2	1	3
BFAR ENSG00000103429	63	10	51	32	43	7	12	6
BFSP1 ENSG00000125864	0	0	0	0	0	0	0	0
BGLAP ENSG00000242252	3	4	1	1	0	0	1	2
BGN ENSG00000182492	1037	318	10	187	1738	138	61	346
BHLHB9 ENSG00000198908	1	0	0	0	0	0	1	0
BHLHE22 ENSG00000180828	0	0	0	0	0	1	0	0
BHLHE40 ENSG00000134107	1	5	118	36	37	170	14	41
BHLHE41 ENSG00000123095	0	0	33	0	1	0	3	194
BHMT ENSG00000145692	0	1	0	0	0	0	0	0
BHMT2 ENSG00000132840	2	1	0	0	0	13	0	8
BICC1 ENSG00000122870	0	2	0	2	5	11	0	0
BICD1 ENSG00000151746	0	12	5	10	4	1	14	0
BICD2 ENSG00000185963	11	77	24	1	0	1	2	6
BICDL1 ENSG00000135127	0	1	13	14	6	7	0	23
BICDL2 ENSG00000162069	23	5	88	85	25	9	81	58
BID ENSG00000015475	11	25	103	1	3	2	3	5
BIK ENSG00000100290	10	75	45	463	56	5	78	6
BIN1 ENSG00000136717	748	27	11	110	320	173	169	13
BIN2 ENSG00000110934	4	1	1	0	8	19	0	1
BIN3 ENSG00000147439	7	164	40	68	100	59	53	32
BIRC2 ENSG00000110330	5	67	4	62	4	67	6	24
BIRC3 ENSG00000023445	0	8	11	2	10	4	0	6
BIRC5 ENSG00000089685	2	0	0	5	14	8	0	6
BIRC6 ENSG00000115760	1	12	1	15	7	0	0	36
BIRC7 ENSG00000101197	0	0	0	0	0	0	0	0
BIVM ENSG00000134897	10	5	0	0	0	0	11	4
BLCAP ENSG00000166619	48	470	191	96	205	19	11	5
BLK ENSG00000136573	0	1	0	1	3	0	0	0
BLM ENSG00000197299	0	0	1	0	6	0	0	0
BLMH ENSG00000108578	2	95	5	1	3	7	0	0
BLNK ENSG00000095585	0	0	0	1	0	11	0	4
BLOC1S1 ENSG00000135441	479	105	34	60	382	236	201	43
BLOC1S2 ENSG00000196072	0	1	8	22	3	0	0	6
BLOC1S3 ENSG00000189114	4	10	3	0	4	1	4	2
BLOC1S4 ENSG00000186222	0	71	17	19	52	20	4	3
BLOC1S5 ENSG00000188428	10	0	1	1	9	0	3	0
BLOC1S6 ENSG00000104164	30	0	12	10	1	14	58	2
BLVRA ENSG00000106605	50	81	13	6	1	1	0	2
BLVRB ENSG00000090013	312	305	122	204	4	299	180	493
BLZF1 ENSG00000117475	9	0	2	8	5	0	22	3
BMF ENSG00000104081	1	11	67	43	20	43	14	40
BMI1 ENSG00000168283	0	9	3	33	42	4	3	33
BMP1 ENSG00000168487	94	71	16	13	140	23	0	14
BMP2 ENSG00000125845	0	2	13	0	0	0	0	0
BMP2K ENSG00000138756	0	1	6	0	12	1	1	0
BMP3 ENSG00000152785	0	0	2	1	0	0	0	1
BMP4 ENSG00000125378	22	69	2	0	3	25	0	1
BMP5 ENSG00000112175	1	0	1	3	5	0	1	9
BMP6 ENSG00000153162	0	0	0	0	5	2	0	0
BMP7 ENSG00000101144	3	44	0	4	5	14	0	181
BMP8A ENSG00000183682	0	1	0	10	0	0	0	0
BMP8B ENSG00000116985	1	4	0	0	2	14	0	0
BMPER ENSG00000164619	12	0	0	0	1	9	5	0
BMPR1A ENSG00000107779	6	17	15	13	2	0	1	0
BMPR1B ENSG00000138696	5	3	11	4	13	1	166	12
BMPR2 ENSG00000204217	0	0	4	45	2	4	2	10
BMS1 ENSG00000165733	118	50	9	6	3	0	1	68
BMT2 ENSG00000164603	2	16	1	1	3	0	16	0
BMX ENSG00000102010	0	0	0	0	0	0	0	0
BNC1 ENSG00000169594	0	1	1	0	1	2	1	0
BNC2 ENSG00000173068	16	42	6	0	0	3	8	1
BNIP1 ENSG00000113734	5	0	6	0	9	5	2	46
BNIP2 ENSG00000140299	12	0	9	10	2	28	14	22
BNIP3 ENSG00000176171	32	4	37	95	7	8	17	37
BNIP3L ENSG00000104765	6	14	0	63	35	0	7	20
BNIPL ENSG00000163141	0	4	0	1	3	9	0	0
BOC ENSG00000144857	157	22	1	5	47	162	71	48
BOD1 ENSG00000145919	7	314	29	1	6	25	5	2
BOD1L1 ENSG00000038219	18	6	18	6	2	9	6	3
BOK ENSG00000176720	140	71	5	73	236	61	1	8
BOLA1 ENSG00000178096	50	7	0	1	29	3	41	1
BOLA2B ENSG00000169627	151	41	139	30	454	32	154	0
BOLA3 ENSG00000163170	1	15	32	28	3	1	3	1
BOP1 ENSG00000261236	1	102	12	42	11	6	77	14
BORA ENSG00000136122	0	8	2	0	0	0	0	0
BORCS5 ENSG00000165714	2	0	1	1	1	5	0	1
BORCS6 ENSG00000196544	11	0	8	8	4	71	8	42
BORCS7 ENSG00000166275	45	6	10	113	35	3	1	4
BORCS8 ENSG00000254901	1	9	32	56	57	28	34	0
BORCS8-MEF2B ENSG00000064489	0	0	0	0	0	0	0	0
BPGM ENSG00000172331	1	3	0	1	0	0	0	23
BPHL ENSG00000137274	1	35	1	2	3	2	2	0
BPI ENSG00000101425	1	15	2	1	3	76	0	2
BPIFA1 ENSG00000198183	0	0	0	0	0	0	0	0
BPIFA2 ENSG00000131050	0	0	0	0	0	0	0	0
BPIFB1 ENSG00000125999	7	1	4	0	0	0	0	0
BPIFB2 ENSG00000078898	0	0	0	7	0	0	3	0
BPIFC ENSG00000184459	0	0	0	0	0	0	0	0
BPNT1 ENSG00000162813	6	2	7	2	20	0	27	4
BPTF ENSG00000171634	112	2	9	27	0	0	1	11
BRAF ENSG00000157764	1	0	18	2	2	9	7	0
BRAP ENSG00000089234	1	70	17	16	0	20	9	1
BRAT1 ENSG00000106009	87	200	27	272	49	1	33	66
BRCA1 ENSG00000012048	10	5	4	6	0	2	0	2
BRCA2 ENSG00000139618	2	2	1	0	0	2	0	4
BRCC3 ENSG00000185515	1	1	3	8	6	27	1	12
BRD1 ENSG00000100425	1	2	2	37	0	22	3	8
BRD2 ENSG00000204256	176	252	212	320	198	208	266	296
BRD3 ENSG00000169925	2	56	57	77	33	24	25	3
BRD4 ENSG00000141867	84	1	46	113	0	109	3	43
BRD7 ENSG00000166164	0	19	44	24	20	5	4	69
BRD8 ENSG00000112983	1	255	55	73	33	3	93	1
BRD9 ENSG00000028310	37	94	14	16	115	144	138	41
BRE ENSG00000158019	36	56	35	13	1	6	0	17
BRF1 ENSG00000185024	10	75	27	11	159	4	244	1
BRF2 ENSG00000104221	31	24	19	1	11	0	14	2
BRI3 ENSG00000164713	444	197	426	284	389	290	635	90
BRI3BP ENSG00000184992	3	0	0	0	0	4	0	8
BRICD5 ENSG00000182685	4	33	10	20	1	1	4	13
BRINP1 ENSG00000078725	0	0	2	0	1	40	0	0
BRINP2 ENSG00000198797	0	0	0	0	30	0	0	0
BRINP3 ENSG00000162670	0	1	0	9	0	0	0	0
BRIP1 ENSG00000136492	4	1	0	1	0	0	13	0
BRIX1 ENSG00000113460	3	3	0	13	3	2	3	1
BRK1 ENSG00000254999	271	280	157	60	99	62	6	5
BRMS1 ENSG00000174744	71	9	59	16	126	3	19	113
BRMS1L ENSG00000100916	1	0	4	0	0	7	6	1
BROX ENSG00000162819	1	5	33	34	1	0	10	16
BRPF1 ENSG00000156983	14	1	11	3	17	0	0	10
BRPF3 ENSG00000096070	9	91	45	14	13	0	2	0
BRSK1 ENSG00000160469	20	14	4	4	71	39	8	4
BRSK2 ENSG00000174672	3	0	0	6	13	1	1	0
BRWD1 ENSG00000185658	24	0	0	8	0	37	5	40
BRWD3 ENSG00000165288	2	4	5	1	0	1	0	8
BSCL2 ENSG00000168000	0	16	0	0	7	5	1	3
BSDC1 ENSG00000160058	37	60	26	14	11	0	97	0
BSG ENSG00000172270	1185	662	58	540	112	130	315	225
BSN ENSG00000164061	4	1	0	0	0	0	1	0
BSPH1 ENSG00000188334	0	0	0	0	0	0	0	0
BSPRY ENSG00000119411	9	119	9	15	5	18	3	17
BST1 ENSG00000109743	8	5	4	0	0	2	2	4
BST2 ENSG00000130303	460	442	0	3	509	194	2	99
BTAF1 ENSG00000095564	16	3	4	41	1	4	3	5
BTBD1 ENSG00000064726	46	8	31	11	106	5	11	4
BTBD10 ENSG00000148925	10	4	6	5	28	0	1	0
BTBD11 ENSG00000151136	2	2	25	7	1	0	1	0
BTBD16 ENSG00000138152	0	0	0	7	0	0	0	0
BTBD19 ENSG00000222009	0	0	1	0	1	0	0	2
BTBD2 ENSG00000133243	232	79	90	295	123	13	107	186
BTBD3 ENSG00000132640	5	2	10	5	1	2	0	95
BTBD6 ENSG00000184887	41	122	53	61	210	17	22	5
BTBD7 ENSG00000011114	2	15	4	15	7	8	11	5
BTBD8 ENSG00000189195	0	0	3	0	8	8	1	0
BTBD9 ENSG00000183826	14	2	16	4	83	18	1	1
BTC ENSG00000174808	0	0	3	0	0	6	0	13
BTD ENSG00000169814	32	221	16	4	0	0	30	7
BTF3 ENSG00000145741	106	53	21	162	138	110	1	3
BTF3L4 ENSG00000134717	2	0	30	36	62	1	10	17
BTG1 ENSG00000133639	0	134	27	0	78	96	11	127
BTG2 ENSG00000159388	549	5	219	92	165	582	4	26
BTG3 ENSG00000154640	0	1	8	8	13	0	0	2
BTK ENSG00000010671	0	3	0	0	1	11	3	0
BTLA ENSG00000186265	0	0	0	0	0	0	0	0
BTN2A1 ENSG00000112763	12	2	3	0	1	1	0	3
BTN2A2 ENSG00000124508	3	0	1	0	4	0	1	6
BTN3A1 ENSG00000026950	0	50	1	0	54	0	8	1
BTN3A2 ENSG00000186470	2	2	1	2	3	7	0	1
BTN3A3 ENSG00000111801	0	11	0	4	0	1	1	0
BTNL3 ENSG00000168903	2	0	0	0	0	0	0	3
BTNL9 ENSG00000165810	0	0	0	0	0	0	3	1
BTRC ENSG00000166167	2	0	6	9	8	10	18	20
BUB1 ENSG00000169679	0	0	0	0	1	0	0	0
BUB1B ENSG00000156970	1	1	0	0	0	0	0	0
BUB3 ENSG00000154473	5	5	0	24	17	7	1	1
BUD13 ENSG00000137656	35	0	1	6	0	0	2	0
BUD31 ENSG00000106245	178	144	156	397	175	157	54	31
BVES ENSG00000112276	21	0	0	1	2	139	0	1
BYSL ENSG00000112578	6	8	21	1	0	1	9	1
BZW1 ENSG00000082153	5	1	57	82	5	3	16	37
BZW2 ENSG00000136261	0	49	3	3	2	2	3	33
C10orf10 ENSG00000165507	0	0	28	1	4	222	6	5
C10orf105 ENSG00000214688	0	0	0	0	0	0	0	0
C10orf107 ENSG00000183346	0	4	0	0	4	0	6	1
C10orf11 ENSG00000148655	1	37	10	0	34	0	4	0
C10orf128 ENSG00000204161	7	0	9	1	5	1	0	2
C10orf2 ENSG00000107815	18	0	6	1	82	0	0	0
C10orf35 ENSG00000171224	2	0	2	1	11	0	8	0
C10orf53 ENSG00000178645	0	0	0	0	0	0	0	0
C10orf54 ENSG00000107738	148	86	21	5	177	307	4	60
C10orf55 ENSG00000222047	0	0	0	0	0	0	2	1
C10orf76 ENSG00000120029	4	134	2	3	1	0	3	1
C10orf82 ENSG00000165863	0	0	0	0	0	0	0	0
C10orf88 ENSG00000119965	15	0	6	0	0	2	3	2
C10orf95 ENSG00000120055	0	0	0	3	0	0	1	0
C10orf99 ENSG00000188373	0	0	1	0	0	0	0	3
C11orf1 ENSG00000137720	85	2	11	6	0	1	3	0
C11orf16 ENSG00000176029	0	0	1	1	1	0	1	10
C11orf21 ENSG00000110665	0	0	0	0	0	0	0	0
C11orf24 ENSG00000171067	177	148	20	37	90	4	109	1
C11orf31 ENSG00000211450	0	179	87	117	7	111	107	193
C11orf45 ENSG00000174370	0	0	0	0	0	0	0	0
C11orf49 ENSG00000149179	10	96	4	3	49	15	27	7
C11orf52 ENSG00000149300	0	0	0	1	0	0	1	0
C11orf53 ENSG00000150750	0	0	0	0	0	0	0	0
C11orf54 ENSG00000182919	0	30	2	38	11	0	1	3
C11orf57 ENSG00000150776	5	13	8	4	4	5	2	13
C11orf58 ENSG00000110696	31	107	115	12	14	37	26	12
C11orf63 ENSG00000109944	0	0	0	0	0	0	0	0
C11orf65 ENSG00000166323	1	0	0	0	0	0	0	0
C11orf68 ENSG00000175573	111	142	7	11	36	45	15	97
C11orf70 ENSG00000137691	0	0	0	0	0	11	0	0
C11orf71 ENSG00000180425	0	5	0	20	5	0	1	13
C11orf74 ENSG00000166352	4	11	2	1	1	4	8	3
C11orf80 ENSG00000173715	0	17	1	10	0	0	0	0
C11orf84 ENSG00000168005	7	9	0	0	1	3	0	6
C11orf87 ENSG00000185742	0	0	0	0	0	0	0	0
C11orf95 ENSG00000188070	85	126	2	10	18	2	3	54
C11orf96 ENSG00000187479	0	507	8	5	96	3185	4	27
C11orf98 ENSG00000278615	1	0	0	0	1	1	1	0
C12orf10 ENSG00000139637	142	6	81	14	42	14	18	43
C12orf29 ENSG00000133641	19	0	1	5	3	7	1	10
C12orf4 ENSG00000047621	3	8	1	19	3	0	12	3
C12orf40 ENSG00000180116	0	0	0	0	0	0	0	0
C12orf42 ENSG00000179088	0	0	0	0	0	0	0	0
C12orf43 ENSG00000157895	64	38	22	76	22	1	2	1
C12orf45 ENSG00000151131	30	3	5	35	4	0	14	2
C12orf49 ENSG00000111412	2	2	31	1	27	8	2	13
C12orf50 ENSG00000165805	0	0	0	0	0	0	0	0
C12orf54 ENSG00000177627	6	0	3	0	0	0	0	0
C12orf56 ENSG00000185306	0	0	1	3	1	1	0	0
C12orf57 ENSG00000111678	603	1023	54	471	831	306	201	487
C12orf60 ENSG00000182993	31	0	0	2	5	0	5	0
C12orf65 ENSG00000130921	5	32	2	3	0	4	0	19
C12orf66 ENSG00000174206	0	1	0	62	10	0	1	30
C12orf71 ENSG00000214700	0	0	0	0	0	0	0	0
C12orf73 ENSG00000204954	0	0	0	14	32	1	0	6
C12orf75 ENSG00000235162	72	30	2	3	2	6	0	15
C12orf76 ENSG00000174456	8	71	4	25	2	9	0	0
C14orf1 ENSG00000133935	21	410	82	199	84	67	47	61
C14orf105 ENSG00000100557	0	0	0	0	0	0	0	0
C14orf119 ENSG00000179933	0	39	1	2	6	7	13	7
C14orf132 ENSG00000227051	0	9	2	3	14	4	0	0
C14orf142 ENSG00000170270	0	2	2	1	0	0	30	5
C14orf159 ENSG00000133943	13	22	8	15	2	0	0	6
C14orf166 ENSG00000087302	26	113	18	10	7	1	1	20
C14orf169 ENSG00000170468	10	0	2	2	1	1	0	0
C14orf178 ENSG00000197734	2	0	0	0	0	0	0	0
C14orf180 ENSG00000184601	0	1	0	0	1	5	0	1
C14orf2 ENSG00000156411	90	804	23	34	86	93	51	0
C14orf28 ENSG00000179476	2	1	0	15	0	0	2	0
C14orf37 ENSG00000139971	0	7	0	1	0	1	18	0
C14orf39 ENSG00000179008	1	0	0	0	0	2	0	0
C14orf79 ENSG00000140104	1	17	7	68	31	5	28	1
C14orf80 ENSG00000185347	2	3	2	12	3	17	1	3
C14orf93 ENSG00000100802	38	0	0	3	11	44	0	0
C15orf39 ENSG00000167173	4	87	19	1	56	16	1	16
C15orf40 ENSG00000169609	28	35	53	12	11	11	44	22
C15orf41 ENSG00000186073	0	1	1	0	0	2	0	10
C15orf48 ENSG00000166920	2	1	11	54	5	0	95	62
C15orf52 ENSG00000188549	16	31	4	2	2	4	0	0
C15orf53 ENSG00000175779	0	0	0	0	0	0	0	0
C15orf57 ENSG00000128891	5	43	9	0	5	2	1	19
C15orf59 ENSG00000205363	62	1	17	2	3	17	21	0
C15orf61 ENSG00000189227	1	39	1	21	5	0	31	0
C15orf62 ENSG00000188277	0	0	0	0	1	0	0	0
C15orf65 ENSG00000261652	1	1	0	0	0	0	0	0
C16orf13 ENSG00000130731	296	168	11	174	41	18	36	55
C16orf45 ENSG00000166780	88	12	4	11	0	50	0	2
C16orf46 ENSG00000166455	0	15	0	0	0	0	0	0
C16orf52 ENSG00000185716	17	5	16	6	0	0	4	0
C16orf54 ENSG00000185905	1	0	0	0	14	3	0	0
C16orf58 ENSG00000140688	65	402	19	177	6	2	98	1
C16orf59 ENSG00000162062	1	0	5	8	0	0	0	0
C16orf62 ENSG00000103544	135	0	1	13	50	27	15	41
C16orf70 ENSG00000125149	28	103	5	15	4	0	14	0
C16orf71 ENSG00000166246	0	1	2	1	0	0	0	3
C16orf72 ENSG00000182831	0	12	1	4	3	17	11	21
C16orf74 ENSG00000154102	2	1	0	0	0	22	0	105
C16orf78 ENSG00000166152	0	0	0	0	0	0	0	0
C16orf86 ENSG00000159761	5	5	1	0	25	17	1	0
C16orf87 ENSG00000155330	0	2	1	33	4	0	2	4
C16orf89 ENSG00000153446	4	59	8	0	2	0	0	73
C16orf91 ENSG00000174109	7	42	7	0	8	0	5	1
C16orf92 ENSG00000167194	0	0	0	0	0	2	0	0
C16orf95 ENSG00000260456	0	0	0	0	0	3	1	0
C16orf96 ENSG00000205832	0	0	0	0	1	0	0	0
C17orf105 ENSG00000231256	0	0	1	0	0	1	0	0
C17orf107 ENSG00000205710	2	4	7	0	47	17	3	0
C17orf49 ENSG00000258315	2	3	8	20	2	0	1	0
C17orf51 ENSG00000212719	7	38	0	0	2	2	9	0
C17orf53 ENSG00000125319	0	0	0	0	4	1	1	0
C17orf58 ENSG00000186665	3	1	5	10	1	0	2	1
C17orf62 ENSG00000178927	177	70	52	136	164	10	148	43
C17orf64 ENSG00000141371	0	0	0	0	0	0	0	0
C17orf67 ENSG00000214226	9	1	0	35	2	2	0	0
C17orf74 ENSG00000184560	0	0	0	0	0	0	0	0
C17orf75 ENSG00000108666	7	3	11	11	4	3	4	0
C17orf78 ENSG00000278505	0	0	0	1	0	0	0	0
C17orf80 ENSG00000141219	0	63	1	1	74	13	0	0
C17orf89 ENSG00000224877	157	228	125	157	207	8	123	0
C17orf96 ENSG00000273604	0	0	0	0	0	4	0	0
C17orf97 ENSG00000187624	0	6	3	27	1	1	0	0
C17orf98 ENSG00000275489	2	1	18	0	0	1	1	0
C17orf99 ENSG00000187997	2	1	2	1	0	0	0	10
C18orf21 ENSG00000141428	2	1	3	2	4	0	9	14
C18orf25 ENSG00000152242	2	3	3	15	0	9	1	9
C18orf32 ENSG00000177576	18	2	19	11	1	10	14	2
C18orf54 ENSG00000166845	3	0	0	0	0	5	0	0
C18orf63 ENSG00000206043	0	0	0	0	0	0	0	0
C18orf8 ENSG00000141452	1	1	20	181	0	0	0	0
C19orf12 ENSG00000131943	153	35	177	3	3	2	2	0
C19orf18 ENSG00000177025	19	7	4	0	2	3	0	0
C19orf24 ENSG00000228300	8	134	14	91	6	144	77	146
C19orf25 ENSG00000119559	14	189	2	42	70	114	11	2
C19orf33 ENSG00000167644	2	5	8	8	43	63	0	3
C19orf35 ENSG00000188305	0	0	0	0	1	0	0	0
C19orf38 ENSG00000214212	0	0	0	8	4	3	1	3
C19orf43 ENSG00000123144	63	748	92	110	2	270	18	78
C19orf44 ENSG00000105072	56	1	2	11	0	38	0	8
C19orf45 ENSG00000198723	0	0	0	1	0	0	0	0
C19orf47 ENSG00000160392	0	1	1	36	88	0	0	117
C19orf48 ENSG00000167747	89	124	4	228	5	230	250	8
C19orf52 ENSG00000142444	2	22	5	2	49	10	6	1
C19orf53 ENSG00000104979	245	551	12	175	90	61	175	369
C19orf54 ENSG00000188493	9	3	0	10	0	17	1	0
C19orf57 ENSG00000132016	12	0	0	14	1	7	1	0
C19orf60 ENSG00000006015	120	186	6	1	168	92	208	19
C19orf66 ENSG00000130813	15	35	9	0	5	14	46	19
C19orf67 ENSG00000188032	2	0	0	5	1	0	2	3
C19orf68 ENSG00000185453	10	77	0	1	0	0	12	1
C19orf70 ENSG00000174917	557	9	202	12	321	304	145	146
C19orf71 ENSG00000183397	0	0	0	0	0	0	0	0
C19orf73 ENSG00000221916	0	0	0	17	0	1	0	2
C19orf81 ENSG00000235034	19	0	1	10	3	0	118	0
C19orf84 ENSG00000262874	0	0	0	0	0	0	0	0
C1D ENSG00000197223	1	1	13	7	5	21	0	18
C1GALT1 ENSG00000106392	0	0	2	8	2	14	0	0
C1GALT1C1 ENSG00000171155	2	0	9	1	7	2	47	0
C1GALT1C1L ENSG00000223658	0	0	1	0	1	0	0	0
C1QA ENSG00000173372	1038	4	0	0	331	811	66	73
C1QB ENSG00000173369	801	137	4	0	192	361	1	119
C1QBP ENSG00000108561	45	1	211	69	19	2	101	207
C1QC ENSG00000159189	118	27	2	2	93	142	4	19
C1QL1 ENSG00000131094	45	1	3	0	0	0	0	0
C1QL2 ENSG00000144119	0	0	0	0	0	7	0	0
C1QL3 ENSG00000165985	0	0	0	0	0	0	0	0
C1QL4 ENSG00000186897	0	0	0	0	0	0	0	0
C1QTNF1 ENSG00000173918	185	86	19	0	1	20	4	8
C1QTNF2 ENSG00000145861	13	45	0	0	5	19	4	2
C1QTNF3 ENSG00000082196	0	6	21	1	0	0	0	2
C1QTNF4 ENSG00000172247	23	19	2	1	15	0	16	0
C1QTNF5 ENSG00000223953	0	1	0	0	1	1	0	0
C1QTNF6 ENSG00000133466	3	15	1	2	24	0	3	0
C1QTNF7 ENSG00000163145	1	24	0	1	0	0	1	7
C1QTNF9 ENSG00000240654	0	1	0	2	0	0	0	0
C1QTNF9B ENSG00000205863	0	0	0	16	1	0	0	4
C1QTNF9B-AS1 ENSG00000281899	3	1	2	81	9	24	10	24
C1R ENSG00000159403	1720	780	9	4	1891	1318	27	32
C1RL ENSG00000139178	2	98	25	8	122	7	7	0
C1S ENSG00000182326	113	419	2	0	121	151	1	40
C1orf101 ENSG00000179397	0	0	0	0	0	0	0	0
C1orf105 ENSG00000180999	0	0	0	0	0	0	0	0
C1orf106 ENSG00000163362	2	10	41	34	0	1	3	34
C1orf109 ENSG00000116922	1	1	13	14	1	0	0	10
C1orf112 ENSG00000000460	1	0	1	0	0	4	0	0
C1orf115 ENSG00000162817	1	20	31	40	0	7	33	0
C1orf116 ENSG00000182795	446	479	164	383	4	22	372	18
C1orf122 ENSG00000197982	423	382	53	185	4	78	142	22
C1orf123 ENSG00000162384	0	149	6	0	4	185	18	1
C1orf127 ENSG00000175262	0	0	0	0	0	0	0	0
C1orf131 ENSG00000143633	0	2	6	10	0	3	13	0
C1orf141 ENSG00000203963	0	0	0	0	0	0	0	0
C1orf145 ENSG00000162913	0	0	0	0	0	0	0	0
C1orf158 ENSG00000157330	0	0	0	6	0	0	4	0
C1orf159 ENSG00000131591	6	65	3	21	105	28	1	28
C1orf162 ENSG00000143110	1	8	0	0	0	57	0	11
C1orf167 ENSG00000215910	0	0	1	0	1	1	1	9
C1orf168 ENSG00000187889	0	0	18	2	0	0	6	1
C1orf174 ENSG00000198912	0	136	33	9	0	1	1	2
C1orf186 ENSG00000263961	5	3	0	39	0	0	0	1
C1orf194 ENSG00000179902	0	0	0	0	0	0	0	0
C1orf198 ENSG00000119280	54	0	90	141	74	144	75	9
C1orf204 ENSG00000188004	0	6	0	5	0	5	0	0
C1orf21 ENSG00000116667	108	76	46	156	2	8	11	124
C1orf210 ENSG00000253313	15	137	6	15	4	2	7	0
C1orf216 ENSG00000142686	3	3	0	7	7	5	2	1
C1orf226 ENSG00000239887	2	6	18	19	9	4	5	0
C1orf228 ENSG00000198520	0	4	1	0	3	0	0	11
C1orf234 ENSG00000227868	0	0	0	0	0	0	0	0
C1orf27 ENSG00000157181	63	0	1	0	0	1	15	5
C1orf35 ENSG00000143793	165	45	19	58	1	0	0	6
C1orf43 ENSG00000143612	38	266	94	75	1	21	37	10
C1orf50 ENSG00000164008	2	0	1	5	2	0	0	0
C1orf52 ENSG00000162642	1	3	0	0	44	1	50	11
C1orf53 ENSG00000203724	2	2	0	4	5	1	14	1
C1orf54 ENSG00000118292	3	67	1	0	3	2	0	1
C1orf56 ENSG00000143443	12	183	14	48	0	12	17	0
C1orf61 ENSG00000125462	0	0	0	0	0	0	0	0
C1orf64 ENSG00000183888	7	1	0	0	0	0	0	1
C1orf74 ENSG00000162757	1	7	18	4	3	0	0	0
C1orf94 ENSG00000142698	0	1	0	0	0	0	1	5
C2 ENSG00000166278	6	0	35	35	41	0	3	21
C20orf144 ENSG00000149609	0	0	0	0	1	0	0	0
C20orf194 ENSG00000088854	10	2	13	4	1	21	65	2
C20orf196 ENSG00000171984	0	32	0	0	1	6	0	1
C20orf24 ENSG00000101084	26	0	22	28	11	0	40	0
C20orf27 ENSG00000101220	6	106	0	5	13	239	62	136
C20orf96 ENSG00000196476	16	2	6	0	10	34	12	0
C21orf2 ENSG00000160226	5	81	1	8	50	134	9	76
C21orf33 ENSG00000160221	35	27	24	15	26	2	0	5
C21orf58 ENSG00000160298	0	4	2	14	18	0	0	2
C21orf59 ENSG00000159079	4	0	16	13	13	3	0	8
C21orf91 ENSG00000154642	1	4	1	15	0	20	0	0
C22orf15 ENSG00000169314	1	1	0	0	11	1	0	0
C22orf23 ENSG00000128346	0	0	0	0	0	0	0	0
C22orf29 ENSG00000215012	23	194	0	14	9	21	0	0
C22orf31 ENSG00000100249	0	0	0	0	0	0	0	0
C22orf39 ENSG00000242259	117	367	120	177	3	141	37	104
C22orf42 ENSG00000205856	0	0	0	0	0	0	0	0
C22orf46 ENSG00000184208	4	3	1	20	3	2	2	42
C2CD2 ENSG00000157617	48	182	147	123	61	29	2	134
C2CD2L ENSG00000172375	1	30	2	8	24	9	9	0
C2CD3 ENSG00000168014	1	0	6	0	0	4	1	0
C2CD4A ENSG00000198535	0	1	0	0	0	0	0	0
C2CD4B ENSG00000205502	3	12	3	1	1	14	29	0
C2CD4C ENSG00000183186	0	0	1	0	5	13	0	3
C2CD4D ENSG00000225556	0	0	3	27	0	0	2	6
C2CD5 ENSG00000111731	0	9	1	1	1	0	3	0
C2orf15 ENSG00000273045	0	0	3	1	0	0	1	1
C2orf40 ENSG00000119147	43	2	2	0	4	3	1	0
C2orf42 ENSG00000115998	16	3	0	3	1	0	0	2
C2orf47 ENSG00000162972	0	12	14	1	3	0	1	0
C2orf49 ENSG00000135974	3	0	3	0	43	5	3	16
C2orf50 ENSG00000150873	0	0	0	0	0	0	0	0
C2orf54 ENSG00000172478	0	0	0	1	32	5	0	2
C2orf66 ENSG00000187944	0	0	0	0	0	0	0	0
C2orf68 ENSG00000168887	2	138	14	78	25	82	107	16
C2orf69 ENSG00000178074	1	0	0	0	3	0	5	0
C2orf70 ENSG00000173557	0	3	0	0	0	0	0	1
C2orf71 ENSG00000179270	0	0	0	0	0	0	0	0
C2orf72 ENSG00000204128	21	36	52	88	9	4	67	1
C2orf73 ENSG00000177994	0	0	0	0	0	0	0	0
C2orf74 ENSG00000237651	0	0	0	0	0	1	0	0
C2orf76 ENSG00000186132	0	0	1	8	0	0	0	0
C2orf78 ENSG00000187833	0	0	0	0	0	0	0	0
C2orf80 ENSG00000188674	0	0	0	0	0	0	0	0
C2orf81 ENSG00000159239	1	4	0	32	0	0	0	11
C2orf82 ENSG00000182600	0	1	0	2	6	2	0	0
C2orf83 ENSG00000042304	0	2	0	0	1	1	1	2
C2orf88 ENSG00000187699	0	1	0	0	0	4	0	0
C3 ENSG00000125730	485	135	12	0	1394	875	2	68
C3AR1 ENSG00000171860	5	11	18	1	102	1	1	1
C3orf14 ENSG00000114405	2	0	3	5	0	0	7	2
C3orf18 ENSG00000088543	6	29	3	0	49	44	19	0
C3orf20 ENSG00000131379	0	0	0	0	0	0	0	0
C3orf22 ENSG00000180697	0	0	0	0	0	0	1	0
C3orf33 ENSG00000174928	2	6	19	14	1	0	1	4
C3orf36 ENSG00000221972	0	0	0	0	0	0	0	0
C3orf38 ENSG00000179021	4	1	0	1	0	2	2	1
C3orf49 ENSG00000163632	0	0	0	0	0	0	0	0
C3orf52 ENSG00000114529	0	0	3	0	0	0	1	0
C3orf58 ENSG00000181744	0	0	0	8	3	7	0	0
C3orf62 ENSG00000188315	7	71	19	27	3	10	0	0
C3orf70 ENSG00000187068	33	0	0	0	26	4	0	0
C3orf80 ENSG00000180044	0	0	0	0	1	0	0	0
C4A ENSG00000244731	694	110	11	6	1707	281	15	254
C4B ENSG00000224389	1026	179	77	10	3286	690	1	647
C4BPA ENSG00000123838	0	0	0	0	0	0	0	0
C4BPB ENSG00000123843	0	4	0	0	0	0	0	0
C4orf17 ENSG00000138813	0	0	0	0	0	0	0	0
C4orf19 ENSG00000154274	0	0	1	2	0	0	0	1
C4orf22 ENSG00000197826	0	0	0	1	1	0	0	0
C4orf3 ENSG00000164096	137	104	83	89	15	1	10	44
C4orf32 ENSG00000174749	0	2	2	12	1	8	4	3
C4orf33 ENSG00000151470	3	0	0	3	0	0	0	1
C4orf36 ENSG00000163633	28	2	5	0	0	5	1	5
C4orf46 ENSG00000205208	4	0	4	0	1	2	1	0
C4orf48 ENSG00000243449	90	190	1	42	116	9	0	22
C4orf50 ENSG00000181215	1	0	0	0	0	10	0	0
C5 ENSG00000106804	0	0	16	3	0	2	0	0
C5AR1 ENSG00000197405	1	0	11	13	20	15	1	3
C5AR2 ENSG00000134830	3	0	0	1	0	0	0	0
C5orf15 ENSG00000113583	0	2	124	165	125	42	64	0
C5orf22 ENSG00000082213	0	8	4	1	5	0	1	2
C5orf24 ENSG00000181904	73	13	23	72	10	6	15	51
C5orf30 ENSG00000181751	1	1	1	0	12	0	6	10
C5orf34 ENSG00000172244	0	0	0	0	0	0	0	0
C5orf38 ENSG00000186493	110	8	1	52	3	12	28	13
C5orf42 ENSG00000197603	42	1	6	26	3	3	1	0
C5orf45 ENSG00000161010	512	1	5	2	6	10	93	19
C5orf46 ENSG00000178776	2	2	0	0	0	0	1	1
C5orf49 ENSG00000215217	7	3	0	1	1	2	3	1
C5orf51 ENSG00000205765	4	1	6	0	1	1	8	0
C5orf52 ENSG00000187658	0	0	0	0	0	0	0	0
C5orf56 ENSG00000197536	0	4	2	19	2	7	0	91
C5orf63 ENSG00000164241	2	0	5	2	7	0	4	1
C6 ENSG00000039537	1	2	0	0	0	1	0	1
C6orf1 ENSG00000186577	106	227	90	88	58	11	9	12
C6orf106 ENSG00000196821	3	136	28	51	6	78	91	4
C6orf118 ENSG00000112539	0	0	0	0	0	0	0	0
C6orf120 ENSG00000185127	9	19	5	10	8	4	7	5
C6orf132 ENSG00000188112	2	61	38	18	3	43	0	0
C6orf136 ENSG00000204564	8	3	32	6	26	6	2	7
C6orf141 ENSG00000197261	0	0	1	0	0	4	0	0
C6orf201 ENSG00000185689	0	0	0	0	0	0	0	0
C6orf203 ENSG00000130349	2	0	5	6	2	0	1	1
C6orf223 ENSG00000181577	0	0	0	0	0	0	0	0
C6orf226 ENSG00000221821	48	2	0	42	10	2	15	1
C6orf25 ENSG00000204420	0	0	0	0	0	0	0	0
C6orf47 ENSG00000204439	18	66	1	78	31	83	1	33
C6orf48 ENSG00000204387	6	62	6	29	201	58	23	2
C6orf52 ENSG00000137434	0	26	2	0	0	0	2	0
C6orf58 ENSG00000184530	1	2	0	2	1	0	0	0
C6orf62 ENSG00000112308	58	68	2	262	67	82	117	39
C6orf89 ENSG00000198663	2	294	37	76	41	32	0	36
C7 ENSG00000112936	153	70	0	0	19	12	0	53
C7orf25 ENSG00000136197	0	0	0	0	0	0	0	0
C7orf26 ENSG00000146576	59	212	0	95	36	34	36	2
C7orf31 ENSG00000153790	0	3	0	0	3	0	1	0
C7orf34 ENSG00000165131	1	0	0	0	0	0	0	0
C7orf43 ENSG00000146826	6	4	6	57	65	2	2	3
C7orf49 ENSG00000122783	3	207	2	6	31	0	24	1
C7orf50 ENSG00000146540	238	176	3	91	249	201	162	1
C7orf61 ENSG00000185955	0	0	0	0	1	0	0	1
C7orf62 ENSG00000164645	0	0	0	0	0	0	0	0
C7orf72 ENSG00000164500	0	0	0	0	0	0	0	0
C7orf73 ENSG00000243317	8	11	12	16	7	27	142	7
C8A ENSG00000157131	0	0	0	0	0	0	0	0
C8G ENSG00000176919	5	0	1	25	0	0	0	3
C8orf22 ENSG00000168333	2	0	0	0	0	0	0	0
C8orf33 ENSG00000182307	118	24	88	60	3	80	9	2
C8orf34 ENSG00000165084	0	1	3	0	0	1	3	0
C8orf37 ENSG00000156172	0	0	0	0	3	0	0	1
C8orf4 ENSG00000176907	2	3	37	4	35	7	3	0
C8orf44 ENSG00000213865	0	6	8	4	0	3	1	1
C8orf46 ENSG00000169085	27	3	0	0	0	5	1	0
C8orf48 ENSG00000164743	0	0	0	0	0	2	0	0
C8orf58 ENSG00000241852	3	32	2	0	0	0	0	1
C8orf59 ENSG00000176731	68	112	1	122	69	87	2	0
C8orf74 ENSG00000171060	1	0	0	0	0	0	0	0
[truncated: 14,779 more rows]
