# Supplementary material for: Spatial maps of prostate cancer transcriptomes reveal an unexplored landscape of heterogeneity
Source: Nat Commun. 2018 Jun 20;9:2419. doi: 10.1038/s41467-018-04724-5 (PMC6010471; doi:10.1038/s41467-018-04724-5)
Supplement: Supplementary file 14 — Supplementary Data 11 [file 41467_2018_4724_MOESM14_ESM.xlsx]

## Sheet: Supplementary Table 3.csv
"X10.17.cancer6" "X10.24.cancer1" "X11.18.cancer5" "X12.22.cancer1" "X12.9.PIN6" "X13.15.cancer5" "X13.23.cancer2" "X13.26.cancer3" "X14.16.cancer4" "X14.22.cancer2" "X15.17.cancer5" "X15.20.cancer3" "X16.20.cancer2" "X16.23.cancer3" "X17.18.cancer6" "X17.20.cancer1" "X18.23.cancer2" "X19.17.cancer4" "X2.12.normal2" "X2.13.normal1" "X2.13.normal2" "X2.15.normal3" "X2.18.normal1" "X2.23.PIN1" "X20…
A4GALT 8.23599908611344 8.23599908611345 8.23599908611345 8.23599908611345 8.23599908611345 8.23599908611344 8.23599908611345 8.23599908611344 8.23599908611345 8.23599908611345 8.23599908611345 8.23599908611344 8.23599908611345 8.23599908611345 8.23599908611345 8.23599908611344 8.23599908611345 8.23599908611345 8.23599908611345 8.23599908611345 8.23599908611345 8.23599908611345 8.23599908611345 8…
AASDHPPT 8.23599908611344 8.23599908611345 8.23599908611345 8.23599908611345 8.23599908611345 8.23599908611344 8.23599908611345 8.23599908611344 8.23599908611345 8.23599908611345 8.23599908611345 8.23599908611344 8.23599908611345 8.23599908611345 8.23599908611345 10.6828807226447 8.23599908611345 8.23599908611345 8.23599908611345 8.23599908611345 8.23599908611345 8.23599908611345 8.23599908611345…
ABCB8 11.0762224316344 8.23599908611345 8.23599908611345 10.8876657910338 8.23599908611345 8.23599908611344 12.2544047173847 8.23599908611344 8.23599908611345 8.23599908611345 8.23599908611345 8.23599908611344 10.9004743432874 8.23599908611345 8.23599908611345 8.23599908611344 8.23599908611345 8.23599908611345 8.23599908611345 8.23599908611345 8.23599908611345 8.23599908611345 8.23599908611345 8.…
ABCC4 8.23599908611344 8.23599908611345 8.23599908611345 11.9725136830454 8.23599908611345 8.23599908611344 8.23599908611345 8.23599908611344 8.23599908611345 8.23599908611345 8.23599908611345 8.23599908611344 11.9380941812374 8.23599908611345 8.23599908611345 8.23599908611344 8.23599908611345 8.23599908611345 8.23599908611345 8.23599908611345 8.23599908611345 8.23599908611345 8.23599908611345 8.…
ABHD14A 8.23599908611344 10.1144541134062 8.23599908611345 8.23599908611345 8.23599908611345 8.23599908611344 8.23599908611345 8.23599908611344 8.23599908611345 8.23599908611345 8.23599908611345 8.23599908611344 8.23599908611345 8.23599908611345 8.23599908611345 8.23599908611344 8.23599908611345 8.23599908611345 8.23599908611345 8.23599908611345 8.23599908611345 10.7207769954256 8.23599908611345 …
ABHD14B 8.23599908611344 8.23599908611345 10.70382859405 8.23599908611345 8.23599908611345 8.23599908611344 8.23599908611345 8.23599908611344 8.23599908611345 8.23599908611345 8.23599908611345 8.23599908611344 8.23599908611345 8.23599908611345 8.23599908611345 10.6828807226447 8.23599908611345 11.4304724482242 8.23599908611345 8.23599908611345 8.23599908611345 8.23599908611345 8.23599908611345 10…
ABHD2 8.23599908611344 10.4279032186565 8.23599908611345 8.23599908611345 8.23599908611345 8.23599908611344 8.23599908611345 8.23599908611344 8.23599908611345 8.23599908611345 8.23599908611345 8.23599908611344 8.23599908611345 8.23599908611345 8.23599908611345 8.23599908611344 8.23599908611345 8.23599908611345 8.23599908611345 8.23599908611345 8.23599908611345 8.23599908611345 8.23599908611345 8.…
ABTB1 8.23599908611344 11.2607022132851 8.23599908611345 8.23599908611345 10.5786154410984 8.23599908611344 8.23599908611345 8.23599908611344 8.23599908611345 8.23599908611345 8.23599908611345 8.23599908611344 8.23599908611345 8.23599908611345 8.23599908611345 8.23599908611344 8.23599908611345 8.23599908611345 8.23599908611345 8.23599908611345 8.23599908611345 8.23599908611345 8.23599908611345 8.…
AC006386.1 8.23599908611344 8.23599908611345 8.23599908611345 8.23599908611345 8.23599908611345 8.23599908611344 8.23599908611345 8.23599908611344 8.23599908611345 8.23599908611345 8.23599908611345 12.9391412117975 8.23599908611345 8.23599908611345 8.23599908611345 8.23599908611344 8.23599908611345 8.23599908611345 8.23599908611345 8.23599908611345 8.23599908611345 8.23599908611345 8.235999086113…
ACADVL 8.23599908611344 11.8912953151864 11.2806334498132 8.23599908611345 12.2602134546668 12.854520695781 8.23599908611345 8.23599908611344 8.23599908611345 8.23599908611345 8.23599908611345 8.23599908611344 8.23599908611345 8.23599908611345 8.23599908611345 11.6977655779261 8.23599908611345 8.23599908611345 8.23599908611345 8.23599908611345 8.23599908611345 8.23599908611345 8.23599908611345 8.…
ACAP3 8.23599908611344 8.23599908611345 8.23599908611345 8.23599908611345 8.23599908611345 8.23599908611344 8.23599908611345 8.23599908611344 8.23599908611345 8.23599908611345 8.23599908611345 8.23599908611344 8.23599908611345 8.23599908611345 12.3724976760727 8.23599908611344 8.23599908611345 8.23599908611345 8.23599908611345 8.23599908611345 8.23599908611345 10.2592501111813 8.23599908611345 9.…
ACLY 8.23599908611344 11.5467323168929 8.23599908611345 8.23599908611345 10.8425054528224 8.23599908611344 8.23599908611345 8.23599908611344 8.23599908611345 8.23599908611345 8.23599908611345 8.23599908611344 8.23599908611345 8.23599908611345 8.23599908611345 8.23599908611344 8.23599908611345 11.4304724482242 12.0969352631486 10.773488111172 10.773488111172 8.23599908611345 8.23599908611345 8.235…
ACOT4 8.23599908611344 8.23599908611345 8.23599908611345 8.23599908611345 8.23599908611345 8.23599908611344 8.23599908611345 8.23599908611344 8.23599908611345 8.23599908611345 8.23599908611345 8.23599908611344 8.23599908611345 8.23599908611345 8.23599908611345 9.31535382732789 8.23599908611345 8.23599908611345 8.23599908611345 8.23599908611345 8.23599908611345 8.23599908611345 8.23599908611345 8.…
ACPP 8.23599908611344 8.23599908611345 8.23599908611345 8.23599908611345 11.4288928367116 8.23599908611344 8.23599908611345 8.23599908611344 8.23599908611345 8.23599908611345 8.23599908611345 13.1535997963949 8.23599908611345 8.23599908611345 8.23599908611345 11.9632659304502 8.23599908611345 8.23599908611345 12.2771150676125 12.7359083593845 12.7359083593845 10.905871409383 8.23599908611345 10.9…
ACSF3 8.23599908611344 8.23599908611345 8.23599908611345 12.4542450807372 8.23599908611345 8.23599908611344 8.23599908611345 8.23599908611344 8.23599908611345 8.23599908611345 8.23599908611345 8.23599908611344 8.23599908611345 8.23599908611345 8.23599908611345 8.23599908611344 8.23599908611345 8.23599908611345 8.23599908611345 8.23599908611345 8.23599908611345 8.23599908611345 10.4334407192358 8.…
ACSL3 11.9718048211495 8.23599908611345 8.23599908611345 8.23599908611345 8.23599908611345 8.23599908611344 8.23599908611345 8.23599908611344 8.23599908611345 8.23599908611345 8.23599908611345 8.23599908611344 8.23599908611345 8.23599908611345 8.23599908611345 11.3721306419082 8.23599908611345 8.23599908611345 8.23599908611345 8.23599908611345 8.23599908611345 8.23599908611345 8.23599908611345 10…
ACTB 8.23599908611344 13.5988955240734 8.23599908611345 8.23599908611345 13.1189118801149 8.23599908611344 15.174325592081 15.1170199729892 13.2956087272553 8.23599908611345 8.23599908611345 8.23599908611344 8.23599908611345 8.23599908611345 8.23599908611345 8.23599908611344 8.23599908611345 8.23599908611345 8.23599908611345 13.1349164570542 13.1349164570542 13.5329096999219 13.5741802394218 13.1…
ACTL6A 8.23599908611344 8.23599908611345 8.23599908611345 12.1515654274537 8.23599908611345 8.23599908611344 8.23599908611345 8.23599908611344 8.23599908611345 8.23599908611345 8.23599908611345 8.23599908611344 8.23599908611345 8.23599908611345 8.23599908611345 8.23599908611344 8.23599908611345 8.23599908611345 8.23599908611345 8.23599908611345 8.23599908611345 8.23599908611345 8.23599908611345 8…
ACVRL1 8.23599908611344 8.23599908611345 8.23599908611345 8.23599908611345 8.23599908611345 8.23599908611344 8.23599908611345 8.23599908611344 8.23599908611345 8.23599908611345 8.23599908611345 8.23599908611344 8.23599908611345 8.23599908611345 8.23599908611345 8.23599908611344 8.23599908611345 8.23599908611345 8.23599908611345 8.23599908611345 8.23599908611345 8.23599908611345 8.23599908611345 8…
ADAM10 8.23599908611344 8.23599908611345 8.23599908611345 8.23599908611345 8.23599908611345 12.052759048847 8.23599908611345 8.23599908611344 8.23599908611345 8.23599908611345 8.23599908611345 8.23599908611344 8.23599908611345 8.23599908611345 8.23599908611345 10.6828807226447 8.23599908611345 8.23599908611345 8.23599908611345 8.23599908611345 8.23599908611345 8.23599908611345 8.23599908611345 8.…
ADCK4 8.23599908611344 10.4279032186565 8.23599908611345 8.23599908611345 8.23599908611345 8.23599908611344 8.23599908611345 8.23599908611344 8.23599908611345 8.23599908611345 8.23599908611345 8.23599908611344 8.23599908611345 8.23599908611345 8.23599908611345 8.23599908611344 8.23599908611345 8.23599908611345 8.23599908611345 8.23599908611345 8.23599908611345 8.23599908611345 8.23599908611345 8.…
ADCY3 8.23599908611344 8.23599908611345 8.23599908611345 11.7680487384329 8.23599908611345 8.23599908611344 8.23599908611345 8.23599908611344 8.23599908611345 8.23599908611345 8.23599908611345 8.23599908611344 8.23599908611345 8.23599908611345 8.23599908611345 8.23599908611344 8.23599908611345 8.23599908611345 8.23599908611345 8.23599908611345 8.23599908611345 8.23599908611345 8.23599908611345 8.…
ADCY6 8.23599908611344 8.23599908611345 8.23599908611345 8.23599908611345 8.23599908611345 8.23599908611344 8.23599908611345 8.23599908611344 8.23599908611345 8.23599908611345 8.23599908611345 8.23599908611344 8.23599908611345 8.23599908611345 8.23599908611345 8.23599908611344 8.23599908611345 8.23599908611345 8.23599908611345 8.23599908611345 8.23599908611345 8.23599908611345 8.23599908611345 8.…
ADD1 8.23599908611344 10.4279032186565 8.23599908611345 11.2441341235413 8.23599908611345 8.23599908611344 8.23599908611345 8.23599908611344 8.23599908611345 8.23599908611345 8.23599908611345 8.23599908611344 8.23599908611345 8.23599908611345 8.23599908611345 8.23599908611344 8.23599908611345 8.23599908611345 8.23599908611345 8.23599908611345 8.23599908611345 8.23599908611345 8.23599908611345 8.2…
ADH5 8.23599908611344 8.23599908611345 8.23599908611345 8.23599908611345 8.23599908611345 8.23599908611344 8.23599908611345 8.23599908611344 8.23599908611345 8.23599908611345 8.23599908611345 8.23599908611344 8.23599908611345 8.23599908611345 8.23599908611345 10.3534522113155 8.23599908611345 8.23599908611345 8.23599908611345 8.23599908611345 8.23599908611345 8.23599908611345 8.23599908611345 8.2…
ADIRF 8.23599908611344 8.23599908611345 8.23599908611345 11.7680487384329 8.23599908611345 8.23599908611344 8.23599908611345 8.23599908611344 8.23599908611345 8.23599908611345 8.23599908611345 8.23599908611344 8.23599908611345 8.23599908611345 8.23599908611345 11.1768319769368 8.23599908611345 8.23599908611345 11.8909974169684 8.23599908611345 8.23599908611345 8.23599908611345 8.23599908611345 10…
ADNP 8.23599908611344 10.9035783568733 8.23599908611345 8.23599908611345 8.23599908611345 8.23599908611344 8.23599908611345 8.23599908611344 8.23599908611345 8.23599908611345 8.23599908611345 8.23599908611344 8.23599908611345 8.23599908611345 8.23599908611345 8.23599908611344 8.23599908611345 8.23599908611345 8.23599908611345 8.23599908611345 8.23599908611345 8.23599908611345 8.23599908611345 8.2…
ADO 8.23599908611344 9.71343845574293 8.23599908611345 8.23599908611345 8.23599908611345 8.23599908611344 8.23599908611345 8.23599908611344 8.23599908611345 8.23599908611345 8.23599908611345 8.23599908611344 8.23599908611345 8.23599908611345 8.23599908611345 8.23599908611344 8.23599908611345 8.23599908611345 8.23599908611345 8.23599908611345 8.23599908611345 8.23599908611345 8.23599908611345 8.23…
ADRBK1 11.9718048211495 8.23599908611345 8.23599908611345 13.4834518617204 8.23599908611345 8.23599908611344 8.23599908611345 8.23599908611344 8.23599908611345 8.23599908611345 8.23599908611345 8.23599908611344 8.23599908611345 8.23599908611345 12.7668809238614 8.23599908611344 8.23599908611345 8.23599908611345 11.6506886117034 8.23599908611345 8.23599908611345 8.23599908611345 8.23599908611345 8…
AGMAT 8.23599908611344 8.23599908611345 8.23599908611345 8.23599908611345 8.23599908611345 8.23599908611344 8.23599908611345 8.23599908611344 8.23599908611345 8.23599908611345 8.23599908611345 8.23599908611344 8.23599908611345 8.23599908611345 8.23599908611345 9.31535382732789 8.23599908611345 8.23599908611345 8.23599908611345 8.23599908611345 8.23599908611345 8.23599908611345 8.23599908611345 8.…
AGPAT2 8.23599908611344 8.23599908611345 8.23599908611345 8.23599908611345 8.23599908611345 8.23599908611344 13.425006919907 8.23599908611344 8.23599908611345 8.23599908611345 8.23599908611345 13.340265732289 11.1761580063954 8.23599908611345 8.23599908611345 8.23599908611344 8.23599908611345 8.23599908611345 8.23599908611345 8.23599908611345 8.23599908611345 8.23599908611345 8.23599908611345 8.2…
AGR2 8.23599908611344 12.0823976336613 8.23599908611345 13.1875057553552 8.23599908611345 8.23599908611344 8.23599908611345 8.23599908611344 8.23599908611345 8.23599908611345 8.23599908611345 8.23599908611344 8.23599908611345 8.23599908611345 8.23599908611345 12.0796904677101 8.23599908611345 8.23599908611345 8.23599908611345 8.23599908611345 8.23599908611345 8.23599908611345 11.5002301604104 11.…
AHR 8.23599908611344 8.23599908611345 8.23599908611345 8.23599908611345 8.23599908611345 8.23599908611344 8.23599908611345 8.23599908611344 8.23599908611345 8.23599908611345 8.23599908611345 8.23599908611344 8.23599908611345 8.23599908611345 8.23599908611345 8.23599908611344 8.23599908611345 8.23599908611345 8.23599908611345 8.23599908611345 8.23599908611345 8.23599908611345 8.23599908611345 8.23…
AHSA1 12.5202116936031 8.23599908611345 8.23599908611345 11.2441341235413 8.23599908611345 8.23599908611344 8.23599908611345 8.23599908611344 8.23599908611345 8.23599908611345 8.23599908611345 8.23599908611344 8.23599908611345 8.23599908611345 8.23599908611345 8.23599908611344 8.23599908611345 8.23599908611345 8.23599908611345 8.23599908611345 8.23599908611345 8.23599908611345 8.23599908611345 8.…
AIFM3 8.23599908611344 8.23599908611345 8.23599908611345 9.7013516409751 8.23599908611345 8.23599908611344 8.23599908611345 8.23599908611344 8.23599908611345 8.23599908611345 8.23599908611345 8.23599908611344 8.23599908611345 8.23599908611345 8.23599908611345 8.23599908611344 8.23599908611345 8.23599908611345 8.23599908611345 8.23599908611345 8.23599908611345 8.23599908611345 8.23599908611345 8.2…
AIG1 8.23599908611344 8.23599908611345 8.23599908611345 11.7680487384329 8.23599908611345 8.23599908611344 8.23599908611345 8.23599908611344 8.23599908611345 8.23599908611345 8.23599908611345 8.23599908611344 8.23599908611345 8.23599908611345 8.23599908611345 8.23599908611344 8.23599908611345 8.23599908611345 8.23599908611345 8.23599908611345 8.23599908611345 8.23599908611345 8.23599908611345 8.2…
AIP 8.23599908611344 11.2607022132851 8.23599908611345 8.23599908611345 8.23599908611345 8.23599908611344 8.23599908611345 8.23599908611344 8.23599908611345 8.23599908611345 8.23599908611345 8.23599908611344 11.6068526932343 8.23599908611345 8.23599908611345 8.23599908611344 8.23599908611345 8.23599908611345 8.23599908611345 8.23599908611345 8.23599908611345 8.23599908611345 8.23599908611345 8.23…
AKT1 8.23599908611344 8.23599908611345 10.70382859405 12.3108285709473 11.0655087107032 8.23599908611344 8.23599908611345 12.0719621441584 8.23599908611345 8.23599908611345 8.23599908611345 8.23599908611344 8.23599908611345 8.23599908611345 8.23599908611345 8.23599908611344 8.23599908611345 8.23599908611345 8.23599908611345 11.0448413967308 11.0448413967308 8.23599908611345 8.23599908611345 8.235…
ALDH1A3 8.23599908611344 8.23599908611345 10.1310167193593 8.23599908611345 8.23599908611345 8.23599908611344 8.23599908611345 8.23599908611344 8.23599908611345 8.23599908611345 8.23599908611345 8.23599908611344 8.23599908611345 8.23599908611345 8.23599908611345 10.9508938300762 8.23599908611345 8.23599908611345 8.23599908611345 8.23599908611345 8.23599908611345 8.23599908611345 8.23599908611345 …
ALDH3A1 8.23599908611344 9.71343845574293 8.23599908611345 8.23599908611345 8.23599908611345 8.23599908611344 8.23599908611345 8.23599908611344 8.23599908611345 8.23599908611345 8.23599908611345 8.23599908611344 8.23599908611345 8.23599908611345 8.23599908611345 8.23599908611344 8.23599908611345 8.23599908611345 8.23599908611345 8.23599908611345 8.23599908611345 8.23599908611345 8.23599908611345 …
ALDOA 8.23599908611344 8.23599908611345 12.1904511391029 8.23599908611345 8.23599908611345 13.133309392797 8.23599908611345 8.23599908611344 8.23599908611345 8.23599908611345 8.23599908611345 8.23599908611344 8.23599908611345 13.9824546528126 8.23599908611345 8.23599908611344 8.23599908611345 8.23599908611345 8.23599908611345 8.23599908611345 8.23599908611345 11.473060476546 11.1343960395828 9.95…
ALG12 8.23599908611344 8.23599908611345 8.23599908611345 8.23599908611345 8.23599908611345 8.23599908611344 8.23599908611345 8.23599908611344 8.23599908611345 8.23599908611345 8.23599908611345 8.23599908611344 8.23599908611345 8.23599908611345 8.23599908611345 10.3534522113155 8.23599908611345 8.23599908611345 8.23599908611345 8.23599908611345 8.23599908611345 8.23599908611345 8.23599908611345 8.…
ALKBH7 8.23599908611344 8.23599908611345 8.23599908611345 8.23599908611345 8.23599908611345 8.23599908611344 8.23599908611345 8.23599908611344 8.23599908611345 8.23599908611345 8.23599908611345 8.23599908611344 8.23599908611345 8.23599908611345 8.23599908611345 11.1768319769368 8.23599908611345 8.23599908611345 8.23599908611345 8.23599908611345 8.23599908611345 8.23599908611345 8.23599908611345 8…
AMY2A 8.23599908611344 8.23599908611345 8.23599908611345 11.2441341235413 8.23599908611345 8.23599908611344 8.23599908611345 8.23599908611344 8.23599908611345 8.23599908611345 8.23599908611345 8.23599908611344 8.23599908611345 8.23599908611345 8.23599908611345 8.23599908611344 8.23599908611345 8.23599908611345 8.23599908611345 8.23599908611345 8.23599908611345 8.23599908611345 8.23599908611345 8.…
AMY2B 8.23599908611344 8.23599908611345 8.23599908611345 9.7013516409751 8.23599908611345 8.23599908611344 8.23599908611345 8.23599908611344 8.23599908611345 8.23599908611345 8.23599908611345 8.23599908611344 8.23599908611345 8.23599908611345 8.23599908611345 8.23599908611344 8.23599908611345 8.23599908611345 8.23599908611345 8.23599908611345 8.23599908611345 8.23599908611345 8.23599908611345 8.2…
ANAPC11 8.23599908611344 10.4279032186565 10.4456667256511 8.23599908611345 8.23599908611345 8.23599908611344 8.23599908611345 8.23599908611344 10.6456119451067 8.23599908611345 8.23599908611345 8.23599908611344 8.23599908611345 8.23599908611345 8.23599908611345 8.23599908611344 8.23599908611345 8.23599908611345 8.23599908611345 8.23599908611345 8.23599908611345 10.2592501111813 8.23599908611345 …
ANKRD10 8.23599908611344 8.23599908611345 8.23599908611345 8.23599908611345 8.23599908611345 8.23599908611344 8.23599908611345 8.23599908611344 11.1371026724908 8.23599908611345 8.23599908611345 8.23599908611344 8.23599908611345 8.23599908611345 12.3724976760727 12.7051508090442 8.23599908611345 8.23599908611345 8.23599908611345 8.23599908611345 8.23599908611345 8.23599908611345 8.23599908611345 …
ANKRD13D 8.23599908611344 10.9035783568733 8.23599908611345 8.23599908611345 8.23599908611345 8.23599908611344 8.23599908611345 8.23599908611344 8.23599908611345 8.23599908611345 8.23599908611345 8.23599908611344 8.23599908611345 8.23599908611345 8.23599908611345 8.23599908611344 8.23599908611345 8.23599908611345 8.23599908611345 8.23599908611345 8.23599908611345 10.7207769954256 8.23599908611345…
ANKRD40 8.23599908611344 8.23599908611345 8.23599908611345 8.23599908611345 8.23599908611345 8.23599908611344 8.23599908611345 8.23599908611344 8.23599908611345 8.23599908611345 8.23599908611345 8.23599908611344 8.23599908611345 8.23599908611345 8.23599908611345 10.6828807226447 8.23599908611345 8.23599908611345 8.23599908611345 8.23599908611345 8.23599908611345 8.23599908611345 8.23599908611345 …
ANKRD52 8.23599908611344 11.093162464594 8.23599908611345 8.23599908611345 8.23599908611345 8.23599908611344 8.23599908611345 8.23599908611344 8.23599908611345 8.23599908611345 8.23599908611345 8.23599908611344 8.23599908611345 8.23599908611345 8.23599908611345 8.23599908611344 8.23599908611345 8.23599908611345 8.23599908611345 8.23599908611345 8.23599908611345 8.23599908611345 8.23599908611345 8…
ANKS3 8.23599908611344 10.6852571527814 10.4456667256511 8.23599908611345 8.23599908611345 8.23599908611344 8.23599908611345 8.23599908611344 8.23599908611345 8.23599908611345 8.23599908611345 8.23599908611344 8.23599908611345 8.23599908611345 8.23599908611345 8.23599908611344 8.23599908611345 8.23599908611345 8.23599908611345 8.23599908611345 8.23599908611345 8.23599908611345 8.23599908611345 8.…
ANXA5 8.23599908611344 8.23599908611345 8.23599908611345 8.23599908611345 8.23599908611345 8.23599908611344 8.23599908611345 8.23599908611344 8.23599908611345 8.23599908611345 8.23599908611345 8.23599908611344 11.4075181881396 8.23599908611345 8.23599908611345 11.1768319769368 14.0362573998708 8.23599908611345 8.23599908611345 8.23599908611345 8.23599908611345 8.23599908611345 8.23599908611345 10…
AOC3 8.23599908611344 9.15611730087894 8.23599908611345 8.23599908611345 8.23599908611345 8.23599908611344 8.23599908611345 8.23599908611344 8.23599908611345 8.23599908611345 8.23599908611345 8.23599908611344 8.23599908611345 8.23599908611345 8.23599908611345 8.23599908611344 8.23599908611345 8.23599908611345 8.23599908611345 8.23599908611345 8.23599908611345 8.23599908611345 8.23599908611345 8.2…
AOX1 8.23599908611344 8.23599908611345 8.23599908611345 8.23599908611345 8.23599908611345 8.23599908611344 8.23599908611345 8.23599908611344 8.23599908611345 8.23599908611345 8.23599908611345 8.23599908611344 8.23599908611345 8.23599908611345 8.23599908611345 8.23599908611344 8.23599908611345 8.23599908611345 8.23599908611345 8.23599908611345 8.23599908611345 8.23599908611345 8.23599908611345 8.2…
AP001046.5 8.23599908611344 8.23599908611345 8.23599908611345 8.23599908611345 8.23599908611345 8.23599908611344 8.23599908611345 8.23599908611344 8.23599908611345 8.23599908611345 8.23599908611345 8.23599908611344 8.23599908611345 8.23599908611345 8.23599908611345 8.23599908611344 8.23599908611345 8.23599908611345 8.23599908611345 8.23599908611345 8.23599908611345 8.23599908611345 8.235999086113…
AP2B1 8.23599908611344 10.6852571527814 8.23599908611345 8.23599908611345 8.23599908611345 8.23599908611344 8.23599908611345 8.23599908611344 8.23599908611345 8.23599908611345 8.23599908611345 8.23599908611344 8.23599908611345 8.23599908611345 8.23599908611345 8.23599908611344 8.23599908611345 8.23599908611345 8.23599908611345 8.23599908611345 8.23599908611345 8.23599908611345 8.23599908611345 8.…
AP2M1 11.439995595754 10.6852571527814 8.23599908611345 8.23599908611345 8.23599908611345 8.23599908611344 8.23599908611345 8.23599908611344 10.6456119451067 8.23599908611345 8.23599908611345 8.23599908611344 8.23599908611345 8.23599908611345 12.3724976760727 8.23599908611344 8.23599908611345 8.23599908611345 8.23599908611345 8.23599908611345 8.23599908611345 8.23599908611345 8.23599908611345 10.…
APCDD1L-AS1 8.23599908611344 9.15611730087894 8.23599908611345 8.23599908611345 8.23599908611345 8.23599908611344 8.23599908611345 8.23599908611344 8.23599908611345 8.23599908611345 8.23599908611345 8.23599908611344 8.23599908611345 8.23599908611345 8.23599908611345 8.23599908611344 8.23599908611345 8.23599908611345 8.23599908611345 8.23599908611345 8.23599908611345 8.23599908611345 8.23599908611…
APLP2 8.23599908611344 8.23599908611345 8.23599908611345 8.23599908611345 8.23599908611345 8.23599908611344 8.23599908611345 8.23599908611344 8.23599908611345 8.23599908611345 8.23599908611345 8.23599908611344 8.23599908611345 8.23599908611345 8.23599908611345 8.23599908611344 8.23599908611345 12.6546024433041 8.23599908611345 8.23599908611345 8.23599908611345 8.23599908611345 8.23599908611345 8.…
APOBEC3B 8.23599908611344 9.15611730087894 8.23599908611345 8.23599908611345 8.23599908611345 8.23599908611344 8.23599908611345 8.23599908611344 8.23599908611345 8.23599908611345 8.23599908611345 8.23599908611344 8.23599908611345 8.23599908611345 8.23599908611345 8.23599908611344 8.23599908611345 8.23599908611345 8.23599908611345 8.23599908611345 8.23599908611345 8.23599908611345 8.23599908611345…
APOC1 8.23599908611344 8.23599908611345 8.23599908611345 8.23599908611345 8.23599908611345 8.23599908611344 8.23599908611345 8.23599908611344 8.23599908611345 8.23599908611345 8.23599908611345 8.23599908611344 8.23599908611345 12.756560505452 8.23599908611345 8.23599908611344 8.23599908611345 8.23599908611345 8.23599908611345 8.23599908611345 8.23599908611345 8.23599908611345 8.23599908611345 8.2…
APOD 8.23599908611344 8.23599908611345 8.23599908611345 8.23599908611345 8.23599908611345 8.23599908611344 8.23599908611345 8.23599908611344 11.920999827675 8.23599908611345 8.23599908611345 8.23599908611344 8.23599908611345 8.23599908611345 8.23599908611345 8.23599908611344 8.23599908611345 8.23599908611345 8.23599908611345 12.4855704661663 12.4855704661663 8.23599908611345 8.23599908611345 11.4…
APOE 8.23599908611344 11.2607022132851 8.23599908611345 8.23599908611345 8.23599908611345 8.23599908611344 8.23599908611345 8.23599908611344 8.23599908611345 8.23599908611345 8.23599908611345 8.23599908611344 8.23599908611345 8.23599908611345 8.23599908611345 10.9508938300762 8.23599908611345 8.23599908611345 12.0969352631486 8.23599908611345 8.23599908611345 8.23599908611345 10.4334407192358 8.2…
APOL3 8.23599908611344 8.23599908611345 8.23599908611345 8.23599908611345 8.23599908611345 8.23599908611344 8.23599908611345 8.23599908611344 8.23599908611345 8.23599908611345 8.23599908611345 8.23599908611344 8.23599908611345 8.23599908611345 8.23599908611345 9.31535382732789 8.23599908611345 8.23599908611345 8.23599908611345 8.23599908611345 8.23599908611345 8.23599908611345 8.23599908611345 8.…
APOPT1 8.23599908611344 8.23599908611345 8.23599908611345 8.23599908611345 8.23599908611345 8.23599908611344 8.23599908611345 8.23599908611344 8.23599908611345 8.23599908611345 8.23599908611345 8.23599908611344 8.23599908611345 8.23599908611345 8.23599908611345 10.6828807226447 8.23599908611345 8.23599908611345 8.23599908611345 8.23599908611345 8.23599908611345 8.23599908611345 8.23599908611345 8…
APP 8.23599908611344 8.23599908611345 11.8061050534593 8.23599908611345 10.5786154410984 8.23599908611344 8.23599908611345 12.7116428659168 8.23599908611345 8.23599908611345 8.23599908611345 8.23599908611344 8.23599908611345 12.4502615626645 8.23599908611345 10.9508938300762 8.23599908611345 8.23599908611345 8.23599908611345 8.23599908611345 8.23599908611345 8.23599908611345 8.23599908611345 10.6…
AQR 8.23599908611344 8.23599908611345 8.23599908611345 8.23599908611345 8.23599908611345 8.23599908611344 8.23599908611345 8.23599908611344 8.23599908611345 8.23599908611345 8.23599908611345 8.23599908611344 8.23599908611345 8.23599908611345 8.23599908611345 10.3534522113155 8.23599908611345 8.23599908611345 8.23599908611345 8.23599908611345 8.23599908611345 8.23599908611345 8.23599908611345 8.23…
ARCN1 8.23599908611344 8.23599908611345 8.23599908611345 8.23599908611345 8.23599908611345 8.23599908611344 8.23599908611345 8.23599908611344 8.23599908611345 8.23599908611345 8.23599908611345 8.23599908611344 8.23599908611345 8.23599908611345 8.23599908611345 10.3534522113155 8.23599908611345 8.23599908611345 8.23599908611345 8.23599908611345 8.23599908611345 8.23599908611345 8.23599908611345 8.…
ARF1 8.23599908611344 8.23599908611345 11.1127521880891 11.529744331119 8.23599908611345 8.23599908611344 8.23599908611345 8.23599908611344 8.23599908611345 8.23599908611345 8.23599908611345 8.23599908611344 8.23599908611345 8.23599908611345 8.23599908611345 8.23599908611344 8.23599908611345 8.23599908611345 8.23599908611345 8.23599908611345 8.23599908611345 8.23599908611345 8.23599908611345 10.3…
ARF5 8.23599908611344 8.23599908611345 8.23599908611345 8.23599908611345 8.23599908611345 8.23599908611344 8.23599908611345 8.23599908611344 8.23599908611345 8.23599908611345 8.23599908611345 8.23599908611344 8.23599908611345 8.23599908611345 8.23599908611345 9.92582670877733 8.23599908611345 8.23599908611345 8.23599908611345 8.23599908611345 8.23599908611345 8.23599908611345 8.23599908611345 8.9…
ARF6 8.23599908611344 8.23599908611345 10.70382859405 8.23599908611345 8.23599908611345 8.23599908611344 8.23599908611345 8.23599908611344 8.23599908611345 8.23599908611345 8.23599908611345 8.23599908611344 8.23599908611345 8.23599908611345 8.23599908611345 10.9508938300762 8.23599908611345 8.23599908611345 8.23599908611345 8.23599908611345 8.23599908611345 8.23599908611345 8.23599908611345 8.235…
ARFGAP1 8.23599908611344 8.23599908611345 8.23599908611345 8.23599908611345 8.23599908611345 8.23599908611344 8.23599908611345 8.23599908611344 8.23599908611345 8.23599908611345 8.23599908611345 8.23599908611344 8.23599908611345 8.23599908611345 8.23599908611345 10.6828807226447 8.23599908611345 8.23599908611345 8.23599908611345 8.23599908611345 8.23599908611345 8.23599908611345 8.23599908611345 …
ARFIP2 11.7302672902917 10.9035783568733 10.4456667256511 8.23599908611345 8.23599908611345 8.23599908611344 8.23599908611345 8.23599908611344 8.23599908611345 8.23599908611345 8.23599908611345 12.381608505503 8.23599908611345 8.23599908611345 8.23599908611345 11.1768319769368 8.23599908611345 11.4304724482242 8.23599908611345 8.23599908611345 8.23599908611345 8.23599908611345 10.4334407192358 10…
ARHGAP12 11.439995595754 8.23599908611345 8.23599908611345 10.4131574938946 8.23599908611345 8.23599908611344 8.23599908611345 8.23599908611344 8.23599908611345 8.23599908611345 8.23599908611345 8.23599908611344 8.23599908611345 8.23599908611345 8.23599908611345 8.23599908611344 8.23599908611345 8.23599908611345 8.23599908611345 8.23599908611345 8.23599908611345 8.23599908611345 8.23599908611345 …
ARHGAP44 8.23599908611344 10.6852571527814 8.23599908611345 8.23599908611345 8.23599908611345 8.23599908611344 8.23599908611345 8.23599908611344 8.23599908611345 8.23599908611345 8.23599908611345 8.23599908611344 8.23599908611345 8.23599908611345 8.23599908611345 8.23599908611344 8.23599908611345 8.23599908611345 8.23599908611345 8.23599908611345 8.23599908611345 8.23599908611345 8.23599908611345…
ARHGDIA 8.23599908611344 11.9900083889968 11.2806334498132 8.23599908611345 11.7189172445235 8.23599908611344 8.23599908611345 8.23599908611344 8.23599908611345 8.23599908611345 8.23599908611345 8.23599908611344 8.23599908611345 8.23599908611345 8.23599908611345 8.23599908611344 8.23599908611345 8.23599908611345 13.7423608900851 12.5739317627895 12.5739317627895 8.23599908611345 8.23599908611345 …
ARID5A 8.23599908611344 10.9035783568733 8.23599908611345 8.23599908611345 10.8425054528224 8.23599908611344 8.23599908611345 8.23599908611344 8.23599908611345 8.23599908611345 8.23599908611345 8.23599908611344 8.23599908611345 8.23599908611345 8.23599908611345 8.23599908611344 8.23599908611345 8.23599908611345 8.23599908611345 8.23599908611345 8.23599908611345 8.23599908611345 8.23599908611345 8…
ARL17A 8.23599908611344 9.15611730087894 8.23599908611345 8.23599908611345 8.23599908611345 8.23599908611344 8.23599908611345 8.23599908611344 8.23599908611345 8.23599908611345 8.23599908611345 8.23599908611344 8.23599908611345 8.23599908611345 8.23599908611345 8.23599908611344 8.23599908611345 8.23599908611345 8.23599908611345 8.23599908611345 8.23599908611345 8.23599908611345 8.23599908611345 8…
ARL2 8.23599908611344 10.9035783568733 8.23599908611345 8.23599908611345 8.23599908611345 8.23599908611344 8.23599908611345 8.23599908611344 8.23599908611345 8.23599908611345 8.23599908611345 8.23599908611344 8.23599908611345 8.23599908611345 8.23599908611345 8.23599908611344 8.23599908611345 8.23599908611345 8.23599908611345 8.23599908611345 8.23599908611345 8.23599908611345 8.23599908611345 8.2…
ARL6IP4 8.23599908611344 11.8912953151864 8.23599908611345 8.23599908611345 11.2586117463891 8.23599908611344 8.23599908611345 8.23599908611344 11.7946699752178 8.23599908611345 8.23599908611345 13.6537811779137 8.23599908611345 8.23599908611345 8.23599908611345 8.23599908611344 8.23599908611345 8.23599908611345 8.23599908611345 8.23599908611345 8.23599908611345 8.23599908611345 8.23599908611345 …
ARL6IP5 8.23599908611344 10.1144541134062 8.23599908611345 8.23599908611345 8.23599908611345 8.23599908611344 8.23599908611345 8.23599908611344 8.23599908611345 8.23599908611345 8.23599908611345 8.23599908611344 8.23599908611345 8.23599908611345 8.23599908611345 8.23599908611344 8.23599908611345 8.23599908611345 8.23599908611345 8.23599908611345 8.23599908611345 8.23599908611345 8.23599908611345 …
ARMC5 8.23599908611344 10.6852571527814 10.70382859405 8.23599908611345 8.23599908611345 8.23599908611344 8.23599908611345 8.23599908611344 8.23599908611345 8.23599908611345 8.23599908611345 8.23599908611344 8.23599908611345 8.23599908611345 8.23599908611345 8.23599908611344 8.23599908611345 8.23599908611345 8.23599908611345 8.23599908611345 8.23599908611345 8.23599908611345 8.23599908611345 8.23…
ARMC6 8.23599908611344 11.5467323168929 8.23599908611345 8.23599908611345 8.23599908611345 8.23599908611344 8.23599908611345 8.23599908611344 8.23599908611345 8.23599908611345 8.23599908611345 8.23599908611344 8.23599908611345 8.23599908611345 8.23599908611345 8.23599908611344 8.23599908611345 8.23599908611345 8.23599908611345 8.23599908611345 8.23599908611345 8.23599908611345 8.23599908611345 8.…
ARPC3 11.439995595754 11.7853286823617 8.23599908611345 8.23599908611345 8.23599908611345 8.23599908611344 8.23599908611345 8.23599908611344 8.23599908611345 8.23599908611345 8.23599908611345 8.23599908611344 8.23599908611345 8.23599908611345 8.23599908611345 8.23599908611344 8.23599908611345 8.23599908611345 8.23599908611345 11.470210490591 11.470210490591 8.23599908611345 8.23599908611345 8.235…
ARPP19 8.23599908611344 10.6852571527814 10.4456667256511 8.23599908611345 8.23599908611345 8.23599908611344 8.23599908611345 8.23599908611344 8.23599908611345 8.23599908611345 8.23599908611345 8.23599908611344 8.23599908611345 8.23599908611345 8.23599908611345 8.23599908611344 8.23599908611345 8.23599908611345 8.23599908611345 8.23599908611345 8.23599908611345 8.23599908611345 8.23599908611345 8…
ARRDC1 8.23599908611344 10.6852571527814 8.23599908611345 8.23599908611345 8.23599908611345 8.23599908611344 8.23599908611345 8.23599908611344 8.23599908611345 8.23599908611345 8.23599908611345 8.23599908611344 8.23599908611345 8.23599908611345 8.23599908611345 8.23599908611344 8.23599908611345 8.23599908611345 8.23599908611345 8.23599908611345 8.23599908611345 8.23599908611345 8.23599908611345 1…
ARSD 8.23599908611344 10.9035783568733 8.23599908611345 8.23599908611345 11.5811807379931 8.23599908611344 8.23599908611345 8.23599908611344 8.23599908611345 8.23599908611345 8.23599908611345 8.23599908611344 8.23599908611345 8.23599908611345 8.23599908611345 8.23599908611344 8.23599908611345 8.23599908611345 8.23599908611345 8.23599908611345 8.23599908611345 10.5083910439992 8.23599908611345 10.…
ASAP3 8.23599908611344 10.4279032186565 8.23599908611345 8.23599908611345 8.23599908611345 8.23599908611344 8.23599908611345 8.23599908611344 8.23599908611345 13.0658622154318 8.23599908611345 8.23599908611344 8.23599908611345 12.756560505452 8.23599908611345 8.23599908611344 8.23599908611345 8.23599908611345 8.23599908611345 8.23599908611345 8.23599908611345 8.23599908611345 8.23599908611345 8.2…
ASGR1 8.23599908611344 8.23599908611345 8.23599908611345 8.23599908611345 8.23599908611345 8.23599908611344 8.23599908611345 8.23599908611344 8.23599908611345 8.23599908611345 8.23599908611345 8.23599908611344 8.23599908611345 8.23599908611345 8.23599908611345 8.23599908611344 8.23599908611345 8.23599908611345 8.23599908611345 8.23599908611345 8.23599908611345 8.23599908611345 8.23599908611345 8.…
ASMTL 8.23599908611344 8.23599908611345 8.23599908611345 8.23599908611345 8.23599908611345 8.23599908611344 8.23599908611345 8.23599908611344 8.23599908611345 8.23599908611345 8.23599908611345 8.23599908611344 8.23599908611345 8.23599908611345 8.23599908611345 11.3721306419082 8.23599908611345 8.23599908611345 8.23599908611345 8.23599908611345 8.23599908611345 8.23599908611345 8.23599908611345 8.…
ASUN 8.23599908611344 8.23599908611345 8.23599908611345 8.23599908611345 8.23599908611345 8.23599908611344 8.23599908611345 8.23599908611344 8.23599908611345 8.23599908611345 8.23599908611345 8.23599908611344 8.23599908611345 8.23599908611345 8.23599908611345 9.31535382732789 8.23599908611345 8.23599908611345 8.23599908611345 8.23599908611345 8.23599908611345 8.23599908611345 8.23599908611345 8.2…
ATIC 8.23599908611344 10.4279032186565 8.23599908611345 8.23599908611345 8.23599908611345 8.23599908611344 8.23599908611345 8.23599908611344 8.23599908611345 8.23599908611345 8.23599908611345 8.23599908611344 8.23599908611345 8.23599908611345 8.23599908611345 8.23599908611344 8.23599908611345 8.23599908611345 8.23599908611345 8.23599908611345 8.23599908611345 8.23599908611345 8.23599908611345 8.2…
ATP13A2 8.23599908611344 8.23599908611345 8.23599908611345 8.23599908611345 8.23599908611345 8.23599908611344 8.23599908611345 8.23599908611344 8.23599908611345 8.23599908611345 8.23599908611345 8.23599908611344 12.3251497437396 8.23599908611345 8.23599908611345 10.9508938300762 8.23599908611345 8.23599908611345 8.23599908611345 8.23599908611345 8.23599908611345 8.23599908611345 8.23599908611345 …
ATP1A1 12.9166180587621 8.23599908611345 12.6854085957978 12.9173545546783 12.9612687412651 13.9738551130996 14.5952327976022 8.23599908611344 8.23599908611345 8.23599908611345 8.23599908611345 13.6537811779137 8.23599908611345 8.23599908611345 8.23599908611345 8.23599908611344 8.23599908611345 8.23599908611345 8.23599908611345 8.23599908611345 8.23599908611345 11.7878174321464 11.7918100565042 1…
ATP5A1 8.23599908611344 8.23599908611345 8.23599908611345 8.23599908611345 8.23599908611345 8.23599908611344 8.23599908611345 8.23599908611344 10.9121867227956 12.3623244751185 8.23599908611345 8.23599908611344 8.23599908611345 8.23599908611345 8.23599908611345 8.23599908611344 8.23599908611345 8.23599908611345 8.23599908611345 8.23599908611345 8.23599908611345 9.95791453237782 8.23599908611345 9…
ATP5D 8.23599908611344 8.23599908611345 8.23599908611345 8.23599908611345 11.0655087107032 8.23599908611344 8.23599908611345 8.23599908611344 10.9121867227956 8.23599908611345 8.23599908611345 8.23599908611344 8.23599908611345 8.23599908611345 8.23599908611345 8.23599908611344 8.23599908611345 8.23599908611345 8.23599908611345 8.23599908611345 8.23599908611345 8.23599908611345 8.23599908611345 8.…
ATP5E 8.23599908611344 8.23599908611345 8.23599908611345 8.23599908611345 8.23599908611345 8.23599908611344 8.23599908611345 8.23599908611344 8.23599908611345 8.23599908611345 8.23599908611345 8.23599908611344 8.23599908611345 8.23599908611345 8.23599908611345 10.6828807226447 8.23599908611345 8.23599908611345 8.23599908611345 8.23599908611345 8.23599908611345 11.0698962286441 8.23599908611345 9.…
ATP6AP1 8.23599908611344 8.23599908611345 12.4236095336801 8.23599908611345 8.23599908611345 14.2323768282724 8.23599908611345 8.23599908611344 12.4260820450516 8.23599908611345 8.23599908611345 8.23599908611344 8.23599908611345 8.23599908611345 8.23599908611345 12.4693850233991 8.23599908611345 13.3071526606572 8.23599908611345 8.23599908611345 8.23599908611345 12.5132345413696 8.23599908611345 …
ATP6V0B 8.23599908611344 11.6709573435225 8.23599908611345 8.23599908611345 12.3477704586961 8.23599908611344 8.23599908611345 8.23599908611344 8.23599908611345 8.23599908611345 8.23599908611345 8.23599908611344 8.23599908611345 8.23599908611345 8.23599908611345 8.23599908611344 8.23599908611345 8.23599908611345 8.23599908611345 11.7983022135656 11.7983022135656 8.23599908611345 10.9884574240539 …
ATP6V1D 8.23599908611344 8.23599908611345 8.23599908611345 10.4131574938946 8.23599908611345 8.23599908611344 8.23599908611345 8.23599908611344 8.23599908611345 8.23599908611345 8.23599908611345 8.23599908611344 8.23599908611345 8.23599908611345 8.23599908611345 8.23599908611344 8.23599908611345 8.23599908611345 8.23599908611345 8.23599908611345 8.23599908611345 8.23599908611345 8.23599908611345 …
ATP6V1E1 8.23599908611344 8.23599908611345 8.23599908611345 11.529744331119 10.5786154410984 8.23599908611344 8.23599908611345 8.23599908611344 8.23599908611345 8.23599908611345 8.23599908611345 8.23599908611344 8.23599908611345 8.23599908611345 8.23599908611345 8.23599908611344 8.23599908611345 8.23599908611345 8.23599908611345 8.23599908611345 8.23599908611345 8.23599908611345 8.23599908611345 …
ATPIF1 8.23599908611344 8.23599908611345 8.23599908611345 11.529744331119 10.5786154410984 8.23599908611344 8.23599908611345 8.23599908611344 8.23599908611345 8.23599908611345 8.23599908611345 8.23599908611344 8.23599908611345 8.23599908611345 8.23599908611345 8.23599908611344 8.23599908611345 8.23599908611345 8.23599908611345 8.23599908611345 8.23599908611345 8.23599908611345 8.23599908611345 8.…
AZGP1 8.23599908611344 11.8912953151864 11.8061050534593 8.23599908611345 12.3477704586961 8.23599908611344 8.23599908611345 13.0205434673199 8.23599908611345 8.23599908611345 8.23599908611345 8.23599908611344 8.23599908611345 8.23599908611345 8.23599908611345 8.23599908611344 8.23599908611345 8.23599908611345 8.23599908611345 12.2907410928936 12.2907410928936 8.23599908611345 8.23599908611345 11…
B2M 8.23599908611344 8.23599908611345 8.23599908611345 11.7680487384329 11.4288928367116 8.23599908611344 8.23599908611345 8.23599908611344 10.9121867227956 8.23599908611345 8.23599908611345 8.23599908611344 8.23599908611345 8.23599908611345 8.23599908611345 8.23599908611344 8.23599908611345 8.23599908611345 8.23599908611345 8.23599908611345 8.23599908611345 8.23599908611345 8.23599908611345 9.80…
B3GAT3 8.23599908611344 8.23599908611345 8.23599908611345 11.2441341235413 8.23599908611345 8.23599908611344 8.23599908611345 8.23599908611344 11.1371026724908 8.23599908611345 8.23599908611345 8.23599908611344 8.23599908611345 8.23599908611345 8.23599908611345 8.23599908611344 8.23599908611345 8.23599908611345 8.23599908611345 8.23599908611345 8.23599908611345 8.23599908611345 8.23599908611345 1…
B9D2 8.23599908611344 8.23599908611345 8.23599908611345 8.23599908611345 8.23599908611345 8.23599908611344 8.23599908611345 8.23599908611344 8.23599908611345 8.23599908611345 8.23599908611345 8.23599908611344 8.23599908611345 8.23599908611345 8.23599908611345 8.23599908611344 8.23599908611345 8.23599908611345 8.23599908611345 8.23599908611345 8.23599908611345 8.23599908611345 8.23599908611345 8.2…
BAI1 8.23599908611344 8.23599908611345 8.23599908611345 10.8876657910338 8.23599908611345 8.23599908611344 8.23599908611345 8.23599908611344 8.23599908611345 8.23599908611345 8.23599908611345 8.23599908611344 8.23599908611345 8.23599908611345 8.23599908611345 8.23599908611344 8.23599908611345 8.23599908611345 8.23599908611345 8.23599908611345 8.23599908611345 8.23599908611345 8.23599908611345 8.2…
BCAM 8.23599908611344 8.23599908611345 8.23599908611345 11.529744331119 11.0655087107032 8.23599908611344 8.23599908611345 8.23599908611344 8.23599908611345 8.23599908611345 8.23599908611345 8.23599908611344 8.23599908611345 8.23599908611345 8.23599908611345 8.23599908611344 8.23599908611345 8.23599908611345 8.23599908611345 8.23599908611345 8.23599908611345 11.5857837802282 10.6430752633952 10.6…
BCAP29 8.23599908611344 8.23599908611345 8.23599908611345 11.529744331119 8.23599908611345 8.23599908611344 8.23599908611345 8.23599908611344 8.23599908611345 8.23599908611345 8.23599908611345 8.23599908611344 8.23599908611345 8.23599908611345 8.23599908611345 8.23599908611344 8.23599908611345 8.23599908611345 8.23599908611345 8.23599908611345 8.23599908611345 8.23599908611345 8.23599908611345 8.…
BCAP31 8.23599908611344 8.23599908611345 8.23599908611345 8.23599908611345 8.23599908611345 8.23599908611344 8.23599908611345 8.23599908611344 11.3316375041672 8.23599908611345 8.23599908611345 8.23599908611344 8.23599908611345 8.23599908611345 8.23599908611345 8.23599908611344 8.23599908611345 8.23599908611345 8.23599908611345 12.1824800616137 12.1824800616137 11.7878174321464 8.23599908611345 1…
BCAR1 8.23599908611344 11.2607022132851 8.23599908611345 8.23599908611345 8.23599908611345 8.23599908611344 8.23599908611345 8.23599908611344 10.6456119451067 8.23599908611345 8.23599908611345 8.23599908611344 8.23599908611345 8.23599908611345 8.23599908611345 8.23599908611344 8.23599908611345 8.23599908611345 8.23599908611345 8.23599908611345 8.23599908611345 8.23599908611345 8.23599908611345 8.…
BCKDK 8.23599908611344 10.6852571527814 8.23599908611345 8.23599908611345 8.23599908611345 8.23599908611344 8.23599908611345 8.23599908611344 8.23599908611345 8.23599908611345 8.23599908611345 8.23599908611344 8.23599908611345 8.23599908611345 8.23599908611345 8.23599908611344 8.23599908611345 8.23599908611345 8.23599908611345 8.23599908611345 8.23599908611345 8.23599908611345 8.23599908611345 8.…
BCL2L1 11.9718048211495 11.093162464594 8.23599908611345 8.23599908611345 8.23599908611345 12.6919183460255 13.425006919907 8.23599908611344 8.23599908611345 8.23599908611345 8.23599908611345 8.23599908611344 8.23599908611345 8.23599908611345 8.23599908611345 10.9508938300762 8.23599908611345 8.23599908611345 8.23599908611345 8.23599908611345 8.23599908611345 10.2592501111813 8.23599908611345 8.2…
BGN 8.23599908611344 11.2607022132851 11.6915747635339 8.23599908611345 8.23599908611345 8.23599908611344 8.23599908611345 8.23599908611344 11.5030306046264 8.23599908611345 8.23599908611345 8.23599908611344 11.9380941812374 8.23599908611345 8.23599908611345 8.23599908611344 8.23599908611345 12.9063495785882 8.23599908611345 8.23599908611345 8.23599908611345 8.23599908611345 8.23599908611345 10.5…
BIK 12.3595128024376 11.5467323168929 8.23599908611345 8.23599908611345 8.23599908611345 8.23599908611344 8.23599908611345 8.23599908611344 8.23599908611345 8.23599908611345 8.23599908611345 8.23599908611344 8.23599908611345 8.23599908611345 8.23599908611345 8.23599908611344 8.23599908611345 8.23599908611345 8.23599908611345 8.23599908611345 8.23599908611345 11.5857837802282 8.23599908611345 8.23…
BMI1 8.23599908611344 8.23599908611345 8.23599908611345 8.23599908611345 8.23599908611345 8.23599908611344 8.23599908611345 8.23599908611344 8.23599908611345 8.23599908611345 8.23599908611345 8.23599908611344 8.23599908611345 8.23599908611345 8.23599908611345 8.23599908611344 8.23599908611345 8.23599908611345 8.23599908611345 8.23599908611345 8.23599908611345 8.23599908611345 8.23599908611345 8.2…
BPTF 8.23599908611344 8.23599908611345 8.23599908611345 12.4542450807372 8.23599908611345 8.23599908611344 8.23599908611345 8.23599908611344 8.23599908611345 8.23599908611345 8.23599908611345 8.23599908611344 8.23599908611345 8.23599908611345 8.23599908611345 8.23599908611344 8.23599908611345 8.23599908611345 8.23599908611345 8.23599908611345 8.23599908611345 8.23599908611345 8.23599908611345 8.2…
BRD2 11.9718048211495 8.23599908611345 8.23599908611345 8.23599908611345 8.23599908611345 8.23599908611344 8.23599908611345 8.23599908611344 8.23599908611345 8.23599908611345 8.23599908611345 8.23599908611344 8.23599908611345 8.23599908611345 8.23599908611345 11.6977655779261 8.23599908611345 12.5100754331546 8.23599908611345 8.23599908611345 8.23599908611345 11.0698962286441 11.1343960395828 10.…
BRI3 11.9718048211495 8.23599908611345 8.23599908611345 11.7680487384329 8.23599908611345 8.23599908611344 8.23599908611345 8.23599908611344 11.3316375041672 8.23599908611345 8.23599908611345 8.23599908611344 8.23599908611345 8.23599908611345 8.23599908611345 8.23599908611344 8.23599908611345 8.23599908611345 8.23599908611345 11.6435629803152 11.6435629803152 8.23599908611345 10.6430752633952 8.2…
BSG 8.23599908611344 8.23599908611345 10.9227305285073 12.1515654274537 8.23599908611345 8.23599908611344 8.23599908611345 8.23599908611344 8.23599908611345 8.23599908611345 8.23599908611345 8.23599908611344 8.23599908611345 8.23599908611345 13.0762730274195 8.23599908611344 8.23599908611345 8.23599908611345 13.6141359649947 12.1824800616137 12.1824800616137 11.0698962286441 11.5002301604104 10.5…
BTF3 8.23599908611344 11.2607022132851 8.23599908611345 8.23599908611345 8.23599908611345 8.23599908611344 8.23599908611345 8.23599908611344 8.23599908611345 8.23599908611345 8.23599908611345 8.23599908611344 8.23599908611345 8.23599908611345 8.23599908611345 8.23599908611344 8.23599908611345 8.23599908611345 8.23599908611345 8.23599908611345 8.23599908611345 8.23599908611345 8.23599908611345 8.2…
BTG2 8.23599908611344 11.093162464594 8.23599908611345 8.23599908611345 8.23599908611345 8.23599908611344 8.23599908611345 8.23599908611344 8.23599908611345 8.23599908611345 8.23599908611345 8.23599908611344 8.23599908611345 8.23599908611345 8.23599908611345 8.23599908611344 8.23599908611345 11.7205321568252 8.23599908611345 8.23599908611345 8.23599908611345 8.23599908611345 8.23599908611345 10.3…
C11orf96 8.23599908611344 11.2607022132851 8.23599908611345 8.23599908611345 8.23599908611345 8.23599908611344 8.23599908611345 12.8743448989837 12.3382322167131 8.23599908611345 8.23599908611345 8.23599908611344 8.23599908611345 8.23599908611345 8.23599908611345 8.23599908611344 8.23599908611345 8.23599908611345 12.2771150676125 8.23599908611345 8.23599908611345 8.23599908611345 8.23599908611345…
C12orf57 11.9718048211495 10.9035783568733 11.4309994643864 8.23599908611345 11.2586117463891 8.23599908611344 8.23599908611345 8.23599908611344 8.23599908611345 8.23599908611345 8.23599908611345 13.9111797734428 8.23599908611345 8.23599908611345 8.23599908611345 11.3721306419082 8.23599908611345 8.23599908611345 8.23599908611345 8.23599908611345 8.23599908611345 11.3507774568252 8.23599908611345…
C16orf13 8.23599908611344 8.23599908611345 8.23599908611345 11.2441341235413 11.0655087107032 8.23599908611344 8.23599908611345 8.23599908611344 8.23599908611345 8.23599908611345 8.23599908611345 8.23599908611344 8.23599908611345 8.23599908611345 8.23599908611345 8.23599908611344 8.23599908611345 8.23599908611345 8.23599908611345 8.23599908611345 8.23599908611345 10.7207769954256 8.23599908611345…
C19orf43 8.23599908611344 8.23599908611345 8.23599908611345 11.2441341235413 8.23599908611345 8.23599908611344 8.23599908611345 8.23599908611344 8.23599908611345 8.23599908611345 8.23599908611345 8.23599908611344 8.23599908611345 8.23599908611345 8.23599908611345 8.23599908611344 8.23599908611345 8.23599908611345 8.23599908611345 8.23599908611345 8.23599908611345 8.23599908611345 10.1880799027495…
C19orf60 8.23599908611344 8.23599908611345 10.70382859405 8.23599908611345 8.23599908611345 8.23599908611344 8.23599908611345 8.23599908611344 8.23599908611345 8.23599908611345 8.23599908611345 8.23599908611344 8.23599908611345 8.23599908611345 8.23599908611345 12.4693850233991 8.23599908611345 8.23599908611345 8.23599908611345 8.23599908611345 8.23599908611345 8.23599908611345 8.23599908611345 8…
C19orf70 8.23599908611344 8.23599908611345 8.23599908611345 8.23599908611345 8.23599908611345 8.23599908611344 8.23599908611345 8.23599908611344 8.23599908611345 8.23599908611345 8.23599908611345 8.23599908611344 8.23599908611345 8.23599908611345 8.23599908611345 8.23599908611344 14.543042756118 8.23599908611345 8.23599908611345 11.2731466430237 11.2731466430237 8.23599908611345 8.23599908611345 …
C1orf122 8.23599908611344 10.9035783568733 8.23599908611345 8.23599908611345 8.23599908611345 8.23599908611344 8.23599908611345 8.23599908611344 8.23599908611345 8.23599908611345 8.23599908611345 8.23599908611344 8.23599908611345 8.23599908611345 8.23599908611345 8.23599908611344 8.23599908611345 8.23599908611345 8.23599908611345 8.23599908611345 8.23599908611345 8.23599908611345 8.23599908611345…
C1orf198 8.23599908611344 8.23599908611345 8.23599908611345 8.23599908611345 8.23599908611345 8.23599908611344 8.23599908611345 8.23599908611344 8.23599908611345 8.23599908611345 8.23599908611345 8.23599908611344 11.7819592227804 8.23599908611345 12.3724976760727 8.23599908611344 8.23599908611345 8.23599908611345 8.23599908611345 8.23599908611345 8.23599908611345 10.7207769954256 8.23599908611345…
C1QTNF6 8.23599908611344 10.6852571527814 8.23599908611345 8.23599908611345 8.23599908611345 8.23599908611344 8.23599908611345 8.23599908611344 8.23599908611345 8.23599908611345 8.23599908611345 8.23599908611344 8.23599908611345 8.23599908611345 8.23599908611345 8.23599908611344 8.23599908611345 8.23599908611345 8.23599908611345 8.23599908611345 8.23599908611345 8.23599908611345 8.23599908611345 …
C21orf2 8.23599908611344 11.093162464594 8.23599908611345 8.23599908611345 8.23599908611345 8.23599908611344 8.23599908611345 8.23599908611344 8.23599908611345 8.23599908611345 8.23599908611345 8.23599908611344 8.23599908611345 12.4502615626645 8.23599908611345 8.23599908611344 8.23599908611345 8.23599908611345 8.23599908611345 8.23599908611345 8.23599908611345 8.23599908611345 8.23599908611345 8…
C21orf33 8.23599908611344 8.23599908611345 8.23599908611345 8.23599908611345 8.23599908611345 8.23599908611344 8.23599908611345 8.23599908611344 8.23599908611345 8.23599908611345 8.23599908611345 8.23599908611344 8.23599908611345 8.23599908611345 8.23599908611345 11.9632659304502 8.23599908611345 8.23599908611345 8.23599908611345 8.23599908611345 8.23599908611345 8.23599908611345 8.23599908611345…
C2orf42 8.23599908611344 11.093162464594 8.23599908611345 8.23599908611345 8.23599908611345 8.23599908611344 8.23599908611345 8.23599908611344 8.23599908611345 8.23599908611345 8.23599908611345 8.23599908611344 8.23599908611345 8.23599908611345 8.23599908611345 8.23599908611344 8.23599908611345 8.23599908611345 8.23599908611345 8.23599908611345 8.23599908611345 8.23599908611345 8.23599908611345 8…
C4A 8.23599908611344 10.1144541134062 8.23599908611345 8.23599908611345 8.23599908611345 8.23599908611344 8.23599908611345 8.23599908611344 8.23599908611345 8.23599908611345 8.23599908611345 8.23599908611344 8.23599908611345 8.23599908611345 8.23599908611345 8.23599908611344 8.23599908611345 8.23599908611345 8.23599908611345 8.23599908611345 8.23599908611345 8.23599908611345 8.23599908611345 8.23…
C4B 8.23599908611344 12.7786755498996 8.23599908611345 8.23599908611345 12.3477704586961 8.23599908611344 8.23599908611345 8.23599908611344 8.23599908611345 8.23599908611345 8.23599908611345 13.9111797734428 8.23599908611345 8.23599908611345 8.23599908611345 13.4737155785946 8.23599908611345 8.23599908611345 8.23599908611345 8.23599908611345 8.23599908611345 8.23599908611345 11.6041104202849 8.23…
C4orf48 8.23599908611344 8.23599908611345 8.23599908611345 8.23599908611345 8.23599908611345 8.23599908611344 8.23599908611345 11.7750721021371 10.6456119451067 8.23599908611345 8.23599908611345 8.23599908611344 8.23599908611345 8.23599908611345 8.23599908611345 10.9508938300762 8.23599908611345 8.23599908611345 8.23599908611345 8.23599908611345 8.23599908611345 8.23599908611345 8.23599908611345 …
C9orf16 8.23599908611344 8.23599908611345 10.4456667256511 8.23599908611345 8.23599908611345 8.23599908611344 8.23599908611345 8.23599908611344 11.3316375041672 8.23599908611345 8.23599908611345 8.23599908611344 8.23599908611345 8.23599908611345 8.23599908611345 8.23599908611344 8.23599908611345 8.23599908611345 8.23599908611345 8.23599908611345 8.23599908611345 8.23599908611345 8.23599908611345 …
CACFD1 8.23599908611344 8.23599908611345 8.23599908611345 10.8876657910338 8.23599908611345 8.23599908611344 8.23599908611345 8.23599908611344 8.23599908611345 8.23599908611345 8.23599908611345 8.23599908611344 12.3251497437396 8.23599908611345 8.23599908611345 8.23599908611344 8.23599908611345 8.23599908611345 8.23599908611345 8.23599908611345 8.23599908611345 8.23599908611345 8.23599908611345 8…
CALD1 8.23599908611344 11.093162464594 8.23599908611345 8.23599908611345 8.23599908611345 8.23599908611344 8.23599908611345 8.23599908611344 8.23599908611345 8.23599908611345 8.23599908611345 8.23599908611344 8.23599908611345 8.23599908611345 8.23599908611345 8.23599908611344 8.23599908611345 8.23599908611345 8.23599908611345 8.23599908611345 8.23599908611345 8.23599908611345 8.23599908611345 9.8…
CALM2 8.23599908611344 8.23599908611345 8.23599908611345 8.23599908611345 8.23599908611345 8.23599908611344 8.23599908611345 8.23599908611344 8.23599908611345 8.23599908611345 8.23599908611345 8.23599908611344 8.23599908611345 8.23599908611345 8.23599908611345 11.3721306419082 8.23599908611345 8.23599908611345 8.23599908611345 8.23599908611345 8.23599908611345 8.23599908611345 8.23599908611345 8.…
CALR 8.23599908611344 12.3286180703113 8.23599908611345 8.23599908611345 13.4310275262623 8.23599908611344 8.23599908611345 8.23599908611344 13.9573664711267 8.23599908611345 8.23599908611345 14.5637050445382 8.23599908611345 8.23599908611345 14.4234546334427 12.9694124195526 8.23599908611345 8.23599908611345 8.23599908611345 13.6231237748275 13.6231237748275 12.0460511986604 12.5325000608957 12.…
CANT1 11.7302672902917 10.6852571527814 8.23599908611345 8.23599908611345 8.23599908611345 8.23599908611344 8.23599908611345 8.23599908611344 8.23599908611345 8.23599908611345 8.23599908611345 8.23599908611344 8.23599908611345 8.23599908611345 8.23599908611345 8.23599908611344 8.23599908611345 8.23599908611345 8.23599908611345 8.23599908611345 8.23599908611345 8.23599908611345 8.23599908611345 8.…
CAPNS1 8.23599908611344 11.6709573435225 11.4309994643864 8.23599908611345 8.23599908611345 8.23599908611344 13.425006919907 8.23599908611344 8.23599908611345 8.23599908611345 8.23599908611345 8.23599908611344 8.23599908611345 8.23599908611345 8.23599908611345 11.3721306419082 8.23599908611345 8.23599908611345 8.23599908611345 11.9380405438277 11.9380405438277 12.1956479687392 11.2669186860845 10…
CARHSP1 8.23599908611344 8.23599908611345 8.23599908611345 10.8876657910338 8.23599908611345 8.23599908611344 8.23599908611345 8.23599908611344 8.23599908611345 8.23599908611345 8.23599908611345 8.23599908611344 8.23599908611345 8.23599908611345 8.23599908611345 8.23599908611344 8.23599908611345 8.23599908611345 8.23599908611345 10.773488111172 10.773488111172 8.23599908611345 8.23599908611345 8.…
CARS2 8.23599908611344 8.23599908611345 8.23599908611345 11.2441341235413 8.23599908611345 8.23599908611344 8.23599908611345 8.23599908611344 8.23599908611345 8.23599908611345 8.23599908611345 8.23599908611344 8.23599908611345 8.23599908611345 8.23599908611345 8.23599908611344 8.23599908611345 8.23599908611345 8.23599908611345 8.23599908611345 8.23599908611345 8.23599908611345 8.23599908611345 8.…
CASC4 8.23599908611344 8.23599908611345 8.23599908611345 10.8876657910338 8.23599908611345 8.23599908611344 8.23599908611345 8.23599908611344 8.23599908611345 8.23599908611345 8.23599908611345 8.23599908611344 8.23599908611345 8.23599908611345 8.23599908611345 8.23599908611344 8.23599908611345 8.23599908611345 8.23599908611345 8.23599908611345 8.23599908611345 8.23599908611345 8.23599908611345 8.…
CASKIN2 8.23599908611344 8.23599908611345 8.23599908611345 8.23599908611345 8.23599908611345 8.23599908611344 8.23599908611345 8.23599908611344 8.23599908611345 8.23599908611345 8.23599908611345 8.23599908611344 8.23599908611345 8.23599908611345 8.23599908611345 8.23599908611344 8.23599908611345 8.23599908611345 8.23599908611345 8.23599908611345 8.23599908611345 8.23599908611345 10.4334407192358 …
CAST 8.23599908611344 8.23599908611345 8.23599908611345 8.23599908611345 8.23599908611345 8.23599908611344 8.23599908611345 8.23599908611344 8.23599908611345 8.23599908611345 8.23599908611345 8.23599908611344 8.23599908611345 8.23599908611345 8.23599908611345 11.1768319769368 8.23599908611345 8.23599908611345 8.23599908611345 8.23599908611345 8.23599908611345 8.23599908611345 8.23599908611345 8.2…
CASZ1 8.23599908611344 8.23599908611345 8.23599908611345 8.23599908611345 8.23599908611345 8.23599908611344 8.23599908611345 8.23599908611344 8.23599908611345 8.23599908611345 8.23599908611345 8.23599908611344 8.23599908611345 8.23599908611345 8.23599908611345 10.6828807226447 8.23599908611345 8.23599908611345 8.23599908611345 8.23599908611345 8.23599908611345 8.23599908611345 8.23599908611345 8.…
CAT 8.23599908611344 8.23599908611345 8.23599908611345 8.23599908611345 8.23599908611345 8.23599908611344 8.23599908611345 8.23599908611344 8.23599908611345 8.23599908611345 8.23599908611345 8.23599908611344 8.23599908611345 8.23599908611345 10.9429159771699 9.92582670877733 8.23599908611345 8.23599908611345 8.23599908611345 8.23599908611345 8.23599908611345 8.23599908611345 8.23599908611345 8.23…
CATIP 8.23599908611344 10.4279032186565 8.23599908611345 8.23599908611345 8.23599908611345 8.23599908611344 8.23599908611345 8.23599908611344 8.23599908611345 8.23599908611345 8.23599908611345 8.23599908611344 8.23599908611345 8.23599908611345 8.23599908611345 8.23599908611344 8.23599908611345 8.23599908611345 8.23599908611345 8.23599908611345 8.23599908611345 8.23599908611345 8.23599908611345 8.…
CBLC 8.23599908611344 8.23599908611345 8.23599908611345 11.529744331119 8.23599908611345 8.23599908611344 8.23599908611345 8.23599908611344 8.23599908611345 8.23599908611345 8.23599908611345 8.23599908611344 8.23599908611345 8.23599908611345 8.23599908611345 8.23599908611344 8.23599908611345 8.23599908611345 8.23599908611345 8.23599908611345 8.23599908611345 8.23599908611345 8.23599908611345 8.23…
CBR1 8.23599908611344 8.23599908611345 8.23599908611345 8.23599908611345 8.23599908611345 8.23599908611344 8.23599908611345 8.23599908611344 8.23599908611345 8.23599908611345 8.23599908611345 8.23599908611344 8.23599908611345 8.23599908611345 8.23599908611345 11.8366146859949 8.23599908611345 8.23599908611345 8.23599908611345 8.23599908611345 8.23599908611345 8.23599908611345 8.23599908611345 8.2…
CBX3 8.23599908611344 8.23599908611345 8.23599908611345 8.23599908611345 8.23599908611345 8.23599908611344 8.23599908611345 8.23599908611344 8.23599908611345 8.23599908611345 8.23599908611345 8.23599908611344 8.23599908611345 8.23599908611345 8.23599908611345 8.23599908611344 8.23599908611345 8.23599908611345 8.23599908611345 8.23599908611345 8.23599908611345 8.23599908611345 8.23599908611345 8.2…
CBX7 8.23599908611344 8.23599908611345 8.23599908611345 8.23599908611345 8.23599908611345 8.23599908611344 8.23599908611345 8.23599908611344 8.23599908611345 8.23599908611345 8.23599908611345 8.23599908611344 8.23599908611345 8.23599908611345 8.23599908611345 8.23599908611344 8.23599908611345 8.23599908611345 8.23599908611345 8.23599908611345 8.23599908611345 8.23599908611345 8.23599908611345 8.2…
CC2D1A 8.23599908611344 8.23599908611345 8.23599908611345 8.23599908611345 8.23599908611345 8.23599908611344 8.23599908611345 8.23599908611344 8.23599908611345 8.23599908611345 8.23599908611345 8.23599908611344 8.23599908611345 8.23599908611345 8.23599908611345 10.9508938300762 8.23599908611345 8.23599908611345 8.23599908611345 8.23599908611345 8.23599908611345 8.23599908611345 10.4334407192358 8…
CCDC186 8.23599908611344 8.23599908611345 8.23599908611345 8.23599908611345 8.23599908611345 8.23599908611344 8.23599908611345 8.23599908611344 8.23599908611345 8.23599908611345 8.23599908611345 8.23599908611344 8.23599908611345 8.23599908611345 8.23599908611345 11.1768319769368 8.23599908611345 8.23599908611345 8.23599908611345 8.23599908611345 8.23599908611345 8.23599908611345 8.23599908611345 …
CCDC47 8.23599908611344 8.23599908611345 8.23599908611345 11.529744331119 8.23599908611345 8.23599908611344 8.23599908611345 8.23599908611344 8.23599908611345 8.23599908611345 8.23599908611345 8.23599908611344 8.23599908611345 8.23599908611345 8.23599908611345 8.23599908611344 8.23599908611345 8.23599908611345 8.23599908611345 8.23599908611345 8.23599908611345 8.23599908611345 8.23599908611345 8.…
CCDC53 8.23599908611344 8.23599908611345 8.23599908611345 11.7680487384329 8.23599908611345 8.23599908611344 8.23599908611345 8.23599908611344 8.23599908611345 8.23599908611345 8.23599908611345 8.23599908611344 8.23599908611345 8.23599908611345 8.23599908611345 8.23599908611344 8.23599908611345 8.23599908611345 8.23599908611345 8.23599908611345 8.23599908611345 8.23599908611345 8.23599908611345 8…
CCDC9 8.23599908611344 8.23599908611345 8.23599908611345 10.8876657910338 8.23599908611345 8.23599908611344 8.23599908611345 8.23599908611344 11.1371026724908 8.23599908611345 8.23599908611345 8.23599908611344 8.23599908611345 8.23599908611345 8.23599908611345 8.23599908611344 8.23599908611345 8.23599908611345 8.23599908611345 8.23599908611345 8.23599908611345 8.23599908611345 9.89226275214495 8.…
CCDC91 8.23599908611344 8.23599908611345 8.23599908611345 12.4542450807372 8.23599908611345 8.23599908611344 8.23599908611345 8.23599908611344 8.23599908611345 8.23599908611345 8.23599908611345 8.23599908611344 8.23599908611345 8.23599908611345 8.23599908611345 8.23599908611344 8.23599908611345 8.23599908611345 8.23599908611345 8.23599908611345 8.23599908611345 8.23599908611345 8.23599908611345 8…
CCDC92 8.23599908611344 10.1144541134062 8.23599908611345 8.23599908611345 8.23599908611345 11.7562015726376 8.23599908611345 8.23599908611344 8.23599908611345 8.23599908611345 8.23599908611345 8.23599908611344 8.23599908611345 8.23599908611345 8.23599908611345 8.23599908611344 8.23599908611345 8.23599908611345 8.23599908611345 8.23599908611345 8.23599908611345 8.23599908611345 8.23599908611345 8…
CCNC 8.23599908611344 8.23599908611345 8.23599908611345 10.8876657910338 8.23599908611345 8.23599908611344 8.23599908611345 8.23599908611344 8.23599908611345 8.23599908611345 8.23599908611345 8.23599908611344 8.23599908611345 8.23599908611345 8.23599908611345 8.23599908611344 8.23599908611345 8.23599908611345 8.23599908611345 8.23599908611345 8.23599908611345 8.23599908611345 8.23599908611345 10.…
CCND1 8.23599908611344 10.6852571527814 8.23599908611345 8.23599908611345 8.23599908611345 8.23599908611344 8.23599908611345 8.23599908611344 8.23599908611345 8.23599908611345 8.23599908611345 8.23599908611344 11.1761580063954 8.23599908611345 8.23599908611345 8.23599908611344 8.23599908611345 8.23599908611345 8.23599908611345 8.23599908611345 8.23599908611345 8.23599908611345 10.1880799027495 8.…
CCND2 8.23599908611344 8.23599908611345 8.23599908611345 11.529744331119 8.23599908611345 8.23599908611344 8.23599908611345 8.23599908611344 8.23599908611345 8.23599908611345 8.23599908611345 8.23599908611344 8.23599908611345 8.23599908611345 8.23599908611345 8.23599908611344 8.23599908611345 8.23599908611345 8.23599908611345 8.23599908611345 8.23599908611345 8.23599908611345 8.23599908611345 8.2…
CCNG1 8.23599908611344 8.23599908611345 8.23599908611345 8.23599908611345 8.23599908611345 8.23599908611344 8.23599908611345 8.23599908611344 8.23599908611345 8.23599908611345 8.23599908611345 8.23599908611344 8.23599908611345 8.23599908611345 8.23599908611345 10.6828807226447 8.23599908611345 8.23599908611345 8.23599908611345 8.23599908611345 8.23599908611345 8.23599908611345 8.23599908611345 8.…
CCNL2 8.23599908611344 11.4107942610532 8.23599908611345 8.23599908611345 8.23599908611345 8.23599908611344 8.23599908611345 8.23599908611344 8.23599908611345 8.23599908611345 8.23599908611345 8.23599908611344 8.23599908611345 8.23599908611345 8.23599908611345 8.23599908611344 8.23599908611345 8.23599908611345 8.23599908611345 8.23599908611345 8.23599908611345 8.23599908611345 8.23599908611345 8.…
CCT6A 8.23599908611344 8.23599908611345 8.23599908611345 8.23599908611345 8.23599908611345 8.23599908611344 8.23599908611345 8.23599908611344 8.23599908611345 8.23599908611345 8.23599908611345 8.23599908611344 8.23599908611345 8.23599908611345 8.23599908611345 11.5441161752623 8.23599908611345 8.23599908611345 8.23599908611345 8.23599908611345 8.23599908611345 8.23599908611345 8.23599908611345 9.…
CCT7 8.23599908611344 8.23599908611345 8.23599908611345 8.23599908611345 8.23599908611345 8.23599908611344 8.23599908611345 8.23599908611344 8.23599908611345 8.23599908611345 8.23599908611345 8.23599908611344 8.23599908611345 8.23599908611345 12.9298549379668 12.5523289988203 8.23599908611345 13.3071526606572 8.23599908611345 8.23599908611345 8.23599908611345 8.23599908611345 8.23599908611345 8.2…
CD151 11.7302672902917 10.1144541134062 8.23599908611345 8.23599908611345 8.23599908611345 8.23599908611344 8.23599908611345 8.23599908611344 8.23599908611345 8.23599908611345 8.23599908611345 8.23599908611344 8.23599908611345 8.23599908611345 8.23599908611345 8.23599908611344 8.23599908611345 8.23599908611345 8.23599908611345 8.23599908611345 8.23599908611345 8.23599908611345 8.23599908611345 8.…
CD164 8.23599908611344 12.0823976336613 8.23599908611345 8.23599908611345 8.23599908611345 8.23599908611344 8.23599908611345 8.23599908611344 8.23599908611345 8.23599908611345 8.23599908611345 8.23599908611344 8.23599908611345 8.23599908611345 8.23599908611345 8.23599908611344 8.23599908611345 8.23599908611345 8.23599908611345 8.23599908611345 8.23599908611345 8.23599908611345 8.23599908611345 8.…
CD24 8.23599908611344 8.23599908611345 8.23599908611345 8.23599908611345 11.2586117463891 8.23599908611344 8.23599908611345 8.23599908611344 8.23599908611345 8.23599908611345 8.23599908611345 8.23599908611344 8.23599908611345 8.23599908611345 8.23599908611345 12.0796904677101 8.23599908611345 8.23599908611345 8.23599908611345 8.23599908611345 8.23599908611345 8.23599908611345 8.23599908611345 8.2…
CD63 8.23599908611344 8.23599908611345 8.23599908611345 8.23599908611345 12.0673396700997 8.23599908611344 8.23599908611345 8.23599908611344 8.23599908611345 8.23599908611345 8.23599908611345 8.23599908611344 8.23599908611345 8.23599908611345 8.23599908611345 12.5523289988203 8.23599908611345 8.23599908611345 12.9434490536928 8.23599908611345 8.23599908611345 8.23599908611345 11.957876848644 12.0…
CD81 8.23599908611344 12.0823976336613 12.1904511391029 8.23599908611345 12.8457094632246 8.23599908611344 8.23599908611345 8.23599908611344 8.23599908611345 8.23599908611345 8.23599908611345 8.23599908611344 8.23599908611345 8.23599908611345 13.5472383424238 12.2876557642652 8.23599908611345 13.620472200348 8.23599908611345 12.6571920805268 12.6571920805268 12.0460511986604 12.5842261170416 11.9…
CD97 8.23599908611344 10.6852571527814 8.23599908611345 8.23599908611345 8.23599908611345 8.23599908611344 8.23599908611345 8.23599908611344 8.23599908611345 8.23599908611345 8.23599908611345 8.23599908611344 8.23599908611345 8.23599908611345 8.23599908611345 8.23599908611344 8.23599908611345 8.23599908611345 8.23599908611345 8.23599908611345 8.23599908611345 8.23599908611345 10.4334407192358 9.6…
CD99L2 8.23599908611344 10.1144541134062 8.23599908611345 8.23599908611345 8.23599908611345 8.23599908611344 8.23599908611345 8.23599908611344 8.23599908611345 8.23599908611345 12.8537010640013 8.23599908611344 8.23599908611345 8.23599908611345 8.23599908611345 8.23599908611344 8.23599908611345 8.23599908611345 8.23599908611345 8.23599908611345 8.23599908611345 8.23599908611345 8.23599908611345 8…
CDC37 8.23599908611344 10.9035783568733 11.5671621768636 8.23599908611345 8.23599908611345 8.23599908611344 8.23599908611345 8.23599908611344 8.23599908611345 8.23599908611345 8.23599908611345 8.23599908611344 8.23599908611345 8.23599908611345 8.23599908611345 8.23599908611344 8.23599908611345 12.1686545637116 8.23599908611345 8.23599908611345 8.23599908611345 8.23599908611345 8.23599908611345 10…
CDC42EP1 8.23599908611344 10.4279032186565 8.23599908611345 8.23599908611345 8.23599908611345 8.23599908611344 8.23599908611345 8.23599908611344 8.23599908611345 8.23599908611345 8.23599908611345 8.23599908611344 8.23599908611345 8.23599908611345 8.23599908611345 8.23599908611344 8.23599908611345 8.23599908611345 8.23599908611345 8.23599908611345 8.23599908611345 8.23599908611345 10.1880799027495…
CDC42SE2 8.23599908611344 10.4279032186565 8.23599908611345 8.23599908611345 8.23599908611345 8.23599908611344 8.23599908611345 8.23599908611344 8.23599908611345 8.23599908611345 8.23599908611345 8.23599908611344 8.23599908611345 8.23599908611345 8.23599908611345 8.23599908611344 8.23599908611345 8.23599908611345 8.23599908611345 8.23599908611345 8.23599908611345 8.23599908611345 8.23599908611345…
CDC73 8.23599908611344 11.093162464594 8.23599908611345 8.23599908611345 8.23599908611345 8.23599908611344 8.23599908611345 8.23599908611344 8.23599908611345 8.23599908611345 8.23599908611345 8.23599908611344 8.23599908611345 8.23599908611345 8.23599908611345 8.23599908611344 8.23599908611345 8.23599908611345 8.23599908611345 8.23599908611345 8.23599908611345 8.23599908611345 8.23599908611345 8.2…
CDK10 8.23599908611344 8.23599908611345 8.23599908611345 11.529744331119 8.23599908611345 8.23599908611344 8.23599908611345 8.23599908611344 8.23599908611345 8.23599908611345 8.23599908611345 8.23599908611344 8.23599908611345 8.23599908611345 8.23599908611345 8.23599908611344 8.23599908611345 8.23599908611345 8.23599908611345 8.23599908611345 8.23599908611345 8.23599908611345 8.23599908611345 8.2…
CDK17 8.23599908611344 8.23599908611345 8.23599908611345 8.23599908611345 8.23599908611345 8.23599908611344 8.23599908611345 12.3180597996092 8.23599908611345 8.23599908611345 8.23599908611345 8.23599908611344 8.23599908611345 8.23599908611345 8.23599908611345 8.23599908611344 8.23599908611345 8.23599908611345 8.23599908611345 8.23599908611345 8.23599908611345 8.23599908611345 8.23599908611345 8.…
CDK19 8.23599908611344 8.23599908611345 8.23599908611345 8.23599908611345 11.2586117463891 8.23599908611344 8.23599908611345 8.23599908611344 8.23599908611345 8.23599908611345 8.23599908611345 8.23599908611344 8.23599908611345 8.23599908611345 8.23599908611345 8.23599908611344 8.23599908611345 8.23599908611345 8.23599908611345 8.23599908611345 8.23599908611345 8.23599908611345 8.23599908611345 8.…
CDKN2D 8.23599908611344 10.6852571527814 8.23599908611345 8.23599908611345 8.23599908611345 8.23599908611344 8.23599908611345 8.23599908611344 8.23599908611345 8.23599908611345 8.23599908611345 8.23599908611344 8.23599908611345 8.23599908611345 8.23599908611345 8.23599908611344 8.23599908611345 11.4304724482242 8.23599908611345 8.23599908611345 8.23599908611345 8.23599908611345 8.23599908611345 8…
CDO1 8.23599908611344 8.23599908611345 8.23599908611345 8.23599908611345 8.23599908611345 8.23599908611344 8.23599908611345 8.23599908611344 8.23599908611345 8.23599908611345 8.23599908611345 8.23599908611344 8.23599908611345 8.23599908611345 8.23599908611345 11.1768319769368 8.23599908611345 8.23599908611345 8.23599908611345 8.23599908611345 8.23599908611345 8.23599908611345 8.23599908611345 8.2…
CEBPD 8.23599908611344 12.1692247411851 11.9122081102601 8.23599908611345 8.23599908611345 8.23599908611344 8.23599908611345 8.23599908611344 11.5030306046264 8.23599908611345 8.23599908611345 8.23599908611344 8.23599908611345 8.23599908611345 12.5831238999639 8.23599908611344 8.23599908611345 8.23599908611345 8.23599908611345 8.23599908611345 8.23599908611345 8.23599908611345 8.23599908611345 8.…
CENPB 8.23599908611344 10.9035783568733 10.70382859405 8.23599908611345 8.23599908611345 8.23599908611344 8.23599908611345 8.23599908611344 8.23599908611345 8.23599908611345 8.23599908611345 8.23599908611344 8.23599908611345 8.23599908611345 8.23599908611345 8.23599908611344 8.23599908611345 8.23599908611345 11.6506886117034 8.23599908611345 8.23599908611345 8.23599908611345 8.23599908611345 8.23…
CEP104 8.23599908611344 8.23599908611345 8.23599908611345 8.23599908611345 8.23599908611345 8.23599908611344 8.23599908611345 8.23599908611344 8.23599908611345 8.23599908611345 8.23599908611345 8.23599908611344 8.23599908611345 8.23599908611345 8.23599908611345 10.6828807226447 8.23599908611345 8.23599908611345 8.23599908611345 8.23599908611345 8.23599908611345 8.23599908611345 8.23599908611345 8…
CERS2 8.23599908611344 11.2607022132851 8.23599908611345 8.23599908611345 8.23599908611345 8.23599908611344 8.23599908611345 8.23599908611344 8.23599908611345 8.23599908611345 8.23599908611345 8.23599908611344 8.23599908611345 8.23599908611345 8.23599908611345 10.3534522113155 8.23599908611345 8.23599908611345 8.23599908611345 8.23599908611345 8.23599908611345 8.23599908611345 8.23599908611345 8.…
CERS4 8.23599908611344 8.23599908611345 11.2806334498132 8.23599908611345 8.23599908611345 8.23599908611344 8.23599908611345 8.23599908611344 11.5030306046264 8.23599908611345 8.23599908611345 8.23599908611344 8.23599908611345 8.23599908611345 8.23599908611345 8.23599908611344 8.23599908611345 8.23599908611345 8.23599908611345 8.23599908611345 8.23599908611345 8.23599908611345 8.23599908611345 8.…
CES2 8.23599908611344 8.23599908611345 8.23599908611345 11.2441341235413 8.23599908611345 8.23599908611344 8.23599908611345 8.23599908611344 8.23599908611345 8.23599908611345 8.23599908611345 8.23599908611344 8.23599908611345 8.23599908611345 8.23599908611345 8.23599908611344 8.23599908611345 8.23599908611345 8.23599908611345 8.23599908611345 8.23599908611345 8.23599908611345 8.23599908611345 8.2…
CES5A 8.23599908611344 8.23599908611345 8.23599908611345 8.23599908611345 8.23599908611345 8.23599908611344 8.23599908611345 8.23599908611344 8.23599908611345 8.23599908611345 8.23599908611345 8.23599908611344 8.23599908611345 8.23599908611345 8.23599908611345 8.23599908611344 8.23599908611345 8.23599908611345 8.23599908611345 8.23599908611345 8.23599908611345 8.23599908611345 8.23599908611345 8.…
CFC1B 8.23599908611344 10.4279032186565 8.23599908611345 8.23599908611345 8.23599908611345 8.23599908611344 8.23599908611345 8.23599908611344 8.23599908611345 8.23599908611345 8.23599908611345 8.23599908611344 8.23599908611345 8.23599908611345 8.23599908611345 10.3534522113155 8.23599908611345 8.23599908611345 8.23599908611345 8.23599908611345 8.23599908611345 8.23599908611345 8.23599908611345 8.…
CH507-42P11.8 8.23599908611344 8.23599908611345 10.1310167193593 8.23599908611345 8.23599908611345 8.23599908611344 8.23599908611345 8.23599908611344 8.23599908611345 8.23599908611345 8.23599908611345 8.23599908611344 8.23599908611345 8.23599908611345 11.4522789150512 10.9508938300762 8.23599908611345 8.23599908611345 8.23599908611345 8.23599908611345 8.23599908611345 8.23599908611345 8.235999086…
CHCHD2 8.23599908611344 10.4279032186565 8.23599908611345 8.23599908611345 8.23599908611345 8.23599908611344 8.23599908611345 8.23599908611344 8.23599908611345 8.23599908611345 8.23599908611345 8.23599908611344 8.23599908611345 8.23599908611345 8.23599908611345 8.23599908611344 8.23599908611345 8.23599908611345 8.23599908611345 8.23599908611345 8.23599908611345 8.23599908611345 8.23599908611345 8…
CHD3 8.23599908611344 8.23599908611345 8.23599908611345 8.23599908611345 11.2586117463891 8.23599908611344 8.23599908611345 13.0205434673199 8.23599908611345 8.23599908611345 8.23599908611345 8.23599908611344 8.23599908611345 8.23599908611345 8.23599908611345 8.23599908611344 8.23599908611345 8.23599908611345 8.23599908611345 8.23599908611345 8.23599908611345 11.0698962286441 8.23599908611345 8.2…
CHD4 8.23599908611344 8.23599908611345 10.70382859405 8.23599908611345 8.23599908611345 8.23599908611344 8.23599908611345 8.23599908611344 8.23599908611345 8.23599908611345 8.23599908611345 8.23599908611344 11.4075181881396 8.23599908611345 8.23599908611345 11.1768319769368 8.23599908611345 8.23599908611345 8.23599908611345 8.23599908611345 8.23599908611345 8.23599908611345 8.23599908611345 8.235…
CHERP 8.23599908611344 9.71343845574293 8.23599908611345 8.23599908611345 8.23599908611345 8.23599908611344 8.23599908611345 8.23599908611344 8.23599908611345 8.23599908611345 8.23599908611345 8.23599908611344 8.23599908611345 8.23599908611345 8.23599908611345 8.23599908611344 8.23599908611345 8.23599908611345 8.23599908611345 8.23599908611345 8.23599908611345 8.23599908611345 8.23599908611345 8.…
CHMP1A 8.23599908611344 8.23599908611345 8.23599908611345 8.23599908611345 8.23599908611345 8.23599908611344 8.23599908611345 8.23599908611344 8.23599908611345 8.23599908611345 8.23599908611345 8.23599908611344 8.23599908611345 8.23599908611345 8.23599908611345 12.0796904677101 8.23599908611345 8.23599908611345 8.23599908611345 8.23599908611345 8.23599908611345 8.23599908611345 8.23599908611345 1…
CHMP5 8.23599908611344 8.23599908611345 8.23599908611345 8.23599908611345 8.23599908611345 8.23599908611344 8.23599908611345 8.23599908611344 8.23599908611345 8.23599908611345 8.23599908611345 8.23599908611344 8.23599908611345 8.23599908611345 8.23599908611345 9.92582670877733 8.23599908611345 8.23599908611345 8.23599908611345 8.23599908611345 8.23599908611345 8.23599908611345 8.23599908611345 8.…
CHPF 8.23599908611344 10.9035783568733 12.1035324732649 8.23599908611345 8.23599908611345 8.23599908611344 8.23599908611345 8.23599908611344 8.23599908611345 8.23599908611345 8.23599908611345 8.23599908611344 8.23599908611345 8.23599908611345 8.23599908611345 8.23599908611344 8.23599908611345 8.23599908611345 8.23599908611345 8.23599908611345 8.23599908611345 8.23599908611345 8.23599908611345 8.2…
CHPF2 8.23599908611344 8.23599908611345 8.23599908611345 12.3108285709473 8.23599908611345 8.23599908611344 8.23599908611345 8.23599908611344 8.23599908611345 8.23599908611345 8.23599908611345 8.23599908611344 8.23599908611345 8.23599908611345 8.23599908611345 8.23599908611344 8.23599908611345 8.23599908611345 8.23599908611345 8.23599908611345 8.23599908611345 8.23599908611345 10.8260773460599 8.…
CHRDL1 8.23599908611344 10.4279032186565 8.23599908611345 8.23599908611345 8.23599908611345 8.23599908611344 8.23599908611345 8.23599908611344 8.23599908611345 8.23599908611345 8.23599908611345 8.23599908611344 8.23599908611345 8.23599908611345 12.3724976760727 8.23599908611344 8.23599908611345 8.23599908611345 8.23599908611345 8.23599908611345 8.23599908611345 8.23599908611345 8.23599908611345 8…
CIB1 8.23599908611344 8.23599908611345 8.23599908611345 12.7043030214504 8.23599908611345 8.23599908611344 8.23599908611345 8.23599908611344 8.23599908611345 8.23599908611345 8.23599908611345 8.23599908611344 8.23599908611345 8.23599908611345 12.9298549379668 13.6722092166666 8.23599908611345 8.23599908611345 8.23599908611345 8.23599908611345 8.23599908611345 11.8791284682691 8.23599908611345 11.…
CIB4 8.23599908611344 10.6852571527814 8.23599908611345 8.23599908611345 8.23599908611345 8.23599908611344 8.23599908611345 8.23599908611344 8.23599908611345 8.23599908611345 8.23599908611345 8.23599908611344 8.23599908611345 8.23599908611345 8.23599908611345 8.23599908611344 8.23599908611345 8.23599908611345 8.23599908611345 8.23599908611345 8.23599908611345 8.23599908611345 8.23599908611345 8.2…
CIRBP 8.23599908611344 12.2511215694556 11.2806334498132 8.23599908611345 8.23599908611345 8.23599908611344 8.23599908611345 8.23599908611344 8.23599908611345 8.23599908611345 8.23599908611345 8.23599908611344 8.23599908611345 8.23599908611345 8.23599908611345 8.23599908611344 8.23599908611345 8.23599908611345 8.23599908611345 8.23599908611345 8.23599908611345 8.23599908611345 11.3882856605551 11…
CITED2 8.23599908611344 8.23599908611345 8.23599908611345 8.23599908611345 8.23599908611345 8.23599908611344 8.23599908611345 8.23599908611344 8.23599908611345 8.23599908611345 8.23599908611345 8.23599908611344 8.23599908611345 8.23599908611345 8.23599908611345 11.1768319769368 8.23599908611345 8.23599908611345 8.23599908611345 8.23599908611345 8.23599908611345 8.23599908611345 8.23599908611345 8…
CKB 8.23599908611344 10.9035783568733 8.23599908611345 8.23599908611345 8.23599908611345 8.23599908611344 8.23599908611345 8.23599908611344 12.3382322167131 8.23599908611345 8.23599908611345 8.23599908611344 8.23599908611345 8.23599908611345 8.23599908611345 8.23599908611344 8.23599908611345 12.349441383142 8.23599908611345 8.23599908611345 8.23599908611345 8.23599908611345 8.23599908611345 9.805…
CLCN7 8.23599908611344 8.23599908611345 10.4456667256511 11.2441341235413 8.23599908611345 8.23599908611344 8.23599908611345 8.23599908611344 10.6456119451067 8.23599908611345 8.23599908611345 8.23599908611344 8.23599908611345 8.23599908611345 8.23599908611345 8.23599908611344 8.23599908611345 8.23599908611345 8.23599908611345 8.23599908611345 8.23599908611345 8.23599908611345 10.1880799027495 9.…
CLDN3 8.23599908611344 8.23599908611345 13.4554336465885 8.23599908611345 8.23599908611345 13.8248526571744 8.23599908611345 8.23599908611344 8.23599908611345 8.23599908611345 8.23599908611345 8.23599908611344 13.0278044790357 8.23599908611345 8.23599908611345 13.2925666761004 8.23599908611345 8.23599908611345 8.23599908611345 8.23599908611345 8.23599908611345 12.7733673236662 12.9423399957557 12…
CLDN4 8.23599908611344 12.6637539335533 12.0110395529734 8.23599908611345 8.23599908611345 8.23599908611344 14.8403829005588 8.23599908611344 8.23599908611345 8.23599908611345 8.23599908611345 8.23599908611344 12.2073042809207 8.23599908611345 13.0762730274195 12.0796904677101 8.23599908611345 8.23599908611345 8.23599908611345 8.23599908611345 8.23599908611345 11.473060476546 12.8182284892932 12.…
CLDN5 8.23599908611344 8.23599908611345 8.23599908611345 8.23599908611345 8.23599908611345 8.23599908611344 8.23599908611345 12.0719621441584 8.23599908611345 8.23599908611345 8.23599908611345 8.23599908611344 8.23599908611345 8.23599908611345 8.23599908611345 8.23599908611344 8.23599908611345 8.23599908611345 8.23599908611345 8.23599908611345 8.23599908611345 8.23599908611345 8.23599908611345 8.…
CLIC1 11.7302672902917 8.23599908611345 11.8061050534593 11.7680487384329 11.2586117463891 8.23599908611344 8.23599908611345 8.23599908611344 11.3316375041672 8.23599908611345 8.23599908611345 8.23599908611344 8.23599908611345 13.223915627421 8.23599908611345 10.9508938300762 8.23599908611345 8.23599908611345 8.23599908611345 8.23599908611345 8.23599908611345 8.23599908611345 10.8260773460599 8.2…
CLINT1 8.23599908611344 8.23599908611345 8.23599908611345 12.5846850056873 8.23599908611345 8.23599908611344 8.23599908611345 8.23599908611344 8.23599908611345 8.23599908611345 8.23599908611345 8.23599908611344 8.23599908611345 8.23599908611345 8.23599908611345 8.23599908611344 8.23599908611345 8.23599908611345 8.23599908611345 8.23599908611345 8.23599908611345 8.23599908611345 8.23599908611345 8…
CLPP 8.23599908611344 8.23599908611345 10.9227305285073 8.23599908611345 10.5786154410984 12.2986284040219 8.23599908611345 8.23599908611344 8.23599908611345 8.23599908611345 8.23599908611345 8.23599908611344 8.23599908611345 8.23599908611345 8.23599908611345 10.6828807226447 8.23599908611345 8.23599908611345 8.23599908611345 8.23599908611345 8.23599908611345 8.23599908611345 10.4334407192358 8.2…
CLTC 8.23599908611344 10.6852571527814 8.23599908611345 8.23599908611345 8.23599908611345 8.23599908611344 8.23599908611345 8.23599908611344 8.23599908611345 8.23599908611345 8.23599908611345 8.23599908611344 8.23599908611345 8.23599908611345 8.23599908611345 8.23599908611344 8.23599908611345 8.23599908611345 8.23599908611345 8.23599908611345 8.23599908611345 8.23599908611345 8.23599908611345 8.2…
CLU 8.23599908611344 10.9035783568733 8.23599908611345 8.23599908611345 8.23599908611345 8.23599908611344 8.23599908611345 8.23599908611344 8.23599908611345 8.23599908611345 8.23599908611345 8.23599908611344 8.23599908611345 8.23599908611345 8.23599908611345 8.23599908611344 8.23599908611345 8.23599908611345 12.0969352631486 8.23599908611345 8.23599908611345 8.23599908611345 8.23599908611345 8.23…
CLUH 8.23599908611344 10.4279032186565 8.23599908611345 8.23599908611345 8.23599908611345 8.23599908611344 8.23599908611345 8.23599908611344 8.23599908611345 8.23599908611345 8.23599908611345 8.23599908611344 8.23599908611345 8.23599908611345 8.23599908611345 8.23599908611344 8.23599908611345 8.23599908611345 8.23599908611345 8.23599908611345 8.23599908611345 8.23599908611345 8.23599908611345 9.9…
CMKLR1 8.23599908611344 8.23599908611345 8.23599908611345 8.23599908611345 8.23599908611345 8.23599908611344 8.23599908611345 8.23599908611344 8.23599908611345 8.23599908611345 8.23599908611345 8.23599908611344 8.23599908611345 8.23599908611345 8.23599908611345 8.23599908611344 8.23599908611345 8.23599908611345 8.23599908611345 8.23599908611345 8.23599908611345 8.23599908611345 8.23599908611345 8…
CNIH1 8.23599908611344 8.23599908611345 8.23599908611345 8.23599908611345 8.23599908611345 8.23599908611344 8.23599908611345 8.23599908611344 8.23599908611345 8.23599908611345 8.23599908611345 8.23599908611344 10.1117725991258 8.23599908611345 8.23599908611345 10.3534522113155 8.23599908611345 8.23599908611345 8.23599908611345 8.23599908611345 8.23599908611345 8.23599908611345 9.51972001162952 8.…
CNN1 8.23599908611344 8.23599908611345 8.23599908611345 12.5846850056873 8.23599908611345 8.23599908611344 8.23599908611345 8.23599908611344 12.2446841014297 8.23599908611345 8.23599908611345 8.23599908611344 8.23599908611345 8.23599908611345 12.9298549379668 8.23599908611344 8.23599908611345 12.9063495785882 8.23599908611345 8.23599908611345 8.23599908611345 8.23599908611345 8.23599908611345 8.2…
CNOT2 8.23599908611344 8.23599908611345 8.23599908611345 8.23599908611345 8.23599908611345 8.23599908611344 8.23599908611345 8.23599908611344 8.23599908611345 8.23599908611345 8.23599908611345 8.23599908611344 8.23599908611345 8.23599908611345 8.23599908611345 10.6828807226447 8.23599908611345 8.23599908611345 8.23599908611345 8.23599908611345 8.23599908611345 8.23599908611345 10.6430752633952 8.…
CNOT7 8.23599908611344 11.8912953151864 8.23599908611345 8.23599908611345 8.23599908611345 8.23599908611344 8.23599908611345 8.23599908611344 8.23599908611345 8.23599908611345 8.23599908611345 8.23599908611344 8.23599908611345 8.23599908611345 8.23599908611345 8.23599908611344 8.23599908611345 8.23599908611345 8.23599908611345 8.23599908611345 8.23599908611345 8.23599908611345 8.23599908611345 8.…
CNPPD1 8.23599908611344 8.23599908611345 8.23599908611345 10.8876657910338 8.23599908611345 8.23599908611344 8.23599908611345 8.23599908611344 8.23599908611345 8.23599908611345 8.23599908611345 8.23599908611344 8.23599908611345 8.23599908611345 8.23599908611345 8.23599908611344 8.23599908611345 12.7859602239506 8.23599908611345 8.23599908611345 8.23599908611345 8.23599908611345 8.23599908611345 8…
COL18A1 8.23599908611344 10.6852571527814 8.23599908611345 8.23599908611345 8.23599908611345 8.23599908611344 8.23599908611345 8.23599908611344 12.4260820450516 8.23599908611345 8.23599908611345 8.23599908611344 8.23599908611345 8.23599908611345 8.23599908611345 8.23599908611344 8.23599908611345 8.23599908611345 8.23599908611345 8.23599908611345 8.23599908611345 8.23599908611345 8.23599908611345 …
COL1A1 8.23599908611344 10.6852571527814 8.23599908611345 8.23599908611345 11.0655087107032 8.23599908611344 8.23599908611345 8.23599908611344 8.23599908611345 8.23599908611345 8.23599908611345 8.23599908611344 11.4075181881396 8.23599908611345 8.23599908611345 10.9508938300762 8.23599908611345 8.23599908611345 8.23599908611345 8.23599908611345 8.23599908611345 8.23599908611345 8.23599908611345 8…
COL6A2 8.23599908611344 11.4107942610532 8.23599908611345 12.1515654274537 8.23599908611345 11.7562015726376 8.23599908611345 8.23599908611344 8.23599908611345 8.23599908611345 8.23599908611345 8.23599908611344 8.23599908611345 8.23599908611345 8.23599908611345 10.6828807226447 8.23599908611345 8.23599908611345 8.23599908611345 8.23599908611345 8.23599908611345 8.23599908611345 8.23599908611345 9…
COLGALT1 8.23599908611344 11.5467323168929 8.23599908611345 8.23599908611345 8.23599908611345 8.23599908611344 8.23599908611345 8.23599908611344 11.1371026724908 8.23599908611345 8.23599908611345 14.0244834957325 8.23599908611345 8.23599908611345 8.23599908611345 8.23599908611344 8.23599908611345 8.23599908611345 8.23599908611345 8.23599908611345 8.23599908611345 8.23599908611345 8.23599908611345…
COMP 8.23599908611344 10.9035783568733 8.23599908611345 8.23599908611345 8.23599908611345 8.23599908611344 8.23599908611345 8.23599908611344 8.23599908611345 8.23599908611345 8.23599908611345 8.23599908611344 8.23599908611345 8.23599908611345 8.23599908611345 8.23599908611344 8.23599908611345 8.23599908611345 8.23599908611345 8.23599908611345 8.23599908611345 8.23599908611345 8.23599908611345 8.2…
COPE 8.23599908611344 11.2607022132851 8.23599908611345 12.5846850056873 8.23599908611345 8.23599908611344 8.23599908611345 8.23599908611344 8.23599908611345 8.23599908611345 13.6356492172928 8.23599908611344 8.23599908611345 8.23599908611345 8.23599908611345 8.23599908611344 8.23599908611345 11.7205321568252 11.6506886117034 8.23599908611345 8.23599908611345 10.905871409383 8.23599908611345 9.63…
COPG1 8.23599908611344 8.23599908611345 8.23599908611345 8.23599908611345 8.23599908611345 8.23599908611344 8.23599908611345 8.23599908611344 8.23599908611345 8.23599908611345 8.23599908611345 8.23599908611344 8.23599908611345 8.23599908611345 8.23599908611345 8.23599908611344 8.23599908611345 8.23599908611345 11.6506886117034 8.23599908611345 8.23599908611345 8.23599908611345 8.23599908611345 8.…
COX19 8.23599908611344 11.093162464594 8.23599908611345 8.23599908611345 8.23599908611345 8.23599908611344 8.23599908611345 8.23599908611344 8.23599908611345 8.23599908611345 8.23599908611345 8.23599908611344 8.23599908611345 8.23599908611345 8.23599908611345 8.23599908611344 8.23599908611345 8.23599908611345 8.23599908611345 8.23599908611345 8.23599908611345 8.23599908611345 8.23599908611345 8.2…
COX5B 8.23599908611344 11.2607022132851 8.23599908611345 8.23599908611345 8.23599908611345 12.6919183460255 8.23599908611345 8.23599908611344 8.23599908611345 8.23599908611345 8.23599908611345 8.23599908611344 8.23599908611345 8.23599908611345 8.23599908611345 8.23599908611344 8.23599908611345 8.23599908611345 8.23599908611345 8.23599908611345 8.23599908611345 11.3507774568252 10.8260773460599 10…
COX7B 8.23599908611344 8.23599908611345 8.23599908611345 12.4542450807372 8.23599908611345 8.23599908611344 8.23599908611345 8.23599908611344 8.23599908611345 8.23599908611345 8.23599908611345 8.23599908611344 8.23599908611345 8.23599908611345 8.23599908611345 8.23599908611344 8.23599908611345 8.23599908611345 8.23599908611345 8.23599908611345 8.23599908611345 10.2592501111813 8.23599908611345 8.…
CP 8.23599908611344 9.71343845574293 8.23599908611345 8.23599908611345 8.23599908611345 8.23599908611344 8.23599908611345 8.23599908611344 8.23599908611345 8.23599908611345 8.23599908611345 8.23599908611344 8.23599908611345 8.23599908611345 8.23599908611345 8.23599908611344 8.23599908611345 8.23599908611345 8.23599908611345 8.23599908611345 8.23599908611345 8.23599908611345 8.23599908611345 8.235…
CPAMD8 8.23599908611344 10.6852571527814 8.23599908611345 8.23599908611345 8.23599908611345 8.23599908611344 8.23599908611345 8.23599908611344 8.23599908611345 8.23599908611345 8.23599908611345 8.23599908611344 8.23599908611345 8.23599908611345 8.23599908611345 8.23599908611344 8.23599908611345 8.23599908611345 8.23599908611345 8.23599908611345 8.23599908611345 8.23599908611345 8.23599908611345 8…
CPE 8.23599908611344 10.6852571527814 8.23599908611345 8.23599908611345 8.23599908611345 8.23599908611344 8.23599908611345 8.23599908611344 11.6562071025885 8.23599908611345 8.23599908611345 8.23599908611344 8.23599908611345 8.23599908611345 8.23599908611345 10.9508938300762 8.23599908611345 8.23599908611345 8.23599908611345 11.470210490591 11.470210490591 10.2592501111813 8.23599908611345 9.4453…
CPEB3 8.23599908611344 8.23599908611345 8.23599908611345 8.23599908611345 8.23599908611345 8.23599908611344 8.23599908611345 8.23599908611344 8.23599908611345 8.23599908611345 8.23599908611345 8.23599908611344 8.23599908611345 8.23599908611345 8.23599908611345 8.23599908611344 8.23599908611345 8.23599908611345 8.23599908611345 8.23599908611345 8.23599908611345 8.23599908611345 8.23599908611345 8.…
CRBN 8.23599908611344 10.1144541134062 8.23599908611345 8.23599908611345 8.23599908611345 8.23599908611344 8.23599908611345 8.23599908611344 8.23599908611345 8.23599908611345 8.23599908611345 8.23599908611344 8.23599908611345 8.23599908611345 8.23599908611345 9.92582670877733 8.23599908611345 8.23599908611345 8.23599908611345 8.23599908611345 8.23599908611345 8.23599908611345 8.23599908611345 8.2…
CREB3L1 8.23599908611344 11.8912953151864 11.5671621768636 12.3108285709473 8.23599908611345 12.854520695781 8.23599908611345 8.23599908611344 11.7946699752178 8.23599908611345 8.23599908611345 8.23599908611344 8.23599908611345 13.4108665563259 8.23599908611345 11.8366146859949 8.23599908611345 8.23599908611345 8.23599908611345 13.0137749223078 13.0137749223078 11.473060476546 8.23599908611345 10…
CREG1 8.23599908611344 8.23599908611345 8.23599908611345 8.23599908611345 8.23599908611345 8.23599908611344 8.23599908611345 8.23599908611344 8.23599908611345 8.23599908611345 8.23599908611345 8.23599908611344 8.23599908611345 8.23599908611345 8.23599908611345 8.23599908611344 8.23599908611345 8.23599908611345 8.23599908611345 8.23599908611345 8.23599908611345 8.23599908611345 10.8260773460599 8.…
CRELD1 8.23599908611344 8.23599908611345 8.23599908611345 8.23599908611345 8.23599908611345 8.23599908611344 8.23599908611345 8.23599908611344 8.23599908611345 8.23599908611345 8.23599908611345 8.23599908611344 8.23599908611345 8.23599908611345 8.23599908611345 8.23599908611344 8.23599908611345 8.23599908611345 8.23599908611345 8.23599908611345 8.23599908611345 8.23599908611345 8.23599908611345 8…
CRTC2 8.23599908611344 8.23599908611345 8.23599908611345 8.23599908611345 8.23599908611345 8.23599908611344 8.23599908611345 8.23599908611344 8.23599908611345 8.23599908611345 8.23599908611345 8.23599908611344 8.23599908611345 8.23599908611345 8.23599908611345 8.23599908611344 8.23599908611345 8.23599908611345 11.3621914881557 8.23599908611345 8.23599908611345 8.23599908611345 8.23599908611345 8.…
CRY1 8.23599908611344 8.23599908611345 8.23599908611345 9.7013516409751 8.23599908611345 8.23599908611344 8.23599908611345 8.23599908611344 8.23599908611345 8.23599908611345 8.23599908611345 8.23599908611344 8.23599908611345 8.23599908611345 8.23599908611345 8.23599908611344 8.23599908611345 8.23599908611345 8.23599908611345 8.23599908611345 8.23599908611345 8.23599908611345 8.23599908611345 8.23…
CSDE1 8.23599908611344 8.23599908611345 10.70382859405 12.4542450807372 8.23599908611345 8.23599908611344 12.9553133008975 8.23599908611344 8.23599908611345 8.23599908611345 8.23599908611345 8.23599908611344 8.23599908611345 8.23599908611345 13.3308891777565 8.23599908611344 8.23599908611345 8.23599908611345 11.6506886117034 8.23599908611345 8.23599908611345 8.23599908611345 10.4334407192358 10.6…
CSF2RB 8.23599908611344 10.6852571527814 8.23599908611345 8.23599908611345 8.23599908611345 8.23599908611344 8.23599908611345 8.23599908611344 8.23599908611345 8.23599908611345 8.23599908611345 8.23599908611344 8.23599908611345 8.23599908611345 8.23599908611345 8.23599908611344 8.23599908611345 8.23599908611345 8.23599908611345 8.23599908611345 8.23599908611345 8.23599908611345 8.23599908611345 8…
CSNK1D 8.23599908611344 11.4107942610532 8.23599908611345 8.23599908611345 8.23599908611345 8.23599908611344 8.23599908611345 8.23599908611344 8.23599908611345 8.23599908611345 8.23599908611345 8.23599908611344 8.23599908611345 8.23599908611345 8.23599908611345 8.23599908611344 8.23599908611345 8.23599908611345 8.23599908611345 11.470210490591 11.470210490591 8.23599908611345 8.23599908611345 8.2…
CSNK1G2 8.23599908611344 10.4279032186565 8.23599908611345 8.23599908611345 8.23599908611345 8.23599908611344 8.23599908611345 8.23599908611344 8.23599908611345 8.23599908611345 8.23599908611345 8.23599908611344 8.23599908611345 8.23599908611345 8.23599908611345 8.23599908611344 8.23599908611345 8.23599908611345 8.23599908611345 8.23599908611345 8.23599908611345 8.23599908611345 8.23599908611345 …
CST3 15.0683490530131 13.2058030724975 8.23599908611345 8.23599908611345 13.4310275262623 14.4515372350452 8.23599908611345 8.23599908611344 14.665414462764 8.23599908611345 8.23599908611345 8.23599908611344 8.23599908611345 8.23599908611345 8.23599908611345 14.0022856670737 8.23599908611345 8.23599908611345 14.5623489758866 13.2994585013995 13.2994585013995 13.1485236519358 13.411890712449 13.91…
CTAGE5 8.23599908611344 8.23599908611345 8.23599908611345 11.2441341235413 8.23599908611345 8.23599908611344 8.23599908611345 8.23599908611344 8.23599908611345 8.23599908611345 8.23599908611345 8.23599908611344 8.23599908611345 8.23599908611345 8.23599908611345 10.3534522113155 8.23599908611345 8.23599908611345 8.23599908611345 8.23599908611345 8.23599908611345 8.23599908611345 8.23599908611345 8…
CTBP1 8.23599908611344 8.23599908611345 8.23599908611345 12.1515654274537 8.23599908611345 12.5086338204695 13.425006919907 8.23599908611344 11.7946699752178 14.298998075599 8.23599908611345 8.23599908611344 8.23599908611345 8.23599908611345 12.7668809238614 8.23599908611344 8.23599908611345 8.23599908611345 8.23599908611345 8.23599908611345 8.23599908611345 8.23599908611345 8.23599908611345 10.2…
CTDNEP1 8.23599908611344 8.23599908611345 8.23599908611345 8.23599908611345 8.23599908611345 8.23599908611344 8.23599908611345 8.23599908611344 8.23599908611345 8.23599908611345 8.23599908611345 8.23599908611344 8.23599908611345 8.23599908611345 8.23599908611345 8.23599908611344 8.23599908611345 8.23599908611345 8.23599908611345 8.23599908611345 8.23599908611345 10.905871409383 8.23599908611345 9…
CTDP1 8.23599908611344 8.23599908611345 8.23599908611345 11.529744331119 8.23599908611345 8.23599908611344 8.23599908611345 8.23599908611344 8.23599908611345 8.23599908611345 8.23599908611345 8.23599908611344 8.23599908611345 8.23599908611345 8.23599908611345 8.23599908611344 8.23599908611345 8.23599908611345 8.23599908611345 8.23599908611345 8.23599908611345 8.23599908611345 8.23599908611345 8.2…
CTDSP1 8.23599908611344 11.093162464594 8.23599908611345 8.23599908611345 8.23599908611345 8.23599908611344 8.23599908611345 8.23599908611344 8.23599908611345 8.23599908611345 8.23599908611345 12.9391412117975 8.23599908611345 8.23599908611345 8.23599908611345 8.23599908611344 8.23599908611345 8.23599908611345 8.23599908611345 8.23599908611345 8.23599908611345 10.7207769954256 8.23599908611345 8.…
CTNNBL1 8.23599908611344 8.23599908611345 8.23599908611345 8.23599908611345 8.23599908611345 8.23599908611344 8.23599908611345 8.23599908611344 8.23599908611345 8.23599908611345 8.23599908611345 8.23599908611344 8.23599908611345 8.23599908611345 8.23599908611345 8.23599908611344 8.23599908611345 8.23599908611345 8.23599908611345 8.23599908611345 8.23599908611345 8.23599908611345 8.23599908611345 …
CTNS 8.23599908611344 10.4279032186565 8.23599908611345 8.23599908611345 8.23599908611345 8.23599908611344 8.23599908611345 8.23599908611344 8.23599908611345 8.23599908611345 8.23599908611345 8.23599908611344 8.23599908611345 8.23599908611345 8.23599908611345 8.23599908611344 8.23599908611345 8.23599908611345 8.23599908611345 8.23599908611345 8.23599908611345 10.7207769954256 8.23599908611345 8.2…
CTSA 8.23599908611344 10.1144541134062 8.23599908611345 8.23599908611345 8.23599908611345 8.23599908611344 8.23599908611345 8.23599908611344 10.9121867227956 8.23599908611345 8.23599908611345 8.23599908611344 8.23599908611345 8.23599908611345 8.23599908611345 8.23599908611344 8.23599908611345 8.23599908611345 8.23599908611345 8.23599908611345 8.23599908611345 8.23599908611345 9.89226275214495 8.2…
CTSH 8.23599908611344 8.23599908611345 8.23599908611345 8.23599908611345 8.23599908611345 8.23599908611344 8.23599908611345 8.23599908611344 8.23599908611345 8.23599908611345 8.23599908611345 8.23599908611344 8.23599908611345 8.23599908611345 8.23599908611345 8.23599908611344 8.23599908611345 8.23599908611345 8.23599908611345 8.23599908611345 8.23599908611345 8.23599908611345 8.23599908611345 9.8…
CTSK 8.23599908611344 10.9035783568733 8.23599908611345 8.23599908611345 8.23599908611345 8.23599908611344 8.23599908611345 8.23599908611344 8.23599908611345 8.23599908611345 8.23599908611345 8.23599908611344 8.23599908611345 8.23599908611345 8.23599908611345 8.23599908611344 8.23599908611345 8.23599908611345 8.23599908611345 8.23599908611345 8.23599908611345 8.23599908611345 8.23599908611345 8.2…
CUEDC1 8.23599908611344 8.23599908611345 10.70382859405 11.529744331119 8.23599908611345 8.23599908611344 8.23599908611345 8.23599908611344 8.23599908611345 8.23599908611345 8.23599908611345 8.23599908611344 8.23599908611345 8.23599908611345 8.23599908611345 8.23599908611344 8.23599908611345 8.23599908611345 8.23599908611345 8.23599908611345 8.23599908611345 8.23599908611345 8.23599908611345 8.23…
CUX1 8.23599908611344 11.2607022132851 11.1127521880891 8.23599908611345 8.23599908611345 8.23599908611344 8.23599908611345 8.23599908611344 8.23599908611345 8.23599908611345 8.23599908611345 12.381608505503 8.23599908611345 8.23599908611345 8.23599908611345 8.23599908611344 8.23599908611345 8.23599908611345 8.23599908611345 8.23599908611345 8.23599908611345 11.0698962286441 10.4334407192358 8.23…
CXXC5 8.23599908611344 10.4279032186565 10.4456667256511 8.23599908611345 8.23599908611345 8.23599908611344 8.23599908611345 8.23599908611344 8.23599908611345 8.23599908611345 8.23599908611345 8.23599908611344 8.23599908611345 8.23599908611345 8.23599908611345 10.6828807226447 13.5611493618185 8.23599908611345 8.23599908611345 8.23599908611345 8.23599908611345 10.7207769954256 8.23599908611345 8.…
CYB5R3 8.23599908611344 11.5467323168929 8.23599908611345 8.23599908611345 11.2586117463891 8.23599908611344 8.23599908611345 8.23599908611344 8.23599908611345 8.23599908611345 8.23599908611345 8.23599908611344 8.23599908611345 8.23599908611345 8.23599908611345 11.8366146859949 8.23599908611345 8.23599908611345 11.6506886117034 8.23599908611345 8.23599908611345 8.23599908611345 8.23599908611345 8…
CYR61 11.9718048211495 11.2607022132851 8.23599908611345 8.23599908611345 8.23599908611345 8.23599908611344 8.23599908611345 8.23599908611344 8.23599908611345 8.23599908611345 14.2752445377868 8.23599908611344 11.6068526932343 8.23599908611345 8.23599908611345 8.23599908611344 8.23599908611345 8.23599908611345 8.23599908611345 8.23599908611345 8.23599908611345 10.7207769954256 8.23599908611345 10…
CYSTM1 8.23599908611344 11.093162464594 8.23599908611345 8.23599908611345 8.23599908611345 8.23599908611344 8.23599908611345 8.23599908611344 8.23599908611345 8.23599908611345 8.23599908611345 8.23599908611344 8.23599908611345 8.23599908611345 8.23599908611345 8.23599908611344 8.23599908611345 8.23599908611345 8.23599908611345 8.23599908611345 8.23599908611345 11.0698962286441 8.23599908611345 8.…
CYTH2 8.23599908611344 8.23599908611345 8.23599908611345 8.23599908611345 8.23599908611345 8.23599908611344 8.23599908611345 8.23599908611344 10.9121867227956 8.23599908611345 8.23599908611345 8.23599908611344 8.23599908611345 8.23599908611345 8.23599908611345 11.6977655779261 8.23599908611345 8.23599908611345 8.23599908611345 8.23599908611345 8.23599908611345 8.23599908611345 8.23599908611345 9.…
DAB2IP 8.23599908611344 10.4279032186565 8.23599908611345 8.23599908611345 8.23599908611345 8.23599908611344 8.23599908611345 8.23599908611344 8.23599908611345 8.23599908611345 8.23599908611345 8.23599908611344 8.23599908611345 8.23599908611345 8.23599908611345 8.23599908611344 8.23599908611345 8.23599908611345 8.23599908611345 8.23599908611345 8.23599908611345 8.23599908611345 8.23599908611345 8…
DAP 13.1309514601905 8.23599908611345 8.23599908611345 8.23599908611345 8.23599908611345 8.23599908611344 8.23599908611345 8.23599908611344 8.23599908611345 8.23599908611345 8.23599908611345 8.23599908611344 8.23599908611345 8.23599908611345 8.23599908611345 11.1768319769368 8.23599908611345 8.23599908611345 8.23599908611345 11.6435629803152 11.6435629803152 11.473060476546 8.23599908611345 10.09…
DAPK3 8.23599908611344 10.4279032186565 8.23599908611345 8.23599908611345 8.23599908611345 8.23599908611344 8.23599908611345 11.7750721021371 11.7946699752178 8.23599908611345 8.23599908611345 8.23599908611344 8.23599908611345 8.23599908611345 8.23599908611345 8.23599908611344 8.23599908611345 8.23599908611345 8.23599908611345 8.23599908611345 8.23599908611345 8.23599908611345 8.23599908611345 8.…
DBP 8.23599908611344 8.23599908611345 8.23599908611345 8.23599908611345 8.23599908611345 8.23599908611344 8.23599908611345 8.23599908611344 8.23599908611345 8.23599908611345 8.23599908611345 8.23599908611344 8.23599908611345 8.23599908611345 8.23599908611345 11.3721306419082 8.23599908611345 8.23599908611345 8.23599908611345 8.23599908611345 8.23599908611345 8.23599908611345 8.23599908611345 8.23…
DCN 8.23599908611344 8.23599908611345 8.23599908611345 8.23599908611345 8.23599908611345 8.23599908611344 8.23599908611345 8.23599908611344 8.23599908611345 8.23599908611345 8.23599908611345 8.23599908611344 10.9004743432874 8.23599908611345 8.23599908611345 8.23599908611344 13.8181734468454 8.23599908611345 8.23599908611345 10.773488111172 10.773488111172 8.23599908611345 10.6430752633952 8.2359…
DCTD 8.23599908611344 8.23599908611345 8.23599908611345 11.2441341235413 11.0655087107032 8.23599908611344 8.23599908611345 8.23599908611344 8.23599908611345 8.23599908611345 8.23599908611345 8.23599908611344 8.23599908611345 8.23599908611345 8.23599908611345 8.23599908611344 8.23599908611345 8.23599908611345 8.23599908611345 8.23599908611345 8.23599908611345 8.23599908611345 8.23599908611345 8.2…
DCXR 8.23599908611344 11.6709573435225 10.9227305285073 8.23599908611345 8.23599908611345 8.23599908611344 8.23599908611345 8.23599908611344 8.23599908611345 8.23599908611345 8.23599908611345 8.23599908611344 8.23599908611345 8.23599908611345 8.23599908611345 8.23599908611344 8.23599908611345 8.23599908611345 8.23599908611345 8.23599908611345 8.23599908611345 8.23599908611345 11.2669186860845 10.…
DDA1 8.23599908611344 10.9035783568733 8.23599908611345 8.23599908611345 8.23599908611345 8.23599908611344 8.23599908611345 8.23599908611344 8.23599908611345 8.23599908611345 8.23599908611345 8.23599908611344 8.23599908611345 8.23599908611345 8.23599908611345 8.23599908611344 8.23599908611345 8.23599908611345 8.23599908611345 8.23599908611345 8.23599908611345 8.23599908611345 8.23599908611345 8.2…
DDOST 8.23599908611344 8.23599908611345 8.23599908611345 8.23599908611345 11.2586117463891 8.23599908611344 8.23599908611345 8.23599908611344 8.23599908611345 8.23599908611345 8.23599908611345 8.23599908611344 8.23599908611345 8.23599908611345 8.23599908611345 8.23599908611344 8.23599908611345 8.23599908611345 8.23599908611345 8.23599908611345 8.23599908611345 8.23599908611345 8.23599908611345 9.…
DDX17 8.23599908611344 8.23599908611345 8.23599908611345 10.8876657910338 8.23599908611345 8.23599908611344 8.23599908611345 8.23599908611344 8.23599908611345 8.23599908611345 8.23599908611345 8.23599908611344 8.23599908611345 8.23599908611345 8.23599908611345 8.23599908611344 8.23599908611345 8.23599908611345 8.23599908611345 8.23599908611345 8.23599908611345 8.23599908611345 8.23599908611345 8.…
DDX19A 8.23599908611344 11.5467323168929 8.23599908611345 8.23599908611345 8.23599908611345 8.23599908611344 8.23599908611345 8.23599908611344 8.23599908611345 8.23599908611345 8.23599908611345 8.23599908611344 8.23599908611345 8.23599908611345 8.23599908611345 8.23599908611344 8.23599908611345 8.23599908611345 8.23599908611345 8.23599908611345 8.23599908611345 8.23599908611345 8.23599908611345 8…
DDX3X 8.23599908611344 10.9035783568733 8.23599908611345 8.23599908611345 8.23599908611345 8.23599908611344 8.23599908611345 8.23599908611344 8.23599908611345 8.23599908611345 8.23599908611345 8.23599908611344 8.23599908611345 12.756560505452 8.23599908611345 8.23599908611344 8.23599908611345 8.23599908611345 8.23599908611345 8.23599908611345 8.23599908611345 8.23599908611345 8.23599908611345 8.2…
DDX49 8.23599908611344 8.23599908611345 8.23599908611345 8.23599908611345 8.23599908611345 8.23599908611344 8.23599908611345 8.23599908611344 10.9121867227956 8.23599908611345 8.23599908611345 8.23599908611344 8.23599908611345 8.23599908611345 8.23599908611345 11.1768319769368 8.23599908611345 8.23599908611345 8.23599908611345 8.23599908611345 8.23599908611345 8.23599908611345 8.23599908611345 8.…
DDX5 8.23599908611344 8.23599908611345 10.9227305285073 11.529744331119 8.23599908611345 8.23599908611344 8.23599908611345 11.7750721021371 8.23599908611345 8.23599908611345 8.23599908611345 8.23599908611344 8.23599908611345 8.23599908611345 8.23599908611345 8.23599908611344 8.23599908611345 8.23599908611345 8.23599908611345 8.23599908611345 8.23599908611345 8.23599908611345 8.23599908611345 8.23…
DDX6 8.23599908611344 10.6852571527814 8.23599908611345 8.23599908611345 8.23599908611345 8.23599908611344 8.23599908611345 8.23599908611344 8.23599908611345 8.23599908611345 8.23599908611345 8.23599908611344 8.23599908611345 8.23599908611345 8.23599908611345 8.23599908611344 8.23599908611345 8.23599908611345 8.23599908611345 8.23599908611345 8.23599908611345 10.2592501111813 8.23599908611345 8.2…
DEAF1 8.23599908611344 8.23599908611345 8.23599908611345 8.23599908611345 8.23599908611345 8.23599908611344 8.23599908611345 8.23599908611344 8.23599908611345 8.23599908611345 8.23599908611345 8.23599908611344 8.23599908611345 8.23599908611345 8.23599908611345 8.23599908611344 8.23599908611345 8.23599908611345 8.23599908611345 8.23599908611345 8.23599908611345 8.23599908611345 8.23599908611345 8.…
DEDD2 8.23599908611344 8.23599908611345 8.23599908611345 8.23599908611345 8.23599908611345 8.23599908611344 8.23599908611345 8.23599908611344 8.23599908611345 8.23599908611345 8.23599908611345 8.23599908611344 8.23599908611345 8.23599908611345 8.23599908611345 8.23599908611344 8.23599908611345 8.23599908611345 8.23599908611345 8.23599908611345 8.23599908611345 8.23599908611345 8.23599908611345 8.…
DEPDC5 8.23599908611344 8.23599908611345 8.23599908611345 11.529744331119 8.23599908611345 8.23599908611344 8.23599908611345 8.23599908611344 8.23599908611345 8.23599908611345 8.23599908611345 8.23599908611344 8.23599908611345 8.23599908611345 8.23599908611345 8.23599908611344 8.23599908611345 8.23599908611345 8.23599908611345 8.23599908611345 8.23599908611345 8.23599908611345 8.23599908611345 8.…
DES 8.23599908611344 8.23599908611345 8.23599908611345 13.2673752877468 8.23599908611345 8.23599908611344 8.23599908611345 12.7116428659168 8.23599908611345 8.23599908611345 8.23599908611345 8.23599908611344 8.23599908611345 8.23599908611345 8.23599908611345 8.23599908611344 8.23599908611345 8.23599908611345 8.23599908611345 8.23599908611345 8.23599908611345 8.23599908611345 8.23599908611345 8.23…
DGCR8 8.23599908611344 10.9035783568733 8.23599908611345 8.23599908611345 8.23599908611345 8.23599908611344 8.23599908611345 8.23599908611344 8.23599908611345 13.0658622154318 8.23599908611345 8.23599908611344 8.23599908611345 8.23599908611345 8.23599908611345 8.23599908611344 8.23599908611345 8.23599908611345 8.23599908611345 8.23599908611345 8.23599908611345 8.23599908611345 8.23599908611345 8.…
DHDH 8.23599908611344 8.23599908611345 8.23599908611345 8.23599908611345 8.23599908611345 8.23599908611344 8.23599908611345 8.23599908611344 8.23599908611345 8.23599908611345 8.23599908611345 8.23599908611344 8.23599908611345 8.23599908611345 8.23599908611345 8.23599908611344 8.23599908611345 8.23599908611345 8.23599908611345 8.23599908611345 8.23599908611345 8.23599908611345 8.23599908611345 8.2…
DHRS4 8.23599908611344 8.23599908611345 8.23599908611345 10.8876657910338 9.83822234006209 8.23599908611344 8.23599908611345 8.23599908611344 8.23599908611345 8.23599908611345 8.23599908611345 8.23599908611344 8.23599908611345 8.23599908611345 8.23599908611345 8.23599908611344 8.23599908611345 8.23599908611345 8.23599908611345 8.23599908611345 8.23599908611345 8.23599908611345 8.23599908611345 8.…
DHX36 8.23599908611344 8.23599908611345 8.23599908611345 8.23599908611345 8.23599908611345 8.23599908611344 8.23599908611345 8.23599908611344 8.23599908611345 8.23599908611345 8.23599908611345 8.23599908611344 8.23599908611345 8.23599908611345 8.23599908611345 11.9632659304502 8.23599908611345 8.23599908611345 8.23599908611345 8.23599908611345 8.23599908611345 8.23599908611345 8.23599908611345 8.…
DHX9 8.23599908611344 11.2607022132851 8.23599908611345 8.23599908611345 8.23599908611345 8.23599908611344 8.23599908611345 8.23599908611344 8.23599908611345 8.23599908611345 8.23599908611345 8.23599908611344 8.23599908611345 8.23599908611345 8.23599908611345 8.23599908611344 8.23599908611345 8.23599908611345 8.23599908611345 8.23599908611345 8.23599908611345 8.23599908611345 8.23599908611345 8.2…
DIDO1 8.23599908611344 8.23599908611345 8.23599908611345 10.8876657910338 8.23599908611345 8.23599908611344 8.23599908611345 8.23599908611344 8.23599908611345 8.23599908611345 8.23599908611345 8.23599908611344 8.23599908611345 8.23599908611345 8.23599908611345 8.23599908611344 8.23599908611345 8.23599908611345 8.23599908611345 8.23599908611345 8.23599908611345 8.23599908611345 8.23599908611345 9.…
DIS3 8.23599908611344 10.4279032186565 8.23599908611345 8.23599908611345 8.23599908611345 8.23599908611344 8.23599908611345 8.23599908611344 8.23599908611345 8.23599908611345 8.23599908611345 8.23599908611344 8.23599908611345 8.23599908611345 8.23599908611345 8.23599908611344 8.23599908611345 8.23599908611345 8.23599908611345 8.23599908611345 8.23599908611345 8.23599908611345 8.23599908611345 8.2…
DLX2 8.23599908611344 8.23599908611345 8.23599908611345 11.2441341235413 8.23599908611345 8.23599908611344 8.23599908611345 8.23599908611344 8.23599908611345 8.23599908611345 8.23599908611345 8.23599908611344 8.23599908611345 8.23599908611345 8.23599908611345 8.23599908611344 8.23599908611345 8.23599908611345 8.23599908611345 8.23599908611345 8.23599908611345 8.23599908611345 8.23599908611345 8.2…
DMWD 8.23599908611344 8.23599908611345 8.23599908611345 10.8876657910338 8.23599908611345 8.23599908611344 8.23599908611345 8.23599908611344 10.9121867227956 8.23599908611345 8.23599908611345 8.23599908611344 8.23599908611345 8.23599908611345 8.23599908611345 8.23599908611344 8.23599908611345 8.23599908611345 8.23599908611345 8.23599908611345 8.23599908611345 8.23599908611345 8.23599908611345 8.2…
DNAJC12 8.23599908611344 10.4279032186565 8.23599908611345 8.23599908611345 8.23599908611345 8.23599908611344 8.23599908611345 8.23599908611344 8.23599908611345 8.23599908611345 8.23599908611345 8.23599908611344 8.23599908611345 8.23599908611345 8.23599908611345 8.23599908611344 8.23599908611345 8.23599908611345 8.23599908611345 8.23599908611345 8.23599908611345 8.23599908611345 8.23599908611345 …
DNAJC25 8.23599908611344 8.23599908611345 8.23599908611345 9.7013516409751 8.23599908611345 8.23599908611344 8.23599908611345 8.23599908611344 8.23599908611345 8.23599908611345 8.23599908611345 8.23599908611344 8.23599908611345 8.23599908611345 8.23599908611345 8.23599908611344 8.23599908611345 8.23599908611345 8.23599908611345 8.23599908611345 8.23599908611345 8.23599908611345 8.23599908611345 8…
DNM1 8.23599908611344 8.23599908611345 8.23599908611345 11.7680487384329 8.23599908611345 8.23599908611344 8.23599908611345 8.23599908611344 8.23599908611345 8.23599908611345 8.23599908611345 8.23599908611344 8.23599908611345 8.23599908611345 8.23599908611345 8.23599908611344 8.23599908611345 8.23599908611345 8.23599908611345 8.23599908611345 8.23599908611345 8.23599908611345 8.23599908611345 8.2…
DNM2 8.23599908611344 8.23599908611345 8.23599908611345 11.7680487384329 11.2586117463891 8.23599908611344 8.23599908611345 8.23599908611344 8.23599908611345 8.23599908611345 8.23599908611345 8.23599908611344 8.23599908611345 13.0090806127821 8.23599908611345 10.9508938300762 8.23599908611345 8.23599908611345 8.23599908611345 8.23599908611345 8.23599908611345 8.23599908611345 10.1880799027495 9.8…
DOCK9 8.23599908611344 8.23599908611345 8.23599908611345 12.3108285709473 8.23599908611345 8.23599908611344 8.23599908611345 8.23599908611344 8.23599908611345 8.23599908611345 8.23599908611345 8.23599908611344 8.23599908611345 8.23599908611345 8.23599908611345 8.23599908611344 8.23599908611345 8.23599908611345 8.23599908611345 8.23599908611345 8.23599908611345 8.23599908611345 8.23599908611345 8.…
DPM2 8.23599908611344 8.23599908611345 8.23599908611345 10.8876657910338 8.23599908611345 8.23599908611344 8.23599908611345 8.23599908611344 8.23599908611345 8.23599908611345 12.8537010640013 8.23599908611344 8.23599908611345 8.23599908611345 8.23599908611345 8.23599908611344 8.23599908611345 8.23599908611345 8.23599908611345 8.23599908611345 8.23599908611345 8.23599908611345 8.23599908611345 8.2…
DPP7 8.23599908611344 10.9035783568733 8.23599908611345 8.23599908611345 8.23599908611345 12.6919183460255 8.23599908611345 8.23599908611344 8.23599908611345 8.23599908611345 8.23599908611345 8.23599908611344 11.4075181881396 8.23599908611345 8.23599908611345 8.23599908611344 8.23599908611345 8.23599908611345 8.23599908611345 8.23599908611345 8.23599908611345 10.905871409383 8.23599908611345 8.23…
DTNBP1 11.0762224316344 11.2607022132851 8.23599908611345 8.23599908611345 8.23599908611345 8.23599908611344 8.23599908611345 8.23599908611344 8.23599908611345 8.23599908611345 8.23599908611345 8.23599908611344 8.23599908611345 8.23599908611345 8.23599908611345 8.23599908611344 8.23599908611345 8.23599908611345 8.23599908611345 8.23599908611345 8.23599908611345 8.23599908611345 8.23599908611345 8…
DTX2 8.23599908611344 10.9035783568733 8.23599908611345 8.23599908611345 8.23599908611345 8.23599908611344 8.23599908611345 13.0205434673199 8.23599908611345 8.23599908611345 8.23599908611345 8.23599908611344 8.23599908611345 8.23599908611345 8.23599908611345 8.23599908611344 8.23599908611345 8.23599908611345 11.6506886117034 8.23599908611345 8.23599908611345 8.23599908611345 8.23599908611345 8.2…
DUSP1 8.23599908611344 12.1692247411851 11.4309994643864 8.23599908611345 8.23599908611345 8.23599908611344 8.23599908611345 8.23599908611344 12.3382322167131 8.23599908611345 8.23599908611345 8.23599908611344 8.23599908611345 8.23599908611345 8.23599908611345 8.23599908611344 8.23599908611345 8.23599908611345 8.23599908611345 8.23599908611345 8.23599908611345 11.5857837802282 8.23599908611345 11…
DUSP23 8.23599908611344 10.6852571527814 8.23599908611345 8.23599908611345 8.23599908611345 8.23599908611344 8.23599908611345 8.23599908611344 8.23599908611345 8.23599908611345 8.23599908611345 8.23599908611344 8.23599908611345 8.23599908611345 8.23599908611345 8.23599908611344 8.23599908611345 8.23599908611345 11.6506886117034 8.23599908611345 8.23599908611345 8.23599908611345 8.23599908611345 8…
DUT 8.23599908611344 8.23599908611345 8.23599908611345 8.23599908611345 8.23599908611345 8.23599908611344 8.23599908611345 8.23599908611344 8.23599908611345 8.23599908611345 8.23599908611345 8.23599908611344 8.23599908611345 8.23599908611345 8.23599908611345 10.3534522113155 8.23599908611345 8.23599908611345 8.23599908611345 8.23599908611345 8.23599908611345 8.23599908611345 8.23599908611345 8.23…
DVL3 8.23599908611344 10.9035783568733 8.23599908611345 8.23599908611345 8.23599908611345 8.23599908611344 8.23599908611345 8.23599908611344 8.23599908611345 8.23599908611345 8.23599908611345 8.23599908611344 8.23599908611345 8.23599908611345 8.23599908611345 8.23599908611344 8.23599908611345 8.23599908611345 8.23599908611345 8.23599908611345 8.23599908611345 8.23599908611345 8.23599908611345 8.2…
DYM 8.23599908611344 8.23599908611345 8.23599908611345 8.23599908611345 8.23599908611345 8.23599908611344 8.23599908611345 8.23599908611344 10.9121867227956 8.23599908611345 8.23599908611345 8.23599908611344 8.23599908611345 8.23599908611345 8.23599908611345 8.23599908611344 8.23599908611345 8.23599908611345 8.23599908611345 8.23599908611345 8.23599908611345 8.23599908611345 8.23599908611345 8.23…
DYNLRB1 8.23599908611344 8.23599908611345 8.23599908611345 8.23599908611345 8.23599908611345 8.23599908611344 8.23599908611345 8.23599908611344 8.23599908611345 8.23599908611345 8.23599908611345 8.23599908611344 8.23599908611345 8.23599908611345 8.23599908611345 11.6977655779261 8.23599908611345 8.23599908611345 8.23599908611345 8.23599908611345 8.23599908611345 8.23599908611345 8.23599908611345 …
ECE1 8.23599908611344 8.23599908611345 8.23599908611345 8.23599908611345 8.23599908611345 8.23599908611344 8.23599908611345 8.23599908611344 8.23599908611345 13.5367222649418 8.23599908611345 8.23599908611344 8.23599908611345 8.23599908611345 8.23599908611345 10.9508938300762 8.23599908611345 8.23599908611345 8.23599908611345 8.23599908611345 8.23599908611345 8.23599908611345 8.23599908611345 8.2…
ECI1 8.23599908611344 10.6852571527814 8.23599908611345 8.23599908611345 8.23599908611345 11.7562015726376 8.23599908611345 8.23599908611344 8.23599908611345 8.23599908611345 8.23599908611345 8.23599908611344 8.23599908611345 8.23599908611345 11.4522789150512 8.23599908611344 12.8479777449498 8.23599908611345 8.23599908611345 8.23599908611345 8.23599908611345 8.23599908611345 8.23599908611345 8.2…
EDEM3 8.23599908611344 8.23599908611345 8.23599908611345 8.23599908611345 8.23599908611345 8.23599908611344 8.23599908611345 8.23599908611344 8.23599908611345 8.23599908611345 8.23599908611345 8.23599908611344 8.23599908611345 8.23599908611345 8.23599908611345 10.9508938300762 8.23599908611345 8.23599908611345 8.23599908611345 8.23599908611345 8.23599908611345 8.23599908611345 8.23599908611345 8.…
EDF1 12.5202116936031 11.5467323168929 8.23599908611345 8.23599908611345 8.23599908611345 13.3668504726264 13.7787616161806 8.23599908611344 8.23599908611345 8.23599908611345 8.23599908611345 8.23599908611344 8.23599908611345 13.7247848961992 8.23599908611345 11.9632659304502 8.23599908611345 8.23599908611345 8.23599908611345 8.23599908611345 8.23599908611345 11.473060476546 12.0342517595517 8.23…
EEF1A1 13.1309514601905 12.935526817401 12.2724294154403 12.4542450807372 8.23599908611345 13.133309392797 8.23599908611345 8.23599908611344 8.23599908611345 8.23599908611345 8.23599908611345 8.23599908611344 12.8815768284589 8.23599908611345 8.23599908611345 11.6977655779261 8.23599908611345 12.7859602239506 12.9434490536928 8.23599908611345 8.23599908611345 8.23599908611345 11.3882856605551 8.2…
EEF1D 12.6647911809264 10.9035783568733 11.9122081102601 8.23599908611345 11.960283705622 8.23599908611344 8.23599908611345 8.23599908611344 12.144646880591 8.23599908611345 8.23599908611345 8.23599908611344 11.4075181881396 8.23599908611345 8.23599908611345 8.23599908611344 8.23599908611345 12.349441383142 8.23599908611345 8.23599908611345 8.23599908611345 10.7207769954256 10.9884574240539 10.53…
EEF2 8.23599908611344 12.1692247411851 12.1035324732649 13.4834518617204 12.7842625344059 13.5678008681052 8.23599908611345 8.23599908611344 8.23599908611345 8.23599908611345 8.23599908611345 8.23599908611344 13.1605653826915 8.23599908611345 8.23599908611345 8.23599908611344 8.23599908611345 8.23599908611345 13.4733929349333 12.5739317627895 12.5739317627895 12.8655687725823 12.5325000608957 11.…
EFNA1 8.23599908611344 11.093162464594 8.23599908611345 8.23599908611345 8.23599908611345 8.23599908611344 8.23599908611345 8.23599908611344 8.23599908611345 8.23599908611345 8.23599908611345 8.23599908611344 11.1761580063954 8.23599908611345 8.23599908611345 8.23599908611344 8.23599908611345 8.23599908611345 8.23599908611345 11.0448413967308 11.0448413967308 8.23599908611345 8.23599908611345 8.2…
EGFL7 8.23599908611344 8.23599908611345 8.23599908611345 8.23599908611345 8.23599908611345 12.052759048847 8.23599908611345 8.23599908611344 8.23599908611345 8.23599908611345 13.1638283243775 8.23599908611344 8.23599908611345 12.756560505452 8.23599908611345 11.5441161752623 13.5611493618185 8.23599908611345 8.23599908611345 8.23599908611345 8.23599908611345 8.23599908611345 8.23599908611345 8.23…
EGR1 8.23599908611344 11.7853286823617 13.0061002882684 8.23599908611345 8.23599908611345 13.0006387890726 8.23599908611345 8.23599908611344 12.86379529039 8.23599908611345 8.23599908611345 8.23599908611344 12.2073042809207 8.23599908611345 8.23599908611345 12.1874171652612 8.23599908611345 12.6546024433041 8.23599908611345 12.3914421354911 12.3914421354911 8.23599908611345 11.3882856605551 11.33…
EHBP1L1 8.23599908611344 11.8912953151864 10.4456667256511 8.23599908611345 8.23599908611345 8.23599908611344 8.23599908611345 8.23599908611344 8.23599908611345 8.23599908611345 8.23599908611345 8.23599908611344 8.23599908611345 8.23599908611345 8.23599908611345 8.23599908611344 14.0362573998708 8.23599908611345 8.23599908611345 8.23599908611345 8.23599908611345 8.23599908611345 8.23599908611345 …
EHD2 8.23599908611344 8.23599908611345 11.1127521880891 8.23599908611345 8.23599908611345 8.23599908611344 8.23599908611345 8.23599908611344 8.23599908611345 8.23599908611345 8.23599908611345 8.23599908611344 8.23599908611345 8.23599908611345 8.23599908611345 8.23599908611344 8.23599908611345 8.23599908611345 8.23599908611345 8.23599908611345 8.23599908611345 8.23599908611345 8.23599908611345 10.…
EHMT1 8.23599908611344 8.23599908611345 8.23599908611345 11.2441341235413 8.23599908611345 8.23599908611344 8.23599908611345 8.23599908611344 8.23599908611345 8.23599908611345 8.23599908611345 8.23599908611344 8.23599908611345 8.23599908611345 8.23599908611345 8.23599908611344 8.23599908611345 8.23599908611345 8.23599908611345 8.23599908611345 8.23599908611345 8.23599908611345 8.23599908611345 8.…
EHMT2 8.23599908611344 8.23599908611345 8.23599908611345 8.23599908611345 8.23599908611345 8.23599908611344 8.23599908611345 8.23599908611344 8.23599908611345 8.23599908611345 8.23599908611345 8.23599908611344 11.4075181881396 8.23599908611345 8.23599908611345 8.23599908611344 13.2481900588074 8.23599908611345 8.23599908611345 8.23599908611345 8.23599908611345 8.23599908611345 8.23599908611345 8.…
EIF2A 8.23599908611344 10.1144541134062 8.23599908611345 8.23599908611345 8.23599908611345 8.23599908611344 8.23599908611345 8.23599908611344 8.23599908611345 8.23599908611345 8.23599908611345 8.23599908611344 8.23599908611345 8.23599908611345 8.23599908611345 8.23599908611344 8.23599908611345 8.23599908611345 8.23599908611345 8.23599908611345 8.23599908611345 8.23599908611345 8.23599908611345 8.…
EIF2D 8.23599908611344 11.093162464594 8.23599908611345 8.23599908611345 8.23599908611345 8.23599908611344 8.23599908611345 8.23599908611344 8.23599908611345 8.23599908611345 8.23599908611345 8.23599908611344 8.23599908611345 8.23599908611345 8.23599908611345 8.23599908611344 8.23599908611345 8.23599908611345 8.23599908611345 8.23599908611345 8.23599908611345 8.23599908611345 8.23599908611345 8.2…
EIF3B 8.23599908611344 11.2607022132851 8.23599908611345 12.1515654274537 8.23599908611345 8.23599908611344 8.23599908611345 8.23599908611344 8.23599908611345 8.23599908611345 8.23599908611345 8.23599908611344 8.23599908611345 8.23599908611345 8.23599908611345 8.23599908611344 8.23599908611345 8.23599908611345 8.23599908611345 11.9380405438277 11.9380405438277 11.473060476546 8.23599908611345 10.…
EIF4B 8.23599908611344 8.23599908611345 8.23599908611345 8.23599908611345 8.23599908611345 8.23599908611344 8.23599908611345 8.23599908611344 8.23599908611345 8.23599908611345 8.23599908611345 8.23599908611344 8.23599908611345 8.23599908611345 12.5831238999639 8.23599908611344 8.23599908611345 8.23599908611345 8.23599908611345 8.23599908611345 8.23599908611345 8.23599908611345 8.23599908611345 8.…
EIF4EBP1 8.23599908611344 8.23599908611345 8.23599908611345 8.23599908611345 10.5786154410984 8.23599908611344 8.23599908611345 8.23599908611344 8.23599908611345 8.23599908611345 8.23599908611345 8.23599908611344 8.23599908611345 8.23599908611345 8.23599908611345 10.6828807226447 8.23599908611345 8.23599908611345 8.23599908611345 8.23599908611345 8.23599908611345 8.23599908611345 8.23599908611345…
EIF4G1 12.6647911809264 10.9035783568733 8.23599908611345 8.23599908611345 11.0655087107032 8.23599908611344 8.23599908611345 8.23599908611344 8.23599908611345 8.23599908611345 8.23599908611345 8.23599908611344 8.23599908611345 8.23599908611345 8.23599908611345 8.23599908611344 8.23599908611345 8.23599908611345 8.23599908611345 8.23599908611345 8.23599908611345 8.23599908611345 8.23599908611345 1…
EIF4G2 8.23599908611344 8.23599908611345 8.23599908611345 8.23599908611345 8.23599908611345 8.23599908611344 8.23599908611345 8.23599908611344 8.23599908611345 8.23599908611345 8.23599908611345 8.23599908611344 8.23599908611345 8.23599908611345 8.23599908611345 10.6828807226447 8.23599908611345 8.23599908611345 8.23599908611345 8.23599908611345 8.23599908611345 8.23599908611345 8.23599908611345 8…
EIF5A 8.23599908611344 10.6852571527814 11.9122081102601 8.23599908611345 11.960283705622 8.23599908611344 8.23599908611345 13.2748270606839 8.23599908611345 8.23599908611345 8.23599908611345 13.340265732289 12.2073042809207 13.4108665563259 12.1257763778482 8.23599908611344 8.23599908611345 8.23599908611345 8.23599908611345 8.23599908611345 8.23599908611345 8.23599908611345 8.23599908611345 10.8…
EIF5AL1 8.23599908611344 10.9035783568733 12.4236095336801 12.8147580462171 8.23599908611345 8.23599908611344 8.23599908611345 8.23599908611344 8.23599908611345 8.23599908611345 8.23599908611345 13.1535997963949 8.23599908611345 8.23599908611345 8.23599908611345 8.23599908611344 8.23599908611345 8.23599908611345 8.23599908611345 8.23599908611345 8.23599908611345 8.23599908611345 8.23599908611345 …
ELF3 8.23599908611344 12.5388793951777 12.1035324732649 8.23599908611345 11.960283705622 8.23599908611344 8.23599908611345 8.23599908611344 8.23599908611345 8.23599908611345 8.23599908611345 8.23599908611344 8.23599908611345 8.23599908611345 8.23599908611345 8.23599908611344 8.23599908611345 8.23599908611345 8.23599908611345 8.23599908611345 8.23599908611345 12.8202044876172 12.1758472164664 12.8…
ELK4 8.23599908611344 8.23599908611345 8.23599908611345 8.23599908611345 8.23599908611345 8.23599908611344 8.23599908611345 8.23599908611344 8.23599908611345 8.23599908611345 8.23599908611345 8.23599908611344 8.23599908611345 8.23599908611345 8.23599908611345 8.23599908611344 8.23599908611345 8.23599908611345 8.23599908611345 8.23599908611345 8.23599908611345 10.2592501111813 8.23599908611345 9.9…
ELN 8.23599908611344 8.23599908611345 8.23599908611345 10.8876657910338 8.23599908611345 8.23599908611344 8.23599908611345 8.23599908611344 8.23599908611345 8.23599908611345 8.23599908611345 8.23599908611344 8.23599908611345 8.23599908611345 8.23599908611345 8.23599908611344 8.23599908611345 12.9063495785882 8.23599908611345 8.23599908611345 8.23599908611345 8.23599908611345 8.23599908611345 8.23…
ELOF1 8.23599908611344 10.6852571527814 8.23599908611345 8.23599908611345 8.23599908611345 8.23599908611344 8.23599908611345 8.23599908611344 10.9121867227956 8.23599908611345 8.23599908611345 8.23599908611344 8.23599908611345 8.23599908611345 8.23599908611345 10.6828807226447 8.23599908611345 8.23599908611345 8.23599908611345 8.23599908611345 8.23599908611345 8.23599908611345 8.23599908611345 8.…
EMG1 8.23599908611344 8.23599908611345 8.23599908611345 8.23599908611345 8.23599908611345 8.23599908611344 8.23599908611345 8.23599908611344 8.23599908611345 8.23599908611345 8.23599908611345 8.23599908611344 8.23599908611345 8.23599908611345 8.23599908611345 8.23599908611344 8.23599908611345 8.23599908611345 8.23599908611345 8.23599908611345 8.23599908611345 8.23599908611345 11.1343960395828 8.2…
ENG 8.23599908611344 8.23599908611345 11.1127521880891 8.23599908611345 8.23599908611345 8.23599908611344 8.23599908611345 8.23599908611344 12.661475644395 8.23599908611345 8.23599908611345 8.23599908611344 11.9380941812374 8.23599908611345 8.23599908611345 8.23599908611344 8.23599908611345 8.23599908611345 8.23599908611345 8.23599908611345 8.23599908611345 8.23599908611345 10.9884574240539 8.235…
ENTPD4 8.23599908611344 8.23599908611345 8.23599908611345 11.529744331119 8.23599908611345 8.23599908611344 8.23599908611345 8.23599908611344 8.23599908611345 8.23599908611345 8.23599908611345 8.23599908611344 8.23599908611345 8.23599908611345 8.23599908611345 8.23599908611344 8.23599908611345 8.23599908611345 8.23599908611345 8.23599908611345 8.23599908611345 8.23599908611345 8.23599908611345 8.…
EPHB2 8.23599908611344 8.23599908611345 8.23599908611345 8.23599908611345 8.23599908611345 8.23599908611344 8.23599908611345 8.23599908611344 8.23599908611345 8.23599908611345 8.23599908611345 8.23599908611344 8.23599908611345 8.23599908611345 8.23599908611345 10.3534522113155 8.23599908611345 10.5800394172795 8.23599908611345 8.23599908611345 8.23599908611345 8.23599908611345 8.23599908611345 8.…
EPHB4 8.23599908611344 8.23599908611345 8.23599908611345 11.529744331119 8.23599908611345 8.23599908611344 8.23599908611345 8.23599908611344 8.23599908611345 8.23599908611345 8.23599908611345 12.9391412117975 8.23599908611345 8.23599908611345 8.23599908611345 8.23599908611344 8.23599908611345 8.23599908611345 8.23599908611345 8.23599908611345 8.23599908611345 8.23599908611345 8.23599908611345 8.2…
EPHX1 8.23599908611344 10.1144541134062 8.23599908611345 8.23599908611345 8.23599908611345 8.23599908611344 8.23599908611345 8.23599908611344 8.23599908611345 8.23599908611345 8.23599908611345 8.23599908611344 8.23599908611345 8.23599908611345 8.23599908611345 8.23599908611344 8.23599908611345 8.23599908611345 11.6506886117034 10.4389910585648 10.4389910585648 8.23599908611345 8.23599908611345 8.…
ERBB2IP 8.23599908611344 8.23599908611345 8.23599908611345 8.23599908611345 8.23599908611345 8.23599908611344 8.23599908611345 8.23599908611344 8.23599908611345 8.23599908611345 8.23599908611345 8.23599908611344 8.23599908611345 8.23599908611345 8.23599908611345 8.23599908611344 8.23599908611345 8.23599908611345 8.23599908611345 8.23599908611345 8.23599908611345 8.23599908611345 8.23599908611345 …
ERG 8.23599908611344 10.6852571527814 8.23599908611345 8.23599908611345 8.23599908611345 8.23599908611344 8.23599908611345 8.23599908611344 8.23599908611345 8.23599908611345 8.23599908611345 8.23599908611344 8.23599908611345 8.23599908611345 8.23599908611345 8.23599908611344 8.23599908611345 8.23599908611345 8.23599908611345 8.23599908611345 8.23599908611345 8.23599908611345 8.23599908611345 8.23…
ERGIC1 8.23599908611344 8.23599908611345 8.23599908611345 11.9725136830454 8.23599908611345 8.23599908611344 13.425006919907 8.23599908611344 10.9121867227956 8.23599908611345 8.23599908611345 8.23599908611344 8.23599908611345 13.223915627421 8.23599908611345 8.23599908611344 8.23599908611345 8.23599908611345 8.23599908611345 8.23599908611345 8.23599908611345 8.23599908611345 8.23599908611345 9.8…
ERI3 8.23599908611344 11.2607022132851 11.1127521880891 8.23599908611345 8.23599908611345 8.23599908611344 8.23599908611345 8.23599908611344 8.23599908611345 8.23599908611345 8.23599908611345 8.23599908611344 8.23599908611345 8.23599908611345 8.23599908611345 8.23599908611344 8.23599908611345 8.23599908611345 8.23599908611345 8.23599908611345 8.23599908611345 8.23599908611345 8.23599908611345 8.2…
ERLIN2 8.23599908611344 8.23599908611345 8.23599908611345 11.7680487384329 8.23599908611345 8.23599908611344 8.23599908611345 8.23599908611344 8.23599908611345 8.23599908611345 8.23599908611345 8.23599908611344 8.23599908611345 8.23599908611345 8.23599908611345 8.23599908611344 8.23599908611345 8.23599908611345 8.23599908611345 8.23599908611345 8.23599908611345 8.23599908611345 8.23599908611345 8…
ERN2 8.23599908611344 10.6852571527814 8.23599908611345 8.23599908611345 8.23599908611345 8.23599908611344 8.23599908611345 8.23599908611344 8.23599908611345 8.23599908611345 8.23599908611345 8.23599908611344 8.23599908611345 8.23599908611345 8.23599908611345 8.23599908611344 8.23599908611345 8.23599908611345 8.23599908611345 8.23599908611345 8.23599908611345 8.23599908611345 8.23599908611345 8.2…
ESD 8.23599908611344 10.1144541134062 8.23599908611345 8.23599908611345 8.23599908611345 8.23599908611344 8.23599908611345 8.23599908611344 8.23599908611345 8.23599908611345 12.4581196185408 8.23599908611344 8.23599908611345 8.23599908611345 10.9429159771699 8.23599908611344 8.23599908611345 8.23599908611345 8.23599908611345 8.23599908611345 8.23599908611345 8.23599908611345 8.23599908611345 8.96…
EVA1B 8.23599908611344 8.23599908611345 10.70382859405 8.23599908611345 8.23599908611345 8.23599908611344 8.23599908611345 8.23599908611344 10.9121867227956 8.23599908611345 8.23599908611345 8.23599908611344 8.23599908611345 8.23599908611345 8.23599908611345 10.9508938300762 8.23599908611345 8.23599908611345 8.23599908611345 8.23599908611345 8.23599908611345 8.23599908611345 8.23599908611345 8.23…
EZH1 8.23599908611344 8.23599908611345 8.23599908611345 12.3108285709473 8.23599908611345 8.23599908611344 8.23599908611345 8.23599908611344 8.23599908611345 8.23599908611345 8.23599908611345 8.23599908611344 8.23599908611345 8.23599908611345 8.23599908611345 8.23599908611344 8.23599908611345 8.23599908611345 8.23599908611345 8.23599908611345 8.23599908611345 8.23599908611345 10.9884574240539 8.2…
EZR 8.23599908611344 8.23599908611345 8.23599908611345 8.23599908611345 8.23599908611345 8.23599908611344 8.23599908611345 8.23599908611344 8.23599908611345 8.23599908611345 8.23599908611345 8.23599908611344 8.23599908611345 8.23599908611345 8.23599908611345 11.5441161752623 8.23599908611345 8.23599908611345 8.23599908611345 8.23599908611345 8.23599908611345 8.23599908611345 12.5842261170416 8.23…
FAHD2A 8.23599908611344 10.6852571527814 8.23599908611345 8.23599908611345 8.23599908611345 8.23599908611344 8.23599908611345 8.23599908611344 8.23599908611345 8.23599908611345 8.23599908611345 8.23599908611344 8.23599908611345 8.23599908611345 8.23599908611345 8.23599908611344 8.23599908611345 8.23599908611345 8.23599908611345 8.23599908611345 8.23599908611345 8.23599908611345 8.23599908611345 9…
FAM160A2 8.23599908611344 8.23599908611345 8.23599908611345 11.529744331119 8.23599908611345 8.23599908611344 8.23599908611345 8.23599908611344 8.23599908611345 8.23599908611345 8.23599908611345 8.23599908611344 8.23599908611345 8.23599908611345 8.23599908611345 8.23599908611344 8.23599908611345 8.23599908611345 8.23599908611345 8.23599908611345 8.23599908611345 8.23599908611345 8.23599908611345 …
FAM171A2 8.23599908611344 8.23599908611345 8.23599908611345 8.23599908611345 8.23599908611345 8.23599908611344 8.23599908611345 8.23599908611344 8.23599908611345 8.23599908611345 8.23599908611345 8.23599908611344 8.23599908611345 8.23599908611345 8.23599908611345 8.23599908611344 8.23599908611345 8.23599908611345 8.23599908611345 8.23599908611345 8.23599908611345 8.23599908611345 8.23599908611345…
FAM172A 8.23599908611344 8.23599908611345 8.23599908611345 11.2441341235413 8.23599908611345 8.23599908611344 8.23599908611345 8.23599908611344 8.23599908611345 8.23599908611345 8.23599908611345 8.23599908611344 8.23599908611345 8.23599908611345 8.23599908611345 8.23599908611344 8.23599908611345 8.23599908611345 8.23599908611345 8.23599908611345 8.23599908611345 8.23599908611345 8.23599908611345 …
FAM184A 8.23599908611344 8.23599908611345 8.23599908611345 8.23599908611345 8.23599908611345 8.23599908611344 8.23599908611345 8.23599908611344 8.23599908611345 8.23599908611345 8.23599908611345 8.23599908611344 8.23599908611345 8.23599908611345 8.23599908611345 8.23599908611344 8.23599908611345 8.23599908611345 8.23599908611345 8.23599908611345 8.23599908611345 8.23599908611345 8.23599908611345 …
FAM221B 8.23599908611344 8.23599908611345 8.23599908611345 8.23599908611345 8.23599908611345 8.23599908611344 8.23599908611345 8.23599908611344 8.23599908611345 8.23599908611345 8.23599908611345 8.23599908611344 8.23599908611345 8.23599908611345 8.23599908611345 9.92582670877733 8.23599908611345 8.23599908611345 8.23599908611345 8.23599908611345 8.23599908611345 8.23599908611345 8.23599908611345 …
FAM3D 8.23599908611344 10.6852571527814 10.4456667256511 8.23599908611345 8.23599908611345 8.23599908611344 8.23599908611345 8.23599908611344 8.23599908611345 8.23599908611345 8.23599908611345 8.23599908611344 8.23599908611345 8.23599908611345 8.23599908611345 8.23599908611344 8.23599908611345 11.7205321568252 8.23599908611345 8.23599908611345 8.23599908611345 8.23599908611345 8.23599908611345 8.…
FAM50A 8.23599908611344 10.6852571527814 8.23599908611345 8.23599908611345 11.5811807379931 8.23599908611344 8.23599908611345 8.23599908611344 10.9121867227956 8.23599908611345 8.23599908611345 8.23599908611344 8.23599908611345 8.23599908611345 8.23599908611345 8.23599908611344 8.23599908611345 8.23599908611345 8.23599908611345 8.23599908611345 8.23599908611345 8.23599908611345 8.23599908611345 8…
FAM53B 8.23599908611344 10.6852571527814 8.23599908611345 8.23599908611345 8.23599908611345 8.23599908611344 8.23599908611345 8.23599908611344 8.23599908611345 8.23599908611345 8.23599908611345 8.23599908611344 8.23599908611345 8.23599908611345 8.23599908611345 8.23599908611344 8.23599908611345 8.23599908611345 8.23599908611345 8.23599908611345 8.23599908611345 8.23599908611345 8.23599908611345 8…
FAM65A 8.23599908611344 12.5388793951777 8.23599908611345 8.23599908611345 8.23599908611345 8.23599908611344 8.23599908611345 8.23599908611344 8.23599908611345 8.23599908611345 8.23599908611345 8.23599908611344 8.23599908611345 8.23599908611345 8.23599908611345 8.23599908611344 8.23599908611345 8.23599908611345 8.23599908611345 8.23599908611345 8.23599908611345 8.23599908611345 8.23599908611345 8…
FAM83H 12.3595128024376 8.23599908611345 8.23599908611345 8.23599908611345 8.23599908611345 8.23599908611344 8.23599908611345 8.23599908611344 8.23599908611345 8.23599908611345 8.23599908611345 8.23599908611344 8.23599908611345 8.23599908611345 8.23599908611345 11.5441161752623 8.23599908611345 8.23599908611345 8.23599908611345 8.23599908611345 8.23599908611345 8.23599908611345 8.23599908611345 8…
FAM89B 8.23599908611344 8.23599908611345 8.23599908611345 8.23599908611345 8.23599908611345 8.23599908611344 8.23599908611345 8.23599908611344 8.23599908611345 8.23599908611345 8.23599908611345 8.23599908611344 8.23599908611345 8.23599908611345 8.23599908611345 11.1768319769368 8.23599908611345 8.23599908611345 8.23599908611345 8.23599908611345 8.23599908611345 8.23599908611345 10.8260773460599 8…
FARSA 8.23599908611344 8.23599908611345 8.23599908611345 8.23599908611345 8.23599908611345 8.23599908611344 8.23599908611345 8.23599908611344 8.23599908611345 8.23599908611345 13.9906046284241 8.23599908611344 8.23599908611345 8.23599908611345 8.23599908611345 8.23599908611344 13.5611493618185 8.23599908611345 8.23599908611345 8.23599908611345 8.23599908611345 8.23599908611345 8.23599908611345 8.…
FASN 8.23599908611344 8.23599908611345 8.23599908611345 13.4149601929383 12.9612687412651 8.23599908611344 8.23599908611345 8.23599908611344 8.23599908611345 8.23599908611345 8.23599908611345 8.23599908611344 13.394246563779 8.23599908611345 8.23599908611345 12.7758908733761 8.23599908611345 8.23599908611345 8.23599908611345 8.23599908611345 8.23599908611345 12.9936835779363 8.23599908611345 11.5…
FBLN1 8.23599908611344 8.23599908611345 8.23599908611345 8.23599908611345 8.23599908611345 12.854520695781 8.23599908611345 8.23599908611344 12.0371527515208 8.23599908611345 8.23599908611345 8.23599908611344 11.9380941812374 8.23599908611345 8.23599908611345 8.23599908611344 8.23599908611345 13.4723014744584 8.23599908611345 12.2907410928936 12.2907410928936 8.23599908611345 11.957876848644 11.0…
FBXL20 8.23599908611344 8.23599908611345 8.23599908611345 8.23599908611345 8.23599908611345 8.23599908611344 8.23599908611345 8.23599908611344 8.23599908611345 8.23599908611345 8.23599908611345 8.23599908611344 8.23599908611345 8.23599908611345 8.23599908611345 11.1768319769368 8.23599908611345 8.23599908611345 8.23599908611345 8.23599908611345 8.23599908611345 8.23599908611345 8.23599908611345 8…
FBXO9 8.23599908611344 10.6852571527814 8.23599908611345 8.23599908611345 8.23599908611345 8.23599908611344 8.23599908611345 8.23599908611344 8.23599908611345 8.23599908611345 8.23599908611345 8.23599908611344 8.23599908611345 8.23599908611345 8.23599908611345 8.23599908611344 8.23599908611345 8.23599908611345 8.23599908611345 8.23599908611345 8.23599908611345 8.23599908611345 8.23599908611345 8.…
FBXW5 8.23599908611344 8.23599908611345 8.23599908611345 8.23599908611345 11.0655087107032 8.23599908611344 8.23599908611345 8.23599908611344 8.23599908611345 8.23599908611345 8.23599908611345 8.23599908611344 8.23599908611345 8.23599908611345 8.23599908611345 12.6307624723047 8.23599908611345 8.23599908611345 8.23599908611345 8.23599908611345 8.23599908611345 8.23599908611345 8.23599908611345 9.…
FCHSD2 8.23599908611344 8.23599908611345 8.23599908611345 11.2441341235413 8.23599908611345 8.23599908611344 8.23599908611345 8.23599908611344 8.23599908611345 8.23599908611345 8.23599908611345 8.23599908611344 8.23599908611345 8.23599908611345 8.23599908611345 8.23599908611344 8.23599908611345 8.23599908611345 8.23599908611345 8.23599908611345 8.23599908611345 8.23599908611345 8.23599908611345 8…
FGF14-AS2 8.23599908611344 8.23599908611345 8.23599908611345 8.23599908611345 8.23599908611345 8.23599908611344 8.23599908611345 8.23599908611344 8.23599908611345 8.23599908611345 8.23599908611345 8.23599908611344 8.23599908611345 8.23599908611345 8.23599908611345 8.23599908611344 8.23599908611345 8.23599908611345 8.23599908611345 8.23599908611345 8.23599908611345 8.23599908611345 8.2359990861134…
FIS1 11.7302672902917 8.23599908611345 10.70382859405 8.23599908611345 11.4288928367116 8.23599908611344 8.23599908611345 8.23599908611344 11.1371026724908 8.23599908611345 8.23599908611345 13.1535997963949 8.23599908611345 8.23599908611345 8.23599908611345 8.23599908611344 8.23599908611345 8.23599908611345 12.4372698423993 8.23599908611345 8.23599908611345 8.23599908611345 8.23599908611345 9.805…
FKBP2 8.23599908611344 8.23599908611345 10.9227305285073 8.23599908611345 8.23599908611345 8.23599908611344 8.23599908611345 8.23599908611344 8.23599908611345 8.23599908611345 8.23599908611345 8.23599908611344 11.1761580063954 13.0090806127821 8.23599908611345 11.1768319769368 8.23599908611345 8.23599908611345 8.23599908611345 8.23599908611345 8.23599908611345 8.23599908611345 8.23599908611345 9.…
FLNA 8.23599908611344 13.2463072827653 8.23599908611345 8.23599908611345 8.23599908611345 15.1286825922064 8.23599908611345 8.23599908611344 13.2956087272553 8.23599908611345 8.23599908611345 8.23599908611344 8.23599908611345 8.23599908611345 8.23599908611345 8.23599908611344 8.23599908611345 13.9909916130747 8.23599908611345 8.23599908611345 8.23599908611345 8.23599908611345 8.23599908611345 8.2…
FLOT2 8.23599908611344 11.4107942610532 11.5671621768636 12.3108285709473 11.5811807379931 8.23599908611344 8.23599908611345 8.23599908611344 8.23599908611345 8.23599908611345 8.23599908611345 8.23599908611344 8.23599908611345 8.23599908611345 8.23599908611345 11.1768319769368 8.23599908611345 8.23599908611345 8.23599908611345 8.23599908611345 8.23599908611345 8.23599908611345 8.23599908611345 8.…
FLVCR1 8.23599908611344 8.23599908611345 8.23599908611345 8.23599908611345 8.23599908611345 8.23599908611344 8.23599908611345 8.23599908611344 8.23599908611345 8.23599908611345 8.23599908611345 8.23599908611344 8.23599908611345 8.23599908611345 8.23599908611345 8.23599908611344 8.23599908611345 8.23599908611345 8.23599908611345 8.23599908611345 8.23599908611345 8.23599908611345 8.23599908611345 8…
FMOD 8.23599908611344 8.23599908611345 8.23599908611345 12.7043030214504 8.23599908611345 8.23599908611344 8.23599908611345 8.23599908611344 11.6562071025885 8.23599908611345 8.23599908611345 8.23599908611344 8.23599908611345 8.23599908611345 8.23599908611345 8.23599908611344 8.23599908611345 11.9619230415887 8.23599908611345 12.0654311238567 12.0654311238567 8.23599908611345 8.23599908611345 8.2…
FNBP1 8.23599908611344 8.23599908611345 8.23599908611345 8.23599908611345 8.23599908611345 8.23599908611344 8.23599908611345 8.23599908611344 8.23599908611345 8.23599908611345 8.23599908611345 8.23599908611344 8.23599908611345 8.23599908611345 8.23599908611345 11.1768319769368 8.23599908611345 11.0670327965656 11.0012063301515 8.23599908611345 8.23599908611345 8.23599908611345 8.23599908611345 8.…
FNDC3A 8.23599908611344 10.4279032186565 8.23599908611345 8.23599908611345 8.23599908611345 8.23599908611344 8.23599908611345 8.23599908611344 10.3183569488146 8.23599908611345 8.23599908611345 8.23599908611344 8.23599908611345 8.23599908611345 8.23599908611345 8.23599908611344 8.23599908611345 8.23599908611345 8.23599908611345 8.23599908611345 8.23599908611345 8.23599908611345 8.23599908611345 8…
FOS 8.23599908611344 12.5388793951777 8.23599908611345 13.1029540620707 8.23599908611345 8.23599908611344 8.23599908611345 8.23599908611344 11.7946699752178 8.23599908611345 8.23599908611345 8.23599908611344 11.7819592227804 8.23599908611345 14.2491565754892 13.3400305294042 8.23599908611345 8.23599908611345 8.23599908611345 8.23599908611345 8.23599908611345 11.8791284682691 8.23599908611345 10.4…
FOSB 14.5025884945622 14.0051418998725 14.362973025283 15.2923464005791 8.23599908611345 8.23599908611344 8.23599908611345 15.1806180390135 14.9436289807314 8.23599908611345 8.23599908611345 8.23599908611344 14.5293238929456 8.23599908611345 8.23599908611345 8.23599908611344 8.23599908611345 14.6382969980026 14.6950510929279 14.8196698732865 14.8196698732865 13.4459829048133 13.7655646498422 13.3…
FOXK1 8.23599908611344 10.6852571527814 8.23599908611345 8.23599908611345 8.23599908611345 8.23599908611344 8.23599908611345 8.23599908611344 8.23599908611345 8.23599908611345 8.23599908611345 8.23599908611344 8.23599908611345 8.23599908611345 8.23599908611345 8.23599908611344 8.23599908611345 8.23599908611345 8.23599908611345 8.23599908611345 8.23599908611345 8.23599908611345 8.23599908611345 8.…
FOXRED1 8.23599908611344 8.23599908611345 8.23599908611345 8.23599908611345 8.23599908611345 8.23599908611344 8.23599908611345 8.23599908611344 8.23599908611345 8.23599908611345 8.23599908611345 8.23599908611344 8.23599908611345 8.23599908611345 8.23599908611345 8.23599908611344 8.23599908611345 8.23599908611345 8.23599908611345 8.23599908611345 8.23599908611345 8.23599908611345 10.8260773460599 …
FSTL3 8.23599908611344 8.23599908611345 8.23599908611345 11.2441341235413 8.23599908611345 8.23599908611344 8.23599908611345 8.23599908611344 8.23599908611345 8.23599908611345 8.23599908611345 8.23599908611344 8.23599908611345 13.0090806127821 8.23599908611345 8.23599908611344 8.23599908611345 11.4304724482242 8.23599908611345 8.23599908611345 8.23599908611345 8.23599908611345 10.6430752633952 8.…
FTL 13.4024769443394 12.0823976336613 12.5604393647198 13.8375575693192 8.23599908611345 8.23599908611344 8.23599908611345 8.23599908611344 13.1484042420839 8.23599908611345 8.23599908611345 8.23599908611344 8.23599908611345 8.23599908611345 8.23599908611345 13.1926807769732 8.23599908611345 13.4723014744584 8.23599908611345 12.7359083593845 12.7359083593845 8.23599908611345 8.23599908611345 11.6…
FUNDC1 8.23599908611344 8.23599908611345 8.23599908611345 8.23599908611345 8.23599908611345 8.23599908611344 8.23599908611345 8.23599908611344 8.23599908611345 8.23599908611345 8.23599908611345 8.23599908611344 8.23599908611345 8.23599908611345 8.23599908611345 8.23599908611344 8.23599908611345 8.23599908611345 8.23599908611345 8.23599908611345 8.23599908611345 8.23599908611345 8.23599908611345 8…
FUS 8.23599908611344 10.6852571527814 8.23599908611345 8.23599908611345 8.23599908611345 8.23599908611344 8.23599908611345 8.23599908611344 8.23599908611345 8.23599908611345 8.23599908611345 8.23599908611344 11.6068526932343 8.23599908611345 8.23599908611345 8.23599908611344 8.23599908611345 8.23599908611345 8.23599908611345 8.23599908611345 8.23599908611345 8.23599908611345 8.23599908611345 8.23…
FXYD1 8.23599908611344 9.71343845574293 8.23599908611345 8.23599908611345 8.23599908611345 8.23599908611344 8.23599908611345 8.23599908611344 8.23599908611345 8.23599908611345 8.23599908611345 8.23599908611344 8.23599908611345 8.23599908611345 8.23599908611345 8.23599908611344 8.23599908611345 8.23599908611345 8.23599908611345 8.23599908611345 8.23599908611345 8.23599908611345 8.23599908611345 8.…
G3BP1 8.23599908611344 8.23599908611345 8.23599908611345 8.23599908611345 8.23599908611345 8.23599908611344 8.23599908611345 8.23599908611344 8.23599908611345 8.23599908611345 8.23599908611345 8.23599908611344 8.23599908611345 8.23599908611345 8.23599908611345 8.23599908611344 8.23599908611345 8.23599908611345 8.23599908611345 8.23599908611345 8.23599908611345 8.23599908611345 8.23599908611345 9.…
G3BP2 8.23599908611344 8.23599908611345 8.23599908611345 8.23599908611345 8.23599908611345 8.23599908611344 8.23599908611345 8.23599908611344 8.23599908611345 8.23599908611345 8.23599908611345 8.23599908611344 8.23599908611345 8.23599908611345 8.23599908611345 8.23599908611344 8.23599908611345 8.23599908611345 8.23599908611345 8.23599908611345 8.23599908611345 8.23599908611345 8.23599908611345 8.…
G6PC3 8.23599908611344 11.093162464594 8.23599908611345 8.23599908611345 8.23599908611345 8.23599908611344 8.23599908611345 8.23599908611344 8.23599908611345 8.23599908611345 8.23599908611345 8.23599908611344 8.23599908611345 8.23599908611345 8.23599908611345 8.23599908611344 8.23599908611345 8.23599908611345 8.23599908611345 8.23599908611345 8.23599908611345 8.23599908611345 8.23599908611345 8.2…
GADD45B 8.23599908611344 8.23599908611345 11.4309994643864 8.23599908611345 8.23599908611345 8.23599908611344 8.23599908611345 8.23599908611344 10.9121867227956 8.23599908611345 8.23599908611345 8.23599908611344 8.23599908611345 8.23599908611345 8.23599908611345 11.5441161752623 8.23599908611345 8.23599908611345 8.23599908611345 8.23599908611345 8.23599908611345 11.473060476546 8.23599908611345 8…
GAL 8.23599908611344 8.23599908611345 8.23599908611345 8.23599908611345 8.23599908611345 8.23599908611344 8.23599908611345 8.23599908611344 8.23599908611345 8.23599908611345 8.23599908611345 8.23599908611344 8.23599908611345 8.23599908611345 8.23599908611345 10.3534522113155 8.23599908611345 8.23599908611345 8.23599908611345 8.23599908611345 8.23599908611345 8.23599908611345 8.23599908611345 8.23…
GALNT11 8.23599908611344 8.23599908611345 8.23599908611345 8.23599908611345 8.23599908611345 8.23599908611344 8.23599908611345 8.23599908611344 8.23599908611345 8.23599908611345 8.23599908611345 8.23599908611344 8.23599908611345 8.23599908611345 8.23599908611345 8.23599908611344 8.23599908611345 8.23599908611345 8.23599908611345 8.23599908611345 8.23599908611345 8.23599908611345 8.23599908611345 …
GALNT2 8.23599908611344 8.23599908611345 8.23599908611345 10.8876657910338 8.23599908611345 8.23599908611344 8.23599908611345 8.23599908611344 8.23599908611345 8.23599908611345 8.23599908611345 8.23599908611344 8.23599908611345 8.23599908611345 8.23599908611345 8.23599908611344 8.23599908611345 8.23599908611345 8.23599908611345 8.23599908611345 8.23599908611345 8.23599908611345 8.23599908611345 8…
GALNT7 8.23599908611344 11.6709573435225 8.23599908611345 8.23599908611345 8.23599908611345 8.23599908611344 8.23599908611345 8.23599908611344 8.23599908611345 8.23599908611345 8.23599908611345 8.23599908611344 8.23599908611345 8.23599908611345 8.23599908611345 10.3534522113155 8.23599908611345 8.23599908611345 8.23599908611345 8.23599908611345 8.23599908611345 8.23599908611345 8.23599908611345 8…
GANAB 8.23599908611344 8.23599908611345 8.23599908611345 8.23599908611345 8.23599908611345 8.23599908611344 8.23599908611345 12.0719621441584 8.23599908611345 8.23599908611345 8.23599908611345 8.23599908611344 8.23599908611345 8.23599908611345 8.23599908611345 8.23599908611344 8.23599908611345 8.23599908611345 8.23599908611345 11.6435629803152 11.6435629803152 8.23599908611345 8.23599908611345 10…
GAPDH 8.23599908611344 13.7188875869152 13.5570661741769 13.9865863611066 13.4310275262623 8.23599908611344 14.9833600113492 8.23599908611344 13.0957978350175 8.23599908611345 8.23599908611345 14.8969931685783 13.8126635640112 8.23599908611345 14.8471986790657 13.7445428076514 8.23599908611345 14.2855341860937 8.23599908611345 12.9491629420619 12.9491629420619 8.23599908611345 13.2290036655266 11…
GAR1 8.23599908611344 8.23599908611345 8.23599908611345 8.23599908611345 8.23599908611345 8.23599908611344 8.23599908611345 8.23599908611344 9.89439733790035 8.23599908611345 8.23599908611345 8.23599908611344 8.23599908611345 8.23599908611345 8.23599908611345 10.3534522113155 8.23599908611345 8.23599908611345 8.23599908611345 8.23599908611345 8.23599908611345 8.23599908611345 8.23599908611345 8.2…
GAS5 8.23599908611344 8.23599908611345 8.23599908611345 8.23599908611345 8.23599908611345 8.23599908611344 8.23599908611345 8.23599908611344 8.23599908611345 8.23599908611345 8.23599908611345 8.23599908611344 8.23599908611345 8.23599908611345 8.23599908611345 11.3721306419082 8.23599908611345 8.23599908611345 8.23599908611345 8.23599908611345 8.23599908611345 8.23599908611345 8.23599908611345 8.2…
GCG 8.23599908611344 8.23599908611345 8.23599908611345 8.23599908611345 8.23599908611345 8.23599908611344 8.23599908611345 8.23599908611344 8.23599908611345 8.23599908611345 8.23599908611345 8.23599908611344 8.23599908611345 8.23599908611345 8.23599908611345 9.92582670877733 8.23599908611345 8.23599908611345 8.23599908611345 8.23599908611345 8.23599908611345 8.23599908611345 8.23599908611345 8.23…
GFOD2 8.23599908611344 8.23599908611345 8.23599908611345 8.23599908611345 8.23599908611345 8.23599908611344 8.23599908611345 8.23599908611344 8.23599908611345 13.5367222649418 8.23599908611345 8.23599908611344 8.23599908611345 8.23599908611345 8.23599908611345 11.3721306419082 8.23599908611345 8.23599908611345 8.23599908611345 8.23599908611345 8.23599908611345 8.23599908611345 8.23599908611345 8.…
GFPT1 8.23599908611344 10.1144541134062 8.23599908611345 8.23599908611345 8.23599908611345 8.23599908611344 8.23599908611345 8.23599908611344 8.23599908611345 8.23599908611345 8.23599908611345 8.23599908611344 8.23599908611345 8.23599908611345 8.23599908611345 10.3534522113155 8.23599908611345 8.23599908611345 8.23599908611345 8.23599908611345 8.23599908611345 8.23599908611345 8.23599908611345 9.…
GGT1 8.23599908611344 10.9035783568733 8.23599908611345 8.23599908611345 8.23599908611345 8.23599908611344 8.23599908611345 8.23599908611344 8.23599908611345 13.0658622154318 8.23599908611345 8.23599908611344 8.23599908611345 8.23599908611345 8.23599908611345 8.23599908611344 8.23599908611345 11.7205321568252 8.23599908611345 8.23599908611345 8.23599908611345 8.23599908611345 8.23599908611345 9.9…
GGT6 8.23599908611344 10.4279032186565 8.23599908611345 8.23599908611345 8.23599908611345 8.23599908611344 8.23599908611345 8.23599908611344 8.23599908611345 8.23599908611345 8.23599908611345 8.23599908611344 8.23599908611345 8.23599908611345 8.23599908611345 8.23599908611344 8.23599908611345 8.23599908611345 8.23599908611345 8.23599908611345 8.23599908611345 8.23599908611345 8.23599908611345 8.2…
GIPC1 11.7302672902917 8.23599908611345 8.23599908611345 11.529744331119 8.23599908611345 8.23599908611344 8.23599908611345 8.23599908611344 8.23599908611345 8.23599908611345 8.23599908611345 8.23599908611344 8.23599908611345 8.23599908611345 8.23599908611345 8.23599908611344 8.23599908611345 8.23599908611345 8.23599908611345 8.23599908611345 8.23599908611345 8.23599908611345 8.23599908611345 10.…
GLB1L2 8.23599908611344 8.23599908611345 8.23599908611345 8.23599908611345 8.23599908611345 12.6919183460255 8.23599908611345 8.23599908611344 8.23599908611345 8.23599908611345 8.23599908611345 8.23599908611344 8.23599908611345 8.23599908611345 8.23599908611345 11.1768319769368 8.23599908611345 8.23599908611345 8.23599908611345 8.23599908611345 8.23599908611345 8.23599908611345 10.6430752633952 1…
GLI2 8.23599908611344 8.23599908611345 8.23599908611345 8.23599908611345 8.23599908611345 8.23599908611344 8.23599908611345 8.23599908611344 8.23599908611345 8.23599908611345 8.23599908611345 8.23599908611344 8.23599908611345 8.23599908611345 8.23599908611345 11.5441161752623 8.23599908611345 8.23599908611345 8.23599908611345 8.23599908611345 8.23599908611345 8.23599908611345 8.23599908611345 8.2…
GLO1 8.23599908611344 10.4279032186565 10.1310167193593 8.23599908611345 8.23599908611345 8.23599908611344 8.23599908611345 8.23599908611344 8.23599908611345 8.23599908611345 8.23599908611345 8.23599908611344 8.23599908611345 8.23599908611345 8.23599908611345 8.23599908611344 8.23599908611345 11.0670327965656 8.23599908611345 8.23599908611345 8.23599908611345 8.23599908611345 8.23599908611345 9.4…
GLRX3 8.23599908611344 11.2607022132851 8.23599908611345 8.23599908611345 8.23599908611345 8.23599908611344 8.23599908611345 8.23599908611344 8.23599908611345 8.23599908611345 8.23599908611345 8.23599908611344 8.23599908611345 8.23599908611345 8.23599908611345 8.23599908611344 8.23599908611345 8.23599908611345 8.23599908611345 8.23599908611345 8.23599908611345 8.23599908611345 8.23599908611345 8.…
GLS 8.23599908611344 10.6852571527814 8.23599908611345 8.23599908611345 8.23599908611345 8.23599908611344 8.23599908611345 8.23599908611344 8.23599908611345 8.23599908611345 8.23599908611345 8.23599908611344 8.23599908611345 8.23599908611345 8.23599908611345 8.23599908611344 8.23599908611345 8.23599908611345 8.23599908611345 8.23599908611345 8.23599908611345 8.23599908611345 8.23599908611345 8.23…
GLTP 8.23599908611344 8.23599908611345 8.23599908611345 8.23599908611345 8.23599908611345 8.23599908611344 8.23599908611345 8.23599908611344 8.23599908611345 8.23599908611345 8.23599908611345 8.23599908611344 8.23599908611345 8.23599908611345 8.23599908611345 8.23599908611344 14.3930627664357 8.23599908611345 8.23599908611345 8.23599908611345 8.23599908611345 8.23599908611345 8.23599908611345 8.2…
GMDS 8.23599908611344 8.23599908611345 8.23599908611345 8.23599908611345 8.23599908611345 8.23599908611344 8.23599908611345 8.23599908611344 8.23599908611345 8.23599908611345 8.23599908611345 8.23599908611344 8.23599908611345 8.23599908611345 8.23599908611345 10.9508938300762 8.23599908611345 8.23599908611345 8.23599908611345 8.23599908611345 8.23599908611345 8.23599908611345 8.23599908611345 8.2…
GMEB1 8.23599908611344 8.23599908611345 8.23599908611345 8.23599908611345 8.23599908611345 8.23599908611344 8.23599908611345 8.23599908611344 8.23599908611345 8.23599908611345 8.23599908611345 8.23599908611344 8.23599908611345 8.23599908611345 8.23599908611345 10.3534522113155 8.23599908611345 8.23599908611345 8.23599908611345 8.23599908611345 8.23599908611345 8.23599908611345 8.23599908611345 8.…
GNA11 8.23599908611344 8.23599908611345 8.23599908611345 11.529744331119 8.23599908611345 12.052759048847 8.23599908611345 8.23599908611344 11.1371026724908 8.23599908611345 8.23599908611345 8.23599908611344 8.23599908611345 8.23599908611345 8.23599908611345 8.23599908611344 8.23599908611345 8.23599908611345 8.23599908611345 8.23599908611345 8.23599908611345 8.23599908611345 8.23599908611345 8.23…
GNAI2 8.23599908611344 8.23599908611345 12.1904511391029 8.23599908611345 11.4288928367116 12.2986284040219 8.23599908611345 8.23599908611344 12.144646880591 8.23599908611345 8.23599908611345 13.340265732289 8.23599908611345 8.23599908611345 8.23599908611345 8.23599908611344 8.23599908611345 11.7205321568252 8.23599908611345 11.6435629803152 11.6435629803152 8.23599908611345 8.23599908611345 8.23…
GNB2 8.23599908611344 10.9035783568733 8.23599908611345 8.23599908611345 12.166997325029 8.23599908611344 8.23599908611345 12.7116428659168 8.23599908611345 8.23599908611345 8.23599908611345 8.23599908611344 8.23599908611345 13.223915627421 8.23599908611345 11.1768319769368 8.23599908611345 8.23599908611345 8.23599908611345 8.23599908611345 8.23599908611345 8.23599908611345 8.23599908611345 8.235…
GOLGA2 8.23599908611344 8.23599908611345 8.23599908611345 8.23599908611345 8.23599908611345 8.23599908611344 8.23599908611345 8.23599908611344 8.23599908611345 13.3204172185109 8.23599908611345 8.23599908611344 8.23599908611345 8.23599908611345 8.23599908611345 10.9508938300762 8.23599908611345 8.23599908611345 8.23599908611345 8.23599908611345 8.23599908611345 8.23599908611345 8.23599908611345 8…
GOLGA3 8.23599908611344 10.1144541134062 8.23599908611345 8.23599908611345 8.23599908611345 8.23599908611344 8.23599908611345 8.23599908611344 8.23599908611345 8.23599908611345 8.23599908611345 8.23599908611344 8.23599908611345 8.23599908611345 8.23599908611345 8.23599908611344 8.23599908611345 8.23599908611345 8.23599908611345 8.23599908611345 8.23599908611345 8.23599908611345 8.23599908611345 8…
GOLGA6L9 8.23599908611344 8.23599908611345 8.23599908611345 8.23599908611345 8.23599908611345 8.23599908611344 8.23599908611345 8.23599908611344 8.23599908611345 8.23599908611345 8.23599908611345 8.23599908611344 8.23599908611345 8.23599908611345 8.23599908611345 8.23599908611344 8.23599908611345 8.23599908611345 8.23599908611345 8.23599908611345 8.23599908611345 8.23599908611345 8.23599908611345…
GOLM1 8.23599908611344 8.23599908611345 8.23599908611345 8.23599908611345 8.23599908611345 8.23599908611344 8.23599908611345 8.23599908611344 8.23599908611345 8.23599908611345 8.23599908611345 8.23599908611344 8.23599908611345 8.23599908611345 8.23599908611345 11.8366146859949 8.23599908611345 8.23599908611345 8.23599908611345 8.23599908611345 8.23599908611345 8.23599908611345 8.23599908611345 10…
GPC3 8.23599908611344 10.6852571527814 8.23599908611345 8.23599908611345 8.23599908611345 8.23599908611344 8.23599908611345 8.23599908611344 8.23599908611345 8.23599908611345 8.23599908611345 8.23599908611344 8.23599908611345 8.23599908611345 8.23599908611345 8.23599908611344 8.23599908611345 11.7205321568252 8.23599908611345 8.23599908611345 8.23599908611345 8.23599908611345 8.23599908611345 8.2…
GPR153 8.23599908611344 8.23599908611345 8.23599908611345 11.2441341235413 8.23599908611345 8.23599908611344 8.23599908611345 8.23599908611344 8.23599908611345 8.23599908611345 8.23599908611345 8.23599908611344 8.23599908611345 8.23599908611345 8.23599908611345 8.23599908611344 8.23599908611345 8.23599908611345 8.23599908611345 8.23599908611345 8.23599908611345 8.23599908611345 8.23599908611345 8…
GPR183 8.23599908611344 9.71343845574293 8.23599908611345 8.23599908611345 8.23599908611345 8.23599908611344 8.23599908611345 8.23599908611344 8.23599908611345 8.23599908611345 8.23599908611345 8.23599908611344 8.23599908611345 8.23599908611345 8.23599908611345 8.23599908611344 8.23599908611345 8.23599908611345 8.23599908611345 8.23599908611345 8.23599908611345 8.23599908611345 8.23599908611345 8…
GPS1 8.23599908611344 8.23599908611345 8.23599908611345 11.9725136830454 8.23599908611345 8.23599908611344 8.23599908611345 8.23599908611344 8.23599908611345 8.23599908611345 8.23599908611345 8.23599908611344 8.23599908611345 8.23599908611345 8.23599908611345 8.23599908611344 8.23599908611345 8.23599908611345 8.23599908611345 8.23599908611345 8.23599908611345 8.23599908611345 11.1343960395828 8.2…
GPX3 11.7302672902917 8.23599908611345 8.23599908611345 8.23599908611345 8.23599908611345 8.23599908611344 8.23599908611345 8.23599908611344 8.23599908611345 8.23599908611345 8.23599908611345 8.23599908611344 8.23599908611345 8.23599908611345 8.23599908611345 13.1400187505711 8.23599908611345 12.7859602239506 8.23599908611345 8.23599908611345 8.23599908611345 11.3507774568252 8.23599908611345 10.…
GPX4 8.23599908611344 11.4107942610532 11.6915747635339 13.3430541242269 8.23599908611345 12.5086338204695 8.23599908611345 8.23599908611344 8.23599908611345 8.23599908611345 8.23599908611345 8.23599908611344 11.6068526932343 8.23599908611345 8.23599908611345 12.1874171652612 8.23599908611345 8.23599908611345 8.23599908611345 8.23599908611345 8.23599908611345 8.23599908611345 11.2669186860845 10.…
GPX7 8.23599908611344 9.15611730087894 8.23599908611345 8.23599908611345 8.23599908611345 8.23599908611344 8.23599908611345 8.23599908611344 8.23599908611345 8.23599908611345 8.23599908611345 8.23599908611344 8.23599908611345 8.23599908611345 8.23599908611345 8.23599908611344 8.23599908611345 8.23599908611345 8.23599908611345 8.23599908611345 8.23599908611345 8.23599908611345 8.23599908611345 8.2…
GRHL2 8.23599908611344 10.1144541134062 8.23599908611345 8.23599908611345 8.23599908611345 8.23599908611344 8.23599908611345 8.23599908611344 8.23599908611345 8.23599908611345 8.23599908611345 8.23599908611344 8.23599908611345 8.23599908611345 8.23599908611345 8.23599908611344 8.23599908611345 8.23599908611345 8.23599908611345 8.23599908611345 8.23599908611345 8.23599908611345 8.23599908611345 8.…
GRM2 8.23599908611344 8.23599908611345 8.23599908611345 8.23599908611345 8.23599908611345 8.23599908611344 8.23599908611345 8.23599908611344 8.23599908611345 8.23599908611345 8.23599908611345 8.23599908611344 8.23599908611345 8.23599908611345 8.23599908611345 8.23599908611344 8.23599908611345 8.23599908611345 8.23599908611345 8.23599908611345 8.23599908611345 8.23599908611345 8.23599908611345 8.2…
GSDMD 8.23599908611344 10.6852571527814 8.23599908611345 8.23599908611345 8.23599908611345 8.23599908611344 8.23599908611345 8.23599908611344 8.23599908611345 8.23599908611345 8.23599908611345 8.23599908611344 11.4075181881396 8.23599908611345 8.23599908611345 8.23599908611344 14.3930627664357 8.23599908611345 8.23599908611345 8.23599908611345 8.23599908611345 8.23599908611345 8.23599908611345 8.…
GSN 13.1309514601905 10.9035783568733 11.1127521880891 8.23599908611345 8.23599908611345 8.23599908611344 8.23599908611345 8.23599908611344 8.23599908611345 13.3204172185109 13.6356492172928 8.23599908611344 11.4075181881396 8.23599908611345 8.23599908611345 11.6977655779261 14.2256626616586 8.23599908611345 12.4372698423993 8.23599908611345 8.23599908611345 8.23599908611345 8.23599908611345 10.3…
GSPT1 8.23599908611344 10.4279032186565 8.23599908611345 8.23599908611345 8.23599908611345 8.23599908611344 8.23599908611345 8.23599908611344 8.23599908611345 8.23599908611345 8.23599908611345 8.23599908611344 8.23599908611345 8.23599908611345 8.23599908611345 8.23599908611344 8.23599908611345 8.23599908611345 8.23599908611345 8.23599908611345 8.23599908611345 8.23599908611345 8.23599908611345 8.…
GSTK1 8.23599908611344 8.23599908611345 8.23599908611345 11.529744331119 8.23599908611345 8.23599908611344 8.23599908611345 8.23599908611344 8.23599908611345 8.23599908611345 8.23599908611345 8.23599908611344 8.23599908611345 8.23599908611345 8.23599908611345 8.23599908611344 8.23599908611345 8.23599908611345 8.23599908611345 8.23599908611345 8.23599908611345 8.23599908611345 8.23599908611345 8.2…
GSTP1 8.23599908611344 10.4279032186565 10.9227305285073 11.7680487384329 8.23599908611345 8.23599908611344 8.23599908611345 8.23599908611344 10.6456119451067 8.23599908611345 8.23599908611345 8.23599908611344 8.23599908611345 8.23599908611345 12.3724976760727 8.23599908611344 8.23599908611345 8.23599908611345 8.23599908611345 8.23599908611345 8.23599908611345 8.23599908611345 8.23599908611345 8.…
GSTZ1 8.23599908611344 10.9035783568733 8.23599908611345 8.23599908611345 8.23599908611345 8.23599908611344 8.23599908611345 8.23599908611344 8.23599908611345 8.23599908611345 8.23599908611345 8.23599908611344 8.23599908611345 8.23599908611345 8.23599908611345 8.23599908611344 8.23599908611345 8.23599908611345 8.23599908611345 8.23599908611345 8.23599908611345 8.23599908611345 8.23599908611345 8.…
GTF2E1 8.23599908611344 10.1144541134062 8.23599908611345 8.23599908611345 8.23599908611345 8.23599908611344 8.23599908611345 8.23599908611344 8.23599908611345 8.23599908611345 8.23599908611345 8.23599908611344 8.23599908611345 8.23599908611345 8.23599908611345 8.23599908611344 8.23599908611345 8.23599908611345 8.23599908611345 8.23599908611345 8.23599908611345 8.23599908611345 8.23599908611345 8…
GTF2H3 8.23599908611344 10.4279032186565 8.23599908611345 8.23599908611345 8.23599908611345 8.23599908611344 8.23599908611345 8.23599908611344 8.23599908611345 8.23599908611345 8.23599908611345 8.23599908611344 8.23599908611345 8.23599908611345 8.23599908611345 8.23599908611344 8.23599908611345 8.23599908611345 8.23599908611345 8.23599908611345 8.23599908611345 8.23599908611345 8.23599908611345 8…
GTF3C1 8.23599908611344 8.23599908611345 8.23599908611345 8.23599908611345 8.23599908611345 8.23599908611344 8.23599908611345 8.23599908611344 8.23599908611345 8.23599908611345 8.23599908611345 8.23599908611344 8.23599908611345 8.23599908611345 8.23599908611345 11.3721306419082 8.23599908611345 8.23599908611345 8.23599908611345 8.23599908611345 8.23599908611345 8.23599908611345 8.23599908611345 8…
GTPBP1 8.23599908611344 8.23599908611345 8.23599908611345 11.2441341235413 8.23599908611345 8.23599908611344 8.23599908611345 8.23599908611344 8.23599908611345 8.23599908611345 8.23599908611345 8.23599908611344 11.1761580063954 8.23599908611345 8.23599908611345 8.23599908611344 8.23599908611345 8.23599908611345 8.23599908611345 8.23599908611345 8.23599908611345 8.23599908611345 8.23599908611345 9…
GTPBP6 8.23599908611344 10.6852571527814 8.23599908611345 8.23599908611345 8.23599908611345 8.23599908611344 8.23599908611345 8.23599908611344 8.23599908611345 8.23599908611345 8.23599908611345 8.23599908611344 8.23599908611345 8.23599908611345 8.23599908611345 8.23599908611344 8.23599908611345 8.23599908611345 8.23599908611345 8.23599908611345 8.23599908611345 8.23599908611345 8.23599908611345 8…
GUCY1A3 8.23599908611344 8.23599908611345 10.9227305285073 11.9725136830454 8.23599908611345 8.23599908611344 8.23599908611345 8.23599908611344 8.23599908611345 8.23599908611345 8.23599908611345 8.23599908611344 8.23599908611345 8.23599908611345 8.23599908611345 8.23599908611344 8.23599908611345 8.23599908611345 8.23599908611345 8.23599908611345 8.23599908611345 10.7207769954256 8.23599908611345 …
GUK1 8.23599908611344 8.23599908611345 8.23599908611345 12.7043030214504 8.23599908611345 8.23599908611344 8.23599908611345 8.23599908611344 8.23599908611345 8.23599908611345 8.23599908611345 8.23599908611344 11.4075181881396 8.23599908611345 8.23599908611345 8.23599908611344 8.23599908611345 8.23599908611345 8.23599908611345 8.23599908611345 8.23599908611345 10.905871409383 8.23599908611345 8.23…
GULP1 8.23599908611344 8.23599908611345 8.23599908611345 8.23599908611345 8.23599908611345 8.23599908611344 8.23599908611345 8.23599908611344 8.23599908611345 8.23599908611345 8.23599908611345 8.23599908611344 8.23599908611345 8.23599908611345 8.23599908611345 11.5441161752623 8.23599908611345 8.23599908611345 8.23599908611345 8.23599908611345 8.23599908611345 8.23599908611345 9.89226275214495 8.…
H1F0 8.23599908611344 10.4279032186565 8.23599908611345 8.23599908611345 8.23599908611345 8.23599908611344 8.23599908611345 8.23599908611344 8.23599908611345 8.23599908611345 8.23599908611345 8.23599908611344 8.23599908611345 8.23599908611345 8.23599908611345 10.9508938300762 8.23599908611345 11.4304724482242 8.23599908611345 8.23599908611345 8.23599908611345 8.23599908611345 8.23599908611345 9.4…
H1FX 8.23599908611344 8.23599908611345 11.4309994643864 8.23599908611345 8.23599908611345 8.23599908611344 8.23599908611345 8.23599908611344 11.920999827675 8.23599908611345 8.23599908611345 13.1535997963949 11.9380941812374 8.23599908611345 8.23599908611345 12.3813799476071 8.23599908611345 8.23599908611345 12.0969352631486 8.23599908611345 8.23599908611345 8.23599908611345 11.6041104202849 10.8…
H2AFJ 8.23599908611344 12.1692247411851 8.23599908611345 12.8147580462171 12.9612687412651 8.23599908611344 8.23599908611345 8.23599908611344 12.144646880591 8.23599908611345 14.139933064403 8.23599908611344 8.23599908611345 8.23599908611345 8.23599908611345 8.23599908611344 8.23599908611345 8.23599908611345 8.23599908611345 12.0654311238567 12.0654311238567 11.473060476546 11.3882856605551 10.21…
H3F3B 8.23599908611344 11.7853286823617 8.23599908611345 8.23599908611345 8.23599908611345 8.23599908611344 8.23599908611345 8.23599908611344 8.23599908611345 8.23599908611345 8.23599908611345 8.23599908611344 11.1761580063954 8.23599908611345 8.23599908611345 8.23599908611344 8.23599908611345 8.23599908611345 11.6506886117034 11.0448413967308 11.0448413967308 11.5857837802282 8.23599908611345 10…
HADH 8.23599908611344 8.23599908611345 8.23599908611345 8.23599908611345 8.23599908611345 8.23599908611344 8.23599908611345 8.23599908611344 8.23599908611345 8.23599908611345 8.23599908611345 8.23599908611344 8.23599908611345 8.23599908611345 8.23599908611345 10.9508938300762 8.23599908611345 8.23599908611345 8.23599908611345 8.23599908611345 8.23599908611345 8.23599908611345 8.23599908611345 8.2…
HADHA 12.3595128024376 8.23599908611345 8.23599908611345 8.23599908611345 8.23599908611345 8.23599908611344 8.23599908611345 8.23599908611344 8.23599908611345 8.23599908611345 8.23599908611345 8.23599908611344 8.23599908611345 8.23599908611345 8.23599908611345 11.8366146859949 8.23599908611345 11.7205321568252 8.23599908611345 8.23599908611345 8.23599908611345 8.23599908611345 8.23599908611345 8.…
HCK 8.23599908611344 8.23599908611345 8.23599908611345 8.23599908611345 8.23599908611345 8.23599908611344 8.23599908611345 8.23599908611344 8.23599908611345 8.23599908611345 8.23599908611345 8.23599908611344 8.23599908611345 8.23599908611345 8.23599908611345 10.9508938300762 8.23599908611345 8.23599908611345 8.23599908611345 8.23599908611345 8.23599908611345 8.23599908611345 8.23599908611345 8.23…
HDLBP 8.23599908611344 8.23599908611345 11.5671621768636 8.23599908611345 11.5811807379931 8.23599908611344 8.23599908611345 8.23599908611344 8.23599908611345 8.23599908611345 8.23599908611345 8.23599908611344 8.23599908611345 8.23599908611345 8.23599908611345 12.1874171652612 8.23599908611345 8.23599908611345 8.23599908611345 8.23599908611345 8.23599908611345 8.23599908611345 8.23599908611345 11…
HERC3 8.23599908611344 10.6852571527814 8.23599908611345 8.23599908611345 8.23599908611345 8.23599908611344 8.23599908611345 8.23599908611344 8.23599908611345 8.23599908611345 8.23599908611345 8.23599908611344 8.23599908611345 8.23599908611345 8.23599908611345 8.23599908611344 8.23599908611345 8.23599908611345 8.23599908611345 8.23599908611345 8.23599908611345 8.23599908611345 8.23599908611345 8.…
HERPUD1 11.7302672902917 8.23599908611345 8.23599908611345 8.23599908611345 10.8425054528224 8.23599908611344 8.23599908611345 8.23599908611344 8.23599908611345 8.23599908611345 8.23599908611345 8.23599908611344 11.7819592227804 8.23599908611345 8.23599908611345 10.9508938300762 8.23599908611345 8.23599908611345 8.23599908611345 8.23599908611345 8.23599908611345 8.23599908611345 8.23599908611345 …
HES1 8.23599908611344 8.23599908611345 11.8061050534593 8.23599908611345 8.23599908611345 8.23599908611344 8.23599908611345 8.23599908611344 8.23599908611345 8.23599908611345 8.23599908611345 8.23599908611344 11.6068526932343 12.4502615626645 8.23599908611345 10.6828807226447 8.23599908611345 8.23599908611345 8.23599908611345 8.23599908611345 8.23599908611345 8.23599908611345 8.23599908611345 9.9…
HES4 8.23599908611344 8.23599908611345 8.23599908611345 8.23599908611345 8.23599908611345 8.23599908611344 8.23599908611345 8.23599908611344 8.23599908611345 8.23599908611345 8.23599908611345 8.23599908611344 8.23599908611345 8.23599908611345 12.5831238999639 11.3721306419082 8.23599908611345 8.23599908611345 13.2326183863265 12.8105510292098 12.8105510292098 8.23599908611345 8.23599908611345 8.2…
HEXIM1 8.23599908611344 10.4279032186565 8.23599908611345 8.23599908611345 8.23599908611345 8.23599908611344 8.23599908611345 8.23599908611344 8.23599908611345 8.23599908611345 8.23599908611345 8.23599908611344 8.23599908611345 8.23599908611345 8.23599908611345 8.23599908611344 8.23599908611345 8.23599908611345 8.23599908611345 8.23599908611345 8.23599908611345 8.23599908611345 8.23599908611345 8…
HHIPL1 8.23599908611344 8.23599908611345 8.23599908611345 8.23599908611345 8.23599908611345 8.23599908611344 8.23599908611345 8.23599908611344 8.23599908611345 8.23599908611345 8.23599908611345 8.23599908611344 8.23599908611345 8.23599908611345 8.23599908611345 8.23599908611344 8.23599908611345 8.23599908611345 8.23599908611345 8.23599908611345 8.23599908611345 8.23599908611345 8.23599908611345 8…
HIC1 8.23599908611344 8.23599908611345 8.23599908611345 8.23599908611345 8.23599908611345 8.23599908611344 8.23599908611345 8.23599908611344 8.23599908611345 8.23599908611345 8.23599908611345 8.23599908611344 8.23599908611345 8.23599908611345 8.23599908611345 10.9508938300762 8.23599908611345 8.23599908611345 8.23599908611345 8.23599908611345 8.23599908611345 8.23599908611345 8.23599908611345 10.…
HIST2H2AA4 8.23599908611344 10.1144541134062 10.1310167193593 8.23599908611345 8.23599908611345 8.23599908611344 8.23599908611345 8.23599908611344 8.23599908611345 8.23599908611345 8.23599908611345 14.4867000547741 12.6300244064315 8.23599908611345 8.23599908611345 8.23599908611344 8.23599908611345 12.1686545637116 8.23599908611345 8.23599908611345 8.23599908611345 8.23599908611345 11.38828566055…
HIST2H2BF 8.23599908611344 10.4279032186565 8.23599908611345 8.23599908611345 8.23599908611345 8.23599908611344 8.23599908611345 8.23599908611344 8.23599908611345 8.23599908611345 8.23599908611345 8.23599908611344 8.23599908611345 8.23599908611345 8.23599908611345 8.23599908611344 8.23599908611345 8.23599908611345 8.23599908611345 8.23599908611345 8.23599908611345 8.23599908611345 8.2359990861134…
HLA-A 13.4024769443394 8.23599908611345 8.23599908611345 8.23599908611345 8.23599908611345 8.23599908611344 8.23599908611345 8.23599908611344 11.7946699752178 8.23599908611345 8.23599908611345 8.23599908611344 11.1761580063954 14.4770293868793 8.23599908611345 8.23599908611344 8.23599908611345 8.23599908611345 8.23599908611345 11.470210490591 11.470210490591 8.23599908611345 8.23599908611345 8.23…
HLA-C 8.23599908611344 12.0823976336613 8.23599908611345 8.23599908611345 8.23599908611345 8.23599908611344 13.9276665556805 8.23599908611344 13.1991597049684 8.23599908611345 8.23599908611345 8.23599908611344 8.23599908611345 8.23599908611345 8.23599908611345 8.23599908611344 8.23599908611345 8.23599908611345 8.23599908611345 11.7983022135656 11.7983022135656 8.23599908611345 11.3882856605551 11…
HLA-E 8.23599908611344 10.1144541134062 10.1310167193593 8.23599908611345 8.23599908611345 8.23599908611344 8.23599908611345 8.23599908611344 8.23599908611345 8.23599908611345 8.23599908611345 8.23599908611344 8.23599908611345 12.0609021816486 8.23599908611345 8.23599908611344 8.23599908611345 12.5100754331546 8.23599908611345 8.23599908611345 8.23599908611345 8.23599908611345 8.23599908611345 8.…
HLA-F 8.23599908611344 8.23599908611345 8.23599908611345 8.23599908611345 8.23599908611345 8.23599908611344 8.23599908611345 8.23599908611344 8.23599908611345 8.23599908611345 8.23599908611345 8.23599908611344 8.23599908611345 8.23599908611345 8.23599908611345 10.3534522113155 8.23599908611345 8.23599908611345 8.23599908611345 8.23599908611345 8.23599908611345 8.23599908611345 8.23599908611345 8.…
HM13 8.23599908611344 11.8912953151864 8.23599908611345 8.23599908611345 8.23599908611345 8.23599908611344 8.23599908611345 8.23599908611344 8.23599908611345 8.23599908611345 8.23599908611345 8.23599908611344 8.23599908611345 8.23599908611345 8.23599908611345 8.23599908611344 8.23599908611345 11.7205321568252 11.8909974169684 8.23599908611345 8.23599908611345 8.23599908611345 8.23599908611345 8.2…
HNRNPL 8.23599908611344 10.6852571527814 8.23599908611345 8.23599908611345 8.23599908611345 8.23599908611344 8.23599908611345 8.23599908611344 8.23599908611345 8.23599908611345 8.23599908611345 8.23599908611344 8.23599908611345 8.23599908611345 8.23599908611345 8.23599908611344 8.23599908611345 8.23599908611345 8.23599908611345 11.6435629803152 11.6435629803152 8.23599908611345 11.1343960395828 9…
HOPX 8.23599908611344 8.23599908611345 8.23599908611345 8.23599908611345 8.23599908611345 8.23599908611344 8.23599908611345 8.23599908611344 8.23599908611345 8.23599908611345 8.23599908611345 8.23599908611344 8.23599908611345 8.23599908611345 8.23599908611345 9.92582670877733 8.23599908611345 8.23599908611345 8.23599908611345 8.23599908611345 8.23599908611345 8.23599908611345 8.23599908611345 8.2…
HOXB13 8.23599908611344 8.23599908611345 8.23599908611345 8.23599908611345 11.2586117463891 8.23599908611344 8.23599908611345 8.23599908611344 8.23599908611345 8.23599908611345 8.23599908611345 8.23599908611344 8.23599908611345 8.23599908611345 8.23599908611345 12.843323846568 8.23599908611345 8.23599908611345 12.4372698423993 8.23599908611345 8.23599908611345 10.905871409383 8.23599908611345 10.…
HOXB3 8.23599908611344 9.15611730087894 8.23599908611345 8.23599908611345 8.23599908611345 8.23599908611344 8.23599908611345 8.23599908611344 8.23599908611345 8.23599908611345 8.23599908611345 8.23599908611344 8.23599908611345 8.23599908611345 8.23599908611345 8.23599908611344 8.23599908611345 8.23599908611345 8.23599908611345 8.23599908611345 8.23599908611345 8.23599908611345 8.23599908611345 8.…
HSD11B1L 8.23599908611344 8.23599908611345 8.23599908611345 10.8876657910338 8.23599908611345 8.23599908611344 8.23599908611345 8.23599908611344 8.23599908611345 8.23599908611345 8.23599908611345 8.23599908611344 8.23599908611345 8.23599908611345 8.23599908611345 8.23599908611344 8.23599908611345 8.23599908611345 8.23599908611345 8.23599908611345 8.23599908611345 8.23599908611345 8.23599908611345…
HSD17B11 8.23599908611344 8.23599908611345 8.23599908611345 10.8876657910338 8.23599908611345 8.23599908611344 8.23599908611345 8.23599908611344 8.23599908611345 8.23599908611345 8.23599908611345 8.23599908611344 11.4075181881396 8.23599908611345 8.23599908611345 8.23599908611344 8.23599908611345 8.23599908611345 8.23599908611345 8.23599908611345 8.23599908611345 8.23599908611345 8.23599908611345…
HSD17B14 8.23599908611344 8.23599908611345 8.23599908611345 8.23599908611345 8.23599908611345 8.23599908611344 8.23599908611345 8.23599908611344 8.23599908611345 8.23599908611345 8.23599908611345 8.23599908611344 8.23599908611345 8.23599908611345 8.23599908611345 10.3534522113155 8.23599908611345 8.23599908611345 8.23599908611345 8.23599908611345 8.23599908611345 8.23599908611345 8.23599908611345…
HSD17B4 8.23599908611344 8.23599908611345 8.23599908611345 8.23599908611345 8.23599908611345 8.23599908611344 8.23599908611345 8.23599908611344 8.23599908611345 8.23599908611345 8.23599908611345 8.23599908611344 8.23599908611345 8.23599908611345 8.23599908611345 9.92582670877733 8.23599908611345 8.23599908611345 8.23599908611345 8.23599908611345 8.23599908611345 9.95791453237782 8.23599908611345 …
HSPA1A 8.23599908611344 8.23599908611345 8.23599908611345 11.2441341235413 8.23599908611345 8.23599908611344 8.23599908611345 8.23599908611344 11.1371026724908 8.23599908611345 8.23599908611345 8.23599908611344 8.23599908611345 8.23599908611345 11.8279772138029 8.23599908611344 8.23599908611345 8.23599908611345 8.23599908611345 8.23599908611345 8.23599908611345 8.23599908611345 8.23599908611345 9…
HSPA2 8.23599908611344 8.23599908611345 8.23599908611345 8.23599908611345 8.23599908611345 8.23599908611344 8.23599908611345 8.23599908611344 8.23599908611345 8.23599908611345 8.23599908611345 8.23599908611344 8.23599908611345 8.23599908611345 8.23599908611345 10.6828807226447 8.23599908611345 8.23599908611345 8.23599908611345 8.23599908611345 8.23599908611345 8.23599908611345 8.23599908611345 8.…
HSPA4 8.23599908611344 8.23599908611345 8.23599908611345 10.8876657910338 8.23599908611345 8.23599908611344 8.23599908611345 8.23599908611344 8.23599908611345 8.23599908611345 8.23599908611345 8.23599908611344 8.23599908611345 8.23599908611345 8.23599908611345 8.23599908611344 8.23599908611345 8.23599908611345 8.23599908611345 10.773488111172 10.773488111172 8.23599908611345 8.23599908611345 8.23…
HSPBP1 8.23599908611344 8.23599908611345 8.23599908611345 8.23599908611345 8.23599908611345 8.23599908611344 8.23599908611345 8.23599908611344 8.23599908611345 8.23599908611345 8.23599908611345 8.23599908611344 8.23599908611345 8.23599908611345 8.23599908611345 10.3534522113155 8.23599908611345 11.7205321568252 8.23599908611345 8.23599908611345 8.23599908611345 8.23599908611345 10.8260773460599 8…
HSPH1 8.23599908611344 8.23599908611345 8.23599908611345 8.23599908611345 8.23599908611345 8.23599908611344 8.23599908611345 8.23599908611344 8.23599908611345 8.23599908611345 8.23599908611345 8.23599908611344 8.23599908611345 8.23599908611345 8.23599908611345 11.1768319769368 8.23599908611345 8.23599908611345 8.23599908611345 8.23599908611345 8.23599908611345 8.23599908611345 8.23599908611345 8.…
HYOU1 8.23599908611344 10.6852571527814 8.23599908611345 8.23599908611345 11.0655087107032 8.23599908611344 8.23599908611345 8.23599908611344 8.23599908611345 8.23599908611345 8.23599908611345 12.6871413845691 11.4075181881396 8.23599908611345 8.23599908611345 8.23599908611344 8.23599908611345 8.23599908611345 8.23599908611345 8.23599908611345 8.23599908611345 10.7207769954256 8.23599908611345 10…
ICA1 8.23599908611344 11.2607022132851 8.23599908611345 8.23599908611345 8.23599908611345 8.23599908611344 8.23599908611345 8.23599908611344 11.7946699752178 8.23599908611345 8.23599908611345 13.7882133528918 8.23599908611345 8.23599908611345 8.23599908611345 8.23599908611344 8.23599908611345 8.23599908611345 8.23599908611345 8.23599908611345 8.23599908611345 11.6903342953871 8.23599908611345 8.2…
ICA1L 8.23599908611344 8.23599908611345 8.23599908611345 8.23599908611345 8.23599908611345 8.23599908611344 8.23599908611345 8.23599908611344 8.23599908611345 8.23599908611345 8.23599908611345 8.23599908611344 8.23599908611345 8.23599908611345 8.23599908611345 8.23599908611344 8.23599908611345 8.23599908611345 8.23599908611345 8.23599908611345 8.23599908611345 8.23599908611345 8.23599908611345 8.…
ICT1 8.23599908611344 8.23599908611345 8.23599908611345 8.23599908611345 8.23599908611345 8.23599908611344 8.23599908611345 8.23599908611344 8.23599908611345 8.23599908611345 8.23599908611345 8.23599908611344 8.23599908611345 8.23599908611345 8.23599908611345 8.23599908611344 8.23599908611345 8.23599908611345 8.23599908611345 8.23599908611345 8.23599908611345 8.23599908611345 8.23599908611345 8.2…
ID1 8.23599908611344 12.1692247411851 11.1127521880891 8.23599908611345 8.23599908611345 8.23599908611344 8.23599908611345 8.23599908611344 8.23599908611345 8.23599908611345 8.23599908611345 8.23599908611344 8.23599908611345 8.23599908611345 8.23599908611345 8.23599908611344 8.23599908611345 8.23599908611345 8.23599908611345 8.23599908611345 8.23599908611345 8.23599908611345 8.23599908611345 8.23…
IDH1 8.23599908611344 8.23599908611345 8.23599908611345 8.23599908611345 8.23599908611345 8.23599908611344 8.23599908611345 8.23599908611344 8.23599908611345 8.23599908611345 8.23599908611345 8.23599908611344 8.23599908611345 8.23599908611345 8.23599908611345 11.6977655779261 8.23599908611345 8.23599908611345 8.23599908611345 8.23599908611345 8.23599908611345 8.23599908611345 8.23599908611345 10.…
IER3 8.23599908611344 11.093162464594 8.23599908611345 8.23599908611345 8.23599908611345 8.23599908611344 8.23599908611345 12.0719621441584 8.23599908611345 8.23599908611345 8.23599908611345 8.23599908611344 8.23599908611345 8.23599908611345 8.23599908611345 8.23599908611344 8.23599908611345 8.23599908611345 8.23599908611345 8.23599908611345 8.23599908611345 8.23599908611345 8.23599908611345 8.23…
IFI27L2 8.23599908611344 8.23599908611345 8.23599908611345 8.23599908611345 8.23599908611345 8.23599908611344 8.23599908611345 8.23599908611344 8.23599908611345 8.23599908611345 8.23599908611345 8.23599908611344 8.23599908611345 8.23599908611345 8.23599908611345 8.23599908611344 8.23599908611345 8.23599908611345 8.23599908611345 8.23599908611345 8.23599908611345 8.23599908611345 8.23599908611345 …
IFITM3 8.23599908611344 11.093162464594 8.23599908611345 8.23599908611345 8.23599908611345 8.23599908611344 8.23599908611345 13.3869243968154 8.23599908611345 8.23599908611345 8.23599908611345 8.23599908611344 8.23599908611345 8.23599908611345 8.23599908611345 11.3721306419082 8.23599908611345 8.23599908611345 8.23599908611345 8.23599908611345 8.23599908611345 8.23599908611345 8.23599908611345 8.…
IFT57 8.23599908611344 9.71343845574293 8.23599908611345 8.23599908611345 9.83822234006209 8.23599908611344 8.23599908611345 8.23599908611344 8.23599908611345 8.23599908611345 8.23599908611345 8.23599908611344 8.23599908611345 8.23599908611345 8.23599908611345 8.23599908611344 8.23599908611345 8.23599908611345 8.23599908611345 8.23599908611345 8.23599908611345 8.23599908611345 8.23599908611345 9.…
IGFBP2 12.5202116936031 11.2607022132851 8.23599908611345 8.23599908611345 8.23599908611345 8.23599908611344 8.23599908611345 8.23599908611344 8.23599908611345 8.23599908611345 8.23599908611345 8.23599908611344 8.23599908611345 8.23599908611345 8.23599908611345 8.23599908611344 8.23599908611345 8.23599908611345 8.23599908611345 11.9380405438277 11.9380405438277 11.2171617409716 8.23599908611345 1…
IGFBP5 8.23599908611344 8.23599908611345 8.23599908611345 8.23599908611345 8.23599908611345 8.23599908611344 8.23599908611345 8.23599908611344 8.23599908611345 8.23599908611345 8.23599908611345 8.23599908611344 11.1761580063954 8.23599908611345 8.23599908611345 12.5523289988203 8.23599908611345 8.23599908611345 8.23599908611345 8.23599908611345 8.23599908611345 10.5083910439992 11.2669186860845 8…
IGFL4 8.23599908611344 8.23599908611345 8.23599908611345 8.23599908611345 8.23599908611345 8.23599908611344 8.23599908611345 8.23599908611344 8.23599908611345 8.23599908611345 8.23599908611345 8.23599908611344 8.23599908611345 8.23599908611345 8.23599908611345 8.23599908611344 8.23599908611345 8.23599908611345 8.23599908611345 8.23599908611345 8.23599908611345 8.23599908611345 8.23599908611345 8.…
IGFN1 8.23599908611344 8.23599908611345 8.23599908611345 8.23599908611345 8.23599908611345 12.052759048847 8.23599908611345 8.23599908611344 8.23599908611345 8.23599908611345 8.23599908611345 8.23599908611344 8.23599908611345 8.23599908611345 8.23599908611345 8.23599908611344 8.23599908611345 8.23599908611345 8.23599908611345 8.23599908611345 8.23599908611345 8.23599908611345 8.23599908611345 8.2…
IKBKAP 8.23599908611344 8.23599908611345 8.23599908611345 8.23599908611345 8.23599908611345 8.23599908611344 8.23599908611345 8.23599908611344 8.23599908611345 8.23599908611345 8.23599908611345 8.23599908611344 8.23599908611345 8.23599908611345 8.23599908611345 8.23599908611344 8.23599908611345 10.5800394172795 8.23599908611345 8.23599908611345 8.23599908611345 8.23599908611345 8.23599908611345 8…
IKZF2 8.23599908611344 8.23599908611345 8.23599908611345 8.23599908611345 8.23599908611345 8.23599908611344 8.23599908611345 8.23599908611344 8.23599908611345 8.23599908611345 8.23599908611345 8.23599908611344 8.23599908611345 8.23599908611345 8.23599908611345 9.92582670877733 8.23599908611345 8.23599908611345 8.23599908611345 8.23599908611345 8.23599908611345 8.23599908611345 8.23599908611345 8.…
IL6ST 8.23599908611344 8.23599908611345 8.23599908611345 8.23599908611345 8.23599908611345 8.23599908611344 8.23599908611345 8.23599908611344 8.23599908611345 8.23599908611345 8.23599908611345 8.23599908611344 8.23599908611345 8.23599908611345 8.23599908611345 8.23599908611344 8.23599908611345 8.23599908611345 8.23599908611345 8.23599908611345 8.23599908611345 8.23599908611345 8.23599908611345 8.…
ILVBL 8.23599908611344 8.23599908611345 8.23599908611345 11.9725136830454 8.23599908611345 8.23599908611344 8.23599908611345 8.23599908611344 8.23599908611345 8.23599908611345 8.23599908611345 8.23599908611344 8.23599908611345 8.23599908611345 8.23599908611345 8.23599908611344 8.23599908611345 8.23599908611345 8.23599908611345 8.23599908611345 8.23599908611345 8.23599908611345 8.23599908611345 8.…
INF2 8.23599908611344 8.23599908611345 8.23599908611345 12.3108285709473 8.23599908611345 8.23599908611344 8.23599908611345 8.23599908611344 8.23599908611345 8.23599908611345 8.23599908611345 8.23599908611344 8.23599908611345 8.23599908611345 8.23599908611345 8.23599908611344 8.23599908611345 8.23599908611345 8.23599908611345 8.23599908611345 8.23599908611345 8.23599908611345 8.23599908611345 8.2…
INO80E 8.23599908611344 8.23599908611345 8.23599908611345 8.23599908611345 8.23599908611345 8.23599908611344 8.23599908611345 8.23599908611344 8.23599908611345 8.23599908611345 8.23599908611345 8.23599908611344 8.23599908611345 8.23599908611345 8.23599908611345 8.23599908611344 8.23599908611345 8.23599908611345 8.23599908611345 8.23599908611345 8.23599908611345 8.23599908611345 8.23599908611345 8…
INPP5E 8.23599908611344 10.4279032186565 8.23599908611345 8.23599908611345 8.23599908611345 8.23599908611344 8.23599908611345 8.23599908611344 8.23599908611345 8.23599908611345 8.23599908611345 8.23599908611344 8.23599908611345 8.23599908611345 8.23599908611345 8.23599908611344 8.23599908611345 8.23599908611345 8.23599908611345 8.23599908611345 8.23599908611345 8.23599908611345 8.23599908611345 8…
INPP5F 8.23599908611344 10.9035783568733 8.23599908611345 8.23599908611345 8.23599908611345 8.23599908611344 8.23599908611345 8.23599908611344 8.23599908611345 8.23599908611345 8.23599908611345 8.23599908611344 8.23599908611345 8.23599908611345 8.23599908611345 8.23599908611344 8.23599908611345 8.23599908611345 8.23599908611345 8.23599908611345 8.23599908611345 8.23599908611345 8.23599908611345 8…
INPP5K 8.23599908611344 8.23599908611345 10.4456667256511 8.23599908611345 8.23599908611345 8.23599908611344 8.23599908611345 8.23599908611344 8.23599908611345 8.23599908611345 8.23599908611345 8.23599908611344 8.23599908611345 8.23599908611345 8.23599908611345 10.9508938300762 8.23599908611345 8.23599908611345 8.23599908611345 8.23599908611345 8.23599908611345 8.23599908611345 8.23599908611345 8…
INPPL1 8.23599908611344 11.093162464594 8.23599908611345 8.23599908611345 8.23599908611345 8.23599908611344 8.23599908611345 8.23599908611344 8.23599908611345 8.23599908611345 8.23599908611345 12.9391412117975 8.23599908611345 8.23599908611345 12.7668809238614 8.23599908611344 8.23599908611345 8.23599908611345 8.23599908611345 8.23599908611345 8.23599908611345 8.23599908611345 8.23599908611345 10…
INSR 8.23599908611344 8.23599908611345 8.23599908611345 8.23599908611345 8.23599908611345 8.23599908611344 8.23599908611345 8.23599908611344 8.23599908611345 8.23599908611345 8.23599908611345 8.23599908611344 8.23599908611345 8.23599908611345 8.23599908611345 8.23599908611344 8.23599908611345 8.23599908611345 8.23599908611345 8.23599908611345 8.23599908611345 8.23599908611345 8.23599908611345 8.2…
INTS1 8.23599908611344 12.1692247411851 8.23599908611345 8.23599908611345 8.23599908611345 8.23599908611344 8.23599908611345 8.23599908611344 8.23599908611345 8.23599908611345 8.23599908611345 8.23599908611344 8.23599908611345 8.23599908611345 8.23599908611345 8.23599908611344 8.23599908611345 8.23599908611345 8.23599908611345 8.23599908611345 8.23599908611345 8.23599908611345 8.23599908611345 8.…
IPMK 8.23599908611344 9.71343845574293 8.23599908611345 8.23599908611345 8.23599908611345 8.23599908611344 11.7132820258753 8.23599908611344 8.23599908611345 8.23599908611345 8.23599908611345 8.23599908611344 8.23599908611345 8.23599908611345 8.23599908611345 8.23599908611344 8.23599908611345 8.23599908611345 8.23599908611345 8.23599908611345 8.23599908611345 8.23599908611345 8.23599908611345 8.2…
IRF1 8.23599908611344 8.23599908611345 8.23599908611345 11.7680487384329 8.23599908611345 8.23599908611344 8.23599908611345 8.23599908611344 8.23599908611345 8.23599908611345 8.23599908611345 8.23599908611344 8.23599908611345 8.23599908611345 8.23599908611345 8.23599908611344 8.23599908611345 8.23599908611345 8.23599908611345 8.23599908611345 8.23599908611345 8.23599908611345 8.23599908611345 8.2…
ISG20 8.23599908611344 8.23599908611345 8.23599908611345 8.23599908611345 8.23599908611345 8.23599908611344 8.23599908611345 12.0719621441584 8.23599908611345 8.23599908611345 8.23599908611345 8.23599908611344 8.23599908611345 8.23599908611345 8.23599908611345 10.6828807226447 8.23599908611345 8.23599908611345 8.23599908611345 8.23599908611345 8.23599908611345 8.23599908611345 8.23599908611345 8.…
ISL1 8.23599908611344 8.23599908611345 8.23599908611345 8.23599908611345 8.23599908611345 8.23599908611344 8.23599908611345 8.23599908611344 8.23599908611345 8.23599908611345 8.23599908611345 8.23599908611344 8.23599908611345 8.23599908611345 8.23599908611345 9.92582670877733 8.23599908611345 8.23599908611345 8.23599908611345 8.23599908611345 8.23599908611345 8.23599908611345 8.23599908611345 8.2…
ISY1 8.23599908611344 8.23599908611345 8.23599908611345 10.8876657910338 8.23599908611345 8.23599908611344 8.23599908611345 8.23599908611344 8.23599908611345 8.23599908611345 8.23599908611345 8.23599908611344 8.23599908611345 8.23599908611345 8.23599908611345 8.23599908611344 8.23599908611345 8.23599908611345 8.23599908611345 8.23599908611345 8.23599908611345 8.23599908611345 8.23599908611345 8.2…
ITPR1 8.23599908611344 8.23599908611345 8.23599908611345 8.23599908611345 8.23599908611345 8.23599908611344 8.23599908611345 8.23599908611344 8.23599908611345 8.23599908611345 8.23599908611345 8.23599908611344 8.23599908611345 8.23599908611345 8.23599908611345 11.8366146859949 8.23599908611345 8.23599908611345 8.23599908611345 8.23599908611345 8.23599908611345 8.23599908611345 8.23599908611345 8.…
JADE2 8.23599908611344 10.9035783568733 8.23599908611345 8.23599908611345 8.23599908611345 8.23599908611344 8.23599908611345 8.23599908611344 8.23599908611345 8.23599908611345 8.23599908611345 8.23599908611344 8.23599908611345 8.23599908611345 8.23599908611345 8.23599908611344 8.23599908611345 8.23599908611345 8.23599908611345 8.23599908611345 8.23599908611345 8.23599908611345 8.23599908611345 8.…
JUN 14.0549463090376 12.6637539335533 8.23599908611345 8.23599908611345 8.23599908611345 8.23599908611344 8.23599908611345 8.23599908611344 8.23599908611345 8.23599908611345 8.23599908611345 8.23599908611344 12.3251497437396 8.23599908611345 8.23599908611345 8.23599908611344 8.23599908611345 8.23599908611345 8.23599908611345 12.0654311238567 12.0654311238567 8.23599908611345 8.23599908611345 11.4…
JUNB 14.4234885406702 14.0051418998725 14.1189108807279 14.0780200221894 8.23599908611345 15.2210329572111 15.4938991013402 8.23599908611344 13.5899639885321 8.23599908611345 8.23599908611345 15.2630041522434 15.5076865959282 15.4246829946322 8.23599908611345 14.6365678872435 8.23599908611345 14.4129490287859 8.23599908611345 13.5378139350915 13.5378139350915 13.415803095761 13.2290036655266 13.0…
JUND 8.23599908611344 8.23599908611345 12.8004103992158 8.23599908611345 8.23599908611345 8.23599908611344 8.23599908611345 8.23599908611344 11.6562071025885 8.23599908611345 8.23599908611345 8.23599908611344 8.23599908611345 8.23599908611345 8.23599908611345 11.9632659304502 8.23599908611345 8.23599908611345 12.5814088336406 13.3995734669142 13.3995734669142 12.1956479687392 11.5002301604104 11.…
JUP 8.23599908611344 11.9900083889968 11.1127521880891 8.23599908611345 8.23599908611345 13.133309392797 8.23599908611345 8.23599908611344 8.23599908611345 8.23599908611345 8.23599908611345 8.23599908611344 8.23599908611345 8.23599908611345 8.23599908611345 8.23599908611344 8.23599908611345 8.23599908611345 8.23599908611345 11.2731466430237 11.2731466430237 8.23599908611345 8.23599908611345 10.53…
KAT6B 8.23599908611344 10.6852571527814 8.23599908611345 8.23599908611345 8.23599908611345 8.23599908611344 8.23599908611345 8.23599908611344 8.23599908611345 8.23599908611345 8.23599908611345 8.23599908611344 8.23599908611345 8.23599908611345 8.23599908611345 8.23599908611344 8.23599908611345 8.23599908611345 8.23599908611345 8.23599908611345 8.23599908611345 8.23599908611345 8.23599908611345 8.…
KCTD11 8.23599908611344 10.1144541134062 8.23599908611345 8.23599908611345 8.23599908611345 8.23599908611344 8.23599908611345 10.8941315696171 8.23599908611345 8.23599908611345 8.23599908611345 8.23599908611344 8.23599908611345 8.23599908611345 8.23599908611345 8.23599908611344 8.23599908611345 8.23599908611345 8.23599908611345 8.23599908611345 8.23599908611345 8.23599908611345 8.23599908611345 8…
KCTD2 8.23599908611344 8.23599908611345 8.23599908611345 11.2441341235413 8.23599908611345 8.23599908611344 8.23599908611345 8.23599908611344 8.23599908611345 8.23599908611345 8.23599908611345 8.23599908611344 8.23599908611345 8.23599908611345 8.23599908611345 8.23599908611344 8.23599908611345 8.23599908611345 8.23599908611345 8.23599908611345 8.23599908611345 8.23599908611345 8.23599908611345 8.…
KDELR1 8.23599908611344 11.093162464594 10.9227305285073 8.23599908611345 8.23599908611345 8.23599908611344 8.23599908611345 8.23599908611344 8.23599908611345 8.23599908611345 8.23599908611345 8.23599908611344 8.23599908611345 8.23599908611345 8.23599908611345 11.5441161752623 8.23599908611345 8.23599908611345 8.23599908611345 8.23599908611345 8.23599908611345 11.5857837802282 8.23599908611345 10…
KDELR2 8.23599908611344 8.23599908611345 8.23599908611345 8.23599908611345 10.8425054528224 8.23599908611344 8.23599908611345 8.23599908611344 8.23599908611345 8.23599908611345 8.23599908611345 8.23599908611344 11.4075181881396 8.23599908611345 8.23599908611345 11.3721306419082 8.23599908611345 8.23599908611345 8.23599908611345 8.23599908611345 8.23599908611345 11.8791284682691 8.23599908611345 1…
KDM4B 8.23599908611344 10.6852571527814 8.23599908611345 8.23599908611345 8.23599908611345 8.23599908611344 8.23599908611345 8.23599908611344 8.23599908611345 8.23599908611345 8.23599908611345 8.23599908611344 8.23599908611345 8.23599908611345 12.1257763778482 11.3721306419082 8.23599908611345 8.23599908611345 8.23599908611345 8.23599908611345 8.23599908611345 8.23599908611345 8.23599908611345 8.…
KEAP1 8.23599908611344 8.23599908611345 8.23599908611345 11.9725136830454 8.23599908611345 12.052759048847 8.23599908611345 8.23599908611344 11.3316375041672 8.23599908611345 8.23599908611345 8.23599908611344 8.23599908611345 8.23599908611345 8.23599908611345 8.23599908611344 8.23599908611345 8.23599908611345 8.23599908611345 8.23599908611345 8.23599908611345 8.23599908611345 8.23599908611345 8.2…
KIAA1033 8.23599908611344 10.6852571527814 8.23599908611345 8.23599908611345 8.23599908611345 8.23599908611344 8.23599908611345 8.23599908611344 8.23599908611345 8.23599908611345 8.23599908611345 8.23599908611344 8.23599908611345 8.23599908611345 8.23599908611345 8.23599908611344 8.23599908611345 8.23599908611345 8.23599908611345 8.23599908611345 8.23599908611345 8.23599908611345 8.23599908611345…
KIAA1456 8.23599908611344 8.23599908611345 8.23599908611345 8.23599908611345 8.23599908611345 8.23599908611344 8.23599908611345 8.23599908611344 8.23599908611345 8.23599908611345 8.23599908611345 8.23599908611344 8.23599908611345 8.23599908611345 8.23599908611345 8.23599908611344 8.23599908611345 8.23599908611345 8.23599908611345 8.23599908611345 8.23599908611345 8.23599908611345 8.23599908611345…
KIAA1522 8.23599908611344 8.23599908611345 8.23599908611345 8.23599908611345 8.23599908611345 8.23599908611344 8.23599908611345 8.23599908611344 8.23599908611345 8.23599908611345 8.23599908611345 8.23599908611344 8.23599908611345 8.23599908611345 8.23599908611345 8.23599908611344 8.23599908611345 8.23599908611345 8.23599908611345 8.23599908611345 8.23599908611345 10.905871409383 8.23599908611345 …
KIAA1958 8.23599908611344 10.1144541134062 8.23599908611345 8.23599908611345 8.23599908611345 8.23599908611344 8.23599908611345 8.23599908611344 8.23599908611345 8.23599908611345 8.23599908611345 8.23599908611344 8.23599908611345 8.23599908611345 8.23599908611345 8.23599908611344 8.23599908611345 8.23599908611345 8.23599908611345 8.23599908611345 8.23599908611345 8.23599908611345 8.23599908611345…
KIAA2013 11.439995595754 8.23599908611345 8.23599908611345 8.23599908611345 8.23599908611345 8.23599908611344 8.23599908611345 8.23599908611344 8.23599908611345 8.23599908611345 8.23599908611345 8.23599908611344 8.23599908611345 8.23599908611345 8.23599908611345 8.23599908611344 8.23599908611345 8.23599908611345 8.23599908611345 8.23599908611345 8.23599908611345 8.23599908611345 8.23599908611345 …
KIAA2022 8.23599908611344 11.093162464594 8.23599908611345 8.23599908611345 8.23599908611345 8.23599908611344 8.23599908611345 8.23599908611344 8.23599908611345 8.23599908611345 8.23599908611345 8.23599908611344 8.23599908611345 8.23599908611345 8.23599908611345 8.23599908611344 8.23599908611345 8.23599908611345 8.23599908611345 8.23599908611345 8.23599908611345 8.23599908611345 8.23599908611345 …
KIF22 8.23599908611344 10.4279032186565 8.23599908611345 8.23599908611345 8.23599908611345 8.23599908611344 8.23599908611345 12.8743448989837 8.23599908611345 8.23599908611345 8.23599908611345 8.23599908611344 8.23599908611345 8.23599908611345 8.23599908611345 8.23599908611344 8.23599908611345 8.23599908611345 8.23599908611345 8.23599908611345 8.23599908611345 10.2592501111813 8.23599908611345 8.…
KIF5B 8.23599908611344 10.1144541134062 8.23599908611345 8.23599908611345 8.23599908611345 8.23599908611344 8.23599908611345 8.23599908611344 8.23599908611345 8.23599908611345 8.23599908611345 8.23599908611344 8.23599908611345 8.23599908611345 8.23599908611345 8.23599908611344 8.23599908611345 8.23599908611345 8.23599908611345 8.23599908611345 8.23599908611345 8.23599908611345 8.23599908611345 8.…
KIFC1 8.23599908611344 10.9035783568733 8.23599908611345 8.23599908611345 8.23599908611345 8.23599908611344 8.23599908611345 8.23599908611344 8.23599908611345 8.23599908611345 8.23599908611345 8.23599908611344 8.23599908611345 8.23599908611345 8.23599908611345 8.23599908611344 8.23599908611345 8.23599908611345 8.23599908611345 8.23599908611345 8.23599908611345 8.23599908611345 8.23599908611345 8.…
KLF11 8.23599908611344 8.23599908611345 8.23599908611345 8.23599908611345 8.23599908611345 8.23599908611344 8.23599908611345 8.23599908611344 8.23599908611345 8.23599908611345 8.23599908611345 8.23599908611344 8.23599908611345 8.23599908611345 8.23599908611345 10.6828807226447 8.23599908611345 8.23599908611345 8.23599908611345 8.23599908611345 8.23599908611345 8.23599908611345 8.23599908611345 8.…
KLF2 8.23599908611344 8.23599908611345 8.23599908611345 11.2441341235413 8.23599908611345 8.23599908611344 8.23599908611345 8.23599908611344 8.23599908611345 8.23599908611345 8.23599908611345 8.23599908611344 11.4075181881396 8.23599908611345 8.23599908611345 8.23599908611344 8.23599908611345 8.23599908611345 8.23599908611345 11.470210490591 11.470210490591 8.23599908611345 8.23599908611345 8.235…
KLHDC3 8.23599908611344 8.23599908611345 8.23599908611345 8.23599908611345 8.23599908611345 8.23599908611344 8.23599908611345 8.23599908611344 8.23599908611345 8.23599908611345 8.23599908611345 8.23599908611344 8.23599908611345 8.23599908611345 8.23599908611345 10.6828807226447 8.23599908611345 8.23599908611345 8.23599908611345 8.23599908611345 8.23599908611345 8.23599908611345 8.23599908611345 8…
KLK4 8.23599908611344 8.23599908611345 8.23599908611345 8.23599908611345 11.960283705622 8.23599908611344 8.23599908611345 8.23599908611344 11.5030306046264 8.23599908611345 8.23599908611345 8.23599908611344 12.4340917826791 8.23599908611345 8.23599908611345 11.8366146859949 8.23599908611345 8.23599908611345 8.23599908611345 11.6435629803152 11.6435629803152 11.6903342953871 8.23599908611345 12.1…
KMT2B 8.23599908611344 8.23599908611345 8.23599908611345 8.23599908611345 8.23599908611345 8.23599908611344 8.23599908611345 8.23599908611344 8.23599908611345 8.23599908611345 8.23599908611345 8.23599908611344 8.23599908611345 8.23599908611345 8.23599908611345 11.1768319769368 8.23599908611345 8.23599908611345 8.23599908611345 8.23599908611345 8.23599908611345 8.23599908611345 8.23599908611345 8.…
KRT18 8.23599908611344 12.2511215694556 8.23599908611345 8.23599908611345 12.0673396700997 8.23599908611344 8.23599908611345 8.23599908611344 8.23599908611345 8.23599908611345 8.23599908611345 8.23599908611344 8.23599908611345 8.23599908611345 8.23599908611345 12.0796904677101 8.23599908611345 8.23599908611345 8.23599908611345 13.0137749223078 13.0137749223078 12.3311796927616 8.23599908611345 12…
KRT19 8.23599908611344 11.2607022132851 8.23599908611345 8.23599908611345 8.23599908611345 8.23599908611344 8.23599908611345 8.23599908611344 8.23599908611345 8.23599908611345 8.23599908611345 8.23599908611344 8.23599908611345 8.23599908611345 8.23599908611345 8.23599908611344 8.23599908611345 8.23599908611345 11.6506886117034 8.23599908611345 8.23599908611345 8.23599908611345 12.1067859284001 8.…
KRT222 8.23599908611344 9.71343845574293 8.23599908611345 8.23599908611345 8.23599908611345 8.23599908611344 8.23599908611345 8.23599908611344 8.23599908611345 8.23599908611345 8.23599908611345 8.23599908611344 8.23599908611345 8.23599908611345 8.23599908611345 8.23599908611344 8.23599908611345 8.23599908611345 8.23599908611345 8.23599908611345 8.23599908611345 8.23599908611345 8.23599908611345 8…
KRT8 8.23599908611344 8.23599908611345 12.1035324732649 8.23599908611345 11.5811807379931 8.23599908611344 8.23599908611345 8.23599908611344 8.23599908611345 8.23599908611345 8.23599908611345 8.23599908611344 8.23599908611345 8.23599908611345 12.7668809238614 12.6307624723047 14.2256626616586 8.23599908611345 12.2771150676125 12.3914421354911 12.3914421354911 11.0698962286441 12.2417530416307 11.…
KRT81 8.23599908611344 10.1144541134062 8.23599908611345 8.23599908611345 8.23599908611345 8.23599908611344 8.23599908611345 8.23599908611344 8.23599908611345 8.23599908611345 8.23599908611345 8.23599908611344 8.23599908611345 8.23599908611345 8.23599908611345 8.23599908611344 8.23599908611345 8.23599908611345 8.23599908611345 8.23599908611345 8.23599908611345 8.23599908611345 10.6430752633952 8.…
L3HYPDH 8.23599908611344 10.4279032186565 8.23599908611345 8.23599908611345 8.23599908611345 8.23599908611344 8.23599908611345 8.23599908611344 8.23599908611345 8.23599908611345 8.23599908611345 8.23599908611344 8.23599908611345 8.23599908611345 8.23599908611345 8.23599908611344 8.23599908611345 8.23599908611345 8.23599908611345 8.23599908611345 8.23599908611345 8.23599908611345 8.23599908611345 …
LAMA5 8.23599908611344 10.6852571527814 8.23599908611345 8.23599908611345 8.23599908611345 8.23599908611344 8.23599908611345 8.23599908611344 8.23599908611345 8.23599908611345 8.23599908611345 8.23599908611344 8.23599908611345 8.23599908611345 8.23599908611345 8.23599908611344 8.23599908611345 8.23599908611345 8.23599908611345 8.23599908611345 8.23599908611345 8.23599908611345 8.23599908611345 8.…
LAMB2 8.23599908611344 10.9035783568733 8.23599908611345 8.23599908611345 8.23599908611345 8.23599908611344 8.23599908611345 8.23599908611344 8.23599908611345 8.23599908611345 8.23599908611345 8.23599908611344 8.23599908611345 8.23599908611345 8.23599908611345 8.23599908611344 8.23599908611345 8.23599908611345 8.23599908611345 8.23599908611345 8.23599908611345 8.23599908611345 8.23599908611345 8.…
LAMP2 8.23599908611344 10.1144541134062 8.23599908611345 8.23599908611345 8.23599908611345 8.23599908611344 8.23599908611345 8.23599908611344 8.23599908611345 8.23599908611345 8.23599908611345 8.23599908611344 8.23599908611345 8.23599908611345 8.23599908611345 8.23599908611344 8.23599908611345 8.23599908611345 8.23599908611345 8.23599908611345 8.23599908611345 10.2592501111813 8.23599908611345 8.…
LAMTOR1 8.23599908611344 11.2607022132851 8.23599908611345 8.23599908611345 8.23599908611345 8.23599908611344 8.23599908611345 8.23599908611344 8.23599908611345 8.23599908611345 8.23599908611345 8.23599908611344 8.23599908611345 8.23599908611345 8.23599908611345 11.5441161752623 8.23599908611345 8.23599908611345 8.23599908611345 8.23599908611345 8.23599908611345 8.23599908611345 10.6430752633952 …
LAMTOR2 8.23599908611344 8.23599908611345 8.23599908611345 8.23599908611345 8.23599908611345 8.23599908611344 8.23599908611345 8.23599908611344 8.23599908611345 8.23599908611345 8.23599908611345 8.23599908611344 8.23599908611345 8.23599908611345 8.23599908611345 8.23599908611344 8.23599908611345 8.23599908611345 8.23599908611345 8.23599908611345 8.23599908611345 8.23599908611345 8.23599908611345 …
LAPTM4B 8.23599908611344 8.23599908611345 8.23599908611345 8.23599908611345 8.23599908611345 8.23599908611344 8.23599908611345 8.23599908611344 10.3183569488146 8.23599908611345 8.23599908611345 8.23599908611344 8.23599908611345 8.23599908611345 8.23599908611345 10.3534522113155 8.23599908611345 8.23599908611345 8.23599908611345 8.23599908611345 8.23599908611345 8.23599908611345 8.23599908611345 …
LGALS1 8.23599908611344 8.23599908611345 8.23599908611345 12.4542450807372 8.23599908611345 8.23599908611344 8.23599908611345 8.23599908611344 12.0371527515208 8.23599908611345 8.23599908611345 8.23599908611344 8.23599908611345 8.23599908611345 12.7668809238614 8.23599908611344 8.23599908611345 12.6546024433041 13.1425185068027 8.23599908611345 8.23599908611345 8.23599908611345 8.23599908611345 1…
LGALS3 8.23599908611344 10.6852571527814 8.23599908611345 8.23599908611345 10.8425054528224 8.23599908611344 8.23599908611345 8.23599908611344 8.23599908611345 13.3204172185109 8.23599908611345 8.23599908611344 8.23599908611345 8.23599908611345 8.23599908611345 8.23599908611344 8.23599908611345 8.23599908611345 8.23599908611345 8.23599908611345 8.23599908611345 8.23599908611345 8.23599908611345 8…
LGALS3BP 8.23599908611344 11.4107942610532 11.4309994643864 8.23599908611345 8.23599908611345 13.0006387890726 8.23599908611345 8.23599908611344 8.23599908611345 8.23599908611345 8.23599908611345 8.23599908611344 8.23599908611345 8.23599908611345 8.23599908611345 8.23599908611344 8.23599908611345 8.23599908611345 8.23599908611345 8.23599908611345 8.23599908611345 8.23599908611345 10.9884574240539…
LIG1 8.23599908611344 10.1144541134062 8.23599908611345 8.23599908611345 8.23599908611345 8.23599908611344 8.23599908611345 8.23599908611344 8.23599908611345 8.23599908611345 8.23599908611345 8.23599908611344 8.23599908611345 8.23599908611345 8.23599908611345 8.23599908611344 8.23599908611345 8.23599908611345 8.23599908611345 8.23599908611345 8.23599908611345 8.23599908611345 8.23599908611345 8.2…
LIMCH1 8.23599908611344 10.4279032186565 8.23599908611345 8.23599908611345 8.23599908611345 8.23599908611344 8.23599908611345 8.23599908611344 8.23599908611345 8.23599908611345 8.23599908611345 8.23599908611344 8.23599908611345 8.23599908611345 8.23599908611345 8.23599908611344 8.23599908611345 8.23599908611345 8.23599908611345 8.23599908611345 8.23599908611345 8.23599908611345 8.23599908611345 8…
LINC00334 8.23599908611344 8.23599908611345 8.23599908611345 8.23599908611345 8.23599908611345 8.23599908611344 8.23599908611345 8.23599908611344 8.23599908611345 8.23599908611345 8.23599908611345 8.23599908611344 8.23599908611345 8.23599908611345 8.23599908611345 11.3721306419082 8.23599908611345 8.23599908611345 8.23599908611345 8.23599908611345 8.23599908611345 8.23599908611345 8.2359990861134…
LINC00346 8.23599908611344 10.1144541134062 8.23599908611345 8.23599908611345 8.23599908611345 8.23599908611344 8.23599908611345 8.23599908611344 8.23599908611345 8.23599908611345 8.23599908611345 8.23599908611344 8.23599908611345 8.23599908611345 8.23599908611345 8.23599908611344 8.23599908611345 8.23599908611345 8.23599908611345 8.23599908611345 8.23599908611345 8.23599908611345 8.2359990861134…
LINC00482 8.23599908611344 9.15611730087894 8.23599908611345 8.23599908611345 8.23599908611345 8.23599908611344 8.23599908611345 8.23599908611344 8.23599908611345 8.23599908611345 8.23599908611345 8.23599908611344 8.23599908611345 8.23599908611345 8.23599908611345 8.23599908611344 8.23599908611345 8.23599908611345 8.23599908611345 8.23599908611345 8.23599908611345 8.23599908611345 8.2359990861134…
LINC00657 8.23599908611344 8.23599908611345 11.2806334498132 11.529744331119 8.23599908611345 8.23599908611344 8.23599908611345 8.23599908611344 8.23599908611345 8.23599908611345 8.23599908611345 8.23599908611344 8.23599908611345 8.23599908611345 8.23599908611345 8.23599908611344 8.23599908611345 8.23599908611345 8.23599908611345 8.23599908611345 8.23599908611345 8.23599908611345 8.23599908611345…
LINC01082 8.23599908611344 8.23599908611345 8.23599908611345 8.23599908611345 8.23599908611345 8.23599908611344 8.23599908611345 8.23599908611344 8.23599908611345 8.23599908611345 8.23599908611345 8.23599908611344 8.23599908611345 8.23599908611345 8.23599908611345 8.23599908611344 8.23599908611345 8.23599908611345 8.23599908611345 8.23599908611345 8.23599908611345 8.23599908611345 8.2359990861134…
LMAN2 8.23599908611344 8.23599908611345 8.23599908611345 8.23599908611345 8.23599908611345 8.23599908611344 8.23599908611345 8.23599908611344 10.9121867227956 8.23599908611345 8.23599908611345 8.23599908611344 11.7819592227804 8.23599908611345 8.23599908611345 8.23599908611344 8.23599908611345 11.7205321568252 8.23599908611345 8.23599908611345 8.23599908611345 8.23599908611345 8.23599908611345 10…
LMF2 12.5202116936031 10.4279032186565 8.23599908611345 11.529744331119 8.23599908611345 8.23599908611344 8.23599908611345 8.23599908611344 8.23599908611345 13.0658622154318 8.23599908611345 8.23599908611344 8.23599908611345 8.23599908611345 8.23599908611345 10.6828807226447 8.23599908611345 8.23599908611345 11.8909974169684 8.23599908611345 8.23599908611345 8.23599908611345 10.1880799027495 8.23…
LMNA 8.23599908611344 11.8912953151864 12.2724294154403 8.23599908611345 8.23599908611345 8.23599908611344 8.23599908611345 8.23599908611344 13.2956087272553 8.23599908611345 14.139933064403 8.23599908611344 8.23599908611345 8.23599908611345 8.23599908611345 8.23599908611344 8.23599908611345 8.23599908611345 8.23599908611345 8.23599908611345 8.23599908611345 8.23599908611345 12.1758472164664 10.6…
LMNTD2 8.23599908611344 10.4279032186565 8.23599908611345 8.23599908611345 8.23599908611345 8.23599908611344 8.23599908611345 8.23599908611344 8.23599908611345 8.23599908611345 8.23599908611345 8.23599908611344 8.23599908611345 8.23599908611345 8.23599908611345 8.23599908611344 8.23599908611345 8.23599908611345 8.23599908611345 8.23599908611345 8.23599908611345 8.23599908611345 8.23599908611345 9…
LMO7 8.23599908611344 8.23599908611345 8.23599908611345 8.23599908611345 8.23599908611345 8.23599908611344 8.23599908611345 8.23599908611344 8.23599908611345 8.23599908611345 8.23599908611345 8.23599908611344 8.23599908611345 8.23599908611345 8.23599908611345 8.23599908611344 8.23599908611345 8.23599908611345 8.23599908611345 8.23599908611345 8.23599908611345 8.23599908611345 8.23599908611345 8.2…
LPPR2 11.9718048211495 8.23599908611345 8.23599908611345 8.23599908611345 8.23599908611345 8.23599908611344 8.23599908611345 8.23599908611344 8.23599908611345 8.23599908611345 8.23599908611345 8.23599908611344 8.23599908611345 8.23599908611345 8.23599908611345 11.8366146859949 8.23599908611345 8.23599908611345 8.23599908611345 12.0654311238567 12.0654311238567 8.23599908611345 8.23599908611345 8.…
LRBA 8.23599908611344 10.9035783568733 8.23599908611345 8.23599908611345 8.23599908611345 8.23599908611344 8.23599908611345 8.23599908611344 8.23599908611345 8.23599908611345 8.23599908611345 8.23599908611344 8.23599908611345 8.23599908611345 8.23599908611345 8.23599908611344 8.23599908611345 8.23599908611345 8.23599908611345 8.23599908611345 8.23599908611345 8.23599908611345 8.23599908611345 8.2…
LRFN3 8.23599908611344 8.23599908611345 8.23599908611345 8.23599908611345 8.23599908611345 8.23599908611344 8.23599908611345 8.23599908611344 8.23599908611345 8.23599908611345 8.23599908611345 8.23599908611344 8.23599908611345 8.23599908611345 8.23599908611345 10.3534522113155 8.23599908611345 8.23599908611345 8.23599908611345 8.23599908611345 8.23599908611345 8.23599908611345 8.23599908611345 8.…
LRP1 8.23599908611344 8.23599908611345 8.23599908611345 11.529744331119 8.23599908611345 8.23599908611344 8.23599908611345 8.23599908611344 8.23599908611345 13.3204172185109 8.23599908611345 13.1535997963949 8.23599908611345 8.23599908611345 8.23599908611345 12.2876557642652 8.23599908611345 8.23599908611345 8.23599908611345 8.23599908611345 8.23599908611345 8.23599908611345 8.23599908611345 8.23…
LRP10 8.23599908611344 8.23599908611345 8.23599908611345 8.23599908611345 8.23599908611345 12.5086338204695 8.23599908611345 8.23599908611344 8.23599908611345 8.23599908611345 8.23599908611345 8.23599908611344 8.23599908611345 8.23599908611345 8.23599908611345 11.5441161752623 8.23599908611345 8.23599908611345 8.23599908611345 8.23599908611345 8.23599908611345 8.23599908611345 10.6430752633952 8.…
LRRC20 8.23599908611344 8.23599908611345 8.23599908611345 11.529744331119 8.23599908611345 8.23599908611344 8.23599908611345 8.23599908611344 8.23599908611345 8.23599908611345 8.23599908611345 8.23599908611344 8.23599908611345 8.23599908611345 8.23599908611345 8.23599908611344 8.23599908611345 8.23599908611345 8.23599908611345 8.23599908611345 8.23599908611345 8.23599908611345 8.23599908611345 8.…
LRRC26 8.23599908611344 8.23599908611345 12.0110395529734 12.3108285709473 8.23599908611345 8.23599908611344 8.23599908611345 8.23599908611344 11.3316375041672 8.23599908611345 8.23599908611345 13.1535997963949 8.23599908611345 8.23599908611345 8.23599908611345 11.9632659304502 8.23599908611345 12.9063495785882 8.23599908611345 8.23599908611345 8.23599908611345 11.0698962286441 8.23599908611345 1…
LRRC32 8.23599908611344 8.23599908611345 8.23599908611345 11.7680487384329 8.23599908611345 8.23599908611344 8.23599908611345 8.23599908611344 8.23599908611345 8.23599908611345 8.23599908611345 8.23599908611344 8.23599908611345 8.23599908611345 8.23599908611345 8.23599908611344 8.23599908611345 8.23599908611345 8.23599908611345 8.23599908611345 8.23599908611345 10.2592501111813 8.23599908611345 8…
LRRC37A 8.23599908611344 11.2607022132851 8.23599908611345 8.23599908611345 8.23599908611345 8.23599908611344 8.23599908611345 8.23599908611344 8.23599908611345 8.23599908611345 8.23599908611345 8.23599908611344 8.23599908611345 8.23599908611345 8.23599908611345 8.23599908611344 8.23599908611345 8.23599908611345 8.23599908611345 8.23599908611345 8.23599908611345 8.23599908611345 8.23599908611345 …
LRRC42 8.23599908611344 11.4107942610532 8.23599908611345 8.23599908611345 8.23599908611345 8.23599908611344 8.23599908611345 8.23599908611344 8.23599908611345 8.23599908611345 8.23599908611345 8.23599908611344 8.23599908611345 8.23599908611345 8.23599908611345 8.23599908611344 8.23599908611345 8.23599908611345 8.23599908611345 8.23599908611345 8.23599908611345 8.23599908611345 8.23599908611345 8…
LRRC75A 8.23599908611344 10.6852571527814 8.23599908611345 8.23599908611345 8.23599908611345 8.23599908611344 8.23599908611345 8.23599908611344 8.23599908611345 8.23599908611345 8.23599908611345 8.23599908611344 8.23599908611345 8.23599908611345 8.23599908611345 11.5441161752623 8.23599908611345 8.23599908611345 8.23599908611345 8.23599908611345 8.23599908611345 10.2592501111813 8.23599908611345 …
LSM4 11.439995595754 10.4279032186565 8.23599908611345 8.23599908611345 8.23599908611345 8.23599908611344 8.23599908611345 12.0719621441584 8.23599908611345 8.23599908611345 8.23599908611345 8.23599908611344 8.23599908611345 8.23599908611345 8.23599908611345 8.23599908611344 8.23599908611345 8.23599908611345 12.2771150676125 8.23599908611345 8.23599908611345 8.23599908611345 10.4334407192358 10.2…
LST1 8.23599908611344 8.23599908611345 8.23599908611345 8.23599908611345 8.23599908611345 8.23599908611344 8.23599908611345 8.23599908611344 8.23599908611345 8.23599908611345 8.23599908611345 8.23599908611344 8.23599908611345 8.23599908611345 8.23599908611345 11.1768319769368 8.23599908611345 8.23599908611345 8.23599908611345 8.23599908611345 8.23599908611345 8.23599908611345 8.23599908611345 9.6…
LTBP3 8.23599908611344 11.4107942610532 11.9122081102601 8.23599908611345 8.23599908611345 8.23599908611344 8.23599908611345 8.23599908611344 8.23599908611345 8.23599908611345 8.23599908611345 8.23599908611344 11.4075181881396 8.23599908611345 8.23599908611345 8.23599908611344 8.23599908611345 12.349441383142 8.23599908611345 8.23599908611345 8.23599908611345 8.23599908611345 8.23599908611345 8.2…
LTBP4 8.23599908611344 10.9035783568733 8.23599908611345 8.23599908611345 8.23599908611345 8.23599908611344 8.23599908611345 8.23599908611344 8.23599908611345 8.23599908611345 8.23599908611345 8.23599908611344 8.23599908611345 8.23599908611345 8.23599908611345 8.23599908611344 8.23599908611345 12.5100754331546 8.23599908611345 8.23599908611345 8.23599908611345 10.5083910439992 8.23599908611345 8.…
LTBR 8.23599908611344 8.23599908611345 8.23599908611345 8.23599908611345 8.23599908611345 8.23599908611344 8.23599908611345 8.23599908611344 8.23599908611345 8.23599908611345 8.23599908611345 8.23599908611344 8.23599908611345 8.23599908611345 8.23599908611345 8.23599908611344 8.23599908611345 8.23599908611345 8.23599908611345 8.23599908611345 8.23599908611345 8.23599908611345 8.23599908611345 8.2…
LUM 8.23599908611344 8.23599908611345 8.23599908611345 8.23599908611345 8.23599908611345 8.23599908611344 8.23599908611345 8.23599908611344 8.23599908611345 8.23599908611345 8.23599908611345 8.23599908611344 8.23599908611345 8.23599908611345 8.23599908611345 8.23599908611344 8.23599908611345 8.23599908611345 8.23599908611345 8.23599908611345 8.23599908611345 8.23599908611345 8.23599908611345 8.23…
LUZP1 8.23599908611344 10.9035783568733 8.23599908611345 8.23599908611345 8.23599908611345 8.23599908611344 8.23599908611345 8.23599908611344 8.23599908611345 8.23599908611345 8.23599908611345 8.23599908611344 8.23599908611345 8.23599908611345 8.23599908611345 8.23599908611344 8.23599908611345 8.23599908611345 8.23599908611345 8.23599908611345 8.23599908611345 8.23599908611345 8.23599908611345 8.…
LY6E 8.23599908611344 8.23599908611345 8.23599908611345 8.23599908611345 8.23599908611345 8.23599908611344 8.23599908611345 8.23599908611344 8.23599908611345 8.23599908611345 8.23599908611345 8.23599908611344 8.23599908611345 8.23599908611345 8.23599908611345 10.9508938300762 8.23599908611345 8.23599908611345 8.23599908611345 8.23599908611345 8.23599908611345 8.23599908611345 8.23599908611345 10.…
LY96 8.23599908611344 9.15611730087894 8.23599908611345 8.23599908611345 8.23599908611345 8.23599908611344 8.23599908611345 8.23599908611344 8.23599908611345 8.23599908611345 8.23599908611345 8.23599908611344 8.23599908611345 8.23599908611345 8.23599908611345 8.23599908611344 8.23599908611345 8.23599908611345 8.23599908611345 8.23599908611345 8.23599908611345 8.23599908611345 8.23599908611345 8.2…
LYAR 8.23599908611344 9.15611730087894 8.23599908611345 8.23599908611345 8.23599908611345 8.23599908611344 8.23599908611345 8.23599908611344 8.23599908611345 8.23599908611345 8.23599908611345 8.23599908611344 8.23599908611345 8.23599908611345 8.23599908611345 8.23599908611344 8.23599908611345 8.23599908611345 8.23599908611345 8.23599908611345 8.23599908611345 8.23599908611345 8.23599908611345 8.2…
LYL1 8.23599908611344 10.4279032186565 8.23599908611345 8.23599908611345 8.23599908611345 8.23599908611344 8.23599908611345 8.23599908611344 8.23599908611345 8.23599908611345 8.23599908611345 8.23599908611344 8.23599908611345 8.23599908611345 8.23599908611345 8.23599908611344 8.23599908611345 8.23599908611345 8.23599908611345 8.23599908611345 8.23599908611345 8.23599908611345 8.23599908611345 8.2…
LZTS2 8.23599908611344 10.4279032186565 8.23599908611345 8.23599908611345 8.23599908611345 8.23599908611344 8.23599908611345 8.23599908611344 8.23599908611345 8.23599908611345 8.23599908611345 8.23599908611344 8.23599908611345 8.23599908611345 8.23599908611345 8.23599908611344 8.23599908611345 8.23599908611345 8.23599908611345 8.23599908611345 8.23599908611345 8.23599908611345 8.23599908611345 8.…
MAEA 8.23599908611344 8.23599908611345 8.23599908611345 8.23599908611345 8.23599908611345 8.23599908611344 8.23599908611345 8.23599908611344 8.23599908611345 8.23599908611345 8.23599908611345 8.23599908611344 8.23599908611345 8.23599908611345 8.23599908611345 10.3534522113155 8.23599908611345 8.23599908611345 8.23599908611345 8.23599908611345 8.23599908611345 8.23599908611345 8.23599908611345 8.2…
MAFF 8.23599908611344 10.9035783568733 8.23599908611345 8.23599908611345 8.23599908611345 8.23599908611344 8.23599908611345 8.23599908611344 8.23599908611345 8.23599908611345 8.23599908611345 8.23599908611344 8.23599908611345 8.23599908611345 8.23599908611345 8.23599908611344 8.23599908611345 8.23599908611345 8.23599908611345 8.23599908611345 8.23599908611345 8.23599908611345 8.23599908611345 9.8…
MAGEC3 8.23599908611344 8.23599908611345 8.23599908611345 8.23599908611345 8.23599908611345 8.23599908611344 8.23599908611345 8.23599908611344 8.23599908611345 8.23599908611345 8.23599908611345 8.23599908611344 8.23599908611345 8.23599908611345 8.23599908611345 11.9632659304502 8.23599908611345 8.23599908611345 8.23599908611345 8.23599908611345 8.23599908611345 8.23599908611345 8.23599908611345 8…
MAGED2 8.23599908611344 10.4279032186565 8.23599908611345 8.23599908611345 8.23599908611345 8.23599908611344 8.23599908611345 8.23599908611344 8.23599908611345 8.23599908611345 8.23599908611345 8.23599908611344 8.23599908611345 8.23599908611345 8.23599908611345 8.23599908611344 8.23599908611345 8.23599908611345 8.23599908611345 11.2731466430237 11.2731466430237 8.23599908611345 8.23599908611345 1…
MAGT1 8.23599908611344 8.23599908611345 8.23599908611345 8.23599908611345 8.23599908611345 8.23599908611344 8.23599908611345 8.23599908611344 8.23599908611345 8.23599908611345 8.23599908611345 8.23599908611344 8.23599908611345 8.23599908611345 8.23599908611345 8.23599908611344 8.23599908611345 8.23599908611345 8.23599908611345 8.23599908611345 8.23599908611345 8.23599908611345 8.23599908611345 8.…
MANF 8.23599908611344 8.23599908611345 8.23599908611345 8.23599908611345 8.23599908611345 8.23599908611344 8.23599908611345 8.23599908611344 8.23599908611345 8.23599908611345 8.23599908611345 12.6871413845691 8.23599908611345 8.23599908611345 8.23599908611345 11.5441161752623 8.23599908611345 8.23599908611345 8.23599908611345 8.23599908611345 8.23599908611345 8.23599908611345 8.23599908611345 8.2…
MAP1S 8.23599908611344 10.1144541134062 8.23599908611345 8.23599908611345 8.23599908611345 8.23599908611344 8.23599908611345 8.23599908611344 8.23599908611345 8.23599908611345 8.23599908611345 12.381608505503 8.23599908611345 8.23599908611345 8.23599908611345 8.23599908611344 8.23599908611345 8.23599908611345 8.23599908611345 8.23599908611345 8.23599908611345 8.23599908611345 8.23599908611345 8.2…
MAP2K3 11.439995595754 11.093162464594 8.23599908611345 8.23599908611345 8.23599908611345 8.23599908611344 8.23599908611345 8.23599908611344 8.23599908611345 8.23599908611345 14.2752445377868 8.23599908611344 8.23599908611345 8.23599908611345 8.23599908611345 8.23599908611344 8.23599908611345 8.23599908611345 8.23599908611345 8.23599908611345 8.23599908611345 8.23599908611345 8.23599908611345 8.2…
MAP2K4 8.23599908611344 8.23599908611345 8.23599908611345 8.23599908611345 8.23599908611345 8.23599908611344 8.23599908611345 8.23599908611344 8.23599908611345 8.23599908611345 8.23599908611345 8.23599908611344 8.23599908611345 8.23599908611345 8.23599908611345 11.3721306419082 8.23599908611345 8.23599908611345 8.23599908611345 8.23599908611345 8.23599908611345 8.23599908611345 8.23599908611345 8…
MAP2K7 8.23599908611344 8.23599908611345 8.23599908611345 11.9725136830454 8.23599908611345 8.23599908611344 8.23599908611345 8.23599908611344 8.23599908611345 8.23599908611345 8.23599908611345 8.23599908611344 11.1761580063954 8.23599908611345 8.23599908611345 8.23599908611344 8.23599908611345 8.23599908611345 8.23599908611345 8.23599908611345 8.23599908611345 8.23599908611345 8.23599908611345 8…
MAP3K6 8.23599908611344 10.6852571527814 8.23599908611345 8.23599908611345 8.23599908611345 8.23599908611344 8.23599908611345 8.23599908611344 8.23599908611345 8.23599908611345 8.23599908611345 8.23599908611344 8.23599908611345 8.23599908611345 8.23599908611345 8.23599908611344 8.23599908611345 8.23599908611345 8.23599908611345 8.23599908611345 8.23599908611345 8.23599908611345 8.23599908611345 8…
MAP7D1 8.23599908611344 8.23599908611345 8.23599908611345 8.23599908611345 8.23599908611345 8.23599908611344 8.23599908611345 8.23599908611344 8.23599908611345 8.23599908611345 8.23599908611345 8.23599908611344 11.6068526932343 8.23599908611345 8.23599908611345 11.1768319769368 8.23599908611345 8.23599908611345 8.23599908611345 8.23599908611345 8.23599908611345 8.23599908611345 10.6430752633952 8…
MAPK8IP3 8.23599908611344 10.9035783568733 8.23599908611345 8.23599908611345 8.23599908611345 8.23599908611344 8.23599908611345 8.23599908611344 8.23599908611345 8.23599908611345 8.23599908611345 8.23599908611344 8.23599908611345 8.23599908611345 8.23599908611345 8.23599908611344 8.23599908611345 8.23599908611345 8.23599908611345 8.23599908611345 8.23599908611345 8.23599908611345 10.1880799027495…
MARCKSL1 8.23599908611344 8.23599908611345 8.23599908611345 8.23599908611345 8.23599908611345 8.23599908611344 8.23599908611345 8.23599908611344 8.23599908611345 8.23599908611345 8.23599908611345 8.23599908611344 8.23599908611345 8.23599908611345 8.23599908611345 10.9508938300762 8.23599908611345 11.4304724482242 8.23599908611345 8.23599908611345 8.23599908611345 8.23599908611345 8.23599908611345…
MARVELD1 8.23599908611344 10.4279032186565 8.23599908611345 8.23599908611345 8.23599908611345 8.23599908611344 8.23599908611345 12.5282316397073 8.23599908611345 8.23599908611345 8.23599908611345 8.23599908611344 8.23599908611345 8.23599908611345 8.23599908611345 8.23599908611344 8.23599908611345 8.23599908611345 8.23599908611345 8.23599908611345 8.23599908611345 8.23599908611345 8.23599908611345…
MAST2 11.439995595754 10.9035783568733 8.23599908611345 8.23599908611345 8.23599908611345 8.23599908611344 8.23599908611345 8.23599908611344 8.23599908611345 8.23599908611345 8.23599908611345 8.23599908611344 8.23599908611345 8.23599908611345 8.23599908611345 8.23599908611344 8.23599908611345 8.23599908611345 8.23599908611345 8.23599908611345 8.23599908611345 8.23599908611345 8.23599908611345 8.2…
MAZ 8.23599908611344 10.4279032186565 11.1127521880891 8.23599908611345 10.8425054528224 8.23599908611344 8.23599908611345 8.23599908611344 10.6456119451067 8.23599908611345 8.23599908611345 8.23599908611344 11.4075181881396 8.23599908611345 8.23599908611345 8.23599908611344 8.23599908611345 11.4304724482242 8.23599908611345 8.23599908611345 8.23599908611345 8.23599908611345 8.23599908611345 8.23…
MB 8.23599908611344 11.8912953151864 8.23599908611345 8.23599908611345 8.23599908611345 8.23599908611344 8.23599908611345 8.23599908611344 8.23599908611345 8.23599908611345 8.23599908611345 8.23599908611344 8.23599908611345 8.23599908611345 8.23599908611345 8.23599908611344 8.23599908611345 8.23599908611345 8.23599908611345 8.23599908611345 8.23599908611345 8.23599908611345 8.23599908611345 10.09…
MDM4 8.23599908611344 8.23599908611345 8.23599908611345 10.8876657910338 8.23599908611345 8.23599908611344 8.23599908611345 8.23599908611344 8.23599908611345 8.23599908611345 8.23599908611345 8.23599908611344 11.1761580063954 8.23599908611345 8.23599908611345 8.23599908611344 8.23599908611345 8.23599908611345 8.23599908611345 8.23599908611345 8.23599908611345 8.23599908611345 8.23599908611345 8.2…
MEA1 8.23599908611344 8.23599908611345 10.4456667256511 11.529744331119 8.23599908611345 8.23599908611344 8.23599908611345 8.23599908611344 8.23599908611345 8.23599908611345 8.23599908611345 8.23599908611344 8.23599908611345 8.23599908611345 8.23599908611345 8.23599908611344 8.23599908611345 8.23599908611345 8.23599908611345 8.23599908611345 8.23599908611345 8.23599908611345 8.23599908611345 9.44…
MED16 8.23599908611344 8.23599908611345 8.23599908611345 10.8876657910338 8.23599908611345 8.23599908611344 8.23599908611345 8.23599908611344 8.23599908611345 8.23599908611345 8.23599908611345 12.381608505503 8.23599908611345 8.23599908611345 8.23599908611345 8.23599908611344 8.23599908611345 11.9619230415887 8.23599908611345 8.23599908611345 8.23599908611345 8.23599908611345 8.23599908611345 8.2…
MEG3 8.23599908611344 8.23599908611345 8.23599908611345 10.8876657910338 8.23599908611345 8.23599908611344 8.23599908611345 8.23599908611344 8.23599908611345 8.23599908611345 8.23599908611345 8.23599908611344 8.23599908611345 8.23599908611345 8.23599908611345 8.23599908611344 8.23599908611345 8.23599908611345 8.23599908611345 8.23599908611345 8.23599908611345 8.23599908611345 8.23599908611345 8.2…
MEIS2 8.23599908611344 10.6852571527814 8.23599908611345 8.23599908611345 8.23599908611345 8.23599908611344 8.23599908611345 8.23599908611344 8.23599908611345 8.23599908611345 8.23599908611345 8.23599908611344 8.23599908611345 8.23599908611345 8.23599908611345 8.23599908611344 8.23599908611345 8.23599908611345 8.23599908611345 8.23599908611345 8.23599908611345 8.23599908611345 8.23599908611345 8.…
METTL16 8.23599908611344 10.1144541134062 8.23599908611345 8.23599908611345 8.23599908611345 8.23599908611344 8.23599908611345 8.23599908611344 8.23599908611345 8.23599908611345 8.23599908611345 8.23599908611344 8.23599908611345 8.23599908611345 8.23599908611345 8.23599908611344 8.23599908611345 8.23599908611345 8.23599908611345 8.23599908611345 8.23599908611345 8.23599908611345 8.23599908611345 …
METTL7A 8.23599908611344 9.71343845574293 8.23599908611345 8.23599908611345 8.23599908611345 8.23599908611344 8.23599908611345 8.23599908611344 8.23599908611345 8.23599908611345 8.23599908611345 8.23599908611344 8.23599908611345 8.23599908611345 8.23599908611345 8.23599908611344 8.23599908611345 8.23599908611345 8.23599908611345 8.23599908611345 8.23599908611345 8.23599908611345 8.23599908611345 …
MFAP4 8.23599908611344 8.23599908611345 8.23599908611345 8.23599908611345 8.23599908611345 8.23599908611344 8.23599908611345 8.23599908611344 8.23599908611345 8.23599908611345 8.23599908611345 8.23599908611344 8.23599908611345 8.23599908611345 8.23599908611345 10.6828807226447 8.23599908611345 8.23599908611345 12.0969352631486 8.23599908611345 8.23599908611345 8.23599908611345 8.23599908611345 8.…
MFGE8 8.23599908611344 10.4279032186565 10.70382859405 8.23599908611345 8.23599908611345 8.23599908611344 8.23599908611345 8.23599908611344 8.23599908611345 8.23599908611345 8.23599908611345 8.23599908611344 8.23599908611345 8.23599908611345 8.23599908611345 10.9508938300762 8.23599908611345 8.23599908611345 8.23599908611345 11.0448413967308 11.0448413967308 8.23599908611345 8.23599908611345 8.23…
MFSD1 8.23599908611344 8.23599908611345 8.23599908611345 8.23599908611345 8.23599908611345 8.23599908611344 8.23599908611345 8.23599908611344 8.23599908611345 8.23599908611345 8.23599908611345 8.23599908611344 8.23599908611345 8.23599908611345 8.23599908611345 8.23599908611344 8.23599908611345 8.23599908611345 8.23599908611345 8.23599908611345 8.23599908611345 8.23599908611345 8.23599908611345 8.…
MFSD7 8.23599908611344 10.1144541134062 8.23599908611345 8.23599908611345 8.23599908611345 8.23599908611344 8.23599908611345 8.23599908611344 8.23599908611345 8.23599908611345 8.23599908611345 8.23599908611344 8.23599908611345 8.23599908611345 8.23599908611345 8.23599908611344 8.23599908611345 8.23599908611345 8.23599908611345 8.23599908611345 8.23599908611345 8.23599908611345 8.23599908611345 8.…
MGAT4B 8.23599908611344 10.6852571527814 8.23599908611345 8.23599908611345 8.23599908611345 8.23599908611344 8.23599908611345 8.23599908611344 8.23599908611345 8.23599908611345 8.23599908611345 8.23599908611344 8.23599908611345 8.23599908611345 8.23599908611345 8.23599908611344 8.23599908611345 8.23599908611345 8.23599908611345 8.23599908611345 8.23599908611345 8.23599908611345 8.23599908611345 1…
MID1IP1 8.23599908611344 11.7853286823617 10.4456667256511 8.23599908611345 8.23599908611345 8.23599908611344 8.23599908611345 8.23599908611344 8.23599908611345 8.23599908611345 8.23599908611345 8.23599908611344 8.23599908611345 8.23599908611345 8.23599908611345 8.23599908611344 8.23599908611345 8.23599908611345 8.23599908611345 8.23599908611345 8.23599908611345 8.23599908611345 8.23599908611345 …
MIDN 8.23599908611344 8.23599908611345 11.6915747635339 12.9173545546783 8.23599908611345 8.23599908611344 8.23599908611345 8.23599908611344 8.23599908611345 8.23599908611345 8.23599908611345 8.23599908611344 8.23599908611345 8.23599908611345 8.23599908611345 12.7051508090442 8.23599908611345 8.23599908611345 8.23599908611345 8.23599908611345 8.23599908611345 8.23599908611345 12.5842261170416 11.…
MINOS1 8.23599908611344 10.6852571527814 8.23599908611345 8.23599908611345 10.5786154410984 8.23599908611344 8.23599908611345 8.23599908611344 10.3183569488146 8.23599908611345 8.23599908611345 8.23599908611344 8.23599908611345 8.23599908611345 8.23599908611345 8.23599908611344 8.23599908611345 8.23599908611345 8.23599908611345 8.23599908611345 8.23599908611345 10.905871409383 8.23599908611345 8.…
MKRN1 8.23599908611344 8.23599908611345 8.23599908611345 8.23599908611345 8.23599908611345 8.23599908611344 8.23599908611345 8.23599908611344 8.23599908611345 8.23599908611345 8.23599908611345 8.23599908611344 8.23599908611345 8.23599908611345 8.23599908611345 11.1768319769368 8.23599908611345 8.23599908611345 8.23599908611345 8.23599908611345 8.23599908611345 8.23599908611345 8.23599908611345 8.…
MLH1 8.23599908611344 11.093162464594 8.23599908611345 8.23599908611345 8.23599908611345 8.23599908611344 8.23599908611345 8.23599908611344 8.23599908611345 8.23599908611345 8.23599908611345 8.23599908611344 8.23599908611345 8.23599908611345 8.23599908611345 8.23599908611344 8.23599908611345 8.23599908611345 8.23599908611345 8.23599908611345 8.23599908611345 8.23599908611345 8.23599908611345 8.23…
MLLT6 8.23599908611344 8.23599908611345 8.23599908611345 8.23599908611345 8.23599908611345 8.23599908611344 8.23599908611345 8.23599908611344 8.23599908611345 8.23599908611345 8.23599908611345 8.23599908611344 8.23599908611345 8.23599908611345 12.1257763778482 8.23599908611344 8.23599908611345 8.23599908611345 8.23599908611345 8.23599908611345 8.23599908611345 11.3507774568252 8.23599908611345 8.…
MMP14 8.23599908611344 8.23599908611345 8.23599908611345 8.23599908611345 8.23599908611345 8.23599908611344 8.23599908611345 8.23599908611344 8.23599908611345 8.23599908611345 8.23599908611345 8.23599908611344 8.23599908611345 8.23599908611345 8.23599908611345 8.23599908611344 8.23599908611345 8.23599908611345 11.0012063301515 8.23599908611345 8.23599908611345 8.23599908611345 8.23599908611345 8.…
MMP15 8.23599908611344 8.23599908611345 8.23599908611345 8.23599908611345 8.23599908611345 8.23599908611344 8.23599908611345 8.23599908611344 8.23599908611345 8.23599908611345 8.23599908611345 8.23599908611344 8.23599908611345 8.23599908611345 8.23599908611345 10.6828807226447 8.23599908611345 8.23599908611345 8.23599908611345 8.23599908611345 8.23599908611345 8.23599908611345 8.23599908611345 8.…
MOB4 8.23599908611344 10.1144541134062 8.23599908611345 8.23599908611345 8.23599908611345 8.23599908611344 8.23599908611345 8.23599908611344 8.23599908611345 8.23599908611345 8.23599908611345 8.23599908611344 8.23599908611345 8.23599908611345 8.23599908611345 8.23599908611344 8.23599908611345 8.23599908611345 8.23599908611345 8.23599908611345 8.23599908611345 8.23599908611345 8.23599908611345 8.2…
MOK 8.23599908611344 10.6852571527814 8.23599908611345 8.23599908611345 8.23599908611345 8.23599908611344 8.23599908611345 8.23599908611344 8.23599908611345 8.23599908611345 8.23599908611345 8.23599908611344 8.23599908611345 8.23599908611345 8.23599908611345 8.23599908611344 8.23599908611345 8.23599908611345 8.23599908611345 8.23599908611345 8.23599908611345 8.23599908611345 8.23599908611345 8.23…
MORN2 8.23599908611344 9.71343845574293 8.23599908611345 8.23599908611345 8.23599908611345 8.23599908611344 8.23599908611345 8.23599908611344 8.23599908611345 8.23599908611345 8.23599908611345 8.23599908611344 8.23599908611345 8.23599908611345 8.23599908611345 8.23599908611344 8.23599908611345 8.23599908611345 8.23599908611345 8.23599908611345 8.23599908611345 8.23599908611345 8.23599908611345 8.…
MPP2 8.23599908611344 10.6852571527814 8.23599908611345 8.23599908611345 8.23599908611345 8.23599908611344 8.23599908611345 8.23599908611344 8.23599908611345 8.23599908611345 8.23599908611345 8.23599908611344 8.23599908611345 8.23599908611345 8.23599908611345 8.23599908611344 8.23599908611345 8.23599908611345 8.23599908611345 8.23599908611345 8.23599908611345 8.23599908611345 8.23599908611345 8.2…
MRGPRF 8.23599908611344 11.2607022132851 8.23599908611345 8.23599908611345 8.23599908611345 8.23599908611344 8.23599908611345 8.23599908611344 8.23599908611345 8.23599908611345 8.23599908611345 8.23599908611344 8.23599908611345 8.23599908611345 8.23599908611345 8.23599908611344 8.23599908611345 8.23599908611345 8.23599908611345 8.23599908611345 8.23599908611345 8.23599908611345 8.23599908611345 8…
MROH7 8.23599908611344 10.1144541134062 8.23599908611345 8.23599908611345 8.23599908611345 8.23599908611344 8.23599908611345 8.23599908611344 8.23599908611345 8.23599908611345 8.23599908611345 8.23599908611344 8.23599908611345 8.23599908611345 8.23599908611345 8.23599908611344 8.23599908611345 8.23599908611345 8.23599908611345 8.23599908611345 8.23599908611345 8.23599908611345 8.23599908611345 8.…
MS4A4A 8.23599908611344 8.23599908611345 8.23599908611345 8.23599908611345 8.23599908611345 8.23599908611344 8.23599908611345 8.23599908611344 8.23599908611345 8.23599908611345 8.23599908611345 8.23599908611344 8.23599908611345 8.23599908611345 8.23599908611345 9.31535382732789 8.23599908611345 8.23599908611345 8.23599908611345 8.23599908611345 8.23599908611345 8.23599908611345 8.23599908611345 8…
MSMB 8.23599908611344 8.23599908611345 8.23599908611345 8.23599908611345 8.23599908611345 8.23599908611344 8.23599908611345 8.23599908611344 8.23599908611345 8.23599908611345 8.23599908611345 8.23599908611344 8.23599908611345 14.8446566839921 8.23599908611345 12.4693850233991 8.23599908611345 8.23599908611345 8.23599908611345 11.9380405438277 11.9380405438277 8.23599908611345 11.6041104202849 10.…
MTDH 8.23599908611344 8.23599908611345 8.23599908611345 8.23599908611345 8.23599908611345 8.23599908611344 8.23599908611345 8.23599908611344 8.23599908611345 8.23599908611345 8.23599908611345 8.23599908611344 8.23599908611345 8.23599908611345 8.23599908611345 10.3534522113155 8.23599908611345 8.23599908611345 8.23599908611345 8.23599908611345 8.23599908611345 8.23599908611345 8.23599908611345 8.2…
MTMR9 8.23599908611344 8.23599908611345 8.23599908611345 8.23599908611345 8.23599908611345 8.23599908611344 8.23599908611345 8.23599908611344 8.23599908611345 8.23599908611345 8.23599908611345 8.23599908611344 8.23599908611345 8.23599908611345 8.23599908611345 10.6828807226447 8.23599908611345 8.23599908611345 8.23599908611345 8.23599908611345 8.23599908611345 8.23599908611345 8.23599908611345 8.…
MTR 8.23599908611344 8.23599908611345 8.23599908611345 8.23599908611345 8.23599908611345 8.23599908611344 8.23599908611345 8.23599908611344 8.23599908611345 8.23599908611345 8.23599908611345 8.23599908611344 8.23599908611345 8.23599908611345 8.23599908611345 11.6977655779261 8.23599908611345 8.23599908611345 8.23599908611345 8.23599908611345 8.23599908611345 8.23599908611345 8.23599908611345 8.23…
MTUS1 8.23599908611344 9.71343845574293 8.23599908611345 8.23599908611345 8.23599908611345 8.23599908611344 8.23599908611345 8.23599908611344 8.23599908611345 8.23599908611345 8.23599908611345 8.23599908611344 8.23599908611345 8.23599908611345 8.23599908611345 8.23599908611344 8.23599908611345 8.23599908611345 8.23599908611345 8.23599908611345 8.23599908611345 8.23599908611345 8.23599908611345 8.…
MUL1 8.23599908611344 10.6852571527814 8.23599908611345 8.23599908611345 8.23599908611345 8.23599908611344 8.23599908611345 8.23599908611344 8.23599908611345 8.23599908611345 8.23599908611345 8.23599908611344 8.23599908611345 8.23599908611345 8.23599908611345 8.23599908611344 8.23599908611345 8.23599908611345 8.23599908611345 8.23599908611345 8.23599908611345 8.23599908611345 11.5002301604104 9.6…
MVB12A 8.23599908611344 8.23599908611345 8.23599908611345 8.23599908611345 8.23599908611345 8.23599908611344 8.23599908611345 8.23599908611344 8.23599908611345 8.23599908611345 8.23599908611345 8.23599908611344 8.23599908611345 8.23599908611345 8.23599908611345 10.9508938300762 8.23599908611345 8.23599908611345 8.23599908611345 8.23599908611345 8.23599908611345 8.23599908611345 8.23599908611345 8…
MXD4 8.23599908611344 8.23599908611345 10.70382859405 8.23599908611345 8.23599908611345 8.23599908611344 8.23599908611345 8.23599908611344 10.9121867227956 8.23599908611345 8.23599908611345 8.23599908611344 11.4075181881396 8.23599908611345 8.23599908611345 11.3721306419082 8.23599908611345 12.349441383142 8.23599908611345 8.23599908611345 8.23599908611345 8.23599908611345 8.23599908611345 8.2359…
MYBPC1 11.9718048211495 8.23599908611345 8.23599908611345 11.7680487384329 8.23599908611345 8.23599908611344 8.23599908611345 8.23599908611344 8.23599908611345 8.23599908611345 8.23599908611345 8.23599908611344 8.23599908611345 8.23599908611345 8.23599908611345 8.23599908611344 8.23599908611345 8.23599908611345 8.23599908611345 11.470210490591 11.470210490591 10.905871409383 8.23599908611345 10.9…
MYDGF 8.23599908611344 8.23599908611345 10.9227305285073 8.23599908611345 8.23599908611345 8.23599908611344 8.23599908611345 8.23599908611344 8.23599908611345 8.23599908611345 8.23599908611345 8.23599908611344 11.4075181881396 8.23599908611345 8.23599908611345 12.2876557642652 8.23599908611345 8.23599908611345 8.23599908611345 8.23599908611345 8.23599908611345 8.23599908611345 8.23599908611345 11…
MYEOV2 8.23599908611344 10.6852571527814 11.6915747635339 8.23599908611345 10.8425054528224 8.23599908611344 8.23599908611345 8.23599908611344 8.23599908611345 8.23599908611345 8.23599908611345 8.23599908611344 8.23599908611345 8.23599908611345 8.23599908611345 8.23599908611344 8.23599908611345 8.23599908611345 8.23599908611345 8.23599908611345 8.23599908611345 8.23599908611345 10.4334407192358 9…
MYH7 8.23599908611344 9.15611730087894 8.23599908611345 8.23599908611345 8.23599908611345 8.23599908611344 8.23599908611345 8.23599908611344 8.23599908611345 8.23599908611345 8.23599908611345 8.23599908611344 8.23599908611345 8.23599908611345 8.23599908611345 8.23599908611344 8.23599908611345 8.23599908611345 8.23599908611345 8.23599908611345 8.23599908611345 8.23599908611345 8.23599908611345 8.2…
MYH9 8.23599908611344 11.6709573435225 8.23599908611345 8.23599908611345 11.8446422501875 8.23599908611344 8.23599908611345 8.23599908611344 8.23599908611345 8.23599908611345 8.23599908611345 8.23599908611344 8.23599908611345 8.23599908611345 8.23599908611345 8.23599908611344 8.23599908611345 12.6546024433041 8.23599908611345 8.23599908611345 8.23599908611345 10.905871409383 8.23599908611345 8.23…
MYL12A 8.23599908611344 8.23599908611345 8.23599908611345 8.23599908611345 8.23599908611345 8.23599908611344 8.23599908611345 8.23599908611344 8.23599908611345 8.23599908611345 8.23599908611345 8.23599908611344 8.23599908611345 8.23599908611345 8.23599908611345 8.23599908611344 8.23599908611345 8.23599908611345 8.23599908611345 8.23599908611345 8.23599908611345 8.23599908611345 8.23599908611345 8…
MYL12B 8.23599908611344 8.23599908611345 8.23599908611345 8.23599908611345 8.23599908611345 8.23599908611344 8.23599908611345 8.23599908611344 8.23599908611345 8.23599908611345 8.23599908611345 13.340265732289 8.23599908611345 8.23599908611345 8.23599908611345 8.23599908611344 8.23599908611345 8.23599908611345 8.23599908611345 8.23599908611345 8.23599908611345 8.23599908611345 8.23599908611345 10…
MYL6B 8.23599908611344 8.23599908611345 8.23599908611345 11.529744331119 8.23599908611345 8.23599908611344 8.23599908611345 8.23599908611344 8.23599908611345 8.23599908611345 8.23599908611345 8.23599908611344 8.23599908611345 8.23599908611345 12.9298549379668 8.23599908611344 8.23599908611345 8.23599908611345 8.23599908611345 8.23599908611345 8.23599908611345 8.23599908611345 8.23599908611345 8.2…
MYL9 14.5405694301962 13.5988955240734 8.23599908611345 14.4643367078794 8.23599908611345 8.23599908611344 8.23599908611345 8.23599908611344 14.1758472249659 8.23599908611345 8.23599908611345 8.23599908611344 13.5953006190607 8.23599908611345 8.23599908611345 8.23599908611344 8.23599908611345 8.23599908611345 8.23599908611345 8.23599908611345 8.23599908611345 8.23599908611345 8.23599908611345 12.…
MZT2A 8.23599908611344 8.23599908611345 8.23599908611345 8.23599908611345 8.23599908611345 8.23599908611344 8.23599908611345 8.23599908611344 11.3316375041672 8.23599908611345 8.23599908611345 8.23599908611344 8.23599908611345 8.23599908611345 12.7668809238614 12.1874171652612 8.23599908611345 8.23599908611345 8.23599908611345 8.23599908611345 8.23599908611345 8.23599908611345 11.6041104202849 10…
MZT2B 8.23599908611344 8.23599908611345 11.9122081102601 8.23599908611345 8.23599908611345 8.23599908611344 8.23599908611345 8.23599908611344 11.5030306046264 8.23599908611345 8.23599908611345 8.23599908611344 8.23599908611345 8.23599908611345 8.23599908611345 11.3721306419082 8.23599908611345 8.23599908611345 8.23599908611345 8.23599908611345 8.23599908611345 8.23599908611345 8.23599908611345 11…
NAA10 8.23599908611344 10.9035783568733 8.23599908611345 8.23599908611345 8.23599908611345 8.23599908611344 8.23599908611345 8.23599908611344 8.23599908611345 8.23599908611345 8.23599908611345 8.23599908611344 8.23599908611345 8.23599908611345 8.23599908611345 8.23599908611344 8.23599908611345 8.23599908611345 8.23599908611345 8.23599908611345 8.23599908611345 8.23599908611345 8.23599908611345 8.…
NAB2 8.23599908611344 8.23599908611345 8.23599908611345 11.2441341235413 8.23599908611345 8.23599908611344 8.23599908611345 8.23599908611344 8.23599908611345 8.23599908611345 8.23599908611345 8.23599908611344 8.23599908611345 8.23599908611345 8.23599908611345 8.23599908611344 8.23599908611345 8.23599908611345 8.23599908611345 8.23599908611345 8.23599908611345 8.23599908611345 8.23599908611345 8.2…
NAGLU 8.23599908611344 11.2607022132851 8.23599908611345 8.23599908611345 8.23599908611345 8.23599908611344 8.23599908611345 8.23599908611344 8.23599908611345 8.23599908611345 8.23599908611345 8.23599908611344 8.23599908611345 8.23599908611345 12.1257763778482 8.23599908611344 8.23599908611345 8.23599908611345 8.23599908611345 11.2731466430237 11.2731466430237 8.23599908611345 8.23599908611345 8.…
NAP1L4 8.23599908611344 11.5467323168929 8.23599908611345 8.23599908611345 8.23599908611345 8.23599908611344 8.23599908611345 8.23599908611344 8.23599908611345 8.23599908611345 8.23599908611345 8.23599908611344 8.23599908611345 8.23599908611345 8.23599908611345 8.23599908611344 8.23599908611345 11.7205321568252 8.23599908611345 8.23599908611345 8.23599908611345 8.23599908611345 8.23599908611345 8…
NAPA 8.23599908611344 8.23599908611345 8.23599908611345 8.23599908611345 8.23599908611345 8.23599908611344 8.23599908611345 8.23599908611344 8.23599908611345 8.23599908611345 8.23599908611345 13.1535997963949 11.7819592227804 8.23599908611345 12.3724976760727 8.23599908611344 8.23599908611345 12.1686545637116 8.23599908611345 8.23599908611345 8.23599908611345 8.23599908611345 8.23599908611345 10.…
NBAS 8.23599908611344 8.23599908611345 8.23599908611345 8.23599908611345 8.23599908611345 8.23599908611344 8.23599908611345 8.23599908611344 8.23599908611345 8.23599908611345 8.23599908611345 8.23599908611344 8.23599908611345 8.23599908611345 8.23599908611345 11.1768319769368 8.23599908611345 8.23599908611345 8.23599908611345 8.23599908611345 8.23599908611345 8.23599908611345 8.23599908611345 8.2…
NBL1 8.23599908611344 11.2607022132851 8.23599908611345 8.23599908611345 8.23599908611345 8.23599908611344 8.23599908611345 8.23599908611344 8.23599908611345 8.23599908611345 8.23599908611345 8.23599908611344 11.4075181881396 8.23599908611345 8.23599908611345 8.23599908611344 8.23599908611345 8.23599908611345 8.23599908611345 8.23599908611345 8.23599908611345 10.7207769954256 8.23599908611345 8.2…
NBN 8.23599908611344 8.23599908611345 8.23599908611345 8.23599908611345 8.23599908611345 8.23599908611344 8.23599908611345 8.23599908611344 8.23599908611345 8.23599908611345 8.23599908611345 8.23599908611344 8.23599908611345 8.23599908611345 8.23599908611345 11.9632659304502 8.23599908611345 8.23599908611345 8.23599908611345 8.23599908611345 8.23599908611345 8.23599908611345 8.23599908611345 8.23…
NCMAP 8.23599908611344 9.15611730087894 8.23599908611345 8.23599908611345 8.23599908611345 8.23599908611344 8.23599908611345 8.23599908611344 8.23599908611345 8.23599908611345 8.23599908611345 8.23599908611344 8.23599908611345 8.23599908611345 8.23599908611345 8.23599908611344 8.23599908611345 8.23599908611345 8.23599908611345 8.23599908611345 8.23599908611345 8.23599908611345 8.23599908611345 8.…
NDUFA11 8.23599908611344 11.093162464594 8.23599908611345 8.23599908611345 8.23599908611345 8.23599908611344 8.23599908611345 8.23599908611344 8.23599908611345 8.23599908611345 8.23599908611345 8.23599908611344 8.23599908611345 8.23599908611345 12.5831238999639 8.23599908611344 8.23599908611345 8.23599908611345 8.23599908611345 11.470210490591 11.470210490591 10.905871409383 8.23599908611345 10.7…
NDUFA8 8.23599908611344 8.23599908611345 8.23599908611345 8.23599908611345 8.23599908611345 8.23599908611344 8.23599908611345 8.23599908611344 8.23599908611345 8.23599908611345 8.23599908611345 8.23599908611344 8.23599908611345 8.23599908611345 8.23599908611345 8.23599908611344 8.23599908611345 8.23599908611345 8.23599908611345 8.23599908611345 8.23599908611345 8.23599908611345 8.23599908611345 8…
NDUFS6 8.23599908611344 11.9900083889968 8.23599908611345 8.23599908611345 11.5811807379931 8.23599908611344 8.23599908611345 8.23599908611344 8.23599908611345 8.23599908611345 8.23599908611345 8.23599908611344 8.23599908611345 8.23599908611345 8.23599908611345 8.23599908611344 8.23599908611345 8.23599908611345 8.23599908611345 8.23599908611345 8.23599908611345 8.23599908611345 8.23599908611345 9…
NDUFS8 8.23599908611344 8.23599908611345 10.9227305285073 8.23599908611345 8.23599908611345 8.23599908611344 8.23599908611345 8.23599908611344 8.23599908611345 8.23599908611345 8.23599908611345 8.23599908611344 8.23599908611345 8.23599908611345 12.3724976760727 8.23599908611344 8.23599908611345 11.9619230415887 8.23599908611345 8.23599908611345 8.23599908611345 8.23599908611345 8.23599908611345 1…
NDUFV1 8.23599908611344 8.23599908611345 10.70382859405 11.9725136830454 8.23599908611345 8.23599908611344 8.23599908611345 8.23599908611344 8.23599908611345 8.23599908611345 8.23599908611345 12.6871413845691 8.23599908611345 8.23599908611345 8.23599908611345 8.23599908611344 8.23599908611345 8.23599908611345 8.23599908611345 8.23599908611345 8.23599908611345 8.23599908611345 8.23599908611345 8.2…
NEAT1 8.23599908611344 8.23599908611345 8.23599908611345 12.3108285709473 11.4288928367116 8.23599908611344 8.23599908611345 8.23599908611344 8.23599908611345 8.23599908611345 8.23599908611345 8.23599908611344 8.23599908611345 8.23599908611345 8.23599908611345 8.23599908611344 8.23599908611345 8.23599908611345 8.23599908611345 8.23599908611345 8.23599908611345 8.23599908611345 8.23599908611345 10…
NEDD8 8.23599908611344 8.23599908611345 8.23599908611345 11.9725136830454 8.23599908611345 8.23599908611344 8.23599908611345 8.23599908611344 8.23599908611345 8.23599908611345 8.23599908611345 8.23599908611344 8.23599908611345 8.23599908611345 8.23599908611345 8.23599908611344 8.23599908611345 8.23599908611345 8.23599908611345 11.6435629803152 11.6435629803152 8.23599908611345 8.23599908611345 8.…
NELFB 8.23599908611344 8.23599908611345 8.23599908611345 8.23599908611345 8.23599908611345 8.23599908611344 8.23599908611345 8.23599908611344 8.23599908611345 8.23599908611345 8.23599908611345 8.23599908611344 8.23599908611345 8.23599908611345 8.23599908611345 10.9508938300762 8.23599908611345 8.23599908611345 8.23599908611345 8.23599908611345 8.23599908611345 8.23599908611345 8.23599908611345 8.…
NEO1 11.439995595754 10.4279032186565 10.9227305285073 8.23599908611345 8.23599908611345 8.23599908611344 8.23599908611345 8.23599908611344 8.23599908611345 8.23599908611345 8.23599908611345 8.23599908611344 8.23599908611345 8.23599908611345 8.23599908611345 10.6828807226447 8.23599908611345 8.23599908611345 8.23599908611345 8.23599908611345 8.23599908611345 8.23599908611345 8.23599908611345 8.23…
NF1 8.23599908611344 8.23599908611345 8.23599908611345 11.9725136830454 8.23599908611345 8.23599908611344 8.23599908611345 8.23599908611344 8.23599908611345 8.23599908611345 8.23599908611345 8.23599908611344 8.23599908611345 8.23599908611345 8.23599908611345 8.23599908611344 8.23599908611345 8.23599908611345 8.23599908611345 8.23599908611345 8.23599908611345 8.23599908611345 8.23599908611345 8.23…
NFATC4 8.23599908611344 8.23599908611345 8.23599908611345 11.7680487384329 8.23599908611345 8.23599908611344 8.23599908611345 8.23599908611344 8.23599908611345 8.23599908611345 8.23599908611345 8.23599908611344 8.23599908611345 8.23599908611345 8.23599908611345 8.23599908611344 8.23599908611345 8.23599908611345 8.23599908611345 8.23599908611345 8.23599908611345 8.23599908611345 8.23599908611345 8…
NFIX 8.23599908611344 8.23599908611345 8.23599908611345 10.8876657910338 8.23599908611345 8.23599908611344 8.23599908611345 8.23599908611344 8.23599908611345 8.23599908611345 8.23599908611345 8.23599908611344 8.23599908611345 8.23599908611345 8.23599908611345 8.23599908611344 8.23599908611345 8.23599908611345 8.23599908611345 8.23599908611345 8.23599908611345 8.23599908611345 10.4334407192358 8.2…
NFKB1 8.23599908611344 8.23599908611345 8.23599908611345 8.23599908611345 8.23599908611345 8.23599908611344 8.23599908611345 8.23599908611344 8.23599908611345 8.23599908611345 8.23599908611345 11.4609010536672 8.23599908611345 8.23599908611345 8.23599908611345 10.6828807226447 8.23599908611345 8.23599908611345 8.23599908611345 8.23599908611345 8.23599908611345 8.23599908611345 8.23599908611345 8.…
NHP2L1 8.23599908611344 8.23599908611345 8.23599908611345 11.9725136830454 11.0655087107032 8.23599908611344 8.23599908611345 8.23599908611344 8.23599908611345 8.23599908611345 8.23599908611345 8.23599908611344 8.23599908611345 8.23599908611345 8.23599908611345 8.23599908611344 8.23599908611345 8.23599908611345 8.23599908611345 8.23599908611345 8.23599908611345 8.23599908611345 10.4334407192358 8…
NISCH 8.23599908611344 11.093162464594 11.5671621768636 8.23599908611345 8.23599908611345 8.23599908611344 8.23599908611345 8.23599908611344 8.23599908611345 8.23599908611345 8.23599908611345 8.23599908611344 11.1761580063954 8.23599908611345 8.23599908611345 8.23599908611344 8.23599908611345 8.23599908611345 8.23599908611345 8.23599908611345 8.23599908611345 8.23599908611345 10.8260773460599 10.…
NKX3-1 11.0762224316344 11.093162464594 8.23599908611345 8.23599908611345 8.23599908611345 8.23599908611344 8.23599908611345 8.23599908611344 8.23599908611345 8.23599908611345 8.23599908611345 8.23599908611344 8.23599908611345 8.23599908611345 8.23599908611345 10.3534522113155 8.23599908611345 11.4304724482242 11.3621914881557 8.23599908611345 8.23599908611345 8.23599908611345 8.23599908611345 8.…
NME1 8.23599908611344 8.23599908611345 8.23599908611345 8.23599908611345 10.8425054528224 8.23599908611344 8.23599908611345 8.23599908611344 8.23599908611345 8.23599908611345 8.23599908611345 8.23599908611344 8.23599908611345 8.23599908611345 8.23599908611345 8.23599908611344 8.23599908611345 8.23599908611345 8.23599908611345 8.23599908611345 8.23599908611345 8.23599908611345 8.23599908611345 8.2…
NME3 8.23599908611344 10.6852571527814 8.23599908611345 11.529744331119 8.23599908611345 8.23599908611344 8.23599908611345 8.23599908611344 8.23599908611345 8.23599908611345 8.23599908611345 8.23599908611344 8.23599908611345 8.23599908611345 8.23599908611345 11.6977655779261 8.23599908611345 8.23599908611345 8.23599908611345 8.23599908611345 8.23599908611345 8.23599908611345 10.4334407192358 8.23…
NME4 8.23599908611344 8.23599908611345 8.23599908611345 12.3108285709473 8.23599908611345 8.23599908611344 8.23599908611345 8.23599908611344 8.23599908611345 8.23599908611345 8.23599908611345 8.23599908611344 12.0789695420407 8.23599908611345 12.9298549379668 8.23599908611344 8.23599908611345 8.23599908611345 8.23599908611345 8.23599908611345 8.23599908611345 8.23599908611345 8.23599908611345 10.…
NOSIP 8.23599908611344 8.23599908611345 8.23599908611345 8.23599908611345 8.23599908611345 8.23599908611344 8.23599908611345 8.23599908611344 8.23599908611345 8.23599908611345 8.23599908611345 8.23599908611344 8.23599908611345 8.23599908611345 8.23599908611345 8.23599908611344 8.23599908611345 8.23599908611345 8.23599908611345 8.23599908611345 8.23599908611345 8.23599908611345 8.23599908611345 8.…
NOTCH3 8.23599908611344 11.5467323168929 8.23599908611345 8.23599908611345 8.23599908611345 8.23599908611344 8.23599908611345 8.23599908611344 8.23599908611345 8.23599908611345 8.23599908611345 8.23599908611344 8.23599908611345 8.23599908611345 8.23599908611345 8.23599908611344 8.23599908611345 8.23599908611345 8.23599908611345 8.23599908611345 8.23599908611345 8.23599908611345 8.23599908611345 9…
NPDC1 8.23599908611344 12.1692247411851 11.9122081102601 8.23599908611345 12.4303163139768 8.23599908611344 8.23599908611345 8.23599908611344 8.23599908611345 8.23599908611345 8.23599908611345 8.23599908611344 8.23599908611345 8.23599908611345 8.23599908611345 12.3813799476071 8.23599908611345 8.23599908611345 8.23599908611345 8.23599908611345 8.23599908611345 8.23599908611345 11.5002301604104 11…
NPEPPS 8.23599908611344 11.2607022132851 8.23599908611345 8.23599908611345 8.23599908611345 8.23599908611344 8.23599908611345 8.23599908611344 8.23599908611345 8.23599908611345 8.23599908611345 8.23599908611344 8.23599908611345 8.23599908611345 8.23599908611345 8.23599908611344 8.23599908611345 8.23599908611345 8.23599908611345 8.23599908611345 8.23599908611345 8.23599908611345 8.23599908611345 8…
NPLOC4 8.23599908611344 8.23599908611345 8.23599908611345 8.23599908611345 8.23599908611345 8.23599908611344 8.23599908611345 8.23599908611344 8.23599908611345 8.23599908611345 8.23599908611345 8.23599908611344 8.23599908611345 8.23599908611345 8.23599908611345 11.9632659304502 8.23599908611345 8.23599908611345 8.23599908611345 8.23599908611345 8.23599908611345 8.23599908611345 8.23599908611345 8…
NPW 8.23599908611344 8.23599908611345 8.23599908611345 11.2441341235413 8.23599908611345 8.23599908611344 8.23599908611345 8.23599908611344 8.23599908611345 8.23599908611345 8.23599908611345 8.23599908611344 8.23599908611345 8.23599908611345 8.23599908611345 8.23599908611344 8.23599908611345 8.23599908611345 8.23599908611345 8.23599908611345 8.23599908611345 8.23599908611345 8.23599908611345 8.23…
NR2F1 8.23599908611344 8.23599908611345 8.23599908611345 8.23599908611345 8.23599908611345 8.23599908611344 8.23599908611345 8.23599908611344 8.23599908611345 8.23599908611345 8.23599908611345 8.23599908611344 8.23599908611345 8.23599908611345 8.23599908611345 10.6828807226447 8.23599908611345 8.23599908611345 8.23599908611345 8.23599908611345 8.23599908611345 8.23599908611345 8.23599908611345 8.…
NR2F2 8.23599908611344 8.23599908611345 8.23599908611345 11.2441341235413 8.23599908611345 8.23599908611344 8.23599908611345 8.23599908611344 8.23599908611345 8.23599908611345 8.23599908611345 8.23599908611344 8.23599908611345 8.23599908611345 8.23599908611345 8.23599908611344 8.23599908611345 8.23599908611345 8.23599908611345 8.23599908611345 8.23599908611345 8.23599908611345 8.23599908611345 8.…
NR2F6 8.23599908611344 8.23599908611345 11.1127521880891 8.23599908611345 8.23599908611345 8.23599908611344 8.23599908611345 8.23599908611344 10.9121867227956 8.23599908611345 8.23599908611345 8.23599908611344 8.23599908611345 8.23599908611345 8.23599908611345 8.23599908611344 8.23599908611345 8.23599908611345 8.23599908611345 8.23599908611345 8.23599908611345 8.23599908611345 10.4334407192358 9.…
NR4A1 8.23599908611344 8.23599908611345 8.23599908611345 8.23599908611345 8.23599908611345 8.23599908611344 8.23599908611345 8.23599908611344 8.23599908611345 8.23599908611345 8.23599908611345 8.23599908611344 8.23599908611345 8.23599908611345 8.23599908611345 10.9508938300762 8.23599908611345 8.23599908611345 8.23599908611345 8.23599908611345 8.23599908611345 8.23599908611345 8.23599908611345 8.…
NR4A2 8.23599908611344 10.6852571527814 8.23599908611345 8.23599908611345 8.23599908611345 8.23599908611344 8.23599908611345 8.23599908611344 8.23599908611345 8.23599908611345 8.23599908611345 8.23599908611344 8.23599908611345 8.23599908611345 8.23599908611345 8.23599908611344 14.0362573998708 8.23599908611345 8.23599908611345 8.23599908611345 8.23599908611345 8.23599908611345 8.23599908611345 8.…
NSFL1C 8.23599908611344 8.23599908611345 8.23599908611345 11.2441341235413 8.23599908611345 8.23599908611344 8.23599908611345 8.23599908611344 8.23599908611345 8.23599908611345 8.23599908611345 8.23599908611344 8.23599908611345 8.23599908611345 8.23599908611345 8.23599908611344 8.23599908611345 8.23599908611345 8.23599908611345 8.23599908611345 8.23599908611345 8.23599908611345 8.23599908611345 8…
NSMCE1 8.23599908611344 11.6709573435225 8.23599908611345 8.23599908611345 8.23599908611345 8.23599908611344 8.23599908611345 8.23599908611344 8.23599908611345 8.23599908611345 8.23599908611345 8.23599908611344 8.23599908611345 8.23599908611345 8.23599908611345 8.23599908611344 8.23599908611345 8.23599908611345 8.23599908611345 8.23599908611345 8.23599908611345 8.23599908611345 8.23599908611345 8…
NUCB1 11.439995595754 8.23599908611345 10.4456667256511 8.23599908611345 8.23599908611345 8.23599908611344 8.23599908611345 8.23599908611344 8.23599908611345 8.23599908611345 8.23599908611345 8.23599908611344 8.23599908611345 8.23599908611345 8.23599908611345 11.9632659304502 8.23599908611345 8.23599908611345 8.23599908611345 10.773488111172 10.773488111172 8.23599908611345 10.8260773460599 9.445…
NUCKS1 8.23599908611344 8.23599908611345 8.23599908611345 8.23599908611345 8.23599908611345 8.23599908611344 8.23599908611345 8.23599908611344 11.7946699752178 14.1754275822263 8.23599908611345 8.23599908611344 8.23599908611345 8.23599908611345 8.23599908611345 11.9632659304502 8.23599908611345 8.23599908611345 8.23599908611345 8.23599908611345 8.23599908611345 8.23599908611345 8.23599908611345 8…
NUDCD2 8.23599908611344 8.23599908611345 8.23599908611345 10.8876657910338 8.23599908611345 8.23599908611344 8.23599908611345 8.23599908611344 8.23599908611345 8.23599908611345 8.23599908611345 8.23599908611344 8.23599908611345 8.23599908611345 8.23599908611345 8.23599908611344 8.23599908611345 8.23599908611345 8.23599908611345 8.23599908611345 8.23599908611345 8.23599908611345 8.23599908611345 8…
NUDT3 8.23599908611344 10.9035783568733 8.23599908611345 8.23599908611345 8.23599908611345 8.23599908611344 8.23599908611345 8.23599908611344 8.23599908611345 8.23599908611345 8.23599908611345 8.23599908611344 8.23599908611345 8.23599908611345 8.23599908611345 8.23599908611344 8.23599908611345 8.23599908611345 8.23599908611345 8.23599908611345 8.23599908611345 8.23599908611345 8.23599908611345 8.…
NUDT8 8.23599908611344 8.23599908611345 8.23599908611345 11.529744331119 8.23599908611345 12.2986284040219 8.23599908611345 8.23599908611344 8.23599908611345 8.23599908611345 8.23599908611345 8.23599908611344 8.23599908611345 8.23599908611345 8.23599908611345 10.6828807226447 8.23599908611345 8.23599908611345 8.23599908611345 8.23599908611345 8.23599908611345 8.23599908611345 8.23599908611345 8.2…
NUMBL 8.23599908611344 8.23599908611345 8.23599908611345 8.23599908611345 8.23599908611345 8.23599908611344 8.23599908611345 8.23599908611344 8.23599908611345 8.23599908611345 8.23599908611345 8.23599908611344 8.23599908611345 8.23599908611345 8.23599908611345 10.6828807226447 8.23599908611345 8.23599908611345 8.23599908611345 8.23599908611345 8.23599908611345 8.23599908611345 8.23599908611345 8.…
NUP160 8.23599908611344 11.093162464594 8.23599908611345 8.23599908611345 8.23599908611345 8.23599908611344 8.23599908611345 8.23599908611344 8.23599908611345 8.23599908611345 8.23599908611345 8.23599908611344 8.23599908611345 8.23599908611345 8.23599908611345 8.23599908611344 8.23599908611345 8.23599908611345 8.23599908611345 8.23599908611345 8.23599908611345 8.23599908611345 8.23599908611345 8.…
NUPL2 8.23599908611344 10.4279032186565 8.23599908611345 8.23599908611345 8.23599908611345 8.23599908611344 8.23599908611345 8.23599908611344 8.23599908611345 8.23599908611345 8.23599908611345 8.23599908611344 8.23599908611345 8.23599908611345 8.23599908611345 8.23599908611344 8.23599908611345 8.23599908611345 8.23599908611345 8.23599908611345 8.23599908611345 8.23599908611345 8.23599908611345 8.…
NUPR1 8.23599908611344 8.23599908611345 11.5671621768636 12.3108285709473 8.23599908611345 8.23599908611344 8.23599908611345 8.23599908611344 8.23599908611345 8.23599908611345 8.23599908611345 8.23599908611344 8.23599908611345 8.23599908611345 12.3724976760727 8.23599908611344 8.23599908611345 8.23599908611345 8.23599908611345 8.23599908611345 8.23599908611345 8.23599908611345 10.9884574240539 9.…
NUTF2 8.23599908611344 8.23599908611345 8.23599908611345 8.23599908611345 8.23599908611345 8.23599908611344 8.23599908611345 8.23599908611344 8.23599908611345 8.23599908611345 8.23599908611345 8.23599908611344 8.23599908611345 8.23599908611345 8.23599908611345 10.3534522113155 8.23599908611345 8.23599908611345 8.23599908611345 8.23599908611345 8.23599908611345 8.23599908611345 8.23599908611345 8.…
OAZ1 8.23599908611344 10.9035783568733 8.23599908611345 8.23599908611345 8.23599908611345 8.23599908611344 8.23599908611345 8.23599908611344 8.23599908611345 8.23599908611345 8.23599908611345 8.23599908611344 8.23599908611345 8.23599908611345 12.3724976760727 8.23599908611344 8.23599908611345 12.5100754331546 8.23599908611345 8.23599908611345 8.23599908611345 8.23599908611345 10.8260773460599 9.9…
OGDH 8.23599908611344 8.23599908611345 8.23599908611345 8.23599908611345 8.23599908611345 8.23599908611344 8.23599908611345 12.0719621441584 8.23599908611345 8.23599908611345 8.23599908611345 8.23599908611344 8.23599908611345 8.23599908611345 8.23599908611345 11.5441161752623 8.23599908611345 8.23599908611345 8.23599908611345 11.0448413967308 11.0448413967308 8.23599908611345 8.23599908611345 8.2…
OGFOD3 8.23599908611344 8.23599908611345 8.23599908611345 11.9725136830454 8.23599908611345 12.052759048847 8.23599908611345 12.3180597996092 8.23599908611345 8.23599908611345 8.23599908611345 8.23599908611344 8.23599908611345 8.23599908611345 8.23599908611345 8.23599908611344 8.23599908611345 8.23599908611345 8.23599908611345 8.23599908611345 8.23599908611345 8.23599908611345 8.23599908611345 8.…
OGFR 8.23599908611344 11.6709573435225 8.23599908611345 8.23599908611345 8.23599908611345 8.23599908611344 8.23599908611345 8.23599908611344 8.23599908611345 8.23599908611345 8.23599908611345 8.23599908611344 8.23599908611345 8.23599908611345 8.23599908611345 8.23599908611344 8.23599908611345 8.23599908611345 8.23599908611345 8.23599908611345 8.23599908611345 8.23599908611345 8.23599908611345 10.…
OGT 8.23599908611344 8.23599908611345 8.23599908611345 11.529744331119 8.23599908611345 8.23599908611344 8.23599908611345 8.23599908611344 8.23599908611345 8.23599908611345 8.23599908611345 8.23599908611344 8.23599908611345 8.23599908611345 8.23599908611345 8.23599908611344 8.23599908611345 8.23599908611345 11.3621914881557 8.23599908611345 8.23599908611345 8.23599908611345 8.23599908611345 8.235…
OLFM3 8.23599908611344 9.15611730087894 8.23599908611345 8.23599908611345 8.23599908611345 8.23599908611344 8.23599908611345 8.23599908611344 8.23599908611345 8.23599908611345 8.23599908611345 8.23599908611344 8.23599908611345 8.23599908611345 8.23599908611345 8.23599908611344 8.23599908611345 8.23599908611345 8.23599908611345 8.23599908611345 8.23599908611345 8.23599908611345 8.23599908611345 8.…
OR51E2 12.3595128024376 8.23599908611345 8.23599908611345 11.7680487384329 8.23599908611345 8.23599908611344 8.23599908611345 8.23599908611344 8.23599908611345 8.23599908611345 8.23599908611345 8.23599908611344 8.23599908611345 8.23599908611345 8.23599908611345 8.23599908611344 8.23599908611345 8.23599908611345 8.23599908611345 8.23599908611345 8.23599908611345 10.2592501111813 10.8260773460599 9…
OSBP 8.23599908611344 9.71343845574293 8.23599908611345 8.23599908611345 8.23599908611345 8.23599908611344 8.23599908611345 8.23599908611344 8.23599908611345 8.23599908611345 8.23599908611345 8.23599908611344 8.23599908611345 8.23599908611345 8.23599908611345 8.23599908611344 8.23599908611345 8.23599908611345 8.23599908611345 8.23599908611345 8.23599908611345 8.23599908611345 8.23599908611345 8.2…
OSBPL7 8.23599908611344 10.6852571527814 8.23599908611345 8.23599908611345 8.23599908611345 8.23599908611344 8.23599908611345 8.23599908611344 8.23599908611345 8.23599908611345 8.23599908611345 8.23599908611344 8.23599908611345 8.23599908611345 8.23599908611345 8.23599908611344 8.23599908611345 8.23599908611345 8.23599908611345 8.23599908611345 8.23599908611345 8.23599908611345 8.23599908611345 8…
OXCT2 8.23599908611344 8.23599908611345 8.23599908611345 8.23599908611345 8.23599908611345 8.23599908611344 8.23599908611345 8.23599908611344 8.23599908611345 8.23599908611345 8.23599908611345 8.23599908611344 8.23599908611345 8.23599908611345 8.23599908611345 9.31535382732789 8.23599908611345 8.23599908611345 8.23599908611345 8.23599908611345 8.23599908611345 8.23599908611345 8.23599908611345 8.…
P4HB 14.0549463090376 12.4021630899304 12.3499988411173 8.23599908611345 13.6535215207387 8.23599908611344 8.23599908611345 8.23599908611344 13.7346170251803 8.23599908611345 8.23599908611345 14.6368072658801 13.0957115218573 8.23599908611345 8.23599908611345 8.23599908611344 8.23599908611345 13.4723014744584 13.7423608900851 13.5378139350915 13.5378139350915 12.7733673236662 12.9814461139751 12.…
P4HTM 8.23599908611344 8.23599908611345 11.1127521880891 11.529744331119 8.23599908611345 8.23599908611344 8.23599908611345 8.23599908611344 8.23599908611345 8.23599908611345 8.23599908611345 8.23599908611344 8.23599908611345 8.23599908611345 8.23599908611345 8.23599908611344 8.23599908611345 8.23599908611345 8.23599908611345 8.23599908611345 8.23599908611345 8.23599908611345 10.8260773460599 10.…
PA2G4 8.23599908611344 8.23599908611345 10.70382859405 8.23599908611345 8.23599908611345 8.23599908611344 8.23599908611345 8.23599908611344 8.23599908611345 8.23599908611345 8.23599908611345 8.23599908611344 8.23599908611345 8.23599908611345 8.23599908611345 10.9508938300762 8.23599908611345 8.23599908611345 8.23599908611345 8.23599908611345 8.23599908611345 8.23599908611345 8.23599908611345 8.23…
PABPC1 8.23599908611344 11.093162464594 10.9227305285073 8.23599908611345 8.23599908611345 8.23599908611344 8.23599908611345 8.23599908611344 8.23599908611345 8.23599908611345 8.23599908611345 8.23599908611344 12.2073042809207 8.23599908611345 8.23599908611345 8.23599908611344 8.23599908611345 11.9619230415887 8.23599908611345 8.23599908611345 8.23599908611345 8.23599908611345 8.23599908611345 8.…
PABPC1L2A 8.23599908611344 10.6852571527814 8.23599908611345 8.23599908611345 8.23599908611345 8.23599908611344 8.23599908611345 8.23599908611344 8.23599908611345 8.23599908611345 8.23599908611345 8.23599908611344 8.23599908611345 8.23599908611345 8.23599908611345 8.23599908611344 8.23599908611345 8.23599908611345 8.23599908611345 8.23599908611345 8.23599908611345 8.23599908611345 8.2359990861134…
PACS2 11.9718048211495 8.23599908611345 8.23599908611345 11.2441341235413 8.23599908611345 8.23599908611344 13.425006919907 8.23599908611344 8.23599908611345 8.23599908611345 8.23599908611345 8.23599908611344 11.6068526932343 8.23599908611345 8.23599908611345 8.23599908611344 8.23599908611345 8.23599908611345 8.23599908611345 11.6435629803152 11.6435629803152 10.2592501111813 8.23599908611345 8.2…
PAF1 8.23599908611344 10.9035783568733 8.23599908611345 8.23599908611345 10.8425054528224 8.23599908611344 8.23599908611345 8.23599908611344 8.23599908611345 8.23599908611345 8.23599908611345 8.23599908611344 8.23599908611345 8.23599908611345 8.23599908611345 8.23599908611344 8.23599908611345 8.23599908611345 8.23599908611345 8.23599908611345 8.23599908611345 8.23599908611345 8.23599908611345 8.2…
PAIP2 8.23599908611344 8.23599908611345 8.23599908611345 8.23599908611345 8.23599908611345 8.23599908611344 8.23599908611345 8.23599908611344 8.23599908611345 8.23599908611345 8.23599908611345 8.23599908611344 8.23599908611345 8.23599908611345 8.23599908611345 10.3534522113155 8.23599908611345 8.23599908611345 8.23599908611345 8.23599908611345 8.23599908611345 8.23599908611345 8.23599908611345 8.…
PAK7 8.23599908611344 8.23599908611345 8.23599908611345 8.23599908611345 8.23599908611345 8.23599908611344 8.23599908611345 8.23599908611344 8.23599908611345 8.23599908611345 8.23599908611345 8.23599908611344 8.23599908611345 8.23599908611345 8.23599908611345 8.23599908611344 8.23599908611345 8.23599908611345 8.23599908611345 8.23599908611345 8.23599908611345 8.23599908611345 8.23599908611345 8.2…
PALLD 8.23599908611344 10.4279032186565 8.23599908611345 8.23599908611345 8.23599908611345 8.23599908611344 8.23599908611345 8.23599908611344 8.23599908611345 8.23599908611345 8.23599908611345 8.23599908611344 8.23599908611345 8.23599908611345 8.23599908611345 8.23599908611344 8.23599908611345 8.23599908611345 8.23599908611345 8.23599908611345 8.23599908611345 8.23599908611345 8.23599908611345 8.…
PARVB 8.23599908611344 8.23599908611345 8.23599908611345 8.23599908611345 8.23599908611345 8.23599908611344 8.23599908611345 8.23599908611344 8.23599908611345 8.23599908611345 8.23599908611345 8.23599908611344 8.23599908611345 8.23599908611345 8.23599908611345 11.1768319769368 8.23599908611345 8.23599908611345 8.23599908611345 8.23599908611345 8.23599908611345 8.23599908611345 8.23599908611345 8.…
PAWR 8.23599908611344 10.1144541134062 8.23599908611345 8.23599908611345 8.23599908611345 8.23599908611344 8.23599908611345 8.23599908611344 8.23599908611345 8.23599908611345 8.23599908611345 8.23599908611344 8.23599908611345 8.23599908611345 8.23599908611345 8.23599908611344 8.23599908611345 8.23599908611345 8.23599908611345 8.23599908611345 8.23599908611345 8.23599908611345 8.23599908611345 8.2…
PBX1 8.23599908611344 8.23599908611345 8.23599908611345 8.23599908611345 8.23599908611345 8.23599908611344 8.23599908611345 8.23599908611344 8.23599908611345 8.23599908611345 8.23599908611345 8.23599908611344 8.23599908611345 8.23599908611345 8.23599908611345 11.5441161752623 8.23599908611345 8.23599908611345 8.23599908611345 8.23599908611345 8.23599908611345 8.23599908611345 10.8260773460599 8.2…
PC 8.23599908611344 8.23599908611345 8.23599908611345 8.23599908611345 8.23599908611345 8.23599908611344 8.23599908611345 8.23599908611344 8.23599908611345 8.23599908611345 8.23599908611345 8.23599908611344 8.23599908611345 8.23599908611345 8.23599908611345 10.6828807226447 8.23599908611345 8.23599908611345 8.23599908611345 8.23599908611345 8.23599908611345 8.23599908611345 8.23599908611345 8.235…
PCBD1 8.23599908611344 8.23599908611345 8.23599908611345 12.1515654274537 11.2586117463891 8.23599908611344 8.23599908611345 8.23599908611344 8.23599908611345 8.23599908611345 8.23599908611345 8.23599908611344 10.9004743432874 8.23599908611345 8.23599908611345 8.23599908611344 8.23599908611345 8.23599908611345 8.23599908611345 8.23599908611345 8.23599908611345 8.23599908611345 8.23599908611345 8.…
PCED1A 8.23599908611344 8.23599908611345 8.23599908611345 8.23599908611345 8.23599908611345 8.23599908611344 8.23599908611345 12.3180597996092 8.23599908611345 8.23599908611345 8.23599908611345 8.23599908611344 12.8815768284589 8.23599908611345 8.23599908611345 11.9632659304502 8.23599908611345 8.23599908611345 8.23599908611345 8.23599908611345 8.23599908611345 8.23599908611345 8.23599908611345 9…
PCIF1 8.23599908611344 8.23599908611345 8.23599908611345 11.2441341235413 10.5786154410984 8.23599908611344 8.23599908611345 8.23599908611344 8.23599908611345 8.23599908611345 8.23599908611345 8.23599908611344 8.23599908611345 8.23599908611345 8.23599908611345 8.23599908611344 8.23599908611345 8.23599908611345 8.23599908611345 8.23599908611345 8.23599908611345 8.23599908611345 8.23599908611345 8.…
PCOLCE 12.5202116936031 10.9035783568733 8.23599908611345 8.23599908611345 8.23599908611345 12.2986284040219 8.23599908611345 8.23599908611344 8.23599908611345 8.23599908611345 8.23599908611345 8.23599908611344 8.23599908611345 8.23599908611345 12.5831238999639 8.23599908611344 8.23599908611345 8.23599908611345 8.23599908611345 8.23599908611345 8.23599908611345 8.23599908611345 10.6430752633952 8…
PDCD10 8.23599908611344 8.23599908611345 8.23599908611345 8.23599908611345 8.23599908611345 8.23599908611344 8.23599908611345 8.23599908611344 8.23599908611345 8.23599908611345 8.23599908611345 8.23599908611344 8.23599908611345 8.23599908611345 8.23599908611345 11.1768319769368 8.23599908611345 8.23599908611345 8.23599908611345 8.23599908611345 8.23599908611345 8.23599908611345 8.23599908611345 8…
PDCD4 8.23599908611344 8.23599908611345 8.23599908611345 8.23599908611345 8.23599908611345 8.23599908611344 8.23599908611345 8.23599908611344 8.23599908611345 8.23599908611345 8.23599908611345 8.23599908611344 8.23599908611345 8.23599908611345 8.23599908611345 11.1768319769368 8.23599908611345 8.23599908611345 8.23599908611345 8.23599908611345 8.23599908611345 8.23599908611345 8.23599908611345 8.…
PDCD5 8.23599908611344 8.23599908611345 8.23599908611345 8.23599908611345 8.23599908611345 8.23599908611344 8.23599908611345 8.23599908611344 8.23599908611345 8.23599908611345 8.23599908611345 8.23599908611344 8.23599908611345 8.23599908611345 8.23599908611345 10.9508938300762 8.23599908611345 8.23599908611345 8.23599908611345 8.23599908611345 8.23599908611345 8.23599908611345 8.23599908611345 8.…
PDCL 8.23599908611344 8.23599908611345 8.23599908611345 8.23599908611345 8.23599908611345 8.23599908611344 8.23599908611345 8.23599908611344 8.23599908611345 8.23599908611345 8.23599908611345 8.23599908611344 8.23599908611345 8.23599908611345 8.23599908611345 11.5441161752623 8.23599908611345 8.23599908611345 8.23599908611345 8.23599908611345 8.23599908611345 8.23599908611345 8.23599908611345 8.2…
PDE2A 8.23599908611344 8.23599908611345 8.23599908611345 8.23599908611345 8.23599908611345 8.23599908611344 8.23599908611345 8.23599908611344 8.23599908611345 8.23599908611345 8.23599908611345 8.23599908611344 8.23599908611345 8.23599908611345 8.23599908611345 8.23599908611344 8.23599908611345 8.23599908611345 8.23599908611345 8.23599908611345 8.23599908611345 8.23599908611345 8.23599908611345 8.…
PDIA4 8.23599908611344 8.23599908611345 8.23599908611345 8.23599908611345 8.23599908611345 8.23599908611344 8.23599908611345 12.5282316397073 8.23599908611345 8.23599908611345 8.23599908611345 8.23599908611344 8.23599908611345 8.23599908611345 12.7668809238614 11.1768319769368 8.23599908611345 8.23599908611345 8.23599908611345 8.23599908611345 8.23599908611345 8.23599908611345 8.23599908611345 8.…
PDLIM5 8.23599908611344 11.2607022132851 8.23599908611345 11.9725136830454 8.23599908611345 8.23599908611344 8.23599908611345 8.23599908611344 8.23599908611345 8.23599908611345 8.23599908611345 8.23599908611344 8.23599908611345 13.5763471850766 8.23599908611345 11.8366146859949 8.23599908611345 8.23599908611345 8.23599908611345 8.23599908611345 8.23599908611345 8.23599908611345 8.23599908611345 1…
PDXK 8.23599908611344 8.23599908611345 8.23599908611345 8.23599908611345 11.2586117463891 8.23599908611344 8.23599908611345 8.23599908611344 8.23599908611345 8.23599908611345 8.23599908611345 8.23599908611344 8.23599908611345 8.23599908611345 8.23599908611345 10.9508938300762 8.23599908611345 8.23599908611345 8.23599908611345 8.23599908611345 8.23599908611345 8.23599908611345 8.23599908611345 8.2…
PER1 8.23599908611344 8.23599908611345 8.23599908611345 8.23599908611345 8.23599908611345 8.23599908611344 8.23599908611345 8.23599908611344 8.23599908611345 8.23599908611345 12.8537010640013 8.23599908611344 8.23599908611345 8.23599908611345 8.23599908611345 8.23599908611344 8.23599908611345 8.23599908611345 8.23599908611345 10.773488111172 10.773488111172 8.23599908611345 8.23599908611345 9.445…
PERM1 8.23599908611344 9.71343845574293 8.23599908611345 8.23599908611345 8.23599908611345 8.23599908611344 8.23599908611345 8.23599908611344 8.23599908611345 8.23599908611345 8.23599908611345 8.23599908611344 8.23599908611345 8.23599908611345 8.23599908611345 8.23599908611344 8.23599908611345 8.23599908611345 8.23599908611345 8.23599908611345 8.23599908611345 8.23599908611345 8.23599908611345 8.…
PEX1 8.23599908611344 8.23599908611345 8.23599908611345 8.23599908611345 8.23599908611345 8.23599908611344 8.23599908611345 8.23599908611344 8.23599908611345 8.23599908611345 8.23599908611345 8.23599908611344 8.23599908611345 8.23599908611345 8.23599908611345 8.23599908611344 8.23599908611345 8.23599908611345 8.23599908611345 8.23599908611345 8.23599908611345 8.23599908611345 8.23599908611345 8.2…
PFDN5 8.23599908611344 11.5467323168929 8.23599908611345 8.23599908611345 8.23599908611345 8.23599908611344 8.23599908611345 8.23599908611344 8.23599908611345 8.23599908611345 8.23599908611345 8.23599908611344 8.23599908611345 8.23599908611345 8.23599908611345 8.23599908611344 14.2256626616586 8.23599908611345 8.23599908611345 8.23599908611345 8.23599908611345 11.0698962286441 8.23599908611345 10…
PFDN6 8.23599908611344 8.23599908611345 8.23599908611345 8.23599908611345 8.23599908611345 8.23599908611344 8.23599908611345 8.23599908611344 8.23599908611345 8.23599908611345 8.23599908611345 8.23599908611344 8.23599908611345 8.23599908611345 8.23599908611345 8.23599908611344 8.23599908611345 8.23599908611345 8.23599908611345 8.23599908611345 8.23599908611345 8.23599908611345 8.23599908611345 8.…
PFKL 8.23599908611344 11.093162464594 11.9122081102601 8.23599908611345 8.23599908611345 8.23599908611344 8.23599908611345 8.23599908611344 8.23599908611345 8.23599908611345 8.23599908611345 8.23599908611344 8.23599908611345 8.23599908611345 8.23599908611345 8.23599908611344 8.23599908611345 8.23599908611345 8.23599908611345 8.23599908611345 8.23599908611345 8.23599908611345 8.23599908611345 10.7…
PFN1 8.23599908611344 8.23599908611345 8.23599908611345 13.7289012911576 8.23599908611345 8.23599908611344 14.4050960158093 8.23599908611344 12.4260820450516 14.5183044939181 8.23599908611345 8.23599908611344 8.23599908611345 8.23599908611345 8.23599908611345 8.23599908611344 8.23599908611345 13.3920889017742 8.23599908611345 12.6571920805268 12.6571920805268 11.5857837802282 12.3651668365564 11.…
PGLS 8.23599908611344 8.23599908611345 8.23599908611345 12.5846850056873 8.23599908611345 12.6919183460255 8.23599908611345 8.23599908611344 8.23599908611345 8.23599908611345 8.23599908611345 8.23599908611344 11.6068526932343 8.23599908611345 8.23599908611345 8.23599908611344 8.23599908611345 8.23599908611345 8.23599908611345 8.23599908611345 8.23599908611345 8.23599908611345 8.23599908611345 8.2…
PHF12 8.23599908611344 8.23599908611345 8.23599908611345 8.23599908611345 8.23599908611345 11.3824814761861 8.23599908611345 8.23599908611344 10.3183569488146 8.23599908611345 8.23599908611345 8.23599908611344 11.6068526932343 8.23599908611345 8.23599908611345 10.9508938300762 8.23599908611345 8.23599908611345 8.23599908611345 8.23599908611345 8.23599908611345 8.23599908611345 10.1880799027495 8.…
PHKA2 8.23599908611344 8.23599908611345 8.23599908611345 8.23599908611345 8.23599908611345 8.23599908611344 8.23599908611345 8.23599908611344 8.23599908611345 8.23599908611345 8.23599908611345 8.23599908611344 8.23599908611345 8.23599908611345 8.23599908611345 8.23599908611344 8.23599908611345 8.23599908611345 8.23599908611345 8.23599908611345 8.23599908611345 8.23599908611345 8.23599908611345 8.…
PHLDA2 8.23599908611344 10.6852571527814 8.23599908611345 8.23599908611345 8.23599908611345 8.23599908611344 8.23599908611345 8.23599908611344 8.23599908611345 8.23599908611345 8.23599908611345 8.23599908611344 8.23599908611345 8.23599908611345 8.23599908611345 8.23599908611344 8.23599908611345 8.23599908611345 8.23599908611345 8.23599908611345 8.23599908611345 8.23599908611345 10.4334407192358 8…
PHLDA3 8.23599908611344 10.4279032186565 8.23599908611345 8.23599908611345 8.23599908611345 8.23599908611344 12.6470124081225 8.23599908611344 8.23599908611345 8.23599908611345 8.23599908611345 8.23599908611344 8.23599908611345 8.23599908611345 8.23599908611345 8.23599908611344 8.23599908611345 8.23599908611345 8.23599908611345 8.23599908611345 8.23599908611345 8.23599908611345 8.23599908611345 8…
PHLDB3 8.23599908611344 8.23599908611345 8.23599908611345 8.23599908611345 8.23599908611345 8.23599908611344 8.23599908611345 8.23599908611344 8.23599908611345 8.23599908611345 8.23599908611345 8.23599908611344 8.23599908611345 8.23599908611345 8.23599908611345 8.23599908611344 8.23599908611345 8.23599908611345 8.23599908611345 8.23599908611345 8.23599908611345 8.23599908611345 8.23599908611345 9…
PHOX2A 8.23599908611344 9.15611730087894 8.23599908611345 8.23599908611345 8.23599908611345 8.23599908611344 8.23599908611345 8.23599908611344 8.23599908611345 8.23599908611345 8.23599908611345 8.23599908611344 8.23599908611345 8.23599908611345 8.23599908611345 8.23599908611344 8.23599908611345 8.23599908611345 8.23599908611345 8.23599908611345 8.23599908611345 8.23599908611345 8.23599908611345 8…
PHPT1 8.23599908611344 12.0823976336613 8.23599908611345 8.23599908611345 8.23599908611345 8.23599908611344 8.23599908611345 8.23599908611344 8.23599908611345 8.23599908611345 8.23599908611345 8.23599908611344 8.23599908611345 8.23599908611345 8.23599908611345 8.23599908611344 8.23599908611345 8.23599908611345 8.23599908611345 8.23599908611345 8.23599908611345 11.0698962286441 8.23599908611345 10…
PICK1 8.23599908611344 8.23599908611345 8.23599908611345 11.7680487384329 8.23599908611345 8.23599908611344 8.23599908611345 8.23599908611344 8.23599908611345 12.756560505452 8.23599908611345 8.23599908611344 8.23599908611345 8.23599908611345 8.23599908611345 8.23599908611344 8.23599908611345 11.7205321568252 8.23599908611345 8.23599908611345 8.23599908611345 8.23599908611345 8.23599908611345 8.2…
PIGR 8.23599908611344 8.23599908611345 10.1310167193593 8.23599908611345 8.23599908611345 8.23599908611344 8.23599908611345 8.23599908611344 8.23599908611345 8.23599908611345 8.23599908611345 8.23599908611344 8.23599908611345 8.23599908611345 8.23599908611345 11.5441161752623 8.23599908611345 8.23599908611345 8.23599908611345 8.23599908611345 8.23599908611345 8.23599908611345 9.89226275214495 8.2…
PIGT 8.23599908611344 8.23599908611345 8.23599908611345 10.8876657910338 8.23599908611345 8.23599908611344 8.23599908611345 8.23599908611344 8.23599908611345 8.23599908611345 8.23599908611345 8.23599908611344 8.23599908611345 8.23599908611345 8.23599908611345 8.23599908611344 8.23599908611345 8.23599908611345 8.23599908611345 8.23599908611345 8.23599908611345 8.23599908611345 8.23599908611345 8.2…
PIH1D1 8.23599908611344 8.23599908611345 8.23599908611345 8.23599908611345 8.23599908611345 8.23599908611344 8.23599908611345 8.23599908611344 8.23599908611345 8.23599908611345 8.23599908611345 8.23599908611344 8.23599908611345 8.23599908611345 8.23599908611345 8.23599908611344 8.23599908611345 8.23599908611345 8.23599908611345 8.23599908611345 8.23599908611345 8.23599908611345 8.23599908611345 8…
PIK3C2A 8.23599908611344 9.71343845574293 8.23599908611345 8.23599908611345 8.23599908611345 8.23599908611344 8.23599908611345 8.23599908611344 8.23599908611345 8.23599908611345 8.23599908611345 8.23599908611344 8.23599908611345 8.23599908611345 8.23599908611345 9.92582670877733 8.23599908611345 8.23599908611345 8.23599908611345 8.23599908611345 8.23599908611345 8.23599908611345 8.23599908611345 …
PITPNC1 8.23599908611344 8.23599908611345 8.23599908611345 8.23599908611345 8.23599908611345 8.23599908611344 8.23599908611345 8.23599908611344 8.23599908611345 8.23599908611345 8.23599908611345 8.23599908611344 8.23599908611345 8.23599908611345 8.23599908611345 11.1768319769368 8.23599908611345 8.23599908611345 8.23599908611345 8.23599908611345 8.23599908611345 8.23599908611345 8.23599908611345 …
PKDCC 8.23599908611344 10.4279032186565 8.23599908611345 8.23599908611345 8.23599908611345 8.23599908611344 8.23599908611345 8.23599908611344 8.23599908611345 8.23599908611345 8.23599908611345 8.23599908611344 8.23599908611345 12.4502615626645 8.23599908611345 8.23599908611344 8.23599908611345 8.23599908611345 8.23599908611345 8.23599908611345 8.23599908611345 8.23599908611345 8.23599908611345 8.…
PKM 8.23599908611344 8.23599908611345 8.23599908611345 8.23599908611345 8.23599908611345 8.23599908611344 8.23599908611345 8.23599908611344 8.23599908611345 8.23599908611345 8.23599908611345 8.23599908611344 8.23599908611345 8.23599908611345 8.23599908611345 11.5441161752623 8.23599908611345 8.23599908611345 8.23599908611345 8.23599908611345 8.23599908611345 8.23599908611345 8.23599908611345 10.7…
PKN1 8.23599908611344 8.23599908611345 10.70382859405 8.23599908611345 8.23599908611345 8.23599908611344 12.6470124081225 8.23599908611344 8.23599908611345 8.23599908611345 8.23599908611345 8.23599908611344 8.23599908611345 8.23599908611345 8.23599908611345 11.9632659304502 8.23599908611345 8.23599908611345 8.23599908611345 8.23599908611345 8.23599908611345 10.2592501111813 8.23599908611345 8.235…
PKP3 8.23599908611344 8.23599908611345 8.23599908611345 8.23599908611345 8.23599908611345 8.23599908611344 8.23599908611345 8.23599908611344 8.23599908611345 8.23599908611345 8.23599908611345 8.23599908611344 8.23599908611345 8.23599908611345 8.23599908611345 10.9508938300762 8.23599908611345 8.23599908611345 8.23599908611345 8.23599908611345 8.23599908611345 8.23599908611345 8.23599908611345 8.2…
PLA1A 8.23599908611344 10.9035783568733 8.23599908611345 8.23599908611345 8.23599908611345 8.23599908611344 8.23599908611345 8.23599908611344 8.23599908611345 8.23599908611345 8.23599908611345 8.23599908611344 8.23599908611345 8.23599908611345 8.23599908611345 8.23599908611344 8.23599908611345 8.23599908611345 8.23599908611345 8.23599908611345 8.23599908611345 8.23599908611345 9.89226275214495 8.…
PLA2G4A 8.23599908611344 8.23599908611345 8.23599908611345 8.23599908611345 8.23599908611345 8.23599908611344 8.23599908611345 8.23599908611344 8.23599908611345 8.23599908611345 8.23599908611345 8.23599908611344 8.23599908611345 8.23599908611345 8.23599908611345 10.6828807226447 8.23599908611345 8.23599908611345 8.23599908611345 8.23599908611345 8.23599908611345 8.23599908611345 8.23599908611345 …
PLBD1 8.23599908611344 8.23599908611345 8.23599908611345 8.23599908611345 8.23599908611345 8.23599908611344 8.23599908611345 8.23599908611344 8.23599908611345 8.23599908611345 8.23599908611345 8.23599908611344 8.23599908611345 8.23599908611345 8.23599908611345 9.31535382732789 8.23599908611345 8.23599908611345 8.23599908611345 8.23599908611345 8.23599908611345 8.23599908611345 8.23599908611345 8.…
PLCD1 8.23599908611344 10.9035783568733 8.23599908611345 8.23599908611345 8.23599908611345 8.23599908611344 8.23599908611345 8.23599908611344 8.23599908611345 8.23599908611345 8.23599908611345 8.23599908611344 8.23599908611345 8.23599908611345 8.23599908611345 8.23599908611344 8.23599908611345 8.23599908611345 8.23599908611345 8.23599908611345 8.23599908611345 8.23599908611345 8.23599908611345 8.…
PLD2 8.23599908611344 10.9035783568733 10.4456667256511 8.23599908611345 8.23599908611345 8.23599908611344 8.23599908611345 8.23599908611344 8.23599908611345 8.23599908611345 8.23599908611345 8.23599908611344 8.23599908611345 8.23599908611345 8.23599908611345 8.23599908611344 8.23599908611345 8.23599908611345 8.23599908611345 8.23599908611345 8.23599908611345 8.23599908611345 8.23599908611345 8.2…
PLD3 8.23599908611344 8.23599908611345 8.23599908611345 8.23599908611345 8.23599908611345 8.23599908611344 8.23599908611345 8.23599908611344 8.23599908611345 8.23599908611345 8.23599908611345 8.23599908611344 11.4075181881396 8.23599908611345 8.23599908611345 8.23599908611344 8.23599908611345 11.9619230415887 12.4372698423993 8.23599908611345 8.23599908611345 8.23599908611345 8.23599908611345 8.2…
PLEC 8.23599908611344 10.6852571527814 11.5671621768636 8.23599908611345 8.23599908611345 8.23599908611344 8.23599908611345 8.23599908611344 11.1371026724908 8.23599908611345 8.23599908611345 8.23599908611344 8.23599908611345 8.23599908611345 12.5831238999639 8.23599908611344 8.23599908611345 8.23599908611345 8.23599908611345 8.23599908611345 8.23599908611345 11.473060476546 10.8260773460599 9.80…
PLEKHM2 8.23599908611344 8.23599908611345 11.1127521880891 8.23599908611345 8.23599908611345 8.23599908611344 8.23599908611345 8.23599908611344 8.23599908611345 8.23599908611345 8.23599908611345 8.23599908611344 8.23599908611345 8.23599908611345 8.23599908611345 10.9508938300762 8.23599908611345 8.23599908611345 8.23599908611345 8.23599908611345 8.23599908611345 8.23599908611345 8.23599908611345 …
PLEKHO1 8.23599908611344 10.4279032186565 8.23599908611345 8.23599908611345 8.23599908611345 8.23599908611344 8.23599908611345 8.23599908611344 8.23599908611345 8.23599908611345 8.23599908611345 8.23599908611344 8.23599908611345 8.23599908611345 8.23599908611345 8.23599908611344 8.23599908611345 8.23599908611345 8.23599908611345 8.23599908611345 8.23599908611345 8.23599908611345 8.23599908611345 …
PLOD1 8.23599908611344 8.23599908611345 8.23599908611345 8.23599908611345 8.23599908611345 8.23599908611344 8.23599908611345 8.23599908611344 8.23599908611345 8.23599908611345 8.23599908611345 8.23599908611344 8.23599908611345 8.23599908611345 8.23599908611345 8.23599908611344 14.543042756118 8.23599908611345 8.23599908611345 8.23599908611345 8.23599908611345 10.2592501111813 8.23599908611345 9.8…
PLXNB1 8.23599908611344 11.093162464594 8.23599908611345 8.23599908611345 8.23599908611345 8.23599908611344 8.23599908611345 8.23599908611344 8.23599908611345 8.23599908611345 8.23599908611345 8.23599908611344 8.23599908611345 8.23599908611345 8.23599908611345 8.23599908611344 8.23599908611345 8.23599908611345 8.23599908611345 8.23599908611345 8.23599908611345 8.23599908611345 8.23599908611345 8.…
PLXND1 8.23599908611344 8.23599908611345 8.23599908611345 8.23599908611345 8.23599908611345 8.23599908611344 8.23599908611345 8.23599908611344 8.23599908611345 13.891135682232 8.23599908611345 8.23599908611344 8.23599908611345 8.23599908611345 12.5831238999639 11.1768319769368 8.23599908611345 8.23599908611345 8.23599908611345 8.23599908611345 8.23599908611345 8.23599908611345 8.23599908611345 9.…
PMEPA1 12.6647911809264 8.23599908611345 8.23599908611345 12.5846850056873 8.23599908611345 8.23599908611344 8.23599908611345 8.23599908611344 12.732115375958 8.23599908611345 8.23599908611345 8.23599908611344 8.23599908611345 8.23599908611345 8.23599908611345 8.23599908611344 8.23599908611345 13.2169013974453 8.23599908611345 8.23599908611345 8.23599908611345 11.473060476546 12.1758472164664 12.…
PMM1 8.23599908611344 10.4279032186565 8.23599908611345 8.23599908611345 11.0655087107032 8.23599908611344 8.23599908611345 8.23599908611344 8.23599908611345 8.23599908611345 8.23599908611345 8.23599908611344 8.23599908611345 8.23599908611345 8.23599908611345 8.23599908611344 8.23599908611345 8.23599908611345 8.23599908611345 8.23599908611345 8.23599908611345 8.23599908611345 8.23599908611345 8.2…
PNN 8.23599908611344 8.23599908611345 8.23599908611345 11.529744331119 8.23599908611345 8.23599908611344 8.23599908611345 8.23599908611344 8.23599908611345 8.23599908611345 8.23599908611345 8.23599908611344 8.23599908611345 8.23599908611345 8.23599908611345 8.23599908611344 8.23599908611345 8.23599908611345 8.23599908611345 8.23599908611345 8.23599908611345 8.23599908611345 8.23599908611345 8.235…
PNPLA6 8.23599908611344 8.23599908611345 8.23599908611345 12.4542450807372 8.23599908611345 8.23599908611344 8.23599908611345 8.23599908611344 8.23599908611345 8.23599908611345 8.23599908611345 8.23599908611344 8.23599908611345 8.23599908611345 8.23599908611345 8.23599908611344 8.23599908611345 8.23599908611345 8.23599908611345 8.23599908611345 8.23599908611345 8.23599908611345 8.23599908611345 8…
POLR2J 8.23599908611344 8.23599908611345 8.23599908611345 8.23599908611345 8.23599908611345 8.23599908611344 8.23599908611345 12.3180597996092 8.23599908611345 8.23599908611345 8.23599908611345 8.23599908611344 8.23599908611345 8.23599908611345 13.0762730274195 11.6977655779261 8.23599908611345 8.23599908611345 8.23599908611345 8.23599908611345 8.23599908611345 8.23599908611345 8.23599908611345 8…
POLR2L 8.23599908611344 8.23599908611345 13.1860903306291 8.23599908611345 8.23599908611345 8.23599908611344 8.23599908611345 8.23599908611344 8.23599908611345 8.23599908611345 8.23599908611345 8.23599908611344 12.0789695420407 8.23599908611345 8.23599908611345 11.6977655779261 8.23599908611345 8.23599908611345 8.23599908611345 8.23599908611345 8.23599908611345 8.23599908611345 11.2669186860845 8…
POMGNT1 8.23599908611344 11.093162464594 8.23599908611345 8.23599908611345 8.23599908611345 8.23599908611344 8.23599908611345 8.23599908611344 8.23599908611345 8.23599908611345 8.23599908611345 8.23599908611344 8.23599908611345 8.23599908611345 8.23599908611345 8.23599908611344 8.23599908611345 8.23599908611345 8.23599908611345 11.0448413967308 11.0448413967308 8.23599908611345 8.23599908611345 1…
POMP 8.23599908611344 10.4279032186565 8.23599908611345 8.23599908611345 8.23599908611345 8.23599908611344 8.23599908611345 8.23599908611344 8.23599908611345 8.23599908611345 8.23599908611345 8.23599908611344 8.23599908611345 8.23599908611345 8.23599908611345 8.23599908611344 8.23599908611345 8.23599908611345 8.23599908611345 8.23599908611345 8.23599908611345 8.23599908611345 8.23599908611345 8.2…
PORCN 8.23599908611344 8.23599908611345 8.23599908611345 8.23599908611345 8.23599908611345 8.23599908611344 8.23599908611345 8.23599908611344 8.23599908611345 8.23599908611345 8.23599908611345 8.23599908611344 8.23599908611345 8.23599908611345 8.23599908611345 10.6828807226447 8.23599908611345 8.23599908611345 8.23599908611345 8.23599908611345 8.23599908611345 8.23599908611345 8.23599908611345 8.…
POSTN 8.23599908611344 8.23599908611345 8.23599908611345 10.8876657910338 8.23599908611345 8.23599908611344 8.23599908611345 8.23599908611344 8.23599908611345 8.23599908611345 8.23599908611345 8.23599908611344 8.23599908611345 8.23599908611345 8.23599908611345 8.23599908611344 8.23599908611345 8.23599908611345 8.23599908611345 8.23599908611345 8.23599908611345 8.23599908611345 8.23599908611345 8.…
PPAP2C 8.23599908611344 8.23599908611345 8.23599908611345 11.9725136830454 8.23599908611345 8.23599908611344 8.23599908611345 8.23599908611344 8.23599908611345 8.23599908611345 8.23599908611345 8.23599908611344 8.23599908611345 8.23599908611345 8.23599908611345 8.23599908611344 8.23599908611345 8.23599908611345 12.0969352631486 8.23599908611345 8.23599908611345 8.23599908611345 8.23599908611345 8…
PPARD 8.23599908611344 10.4279032186565 8.23599908611345 8.23599908611345 8.23599908611345 8.23599908611344 8.23599908611345 8.23599908611344 8.23599908611345 8.23599908611345 8.23599908611345 8.23599908611344 8.23599908611345 8.23599908611345 8.23599908611345 8.23599908611344 8.23599908611345 8.23599908611345 8.23599908611345 8.23599908611345 8.23599908611345 8.23599908611345 8.23599908611345 8.…
PPCS 8.23599908611344 10.1144541134062 8.23599908611345 8.23599908611345 8.23599908611345 8.23599908611344 8.23599908611345 8.23599908611344 8.23599908611345 8.23599908611345 8.23599908611345 8.23599908611344 8.23599908611345 8.23599908611345 8.23599908611345 8.23599908611344 8.23599908611345 8.23599908611345 8.23599908611345 8.23599908611345 8.23599908611345 8.23599908611345 8.23599908611345 8.2…
PPDPF 8.23599908611344 11.5467323168929 8.23599908611345 8.23599908611345 11.7189172445235 8.23599908611344 8.23599908611345 8.23599908611344 8.23599908611345 8.23599908611345 8.23599908611345 8.23599908611344 8.23599908611345 8.23599908611345 8.23599908611345 8.23599908611344 8.23599908611345 8.23599908611345 8.23599908611345 8.23599908611345 8.23599908611345 8.23599908611345 8.23599908611345 11…
PPFIA3 8.23599908611344 8.23599908611345 8.23599908611345 11.2441341235413 8.23599908611345 11.7562015726376 8.23599908611345 8.23599908611344 8.23599908611345 8.23599908611345 8.23599908611345 8.23599908611344 8.23599908611345 8.23599908611345 12.1257763778482 8.23599908611344 8.23599908611345 8.23599908611345 8.23599908611345 8.23599908611345 8.23599908611345 8.23599908611345 8.23599908611345 8…
PPL 8.23599908611344 11.5467323168929 8.23599908611345 8.23599908611345 8.23599908611345 8.23599908611344 8.23599908611345 8.23599908611344 8.23599908611345 8.23599908611345 8.23599908611345 8.23599908611344 8.23599908611345 8.23599908611345 8.23599908611345 8.23599908611344 8.23599908611345 8.23599908611345 8.23599908611345 8.23599908611345 8.23599908611345 8.23599908611345 8.23599908611345 8.23…
PPM1E 8.23599908611344 8.23599908611345 8.23599908611345 8.23599908611345 8.23599908611345 8.23599908611344 8.23599908611345 8.23599908611344 8.23599908611345 8.23599908611345 8.23599908611345 8.23599908611344 8.23599908611345 8.23599908611345 8.23599908611345 9.92582670877733 8.23599908611345 8.23599908611345 8.23599908611345 8.23599908611345 8.23599908611345 8.23599908611345 8.23599908611345 8.…
PPM1G 8.23599908611344 8.23599908611345 8.23599908611345 11.2441341235413 8.23599908611345 8.23599908611344 8.23599908611345 8.23599908611344 8.23599908611345 8.23599908611345 8.23599908611345 8.23599908611344 8.23599908611345 8.23599908611345 8.23599908611345 8.23599908611344 8.23599908611345 8.23599908611345 8.23599908611345 8.23599908611345 8.23599908611345 9.95791453237782 8.23599908611345 9.…
PPP1CA 8.23599908611344 8.23599908611345 8.23599908611345 8.23599908611345 8.23599908611345 12.6919183460255 8.23599908611345 8.23599908611344 11.5030306046264 8.23599908611345 8.23599908611345 8.23599908611344 8.23599908611345 8.23599908611345 12.3724976760727 11.6977655779261 8.23599908611345 12.1686545637116 8.23599908611345 8.23599908611345 8.23599908611345 8.23599908611345 8.23599908611345 8…
PPP1CB 11.9718048211495 10.1144541134062 8.23599908611345 8.23599908611345 8.23599908611345 8.23599908611344 8.23599908611345 11.4008226092745 8.23599908611345 8.23599908611345 8.23599908611345 8.23599908611344 8.23599908611345 8.23599908611345 8.23599908611345 10.9508938300762 8.23599908611345 8.23599908611345 8.23599908611345 8.23599908611345 8.23599908611345 8.23599908611345 10.4334407192358 8…
PPP1R10 8.23599908611344 8.23599908611345 8.23599908611345 8.23599908611345 8.23599908611345 8.23599908611344 8.23599908611345 8.23599908611344 8.23599908611345 8.23599908611345 8.23599908611345 8.23599908611344 8.23599908611345 8.23599908611345 8.23599908611345 12.0796904677101 8.23599908611345 11.9619230415887 8.23599908611345 8.23599908611345 8.23599908611345 8.23599908611345 8.23599908611345 …
PPP1R14B 8.23599908611344 8.23599908611345 8.23599908611345 8.23599908611345 8.23599908611345 8.23599908611344 8.23599908611345 12.0719621441584 8.23599908611345 8.23599908611345 8.23599908611345 8.23599908611344 8.23599908611345 8.23599908611345 8.23599908611345 11.1768319769368 8.23599908611345 8.23599908611345 8.23599908611345 8.23599908611345 8.23599908611345 8.23599908611345 8.23599908611345…
PPP1R37 8.23599908611344 10.6852571527814 8.23599908611345 8.23599908611345 8.23599908611345 8.23599908611344 8.23599908611345 8.23599908611344 8.23599908611345 8.23599908611345 8.23599908611345 8.23599908611344 8.23599908611345 8.23599908611345 8.23599908611345 8.23599908611344 8.23599908611345 8.23599908611345 8.23599908611345 8.23599908611345 8.23599908611345 8.23599908611345 8.23599908611345 …
PPP1R7 8.23599908611344 8.23599908611345 8.23599908611345 11.2441341235413 8.23599908611345 8.23599908611344 8.23599908611345 8.23599908611344 10.6456119451067 8.23599908611345 8.23599908611345 8.23599908611344 8.23599908611345 8.23599908611345 8.23599908611345 8.23599908611344 8.23599908611345 8.23599908611345 11.6506886117034 8.23599908611345 8.23599908611345 8.23599908611345 10.1880799027495 8…
PPP2R1A 8.23599908611344 10.6852571527814 8.23599908611345 11.2441341235413 8.23599908611345 8.23599908611344 8.23599908611345 8.23599908611344 8.23599908611345 8.23599908611345 8.23599908611345 8.23599908611344 10.9004743432874 8.23599908611345 8.23599908611345 8.23599908611344 8.23599908611345 8.23599908611345 8.23599908611345 8.23599908611345 8.23599908611345 8.23599908611345 10.1880799027495 …
PPP2R2D 8.23599908611344 10.9035783568733 8.23599908611345 8.23599908611345 8.23599908611345 8.23599908611344 8.23599908611345 8.23599908611344 11.3316375041672 8.23599908611345 8.23599908611345 8.23599908611344 8.23599908611345 8.23599908611345 8.23599908611345 8.23599908611344 8.23599908611345 8.23599908611345 8.23599908611345 8.23599908611345 8.23599908611345 8.23599908611345 8.23599908611345 …
PPP2R5B 8.23599908611344 8.23599908611345 8.23599908611345 8.23599908611345 8.23599908611345 8.23599908611344 8.23599908611345 8.23599908611344 8.23599908611345 8.23599908611345 8.23599908611345 8.23599908611344 8.23599908611345 8.23599908611345 8.23599908611345 10.9508938300762 8.23599908611345 8.23599908611345 8.23599908611345 8.23599908611345 8.23599908611345 8.23599908611345 8.23599908611345 …
PPP6R2 8.23599908611344 11.093162464594 8.23599908611345 8.23599908611345 8.23599908611345 8.23599908611344 8.23599908611345 8.23599908611344 8.23599908611345 8.23599908611345 8.23599908611345 8.23599908611344 8.23599908611345 8.23599908611345 8.23599908611345 8.23599908611344 8.23599908611345 8.23599908611345 8.23599908611345 8.23599908611345 8.23599908611345 10.2592501111813 8.23599908611345 8.…
PPT2 8.23599908611344 8.23599908611345 8.23599908611345 11.529744331119 8.23599908611345 8.23599908611344 8.23599908611345 8.23599908611344 8.23599908611345 8.23599908611345 8.23599908611345 8.23599908611344 8.23599908611345 8.23599908611345 8.23599908611345 8.23599908611344 8.23599908611345 8.23599908611345 8.23599908611345 8.23599908611345 8.23599908611345 8.23599908611345 8.23599908611345 8.23…
PPWD1 8.23599908611344 8.23599908611345 8.23599908611345 11.529744331119 8.23599908611345 8.23599908611344 8.23599908611345 8.23599908611344 8.23599908611345 8.23599908611345 8.23599908611345 8.23599908611344 8.23599908611345 8.23599908611345 8.23599908611345 8.23599908611344 8.23599908611345 8.23599908611345 8.23599908611345 8.23599908611345 8.23599908611345 8.23599908611345 8.23599908611345 8.2…
PQBP1 11.7302672902917 11.5467323168929 8.23599908611345 8.23599908611345 8.23599908611345 8.23599908611344 8.23599908611345 8.23599908611344 8.23599908611345 8.23599908611345 12.8537010640013 8.23599908611344 8.23599908611345 8.23599908611345 8.23599908611345 8.23599908611344 8.23599908611345 8.23599908611345 8.23599908611345 8.23599908611345 8.23599908611345 8.23599908611345 8.23599908611345 8.…
PRC1 8.23599908611344 9.15611730087894 8.23599908611345 8.23599908611345 8.23599908611345 8.23599908611344 8.23599908611345 8.23599908611344 8.23599908611345 8.23599908611345 8.23599908611345 8.23599908611344 8.23599908611345 8.23599908611345 8.23599908611345 8.23599908611344 8.23599908611345 8.23599908611345 8.23599908611345 8.23599908611345 8.23599908611345 8.23599908611345 8.23599908611345 8.2…
PRCC 8.23599908611344 10.4279032186565 8.23599908611345 8.23599908611345 8.23599908611345 8.23599908611344 8.23599908611345 8.23599908611344 8.23599908611345 8.23599908611345 8.23599908611345 8.23599908611344 8.23599908611345 8.23599908611345 8.23599908611345 8.23599908611344 8.23599908611345 8.23599908611345 8.23599908611345 8.23599908611345 8.23599908611345 8.23599908611345 8.23599908611345 9.4…
PRDX4 11.7302672902917 10.9035783568733 8.23599908611345 8.23599908611345 8.23599908611345 8.23599908611344 13.425006919907 8.23599908611344 10.9121867227956 8.23599908611345 8.23599908611345 8.23599908611344 8.23599908611345 8.23599908611345 8.23599908611345 8.23599908611344 8.23599908611345 8.23599908611345 8.23599908611345 8.23599908611345 8.23599908611345 8.23599908611345 8.23599908611345 8.2…
PRKAA1 8.23599908611344 9.71343845574293 8.23599908611345 10.4131574938946 8.23599908611345 8.23599908611344 8.23599908611345 8.23599908611344 8.23599908611345 8.23599908611345 8.23599908611345 8.23599908611344 8.23599908611345 8.23599908611345 8.23599908611345 9.92582670877733 8.23599908611345 8.23599908611345 8.23599908611345 8.23599908611345 8.23599908611345 8.23599908611345 8.23599908611345 8…
PRKACA 8.23599908611344 10.6852571527814 11.1127521880891 8.23599908611345 8.23599908611345 8.23599908611344 8.23599908611345 8.23599908611344 10.6456119451067 8.23599908611345 8.23599908611345 8.23599908611344 8.23599908611345 8.23599908611345 8.23599908611345 8.23599908611344 8.23599908611345 8.23599908611345 8.23599908611345 8.23599908611345 8.23599908611345 8.23599908611345 10.9884574240539 9…
PRKAR2B 8.23599908611344 8.23599908611345 8.23599908611345 8.23599908611345 8.23599908611345 8.23599908611344 8.23599908611345 8.23599908611344 8.23599908611345 8.23599908611345 8.23599908611345 8.23599908611344 8.23599908611345 8.23599908611345 8.23599908611345 10.3534522113155 8.23599908611345 8.23599908611345 8.23599908611345 8.23599908611345 8.23599908611345 8.23599908611345 8.23599908611345 …
PRKCDBP 8.23599908611344 10.4279032186565 8.23599908611345 8.23599908611345 8.23599908611345 8.23599908611344 8.23599908611345 8.23599908611344 8.23599908611345 8.23599908611345 8.23599908611345 8.23599908611344 8.23599908611345 8.23599908611345 8.23599908611345 8.23599908611344 8.23599908611345 8.23599908611345 8.23599908611345 8.23599908611345 8.23599908611345 8.23599908611345 8.23599908611345 …
PRKCSH 8.23599908611344 10.6852571527814 8.23599908611345 11.529744331119 8.23599908611345 8.23599908611344 8.23599908611345 8.23599908611344 11.6562071025885 8.23599908611345 12.8537010640013 12.9391412117975 8.23599908611345 8.23599908611345 8.23599908611345 8.23599908611344 8.23599908611345 8.23599908611345 8.23599908611345 8.23599908611345 8.23599908611345 8.23599908611345 8.23599908611345 8.…
PRKRIP1 8.23599908611344 10.1144541134062 8.23599908611345 8.23599908611345 8.23599908611345 8.23599908611344 8.23599908611345 8.23599908611344 8.23599908611345 8.23599908611345 8.23599908611345 8.23599908611344 8.23599908611345 8.23599908611345 8.23599908611345 8.23599908611344 8.23599908611345 8.23599908611345 8.23599908611345 8.23599908611345 8.23599908611345 8.23599908611345 8.23599908611345 …
PRKX 8.23599908611344 8.23599908611345 8.23599908611345 11.529744331119 8.23599908611345 8.23599908611344 8.23599908611345 8.23599908611344 8.23599908611345 8.23599908611345 8.23599908611345 8.23599908611344 8.23599908611345 8.23599908611345 8.23599908611345 8.23599908611344 8.23599908611345 8.23599908611345 8.23599908611345 8.23599908611345 8.23599908611345 8.23599908611345 8.23599908611345 8.23…
PRSS8 8.23599908611344 12.2511215694556 12.4236095336801 8.23599908611345 12.0673396700997 8.23599908611344 8.23599908611345 8.23599908611344 11.5030306046264 8.23599908611345 8.23599908611345 13.5055230972771 8.23599908611345 8.23599908611345 12.7668809238614 12.0796904677101 8.23599908611345 13.6892159634554 8.23599908611345 8.23599908611345 8.23599908611345 8.23599908611345 11.3882856605551 10…
PRX 8.23599908611344 10.9035783568733 8.23599908611345 8.23599908611345 8.23599908611345 8.23599908611344 8.23599908611345 8.23599908611344 8.23599908611345 8.23599908611345 8.23599908611345 8.23599908611344 8.23599908611345 8.23599908611345 8.23599908611345 8.23599908611344 8.23599908611345 8.23599908611345 8.23599908611345 8.23599908611345 8.23599908611345 8.23599908611345 8.23599908611345 8.23…
PSAP 8.23599908611344 11.7853286823617 8.23599908611345 8.23599908611345 8.23599908611345 8.23599908611344 8.23599908611345 14.2527149534003 12.3382322167131 8.23599908611345 8.23599908611345 8.23599908611344 12.8815768284589 8.23599908611345 8.23599908611345 12.0796904677101 8.23599908611345 8.23599908611345 13.8601137595706 8.23599908611345 8.23599908611345 12.6229769637247 12.1758472164664 11.…
PSMC3 11.7302672902917 10.4279032186565 8.23599908611345 8.23599908611345 8.23599908611345 8.23599908611344 8.23599908611345 8.23599908611344 8.23599908611345 8.23599908611345 8.23599908611345 8.23599908611344 8.23599908611345 8.23599908611345 8.23599908611345 10.6828807226447 8.23599908611345 8.23599908611345 8.23599908611345 8.23599908611345 8.23599908611345 8.23599908611345 10.4334407192358 8.…
PSMD8 8.23599908611344 8.23599908611345 10.9227305285073 8.23599908611345 8.23599908611345 8.23599908611344 8.23599908611345 12.3180597996092 8.23599908611345 8.23599908611345 8.23599908611345 8.23599908611344 8.23599908611345 8.23599908611345 8.23599908611345 11.9632659304502 8.23599908611345 8.23599908611345 8.23599908611345 8.23599908611345 8.23599908611345 8.23599908611345 8.23599908611345 8.…
PTBP1 8.23599908611344 8.23599908611345 8.23599908611345 8.23599908611345 8.23599908611345 8.23599908611344 8.23599908611345 13.3869243968154 8.23599908611345 13.7247848961992 8.23599908611345 8.23599908611344 8.23599908611345 8.23599908611345 12.7668809238614 8.23599908611344 8.23599908611345 8.23599908611345 8.23599908611345 8.23599908611345 8.23599908611345 8.23599908611345 8.23599908611345 10…
PTCH2 8.23599908611344 8.23599908611345 8.23599908611345 10.4131574938946 8.23599908611345 8.23599908611344 8.23599908611345 8.23599908611344 8.23599908611345 8.23599908611345 8.23599908611345 8.23599908611344 8.23599908611345 8.23599908611345 8.23599908611345 8.23599908611344 8.23599908611345 8.23599908611345 8.23599908611345 8.23599908611345 8.23599908611345 8.23599908611345 8.23599908611345 8.…
PTEN 8.23599908611344 8.23599908611345 8.23599908611345 8.23599908611345 8.23599908611345 8.23599908611344 8.23599908611345 8.23599908611344 8.23599908611345 8.23599908611345 8.23599908611345 8.23599908611344 8.23599908611345 8.23599908611345 8.23599908611345 11.5441161752623 8.23599908611345 8.23599908611345 8.23599908611345 8.23599908611345 8.23599908611345 8.23599908611345 8.23599908611345 8.2…
PTGDS 8.23599908611344 12.1692247411851 8.23599908611345 8.23599908611345 11.5811807379931 8.23599908611344 14.4050960158093 8.23599908611344 11.6562071025885 13.891135682232 8.23599908611345 8.23599908611344 11.9380941812374 8.23599908611345 13.9017111655594 8.23599908611344 8.23599908611345 12.7859602239506 8.23599908611345 8.23599908611345 8.23599908611345 8.23599908611345 8.23599908611345 11.…
PTGES2 8.23599908611344 8.23599908611345 11.1127521880891 8.23599908611345 10.8425054528224 8.23599908611344 13.425006919907 8.23599908611344 8.23599908611345 8.23599908611345 8.23599908611345 8.23599908611344 8.23599908611345 8.23599908611345 8.23599908611345 8.23599908611344 8.23599908611345 8.23599908611345 8.23599908611345 8.23599908611345 8.23599908611345 8.23599908611345 8.23599908611345 8.…
PTGES3 8.23599908611344 11.5467323168929 8.23599908611345 8.23599908611345 8.23599908611345 8.23599908611344 8.23599908611345 8.23599908611344 11.1371026724908 8.23599908611345 8.23599908611345 8.23599908611344 8.23599908611345 8.23599908611345 8.23599908611345 8.23599908611344 8.23599908611345 8.23599908611345 8.23599908611345 8.23599908611345 8.23599908611345 10.2592501111813 10.9884574240539 8…
PTGIS 8.23599908611344 8.23599908611345 8.23599908611345 8.23599908611345 8.23599908611345 8.23599908611344 8.23599908611345 8.23599908611344 8.23599908611345 8.23599908611345 8.23599908611345 8.23599908611344 8.23599908611345 8.23599908611345 8.23599908611345 10.6828807226447 8.23599908611345 8.23599908611345 8.23599908611345 8.23599908611345 8.23599908611345 8.23599908611345 8.23599908611345 8.…
PTGS2 8.23599908611344 10.1144541134062 8.23599908611345 8.23599908611345 8.23599908611345 8.23599908611344 8.23599908611345 8.23599908611344 8.23599908611345 8.23599908611345 8.23599908611345 8.23599908611344 8.23599908611345 8.23599908611345 8.23599908611345 8.23599908611344 8.23599908611345 8.23599908611345 8.23599908611345 10.4389910585648 10.4389910585648 8.23599908611345 8.23599908611345 8.…
PTMA 8.23599908611344 10.6852571527814 8.23599908611345 8.23599908611345 11.7189172445235 8.23599908611344 8.23599908611345 8.23599908611344 10.3183569488146 8.23599908611345 8.23599908611345 8.23599908611344 8.23599908611345 8.23599908611345 8.23599908611345 8.23599908611344 8.23599908611345 8.23599908611345 8.23599908611345 11.0448413967308 11.0448413967308 8.23599908611345 8.23599908611345 9.8…
PTMS 8.23599908611344 10.9035783568733 8.23599908611345 8.23599908611345 8.23599908611345 8.23599908611344 8.23599908611345 8.23599908611344 8.23599908611345 8.23599908611345 8.23599908611345 8.23599908611344 12.6300244064315 14.7782462814535 8.23599908611345 8.23599908611344 8.23599908611345 8.23599908611345 12.2771150676125 11.7983022135656 11.7983022135656 8.23599908611345 8.23599908611345 8.2…
PTPN1 8.23599908611344 10.6852571527814 8.23599908611345 8.23599908611345 8.23599908611345 8.23599908611344 8.23599908611345 8.23599908611344 8.23599908611345 8.23599908611345 8.23599908611345 8.23599908611344 8.23599908611345 8.23599908611345 8.23599908611345 8.23599908611344 8.23599908611345 8.23599908611345 8.23599908611345 8.23599908611345 8.23599908611345 8.23599908611345 8.23599908611345 8.…
PTPN12 8.23599908611344 10.9035783568733 8.23599908611345 8.23599908611345 8.23599908611345 8.23599908611344 8.23599908611345 8.23599908611344 8.23599908611345 8.23599908611345 8.23599908611345 8.23599908611344 8.23599908611345 8.23599908611345 8.23599908611345 8.23599908611344 8.23599908611345 8.23599908611345 8.23599908611345 8.23599908611345 8.23599908611345 8.23599908611345 8.23599908611345 8…
PTPRA 8.23599908611344 10.6852571527814 8.23599908611345 8.23599908611345 8.23599908611345 8.23599908611344 8.23599908611345 8.23599908611344 8.23599908611345 8.23599908611345 8.23599908611345 8.23599908611344 8.23599908611345 8.23599908611345 8.23599908611345 8.23599908611344 8.23599908611345 8.23599908611345 8.23599908611345 8.23599908611345 8.23599908611345 8.23599908611345 8.23599908611345 8.…
PTRF 8.23599908611344 11.9900083889968 8.23599908611345 8.23599908611345 8.23599908611345 8.23599908611344 8.23599908611345 8.23599908611344 8.23599908611345 8.23599908611345 8.23599908611345 8.23599908611344 8.23599908611345 8.23599908611345 8.23599908611345 8.23599908611344 8.23599908611345 8.23599908611345 8.23599908611345 8.23599908611345 8.23599908611345 8.23599908611345 8.23599908611345 10.…
PVRL2 8.23599908611344 8.23599908611345 11.5671621768636 12.5846850056873 8.23599908611345 12.5086338204695 8.23599908611345 8.23599908611344 8.23599908611345 8.23599908611345 8.23599908611345 8.23599908611344 11.6068526932343 8.23599908611345 8.23599908611345 8.23599908611344 8.23599908611345 11.9619230415887 8.23599908611345 8.23599908611345 8.23599908611345 11.0698962286441 8.23599908611345 10…
PYGB 8.23599908611344 10.6852571527814 10.70382859405 8.23599908611345 8.23599908611345 12.052759048847 8.23599908611345 12.3180597996092 8.23599908611345 8.23599908611345 8.23599908611345 8.23599908611344 8.23599908611345 8.23599908611345 8.23599908611345 8.23599908611344 13.8181734468454 8.23599908611345 8.23599908611345 8.23599908611345 8.23599908611345 8.23599908611345 8.23599908611345 9.6367…
RAB11B 8.23599908611344 8.23599908611345 8.23599908611345 11.529744331119 8.23599908611345 8.23599908611344 8.23599908611345 8.23599908611344 8.23599908611345 8.23599908611345 8.23599908611345 8.23599908611344 8.23599908611345 8.23599908611345 8.23599908611345 8.23599908611344 8.23599908611345 11.4304724482242 11.6506886117034 8.23599908611345 8.23599908611345 8.23599908611345 8.23599908611345 9.…
RAB11FIP3 11.7302672902917 8.23599908611345 8.23599908611345 11.529744331119 10.2554029851984 8.23599908611344 8.23599908611345 8.23599908611344 8.23599908611345 8.23599908611345 13.1638283243775 8.23599908611344 8.23599908611345 8.23599908611345 8.23599908611345 8.23599908611344 8.23599908611345 8.23599908611345 8.23599908611345 8.23599908611345 8.23599908611345 8.23599908611345 8.23599908611345…
RAB17 8.23599908611344 10.4279032186565 8.23599908611345 8.23599908611345 8.23599908611345 8.23599908611344 8.23599908611345 8.23599908611344 8.23599908611345 8.23599908611345 8.23599908611345 8.23599908611344 8.23599908611345 8.23599908611345 8.23599908611345 8.23599908611344 8.23599908611345 8.23599908611345 8.23599908611345 8.23599908611345 8.23599908611345 8.23599908611345 8.23599908611345 8.…
RAB25 8.23599908611344 10.9035783568733 8.23599908611345 8.23599908611345 8.23599908611345 8.23599908611344 8.23599908611345 8.23599908611344 8.23599908611345 8.23599908611345 8.23599908611345 8.23599908611344 8.23599908611345 8.23599908611345 8.23599908611345 8.23599908611344 8.23599908611345 8.23599908611345 8.23599908611345 8.23599908611345 8.23599908611345 8.23599908611345 8.23599908611345 8.…
RAB4A 8.23599908611344 10.4279032186565 10.4456667256511 8.23599908611345 8.23599908611345 8.23599908611344 8.23599908611345 8.23599908611344 8.23599908611345 8.23599908611345 8.23599908611345 8.23599908611344 8.23599908611345 8.23599908611345 8.23599908611345 8.23599908611344 8.23599908611345 8.23599908611345 8.23599908611345 8.23599908611345 8.23599908611345 8.23599908611345 8.23599908611345 8.…
RAB6C 8.23599908611344 8.23599908611345 8.23599908611345 8.23599908611345 8.23599908611345 8.23599908611344 8.23599908611345 8.23599908611344 8.23599908611345 8.23599908611345 8.23599908611345 8.23599908611344 8.23599908611345 8.23599908611345 8.23599908611345 9.92582670877733 8.23599908611345 8.23599908611345 8.23599908611345 8.23599908611345 8.23599908611345 8.23599908611345 8.23599908611345 8.…
RAB7A 11.439995595754 8.23599908611345 8.23599908611345 8.23599908611345 8.23599908611345 8.23599908611344 8.23599908611345 8.23599908611344 8.23599908611345 8.23599908611345 8.23599908611345 8.23599908611344 8.23599908611345 8.23599908611345 8.23599908611345 8.23599908611344 13.8181734468454 8.23599908611345 8.23599908611345 8.23599908611345 8.23599908611345 8.23599908611345 8.23599908611345 9.4…
RABAC1 13.0277613987186 8.23599908611345 8.23599908611345 8.23599908611345 8.23599908611345 8.23599908611344 8.23599908611345 12.8743448989837 8.23599908611345 8.23599908611345 8.23599908611345 14.0244834957325 12.0789695420407 8.23599908611345 8.23599908611345 12.5523289988203 8.23599908611345 8.23599908611345 8.23599908611345 8.23599908611345 8.23599908611345 8.23599908611345 8.23599908611345 1…
RABL6 8.23599908611344 8.23599908611345 8.23599908611345 8.23599908611345 8.23599908611345 8.23599908611344 8.23599908611345 8.23599908611344 8.23599908611345 8.23599908611345 8.23599908611345 8.23599908611344 8.23599908611345 8.23599908611345 8.23599908611345 8.23599908611344 8.23599908611345 8.23599908611345 8.23599908611345 8.23599908611345 8.23599908611345 8.23599908611345 8.23599908611345 8.…
RAD1 8.23599908611344 8.23599908611345 8.23599908611345 8.23599908611345 8.23599908611345 8.23599908611344 8.23599908611345 8.23599908611344 8.23599908611345 8.23599908611345 8.23599908611345 8.23599908611344 8.23599908611345 8.23599908611345 8.23599908611345 10.3534522113155 8.23599908611345 8.23599908611345 8.23599908611345 8.23599908611345 8.23599908611345 8.23599908611345 8.23599908611345 8.2…
RADIL 8.23599908611344 8.23599908611345 8.23599908611345 8.23599908611345 8.23599908611345 8.23599908611344 8.23599908611345 8.23599908611344 8.23599908611345 8.23599908611345 8.23599908611345 8.23599908611344 8.23599908611345 8.23599908611345 8.23599908611345 12.1874171652612 8.23599908611345 8.23599908611345 8.23599908611345 8.23599908611345 8.23599908611345 8.23599908611345 8.23599908611345 8.…
RALGAPA1 8.23599908611344 8.23599908611345 8.23599908611345 8.23599908611345 8.23599908611345 8.23599908611344 8.23599908611345 8.23599908611344 8.23599908611345 8.23599908611345 8.23599908611345 8.23599908611344 8.23599908611345 8.23599908611345 8.23599908611345 8.23599908611344 8.23599908611345 8.23599908611345 8.23599908611345 8.23599908611345 8.23599908611345 8.23599908611345 8.23599908611345…
RALY 8.23599908611344 8.23599908611345 8.23599908611345 8.23599908611345 8.23599908611345 12.5086338204695 8.23599908611345 8.23599908611344 8.23599908611345 8.23599908611345 8.23599908611345 8.23599908611344 8.23599908611345 8.23599908611345 8.23599908611345 11.3721306419082 8.23599908611345 8.23599908611345 8.23599908611345 8.23599908611345 8.23599908611345 11.3507774568252 8.23599908611345 8.2…
RAMP1 8.23599908611344 12.4721401188455 8.23599908611345 8.23599908611345 8.23599908611345 13.0006387890726 8.23599908611345 8.23599908611344 8.23599908611345 8.23599908611345 8.23599908611345 8.23599908611344 8.23599908611345 8.23599908611345 8.23599908611345 8.23599908611344 8.23599908611345 8.23599908611345 8.23599908611345 8.23599908611345 8.23599908611345 8.23599908611345 8.23599908611345 9.…
RAMP3 8.23599908611344 8.23599908611345 8.23599908611345 8.23599908611345 8.23599908611345 8.23599908611344 8.23599908611345 8.23599908611344 8.23599908611345 8.23599908611345 8.23599908611345 8.23599908611344 8.23599908611345 8.23599908611345 8.23599908611345 8.23599908611344 8.23599908611345 8.23599908611345 8.23599908611345 8.23599908611345 8.23599908611345 8.23599908611345 8.23599908611345 8.…
RARA 8.23599908611344 8.23599908611345 8.23599908611345 8.23599908611345 8.23599908611345 8.23599908611344 8.23599908611345 8.23599908611344 8.23599908611345 8.23599908611345 8.23599908611345 8.23599908611344 8.23599908611345 8.23599908611345 8.23599908611345 10.6828807226447 8.23599908611345 8.23599908611345 8.23599908611345 8.23599908611345 8.23599908611345 8.23599908611345 8.23599908611345 9.4…
RARRES2 8.23599908611344 11.5467323168929 8.23599908611345 8.23599908611345 8.23599908611345 8.23599908611344 8.23599908611345 8.23599908611344 11.3316375041672 8.23599908611345 8.23599908611345 13.340265732289 8.23599908611345 8.23599908611345 8.23599908611345 8.23599908611344 8.23599908611345 8.23599908611345 8.23599908611345 8.23599908611345 8.23599908611345 8.23599908611345 8.23599908611345 8…
RASA2 8.23599908611344 8.23599908611345 8.23599908611345 8.23599908611345 8.23599908611345 8.23599908611344 8.23599908611345 8.23599908611344 8.23599908611345 8.23599908611345 8.23599908611345 8.23599908611344 8.23599908611345 8.23599908611345 8.23599908611345 10.3534522113155 8.23599908611345 8.23599908611345 8.23599908611345 8.23599908611345 8.23599908611345 8.23599908611345 8.23599908611345 8.…
RASD1 8.23599908611344 8.23599908611345 8.23599908611345 8.23599908611345 8.23599908611345 8.23599908611344 8.23599908611345 8.23599908611344 8.23599908611345 8.23599908611345 8.23599908611345 13.5055230972771 8.23599908611345 8.23599908611345 8.23599908611345 8.23599908611344 8.23599908611345 8.23599908611345 8.23599908611345 11.7983022135656 11.7983022135656 12.7249584196425 8.23599908611345 11…
RBBP5 8.23599908611344 9.71343845574293 8.23599908611345 8.23599908611345 8.23599908611345 8.23599908611344 8.23599908611345 8.23599908611344 8.23599908611345 8.23599908611345 8.23599908611345 8.23599908611344 8.23599908611345 8.23599908611345 8.23599908611345 8.23599908611344 8.23599908611345 8.23599908611345 8.23599908611345 8.23599908611345 8.23599908611345 8.23599908611345 8.23599908611345 8.…
RBFOX2 8.23599908611344 8.23599908611345 8.23599908611345 8.23599908611345 8.23599908611345 8.23599908611344 8.23599908611345 8.23599908611344 8.23599908611345 8.23599908611345 8.23599908611345 8.23599908611344 8.23599908611345 8.23599908611345 8.23599908611345 8.23599908611344 8.23599908611345 8.23599908611345 8.23599908611345 8.23599908611345 8.23599908611345 8.23599908611345 8.23599908611345 8…
RBM14-RBM4 8.23599908611344 8.23599908611345 8.23599908611345 8.23599908611345 8.23599908611345 8.23599908611344 8.23599908611345 8.23599908611344 8.23599908611345 8.23599908611345 8.23599908611345 8.23599908611344 8.23599908611345 8.23599908611345 8.23599908611345 10.6828807226447 8.23599908611345 8.23599908611345 8.23599908611345 8.23599908611345 8.23599908611345 8.23599908611345 8.235999086113…
RBM20 8.23599908611344 8.23599908611345 8.23599908611345 11.7680487384329 8.23599908611345 8.23599908611344 8.23599908611345 8.23599908611344 8.23599908611345 8.23599908611345 8.23599908611345 8.23599908611344 8.23599908611345 8.23599908611345 8.23599908611345 8.23599908611344 8.23599908611345 8.23599908611345 8.23599908611345 8.23599908611345 8.23599908611345 8.23599908611345 8.23599908611345 8.…
RCN2 8.23599908611344 8.23599908611345 8.23599908611345 8.23599908611345 8.23599908611345 8.23599908611344 8.23599908611345 8.23599908611344 8.23599908611345 8.23599908611345 8.23599908611345 8.23599908611344 8.23599908611345 8.23599908611345 8.23599908611345 8.23599908611344 8.23599908611345 8.23599908611345 8.23599908611345 8.23599908611345 8.23599908611345 8.23599908611345 8.23599908611345 8.2…
RCOR1 8.23599908611344 8.23599908611345 8.23599908611345 8.23599908611345 8.23599908611345 8.23599908611344 8.23599908611345 8.23599908611344 8.23599908611345 8.23599908611345 8.23599908611345 8.23599908611344 8.23599908611345 8.23599908611345 8.23599908611345 10.3534522113155 8.23599908611345 8.23599908611345 8.23599908611345 8.23599908611345 8.23599908611345 8.23599908611345 8.23599908611345 8.…
RCOR3 8.23599908611344 8.23599908611345 8.23599908611345 8.23599908611345 8.23599908611345 8.23599908611344 8.23599908611345 8.23599908611344 8.23599908611345 8.23599908611345 8.23599908611345 8.23599908611344 8.23599908611345 8.23599908611345 8.23599908611345 8.23599908611344 8.23599908611345 8.23599908611345 8.23599908611345 8.23599908611345 8.23599908611345 8.23599908611345 8.23599908611345 8.…
REEP4 8.23599908611344 10.1144541134062 8.23599908611345 8.23599908611345 8.23599908611345 8.23599908611344 8.23599908611345 8.23599908611344 8.23599908611345 8.23599908611345 8.23599908611345 8.23599908611344 8.23599908611345 8.23599908611345 8.23599908611345 8.23599908611344 8.23599908611345 8.23599908611345 8.23599908611345 8.23599908611345 8.23599908611345 8.23599908611345 8.23599908611345 8.…
REEP6 8.23599908611344 8.23599908611345 8.23599908611345 12.5846850056873 8.23599908611345 8.23599908611344 8.23599908611345 8.23599908611344 8.23599908611345 8.23599908611345 8.23599908611345 8.23599908611344 8.23599908611345 8.23599908611345 8.23599908611345 8.23599908611344 8.23599908611345 8.23599908611345 8.23599908611345 8.23599908611345 8.23599908611345 8.23599908611345 8.23599908611345 9.…
REXO2 8.23599908611344 8.23599908611345 10.4456667256511 8.23599908611345 8.23599908611345 8.23599908611344 8.23599908611345 8.23599908611344 8.23599908611345 8.23599908611345 8.23599908611345 8.23599908611344 8.23599908611345 8.23599908611345 8.23599908611345 10.9508938300762 8.23599908611345 8.23599908611345 8.23599908611345 8.23599908611345 8.23599908611345 8.23599908611345 8.23599908611345 8.…
RFWD2 8.23599908611344 8.23599908611345 8.23599908611345 8.23599908611345 8.23599908611345 8.23599908611344 8.23599908611345 8.23599908611344 8.23599908611345 8.23599908611345 8.23599908611345 8.23599908611344 8.23599908611345 8.23599908611345 8.23599908611345 8.23599908611344 8.23599908611345 8.23599908611345 8.23599908611345 8.23599908611345 8.23599908611345 8.23599908611345 8.23599908611345 8.…
RGS3 12.6647911809264 8.23599908611345 8.23599908611345 8.23599908611345 10.5786154410984 8.23599908611344 8.23599908611345 8.23599908611344 8.23599908611345 8.23599908611345 13.4189415373545 8.23599908611344 8.23599908611345 8.23599908611345 8.23599908611345 10.9508938300762 8.23599908611345 8.23599908611345 12.2771150676125 8.23599908611345 8.23599908611345 8.23599908611345 8.23599908611345 8.2…
RHBDD2 8.23599908611344 8.23599908611345 8.23599908611345 8.23599908611345 8.23599908611345 8.23599908611344 8.23599908611345 8.23599908611344 8.23599908611345 8.23599908611345 8.23599908611345 8.23599908611344 8.23599908611345 8.23599908611345 8.23599908611345 8.23599908611344 8.23599908611345 8.23599908611345 8.23599908611345 8.23599908611345 8.23599908611345 8.23599908611345 10.6430752633952 1…
RHOB 8.23599908611344 11.093162464594 11.9122081102601 8.23599908611345 8.23599908611345 8.23599908611344 8.23599908611345 8.23599908611344 11.5030306046264 8.23599908611345 8.23599908611345 8.23599908611344 11.7819592227804 8.23599908611345 8.23599908611345 8.23599908611344 8.23599908611345 8.23599908611345 8.23599908611345 8.23599908611345 8.23599908611345 8.23599908611345 8.23599908611345 8.23…
RHOT2 8.23599908611344 8.23599908611345 8.23599908611345 8.23599908611345 8.23599908611345 8.23599908611344 8.23599908611345 11.7750721021371 8.23599908611345 8.23599908611345 8.23599908611345 8.23599908611344 8.23599908611345 8.23599908611345 8.23599908611345 10.9508938300762 8.23599908611345 11.4304724482242 8.23599908611345 8.23599908611345 8.23599908611345 8.23599908611345 11.1343960395828 10…
RHPN1 8.23599908611344 8.23599908611345 8.23599908611345 8.23599908611345 8.23599908611345 8.23599908611344 8.23599908611345 8.23599908611344 10.6456119451067 13.0658622154318 8.23599908611345 8.23599908611344 11.1761580063954 8.23599908611345 8.23599908611345 11.1768319769368 8.23599908611345 8.23599908611345 8.23599908611345 8.23599908611345 8.23599908611345 8.23599908611345 8.23599908611345 8.…
RILP 11.7302672902917 10.6852571527814 8.23599908611345 8.23599908611345 8.23599908611345 8.23599908611344 8.23599908611345 8.23599908611344 8.23599908611345 8.23599908611345 8.23599908611345 13.1535997963949 8.23599908611345 8.23599908611345 8.23599908611345 8.23599908611344 8.23599908611345 8.23599908611345 8.23599908611345 8.23599908611345 8.23599908611345 8.23599908611345 8.23599908611345 8.2…
RIN1 8.23599908611344 8.23599908611345 8.23599908611345 8.23599908611345 8.23599908611345 8.23599908611344 8.23599908611345 8.23599908611344 8.23599908611345 8.23599908611345 8.23599908611345 8.23599908611344 8.23599908611345 8.23599908611345 12.1257763778482 8.23599908611344 8.23599908611345 8.23599908611345 8.23599908611345 8.23599908611345 8.23599908611345 8.23599908611345 8.23599908611345 8.2…
RIN2 8.23599908611344 8.23599908611345 8.23599908611345 8.23599908611345 8.23599908611345 8.23599908611344 8.23599908611345 8.23599908611344 8.23599908611345 8.23599908611345 8.23599908611345 8.23599908611344 8.23599908611345 8.23599908611345 8.23599908611345 10.3534522113155 8.23599908611345 8.23599908611345 8.23599908611345 8.23599908611345 8.23599908611345 8.23599908611345 8.23599908611345 8.2…
RIN3 8.23599908611344 11.2607022132851 8.23599908611345 8.23599908611345 8.23599908611345 8.23599908611344 8.23599908611345 8.23599908611344 11.1371026724908 8.23599908611345 8.23599908611345 8.23599908611344 8.23599908611345 8.23599908611345 8.23599908611345 8.23599908611344 8.23599908611345 8.23599908611345 8.23599908611345 8.23599908611345 8.23599908611345 8.23599908611345 8.23599908611345 8.2…
RING1 8.23599908611344 8.23599908611345 8.23599908611345 8.23599908611345 8.23599908611345 8.23599908611344 8.23599908611345 8.23599908611344 10.6456119451067 8.23599908611345 8.23599908611345 8.23599908611344 8.23599908611345 8.23599908611345 8.23599908611345 10.3534522113155 8.23599908611345 8.23599908611345 8.23599908611345 8.23599908611345 8.23599908611345 8.23599908611345 8.23599908611345 8.…
RIPK1 8.23599908611344 10.6852571527814 8.23599908611345 8.23599908611345 8.23599908611345 8.23599908611344 8.23599908611345 8.23599908611344 8.23599908611345 8.23599908611345 8.23599908611345 8.23599908611344 8.23599908611345 8.23599908611345 8.23599908611345 8.23599908611344 8.23599908611345 8.23599908611345 8.23599908611345 8.23599908611345 8.23599908611345 8.23599908611345 8.23599908611345 8.…
RNF11 8.23599908611344 10.4279032186565 8.23599908611345 8.23599908611345 8.23599908611345 13.5678008681052 8.23599908611345 8.23599908611344 8.23599908611345 8.23599908611345 8.23599908611345 8.23599908611344 8.23599908611345 8.23599908611345 8.23599908611345 8.23599908611344 8.23599908611345 8.23599908611345 8.23599908611345 8.23599908611345 8.23599908611345 8.23599908611345 8.23599908611345 8.…
RNF138 8.23599908611344 8.23599908611345 8.23599908611345 9.7013516409751 8.23599908611345 8.23599908611344 8.23599908611345 8.23599908611344 8.23599908611345 8.23599908611345 8.23599908611345 8.23599908611344 8.23599908611345 8.23599908611345 8.23599908611345 8.23599908611344 8.23599908611345 8.23599908611345 8.23599908611345 8.23599908611345 8.23599908611345 8.23599908611345 8.23599908611345 8.…
RNF26 8.23599908611344 8.23599908611345 8.23599908611345 8.23599908611345 8.23599908611345 8.23599908611344 8.23599908611345 8.23599908611344 8.23599908611345 8.23599908611345 8.23599908611345 8.23599908611344 8.23599908611345 8.23599908611345 8.23599908611345 8.23599908611344 8.23599908611345 8.23599908611345 8.23599908611345 8.23599908611345 8.23599908611345 8.23599908611345 8.23599908611345 8.…
RNH1 8.23599908611344 10.6852571527814 11.1127521880891 8.23599908611345 10.8425054528224 11.7562015726376 8.23599908611345 8.23599908611344 8.23599908611345 8.23599908611345 8.23599908611345 8.23599908611344 10.9004743432874 8.23599908611345 8.23599908611345 8.23599908611344 8.23599908611345 8.23599908611345 8.23599908611345 8.23599908611345 8.23599908611345 8.23599908611345 8.23599908611345 10.…
RNPC3 8.23599908611344 10.1144541134062 8.23599908611345 8.23599908611345 8.23599908611345 8.23599908611344 8.23599908611345 8.23599908611344 8.23599908611345 8.23599908611345 8.23599908611345 8.23599908611344 8.23599908611345 8.23599908611345 8.23599908611345 8.23599908611344 8.23599908611345 8.23599908611345 8.23599908611345 8.23599908611345 8.23599908611345 8.23599908611345 8.23599908611345 8.…
ROMO1 12.5202116936031 8.23599908611345 11.1127521880891 8.23599908611345 8.23599908611345 8.23599908611344 13.6126999744649 8.23599908611344 8.23599908611345 8.23599908611345 8.23599908611345 8.23599908611344 8.23599908611345 8.23599908611345 8.23599908611345 8.23599908611344 8.23599908611345 8.23599908611345 8.23599908611345 8.23599908611345 8.23599908611345 11.9650026502051 8.23599908611345 10…
ROPN1B 8.23599908611344 8.23599908611345 8.23599908611345 9.7013516409751 8.23599908611345 8.23599908611344 8.23599908611345 8.23599908611344 8.23599908611345 8.23599908611345 8.23599908611345 8.23599908611344 8.23599908611345 8.23599908611345 8.23599908611345 8.23599908611344 8.23599908611345 8.23599908611345 8.23599908611345 8.23599908611345 8.23599908611345 8.23599908611345 8.23599908611345 8.…
RP11-105N14.3 8.23599908611344 8.23599908611345 8.23599908611345 8.23599908611345 8.23599908611345 8.23599908611344 8.23599908611345 8.23599908611344 8.23599908611345 8.23599908611345 8.23599908611345 8.23599908611344 8.23599908611345 8.23599908611345 8.23599908611345 8.23599908611344 8.23599908611345 8.23599908611345 8.23599908611345 8.23599908611345 8.23599908611345 8.23599908611345 8.235999086…
RP11-116D17.5 8.23599908611344 8.23599908611345 8.23599908611345 8.23599908611345 8.23599908611345 8.23599908611344 8.23599908611345 8.23599908611344 8.23599908611345 8.23599908611345 8.23599908611345 8.23599908611344 8.23599908611345 8.23599908611345 8.23599908611345 8.23599908611344 8.23599908611345 8.23599908611345 8.23599908611345 8.23599908611345 8.23599908611345 8.23599908611345 8.235999086…
RP11-166B2.1 8.23599908611344 8.23599908611345 8.23599908611345 8.23599908611345 8.23599908611345 8.23599908611344 8.23599908611345 8.23599908611344 8.23599908611345 8.23599908611345 8.23599908611345 8.23599908611344 8.23599908611345 8.23599908611345 8.23599908611345 11.3721306419082 8.23599908611345 8.23599908611345 8.23599908611345 8.23599908611345 8.23599908611345 8.23599908611345 8.2359990861…
RP11-31F15.2 8.23599908611344 8.23599908611345 8.23599908611345 12.1515654274537 8.23599908611345 8.23599908611344 8.23599908611345 8.23599908611344 8.23599908611345 8.23599908611345 8.23599908611345 8.23599908611344 8.23599908611345 8.23599908611345 8.23599908611345 8.23599908611344 8.23599908611345 8.23599908611345 8.23599908611345 8.23599908611345 8.23599908611345 8.23599908611345 8.2359990861…
RP11-326L9.1 8.23599908611344 8.23599908611345 8.23599908611345 8.23599908611345 8.23599908611345 8.23599908611344 8.23599908611345 8.23599908611344 8.23599908611345 8.23599908611345 8.23599908611345 8.23599908611344 8.23599908611345 8.23599908611345 8.23599908611345 8.23599908611344 8.23599908611345 8.23599908611345 8.23599908611345 8.23599908611345 8.23599908611345 8.23599908611345 8.2359990861…
RP11-35N6.1 8.23599908611344 8.23599908611345 8.23599908611345 8.23599908611345 8.23599908611345 8.23599908611344 8.23599908611345 8.23599908611344 8.23599908611345 8.23599908611345 8.23599908611345 8.23599908611344 8.23599908611345 8.23599908611345 8.23599908611345 9.31535382732789 8.23599908611345 8.23599908611345 8.23599908611345 8.23599908611345 8.23599908611345 8.23599908611345 8.23599908611…
RP11-548L20.1 8.23599908611344 8.23599908611345 8.23599908611345 8.23599908611345 8.23599908611345 8.23599908611344 8.23599908611345 8.23599908611344 8.23599908611345 8.23599908611345 8.23599908611345 8.23599908611344 8.23599908611345 8.23599908611345 8.23599908611345 8.23599908611344 8.23599908611345 8.23599908611345 8.23599908611345 8.23599908611345 8.23599908611345 8.23599908611345 8.235999086…
RP11-553L6.5 8.23599908611344 8.23599908611345 8.23599908611345 11.529744331119 8.23599908611345 8.23599908611344 8.23599908611345 8.23599908611344 8.23599908611345 8.23599908611345 8.23599908611345 8.23599908611344 8.23599908611345 8.23599908611345 8.23599908611345 8.23599908611344 8.23599908611345 8.23599908611345 8.23599908611345 8.23599908611345 8.23599908611345 8.23599908611345 8.23599908611…
RP11-571L19.8 8.23599908611344 9.15611730087894 8.23599908611345 8.23599908611345 8.23599908611345 8.23599908611344 8.23599908611345 8.23599908611344 8.23599908611345 8.23599908611345 8.23599908611345 8.23599908611344 8.23599908611345 8.23599908611345 8.23599908611345 8.23599908611344 8.23599908611345 8.23599908611345 8.23599908611345 8.23599908611345 8.23599908611345 8.23599908611345 8.235999086…
RP11-6F2.5 8.23599908611344 8.23599908611345 8.23599908611345 9.7013516409751 8.23599908611345 8.23599908611344 8.23599908611345 8.23599908611344 8.23599908611345 8.23599908611345 8.23599908611345 8.23599908611344 8.23599908611345 8.23599908611345 8.23599908611345 8.23599908611344 8.23599908611345 8.23599908611345 8.23599908611345 8.23599908611345 8.23599908611345 8.23599908611345 8.2359990861134…
RP11-803D5.4 8.23599908611344 8.23599908611345 8.23599908611345 8.23599908611345 8.23599908611345 8.23599908611344 8.23599908611345 8.23599908611344 8.23599908611345 8.23599908611345 8.23599908611345 8.23599908611344 8.23599908611345 8.23599908611345 8.23599908611345 10.6828807226447 8.23599908611345 8.23599908611345 8.23599908611345 8.23599908611345 8.23599908611345 8.23599908611345 8.2359990861…
RP11-955H22.3 8.23599908611344 8.23599908611345 8.23599908611345 8.23599908611345 8.23599908611345 8.23599908611344 8.23599908611345 8.23599908611344 8.23599908611345 8.23599908611345 8.23599908611345 8.23599908611344 8.23599908611345 8.23599908611345 8.23599908611345 8.23599908611344 8.23599908611345 8.23599908611345 8.23599908611345 8.23599908611345 8.23599908611345 8.23599908611345 8.235999086…
RP4-794I6.4 8.23599908611344 11.093162464594 8.23599908611345 8.23599908611345 8.23599908611345 8.23599908611344 8.23599908611345 8.23599908611344 8.23599908611345 8.23599908611345 8.23599908611345 8.23599908611344 8.23599908611345 8.23599908611345 8.23599908611345 8.23599908611344 8.23599908611345 8.23599908611345 8.23599908611345 8.23599908611345 8.23599908611345 8.23599908611345 8.235999086113…
RPN2 8.23599908611344 8.23599908611345 8.23599908611345 8.23599908611345 8.23599908611345 8.23599908611344 8.23599908611345 8.23599908611344 10.6456119451067 8.23599908611345 8.23599908611345 8.23599908611344 8.23599908611345 8.23599908611345 8.23599908611345 11.8366146859949 8.23599908611345 8.23599908611345 8.23599908611345 8.23599908611345 8.23599908611345 10.2592501111813 8.23599908611345 9.6…
RPP25 8.23599908611344 8.23599908611345 8.23599908611345 8.23599908611345 8.23599908611345 8.23599908611344 8.23599908611345 8.23599908611344 8.23599908611345 8.23599908611345 8.23599908611345 8.23599908611344 8.23599908611345 8.23599908611345 8.23599908611345 9.92582670877733 8.23599908611345 8.23599908611345 8.23599908611345 8.23599908611345 8.23599908611345 8.23599908611345 8.23599908611345 8.…
RRAS2 8.23599908611344 8.23599908611345 8.23599908611345 8.23599908611345 8.23599908611345 8.23599908611344 8.23599908611345 8.23599908611344 8.23599908611345 8.23599908611345 8.23599908611345 8.23599908611344 8.23599908611345 8.23599908611345 8.23599908611345 8.23599908611344 8.23599908611345 8.23599908611345 8.23599908611345 8.23599908611345 8.23599908611345 8.23599908611345 8.23599908611345 8.…
RRBP1 8.23599908611344 11.7853286823617 12.1035324732649 8.23599908611345 11.4288928367116 8.23599908611344 8.23599908611345 8.23599908611344 8.23599908611345 8.23599908611345 8.23599908611345 8.23599908611344 8.23599908611345 8.23599908611345 8.23599908611345 8.23599908611344 8.23599908611345 8.23599908611345 8.23599908611345 8.23599908611345 8.23599908611345 8.23599908611345 8.23599908611345 12…
RRM2B 8.23599908611344 8.23599908611345 8.23599908611345 8.23599908611345 8.23599908611345 8.23599908611344 8.23599908611345 8.23599908611344 8.23599908611345 8.23599908611345 8.23599908611345 8.23599908611344 8.23599908611345 8.23599908611345 8.23599908611345 10.3534522113155 8.23599908611345 8.23599908611345 8.23599908611345 8.23599908611345 8.23599908611345 8.23599908611345 8.23599908611345 8.…
RRP7A 8.23599908611344 8.23599908611345 8.23599908611345 13.2673752877468 8.23599908611345 8.23599908611344 8.23599908611345 8.23599908611344 8.23599908611345 8.23599908611345 8.23599908611345 8.23599908611344 11.9380941812374 8.23599908611345 12.7668809238614 8.23599908611344 8.23599908611345 8.23599908611345 12.2771150676125 8.23599908611345 8.23599908611345 11.2171617409716 8.23599908611345 11…
RSL24D1 8.23599908611344 8.23599908611345 10.9227305285073 8.23599908611345 8.23599908611345 8.23599908611344 8.23599908611345 8.23599908611344 8.23599908611345 8.23599908611345 8.23599908611345 8.23599908611344 8.23599908611345 8.23599908611345 8.23599908611345 8.23599908611344 8.23599908611345 8.23599908611345 8.23599908611345 8.23599908611345 8.23599908611345 8.23599908611345 8.23599908611345 …
RTCB 8.23599908611344 8.23599908611345 8.23599908611345 11.2441341235413 8.23599908611345 8.23599908611344 8.23599908611345 8.23599908611344 8.23599908611345 8.23599908611345 8.23599908611345 8.23599908611344 8.23599908611345 8.23599908611345 8.23599908611345 8.23599908611344 8.23599908611345 8.23599908611345 8.23599908611345 8.23599908611345 8.23599908611345 8.23599908611345 8.23599908611345 8.2…
RUNX1 8.23599908611344 10.4279032186565 8.23599908611345 8.23599908611345 8.23599908611345 8.23599908611344 8.23599908611345 8.23599908611344 8.23599908611345 8.23599908611345 8.23599908611345 8.23599908611344 8.23599908611345 8.23599908611345 8.23599908611345 8.23599908611344 8.23599908611345 8.23599908611345 8.23599908611345 8.23599908611345 8.23599908611345 8.23599908611345 8.23599908611345 8.…
S100A4 8.23599908611344 8.23599908611345 8.23599908611345 10.8876657910338 8.23599908611345 8.23599908611344 8.23599908611345 8.23599908611344 8.23599908611345 8.23599908611345 8.23599908611345 12.381608505503 8.23599908611345 8.23599908611345 8.23599908611345 8.23599908611344 8.23599908611345 8.23599908611345 11.3621914881557 8.23599908611345 8.23599908611345 8.23599908611345 8.23599908611345 9.…
SARAF 8.23599908611344 8.23599908611345 11.2806334498132 10.8876657910338 10.2554029851984 11.7562015726376 8.23599908611345 8.23599908611344 8.23599908611345 8.23599908611345 8.23599908611345 8.23599908611344 11.6068526932343 12.0609021816486 8.23599908611345 8.23599908611344 8.23599908611345 8.23599908611345 8.23599908611345 8.23599908611345 8.23599908611345 8.23599908611345 8.23599908611345 8.…
SAT1 8.23599908611344 11.093162464594 8.23599908611345 8.23599908611345 8.23599908611345 8.23599908611344 8.23599908611345 8.23599908611344 8.23599908611345 8.23599908611345 8.23599908611345 8.23599908611344 8.23599908611345 8.23599908611345 8.23599908611345 8.23599908611344 8.23599908611345 8.23599908611345 8.23599908611345 10.773488111172 10.773488111172 8.23599908611345 10.6430752633952 8.2359…
SBF1 8.23599908611344 8.23599908611345 8.23599908611345 8.23599908611345 8.23599908611345 8.23599908611344 8.23599908611345 8.23599908611344 8.23599908611345 8.23599908611345 8.23599908611345 8.23599908611344 8.23599908611345 8.23599908611345 8.23599908611345 8.23599908611344 8.23599908611345 8.23599908611345 8.23599908611345 8.23599908611345 8.23599908611345 8.23599908611345 8.23599908611345 8.2…
SBNO2 8.23599908611344 11.093162464594 8.23599908611345 8.23599908611345 8.23599908611345 8.23599908611344 8.23599908611345 8.23599908611344 8.23599908611345 8.23599908611345 8.23599908611345 8.23599908611344 8.23599908611345 8.23599908611345 8.23599908611345 8.23599908611344 8.23599908611345 8.23599908611345 8.23599908611345 8.23599908611345 8.23599908611345 8.23599908611345 8.23599908611345 8.2…
SCAMP2 8.23599908611344 10.6852571527814 8.23599908611345 8.23599908611345 8.23599908611345 8.23599908611344 8.23599908611345 8.23599908611344 8.23599908611345 8.23599908611345 8.23599908611345 8.23599908611344 8.23599908611345 8.23599908611345 8.23599908611345 8.23599908611344 8.23599908611345 8.23599908611345 8.23599908611345 8.23599908611345 8.23599908611345 8.23599908611345 8.23599908611345 1…
SCAND1 8.23599908611344 11.093162464594 11.5671621768636 8.23599908611345 8.23599908611345 8.23599908611344 8.23599908611345 8.23599908611344 8.23599908611345 8.23599908611345 8.23599908611345 8.23599908611344 12.6300244064315 13.223915627421 8.23599908611345 11.9632659304502 8.23599908611345 8.23599908611345 8.23599908611345 8.23599908611345 8.23599908611345 8.23599908611345 8.23599908611345 10.…
SCARB1 8.23599908611344 8.23599908611345 8.23599908611345 8.23599908611345 8.23599908611345 8.23599908611344 8.23599908611345 8.23599908611344 8.23599908611345 8.23599908611345 8.23599908611345 8.23599908611344 8.23599908611345 8.23599908611345 8.23599908611345 10.9508938300762 8.23599908611345 8.23599908611345 8.23599908611345 10.773488111172 10.773488111172 8.23599908611345 8.23599908611345 8.2…
SCML1 8.23599908611344 8.23599908611345 8.23599908611345 8.23599908611345 8.23599908611345 8.23599908611344 8.23599908611345 8.23599908611344 8.23599908611345 8.23599908611345 8.23599908611345 8.23599908611344 8.23599908611345 8.23599908611345 8.23599908611345 8.23599908611344 8.23599908611345 8.23599908611345 8.23599908611345 8.23599908611345 8.23599908611345 8.23599908611345 8.23599908611345 8.…
SCRN2 8.23599908611344 8.23599908611345 8.23599908611345 11.9725136830454 8.23599908611345 8.23599908611344 12.6470124081225 8.23599908611344 8.23599908611345 8.23599908611345 8.23599908611345 12.381608505503 8.23599908611345 8.23599908611345 8.23599908611345 8.23599908611344 8.23599908611345 8.23599908611345 8.23599908611345 8.23599908611345 8.23599908611345 8.23599908611345 8.23599908611345 8.2…
SDC1 8.23599908611344 11.5467323168929 8.23599908611345 8.23599908611345 8.23599908611345 8.23599908611344 8.23599908611345 8.23599908611344 8.23599908611345 8.23599908611345 8.23599908611345 8.23599908611344 8.23599908611345 8.23599908611345 12.1257763778482 8.23599908611344 8.23599908611345 8.23599908611345 8.23599908611345 8.23599908611345 8.23599908611345 8.23599908611345 8.23599908611345 8.2…
SDC3 8.23599908611344 8.23599908611345 8.23599908611345 8.23599908611345 8.23599908611345 8.23599908611344 8.23599908611345 8.23599908611344 8.23599908611345 8.23599908611345 8.23599908611345 8.23599908611344 8.23599908611345 8.23599908611345 8.23599908611345 10.9508938300762 8.23599908611345 8.23599908611345 8.23599908611345 8.23599908611345 8.23599908611345 8.23599908611345 8.23599908611345 8.2…
SDC4 8.23599908611344 8.23599908611345 8.23599908611345 11.2441341235413 10.8425054528224 8.23599908611344 8.23599908611345 12.3180597996092 8.23599908611345 8.23599908611345 8.23599908611345 8.23599908611344 8.23599908611345 8.23599908611345 8.23599908611345 8.23599908611344 8.23599908611345 8.23599908611345 8.23599908611345 8.23599908611345 8.23599908611345 8.23599908611345 8.23599908611345 8.2…
SEC16A 8.23599908611344 8.23599908611345 8.23599908611345 8.23599908611345 10.8425054528224 8.23599908611344 8.23599908611345 8.23599908611344 8.23599908611345 8.23599908611345 8.23599908611345 8.23599908611344 8.23599908611345 8.23599908611345 8.23599908611345 12.4693850233991 8.23599908611345 11.7205321568252 8.23599908611345 8.23599908611345 8.23599908611345 8.23599908611345 8.23599908611345 1…
SEC22B 8.23599908611344 8.23599908611345 8.23599908611345 8.23599908611345 8.23599908611345 8.23599908611344 8.23599908611345 8.23599908611344 8.23599908611345 8.23599908611345 8.23599908611345 8.23599908611344 8.23599908611345 8.23599908611345 8.23599908611345 10.9508938300762 8.23599908611345 12.5100754331546 8.23599908611345 8.23599908611345 8.23599908611345 8.23599908611345 8.23599908611345 8…
SEC61A1 8.23599908611344 11.5467323168929 11.1127521880891 8.23599908611345 11.4288928367116 8.23599908611344 13.6126999744649 13.1532804018649 12.0371527515208 8.23599908611345 14.139933064403 8.23599908611344 8.23599908611345 8.23599908611345 8.23599908611345 11.5441161752623 8.23599908611345 8.23599908611345 8.23599908611345 8.23599908611345 8.23599908611345 8.23599908611345 8.23599908611345 8…
SELM 8.23599908611344 10.6852571527814 11.2806334498132 11.9725136830454 8.23599908611345 8.23599908611344 8.23599908611345 8.23599908611344 8.23599908611345 8.23599908611345 8.23599908611345 8.23599908611344 11.4075181881396 8.23599908611345 8.23599908611345 11.8366146859949 8.23599908611345 12.349441383142 8.23599908611345 8.23599908611345 8.23599908611345 8.23599908611345 8.23599908611345 8.23…
SELPLG 8.23599908611344 9.15611730087894 8.23599908611345 8.23599908611345 8.23599908611345 8.23599908611344 8.23599908611345 8.23599908611344 8.23599908611345 8.23599908611345 8.23599908611345 8.23599908611344 8.23599908611345 8.23599908611345 8.23599908611345 8.23599908611344 8.23599908611345 8.23599908611345 8.23599908611345 8.23599908611345 8.23599908611345 8.23599908611345 8.23599908611345 8…
SEMA4C 8.23599908611344 8.23599908611345 8.23599908611345 8.23599908611345 10.5786154410984 8.23599908611344 8.23599908611345 8.23599908611344 8.23599908611345 8.23599908611345 8.23599908611345 8.23599908611344 8.23599908611345 8.23599908611345 8.23599908611345 8.23599908611344 8.23599908611345 8.23599908611345 8.23599908611345 8.23599908611345 8.23599908611345 8.23599908611345 8.23599908611345 9…
SEPN1 11.7302672902917 8.23599908611345 8.23599908611345 8.23599908611345 8.23599908611345 8.23599908611344 8.23599908611345 8.23599908611344 8.23599908611345 8.23599908611345 8.23599908611345 8.23599908611344 8.23599908611345 8.23599908611345 8.23599908611345 10.9508938300762 8.23599908611345 8.23599908611345 8.23599908611345 8.23599908611345 8.23599908611345 8.23599908611345 8.23599908611345 9.…
SEPT9 8.23599908611344 10.4279032186565 8.23599908611345 8.23599908611345 8.23599908611345 8.23599908611344 8.23599908611345 8.23599908611344 8.23599908611345 8.23599908611345 8.23599908611345 8.23599908611344 8.23599908611345 8.23599908611345 8.23599908611345 11.3721306419082 8.23599908611345 8.23599908611345 8.23599908611345 8.23599908611345 8.23599908611345 8.23599908611345 8.23599908611345 9.…
SEPW1 8.23599908611344 8.23599908611345 12.1904511391029 8.23599908611345 8.23599908611345 8.23599908611344 8.23599908611345 8.23599908611344 8.23599908611345 8.23599908611345 8.23599908611345 8.23599908611344 8.23599908611345 8.23599908611345 8.23599908611345 11.5441161752623 8.23599908611345 8.23599908611345 8.23599908611345 8.23599908611345 8.23599908611345 8.23599908611345 8.23599908611345 10…
SERF2 14.0549463090376 13.2857053078673 13.6520078291704 14.497836473893 8.23599908611345 8.23599908611344 8.23599908611345 14.0632495734115 14.1242499815389 8.23599908611345 8.23599908611345 8.23599908611344 8.23599908611345 8.23599908611345 8.23599908611345 13.6722092166666 8.23599908611345 8.23599908611345 8.23599908611345 8.23599908611345 8.23599908611345 13.1485236519358 8.23599908611345 12.…
SERINC1 8.23599908611344 9.71343845574293 8.23599908611345 8.23599908611345 8.23599908611345 8.23599908611344 8.23599908611345 8.23599908611344 8.23599908611345 8.23599908611345 8.23599908611345 8.23599908611344 8.23599908611345 8.23599908611345 8.23599908611345 8.23599908611344 8.23599908611345 8.23599908611345 8.23599908611345 8.23599908611345 8.23599908611345 8.23599908611345 8.23599908611345 …
SERP1 8.23599908611344 8.23599908611345 8.23599908611345 8.23599908611345 11.0655087107032 8.23599908611344 8.23599908611345 8.23599908611344 8.23599908611345 8.23599908611345 8.23599908611345 8.23599908611344 8.23599908611345 8.23599908611345 11.8279772138029 11.3721306419082 8.23599908611345 8.23599908611345 8.23599908611345 8.23599908611345 8.23599908611345 8.23599908611345 8.23599908611345 8.…
SERPINF1 8.23599908611344 11.4107942610532 8.23599908611345 8.23599908611345 8.23599908611345 8.23599908611344 8.23599908611345 8.23599908611344 11.6562071025885 8.23599908611345 8.23599908611345 8.23599908611344 8.23599908611345 8.23599908611345 8.23599908611345 11.8366146859949 8.23599908611345 8.23599908611345 8.23599908611345 8.23599908611345 8.23599908611345 8.23599908611345 8.23599908611345…
SETD1A 8.23599908611344 8.23599908611345 8.23599908611345 11.529744331119 8.23599908611345 8.23599908611344 8.23599908611345 8.23599908611344 8.23599908611345 8.23599908611345 8.23599908611345 8.23599908611344 8.23599908611345 8.23599908611345 8.23599908611345 8.23599908611344 8.23599908611345 8.23599908611345 8.23599908611345 8.23599908611345 8.23599908611345 8.23599908611345 8.23599908611345 8.…
SETD1B 8.23599908611344 8.23599908611345 8.23599908611345 11.529744331119 8.23599908611345 8.23599908611344 8.23599908611345 8.23599908611344 8.23599908611345 8.23599908611345 8.23599908611345 8.23599908611344 8.23599908611345 8.23599908611345 8.23599908611345 8.23599908611344 8.23599908611345 8.23599908611345 8.23599908611345 8.23599908611345 8.23599908611345 8.23599908611345 8.23599908611345 8.…
SETD5 8.23599908611344 8.23599908611345 8.23599908611345 11.9725136830454 8.23599908611345 8.23599908611344 8.23599908611345 8.23599908611344 10.9121867227956 8.23599908611345 13.6356492172928 8.23599908611344 8.23599908611345 8.23599908611345 8.23599908611345 8.23599908611344 8.23599908611345 8.23599908611345 8.23599908611345 8.23599908611345 8.23599908611345 8.23599908611345 8.23599908611345 8.…
SFI1 8.23599908611344 10.1144541134062 8.23599908611345 8.23599908611345 8.23599908611345 8.23599908611344 8.23599908611345 8.23599908611344 8.23599908611345 8.23599908611345 8.23599908611345 8.23599908611344 8.23599908611345 8.23599908611345 8.23599908611345 8.23599908611344 8.23599908611345 8.23599908611345 8.23599908611345 8.23599908611345 8.23599908611345 8.23599908611345 8.23599908611345 8.2…
SFRP2 8.23599908611344 8.23599908611345 8.23599908611345 8.23599908611345 8.23599908611345 8.23599908611344 8.23599908611345 8.23599908611344 8.23599908611345 8.23599908611345 8.23599908611345 8.23599908611344 8.23599908611345 8.23599908611345 8.23599908611345 10.6828807226447 8.23599908611345 8.23599908611345 8.23599908611345 8.23599908611345 8.23599908611345 8.23599908611345 8.23599908611345 8.…
SFSWAP 8.23599908611344 10.6852571527814 8.23599908611345 8.23599908611345 8.23599908611345 8.23599908611344 8.23599908611345 8.23599908611344 8.23599908611345 8.23599908611345 8.23599908611345 8.23599908611344 8.23599908611345 8.23599908611345 8.23599908611345 8.23599908611344 8.23599908611345 8.23599908611345 8.23599908611345 8.23599908611345 8.23599908611345 8.23599908611345 8.23599908611345 8…
SFT2D2 8.23599908611344 8.23599908611345 8.23599908611345 8.23599908611345 8.23599908611345 8.23599908611344 8.23599908611345 8.23599908611344 8.23599908611345 8.23599908611345 8.23599908611345 8.23599908611344 8.23599908611345 8.23599908611345 8.23599908611345 11.1768319769368 8.23599908611345 8.23599908611345 8.23599908611345 8.23599908611345 8.23599908611345 8.23599908611345 8.23599908611345 8…
SH2B2 8.23599908611344 8.23599908611345 8.23599908611345 10.4131574938946 8.23599908611345 8.23599908611344 8.23599908611345 8.23599908611344 8.23599908611345 8.23599908611345 8.23599908611345 8.23599908611344 8.23599908611345 8.23599908611345 8.23599908611345 8.23599908611344 8.23599908611345 8.23599908611345 8.23599908611345 8.23599908611345 8.23599908611345 8.23599908611345 8.23599908611345 8.…
SH3BP2 8.23599908611344 8.23599908611345 8.23599908611345 11.2441341235413 8.23599908611345 8.23599908611344 8.23599908611345 8.23599908611344 8.23599908611345 8.23599908611345 8.23599908611345 8.23599908611344 8.23599908611345 8.23599908611345 8.23599908611345 8.23599908611344 8.23599908611345 8.23599908611345 8.23599908611345 8.23599908611345 8.23599908611345 8.23599908611345 8.23599908611345 8…
SH3GLB1 8.23599908611344 10.9035783568733 8.23599908611345 8.23599908611345 8.23599908611345 8.23599908611344 8.23599908611345 8.23599908611344 8.23599908611345 8.23599908611345 8.23599908611345 8.23599908611344 8.23599908611345 8.23599908611345 8.23599908611345 8.23599908611344 8.23599908611345 8.23599908611345 8.23599908611345 8.23599908611345 8.23599908611345 8.23599908611345 8.23599908611345 …
SHE 8.23599908611344 10.4279032186565 8.23599908611345 8.23599908611345 8.23599908611345 8.23599908611344 8.23599908611345 8.23599908611344 8.23599908611345 8.23599908611345 8.23599908611345 8.23599908611344 8.23599908611345 8.23599908611345 8.23599908611345 8.23599908611344 8.23599908611345 8.23599908611345 8.23599908611345 8.23599908611345 8.23599908611345 8.23599908611345 8.23599908611345 8.23…
SIDT2 8.23599908611344 8.23599908611345 8.23599908611345 11.2441341235413 8.23599908611345 8.23599908611344 8.23599908611345 8.23599908611344 8.23599908611345 8.23599908611345 8.23599908611345 8.23599908611344 8.23599908611345 8.23599908611345 8.23599908611345 8.23599908611344 8.23599908611345 8.23599908611345 8.23599908611345 8.23599908611345 8.23599908611345 8.23599908611345 8.23599908611345 8.…
SIL1 8.23599908611344 8.23599908611345 8.23599908611345 8.23599908611345 8.23599908611345 8.23599908611344 8.23599908611345 8.23599908611344 8.23599908611345 8.23599908611345 8.23599908611345 8.23599908611344 11.9380941812374 8.23599908611345 8.23599908611345 10.9508938300762 8.23599908611345 8.23599908611345 8.23599908611345 8.23599908611345 8.23599908611345 8.23599908611345 8.23599908611345 9.4…
SIM1 8.23599908611344 9.15611730087894 8.23599908611345 8.23599908611345 8.23599908611345 8.23599908611344 8.23599908611345 8.23599908611344 8.23599908611345 8.23599908611345 8.23599908611345 8.23599908611344 8.23599908611345 8.23599908611345 8.23599908611345 8.23599908611344 8.23599908611345 8.23599908611345 8.23599908611345 8.23599908611345 8.23599908611345 8.23599908611345 8.23599908611345 8.2…
SIPA1L2 8.23599908611344 10.4279032186565 8.23599908611345 8.23599908611345 8.23599908611345 8.23599908611344 8.23599908611345 8.23599908611344 8.23599908611345 8.23599908611345 8.23599908611345 8.23599908611344 8.23599908611345 8.23599908611345 8.23599908611345 8.23599908611344 8.23599908611345 8.23599908611345 8.23599908611345 8.23599908611345 8.23599908611345 8.23599908611345 8.23599908611345 …
SIRT2 8.23599908611344 8.23599908611345 8.23599908611345 8.23599908611345 8.23599908611345 8.23599908611344 8.23599908611345 8.23599908611344 8.23599908611345 8.23599908611345 8.23599908611345 8.23599908611344 8.23599908611345 8.23599908611345 8.23599908611345 11.8366146859949 8.23599908611345 8.23599908611345 8.23599908611345 8.23599908611345 8.23599908611345 8.23599908611345 8.23599908611345 10…
SIVA1 11.7302672902917 8.23599908611345 8.23599908611345 8.23599908611345 8.23599908611345 8.23599908611344 8.23599908611345 8.23599908611344 8.23599908611345 8.23599908611345 8.23599908611345 8.23599908611344 8.23599908611345 13.4108665563259 8.23599908611345 11.6977655779261 8.23599908611345 8.23599908611345 8.23599908611345 8.23599908611345 8.23599908611345 8.23599908611345 8.23599908611345 10…
SIX5 8.23599908611344 8.23599908611345 8.23599908611345 8.23599908611345 8.23599908611345 8.23599908611344 8.23599908611345 8.23599908611344 8.23599908611345 12.756560505452 8.23599908611345 8.23599908611344 8.23599908611345 8.23599908611345 8.23599908611345 8.23599908611344 8.23599908611345 8.23599908611345 8.23599908611345 8.23599908611345 8.23599908611345 8.23599908611345 8.23599908611345 9.63…
SKA3 8.23599908611344 11.6709573435225 8.23599908611345 8.23599908611345 8.23599908611345 8.23599908611344 8.23599908611345 8.23599908611344 8.23599908611345 8.23599908611345 8.23599908611345 8.23599908611344 8.23599908611345 8.23599908611345 8.23599908611345 8.23599908611344 8.23599908611345 8.23599908611345 8.23599908611345 8.23599908611345 8.23599908611345 8.23599908611345 8.23599908611345 8.2…
SKAP2 8.23599908611344 8.23599908611345 8.23599908611345 8.23599908611345 8.23599908611345 8.23599908611344 8.23599908611345 8.23599908611344 8.23599908611345 8.23599908611345 8.23599908611345 8.23599908611344 8.23599908611345 8.23599908611345 8.23599908611345 8.23599908611344 8.23599908611345 8.23599908611345 8.23599908611345 8.23599908611345 8.23599908611345 8.23599908611345 8.23599908611345 8.…
SKIDA1 8.23599908611344 10.1144541134062 8.23599908611345 8.23599908611345 8.23599908611345 8.23599908611344 8.23599908611345 8.23599908611344 8.23599908611345 8.23599908611345 8.23599908611345 8.23599908611344 8.23599908611345 8.23599908611345 8.23599908611345 8.23599908611344 8.23599908611345 8.23599908611345 8.23599908611345 8.23599908611345 8.23599908611345 8.23599908611345 8.23599908611345 8…
SKP1 8.23599908611344 8.23599908611345 8.23599908611345 8.23599908611345 8.23599908611345 8.23599908611344 8.23599908611345 8.23599908611344 8.23599908611345 8.23599908611345 8.23599908611345 8.23599908611344 8.23599908611345 8.23599908611345 8.23599908611345 8.23599908611344 8.23599908611345 8.23599908611345 8.23599908611345 8.23599908611345 8.23599908611345 8.23599908611345 8.23599908611345 9.4…
SLC14A1 8.23599908611344 8.23599908611345 8.23599908611345 8.23599908611345 8.23599908611345 8.23599908611344 8.23599908611345 8.23599908611344 8.23599908611345 8.23599908611345 8.23599908611345 8.23599908611344 8.23599908611345 8.23599908611345 8.23599908611345 8.23599908611344 8.23599908611345 8.23599908611345 8.23599908611345 8.23599908611345 8.23599908611345 8.23599908611345 8.23599908611345 …
SLC1A5 8.23599908611344 8.23599908611345 8.23599908611345 8.23599908611345 8.23599908611345 8.23599908611344 8.23599908611345 8.23599908611344 10.9121867227956 8.23599908611345 8.23599908611345 8.23599908611344 8.23599908611345 8.23599908611345 8.23599908611345 8.23599908611344 8.23599908611345 8.23599908611345 8.23599908611345 8.23599908611345 8.23599908611345 11.2171617409716 8.23599908611345 8…
SLC22A17 8.23599908611344 8.23599908611345 8.23599908611345 8.23599908611345 8.23599908611345 8.23599908611344 8.23599908611345 8.23599908611344 8.23599908611345 8.23599908611345 8.23599908611345 8.23599908611344 8.23599908611345 8.23599908611345 8.23599908611345 8.23599908611344 8.23599908611345 8.23599908611345 8.23599908611345 8.23599908611345 8.23599908611345 8.23599908611345 8.23599908611345…
SLC25A1 8.23599908611344 8.23599908611345 8.23599908611345 12.7043030214504 8.23599908611345 8.23599908611344 8.23599908611345 8.23599908611344 8.23599908611345 8.23599908611345 8.23599908611345 12.9391412117975 8.23599908611345 8.23599908611345 8.23599908611345 8.23599908611344 8.23599908611345 8.23599908611345 8.23599908611345 8.23599908611345 8.23599908611345 8.23599908611345 8.23599908611345 …
SLC25A39 8.23599908611344 8.23599908611345 8.23599908611345 8.23599908611345 8.23599908611345 8.23599908611344 8.23599908611345 8.23599908611344 8.23599908611345 8.23599908611345 8.23599908611345 8.23599908611344 8.23599908611345 8.23599908611345 12.5831238999639 10.9508938300762 8.23599908611345 8.23599908611345 8.23599908611345 8.23599908611345 8.23599908611345 8.23599908611345 8.23599908611345…
SLC25A6 8.23599908611344 12.2511215694556 11.6915747635339 13.3430541242269 8.23599908611345 8.23599908611344 8.23599908611345 13.1532804018649 13.4291742104458 8.23599908611345 8.23599908611345 8.23599908611344 13.1605653826915 8.23599908611345 8.23599908611345 13.7793935559945 8.23599908611345 8.23599908611345 8.23599908611345 12.1824800616137 12.1824800616137 12.5691489820963 8.23599908611345 …
SLC27A1 8.23599908611344 8.23599908611345 8.23599908611345 8.23599908611345 8.23599908611345 8.23599908611344 8.23599908611345 8.23599908611344 8.23599908611345 8.23599908611345 8.23599908611345 12.9391412117975 8.23599908611345 8.23599908611345 8.23599908611345 10.9508938300762 8.23599908611345 8.23599908611345 8.23599908611345 8.23599908611345 8.23599908611345 8.23599908611345 8.23599908611345 …
SLC2A14 8.23599908611344 8.23599908611345 8.23599908611345 8.23599908611345 8.23599908611345 8.23599908611344 8.23599908611345 8.23599908611344 8.23599908611345 8.23599908611345 8.23599908611345 8.23599908611344 8.23599908611345 8.23599908611345 8.23599908611345 9.31535382732789 8.23599908611345 8.23599908611345 8.23599908611345 8.23599908611345 8.23599908611345 8.23599908611345 8.23599908611345 …
SLC30A4 8.23599908611344 8.23599908611345 8.23599908611345 8.23599908611345 9.83822234006209 8.23599908611344 8.23599908611345 8.23599908611344 8.23599908611345 8.23599908611345 8.23599908611345 8.23599908611344 8.23599908611345 8.23599908611345 8.23599908611345 9.92582670877733 8.23599908611345 8.23599908611345 8.23599908611345 8.23599908611345 8.23599908611345 8.23599908611345 8.23599908611345 …
SLC35C2 8.23599908611344 8.23599908611345 8.23599908611345 8.23599908611345 8.23599908611345 8.23599908611344 8.23599908611345 8.23599908611344 8.23599908611345 8.23599908611345 8.23599908611345 8.23599908611344 8.23599908611345 8.23599908611345 8.23599908611345 8.23599908611344 8.23599908611345 8.23599908611345 8.23599908611345 8.23599908611345 8.23599908611345 11.0698962286441 10.4334407192358 …
SLC3A2 8.23599908611344 10.1144541134062 8.23599908611345 8.23599908611345 8.23599908611345 8.23599908611344 8.23599908611345 8.23599908611344 10.3183569488146 8.23599908611345 8.23599908611345 8.23599908611344 8.23599908611345 8.23599908611345 8.23599908611345 8.23599908611344 8.23599908611345 8.23599908611345 8.23599908611345 8.23599908611345 8.23599908611345 8.23599908611345 8.23599908611345 8…
SLC44A1 8.23599908611344 8.23599908611345 8.23599908611345 11.2441341235413 8.23599908611345 8.23599908611344 8.23599908611345 8.23599908611344 8.23599908611345 8.23599908611345 8.23599908611345 8.23599908611344 8.23599908611345 8.23599908611345 8.23599908611345 8.23599908611344 8.23599908611345 8.23599908611345 8.23599908611345 8.23599908611345 8.23599908611345 8.23599908611345 8.23599908611345 …
SLC52A2 8.23599908611344 10.1144541134062 8.23599908611345 8.23599908611345 10.2554029851984 8.23599908611344 8.23599908611345 8.23599908611344 8.23599908611345 8.23599908611345 8.23599908611345 8.23599908611344 8.23599908611345 8.23599908611345 8.23599908611345 8.23599908611344 8.23599908611345 8.23599908611345 8.23599908611345 8.23599908611345 8.23599908611345 8.23599908611345 8.23599908611345 …
SLC7A2 8.23599908611344 8.23599908611345 8.23599908611345 8.23599908611345 8.23599908611345 8.23599908611344 8.23599908611345 8.23599908611344 8.23599908611345 8.23599908611345 8.23599908611345 8.23599908611344 8.23599908611345 8.23599908611345 8.23599908611345 10.9508938300762 8.23599908611345 8.23599908611345 8.23599908611345 8.23599908611345 8.23599908611345 8.23599908611345 8.23599908611345 8…
SLCO2B1 8.23599908611344 8.23599908611345 8.23599908611345 8.23599908611345 8.23599908611345 8.23599908611344 8.23599908611345 8.23599908611344 8.23599908611345 8.23599908611345 8.23599908611345 8.23599908611344 8.23599908611345 8.23599908611345 8.23599908611345 11.5441161752623 8.23599908611345 8.23599908611345 8.23599908611345 8.23599908611345 8.23599908611345 8.23599908611345 8.23599908611345 …
SLIT2 8.23599908611344 8.23599908611345 8.23599908611345 8.23599908611345 8.23599908611345 8.23599908611344 8.23599908611345 8.23599908611344 8.23599908611345 8.23599908611345 8.23599908611345 8.23599908611344 8.23599908611345 8.23599908611345 8.23599908611345 8.23599908611344 8.23599908611345 8.23599908611345 8.23599908611345 8.23599908611345 8.23599908611345 8.23599908611345 8.23599908611345 8.…
SLTM 8.23599908611344 8.23599908611345 8.23599908611345 11.9725136830454 8.23599908611345 8.23599908611344 8.23599908611345 8.23599908611344 8.23599908611345 8.23599908611345 8.23599908611345 8.23599908611344 8.23599908611345 8.23599908611345 8.23599908611345 10.3534522113155 8.23599908611345 8.23599908611345 8.23599908611345 8.23599908611345 8.23599908611345 8.23599908611345 8.23599908611345 8.2…
SMARCA4 8.23599908611344 8.23599908611345 8.23599908611345 8.23599908611345 8.23599908611345 8.23599908611344 8.23599908611345 8.23599908611344 8.23599908611345 8.23599908611345 8.23599908611345 8.23599908611344 8.23599908611345 8.23599908611345 12.1257763778482 8.23599908611344 8.23599908611345 8.23599908611345 8.23599908611345 8.23599908611345 8.23599908611345 8.23599908611345 11.1343960395828 …
SMARCA5 8.23599908611344 10.6852571527814 8.23599908611345 8.23599908611345 8.23599908611345 8.23599908611344 8.23599908611345 8.23599908611344 8.23599908611345 8.23599908611345 8.23599908611345 8.23599908611344 8.23599908611345 8.23599908611345 8.23599908611345 8.23599908611344 8.23599908611345 8.23599908611345 8.23599908611345 8.23599908611345 8.23599908611345 8.23599908611345 8.23599908611345 …
SMARCB1 8.23599908611344 8.23599908611345 8.23599908611345 8.23599908611345 8.23599908611345 8.23599908611344 8.23599908611345 8.23599908611344 8.23599908611345 8.23599908611345 12.8537010640013 8.23599908611344 8.23599908611345 8.23599908611345 8.23599908611345 10.6828807226447 8.23599908611345 8.23599908611345 8.23599908611345 8.23599908611345 8.23599908611345 8.23599908611345 8.23599908611345 …
SMARCD1 8.23599908611344 11.7853286823617 8.23599908611345 8.23599908611345 8.23599908611345 8.23599908611344 8.23599908611345 8.23599908611344 8.23599908611345 8.23599908611345 8.23599908611345 8.23599908611344 8.23599908611345 8.23599908611345 8.23599908611345 8.23599908611344 8.23599908611345 8.23599908611345 8.23599908611345 8.23599908611345 8.23599908611345 8.23599908611345 8.23599908611345 …
SMARCD2 8.23599908611344 8.23599908611345 8.23599908611345 8.23599908611345 8.23599908611345 8.23599908611344 8.23599908611345 8.23599908611344 8.23599908611345 13.3204172185109 8.23599908611345 8.23599908611344 12.0789695420407 8.23599908611345 8.23599908611345 11.1768319769368 8.23599908611345 8.23599908611345 8.23599908611345 8.23599908611345 8.23599908611345 8.23599908611345 8.23599908611345 …
SMARCD3 8.23599908611344 10.6852571527814 8.23599908611345 8.23599908611345 8.23599908611345 8.23599908611344 8.23599908611345 8.23599908611344 8.23599908611345 8.23599908611345 8.23599908611345 8.23599908611344 8.23599908611345 8.23599908611345 8.23599908611345 8.23599908611344 8.23599908611345 8.23599908611345 8.23599908611345 8.23599908611345 8.23599908611345 8.23599908611345 10.4334407192358 …
SMIM22 8.23599908611344 8.23599908611345 8.23599908611345 8.23599908611345 8.23599908611345 8.23599908611344 13.425006919907 8.23599908611344 8.23599908611345 8.23599908611345 8.23599908611345 8.23599908611344 10.9004743432874 8.23599908611345 8.23599908611345 8.23599908611344 8.23599908611345 8.23599908611345 8.23599908611345 8.23599908611345 8.23599908611345 8.23599908611345 8.23599908611345 8.…
SMN2 8.23599908611344 8.23599908611345 8.23599908611345 8.23599908611345 8.23599908611345 8.23599908611344 8.23599908611345 8.23599908611344 8.23599908611345 8.23599908611345 8.23599908611345 8.23599908611344 8.23599908611345 8.23599908611345 8.23599908611345 10.6828807226447 8.23599908611345 8.23599908611345 8.23599908611345 8.23599908611345 8.23599908611345 8.23599908611345 8.23599908611345 8.2…
SMUG1 8.23599908611344 8.23599908611345 8.23599908611345 8.23599908611345 8.23599908611345 8.23599908611344 8.23599908611345 8.23599908611344 8.23599908611345 8.23599908611345 8.23599908611345 8.23599908611344 8.23599908611345 8.23599908611345 8.23599908611345 10.9508938300762 8.23599908611345 8.23599908611345 8.23599908611345 8.23599908611345 8.23599908611345 8.23599908611345 8.23599908611345 8.…
SNAPC2 8.23599908611344 8.23599908611345 8.23599908611345 10.8876657910338 8.23599908611345 8.23599908611344 8.23599908611345 8.23599908611344 8.23599908611345 8.23599908611345 8.23599908611345 8.23599908611344 8.23599908611345 8.23599908611345 8.23599908611345 8.23599908611344 8.23599908611345 8.23599908611345 8.23599908611345 8.23599908611345 8.23599908611345 8.23599908611345 8.23599908611345 8…
SNAPC4 8.23599908611344 8.23599908611345 8.23599908611345 8.23599908611345 8.23599908611345 8.23599908611344 8.23599908611345 8.23599908611344 8.23599908611345 8.23599908611345 8.23599908611345 8.23599908611344 8.23599908611345 8.23599908611345 8.23599908611345 11.8366146859949 8.23599908611345 8.23599908611345 8.23599908611345 8.23599908611345 8.23599908611345 8.23599908611345 8.23599908611345 8…
SNHG8 11.0762224316344 8.23599908611345 10.1310167193593 8.23599908611345 8.23599908611345 8.23599908611344 8.23599908611345 8.23599908611344 8.23599908611345 8.23599908611345 8.23599908611345 8.23599908611344 8.23599908611345 8.23599908611345 8.23599908611345 10.3534522113155 8.23599908611345 8.23599908611345 8.23599908611345 10.4389910585648 10.4389910585648 8.23599908611345 8.23599908611345 8.…
[truncated: 5,987 more rows]
