# Supplementary material for: Spatial maps of prostate cancer transcriptomes reveal an unexplored landscape of heterogeneity
Source: Nat Commun. 2018 Jun 20;9:2419. doi: 10.1038/s41467-018-04724-5 (PMC6010471; doi:10.1038/s41467-018-04724-5)
Supplement: Supplementary file 15 — Supplementary Data 12 [file 41467_2018_4724_MOESM15_ESM.xls]

## Sheet: Sheet1
Enriched pathways in center			Enriched pathways in periphery
2	Protein processing in endoplasmic reticulum	9.19e-32	2	Regulation of actin cytoskeleton	5.18e-24
3	Oxidative phosphorylation	2.93e-27	3	Pathogenic Escherichia coli infection	1.3e-21
4	Parkinson's disease	7.43e-23	4	Focal adhesion	1.69e-17
5	Alzheimer's disease	5.05e-20	5	Salmonella infection	5.15e-16
6	Lysosome	1.19e-19	6	Proteoglycans in cancer	6.05e-14
7	N-Glycan biosynthesis	1.28e-18	7	Arrhythmogenic right ventricular cardiomyopathy (ARVC)	2.64e-13
8	Huntington's disease	1.85e-12	8	Adherens junction	1.07e-12
9	Vibrio cholerae infection	4.34e-11	9	Leukocyte transendothelial migration	1.49e-12
10	Phagosome	1.69e-10	10	Shigellosis	2.53e-12
11	Synaptic vesicle cycle	2.49e-10	11	Tight junction	2.7e-12
12	Non-alcoholic fatty liver disease (NAFLD)	5.38e-10	12	Gap junction	1.95e-11
17	Endocytosis	1.48e-07	13	Vascular smooth muscle contraction	9.3e-11
18	Cardiac muscle contraction	3.19e-07	14	Bacterial invasion of epithelial cells	2.02e-10
19	Protein export	1.07e-06	15	MAPK signaling pathway	1.13e-09
22	Pentose phosphate pathway	2.61e-05	16	ECM-receptor interaction	1.33e-09
24	Endocrine and other factor-regulated calcium reabsorption	5.43e-05	17	Rap1 signaling pathway	3.24e-08
25	Collecting duct acid secretion	6.34e-05	18	Phagosome	1.64e-07
26	Bacterial invasion of epithelial cells	8.19e-05	19	Pertussis	3.95e-07
28	Tight junction	0.000315	20	Viral carcinogenesis	1.18e-06
29	PPAR signaling pathway	0.000562	21	Hypertrophic cardiomyopathy (HCM)	1.32e-06
30	Vasopressin-regulated water reabsorption	0.000648	22	Hippo signaling pathway	1.4e-06
31	Citrate cycle (TCA cycle)	0.000713	23	PI3K-Akt signaling pathway	1.66e-06
32	ABC transporters	0.00179	24	Platelet activation	3.26e-06
34	Biosynthesis of unsaturated fatty acids	0.0042	25	Oxytocin signaling pathway	3.45e-06
35	Glycolysis / Gluconeogenesis	0.00912	26	Fc gamma R-mediated phagocytosis	4.3e-06
36	Sphingolipid signaling pathway	0.0122	27	Adrenergic signaling in cardiomyocytes	1.15e-05
37	Glycosphingolipid biosynthesis - ganglio series	0.0219	29	Alcoholism	5.33e-05
38	Glyoxylate and dicarboxylate metabolism	0.0298	30	Axon guidance	0.000358
39	Glycerophospholipid metabolism	0.0303	31	Systemic lupus erythematosus	0.000478
			32	cAMP signaling pathway	0.000478
			33	cGMP-PKG signaling pathway	0.00107
			34	Glycolysis / Gluconeogenesis	0.00148
			35	Endocytosis	0.00162
			36	GnRH signaling pathway	0.00318
			37	NF-kappa B signaling pathway	0.00347
			38	Neurotrophin signaling pathway	0.00414
			40	Osteoclast differentiation	0.00537
			42	Gastric acid secretion	0.00705
			43	Central carbon metabolism in cancer	0.00757
			45	Legionellosis	0.0079
			46	Toll-like receptor signaling pathway	0.0079
			47	NOD-like receptor signaling pathway	0.013
			48	Galactose metabolism	0.0132
			49	T cell receptor signaling pathway	0.0174
			50	Pathways in cancer	0.0174
			51	Fructose and mannose metabolism	0.02
			52	Vasopressin-regulated water reabsorption	0.0213
			53	Chemokine signaling pathway	0.027
			54	Inflammatory mediator regulation of TRP channels	0.0293
			55	Ras signaling pathway	0.0385
			56	Estrogen signaling pathway	0.0467
