# Supplementary material for: Spatial maps of prostate cancer transcriptomes reveal an unexplored landscape of heterogeneity
Source: Nat Commun. 2018 Jun 20;9:2419. doi: 10.1038/s41467-018-04724-5 (PMC6010471; doi:10.1038/s41467-018-04724-5)
Supplement: Supplementary file 16 — Supplementary Data 13 [file 41467_2018_4724_MOESM16_ESM.xls]

## Sheet: Sheet1
Core	Core	Core	Periphery	Periphery	Periphery
2	Protein processing in endoplasmic reticulum	1.49e-51	2	Parkinson's disease	1.31e-38
3	N-Glycan biosynthesis	2.92e-33	3	Oxidative phosphorylation	2.55e-38
4	Lysosome	3.05e-23	4	Alzheimer's disease	1.45e-36
5	Vibrio cholerae infection	2.68e-21	5	Non-alcoholic fatty liver disease (NAFLD)	2.57e-32
6	Endocytosis	2.15e-20	6	Glycolysis / Gluconeogenesis	1.52e-29
7	Phagosome	2.97e-19	7	Cardiac muscle contraction	1.33e-27
8	Protein export	3.26e-16	8	Huntington's disease	1.59e-23
9	Thyroid hormone synthesis	2.8e-15	9	Starch and sucrose metabolism	2.47e-22
10	Regulation of actin cytoskeleton	9.48e-13	10	Pyruvate metabolism	2.73e-19
11	Estrogen signaling pathway	1.52e-11	11	Histidine metabolism	2.72e-17
12	Tight junction	1.85e-11	12	Leukocyte transendothelial migration	4.47e-16
13	Adherens junction	2.11e-11	13	Tyrosine metabolism	1.72e-14
14	Focal adhesion	2.74e-11	14	Protein processing in endoplasmic reticulum	2.62e-13
15	Endocrine and other factor-regulated calcium reabsorption	1.22e-10	15	Galactose metabolism	2.83e-13
16	PI3K-Akt signaling pathway	1.48e-10	16	Drug metabolism - cytochrome P450	3.32e-13
17	cGMP-PKG signaling pathway	1.58e-10	17	Dilated cardiomyopathy	3.4e-12
18	Adrenergic signaling in cardiomyocytes	3.42e-10	18	Phagosome	3.99e-12
19	Dopaminergic synapse	5.03e-10	19	Proteasome	6.33e-12
20	Leukocyte transendothelial migration	9.5e-10	20	beta-Alanine metabolism	8.05e-12
21	Bacterial invasion of epithelial cells	1.91e-09	21	Lysine degradation	1.26e-11
22	Sphingolipid signaling pathway	3.15e-09	22	ECM-receptor interaction	4.18e-11
23	AMPK signaling pathway	7.54e-09	23	Tight junction	6.26e-11
24	Synaptic vesicle cycle	8.54e-09	24	Focal adhesion	9.86e-11
25	cAMP signaling pathway	1.49e-08	25	Metabolism of xenobiotics by cytochrome P450	9.99e-11
26	Proteoglycans in cancer	1.76e-07	26	Phenylalanine metabolism	1.77e-10
27	Salmonella infection	5.06e-07	27	Regulation of actin cytoskeleton	2.14e-10
28	Pertussis	8.03e-07	28	Lysosome	9.92e-10
29	Platelet activation	9.01e-07	29	Amoebiasis	3.89e-09
30	Insulin secretion	9.56e-07	30	Glucagon signaling pathway	6.94e-09
31	Rap1 signaling pathway	1.42e-06	31	Steroid biosynthesis	1.72e-08
32	Cholinergic synapse	1.59e-06	32	Pentose and glucuronate interconversions	1.73e-08
33	Chagas disease (American trypanosomiasis)	1.89e-06	33	Amino sugar and nucleotide sugar metabolism	3.26e-08
34	Tuberculosis	2.11e-06	34	Pentose phosphate pathway	7.28e-08
35	Legionellosis	2.36e-06	35	Pathogenic Escherichia coli infection	8.98e-08
36	Ras signaling pathway	2.96e-06	36	Citrate cycle (TCA cycle)	1.63e-07
39	Hippo signaling pathway	1.05e-05	37	Arrhythmogenic right ventricular cardiomyopathy (ARVC)	3.75e-07
40	Oxytocin signaling pathway	1.89e-05	38	Ribosome	4.41e-07
42	Vasopressin-regulated water reabsorption	3.39e-05	39	Bacterial invasion of epithelial cells	5.56e-07
43	Epithelial cell signaling in Helicobacter pylori infection	4.17e-05	40	Chemical carcinogenesis	1.21e-06
44	Glycosylphosphatidylinositol(GPI)-anchor biosynthesis	4.32e-05	41	Tryptophan metabolism	1.29e-06
46	Pathogenic Escherichia coli infection	8.16e-05	42	Platelet activation	1.65e-06
47	TNF signaling pathway	0.000111	43	Toxoplasmosis	2.07e-06
48	Mineral absorption	0.000113	44	Fructose and mannose metabolism	2.52e-06
49	Axon guidance	0.000116	45	Fatty acid elongation	3.01e-06
50	Glycerophospholipid metabolism	0.00013	46	N-Glycan biosynthesis	3.82e-06
51	Sphingolipid metabolism	0.000149	47	Salmonella infection	4.04e-06
52	Antigen processing and presentation	0.000174	48	Endocytosis	5.95e-06
53	Biosynthesis of unsaturated fatty acids	0.000179	49	Central carbon metabolism in cancer	6.28e-06
54	Neurotrophin signaling pathway	0.000202	50	Butirosin and neomycin biosynthesis	8.75e-06
55	Salivary secretion	0.000248	52	Ascorbate and aldarate metabolism	7.04e-05
57	Melanogenesis	0.0004	53	HIF-1 signaling pathway	0.00012
58	Vascular smooth muscle contraction	0.0004	54	Vibrio cholerae infection	0.000126
59	Alcoholism	0.000462	55	Proteoglycans in cancer	0.000139
60	Pathways in cancer	0.000485	56	cGMP-PKG signaling pathway	0.000154
61	Glucagon signaling pathway	0.000485	57	Biosynthesis of unsaturated fatty acids	0.000208
62	Renin secretion	0.000495	58	Glycerolipid metabolism	0.000219
63	Hypertrophic cardiomyopathy (HCM)	0.000534	59	Cysteine and methionine metabolism	0.000271
64	Chemokine signaling pathway	0.000588	60	Adrenergic signaling in cardiomyocytes	0.000523
65	ECM-receptor interaction	0.000695	61	Amyotrophic lateral sclerosis (ALS)	0.000563
66	Carbohydrate digestion and absorption	0.000744	62	Mineral absorption	0.000593
67	Calcium signaling pathway	0.000818	63	Protein digestion and absorption	0.000639
68	Bile secretion	0.000831	65	Glycerophospholipid metabolism	0.000846
69	Steroid biosynthesis	0.000898	66	Butanoate metabolism	0.000861
70	Serotonergic synapse	0.000899	67	Maturity onset diabetes of the young	0.000864
71	Renal cell carcinoma	0.00113	68	Rap1 signaling pathway	0.00111
72	Prostate cancer	0.00113	69	Gap junction	0.00122
73	Shigellosis	0.00119	70	Retinol metabolism	0.00141
74	Glycosaminoglycan biosynthesis - chondroitin sulfate / dermatan sulfate	0.00147	72	Epithelial cell signaling in Helicobacter pylori infection	0.00315
76	Circadian entrainment	0.0018	73	Arginine and proline metabolism	0.00339
78	Cocaine addiction	0.00193	74	Synaptic vesicle cycle	0.00376
79	Insulin resistance	0.00197	76	Adherens junction	0.00581
80	Wnt signaling pathway	0.00258	77	Sulfur metabolism	0.00978
81	Other glycan degradation	0.00299	79	Shigellosis	0.0135
82	Fc gamma R-mediated phagocytosis	0.00352	80	Glycosylphosphatidylinositol(GPI)-anchor biosynthesis	0.0177
83	Hepatitis B	0.00352	81	Insulin signaling pathway	0.0268
84	MAPK signaling pathway	0.00368	82	Protein export	0.0303
85	Glycosaminoglycan biosynthesis - heparan sulfate / heparin	0.00369	83	Pertussis	0.0309
86	Retrograde endocannabinoid signaling	0.0042	84	Collecting duct acid secretion	0.0388
87	Protein digestion and absorption	0.0043	85	Propanoate metabolism	0.0456
88	Gap junction	0.005
89	GnRH signaling pathway	0.00675
90	Glycosaminoglycan degradation	0.00764
92	Hedgehog signaling pathway	0.00833
93	Collecting duct acid secretion	0.00836
94	Aldosterone-regulated sodium reabsorption	0.0108
95	Regulation of lipolysis in adipocytes	0.0112
96	Aldosterone synthesis and secretion	0.0125
97	Glutamatergic synapse	0.0132
98	Thyroid hormone signaling pathway	0.0156
99	Long-term depression	0.0169
100	Osteoclast differentiation	0.0169
101	Glycosphingolipid biosynthesis - ganglio series	0.0198
102	Rheumatoid arthritis	0.0207
103	Amphetamine addiction	0.0243
104	Ribosome	0.0243
105	Fructose and mannose metabolism	0.0246
106	Fatty acid elongation	0.0287
107	Central carbon metabolism in cancer	0.0321
108	Prolactin signaling pathway	0.0406
109	Choline metabolism in cancer	0.0406
110	Drug metabolism - cytochrome P450	0.0411
