# Supplementary material for: Spatial maps of prostate cancer transcriptomes reveal an unexplored landscape of heterogeneity
Source: Nat Commun. 2018 Jun 20;9:2419. doi: 10.1038/s41467-018-04724-5 (PMC6010471; doi:10.1038/s41467-018-04724-5)
Supplement: Supplementary file 17 — Supplementary Data 14 [file 41467_2018_4724_MOESM17_ESM.xls]

## Sheet: Sheet1
Core	Core	Core	periphery	periphery	periphery
2	Protein processing in endoplasmic reticulum	8.19e-48	1	Regulation of actin cytoskeleton	1.18e-37
3	Endocytosis	5.39e-34	2	Focal adhesion	9.12e-36
4	N-Glycan biosynthesis	2.91e-29	3	Leukocyte transendothelial migration	3.41e-28
5	Lysosome	1.92e-27	5	Bacterial invasion of epithelial cells	8.3e-27
6	Drug metabolism - cytochrome P450	1.99e-27	6	Pathogenic Escherichia coli infection	3.31e-26
7	Glycolysis / Gluconeogenesis	1.46e-26	7	Dilated cardiomyopathy	5.28e-26
8	Leukocyte transendothelial migration	4.13e-25	8	Salmonella infection	5.15e-25
9	Phagosome	5.93e-24	9	Tight junction	7.43e-24
10	Endocrine and other factor-regulated calcium reabsorption	5.93e-24	10	Phagosome	1.54e-22
11	Sphingolipid signaling pathway	9.79e-24	11	Vascular smooth muscle contraction	3.6e-21
12	Vibrio cholerae infection	2.18e-22	12	ECM-receptor interaction	6.35e-21
13	Synaptic vesicle cycle	1.04e-20	13	Hypertrophic cardiomyopathy (HCM)	3.84e-20
14	Protein export	5.03e-19	14	Fc gamma R-mediated phagocytosis	2.22e-19
15	Platelet activation	1.27e-18	15	Shigellosis	3.3e-19
16	Gastric acid secretion	2.31e-18	16	Platelet activation	7.3e-19
17	Tight junction	2.82e-18	17	Proteoglycans in cancer	2.11e-18
18	Starch and sucrose metabolism	3.56e-18	18	Complement and coagulation cascades	2.32e-18
19	Glutamatergic synapse	9.36e-18	19	Gap junction	1.12e-17
20	Pertussis	3.12e-17	20	Adherens junction	2.66e-17
21	Retrograde endocannabinoid signaling	3.56e-17	21	Endocytosis	6.79e-17
22	Metabolism of xenobiotics by cytochrome P450	4.2e-17	22	Rap1 signaling pathway	2.12e-16
23	Bacterial invasion of epithelial cells	5.2e-16	23	Amoebiasis	2.21e-16
24	GABAergic synapse	1.17e-15	24	Lysosome	4.66e-15
25	Histidine metabolism	1.34e-15	25	MAPK signaling pathway	2.67e-14
26	Glycerophospholipid metabolism	1.41e-15	26	Arrhythmogenic right ventricular cardiomyopathy (ARVC)	4.38e-14
27	Pyruvate metabolism	2.61e-15	27	Systemic lupus erythematosus	1.74e-13
28	Vasopressin-regulated water reabsorption	4.18e-15	28	Oxytocin signaling pathway	1.86e-13
29	Renin secretion	4.33e-15	29	Alcoholism	3.39e-13
30	Dopaminergic synapse	4.09e-14	30	Pertussis	1.9e-12
31	Axon guidance	4.68e-14	31	Synaptic vesicle cycle	3.47e-12
32	Circadian entrainment	1.37e-13	32	Protein digestion and absorption	4.75e-12
33	Adrenergic signaling in cardiomyocytes	2.49e-13	33	Vibrio cholerae infection	1.8e-11
34	Chagas disease (American trypanosomiasis)	3.97e-13	34	Chemokine signaling pathway	7.16e-10
35	Rap1 signaling pathway	7.74e-13	35	Axon guidance	1.34e-07
36	Thyroid hormone synthesis	1.5e-12	36	Collecting duct acid secretion	2.14e-07
37	Regulation of lipolysis in adipocytes	1.54e-12	37	Ras signaling pathway	4.13e-07
38	Biosynthesis of unsaturated fatty acids	1.87e-12	38	cAMP signaling pathway	4.64e-07
39	Serotonergic synapse	3.33e-12	39	PI3K-Akt signaling pathway	5.21e-07
40	Cholinergic synapse	1.62e-11	40	Tuberculosis	6.2e-07
41	Mineral absorption	1.71e-11	41	Ribosome	1.46e-06
42	Estrogen signaling pathway	1.97e-11	42	GnRH signaling pathway	2.26e-06
43	Salmonella infection	7.74e-11	43	Choline metabolism in cancer	4.25e-06
44	Melanogenesis	8.81e-11	44	Leishmaniasis	6.37e-06
45	Cocaine addiction	9.33e-11	45	Adrenergic signaling in cardiomyocytes	6.59e-06
46	Long-term depression	2.48e-10	46	Pentose phosphate pathway	4.31e-05
47	cAMP signaling pathway	3.41e-10	47	Fructose and mannose metabolism	9.14e-05
48	Chemokine signaling pathway	3.64e-10	48	Pathways in cancer	0.000169
49	Tuberculosis	5.34e-10	49	cGMP-PKG signaling pathway	0.000305
50	Epithelial cell signaling in Helicobacter pylori infection	9.47e-10	50	B cell receptor signaling pathway	0.000323
51	Protein digestion and absorption	9.9e-10	51	Galactose metabolism	0.000408
52	Sphingolipid metabolism	1.09e-09	52	Serotonergic synapse	0.000488
53	Amino sugar and nucleotide sugar metabolism	3.44e-09	53	Cholinergic synapse	0.000498
54	Steroid hormone biosynthesis	5.8e-09	54	Amino sugar and nucleotide sugar metabolism	0.000778
55	Pentose and glucuronate interconversions	7.37e-09	55	Central carbon metabolism in cancer	0.000894
56	Steroid biosynthesis	7.71e-09	56	Cardiac muscle contraction	0.00136
57	Toxoplasmosis	1.58e-08	57	Gastric acid secretion	0.00138
58	Glucagon signaling pathway	2.42e-08	58	VEGF signaling pathway	0.00147
59	Regulation of actin cytoskeleton	2.42e-08	59	Legionellosis	0.00215
60	Fatty acid elongation	2.85e-08	60	Circadian entrainment	0.00329
61	SNARE interactions in vesicular transport	3.6e-08	62	Glutamatergic synapse	0.00403
62	cGMP-PKG signaling pathway	5.01e-08	63	TNF signaling pathway	0.0064
63	Bile secretion	8.15e-08	64	T cell receptor signaling pathway	0.00844
64	Oxytocin signaling pathway	8.61e-08	65	Endocrine and other factor-regulated calcium reabsorption	0.00994
65	PPAR signaling pathway	2.36e-07	66	Viral myocarditis	0.0122
66	Focal adhesion	2.36e-07	67	Pancreatic secretion	0.0149
67	Glycerolipid metabolism	3.13e-07	68	Renin secretion	0.017
68	beta-Alanine metabolism	3.74e-07	69	Retrograde endocannabinoid signaling	0.0176
69	Tyrosine metabolism	5.28e-07	70	Prion diseases	0.0195
70	Amyotrophic lateral sclerosis (ALS)	6.86e-07	71	Long-term depression	0.0203
71	Gap junction	8.98e-07	73	Toll-like receptor signaling pathway	0.0298
72	Chemical carcinogenesis	1.27e-06	74	Sphingolipid signaling pathway	0.0325
73	Ascorbate and aldarate metabolism	2.91e-06	75	Oxidative phosphorylation	0.0478
74	Central carbon metabolism in cancer	3.12e-06
75	Pancreatic secretion	3.42e-06
76	Collecting duct acid secretion	4.11e-06
77	Ether lipid metabolism	4.99e-06
78	Insulin signaling pathway	1.16e-05
79	Phosphatidylinositol signaling system	1.31e-05
80	Type II diabetes mellitus	1.36e-05
81	GnRH signaling pathway	3.55e-05
82	NOD-like receptor signaling pathway	5.39e-05
83	AMPK signaling pathway	6.29e-05
84	Regulation of autophagy	0.000128
85	Ras signaling pathway	0.000135
86	Proteoglycans in cancer	0.000135
87	Butirosin and neomycin biosynthesis	0.000232
88	Fatty acid degradation	0.000233
89	Galactose metabolism	0.000485
90	Rheumatoid arthritis	0.000558
92	Pathogenic Escherichia coli infection	0.000939
93	Insulin secretion	0.000971
94	Fructose and mannose metabolism	0.00104
95	Arrhythmogenic right ventricular cardiomyopathy (ARVC)	0.00108
96	Shigellosis	0.0013
97	Retinol metabolism	0.0013
98	PI3K-Akt signaling pathway	0.00149
99	Phenylalanine metabolism	0.00236
100	Fc gamma R-mediated phagocytosis	0.00336
101	Adherens junction	0.00351
102	Maturity onset diabetes of the young	0.00443
103	HIF-1 signaling pathway	0.00567
104	Antigen processing and presentation	0.00618
105	Peroxisome	0.00702
106	Salivary secretion	0.00919
107	Neurotrophin signaling pathway	0.0107
108	Signaling pathways regulating pluripotency of stem cells	0.0112
109	Insulin resistance	0.0149
110	Inositol phosphate metabolism	0.0206
111	Carbohydrate digestion and absorption	0.0452
112	Glycosylphosphatidylinositol(GPI)-anchor biosynthesis	0.0479
